# Supplementary material for: Simulation of Human Movement in Zero Gravity
Source: Sensors (Basel). 2024 Mar 9;24(6):1770. doi: 10.3390/s24061770 (PMC10976247; doi:10.3390/s24061770)
Supplement: Supplementary file 1 [file sensors-24-01770-s001.zip › supplementary/motion_data/6 GodanJump/motion_raw.trc]

PathFileType	4	(X/Y/Z)	sample.trc
DataRate	CameraRate	NumFrames	NumMarkers	Units	OrigDataRate	OrigDataStartFrame	OrigNumFrames
0.033333333333333333	0.033333333333333333	457	32	m	0.033333333333333333	1	457
Frame#	Time	PELVIS			SPINE_NAVEL			SPINE_CHEST			NECK			CLAVICLE_LEFT			SHOULDER_LEFT			ELBOW_LEFT			WRIST_LEFT			HAND_LEFT			HANDTIP_LEFT			THUMB_LEFT			CLAVICLE_RIGHT			SHOULDER_RIGHT			ELBOW_RIGHT			WRIST_RIGHT			HAND_RIGHT
		X1	Y1	Z1	X2	Y2	Z2	X3	Y3	Z3	X4	Y4	Z4	X5	Y5	Z5	X6	Y6	Z6	X7	Y7	Z7	X8	Y8	Z8	X9	Y9	Z9	X10	Y10	Z10	X11	Y11	Z11	X12	Y12	Z12	X13	Y13	Z13	X14	Y14	Z14	X15	Y15	Z15	X16	Y16	Z16
1	0	2.3373408203125	1.207298217773437	0.4317936401367187	2.312883056640625	1.382869400024414	0.4296675567626953	2.295883666992188	1.523585357666016	0.4308726196289062	2.286978759765625	1.738936706542969	0.4430798187255859	2.263316528320312	1.701387664794922	0.4630717468261719	2.152284423828125	1.653956329345703	0.5375977783203125	2.145788330078125	1.384419754028321	0.5908504638671874	2.1001640625	1.17967064666748	0.4960118560791016	2.089574340820312	1.090855930328369	0.5038897247314453	2.122132568359375	1.00166633605957	0.4849102783203125	2.158248168945312	1.056529634475708	0.4764727478027344	2.31482421875	1.705274505615234	0.42073095703125	2.407094482421875	1.675190277099609	0.3341150970458985	2.503367553710937	1.414396194458008	0.3159942626953125	2.419017944335938	1.215822914123535	0.2288069839477539	2.415367309570312	1.11543236541748	0.2311020126342773
2	0.03333300000000072	2.339861206054688	1.207437438964844	0.4282785797119141	2.314230712890625	1.383415710449219	0.4276256256103516	2.297016235351562	1.524532379150391	0.43063134765625	2.291088500976563	1.740530242919922	0.4442987670898437	2.26715673828125	1.703066436767578	0.4644970703125	2.156056762695313	1.658431213378906	0.5417074279785157	2.14898583984375	1.386395095825195	0.5853764343261718	2.104419921875	1.176100151062012	0.5018482971191406	2.109905517578125	1.08995983505249	0.5160279541015624	2.159315795898437	1.012431217193603	0.4839627990722656	2.160807983398437	1.058885345458984	0.4747269287109375	2.318249267578125	1.706542327880859	0.4212471008300781	2.410460205078125	1.67821044921875	0.3333079071044922	2.503749145507812	1.416356948852539	0.3105394134521484	2.416745849609375	1.218608665466309	0.2230197830200195	2.41593603515625	1.118388111114502	0.230704460144043
3	0.0666670000000007	2.340111450195312	1.208047187805176	0.4272025146484375	2.31416455078125	1.384013473510742	0.426604263305664	2.298026977539062	1.525243438720703	0.4311212921142578	2.291065185546875	1.741223388671875	0.4451133728027343	2.26746630859375	1.703606475830078	0.4654160919189453	2.156820556640625	1.658533599853516	0.5428992614746093	2.150505126953125	1.38633837890625	0.5860677795410156	2.10639697265625	1.175670989990234	0.5023975524902343	2.107386962890625	1.094459125518799	0.5147566375732422	2.167944702148437	1.015285434484482	0.5048351745605468	2.170026245117188	1.062295238494873	0.4824190826416015	2.3182451171875	1.707398986816406	0.4218412628173828	2.409809692382813	1.680708374023438	0.3327744598388672	2.505037719726563	1.419628768920898	0.3107017669677734	2.41934765625	1.221381309509277	0.2231923751831055	2.417968505859375	1.12091242980957	0.2287156295776367
4	0.1000000000000005	2.339324584960938	1.204789863586426	0.4274465637207031	2.313373291015625	1.381172592163086	0.426219497680664	2.297957397460937	1.522805938720703	0.4309935607910156	2.29299267578125	1.739201873779297	0.4460599822998047	2.268830200195312	1.701660278320313	0.4660213928222656	2.15879541015625	1.657319396972656	0.5451975708007812	2.144111572265625	1.383623992919922	0.5792896118164063	2.107055297851562	1.16646817779541	0.5068686370849609	2.099037719726563	1.074789588928223	0.5118448028564453	2.167837524414063	1.006196384906769	0.479556381225586	2.169098510742188	1.046843078613281	0.4725876159667969	2.320065673828125	1.705142395019531	0.4227860565185547	2.413543579101562	1.679009399414062	0.3348486785888672	2.509707885742188	1.417596267700195	0.3101670989990234	2.4230869140625	1.219408729553223	0.2227517395019531	2.421399536132813	1.118743503570557	0.2335728912353516
5	0.1333330000000004	2.3382109375	1.205231941223145	0.4255998382568359	2.31430517578125	1.382028579711914	0.425018310546875	2.3002919921875	1.523889556884765	0.4299410552978515	2.296771240234375	1.740356231689453	0.4468483581542969	2.272446166992188	1.702747833251953	0.4666146392822266	2.161410766601563	1.654876983642578	0.5423722229003907	2.145706176757812	1.381726318359375	0.5810434875488282	2.10656298828125	1.165876571655273	0.5052953796386719	2.09516259765625	1.075616096496582	0.5112800750732422	2.16739697265625	1.006120492935181	0.4828748626708984	2.165983032226563	1.043964738845825	0.4720481872558594	2.323537231445313	1.706317626953125	0.4231561889648437	2.415279174804688	1.680201507568359	0.3331960754394531	2.508446655273437	1.417160949707031	0.3098795013427734	2.4206181640625	1.220055229187012	0.2206781997680664	2.417483276367188	1.11905606842041	0.2324682083129883
6	0.1666670000000003	2.337747192382813	1.203813491821289	0.4256696319580078	2.313481323242187	1.380577682495117	0.4247162322998047	2.299487915039062	1.52245751953125	0.429627212524414	2.296666259765625	1.738863525390625	0.4476062164306641	2.272663696289063	1.701194580078125	0.4676889495849609	2.16393798828125	1.655346862792969	0.5480951538085937	2.148917602539062	1.381232696533203	0.5801346740722656	2.107267211914063	1.164693405151367	0.5080256805419922	2.099317626953125	1.073725734710693	0.5116695098876953	2.166610961914063	1.005225131988525	0.4744645538330078	2.16644287109375	1.045923280715942	0.466221450805664	2.322911987304687	1.704896179199219	0.4232178039550781	2.412524047851562	1.6796337890625	0.3306581726074219	2.507637817382812	1.416916137695313	0.3060057373046875	2.419208251953125	1.218738754272461	0.2194253082275391	2.417994873046875	1.118313041687012	0.2304382858276367
7	0.2000000000000002	2.355688598632812	1.204365577697754	0.4271398773193359	2.332267333984375	1.381895950317383	0.4270303344726563	2.318616577148437	1.524321411132812	0.4322262573242188	2.317855590820312	1.741627502441406	0.449501235961914	2.293758422851562	1.704090484619141	0.4701701354980469	2.185788208007812	1.658521575927734	0.5526563110351563	2.171310913085938	1.383366470336914	0.5856859741210938	2.124851440429687	1.167437438964844	0.5121388549804687	2.116931396484375	1.077070236206055	0.5184456481933594	2.185084838867188	1.006830679893494	0.4793076019287109	2.18564453125	1.049296588897705	0.4721146850585938	2.343543579101563	1.707225219726562	0.4247462463378906	2.431856323242187	1.680414611816406	0.3307223815917969	2.529128540039062	1.417718826293945	0.3071461639404297	2.43920947265625	1.219901741027832	0.2188034133911133	2.429949096679688	1.118269676208496	0.2259048843383789
8	0.233333	2.336089111328125	1.20322184753418	0.4220722045898437	2.313526733398438	1.380484481811524	0.4217472534179688	2.301918823242188	1.522728057861328	0.4282449645996094	2.30284765625	1.739384826660156	0.4475297241210937	2.278400268554687	1.701935882568359	0.4676994476318359	2.169567993164063	1.657230072021484	0.5491242675781249	2.155195190429688	1.382597564697266	0.5817200012207031	2.107293334960938	1.168282524108887	0.5065459899902344	2.10081689453125	1.0770022315979	0.5091728210449219	2.166863403320312	1.010395191669464	0.4625745544433594	2.167696166992187	1.053042036056519	0.4618175964355469	2.328317016601563	1.705083465576172	0.4226114044189453	2.416535400390625	1.678893737792969	0.3287330474853516	2.510681762695312	1.415802963256836	0.3048721313476562	2.41712744140625	1.220637329101562	0.217433235168457	2.412458984375	1.120548866271973	0.2210825119018555
9	0.266667	2.336320434570312	1.20383464050293	0.4218250732421875	2.313378051757812	1.380824203491211	0.4212095642089844	2.300831298828125	1.522857879638672	0.426752685546875	2.303879638671875	1.739098754882813	0.4472718811035156	2.279347290039063	1.701776794433594	0.4674444427490234	2.171188598632813	1.658174499511719	0.5500758666992187	2.15830224609375	1.383957305908203	0.5838652343749999	2.108996948242187	1.170764297485352	0.5077125701904297	2.105443969726562	1.080760894775391	0.51340771484375	2.167060546875	1.013074579656124	0.4604466247558594	2.167497192382813	1.05630411529541	0.463463623046875	2.328746948242188	1.704786285400391	0.4219260711669922	2.4161533203125	1.679095428466797	0.3273649444580078	2.509661499023438	1.416225479125977	0.3020977020263672	2.415887329101563	1.220574813842773	0.2167174377441406	2.420428344726563	1.123541648864746	0.2180838851928711
10	0.3000000000000007	2.335594604492187	1.202942085266113	0.4219058837890625	2.313586181640625	1.379759078979492	0.421392822265625	2.302813110351563	1.521649444580078	0.4279666290283203	2.305955932617187	1.737662078857422	0.446914535522461	2.281612060546875	1.700557342529297	0.4674718017578125	2.173970947265625	1.657967041015625	0.5508173217773438	2.162747802734375	1.383826431274414	0.5823400268554688	2.110412231445312	1.172698204040527	0.5038006591796875	2.1089541015625	1.083962165832519	0.5091677551269531	2.166447875976562	1.013513596653938	0.4560114288330078	2.16404345703125	1.055832214355469	0.4597750549316406	2.330611572265625	1.703219024658203	0.4216920013427734	2.417217163085938	1.676935943603516	0.3268824157714844	2.50935205078125	1.414093063354492	0.3015938873291016	2.41562060546875	1.218751319885254	0.2159558258056641	2.424491821289063	1.12387329864502	0.2229509429931641
11	0.3333330000000005	2.335028198242187	1.203280647277832	0.420765380859375	2.31338916015625	1.379814468383789	0.4195848541259766	2.302446655273438	1.521483428955078	0.4251982879638672	2.30723046875	1.736942901611328	0.4454885864257813	2.282668701171875	1.699945892333985	0.465795654296875	2.175378051757813	1.657903289794922	0.5494205017089844	2.165087646484375	1.384349822998047	0.581747802734375	2.112248413085937	1.173454139709473	0.504327865600586	2.11975732421875	1.089922542572022	0.511877685546875	2.164819702148438	1.014597056865692	0.45662841796875	2.163840454101563	1.060451484680176	0.460121566772461	2.331559326171875	1.702555084228516	0.4200679626464844	2.418928100585938	1.677440979003906	0.3258058471679688	2.50463134765625	1.412726547241211	0.2969779205322265	2.413658325195312	1.217090133666992	0.2090055618286133	2.425517944335938	1.124389358520508	0.2236208953857422
12	0.3666670000000005	2.334909423828125	1.202558120727539	0.4194852447509766	2.31333984375	1.37917301940918	0.4185000305175781	2.303001586914062	1.520908843994141	0.4247674865722656	2.308335815429688	1.736397125244141	0.4455301971435547	2.2836982421875	1.699397827148438	0.4657913818359375	2.176085693359375	1.657360870361328	0.5491369934082031	2.167801879882813	1.383525741577148	0.5806578979492187	2.11323193359375	1.173429512023926	0.5023357238769531	2.12266015625	1.091078342437744	0.5090581970214844	2.16452587890625	1.015104974985123	0.4535413513183594	2.162910888671875	1.059739612579346	0.4573184967041016	2.332560424804687	1.701995056152344	0.4199978637695312	2.419926391601563	1.676818115234375	0.3256782379150391	2.504111694335938	1.411450393676758	0.2960916442871094	2.413369873046875	1.216033424377442	0.2070040969848633	2.423952880859375	1.122233047485352	0.2183796539306641
13	0.4000000000000004	2.336466430664062	1.20336669921875	0.4174811553955078	2.315551147460938	1.380214004516602	0.4163416595458984	2.305429321289062	1.522118560791016	0.4221208343505859	2.311916625976562	1.737728576660156	0.4434160461425781	2.287254272460937	1.700743377685547	0.4637956848144531	2.179875244140625	1.657968017578125	0.5472706604003905	2.170286499023438	1.383923690795898	0.5787136840820313	2.114633911132812	1.173826309204101	0.5002692260742188	2.126342041015625	1.093680786132813	0.5046378021240234	2.1649716796875	1.01641558265686	0.4503367767333984	2.164514282226563	1.062697624206543	0.4523543853759766	2.3357978515625	1.703261932373047	0.4175794677734375	2.421757568359375	1.676792358398437	0.3222520294189453	2.50104052734375	1.409511856079102	0.2911078033447266	2.412745727539063	1.212105926513672	0.2022572021484375	2.426914306640625	1.121641494750977	0.2201257705688477
14	0.4333330000000002	2.333930297851563	1.200325859069824	0.4126192321777343	2.313059448242187	1.376526931762695	0.4126367340087891	2.303726318359375	1.517864929199219	0.4203965148925781	2.310894165039063	1.732577514648437	0.4419901733398438	2.28622509765625	1.695764526367188	0.4622287139892578	2.180869018554688	1.656925476074219	0.5493403015136719	2.176010498046875	1.383552734375	0.5780550537109375	2.116302001953125	1.178014167785645	0.4922459869384765	2.137092041015625	1.096456394195557	0.5043526458740235	2.172350341796875	1.013101212024689	0.4560296630859375	2.169587524414062	1.066947212219238	0.4487982482910157	2.334551147460938	1.698228454589844	0.4161884155273438	2.4228681640625	1.675696136474609	0.3227887115478516	2.493306274414063	1.407425796508789	0.2880478057861328	2.412363647460937	1.20790796661377	0.1996332321166992	2.424326416015625	1.119230316162109	0.2196652069091797
15	0.4666670000000002	2.333861572265625	1.201003791809082	0.4121150817871094	2.314316650390625	1.377364135742188	0.4114212951660156	2.305196899414063	1.518804870605469	0.4175294494628906	2.313629272460938	1.733178344726563	0.441888916015625	2.288735229492187	1.696264495849609	0.461648681640625	2.18387744140625	1.653526062011719	0.5477025756835938	2.181563720703125	1.381366302490235	0.5868888549804687	2.115503173828125	1.181711479187012	0.4918922576904297	2.139830078125	1.098678016662598	0.4960776519775391	2.173001586914062	1.008335502147675	0.456823715209961	2.166522827148437	1.069376815795898	0.4471247863769531	2.33709228515625	1.699012817382812	0.41564990234375	2.425919311523438	1.675355834960937	0.3228776245117188	2.496615112304688	1.406657455444336	0.289498062133789	2.417193115234375	1.207907989501953	0.1983983459472656	2.424332397460938	1.122288063049316	0.2166409072875977
16	0.5	2.333618896484375	1.200797439575195	0.4111686553955078	2.3145107421875	1.377204315185547	0.41075146484375	2.305779174804687	1.518659820556641	0.4171810302734375	2.314820190429688	1.733116851806641	0.4402134704589844	2.289912963867188	1.696389038085937	0.4602595977783203	2.18514013671875	1.655355987548828	0.547164794921875	2.17960888671875	1.382549942016602	0.5807166442871095	2.1141455078125	1.180326164245606	0.4910214233398438	2.146331176757813	1.099692924499512	0.4940508270263672	2.173148071289063	1.00853652715683	0.4516281127929688	2.165748168945313	1.071286907196045	0.445323989868164	2.338098510742188	1.698743316650391	0.4141225128173828	2.425487548828125	1.675047485351563	0.3202619323730469	2.495777465820312	1.406497055053711	0.2852782135009766	2.420065185546875	1.205118553161621	0.1963638916015625	2.422119750976563	1.123473327636719	0.2177400131225586
17	0.5333330000000007	2.3340869140625	1.20122102355957	0.4099050598144531	2.315678466796875	1.37798323059082	0.4097064208984375	2.307309692382812	1.519681854248047	0.4160857543945312	2.316267944335937	1.734432586669922	0.4398996276855469	2.291406127929688	1.697552185058594	0.4599401245117187	2.187181274414063	1.655818298339844	0.5475640563964843	2.181241088867187	1.382604507446289	0.5818175659179687	2.113341552734375	1.181499824523926	0.4904086608886719	2.153942749023438	1.103536628723145	0.5012354125976562	2.17188671875	1.011604076385498	0.4537653045654297	2.167427124023438	1.075983917236328	0.4430513610839844	2.339536865234375	1.700110076904297	0.4135541381835938	2.427256591796875	1.674560180664062	0.3201033630371094	2.488973754882813	1.403956954956055	0.2802119445800781	2.41643603515625	1.199624465942383	0.1954694061279297	2.415159301757813	1.12507405090332	0.2168118057250977
18	0.5666670000000007	2.33474267578125	1.200559967041016	0.4096010437011719	2.316029541015625	1.377198669433594	0.409568130493164	2.30753369140625	1.518811248779297	0.4161002807617188	2.317554077148437	1.733398071289062	0.4399390563964843	2.2927177734375	1.696610595703125	0.4601676483154297	2.1890888671875	1.655650848388672	0.548741455078125	2.183048217773438	1.382389221191406	0.581356689453125	2.11601953125	1.179152198791504	0.4944236145019532	2.157805786132812	1.100229919433594	0.5005430145263672	2.163346923828125	1.018212564468384	0.4408674926757813	2.16829052734375	1.074353893280029	0.4442110443115235	2.3404580078125	1.699031311035156	0.4133851318359375	2.427912231445313	1.674475921630859	0.3195670928955078	2.490449340820312	1.404359252929687	0.2794223327636719	2.418773559570313	1.199617042541504	0.194680908203125	2.41874365234375	1.125146110534668	0.2181527252197266
19	0.6000000000000005	2.334748291015625	1.200559494018555	0.4085603942871093	2.316183715820312	1.377276351928711	0.4088671112060547	2.307498291015625	1.518928070068359	0.4152978515625	2.317231567382812	1.733545318603515	0.439481430053711	2.292480102539062	1.696679748535156	0.4596983795166015	2.188806274414063	1.654461669921875	0.5476482543945312	2.18401318359375	1.381352569580078	0.5821496887207032	2.115854858398437	1.179599159240723	0.4924978485107422	2.156243286132812	1.10242569732666	0.5045419769287109	2.165717529296875	1.01790807723999	0.4472286682128906	2.16734375	1.073832401275635	0.4429391326904297	2.340149047851563	1.699245849609375	0.4128230133056641	2.426303955078125	1.672760955810547	0.3180600891113281	2.494629516601563	1.403529724121094	0.2793069915771484	2.418565307617187	1.199694931030273	0.1948888778686523	2.419402465820313	1.125193717956543	0.2200671844482422
20	0.6333330000000004	2.334963012695312	1.200495346069336	0.4085183563232422	2.31642236328125	1.3771796875	0.40879443359375	2.307792114257812	1.518805908203125	0.4152537231445312	2.317663818359375	1.733363861083984	0.4395039367675782	2.292871459960938	1.696520568847656	0.4596811676025391	2.189143676757813	1.654349884033203	0.547530517578125	2.184213500976563	1.381271987915039	0.5818826599121094	2.11602685546875	1.179645782470703	0.4920996856689454	2.155893676757812	1.102371292114258	0.50431884765625	2.164916870117187	1.018477158546448	0.4465738983154297	2.16743603515625	1.073201610565186	0.4446701354980469	2.340574462890625	1.69906005859375	0.4128643798828125	2.426723510742188	1.672605041503906	0.3181273040771485	2.494893188476563	1.403472442626953	0.2789273071289062	2.418596923828125	1.199878623962402	0.1941608276367188	2.419350952148438	1.125503746032715	0.2191624450683594
21	0.6666670000000003	2.337756713867187	1.200490081787109	0.4072641754150391	2.31873193359375	1.377259170532227	0.4070983734130859	2.309493041992187	1.518974090576172	0.4129774475097656	2.320448486328125	1.733466827392578	0.4387747344970703	2.295462036132812	1.696563812255859	0.4587331848144531	2.19255322265625	1.654456787109375	0.5477265319824218	2.1871953125	1.38118327331543	0.5821429443359375	2.117549438476563	1.179790420532226	0.4925089569091797	2.156534545898437	1.100949230194092	0.5045068511962891	2.16516455078125	1.018310893535614	0.444355728149414	2.167545776367187	1.072071784973144	0.4441181030273438	2.343196166992187	1.699226989746094	0.4118415069580078	2.430000366210938	1.673262329101563	0.3172990417480469	2.495171508789062	1.403189025878906	0.2775159912109375	2.420557006835938	1.199362182617187	0.1911631240844727	2.42162841796875	1.124883369445801	0.2170510559082031
22	0.7000000000000002	2.338057983398437	1.20103816986084	0.4068187866210937	2.319290161132812	1.3780205078125	0.4067437133789062	2.30984423828125	1.519885955810547	0.4122448577880859	2.321282348632812	1.734523498535156	0.4385919342041016	2.296301025390625	1.697576507568359	0.458598388671875	2.19351708984375	1.655111145019531	0.5478050537109376	2.188179443359375	1.381318939208984	0.5805836486816407	2.118675170898437	1.178803588867188	0.4927016906738281	2.157908813476562	1.100375347137451	0.5058869476318359	2.164423217773438	1.018687989711762	0.4447749328613281	2.16958349609375	1.071402660369873	0.4465812835693359	2.343874755859375	1.700273345947266	0.4114234466552734	2.429419799804688	1.673276275634766	0.3157131958007813	2.497434326171875	1.403712982177734	0.27511181640625	2.420009521484375	1.199697639465332	0.1908292770385742	2.423549072265625	1.12441732788086	0.2192361221313477
23	0.733333	2.338480590820312	1.200857749938965	0.40591796875	2.319213623046875	1.377762268066406	0.4059133911132813	2.309539794921875	1.519584136962891	0.4116205596923828	2.321137329101562	1.734161682128906	0.4380207824707031	2.296262573242188	1.697216400146484	0.4581427917480468	2.193794921875	1.654179718017578	0.5473754272460938	2.189521606445313	1.380908554077148	0.5835847778320313	2.118694946289063	1.178763679504395	0.4959815063476563	2.162581787109375	1.099479827880859	0.5039814300537109	2.161152954101563	1.018429030418396	0.4424558868408203	2.170959838867188	1.07281164932251	0.4492660980224609	2.343578857421875	1.699928985595703	0.4107115783691406	2.429533813476563	1.673136047363281	0.3153872375488281	2.499120239257813	1.403776657104492	0.27630615234375	2.416837524414063	1.201672637939453	0.1915243835449219	2.424555541992187	1.124111450195313	0.2212359008789062
24	0.766667	2.34235205078125	1.199549476623535	0.402747314453125	2.323443969726562	1.376730026245117	0.4041010437011719	2.312900390625	1.518680114746094	0.4098284759521484	2.324409790039063	1.733510559082031	0.4372906799316406	2.299331787109375	1.696417510986328	0.4570890350341797	2.196661010742187	1.651151123046875	0.5453681030273438	2.182646240234375	1.377006958007812	0.5685454101562499	2.121396118164062	1.167024765014649	0.4939418182373047	2.17239990234375	1.097957008361816	0.5074205932617187	2.163618408203125	1.016182056427002	0.4458096923828125	2.17815478515625	1.066083724975586	0.444260757446289	2.347073608398437	1.699334045410156	0.4099652862548828	2.432764404296875	1.673292205810547	0.3140292358398438	2.4896259765625	1.40085334777832	0.2732664947509765	2.424011596679688	1.191816818237305	0.1892360382080078	2.43887451171875	1.121216033935547	0.2171978378295898
25	0.8000000000000007	2.343618286132813	1.199797950744629	0.4015060729980469	2.324195922851563	1.377315032958984	0.4031953125	2.312867797851562	1.519531005859375	0.4087714385986329	2.324292724609375	1.734704376220703	0.4370412750244141	2.299356323242188	1.697431243896484	0.4569234008789063	2.196941772460938	1.651248046875	0.5455202941894531	2.183847412109375	1.376427474975586	0.5690726928710937	2.122058471679687	1.166578155517578	0.4934940185546874	2.1768779296875	1.102698654174805	0.5138544158935547	2.164225219726562	1.017338803768158	0.4555747680664062	2.180448852539063	1.066920402526855	0.4446069183349609	2.34685791015625	1.700590087890625	0.4093577270507813	2.431433349609375	1.673314086914063	0.3122539825439453	2.488925659179688	1.400666244506836	0.2698530883789062	2.421789306640625	1.191599014282227	0.1857068634033203	2.435475952148438	1.118423751831055	0.2167802047729492
26	0.8333330000000005	2.344783203125	1.201776138305664	0.4000507202148438	2.3265263671875	1.37993196105957	0.4013700103759765	2.316029296875	1.522633880615234	0.4065527648925781	2.32761474609375	1.73829345703125	0.4355628204345703	2.302450439453125	1.700897521972656	0.4552671966552735	2.199376342773438	1.653635192871094	0.5431941833496093	2.185394287109375	1.378142730712891	0.5677608642578125	2.12427734375	1.16668376159668	0.4940370483398437	2.181787353515625	1.10257498550415	0.5135048065185547	2.166299560546875	1.017768658638	0.4546349792480469	2.182112548828125	1.06523738861084	0.4444460296630859	2.350350219726562	1.704134368896484	0.4078240051269532	2.435677490234375	1.6758681640625	0.3110918731689453	2.490158569335938	1.402161499023438	0.2670154113769532	2.422401611328125	1.191698188781738	0.1850925216674805	2.438033203125	1.119262275695801	0.2168602828979492
27	0.8666670000000005	2.346090576171875	1.201725303649902	0.4007966918945313	2.3275126953125	1.379846618652344	0.4017770080566406	2.317165649414062	1.522551666259766	0.4071197357177734	2.329425170898437	1.738263946533203	0.4358090667724609	2.304220703125	1.700955841064453	0.4556503143310547	2.201096923828125	1.65469775390625	0.5441943969726563	2.181354370117187	1.378029556274414	0.5548489990234375	2.126017822265625	1.159902709960938	0.4945101928710938	2.184708984375	1.101165870666504	0.5213509216308594	2.16719677734375	1.018552859306336	0.4612128601074219	2.187477905273437	1.066545597076416	0.4399228973388672	2.351982666015625	1.703998352050781	0.4080352325439453	2.4367568359375	1.677456634521485	0.3103851928710937	2.49058544921875	1.403225357055664	0.2681472778320312	2.423670532226563	1.193083503723145	0.184712287902832	2.44069482421875	1.120198249816895	0.215955940246582
28	0.9000000000000004	2.347873657226563	1.201731811523437	0.4008173065185547	2.328840209960938	1.379573318481445	0.4019325256347657	2.318729125976563	1.522081115722656	0.4079902801513672	2.3300615234375	1.737784515380859	0.4350327301025391	2.304873046875	1.700603088378906	0.454957763671875	2.200889892578125	1.654311676025391	0.5420081481933594	2.181033813476562	1.378083938598633	0.5539876708984375	2.127009155273437	1.159934814453125	0.4938003387451172	2.186638916015625	1.102465126037598	0.5219413452148438	2.166177001953125	1.020814980983734	0.4610980834960937	2.1858759765625	1.064927112579346	0.4402419128417969	2.3528974609375	1.703412536621094	0.4077290191650391	2.439140502929687	1.677635925292969	0.3114471588134766	2.492397338867188	1.403594604492187	0.2693992919921875	2.426053344726562	1.194045196533203	0.1850004577636719	2.443966186523437	1.120950286865234	0.2166634826660156
29	0.9333330000000002	2.349580200195312	1.201383277893066	0.4000849304199219	2.330634033203125	1.379201766967773	0.4006203002929687	2.320626831054688	1.521707458496094	0.4061597290039063	2.32922998046875	1.737260986328125	0.4344375915527344	2.304372192382813	1.699702056884766	0.4539908294677735	2.201574462890625	1.652339965820312	0.5416821899414062	2.181123168945312	1.376240463256836	0.5533360595703125	2.129559692382812	1.156965644836426	0.4953656158447265	2.187568481445313	1.098526458740234	0.5233081359863281	2.166565673828125	1.020151606559753	0.4604134063720703	2.18644091796875	1.06338973236084	0.4381016235351562	2.35263037109375	1.703323516845703	0.4071042785644531	2.43923779296875	1.677712554931641	0.3111519927978516	2.493865966796875	1.404098602294922	0.2682961273193359	2.42684521484375	1.19396224975586	0.186006721496582	2.443664184570312	1.119679206848144	0.2178703231811523
30	0.9666670000000002	2.350337158203125	1.201287567138672	0.4006443023681641	2.331645874023438	1.379269668579102	0.4010219268798828	2.321273193359375	1.521883514404297	0.4059383850097656	2.330016723632812	1.737538299560547	0.4347787628173828	2.305029174804687	1.699926208496094	0.4541692504882813	2.201454223632813	1.650260528564453	0.5396833801269532	2.181837890625	1.373976806640625	0.5534662780761719	2.129604248046875	1.155343147277832	0.4930441131591797	2.18661376953125	1.099142887115478	0.5229266357421876	2.163002197265625	1.020053663253784	0.4613883514404297	2.189950805664063	1.063319164276123	0.4408390655517578	2.353495361328125	1.703615112304687	0.4074275512695312	2.440389282226563	1.678024841308594	0.3115575714111328	2.492341796875	1.40373876953125	0.2682243347167969	2.428473266601562	1.192541152954102	0.1856868057250977	2.4493173828125	1.119445915222168	0.2166051559448242
31	1	2.350906127929687	1.201204086303711	0.4000880432128906	2.332432495117188	1.379183746337891	0.4002573699951172	2.322213256835937	1.521794464111328	0.4049937438964843	2.331244140625	1.737461181640625	0.4334920043945312	2.306152587890625	1.699925628662109	0.4528873901367187	2.202392333984375	1.650411651611328	0.5382596435546876	2.18287744140625	1.374165542602539	0.5523295593261719	2.1311005859375	1.15525023651123	0.4926438598632813	2.187914184570313	1.098901123046875	0.5217945251464844	2.1642568359375	1.019669706821442	0.4606549682617187	2.189778198242188	1.062555305480957	0.4399659423828125	2.35472802734375	1.703458038330078	0.4062523040771484	2.441549560546875	1.677499420166016	0.3104459838867187	2.492639282226563	1.403026947021484	0.2675501098632813	2.427016357421875	1.192430969238281	0.1848017349243164	2.447564819335938	1.118727676391602	0.215313850402832
32	1.033333000000001	2.351458740234375	1.201776260375977	0.4009275665283203	2.333374145507813	1.379717742919922	0.4014302215576172	2.322961669921875	1.522259033203125	0.4059797973632813	2.331855712890625	1.737906066894531	0.4337398071289063	2.306975708007813	1.700406219482422	0.4534084014892578	2.203787719726563	1.650649444580078	0.5392627563476562	2.183369750976563	1.374523498535156	0.5511506652832032	2.1299052734375	1.156315139770508	0.4911417388916016	2.190583862304687	1.105139122009277	0.5206217803955078	2.16498193359375	1.020026259422302	0.4656080627441406	2.188784545898438	1.065418579101562	0.4393353271484375	2.355182861328125	1.703880523681641	0.4064610595703125	2.44090673828125	1.676966491699219	0.3100006866455078	2.494171752929688	1.402787353515625	0.2690978851318359	2.429305053710937	1.191463439941406	0.1879689254760742	2.450037963867187	1.118238891601563	0.2169052963256836
33	1.066667000000001	2.35237890625	1.201637237548828	0.4019865112304687	2.333519897460937	1.37951042175293	0.4019720306396485	2.322914916992187	1.522049255371094	0.4064915618896484	2.330430297851563	1.737869476318359	0.4332281646728515	2.305816162109375	1.700293212890625	0.4531018371582031	2.203954833984375	1.650416290283203	0.5405926818847656	2.18458544921875	1.374203262329102	0.5525631408691407	2.131140747070313	1.155772048950195	0.4932640228271484	2.190695068359375	1.10437837600708	0.5230087738037109	2.170193359375	1.02489134645462	0.4623808746337891	2.18916259765625	1.06303800201416	0.4388010864257813	2.353950561523438	1.703879333496094	0.4060824890136718	2.440889038085937	1.676908020019531	0.3108043823242188	2.493577392578125	1.402563827514649	0.2699631805419922	2.4297255859375	1.190852142333984	0.1889608764648437	2.450502685546875	1.117522361755371	0.2184085311889649
34	1.100000000000001	2.353168090820312	1.201750587463379	0.4034484558105469	2.332685180664062	1.379200271606445	0.4022799072265625	2.321251586914062	1.521497039794922	0.4064008178710937	2.327623657226563	1.737310089111328	0.4314267578125	2.303165283203125	1.699817901611328	0.4515084381103516	2.20299462890625	1.651355560302734	0.5413334045410156	2.183672729492188	1.375513046264648	0.5540940551757813	2.130344360351563	1.157510917663574	0.4940130310058594	2.189019165039062	1.105532165527344	0.5259765014648438	2.167348510742188	1.028333109855652	0.4624219055175781	2.18925	1.066058399200439	0.440090087890625	2.351361450195312	1.703258392333984	0.4046422119140625	2.439715454101563	1.676710388183594	0.3107669830322266	2.49222412109375	1.402853988647461	0.2691006927490234	2.430409301757813	1.190805313110352	0.1884678802490234	2.450441040039062	1.117696559906006	0.2204366760253906
35	1.133333	2.353209228515625	1.202144828796387	0.4048079223632812	2.33267919921875	1.379382965087891	0.4031403503417968	2.321294677734375	1.521527679443359	0.4069396057128906	2.32618310546875	1.737307800292969	0.4304122161865235	2.301958740234375	1.699839019775391	0.4506839599609375	2.202221069335938	1.651268310546875	0.5406042480468749	2.1829619140625	1.375872467041016	0.5554838562011719	2.1290859375	1.158749694824219	0.4938663635253906	2.190785278320313	1.111950866699219	0.5299803924560547	2.167688720703125	1.032094603538513	0.4680253601074219	2.19141943359375	1.068770404815674	0.443693115234375	2.350173461914062	1.703264068603516	0.4039532470703125	2.43868310546875	1.676537261962891	0.3105110931396484	2.4948759765625	1.403376663208008	0.2711250915527344	2.432932495117187	1.191517021179199	0.1906327133178711	2.450625366210938	1.119515243530274	0.2209144897460937
36	1.166667	2.353816284179687	1.202084777832031	0.4073286743164062	2.3333388671875	1.379150405883789	0.4054516296386719	2.322021240234375	1.521162017822266	0.409025390625	2.325298217773438	1.73699267578125	0.4301981811523438	2.301161499023437	1.699626525878906	0.4506032562255859	2.199361572265625	1.650764953613281	0.5376509399414062	2.181426391601562	1.37581037902832	0.5559995422363282	2.13008984375	1.158420265197754	0.494040771484375	2.18918359375	1.10977071762085	0.5294854431152344	2.167358642578125	1.032506181716919	0.4658868255615234	2.189853759765625	1.067468322753906	0.4425446624755859	2.349717529296875	1.702854583740234	0.4043785247802735	2.43896337890625	1.675977020263672	0.3119563903808594	2.497982177734375	1.403111129760742	0.2766940460205078	2.434985229492188	1.191210731506348	0.1976634521484375	2.452743041992187	1.118525882720947	0.219217155456543
37	1.2	2.354180541992188	1.202752304077148	0.4097922821044922	2.332419921875	1.379556106567383	0.4069903869628906	2.319927612304688	1.521413391113281	0.4097165985107422	2.321151123046875	1.7373037109375	0.4292666168212891	2.297492065429688	1.699884582519531	0.4500606689453125	2.198254516601563	1.651433135986328	0.5403167724609375	2.180062622070313	1.376481475830078	0.5566131286621094	2.129235717773438	1.159010765075684	0.4948835906982422	2.189946655273438	1.110841049194336	0.5306134948730469	2.166003540039062	1.033100770950317	0.4668450012207032	2.191574829101563	1.068865776062012	0.443145004272461	2.34578076171875	1.703224243164063	0.4035885467529297	2.435932373046875	1.677189392089844	0.3117890930175782	2.49448681640625	1.404657012939453	0.2745966033935547	2.434971923828125	1.192060897827149	0.1952248153686523	2.451798950195313	1.120639595031738	0.2247093887329102
38	1.233333	2.354828979492187	1.202020378112793	0.4106343688964844	2.331878784179687	1.378647094726563	0.406802474975586	2.3188896484375	1.520460296630859	0.4092174224853515	2.316752319335937	1.736487487792969	0.4276989288330078	2.29349755859375	1.698804321289062	0.4484975280761719	2.195124145507812	1.651932220458984	0.5406502075195312	2.178592163085938	1.376881759643555	0.5571401977539063	2.128634643554688	1.15875333404541	0.4969075927734375	2.1894775390625	1.109700099945068	0.5339133911132812	2.16701708984375	1.033570308685303	0.4675458984375	2.191085693359375	1.069012062072754	0.4444667053222656	2.34207763671875	1.702655364990234	0.4023801422119141	2.43305859375	1.679113708496094	0.3109698944091797	2.490797119140625	1.406593841552734	0.2725960540771484	2.439119750976563	1.191866760253906	0.193734748840332	2.452212524414063	1.122050315856934	0.2230288314819336
39	1.266667	2.355845336914062	1.203089096069336	0.4115678405761719	2.332402221679688	1.379784332275391	0.4079428558349609	2.319046997070313	1.521665344238281	0.4105305786132812	2.317587768554688	1.738062164306641	0.4265888671875	2.29412255859375	1.700664764404297	0.4477718200683594	2.194197387695312	1.655097961425781	0.53899267578125	2.17887890625	1.380061050415039	0.5584982604980469	2.13034326171875	1.161603385925293	0.4978414154052735	2.190625610351563	1.111510196685791	0.5344238891601563	2.167746459960938	1.035180194854736	0.4680419616699218	2.193860229492187	1.071686363220215	0.4455835266113281	2.342896362304687	1.703836517333984	0.401693359375	2.43460400390625	1.679102233886719	0.3110725708007812	2.4925595703125	1.406484405517578	0.2731934204101563	2.439002197265625	1.192030830383301	0.1942001190185547	2.452124267578125	1.123912757873535	0.225014404296875
40	1.300000000000001	2.355422973632812	1.203918769836426	0.4157465362548828	2.332121826171875	1.380854690551758	0.4109178619384766	2.318883911132812	1.522960388183594	0.4126849822998047	2.317580200195312	1.739798675537109	0.4263247375488282	2.293986450195312	1.702597198486328	0.4478589324951172	2.193195556640625	1.655671234130859	0.537772705078125	2.177373413085937	1.380345077514648	0.558138916015625	2.128837890625	1.161555198669434	0.49744482421875	2.187258422851563	1.112277942657471	0.5389720153808595	2.168500244140625	1.033560339927673	0.4716791687011719	2.193285278320313	1.070117206573487	0.448873291015625	2.342960693359375	1.705246978759766	0.4018844604492188	2.435499877929687	1.678949829101563	0.3123622894287109	2.493732177734375	1.405611618041992	0.2768116149902343	2.441455810546875	1.190054847717285	0.1988396682739258	2.453427001953125	1.122594673156738	0.2275237121582031
41	1.333333000000001	2.355669067382812	1.204316864013672	0.416047607421875	2.331503173828125	1.38108529663086	0.4107339630126953	2.317783447265625	1.523112976074219	0.4123491363525391	2.31311962890625	1.740006988525391	0.4244110565185547	2.290052978515625	1.702622833251953	0.4461734619140625	2.189790649414062	1.655461364746094	0.5364956359863281	2.176087890625	1.3803505859375	0.5609072875976562	2.128384643554687	1.16153490447998	0.4997725830078125	2.18558935546875	1.111827564239502	0.5396118469238281	2.168050537109375	1.032752711296081	0.4755323944091797	2.18911376953125	1.063804161071777	0.4544533386230469	2.33908203125	1.705652770996094	0.4002669982910156	2.432882080078125	1.681509307861328	0.3113495483398437	2.49627490234375	1.409068023681641	0.2772196502685547	2.4406826171875	1.194330390930176	0.1992650375366211	2.450833740234375	1.125080856323242	0.2300169448852539
42	1.366667000000001	2.355810668945312	1.20281575012207	0.4180205841064453	2.331312255859375	1.379297866821289	0.4122273559570312	2.317629150390625	1.521153594970703	0.4138217163085938	2.312068359375	1.73783447265625	0.4241728820800781	2.28914501953125	1.700587982177734	0.4461392211914063	2.188655639648438	1.654170349121094	0.5363494262695312	2.17528515625	1.379493789672852	0.5620818176269531	2.127882080078125	1.161022827148438	0.5004760589599609	2.188171997070313	1.111187545776367	0.5419710998535157	2.16948193359375	1.031147773742676	0.4788819427490234	2.189250366210937	1.063862426757813	0.4545398254394531	2.3381787109375	1.703430450439453	0.4003908996582031	2.4315751953125	1.679191772460938	0.3115798492431641	2.499203979492187	1.407830917358398	0.2793255004882813	2.441924682617187	1.192269561767578	0.2060806579589844	2.452867065429688	1.125046676635742	0.230046012878418
43	1.4	2.356290649414063	1.202995819091797	0.4188798065185547	2.331334106445313	1.379542053222656	0.4122992095947265	2.317641357421875	1.521516815185547	0.4136487121582031	2.31013037109375	1.738394378662109	0.42227978515625	2.287317138671875	1.701095275878906	0.4443720092773438	2.185870971679687	1.655130798339844	0.5339412231445313	2.175056396484375	1.380452239990234	0.5627023010253906	2.129639892578125	1.161209022521973	0.5016876983642578	2.1880751953125	1.10960710144043	0.5423820495605469	2.168723999023437	1.031134496688843	0.47804443359375	2.1919990234375	1.06496280670166	0.4551736602783203	2.336763671875	1.704002471923828	0.3989534606933594	2.432068115234375	1.679917541503906	0.3117899780273438	2.497070068359375	1.407763305664063	0.2792768096923828	2.439564086914062	1.192815689086914	0.2037880249023437	2.449845336914063	1.125110481262207	0.2294375686645508
44	1.433333	2.35501806640625	1.201930953979492	0.4214046936035156	2.3290625	1.378128479003906	0.4146517486572265	2.314139038085937	1.519826782226562	0.4156100769042969	2.306052612304687	1.736531921386719	0.4230318450927735	2.283308349609375	1.69933267211914	0.4452304382324219	2.183223388671875	1.653484069824219	0.5359501953125	2.170533935546875	1.378824859619141	0.5607885437011719	2.128139892578125	1.158356399536133	0.502854965209961	2.189119384765625	1.109891010284424	0.5446022033691407	2.170221923828125	1.02995062828064	0.4813430938720703	2.192013305664062	1.062845176696777	0.45736181640625	2.332801025390625	1.702108917236328	0.4000000610351562	2.428494384765625	1.678000244140625	0.3135914611816406	2.497177490234375	1.406783813476562	0.2827646331787109	2.442531372070313	1.191147018432617	0.2077111053466797	2.4512919921875	1.123910423278809	0.2352071228027344
45	1.466667	2.355089477539063	1.203080436706543	0.4213584289550781	2.329096069335938	1.379446685791016	0.4148567504882812	2.314188720703125	1.521281829833984	0.4160648193359375	2.304776245117187	1.738167053222656	0.4222468566894531	2.282105712890625	1.70091796875	0.4445594329833984	2.18094580078125	1.654063385009766	0.5337212524414063	2.169167846679688	1.379310546875	0.5606333007812501	2.128414184570313	1.158506072998047	0.502049072265625	2.188613525390625	1.108981201171875	0.5431324462890625	2.169901489257812	1.030577375411987	0.4784898071289062	2.191626708984375	1.063196006774902	0.4550116577148438	2.3318818359375	1.703751708984375	0.3995196380615235	2.42767333984375	1.679292572021484	0.3129763336181641	2.49788330078125	1.408018447875977	0.2840204315185547	2.4405869140625	1.192503051757813	0.2100741577148438	2.449964721679687	1.125313484191895	0.2373255386352539
46	1.5	2.355100708007813	1.202824722290039	0.4238671875	2.32890283203125	1.379193328857422	0.4166587219238281	2.314223510742187	1.521099426269531	0.4177421417236328	2.3036728515625	1.738036651611328	0.4227961120605469	2.281187866210938	1.700775604248047	0.4452949829101562	2.179895874023438	1.653701690673828	0.5344072570800782	2.16945263671875	1.37897200012207	0.5634817504882812	2.12827294921875	1.158614906311035	0.5031666259765625	2.189338012695313	1.109292610168457	0.5433615112304687	2.16877099609375	1.03122146320343	0.48014404296875	2.190687377929687	1.064010467529297	0.4546156921386719	2.330968383789062	1.703631256103516	0.4002560729980469	2.426668579101563	1.678673797607422	0.3139069061279297	2.501031860351563	1.408376556396485	0.2855689392089844	2.441723388671875	1.192204399108887	0.2151794815063477	2.4513134765625	1.124997703552246	0.2412051086425781
47	1.533333000000001	2.355347900390625	1.202815505981445	0.4240498504638672	2.328749267578125	1.379130645751953	0.4167189025878906	2.3135703125	1.520989990234375	0.4174828948974609	2.302673095703125	1.737905151367187	0.4229817962646484	2.280216430664062	1.700563293457031	0.4453746032714844	2.178857666015625	1.652710418701172	0.5340061645507812	2.16920703125	1.378010330200195	0.5635779418945313	2.128053955078125	1.157592010498047	0.5034141235351562	2.18986474609375	1.10983572769165	0.5446305847167969	2.16985009765625	1.030658646583557	0.4819814147949218	2.192101806640625	1.063253616333008	0.4565488739013672	2.330052734375	1.703586242675781	0.4004024658203125	2.425345703125	1.678233551025391	0.3136057739257813	2.5017890625	1.408145889282227	0.2883424377441406	2.4421279296875	1.192411079406738	0.2167614593505859	2.451523071289063	1.124938926696777	0.2420998840332031
48	1.566667000000001	2.355392822265625	1.203337203979492	0.4244361724853516	2.328804077148438	1.379717254638672	0.417070541381836	2.313739868164062	1.521646362304687	0.4179161376953125	2.302225463867187	1.738648773193359	0.4219483184814453	2.279786865234375	1.701371765136719	0.4445198211669922	2.178471923828125	1.653698944091797	0.5334025573730469	2.169179809570313	1.378984039306641	0.5637623901367188	2.127609619140625	1.158808776855469	0.5027445373535157	2.187328002929688	1.110715038299561	0.5446228942871094	2.169958129882812	1.031416056632996	0.4816838531494141	2.191864379882813	1.063687873840332	0.457000717163086	2.329786254882813	1.704250885009766	0.399679931640625	2.42643408203125	1.679366363525391	0.314264175415039	2.502806396484375	1.409062515258789	0.2900434722900391	2.443392944335938	1.193682510375977	0.2168117370605469	2.451885131835938	1.125530914306641	0.2443991165161133
49	1.600000000000001	2.3547529296875	1.203987113952637	0.4239930114746093	2.328169921875	1.380508758544922	0.4171541442871094	2.313095825195313	1.522506622314453	0.4184449157714843	2.299610107421875	1.739563140869141	0.421477310180664	2.277345092773437	1.702167510986328	0.4440890197753906	2.174888671875	1.654068054199219	0.5316227111816407	2.1664169921875	1.378996948242187	0.5614761047363281	2.127307861328125	1.157650886535645	0.5024505615234375	2.189969970703125	1.11261051940918	0.5440139770507812	2.168304321289063	1.033586931228638	0.4813296203613281	2.191815795898438	1.064980945587158	0.4551261749267578	2.327639282226563	1.705285247802734	0.3995082702636719	2.42359814453125	1.680408905029297	0.3132933349609375	2.5007685546875	1.409987213134765	0.2906000823974609	2.443245849609375	1.193658317565918	0.2181893539428711	2.451351440429687	1.126379653930664	0.2449808959960937
50	1.633333	2.354916015625	1.204445037841797	0.42454296875	2.328163330078125	1.380865341186523	0.4173619384765625	2.3133662109375	1.522853393554688	0.4188725128173828	2.299635986328125	1.739833679199219	0.4215155029296875	2.277451538085938	1.702461975097656	0.4442278442382812	2.174803100585938	1.654795379638672	0.5316984558105469	2.1660322265625	1.379887954711914	0.5621479797363281	2.127207763671875	1.158253456115723	0.5043329315185547	2.188481811523437	1.112032913208008	0.5457258911132812	2.168317626953125	1.033984708786011	0.4822081298828125	2.189622436523438	1.064070198059082	0.4556790466308593	2.327667602539063	1.705561706542969	0.3995724639892578	2.423502807617187	1.680987762451172	0.3131477966308594	2.500524658203125	1.410645233154297	0.2901605072021485	2.442502075195312	1.194193939208984	0.2187695922851562	2.451060424804687	1.126541717529297	0.2467277603149414
51	1.666667	2.35548779296875	1.204222671508789	0.4251829071044922	2.328868530273438	1.380627334594727	0.4175664215087891	2.3144404296875	1.522646514892578	0.4189960021972656	2.300031005859375	1.739598754882813	0.4206425476074219	2.277935546875	1.702248870849609	0.4434940032958984	2.175849975585938	1.654530731201172	0.5316572265624999	2.166498291015625	1.379604843139648	0.5618923950195313	2.127330322265625	1.158372016906738	0.5027631683349609	2.18550537109375	1.110829158782959	0.5444428405761719	2.168619506835937	1.033793823242187	0.4798916473388672	2.190525146484375	1.064419677734375	0.4548334197998047	2.328195556640625	1.705325775146485	0.3988913116455078	2.424521118164062	1.680804840087891	0.3130867309570312	2.501336791992188	1.410354949951172	0.2906270446777344	2.442544067382812	1.194164794921875	0.2189985275268554	2.45144287109375	1.126351127624512	0.2471647796630859
52	1.7	2.354743896484375	1.203833404541016	0.428505142211914	2.3274912109375	1.380255798339844	0.420190414428711	2.312230834960937	1.522313110351563	0.420981460571289	2.297107421875	1.739350372314453	0.4189019775390625	2.274713745117188	1.702283905029297	0.4419788055419922	2.172084228515625	1.654244171142578	0.5295661010742188	2.165331787109375	1.380416946411133	0.5705186462402343	2.126254150390625	1.162391510009765	0.4999185333251953	2.184102172851563	1.114813045501709	0.5417042236328125	2.168234619140625	1.032715525627136	0.4809372863769531	2.188952026367188	1.06645552444458	0.454318618774414	2.325778076171875	1.704796264648437	0.3981788787841797	2.424513427734375	1.677612396240234	0.3156792602539062	2.50652734375	1.408149948120117	0.2978950347900391	2.446421142578125	1.193118949890137	0.2236693267822266	2.456725708007812	1.125353843688965	0.246009407043457
53	1.733333	2.354556030273438	1.204168167114258	0.4290923156738281	2.327517578125	1.380626388549805	0.4207903137207031	2.311835693359375	1.522622863769531	0.4208272094726563	2.296552001953125	1.739648712158203	0.4187068786621094	2.274300659179687	1.702579315185547	0.4419277496337891	2.171169799804687	1.654792083740234	0.5290185241699219	2.165413940429687	1.380787124633789	0.5689700622558593	2.126296508789062	1.16167195892334	0.5017655181884766	2.184553466796875	1.11127033996582	0.5407259521484375	2.16698193359375	1.032567325592041	0.4779083557128906	2.190479125976562	1.066150104522705	0.4559206848144531	2.325142456054687	1.705103210449219	0.3978467102050781	2.4228291015625	1.677743438720703	0.3140402069091797	2.5051767578125	1.408341110229492	0.2968403625488281	2.442878173828125	1.193385971069336	0.2241428070068359	2.454703125	1.125110885620117	0.249784065246582
54	1.766667	2.355356689453125	1.203993469238281	0.4302249298095703	2.327277954101563	1.380266082763672	0.4213871002197266	2.311802124023437	1.522307861328125	0.4222279357910156	2.294760498046875	1.739144012451172	0.4166492462158203	2.272593994140625	1.702242401123047	0.4402191467285156	2.16971435546875	1.654540344238281	0.5276393127441406	2.163831176757812	1.380541000366211	0.5674087524414062	2.1254248046875	1.161766441345215	0.4987492980957031	2.184306274414062	1.116720500946045	0.5407562866210938	2.167088989257812	1.034258011817932	0.4814698638916016	2.191102416992187	1.067196243286133	0.4564207458496093	2.323829956054688	1.704529388427734	0.396593246459961	2.423354614257812	1.677193389892578	0.3152136688232422	2.507250244140625	1.408097351074219	0.3010664978027344	2.440162109375	1.196067947387695	0.2238523483276367	2.4545078125	1.123246505737305	0.2539855804443359
55	1.800000000000001	2.354330932617188	1.203196098327637	0.4340386505126953	2.326191284179687	1.379276290893555	0.4236155395507812	2.3105302734375	1.521208679199219	0.4230619506835938	2.293810913085938	1.737986267089844	0.4192126159667969	2.271491577148438	1.700951599121094	0.4423574981689453	2.167466552734375	1.653639923095703	0.5284222106933594	2.162084350585937	1.379638519287109	0.5672253112792969	2.123775268554688	1.160491394042969	0.500148696899414	2.18394921875	1.113782257080078	0.539027557373047	2.166450561523438	1.031774574279785	0.4804467163085938	2.192406494140625	1.069100116729736	0.4552644958496094	2.322918212890625	1.703508880615234	0.3990163116455078	2.42296728515625	1.676765655517578	0.3180272521972656	2.508031616210937	1.408075439453125	0.3065214996337891	2.442109619140625	1.195892738342285	0.2291379623413086	2.459053100585938	1.122288604736328	0.25377490234375
56	1.833333000000001	2.354643798828125	1.203498504638672	0.4342718963623047	2.326483276367187	1.379788543701172	0.4241888732910156	2.310911376953125	1.521875610351562	0.4240882415771484	2.29179052734375	1.738637145996094	0.4185270690917969	2.269750854492187	1.701496154785156	0.4418561096191406	2.165814453125	1.653771667480469	0.5280933227539062	2.162316284179687	1.379597015380859	0.5680335693359375	2.123950927734375	1.160791969299316	0.4990182647705078	2.182905151367188	1.113654579162598	0.537897216796875	2.1659130859375	1.032562460899353	0.4773106384277344	2.194308959960938	1.069526927947998	0.4552354278564453	2.321403198242187	1.704297485351562	0.3987188110351563	2.421581665039063	1.676635345458984	0.3179066619873047	2.507454467773437	1.407897079467773	0.3059956207275391	2.442716064453125	1.194974296569824	0.2288511276245117	2.460817260742187	1.122739028930664	0.2534632568359375
57	1.866667000000001	2.354149169921875	1.203783546447754	0.4350817413330078	2.3263916015625	1.38031852722168	0.4243137969970703	2.311423095703125	1.522677673339844	0.4242718353271484	2.292891845703125	1.739753204345703	0.4174299774169922	2.270584350585938	1.702728973388672	0.4408527526855469	2.166307861328125	1.654714477539062	0.5267187194824219	2.161193603515625	1.380725692749023	0.5693895263671875	2.124475463867188	1.162101852416992	0.4980723571777344	2.184603393554688	1.11632145690918	0.5381186828613281	2.168269897460937	1.032830116271973	0.4786227416992188	2.193699340820312	1.070015468597412	0.4543011322021484	2.322569091796875	1.705198852539062	0.3979607391357422	2.423580810546875	1.676883636474609	0.3181547241210938	2.5067666015625	1.406920974731445	0.30692822265625	2.445196044921875	1.19289136505127	0.2293179244995117	2.4628046875	1.121414375305176	0.2571240997314453
58	1.9	2.352878173828125	1.201169158935547	0.4373581848144531	2.323858764648437	1.3773330078125	0.4268058013916016	2.307357055664062	1.519369781494141	0.4263722686767578	2.28992236328125	1.736357482910156	0.4209852142333984	2.26743359375	1.6993203125	0.444121826171875	2.163202758789063	1.653516998291016	0.5310734558105469	2.15952978515625	1.379360946655273	0.5709801940917969	2.123177978515625	1.161174171447754	0.4989045562744141	2.18194140625	1.114461605072022	0.5387473449707031	2.164610717773438	1.032865694999695	0.4775592346191406	2.192415405273437	1.069623481750488	0.4543717803955079	2.319416748046875	1.701827545166016	0.4013216552734375	2.420497680664063	1.675248657226563	0.3212048797607422	2.506783203125	1.406450759887695	0.3123653717041016	2.44466748046875	1.194046516418457	0.231557487487793	2.462144775390625	1.121642158508301	0.2571904449462891
59	1.933333	2.351642578125	1.201286888122559	0.4395569763183594	2.322804443359375	1.377408218383789	0.4285989227294922	2.306543579101563	1.51944287109375	0.4279128723144531	2.288414428710937	1.736248901367188	0.4205786743164063	2.266202270507812	1.699372802734375	0.444206039428711	2.162754638671875	1.653371337890625	0.5319277648925781	2.159519287109375	1.379306594848633	0.5718504028320313	2.123088623046875	1.160830383300781	0.5008134002685547	2.182411499023438	1.113761825561523	0.5407906799316406	2.164026977539062	1.033888554573059	0.4779971008300781	2.192948120117188	1.0696750831604	0.4561773529052734	2.317871948242187	1.701637359619141	0.4010574798583985	2.418492797851562	1.675465728759766	0.3203805541992187	2.505562744140625	1.406963836669922	0.3124277954101563	2.443279296875	1.194298461914062	0.2326042861938477	2.461171875	1.122642127990723	0.2569541320800781
60	1.966667	2.350565185546875	1.20033952331543	0.4404866638183594	2.321328857421875	1.376205520629883	0.4287896575927734	2.304398193359375	1.518042846679687	0.4272797393798828	2.286625732421875	1.734690582275391	0.4192239074707031	2.26425146484375	1.697956573486328	0.4428174438476563	2.160715454101562	1.652898803710937	0.5306068420410156	2.156837158203125	1.378837417602539	0.5694360046386719	2.122504760742188	1.159745147705078	0.4997837371826171	2.179520263671875	1.112423717498779	0.5403388061523438	2.162956420898437	1.033511367797852	0.4768344116210937	2.190890747070313	1.068072101593017	0.4553064422607422	2.316117553710938	1.699992218017578	0.3999796142578125	2.41741552734375	1.672629241943359	0.3206383819580078	2.507660034179688	1.405381011962891	0.3127407531738281	2.4440634765625	1.19384260559082	0.2315332946777344	2.45966064453125	1.122006004333496	0.2568782806396485
61	2	2.34992822265625	1.201106910705566	0.4424613647460938	2.321318969726562	1.377218887329102	0.4314206848144532	2.305036743164062	1.519212188720703	0.4305635070800781	2.286282104492187	1.735933959960938	0.4233072509765625	2.263927978515625	1.698974670410156	0.4466172332763672	2.159042724609375	1.653468109130859	0.532764404296875	2.157316284179688	1.379174575805664	0.5714614562988281	2.1228818359375	1.160300971984863	0.5006718444824219	2.179845825195312	1.111787738800049	0.5402351989746094	2.164013671875	1.03284247303009	0.476837646484375	2.191929809570313	1.068383419036865	0.4554610290527344	2.316068115234375	1.701434753417969	0.4040916748046875	2.417678588867187	1.676885498046875	0.3242701263427734	2.50091552734375	1.407351974487305	0.3125024261474609	2.44492822265625	1.19280517578125	0.2331285247802735	2.461089721679687	1.123287384033203	0.2574059448242187
62	2.033333000000001	2.347033081054687	1.199658462524414	0.4429568786621094	2.318651489257813	1.375953140258789	0.4320452270507812	2.301968017578125	1.517994506835938	0.4305237426757813	2.284621215820312	1.735030914306641	0.4244144439697266	2.262126708984375	1.698083160400391	0.4476702117919922	2.1570322265625	1.652773620605469	0.5337709655761719	2.155422973632812	1.378135864257813	0.57174462890625	2.121512573242188	1.158770812988281	0.5018080749511719	2.179314575195312	1.112191219329834	0.5431491088867189	2.163138061523437	1.030753528594971	0.4829512481689453	2.190662841796875	1.065564304351807	0.4592055206298828	2.314092529296875	1.700399719238281	0.4048692474365234	2.415400390625	1.674526611328125	0.324995849609375	2.502695678710937	1.406027313232422	0.3131725616455078	2.440884155273437	1.193309829711914	0.2327488098144531	2.456516479492188	1.122007820129395	0.2558848037719726
63	2.066667000000001	2.347133056640625	1.200039024353027	0.4430934448242188	2.318640502929687	1.376517669677734	0.4326306304931641	2.30193115234375	1.518698394775391	0.4315053405761718	2.283886962890625	1.735861450195312	0.4252110137939453	2.261508911132813	1.698826568603516	0.4485445098876953	2.157169189453125	1.652786285400391	0.5355055847167969	2.155297973632813	1.37839045715332	0.5764745178222657	2.121600219726562	1.160040405273437	0.5025503387451172	2.178702026367187	1.109100280761719	0.5404878845214844	2.160866088867188	1.030914808273315	0.4780725555419922	2.190012817382812	1.065582092285156	0.4595107421875	2.313474365234375	1.701280944824219	0.4056495208740234	2.414293823242188	1.674373992919922	0.3251464385986328	2.503501586914062	1.406199203491211	0.3146243438720703	2.44145654296875	1.193317047119141	0.2341835479736328	2.457000732421875	1.12197777557373	0.2574993286132813
64	2.100000000000001	2.346822265625	1.199187866210937	0.4442702484130859	2.318466918945313	1.375715896606445	0.4334539794921875	2.301851318359375	1.517944183349609	0.4320393218994141	2.283880493164062	1.735189849853516	0.4254739837646484	2.261442993164063	1.698172973632813	0.4488169860839843	2.15685595703125	1.653051208496094	0.5360423583984375	2.155144775390625	1.378407211303711	0.5761473388671875	2.121353759765625	1.160441558837891	0.500891128540039	2.177350830078125	1.110678714752197	0.5405212097167968	2.157727294921875	1.03003515625	0.4799020690917969	2.190162719726562	1.068694080352783	0.4579363098144531	2.313500610351563	1.700565612792969	0.4059951782226562	2.41491796875	1.675804901123047	0.3256692352294922	2.501253295898437	1.406621475219727	0.3140379028320313	2.445131591796875	1.191516387939453	0.2352560958862305	2.457030639648438	1.122020004272461	0.256633041381836
65	2.133333	2.346884399414062	1.19981022644043	0.4456689758300781	2.31802001953125	1.37622004699707	0.4353900604248047	2.301226196289063	1.518382354736328	0.4345208282470703	2.28274951171875	1.735530975341797	0.4295169677734375	2.260302856445312	1.698300689697266	0.4524733123779296	2.154860107421875	1.652511199951172	0.5382131042480469	2.153702758789063	1.377486785888672	0.5748538818359374	2.120449584960937	1.158530067443848	0.5027016296386719	2.177319580078125	1.109457317352295	0.5443362426757812	2.156731079101562	1.02896884059906	0.4844962158203125	2.190306030273438	1.066171501159668	0.4622414245605469	2.312537475585938	1.701142669677735	0.409915283203125	2.415008056640625	1.677832336425781	0.3304715270996094	2.496963500976562	1.407581100463867	0.3162040405273437	2.445147216796875	1.191928955078125	0.2359700164794922	2.456565307617188	1.123583389282226	0.2592055206298828
66	2.166667	2.346962280273437	1.199346229553223	0.4461194000244141	2.317915893554687	1.375960357666016	0.435952133178711	2.300852905273437	1.518267791748047	0.4350557708740234	2.281966552734375	1.735639373779297	0.4296451721191407	2.259563110351563	1.698359924316406	0.4527034606933594	2.154468505859375	1.652774444580078	0.5393287353515626	2.153888427734375	1.37776303100586	0.5781885986328126	2.119367431640625	1.159327407836914	0.5040831451416016	2.175988891601563	1.110404163360596	0.5461216125488282	2.157679809570312	1.028629810333252	0.4866827697753906	2.188565185546875	1.065920585632324	0.4629609832763672	2.3118486328125	1.701232238769531	0.4100776977539062	2.414624877929687	1.677742004394531	0.3308394775390625	2.497825317382812	1.407489532470703	0.3175031127929687	2.4462119140625	1.191382942199707	0.2375303039550781	2.456318237304687	1.12320751953125	0.2576151580810547
67	2.2	2.34584423828125	1.199909172058105	0.4495002136230469	2.316231567382813	1.376512084960937	0.4405084381103516	2.298201171875	1.518704528808594	0.4400160369873047	2.278562622070313	1.736027130126953	0.434799560546875	2.256179809570312	1.698631713867188	0.4576972198486328	2.151139282226563	1.650708587646484	0.5431807861328125	2.149411010742187	1.376761672973633	0.5876865844726562	2.1168916015625	1.161818290710449	0.5034748840332032	2.172009399414063	1.111307804107666	0.5456497802734375	2.156120849609375	1.030092943191528	0.4843397979736328	2.185262939453125	1.065680885314941	0.463963134765625	2.308663330078125	1.701754333496094	0.4153345794677734	2.411068481445312	1.676488677978516	0.3360508117675781	2.498160034179687	1.407521362304688	0.3226266021728516	2.446166259765625	1.191748954772949	0.2419241485595703	2.455795288085938	1.121797840118408	0.2614269256591797
68	2.233333	2.3459541015625	1.199799575805664	0.4505458831787109	2.316115600585937	1.376236999511719	0.4411667633056641	2.298082275390625	1.518346221923828	0.4405236053466797	2.278204467773437	1.735523040771484	0.434854248046875	2.255963012695313	1.698174835205078	0.4579329376220703	2.1512822265625	1.651048614501953	0.5442085571289063	2.149655395507812	1.376960556030273	0.5872796630859376	2.117101806640625	1.161858558654785	0.5037715301513672	2.172004028320313	1.110347373962402	0.5449868469238281	2.155949340820313	1.029124967575073	0.4837603607177735	2.185055419921875	1.06539094543457	0.4639091033935547	2.308249389648437	1.701256896972656	0.4153520965576172	2.410355224609375	1.67637777709961	0.3356523742675781	2.497880737304688	1.40768180847168	0.3232764587402344	2.446148681640625	1.191719444274902	0.2432533645629883	2.455108642578125	1.122161586761475	0.2609049682617187
69	2.266667	2.344927490234375	1.200177925109863	0.4519761199951172	2.315234497070312	1.376921356201172	0.4433412322998047	2.29725048828125	1.519227111816406	0.4432453918457031	2.276424926757812	1.736582305908203	0.4376486663818359	2.254318359375	1.699075073242188	0.4607464904785156	2.149881591796875	1.650850067138672	0.5470475158691406	2.149834228515625	1.376043823242187	0.5878075561523437	2.1173916015625	1.160068244934082	0.5056225891113282	2.168812622070313	1.108166927337646	0.5482256164550781	2.157051879882812	1.027259082794189	0.486465103149414	2.186806640625	1.065665912628174	0.4649530639648437	2.306649047851562	1.702420928955078	0.4181055145263672	2.40865771484375	1.677003479003906	0.3381274566650391	2.496762817382812	1.408246688842774	0.324040283203125	2.4429404296875	1.19322819519043	0.2420504379272461	2.4542138671875	1.123474922180176	0.2611194763183594
70	2.300000000000001	2.344372680664063	1.201134475708008	0.4572516174316406	2.314562377929688	1.377915878295898	0.4486624603271484	2.296462036132812	1.520198150634766	0.448814193725586	2.2730126953125	1.737422668457031	0.442855728149414	2.250878662109375	1.699633575439453	0.465490478515625	2.144240234375	1.651888000488281	0.5495412292480468	2.14169677734375	1.377627334594727	0.5947024536132812	2.113483520507812	1.162613624572754	0.5083089904785156	2.165855834960937	1.110310173034668	0.5527462463378907	2.15507421875	1.02876044178009	0.490216781616211	2.182339477539062	1.066902168273926	0.4686611938476563	2.304094848632813	1.703601684570313	0.4239214782714844	2.407206420898437	1.678069305419922	0.3453650360107422	2.494003784179688	1.408903991699219	0.326813705444336	2.44423876953125	1.190949661254883	0.2500612640380859	2.453221435546875	1.124418579101563	0.2671056976318359
71	2.333333000000001	2.344179565429688	1.201204963684082	0.4580811920166016	2.314968017578125	1.378082748413086	0.4498245391845703	2.29718994140625	1.5203876953125	0.4500384216308594	2.273068481445312	1.737473754882813	0.4425000762939453	2.2509755859375	1.699757690429687	0.4652998352050781	2.143523803710937	1.6513828125	0.5478688354492187	2.143154174804688	1.377498565673828	0.5943407592773438	2.114127685546875	1.162480499267578	0.5082954711914063	2.166150390625	1.10973783493042	0.5523768615722656	2.155103637695313	1.027254315376282	0.4905448608398437	2.183647216796875	1.06660705947876	0.4705479583740234	2.304323486328125	1.703641204833984	0.4239263610839844	2.4073974609375	1.677790649414062	0.3454447479248047	2.495001831054688	1.408917953491211	0.3274477844238281	2.444190673828125	1.191396987915039	0.2502037658691406	2.453720092773438	1.124526008605957	0.2678822021484375
72	2.366667000000001	2.34357275390625	1.201487121582031	0.4606828918457031	2.313771728515625	1.378376861572266	0.4516431579589844	2.295785766601562	1.520783508300781	0.4516093444824218	2.271857788085938	1.738130828857422	0.4442726745605469	2.24968896484375	1.700375854492187	0.4670548095703125	2.141691040039063	1.653371154785156	0.5499441833496094	2.139562622070312	1.378896438598633	0.59505419921875	2.110861206054688	1.163294090270996	0.5096788024902343	2.166029052734375	1.109543773651123	0.5527788696289062	2.15247216796875	1.026879693031311	0.4911458129882812	2.1828916015625	1.068214199066162	0.4725975646972657	2.303126098632813	1.704248687744141	0.4256525421142578	2.406329833984375	1.6788291015625	0.3468713836669922	2.497001098632813	1.410684707641602	0.3297665100097656	2.443684326171875	1.194321594238281	0.2502164154052734	2.456118041992188	1.126068489074707	0.2694604797363281
73	2.4	2.345000244140625	1.201681343078613	0.4659916839599609	2.313742309570312	1.378406524658203	0.4565978698730468	2.293355224609375	1.520607696533203	0.4551526641845703	2.26968798828125	1.738082061767578	0.445920639038086	2.246696899414062	1.700392486572266	0.4680982055664062	2.135669555664062	1.652976226806641	0.5468327026367188	2.132032958984375	1.379042526245117	0.5957008972167969	2.109631103515625	1.162584136962891	0.5103220825195312	2.160199584960937	1.108017353057861	0.5543662414550781	2.154292358398437	1.024865650177002	0.4930075531005859	2.181892578125	1.066020225524902	0.4760221557617187	2.301630249023438	1.704101318359375	0.4285735931396484	2.406921997070312	1.677939605712891	0.3529986724853516	2.4987236328125	1.40997119140625	0.3347763061523438	2.4478896484375	1.193603759765625	0.2530040893554688	2.460885131835937	1.125777679443359	0.2703377532958984
74	2.433333	2.34570947265625	1.201970710754395	0.4677292785644531	2.314312622070313	1.37884602355957	0.4578994293212891	2.2932216796875	1.521044647216797	0.455267562866211	2.269554565429687	1.738770812988281	0.4457767486572266	2.246502685546875	1.701058410644531	0.467982650756836	2.135011840820312	1.653759643554688	0.5464352416992188	2.132028198242188	1.379611694335938	0.5957794494628906	2.109142211914063	1.162582954406738	0.5111435852050781	2.160730224609375	1.106737777709961	0.5536392822265626	2.155470336914063	1.023224946975708	0.4924170227050781	2.182640747070312	1.066152950286865	0.4766788940429688	2.30155615234375	1.704731750488281	0.4284901275634766	2.407155395507813	1.67798583984375	0.3532951965332031	2.499750732421875	1.409804290771484	0.3379273986816406	2.447352783203125	1.194356376647949	0.2541078262329102	2.460401000976562	1.126030532836914	0.2709788970947266
75	2.466667	2.347215942382813	1.203130073547363	0.4743367156982422	2.315234252929688	1.379814224243164	0.4640834045410156	2.29315185546875	1.521825836181641	0.4608523101806641	2.26804443359375	1.739133911132813	0.448166244506836	2.244711547851563	1.701511840820312	0.4701840972900391	2.129508911132812	1.654250915527344	0.5429236145019531	2.123656005859375	1.380961273193359	0.5953442382812499	2.106615844726563	1.162941184997559	0.5125418701171875	2.152219604492188	1.106227886199951	0.5557682800292969	2.154373901367188	1.023984425544739	0.4935580749511719	2.179837646484375	1.06553980255127	0.4798283386230469	2.3007529296875	1.705172241210938	0.4321503601074219	2.407030639648438	1.678899383544922	0.3581986236572265	2.501844360351563	1.411671600341797	0.3400280609130859	2.449361206054688	1.19260319519043	0.2673251190185547	2.460511474609375	1.125149894714355	0.2875900268554688
76	2.5	2.347689575195313	1.203585441589356	0.4767997436523437	2.31470556640625	1.380298156738281	0.4664290924072266	2.2915830078125	1.522300933837891	0.4627711181640625	2.265703247070312	1.739685882568359	0.4484564971923828	2.242357177734375	1.702071716308594	0.47062109375	2.126820434570313	1.655451324462891	0.54351025390625	2.121195556640625	1.382176986694336	0.5975368957519531	2.106573974609375	1.164171943664551	0.5137052307128906	2.153068603515625	1.108083301544189	0.5580209655761719	2.154661254882813	1.024596357345581	0.4964623413085938	2.17990185546875	1.066385334014893	0.4817738647460937	2.298670043945313	1.705707733154297	0.4328386077880859	2.40544091796875	1.678279876708984	0.3595614318847656	2.502620849609375	1.411346054077149	0.3449373168945312	2.444345825195312	1.195352600097656	0.2673846588134766	2.462519165039063	1.123475944519043	0.2903545837402344
77	2.533333000000001	2.342479248046875	1.202526351928711	0.4908941345214843	2.310330810546875	1.379245132446289	0.4795604553222657	2.287282104492188	1.521222320556641	0.474858642578125	2.2592099609375	1.737757843017578	0.4546900482177734	2.23518505859375	1.700281951904297	0.4763034973144531	2.116815063476563	1.653216461181641	0.54419873046875	2.112657470703125	1.380276229858398	0.600202117919922	2.094746215820313	1.163299209594727	0.5149230651855469	2.148755249023437	1.108807384490967	0.5586326599121094	2.151387451171875	1.026162886619568	0.4951728057861329	2.17491748046875	1.066859329223633	0.4900025329589843	2.293474975585937	1.703974182128906	0.441609359741211	2.40581396484375	1.677992919921875	0.3762549438476562	2.501955078125	1.410691848754883	0.36285888671875	2.449445922851562	1.197330223083496	0.2734165191650391	2.468179321289062	1.124466461181641	0.2973598022460937
78	2.566667000000001	2.337156494140625	1.202449455261231	0.4983482818603516	2.306539916992188	1.379416320800781	0.485914077758789	2.284091186523438	1.521455200195312	0.4797659759521484	2.25926611328125	1.738106262207031	0.4574214477539063	2.23413818359375	1.701058868408203	0.4784759826660157	2.113185546875	1.652008056640625	0.5400586853027344	2.107239013671875	1.379984497070313	0.6000849304199218	2.091539306640625	1.162932411193848	0.5146445007324219	2.141156372070313	1.105999660491944	0.5573468017578125	2.150479125976562	1.022777743339538	0.4948395385742188	2.16562890625	1.058875919342041	0.4916060791015625	2.2935048828125	1.703855163574219	0.4456463165283203	2.406162841796875	1.675888244628906	0.3823350982666016	2.506431396484375	1.409885787963867	0.3744159851074219	2.452596801757812	1.197135070800781	0.2846403503417969	2.470772583007813	1.123314704895019	0.3025522613525391
79	2.600000000000001	2.334259765625	1.201441734313965	0.5023492736816406	2.303104248046875	1.377981399536133	0.4889197998046875	2.280184692382813	1.519720367431641	0.4820388946533203	2.254543701171875	1.735879913330078	0.4589552764892578	2.229132080078125	1.698714874267578	0.4792928619384765	2.10748583984375	1.649824432373047	0.539056884765625	2.104171020507812	1.377668685913086	0.5976691284179687	2.091240356445312	1.160404312133789	0.5129768371582031	2.140832275390625	1.10373942565918	0.5533128662109374	2.147861572265625	1.02244923210144	0.4904281921386718	2.1665537109375	1.057851409912109	0.4915814361572266	2.289279541015625	1.701915008544922	0.448163345336914	2.404734252929687	1.676042572021484	0.3898500823974609	2.507304443359375	1.411449981689453	0.3820578002929688	2.451493408203125	1.201596839904785	0.2878249816894531	2.471582763671875	1.125407066345215	0.309966567993164
80	2.633333	2.33345068359375	1.197960563659668	0.5074327697753906	2.302198364257813	1.374263488769531	0.491892822265625	2.27902294921875	1.515851287841797	0.4835268859863281	2.251568115234375	1.731504943847656	0.45868017578125	2.225977172851563	1.694142120361328	0.47838427734375	2.10312060546875	1.644451873779297	0.5347468566894531	2.098184936523437	1.373351699829102	0.5976294555664062	2.086331420898437	1.156693534851074	0.5116605834960938	2.132104736328125	1.094540332794189	0.5460753173828126	2.14811572265625	1.014202795028686	0.4839122467041015	2.162240478515625	1.055669979095459	0.4918514556884765	2.28701904296875	1.697924285888672	0.4491271057128906	2.404130004882813	1.673508575439453	0.3929218292236328	2.51025732421875	1.410388931274414	0.3891626281738281	2.455273193359375	1.198727409362793	0.2989291839599609	2.47773974609375	1.121415000915527	0.3165215759277344
81	2.666667	2.333629150390625	1.196510787963867	0.5110358581542969	2.301998413085937	1.372083282470703	0.4925109405517578	2.27871728515625	1.513281311035156	0.4826431121826172	2.249834838867187	1.728235290527344	0.457386459350586	2.224119506835938	1.690665740966797	0.4762124786376953	2.100953491210937	1.639957855224609	0.530219482421875	2.092958129882812	1.36940202331543	0.5927976379394531	2.083501098632812	1.153785385131836	0.5054374389648437	2.1205859375	1.089978496551514	0.5340582275390625	2.149387573242188	1.009445232033729	0.4800215606689453	2.156002197265625	1.049209506988525	0.4915206909179687	2.285818725585937	1.695095733642578	0.4488653411865234	2.404339111328125	1.6712099609375	0.3967933197021485	2.509968505859375	1.40876823425293	0.393775390625	2.460527587890625	1.19759619140625	0.3008076477050782	2.481991821289062	1.11961750793457	0.319835189819336
82	2.7	2.334878295898438	1.197124183654785	0.5160982055664063	2.30422265625	1.373063217163086	0.4965693664550781	2.281117309570313	1.514398284912109	0.4846208190917969	2.25123974609375	1.729383514404297	0.4577041625976562	2.225349243164063	1.691644226074219	0.4761629943847656	2.10221533203125	1.639210296630859	0.5292672424316407	2.093017333984375	1.368373443603516	0.5921166381835937	2.082608154296875	1.152476295471191	0.5051017303466796	2.1172724609375	1.090788360595703	0.5206884613037109	2.150581420898438	1.009328132152557	0.4807678070068359	2.136846557617187	1.042282215118408	0.4725294647216797	2.287682861328125	1.696417297363281	0.4501157073974609	2.407620727539062	1.6738681640625	0.4007851104736328	2.511166259765625	1.409891784667969	0.3984766540527344	2.46936669921875	1.195658340454101	0.3083281707763672	2.48960302734375	1.124185409545899	0.3239088592529297
83	2.733333	2.33459716796875	1.194149688720703	0.5189291381835938	2.304694702148438	1.370812072753906	0.4989772186279297	2.281885375976563	1.512655914306641	0.4860165557861328	2.251862060546875	1.728404296875	0.4588523101806641	2.225616577148437	1.690429443359375	0.4768137664794921	2.100991577148438	1.636505981445313	0.5258081359863281	2.090626342773438	1.364545532226562	0.5889305114746094	2.075356323242187	1.148759979248047	0.4995279693603516	2.116705932617188	1.085481288909912	0.5145450286865234	2.152450439453125	1.004530117869377	0.4748417358398437	2.146128540039062	1.044701839447022	0.4639150238037109	2.288672729492188	1.695421112060547	0.4518638000488281	2.409120727539062	1.672119537353516	0.4023422546386719	2.517682983398438	1.409106323242187	0.4059844970703125	2.471160278320313	1.193938659667969	0.3188460388183594	2.49195654296875	1.119167129516601	0.3291124114990234
84	2.766667	2.336263305664063	1.193242973327637	0.5182100219726562	2.30623681640625	1.369501922607422	0.4984471435546874	2.283042114257813	1.51092073059082	0.4851277923583984	2.254527587890625	1.726356750488281	0.4576475982666016	2.227944580078125	1.688609130859375	0.4752782135009765	2.103140869140625	1.6345751953125	0.5227441101074219	2.09070947265625	1.363403335571289	0.5858866271972656	2.074214477539063	1.14880200958252	0.4950761871337891	2.119255615234375	1.087526466369629	0.5139210052490235	2.151669677734375	1.003384006500244	0.475096206665039	2.1468427734375	1.044121496200562	0.4662204895019531	2.29115478515625	1.693245849609375	0.4510964813232422	2.412338989257813	1.669412048339844	0.4051905822753906	2.519482666015625	1.406560806274414	0.4116765899658203	2.474076538085938	1.19328662109375	0.3211850128173828	2.495526611328125	1.117348861694336	0.330951416015625
85	2.800000000000001	2.332623046875	1.190477676391601	0.5177573852539062	2.302906982421875	1.366568511962891	0.4950757904052734	2.280124755859375	1.508074340820313	0.4805189514160156	2.255171142578125	1.724272735595703	0.4537375335693359	2.22760302734375	1.686704986572266	0.4703605041503907	2.101423706054687	1.635001373291016	0.517029296875	2.08649462890625	1.362248962402344	0.5738206787109374	2.06565869140625	1.148301963806152	0.4815489349365234	2.103021606445313	1.069558967590332	0.5061817932128907	2.155520751953125	0.9979053311347961	0.4634692687988281	2.131374755859375	1.041815473556519	0.4565336151123047	2.291553955078125	1.690708465576172	0.4479832458496094	2.413341064453125	1.664118408203125	0.4056328582763672	2.5219833984375	1.402167083740234	0.421934310913086	2.476844970703125	1.190324447631836	0.3275252075195313	2.494830688476562	1.108920696258545	0.3389525604248047
86	2.833333000000001	2.331418334960937	1.191649085998535	0.5206970825195313	2.303997314453125	1.367793579101563	0.4979928131103516	2.282708251953125	1.509283828735352	0.4832108764648437	2.256280151367188	1.724463043212891	0.4526780090332031	2.228546752929688	1.686802612304688	0.4685547180175781	2.101822265625	1.633637237548828	0.5110026550292969	2.088152465820313	1.360489578247071	0.5643503112792969	2.074205444335938	1.14651496887207	0.4713513793945313	2.109967041015625	1.064087663650513	0.4957433013916016	2.161012084960937	0.9993839206695557	0.4517191162109375	2.1450166015625	1.044518785476685	0.4735510864257813	2.293223388671875	1.691359558105469	0.4489244232177734	2.4160615234375	1.664541931152344	0.4114528350830078	2.520205444335938	1.401259002685547	0.429824966430664	2.484871215820313	1.189917556762695	0.3311244659423828	2.508028442382813	1.112741558074951	0.3435801696777344
87	2.866667000000001	2.332316162109375	1.191928688049317	0.5195418395996094	2.305381469726562	1.368039199829101	0.4968099060058594	2.284238403320312	1.509378524780273	0.4812612609863282	2.258519897460937	1.724739593505859	0.4524839630126953	2.230607788085937	1.687053985595703	0.4678378753662109	2.104383544921875	1.633148834228515	0.5108833312988281	2.087730712890625	1.359403594970703	0.5590016784667968	2.074715209960937	1.144790061950684	0.4680071105957031	2.11512060546875	1.060611986160278	0.4860965881347656	2.16272021484375	0.9977260050773621	0.4383477172851563	2.138714599609375	1.043577728271484	0.4708800048828125	2.2953955078125	1.691582153320312	0.4486778717041016	2.4183955078125	1.664216064453125	0.411624740600586	2.52280029296875	1.401322708129883	0.4315936584472656	2.488587524414062	1.189423011779785	0.333713134765625	2.507650390625	1.109295623779297	0.3430023651123046
88	2.9	2.337641845703125	1.197349746704102	0.5217368774414062	2.311444946289062	1.373172470092773	0.4971776580810547	2.290511962890625	1.514176940917969	0.4796778869628906	2.26591064453125	1.729435791015625	0.4506062622070313	2.237536865234375	1.69175	0.4648580322265625	2.109911499023438	1.6371005859375	0.5023124084472657	2.088655883789063	1.362868728637695	0.5435566101074218	2.078634887695312	1.147038871765137	0.4558300323486328	2.11476416015625	1.069357147216797	0.489109130859375	2.166709228515625	1.005278610706329	0.4440338134765625	2.141912963867187	1.047998735427857	0.4651179351806641	2.302806396484375	1.696305419921875	0.448010971069336	2.42675146484375	1.66896923828125	0.4161477203369141	2.525735107421875	1.404341934204102	0.4374249114990234	2.495912353515625	1.191059043884277	0.3425721893310547	2.512902954101563	1.11230744934082	0.3425011901855469
89	2.933333	2.338474243164063	1.200412857055664	0.5191076965332031	2.311879028320313	1.375888916015625	0.4939841003417969	2.290474731445312	1.516642150878906	0.4762807769775391	2.267910522460937	1.731783874511719	0.4461980743408203	2.239114013671875	1.694377288818359	0.4601369476318359	2.111602661132812	1.638191284179688	0.4947081604003906	2.093365844726562	1.363729751586914	0.533809814453125	2.0814755859375	1.146247520446777	0.4510427551269531	2.123410522460937	1.072291244506836	0.4835682373046875	2.171331420898437	1.006263408660889	0.4359188232421874	2.136873901367188	1.046809900283813	0.4508215942382813	2.304527587890625	1.698416046142578	0.4442502746582031	2.429235595703125	1.670535430908203	0.4176388702392578	2.524795654296875	1.404943801879883	0.4366693267822266	2.498897094726563	1.189869804382324	0.3444519195556641	2.5145185546875	1.108653633117676	0.3455432281494141
90	2.966667	2.3539716796875	1.203451698303223	0.5203088989257812	2.328031982421875	1.379459045410156	0.4947903442382813	2.306578002929688	1.520245269775391	0.47447314453125	2.284232788085937	1.73633822631836	0.4464842224121094	2.254974609375	1.698573028564453	0.4590264587402344	2.125117919921875	1.641643035888672	0.4844998016357422	2.105087036132812	1.366344055175781	0.5234952392578125	2.094878540039063	1.147607269287109	0.4417077178955078	2.135923950195313	1.077707405090332	0.4749804992675781	2.185656005859375	1.014132129669189	0.4276625671386719	2.155697998046875	1.051210887908935	0.4387547760009766	2.321172729492187	1.702990997314453	0.4452655181884766	2.448119384765625	1.677631866455078	0.4212845764160156	2.534958374023438	1.408086334228515	0.438962173461914	2.502193237304687	1.195299125671387	0.3429759521484375	2.5195029296875	1.112179370880127	0.343758056640625
91	3	2.362390380859375	1.204796966552734	0.5195994873046875	2.338335815429688	1.381311386108399	0.4941804809570313	2.31871240234375	1.522744506835938	0.4751470184326172	2.292306274414063	1.738409637451172	0.4459718933105469	2.263431518554688	1.699955505371094	0.4575241241455078	2.135275756835938	1.638284271240234	0.4787602844238281	2.112046997070313	1.360831390380859	0.4983638610839843	2.102936157226562	1.139197158813477	0.4243926391601562	2.150458740234375	1.068108377456665	0.4546194610595703	2.1977490234375	1.013176630496979	0.4082694091796875	2.167551513671875	1.048085350036621	0.4228244934082032	2.330122192382812	1.705903533935547	0.4461483459472656	2.459107299804688	1.684904022216797	0.4254076385498047	2.543153198242187	1.414158798217773	0.4426479644775391	2.506604248046875	1.203393646240234	0.3437257537841797	2.523124877929687	1.117054138183594	0.3491093597412109
92	3.033333000000001	2.362595458984375	1.204862319946289	0.5201057739257813	2.339515991210938	1.382033584594727	0.4949375610351563	2.320657348632812	1.523904449462891	0.4755948791503906	2.295417358398438	1.740463165283203	0.4478736724853516	2.2662177734375	1.701977478027344	0.4590132904052734	2.13753125	1.639257019042969	0.4770909118652344	2.116499267578125	1.360949310302734	0.4971111145019531	2.108181030273437	1.141325798034668	0.4159766540527344	2.154035400390625	1.070810737609863	0.4462730560302735	2.201920654296875	1.012380955219269	0.4002101135253906	2.175253540039062	1.054746105194092	0.4087546539306641	2.3331640625	1.707677337646484	0.4479906768798828	2.461995849609375	1.683096954345703	0.4269064788818359	2.54838330078125	1.412543243408203	0.4481492614746094	2.50642822265625	1.204104248046875	0.344525634765625	2.526036865234375	1.117667373657226	0.3502722015380859
93	3.066667000000001	2.373428955078125	1.204267730712891	0.5146775512695312	2.3534697265625	1.382275909423828	0.490817642211914	2.337149536132813	1.524784088134766	0.4720877380371094	2.310512573242187	1.741496948242187	0.4448441772460938	2.281130981445313	1.702398010253906	0.4533929443359375	2.154984375	1.6332861328125	0.4619196472167969	2.130793334960937	1.354371215820313	0.4769710998535156	2.13019677734375	1.136556934356689	0.3883931884765625	2.173027954101562	1.075294651031494	0.4211800537109375	2.243258911132813	0.9972781330943108	0.4180740814208984	2.22127685546875	1.048449640274048	0.4136842346191406	2.348740844726563	1.709253112792969	0.4474106292724609	2.4789453125	1.684996368408203	0.4363632965087891	2.555000366210938	1.410418090820313	0.455220199584961	2.515759033203125	1.204475952148438	0.3443668212890625	2.535516967773438	1.120229675292969	0.349230697631836
94	3.100000000000001	2.377225830078125	1.201750778198242	0.5111443176269532	2.357677978515625	1.380220779418945	0.4873600311279297	2.34188818359375	1.523041656494141	0.4685987243652344	2.3176630859375	1.740608459472656	0.4430502624511719	2.287666137695313	1.701521881103516	0.4500138549804688	2.16072314453125	1.632882232666016	0.4525892333984375	2.138047607421875	1.353244262695313	0.4653347320556641	2.144988647460937	1.134273929595947	0.3789671936035156	2.19463134765625	1.07325880241394	0.4079729614257813	2.265097412109375	0.9984242324829101	0.402876708984375	2.237764770507813	1.049531827926636	0.391517822265625	2.355631591796875	1.708043548583984	0.4466499328613281	2.486240966796875	1.680707824707031	0.4407296752929687	2.554868408203125	1.403704635620117	0.4621893768310547	2.518129272460937	1.200467895507813	0.3432864074707031	2.545454223632812	1.119753707885742	0.3532594604492187
95	3.133333	2.382751708984375	1.200938522338867	0.5075047607421875	2.363865478515625	1.379777267456055	0.4861047973632813	2.348570922851562	1.522858917236328	0.4685160217285156	2.326126708984375	1.740879425048828	0.4444836730957031	2.295719360351562	1.701853088378906	0.4501086120605469	2.168495971679687	1.6338154296875	0.4466885528564453	2.146976806640625	1.353584533691406	0.4422860565185547	2.159707763671875	1.132286506652832	0.3627227630615234	2.216140258789062	1.078343519210816	0.3923705749511719	2.288498779296875	1.00740580368042	0.3887267761230468	2.256411376953125	1.048211685180664	0.3707859039306641	2.363852294921875	1.708082489013672	0.4489222564697266	2.493607788085938	1.677408813476563	0.4418477020263672	2.563602905273437	1.400870468139648	0.4665613861083985	2.522686157226563	1.201465034484863	0.3423386535644531	2.552662109375	1.116899345397949	0.3559707641601563
96	3.166667	2.386744262695313	1.199513832092285	0.5031522979736328	2.369300659179688	1.378573348999023	0.4820595855712891	2.354987548828125	1.521900085449219	0.4654463500976562	2.334747314453125	1.740363372802734	0.4430266265869141	2.303961303710937	1.701405548095703	0.4459658355712891	2.176442993164062	1.635201354980469	0.4318362121582031	2.156119506835937	1.354990356445312	0.4218448333740235	2.176338256835938	1.134676795959473	0.3419449615478516	2.220107055664062	1.078241067886353	0.3618504638671875	2.2838291015625	0.9986189448833465	0.347142578125	2.259145141601563	1.05437162399292	0.333673355102539	2.371976440429687	1.707323883056641	0.4496072387695312	2.50215380859375	1.678337310791016	0.4536845092773437	2.565882568359375	1.401435394287109	0.487723403930664	2.53518701171875	1.203499290466309	0.3585477905273438	2.557338134765625	1.11348999786377	0.3830771484375
97	3.2	2.396790649414062	1.201136039733887	0.4987210693359375	2.37910986328125	1.379976318359375	0.4779775085449219	2.3646728515625	1.523025024414062	0.4610682678222656	2.345520263671875	1.741361633300781	0.4405018615722657	2.314632446289062	1.702535797119141	0.4422926330566406	2.187228393554688	1.638049194335938	0.4237637786865234	2.167263061523437	1.358497650146484	0.4120895080566406	2.194590576171875	1.136341632843018	0.3397649230957032	2.242894165039063	1.08646531867981	0.3559934387207031	2.30455224609375	1.00876663017273	0.3322630157470703	2.28155029296875	1.063531131744385	0.3255357055664063	2.38244189453125	1.708210235595703	0.4476103057861328	2.512791748046875	1.680512145996094	0.4527553253173828	2.584833618164063	1.407087020874024	0.4931692199707032	2.569280883789062	1.206960731506348	0.3660428314208984	2.595617065429687	1.127171867370605	0.3509891510009766
98	3.233333	2.404849731445313	1.204964828491211	0.4990403442382813	2.389483276367188	1.383047698974609	0.4757887268066406	2.376362670898438	1.525520477294922	0.4570387725830078	2.357831909179688	1.743525909423828	0.4387712554931641	2.327287353515625	1.704623077392578	0.4372038726806641	2.19878271484375	1.646410186767578	0.4128914184570313	2.176287963867187	1.368046997070313	0.4002736206054687	2.205525512695313	1.15085090637207	0.3176411285400391	2.272269165039063	1.11048051071167	0.333534423828125	2.327936767578125	1.039777700424194	0.3303446044921875	2.31049853515625	1.103672252655029	0.3071131896972656	2.39402587890625	1.710522552490235	0.4484392700195313	2.5237099609375	1.688135314941406	0.4650289916992187	2.5979755859375	1.42531916809082	0.5369102783203126	2.614396484375	1.223748771667481	0.4135534362792969	2.625921630859375	1.137334991455078	0.3893438262939453
99	3.266667	2.412455200195312	1.20335765838623	0.4898276672363281	2.39726806640625	1.381493804931641	0.4690430145263672	2.3842705078125	1.524074066162109	0.4527381896972656	2.367472045898437	1.742152770996094	0.4374205627441407	2.336784423828125	1.703557861328125	0.4345786590576172	2.208207397460938	1.647982452392578	0.4041705017089844	2.186938842773437	1.369782608032227	0.392486099243164	2.218728881835937	1.150866340637207	0.3152141418457031	2.288849365234375	1.114770988464356	0.3231211547851562	2.347903686523438	1.040883846282959	0.3062419281005859	2.327373901367188	1.10096252822876	0.2990496063232422	2.403192016601563	1.708788024902344	0.4473751220703125	2.5319521484375	1.684597595214844	0.4669712219238281	2.609348510742187	1.418866134643555	0.5267747497558594	2.639637939453125	1.215204612731934	0.4124820251464844	2.65723681640625	1.14396395111084	0.3829696350097657
100	3.300000000000001	2.423075439453125	1.200568916320801	0.4854642486572266	2.407908935546875	1.379906936645508	0.4650520629882813	2.395153686523437	1.523330780029297	0.4487005615234375	2.379489624023438	1.742847198486328	0.4347493133544922	2.348585571289062	1.704135070800781	0.4306086120605469	2.218186279296875	1.650087829589844	0.4001307983398438	2.199279541015625	1.370246704101563	0.3875402679443359	2.238534057617187	1.157449890136719	0.2946833343505859	2.311982666015625	1.117285808563232	0.3102219848632812	2.377509765625	1.043923254013062	0.3139996795654297	2.349505737304687	1.106560604095459	0.2862885437011718	2.414985961914062	1.709109130859375	0.4455484161376954	2.544306274414062	1.685032470703125	0.4677438201904297	2.626853393554688	1.418452987670898	0.5269422302246094	2.666010498046875	1.213600143432617	0.4175486755371094	2.67685205078125	1.142191955566406	0.3778724517822266
101	3.333333	2.43405322265625	1.200584106445313	0.4797853393554687	2.418902221679687	1.380842590332031	0.4618218536376953	2.406267822265625	1.524965850830078	0.4472781066894531	2.389037475585937	1.745127960205078	0.4342874908447266	2.358380249023438	1.706084899902344	0.4294684753417969	2.22923779296875	1.648829040527344	0.39664892578125	2.211393920898438	1.368275680541992	0.38369873046875	2.265142211914062	1.166726669311523	0.2752542114257812	2.332503173828125	1.122831214904785	0.2846490325927735	2.403768310546875	1.060426403045654	0.2922915115356445	2.3701396484375	1.113208904266357	0.2795882720947266	2.424771728515625	1.711491638183594	0.4454469757080078	2.554870971679688	1.687367553710938	0.4666268157958984	2.645190551757812	1.420967422485352	0.5185401000976562	2.685679443359375	1.221481727600098	0.3995098571777344	2.703906494140625	1.151388854980469	0.3739134368896484
102	3.366667	2.44225341796875	1.201716972351074	0.4708457794189453	2.426826538085938	1.382373825073242	0.455663330078125	2.414383422851563	1.526708953857422	0.4421424407958984	2.396369384765625	1.747158203125	0.4324097442626953	2.365961669921875	1.708002838134766	0.4262223663330078	2.238082153320312	1.647655578613281	0.3923400115966797	2.224926025390625	1.367414764404297	0.3674554138183593	2.28648046875	1.165529647827148	0.2630889129638672	2.353054809570312	1.118100273132324	0.275894775390625	2.434204956054688	1.066772518157959	0.2992583465576172	2.391442138671875	1.102759178161621	0.2570744934082031	2.432064697265625	1.71350048828125	0.4438508453369141	2.5620927734375	1.689483947753906	0.4669375	2.659073486328125	1.424658432006836	0.5132881164550781	2.705763549804687	1.228280136108399	0.3923473205566406	2.720371337890625	1.15623429107666	0.3646920166015625
103	3.4	2.443527465820313	1.203112297058106	0.4717088775634766	2.427480834960937	1.384043991088867	0.4556960144042969	2.414627319335938	1.528597015380859	0.441416976928711	2.397029541015625	1.749534088134766	0.4306739044189453	2.366343139648437	1.710324890136719	0.4251899261474609	2.238069702148437	1.648762725830078	0.3931524810791016	2.229561401367188	1.367831848144531	0.366026840209961	2.293965576171875	1.166360038757324	0.2614521789550781	2.360189453125	1.120292163848877	0.2740399398803711	2.442294921875	1.073251544952392	0.2983701248168945	2.399108154296875	1.105528842926025	0.2505726776123047	2.432897827148437	1.715781951904297	0.4417610015869141	2.5632724609375	1.689331817626953	0.4616464538574219	2.653923828125	1.418698211669922	0.4912798767089844	2.695148193359375	1.220886596679688	0.3648420257568359	2.689404296875	1.139517021179199	0.327615493774414
104	3.433333000000001	2.449577392578125	1.202052772521973	0.4661765441894531	2.4339560546875	1.382461517333984	0.4500481109619141	2.421413208007813	1.526715423583984	0.4375295257568359	2.40420068359375	1.746971130371094	0.42773095703125	2.3734677734375	1.707984100341797	0.4225087738037109	2.244713500976562	1.647976837158203	0.3911241302490235	2.236186157226562	1.367991638183594	0.3644217071533203	2.31306298828125	1.172591316223144	0.2582461547851563	2.377351806640625	1.125335025787353	0.2671669998168945	2.461923461914062	1.089803657531738	0.2957897720336914	2.417270629882812	1.114358249664307	0.2448135986328125	2.440014526367188	1.713217102050781	0.4382444305419922	2.570362548828125	1.687504821777344	0.4559016876220703	2.651503540039062	1.416640228271485	0.49753076171875	2.67513720703125	1.224014297485352	0.3576674194335937	2.678077758789063	1.149885238647461	0.3171118927001954
105	3.466667000000001	2.455645263671875	1.203344444274902	0.4627032775878906	2.440942138671875	1.384583618164063	0.4476297149658203	2.429650146484375	1.529312072753906	0.4337845764160156	2.411366821289063	1.750242248535156	0.4251375885009765	2.380718383789063	1.7110009765625	0.4196403198242188	2.251507080078125	1.648207763671875	0.3928155212402343	2.250241088867187	1.368245819091797	0.3533733215332031	2.332536499023437	1.174410530090332	0.2448856811523438	2.400932861328125	1.139304809570312	0.2642717895507812	2.4859306640625	1.112229690551758	0.3015264587402344	2.442807861328125	1.128906543731689	0.2485642318725586	2.447444213867187	1.716504852294922	0.4355521087646484	2.577852294921875	1.689765380859375	0.4548417358398438	2.658208984375	1.418936447143555	0.5011166381835938	2.68023291015625	1.230201683044434	0.3545996398925781	2.678273803710938	1.164755935668945	0.3147911071777344
106	3.5	2.458361450195312	1.201268562316895	0.4602425231933593	2.444368530273437	1.382652328491211	0.4451268615722656	2.4334716796875	1.52754052734375	0.4315753021240235	2.416942016601562	1.748688995361328	0.4221873474121094	2.385809692382812	1.709672607421875	0.4175983581542969	2.255921875	1.646976257324219	0.3933819274902344	2.253182983398438	1.366936614990234	0.353486343383789	2.333888916015625	1.176970352172852	0.2367349777221679	2.40587646484375	1.142662071228027	0.2531164855957031	2.495187133789063	1.119027633666992	0.2875322799682617	2.44648193359375	1.135390525817871	0.2372116088867188	2.452971435546875	1.714670257568359	0.4319529113769531	2.5837841796875	1.685308624267578	0.4437574462890625	2.658953857421875	1.412146987915039	0.4885729370117188	2.670662353515625	1.226580711364746	0.3373958435058594	2.675682250976562	1.151252342224121	0.30801904296875
107	3.533333000000001	2.460440063476562	1.200694061279297	0.4534240417480468	2.447122680664063	1.382171722412109	0.439440673828125	2.436742797851562	1.527155548095703	0.4270230407714843	2.4219853515625	1.748358245849609	0.4184155426025391	2.39057861328125	1.709593109130859	0.4135564727783203	2.260104614257813	1.648643981933594	0.388104248046875	2.258690307617187	1.368552444458008	0.3497478332519531	2.342554931640625	1.180740982055664	0.2315290298461914	2.416724365234375	1.14668204498291	0.2505500335693359	2.506232421875	1.121968551635742	0.2797213516235352	2.456719482421875	1.138466575622559	0.2318274841308594	2.45769580078125	1.714065460205078	0.4281900939941407	2.588206787109375	1.683015197753906	0.4385873413085938	2.652642333984375	1.404614807128906	0.4724303131103516	2.655226806640625	1.226254051208496	0.3115163879394531	2.669023193359375	1.144603942871094	0.2946879119873047
108	3.566667000000001	2.461206909179688	1.199742637634277	0.451583511352539	2.447522583007812	1.381109298706055	0.4365891418457031	2.436513671875	1.526122253417969	0.4249922790527344	2.420687744140625	1.747165100097656	0.4148922729492188	2.389379760742187	1.708208435058594	0.4107183990478516	2.258392578125	1.648411926269531	0.3860961151123047	2.258010375976562	1.368527648925781	0.3459956512451172	2.346423217773437	1.181575172424316	0.2295285186767578	2.420809692382813	1.149566009521484	0.2477136154174805	2.510251220703125	1.118531188964844	0.2811668701171875	2.460496948242187	1.136662536621094	0.2299914855957031	2.456678100585937	1.713129699707031	0.424480712890625	2.58770751953125	1.684474853515625	0.4360386352539063	2.636972534179687	1.402017135620117	0.4630446166992187	2.623793579101562	1.222341239929199	0.3039423217773438	2.6224677734375	1.132692199707031	0.2850711212158203
109	3.6	2.461905639648438	1.199509857177735	0.4514856719970703	2.448548461914062	1.380633819580078	0.4362415618896485	2.437801879882812	1.52544857788086	0.4244462738037109	2.422851806640625	1.746297180175781	0.4148742980957031	2.391421752929688	1.707508117675781	0.4107405853271484	2.26054443359375	1.647955383300781	0.3866390686035156	2.260320922851562	1.368546752929688	0.3461263122558593	2.34889599609375	1.184491767883301	0.2259616851806641	2.424762329101562	1.155478385925293	0.243359245300293	2.51455615234375	1.120552349090576	0.2754490737915039	2.464190063476562	1.142039169311523	0.2254167098999023	2.45868359375	1.712155517578125	0.4242472686767578	2.5895078125	1.683319274902344	0.43538134765625	2.637895629882812	1.401126571655273	0.4623716125488281	2.623761840820312	1.222637275695801	0.3024186096191406	2.623231811523437	1.134622505187988	0.2854430999755859
110	3.633333	2.462993530273438	1.201616500854492	0.4499593505859375	2.450005004882812	1.382394683837891	0.4343176574707032	2.439557861328125	1.526944488525391	0.4221087036132812	2.427198486328125	1.747630584716797	0.4112411041259766	2.395654052734375	1.709164459228516	0.4058413391113281	2.265848999023437	1.650276275634766	0.3759724426269531	2.263439575195313	1.370605682373047	0.3404697265625	2.36013623046875	1.189052467346191	0.223255485534668	2.433576904296875	1.156681419372559	0.2400420913696289	2.522294311523438	1.124808341979981	0.272825927734375	2.473788818359375	1.145974937438965	0.2253105926513672	2.462199462890625	1.713232208251953	0.4222789764404297	2.59151611328125	1.682604583740234	0.4404777526855469	2.639216552734375	1.400986236572266	0.4705551452636719	2.63119580078125	1.227307586669922	0.3054648284912109	2.615518676757812	1.138905891418457	0.2731383972167969
111	3.666667	2.458770141601563	1.204184196472168	0.4446750030517578	2.446886352539063	1.38532975769043	0.4293070983886719	2.437238159179688	1.530214233398437	0.4177132873535156	2.427887817382812	1.751537780761719	0.4094596099853516	2.39597314453125	1.713476867675781	0.4027064971923828	2.266224609375	1.656745971679687	0.3680824279785156	2.263245971679687	1.376898193359375	0.3304571685791016	2.361336791992187	1.195617134094238	0.2132097854614258	2.43650927734375	1.163348937988281	0.2347774276733398	2.525653564453125	1.132459770202637	0.2738844604492188	2.472954223632812	1.144220672607422	0.216096305847168	2.4622109375	1.716505279541016	0.4209736633300781	2.590444458007813	1.682622009277344	0.4421635131835938	2.630558349609375	1.398996322631836	0.465976333618164	2.624470825195313	1.226621437072754	0.2988277130126953	2.574094604492188	1.14839323425293	0.2724593124389648
112	3.700000000000001	2.462299682617187	1.206132049560547	0.445328109741211	2.44989794921875	1.387746429443359	0.4295441741943359	2.439793823242187	1.532924926757812	0.4174038543701172	2.430326171875	1.754862365722656	0.4074529266357422	2.39837158203125	1.716613922119141	0.4008172454833984	2.268616333007812	1.660673645019531	0.3642809295654297	2.262552490234375	1.379275680541992	0.3324749298095703	2.36546875	1.198960548400879	0.21676220703125	2.441968505859375	1.1726767578125	0.2329736175537109	2.533712524414063	1.142675819396973	0.2637462310791016	2.482585815429688	1.158641906738281	0.2118546218872071	2.464717041015625	1.719829528808594	0.4194131164550782	2.593543212890625	1.684944763183594	0.43821484375	2.634857666015625	1.400249465942383	0.4598865661621094	2.629442138671875	1.225509468078613	0.2941980438232422	2.560596069335937	1.16453426361084	0.271913330078125
113	3.733333	2.45983056640625	1.205237594604492	0.4456573181152343	2.447508178710938	1.387559066772461	0.4303295440673828	2.437663208007812	1.533228302001953	0.4178045654296875	2.428748413085938	1.756032135009766	0.4083277435302735	2.396870971679688	1.717710021972656	0.4004942169189453	2.26808642578125	1.661937957763672	0.3583164520263672	2.263182861328125	1.379086959838867	0.3296544494628906	2.375168334960938	1.20466145324707	0.2117804412841797	2.456829223632813	1.180462936401367	0.2307879943847656	2.551962036132813	1.158221229553223	0.267100471496582	2.48919140625	1.167608772277832	0.1840735244750977	2.462811157226563	1.720779998779297	0.4213134460449219	2.591390747070312	1.684823120117187	0.4429085540771485	2.62722509765625	1.398335571289063	0.4614852905273438	2.625000732421875	1.226197479248047	0.2918074951171875	2.554748413085937	1.16437419128418	0.275256591796875
114	3.766667	2.457679809570313	1.200881645202637	0.4376382751464843	2.445865234375	1.383770446777344	0.4241451110839843	2.435457763671875	1.529990692138672	0.4155704345703125	2.430776977539062	1.7534462890625	0.4063336334228516	2.398470581054688	1.715615478515625	0.3972061767578125	2.270874389648438	1.662201629638672	0.3473973693847656	2.266576538085937	1.378988082885742	0.3167153015136719	2.388631103515625	1.208405502319336	0.2019858474731445	2.470436401367187	1.187238876342773	0.2268744049072265	2.566406494140625	1.16298690032959	0.26092431640625	2.510416137695312	1.182330863952637	0.1852284469604492	2.463794311523437	1.717496887207031	0.4205090942382813	2.59198486328125	1.679280700683594	0.4430392150878906	2.630259399414062	1.391737915039063	0.4563666687011719	2.62949951171875	1.228046981811524	0.2777658386230469	2.561516357421875	1.164733741760254	0.2615239486694336
115	3.800000000000001	2.454421997070312	1.199762840270996	0.4382761688232422	2.443324096679687	1.382404327392578	0.4253494415283203	2.433397094726562	1.52838037109375	0.4172700500488281	2.428000122070312	1.751373474121094	0.4058372497558594	2.39600537109375	1.713413909912109	0.3966347503662109	2.269525024414063	1.659802154541016	0.3444280242919922	2.2679814453125	1.376854156494141	0.3148288116455078	2.399881591796875	1.210479858398438	0.2056361465454102	2.480140991210938	1.190673294067383	0.2298731002807617	2.573491943359375	1.165764640808105	0.2711209945678711	2.519816528320312	1.183415901184082	0.1857229156494141	2.460915283203125	1.715721618652344	0.4207986145019531	2.589060913085937	1.678694610595703	0.4444849243164063	2.621898803710938	1.391972686767578	0.4696231079101563	2.62229296875	1.228798355102539	0.2910485076904297	2.554251098632812	1.166825538635254	0.2703017883300781
116	3.833333	2.452469604492188	1.199516403198242	0.4332668762207031	2.440080688476562	1.381622741699219	0.4211027221679687	2.42966357421875	1.527213012695313	0.4125591888427734	2.425054321289062	1.749570983886719	0.4019291687011719	2.392941284179687	1.711870880126953	0.3928493194580078	2.266896606445313	1.659600860595703	0.3393400573730468	2.268815307617188	1.37779411315918	0.3065086059570312	2.40745556640625	1.216256813049316	0.2007469253540039	2.487544677734375	1.200878524780273	0.2218288040161133	2.581457885742187	1.180943809509277	0.2583328247070312	2.527651977539063	1.193310974121094	0.1768155975341797	2.457845336914063	1.713866485595703	0.4165026092529297	2.585642333984375	1.676256591796875	0.4387380065917968	2.619834594726563	1.390145950317383	0.4591210021972656	2.619442626953125	1.228356239318848	0.2801843414306641	2.555485473632813	1.176642677307129	0.24998681640625
117	3.866667	2.450822387695312	1.197822547912598	0.4293338165283203	2.438144653320312	1.380048126220703	0.4196006622314453	2.427273681640625	1.525635009765625	0.413355712890625	2.423559936523437	1.747924713134766	0.4016736297607422	2.390854614257813	1.710333618164062	0.3946736145019532	2.263249633789062	1.656712219238281	0.3493833923339844	2.275511596679688	1.378166198730469	0.2977490539550781	2.4301904296875	1.236187850952148	0.1877698516845703	2.512917114257812	1.21818505859375	0.1942964782714844	2.606746826171875	1.201353286743164	0.2213588409423828	2.54889013671875	1.219021476745605	0.2040142211914062	2.45676220703125	1.712149017333984	0.4145525207519531	2.585397338867188	1.674695220947266	0.4290760498046875	2.625512817382813	1.389887802124024	0.4520159149169922	2.6153408203125	1.229635185241699	0.2727218322753906	2.561395263671875	1.18312574005127	0.2312772827148438
118	3.9	2.446917114257813	1.198661468505859	0.4246835479736328	2.433941650390625	1.381131072998047	0.4154057159423828	2.42263037109375	1.526884613037109	0.4098657531738281	2.41728857421875	1.749293518066406	0.3980030059814453	2.38489208984375	1.711411010742187	0.3907467803955078	2.258407592773438	1.655145935058594	0.344601318359375	2.278561401367187	1.377525085449219	0.2886524810791016	2.44230419921875	1.24648641204834	0.1775053405761719	2.525949340820313	1.231662651062012	0.175353157043457	2.626326049804688	1.217760200500488	0.1872825126647949	2.555916870117187	1.241809661865234	0.1856324005126953	2.450702270507812	1.713766357421875	0.4111944732666016	2.579304321289063	1.676231903076172	0.4264264068603516	2.618263671875	1.392666442871094	0.4589286499023437	2.61106640625	1.235029724121094	0.2771457672119141	2.56658203125	1.184929870605469	0.2256522216796875
119	3.933333000000001	2.445840087890625	1.199157691955566	0.4211016693115235	2.433178100585938	1.381565505981445	0.4143409729003906	2.422464111328125	1.527143218994141	0.4093878631591797	2.415950805664062	1.749361968994141	0.3978148345947266	2.3838740234375	1.711386444091797	0.3900560760498047	2.258612060546875	1.655421051025391	0.3406021728515625	2.284461059570313	1.379192642211914	0.2816836242675781	2.451892944335937	1.254047508239746	0.170678726196289	2.537643188476562	1.239020980834961	0.1673281021118164	2.63772802734375	1.22509944152832	0.1845551910400391	2.567455444335938	1.244843086242676	0.1820604705810547	2.449404052734375	1.713983764648437	0.4114039001464844	2.578272583007813	1.677696594238281	0.4271810150146484	2.614413208007813	1.395050842285156	0.4613132629394531	2.605999145507813	1.243286323547363	0.275425537109375	2.574851196289063	1.19425065612793	0.217350959777832
120	3.966667000000001	2.44253857421875	1.197614494323731	0.4149768371582031	2.429053344726563	1.37959213256836	0.4112456817626953	2.417943969726562	1.524916778564453	0.4082531433105469	2.411734619140625	1.746457061767578	0.3960123443603516	2.37976806640625	1.708599426269531	0.3881325378417969	2.257084716796875	1.651772583007812	0.333593002319336	2.2844794921875	1.377008544921875	0.2722328186035157	2.464202270507813	1.263661346435547	0.167804931640625	2.549717895507812	1.246004028320312	0.1696286315917969	2.648088500976562	1.228230239868164	0.1823835182189942	2.580455078125	1.25201106262207	0.1842063064575195	2.444964111328125	1.711191802978516	0.4099315032958984	2.573459228515625	1.673990539550781	0.4236513214111328	2.609588623046875	1.393971389770508	0.4656432189941406	2.593188232421875	1.243242317199707	0.2795135498046875	2.605306640625	1.20404150390625	0.2322617034912109
121	4	2.441800415039062	1.197882049560547	0.4142542266845703	2.428392211914063	1.379774139404297	0.4098365631103515	2.417130004882813	1.525091918945312	0.4072936401367188	2.411236694335938	1.746437805175781	0.3921368255615234	2.37934716796875	1.708518280029297	0.3843562164306641	2.25707080078125	1.652495086669922	0.3280621490478516	2.2867265625	1.377760848999023	0.2680984191894531	2.47336328125	1.269261459350586	0.1705376434326172	2.55432470703125	1.254734237670899	0.1816981735229492	2.6559931640625	1.232001922607422	0.1830712928771973	2.586838012695313	1.254582077026367	0.1946784439086914	2.444260498046875	1.711324859619141	0.4069091339111328	2.573290161132813	1.67794873046875	0.4234207916259766	2.613169921875	1.400337753295898	0.4763699035644531	2.603339233398438	1.241189476013183	0.2971798706054687	2.6144912109375	1.202767051696777	0.2422525253295899
122	4.033333000000001	2.436667358398438	1.191957260131836	0.4134268341064453	2.423811889648437	1.373334014892578	0.40749365234375	2.412963500976563	1.518281768798828	0.4039758605957031	2.404697387695312	1.739032623291016	0.3897340087890625	2.373846801757812	1.700843017578125	0.3801930694580078	2.25415771484375	1.645102691650391	0.3187831115722656	2.292111328125	1.372445373535156	0.2582126998901367	2.491573852539062	1.277075637817383	0.174975715637207	2.564655639648437	1.252552673339844	0.1985994644165039	2.652551391601563	1.216111618041992	0.1904300651550293	2.600054077148438	1.261513168334961	0.2069762268066406	2.437368774414063	1.704362548828125	0.4059181671142578	2.5666416015625	1.675310302734375	0.4267297058105469	2.629402465820312	1.404652603149414	0.4911094665527344	2.633754272460938	1.231252052307129	0.3264803009033203	2.6109677734375	1.196711837768555	0.2632797088623047
123	4.066667000000001	2.425093994140625	1.185881988525391	0.4136761169433594	2.412627807617188	1.367275390625	0.4077863464355469	2.402381225585938	1.5121884765625	0.4035947875976563	2.396336791992187	1.733055908203125	0.3882854919433594	2.365678100585938	1.695057830810547	0.3773974304199219	2.248953979492187	1.640936828613281	0.3088483123779297	2.294268676757812	1.36899382019043	0.2497204284667969	2.501820434570313	1.27875698852539	0.1819052429199219	2.568952758789063	1.244484550476074	0.2267347640991211	2.654845581054688	1.186201614379883	0.2402819061279297	2.608838012695312	1.245680145263672	0.2375604248046875	2.427990600585938	1.698169097900391	0.4061256103515625	2.555392822265625	1.666821868896484	0.4340669250488282	2.616887329101563	1.395306228637695	0.496196533203125	2.627206909179688	1.228262054443359	0.325931396484375	2.584384765625	1.20085595703125	0.26838671875
124	4.1	2.419250610351563	1.181162551879883	0.4077589416503906	2.407213989257812	1.361961471557617	0.3999973602294922	2.396849243164063	1.506544631958008	0.3955715789794922	2.392483764648437	1.727012969970703	0.3819604187011719	2.361489868164063	1.689426055908203	0.3711259002685547	2.24147412109375	1.642604034423828	0.3041962585449219	2.2856640625	1.37249560546875	0.2391561660766602	2.498111938476562	1.290503128051758	0.176683967590332	2.583512817382813	1.264757041931152	0.2049758605957031	2.6672021484375	1.228428100585937	0.2580469589233398	2.624675903320313	1.262637321472168	0.2164067535400391	2.423939697265625	1.691840515136719	0.3991912841796875	2.550569580078125	1.663462066650391	0.4307175903320313	2.61589501953125	1.394034851074219	0.49599755859375	2.6260185546875	1.224149642944336	0.3294306945800781	2.584873901367188	1.205318115234375	0.2683041839599609
125	4.133333	2.41837060546875	1.180344909667969	0.4046436920166016	2.406333862304687	1.361657531738281	0.3977590942382813	2.396114501953125	1.506645523071289	0.3937822418212891	2.391865478515625	1.727532165527344	0.3776983337402344	2.360699340820313	1.689759490966797	0.3674544372558594	2.241132568359375	1.642148010253906	0.2994649200439453	2.283047241210937	1.370943023681641	0.2342922744750977	2.498349243164062	1.293791351318359	0.1734475631713867	2.587572265625	1.274158447265625	0.1890585021972656	2.679683349609375	1.254981475830078	0.2243721771240234	2.627011108398437	1.300181564331055	0.1815596694946289	2.423464599609375	1.692429595947265	0.3951652984619141	2.5504306640625	1.663582489013672	0.4265768737792969	2.616414428710938	1.393699798583985	0.4921729125976562	2.617422729492187	1.225182960510254	0.324827651977539	2.580449951171875	1.205163116455078	0.2565743713378906
126	4.166667	2.415755249023437	1.180078369140625	0.4036531829833985	2.403374389648437	1.361325958251953	0.3968400268554687	2.392911376953125	1.506264282226562	0.3928825225830078	2.38779443359375	1.727025970458984	0.3766601257324219	2.356831176757813	1.689133972167969	0.3663280334472656	2.23789453125	1.641262786865234	0.2974600219726563	2.282324829101563	1.370771392822266	0.2315103073120117	2.498996337890625	1.294411071777344	0.1752144393920899	2.586799194335938	1.270512069702149	0.1916692199707031	2.677086791992187	1.246174293518066	0.2332048797607422	2.625200439453125	1.298234130859375	0.1872508010864258	2.419470458984375	1.692081146240235	0.394256591796875	2.546315063476563	1.663816772460938	0.4264137420654297	2.615148803710937	1.395103103637695	0.4924714660644531	2.61656640625	1.225820625305176	0.3261976165771484	2.57940576171875	1.205459129333496	0.257608154296875
127	4.200000000000001	2.413428833007813	1.178691909790039	0.4029787445068359	2.4012841796875	1.360012451171875	0.3965898590087891	2.391017700195313	1.505003448486328	0.3929392852783203	2.386682250976563	1.725859649658203	0.3775005340576172	2.3556142578125	1.688106811523437	0.3669436950683594	2.236902954101563	1.640606384277344	0.2973814086914063	2.283462646484375	1.3702529296875	0.232193344116211	2.500263549804687	1.294665252685547	0.1752184524536133	2.590015625	1.277643341064453	0.1917068710327148	2.682323486328125	1.259479995727539	0.2332066116333008	2.630426635742188	1.301241027832031	0.1835923919677734	2.418199462890625	1.69074072265625	0.3950607147216797	2.544937255859375	1.661750335693359	0.4273097229003906	2.614581176757812	1.392800659179688	0.4896330261230468	2.612078857421875	1.235533645629883	0.3149949798583984	2.581638427734375	1.208331001281738	0.258710708618164
128	4.233333	2.384771606445312	1.170733139038086	0.3841936492919922	2.37091455078125	1.351582946777344	0.3749416351318359	2.358666381835937	1.496120346069336	0.3705006408691406	2.3550107421875	1.717084869384766	0.3596124267578125	2.323994262695313	1.679680358886719	0.3479981231689453	2.2060302734375	1.634574432373047	0.2756170959472656	2.262839599609375	1.366623443603516	0.2099833068847656	2.482730102539063	1.289484191894531	0.1712962646484375	2.569921020507812	1.264246955871582	0.1876136856079101	2.6598466796875	1.236179779052734	0.2216829223632812	2.611045532226562	1.268374740600586	0.1797995986938477	2.386235595703125	1.681545166015625	0.3767175445556641	2.512017456054688	1.6525830078125	0.4123377227783203	2.575017211914062	1.38089241027832	0.4669575805664062	2.580329833984375	1.248173812866211	0.2745945129394531	2.563266235351563	1.224457511901855	0.226291259765625
129	4.266667	2.37466845703125	1.168652725219727	0.3803573303222656	2.360274291992187	1.350187561035156	0.3716522369384766	2.347245361328125	1.495252243041992	0.3685397644042969	2.345726196289062	1.717001678466797	0.355578857421875	2.3143173828125	1.679644012451172	0.3440433349609375	2.196666259765625	1.633118072509766	0.2708990936279297	2.253813354492188	1.364182540893555	0.2050040893554688	2.475564331054687	1.28788508605957	0.1698910064697265	2.5635615234375	1.266211303710937	0.1852781448364258	2.65492724609375	1.241933898925781	0.2165540390014648	2.608183715820313	1.273533325195312	0.170113166809082	2.376620849609375	1.681182891845703	0.3732901458740234	2.501417114257812	1.650019470214844	0.4125245056152343	2.56598388671875	1.376967849731445	0.4602681121826172	2.573439453125	1.255992889404297	0.2571874237060547	2.563666625976563	1.247368637084961	0.1738057632446289
130	4.300000000000001	2.370569946289063	1.16918138885498	0.3757296142578125	2.354548950195313	1.350984039306641	0.3674848785400391	2.340689208984375	1.496250137329102	0.3635824279785156	2.339114868164063	1.718185302734375	0.3479822540283203	2.307386352539063	1.680671264648437	0.3375223388671875	2.188513916015625	1.634175903320313	0.2659825439453125	2.24184326171875	1.363324722290039	0.2026233215332031	2.462650512695312	1.287005126953125	0.1605734252929688	2.550529052734375	1.26613850402832	0.1735415954589844	2.641994140625	1.239111801147461	0.2089654159545898	2.594545532226562	1.28530591583252	0.1593411254882813	2.37038525390625	1.682485076904297	0.3655123596191406	2.496698486328125	1.649388275146484	0.398771240234375	2.559365966796875	1.374355285644531	0.4430948944091797	2.560019897460937	1.258656631469727	0.2363258209228516	2.544144897460938	1.244196937561035	0.1571589508056641
131	4.333333	2.364316040039062	1.171360076904297	0.366134521484375	2.346525146484375	1.353925765991211	0.3578441467285156	2.33173486328125	1.499744186401367	0.3525415344238281	2.330044189453125	1.722782043457031	0.3373591613769531	2.298093017578125	1.685100494384766	0.3270362091064453	2.18039990234375	1.636995635986328	0.2533876190185547	2.233091918945313	1.364258865356445	0.1923242568969726	2.446709228515625	1.271220733642578	0.1473953399658203	2.538658203125	1.263436248779297	0.1624550628662109	2.635400268554688	1.254756446838379	0.1939725570678711	2.576543212890625	1.293429138183594	0.1565497131347656	2.361586791992187	1.686880432128906	0.354630859375	2.488765991210937	1.652186584472656	0.3854792175292969	2.572002685546875	1.380104400634766	0.419551254272461	2.562853759765625	1.270499801635742	0.205998420715332	2.503582885742187	1.242709320068359	0.1334462814331055
132	4.366667	2.359505126953125	1.171692276000976	0.3569281005859375	2.3418251953125	1.354535064697266	0.3491796569824219	2.327345703125	1.500571105957031	0.3437212677001953	2.324987060546875	1.723803161621094	0.3273197784423828	2.292763793945312	1.685992706298828	0.3180641021728516	2.173230834960937	1.63909033203125	0.2464125823974609	2.219177978515625	1.365433731079102	0.182323356628418	2.432821899414062	1.270331130981445	0.1390100860595703	2.52335693359375	1.264860328674316	0.1519360160827637	2.615735107421875	1.251126609802246	0.1897649765014648	2.557298095703125	1.295597137451172	0.1587870864868164	2.35707421875	1.687976898193359	0.3439547424316406	2.48420556640625	1.652236267089844	0.3741400604248047	2.569511352539062	1.379137283325195	0.4035154571533203	2.554393310546875	1.259412071228027	0.1950455551147461	2.481894897460937	1.236558898925781	0.1351993865966797
133	4.4	2.355779541015625	1.172893814086914	0.3494590454101563	2.338239501953125	1.35585725402832	0.3415755615234375	2.323854614257812	1.502021835327148	0.3360322265625	2.321822631835937	1.725427703857422	0.3212044067382812	2.2892099609375	1.687753356933594	0.3126347351074219	2.167389038085938	1.641883087158203	0.2442070083618164	2.207991333007812	1.367359985351563	0.1797164916992187	2.421035766601562	1.273364456176758	0.1311392288208008	2.510180053710938	1.262077522277832	0.1400230026245117	2.60241162109375	1.248790977478027	0.1676680412292481	2.54610888671875	1.298436370849609	0.1387856178283691	2.354247802734375	1.689396362304687	0.3366593780517578	2.482740600585938	1.653586822509766	0.3590785675048828	2.56882177734375	1.380443069458008	0.3956414184570313	2.5425830078125	1.249142395019531	0.1938897018432617	2.459987548828125	1.23362508392334	0.1417202224731445
134	4.433333000000001	2.35321875	1.171773063659668	0.3491197662353516	2.336544189453125	1.35457861328125	0.3407287445068359	2.322881713867187	1.500604614257813	0.3346997680664062	2.321791870117187	1.723807037353516	0.320499038696289	2.289061157226563	1.686335510253906	0.3118068084716797	2.167083984375	1.642235443115234	0.2429268188476562	2.205750244140625	1.367302215576172	0.1804352111816406	2.418953979492187	1.274269348144531	0.131821159362793	2.509384155273438	1.265938972473144	0.1373682403564453	2.603656005859375	1.256342643737793	0.1606439666748047	2.542887573242187	1.304437362670898	0.1352205085754395	2.354023071289062	1.687637756347656	0.3358674011230469	2.48218505859375	1.650877655029297	0.3582736206054687	2.565959594726563	1.376707229614258	0.3862710723876953	2.5412802734375	1.246296424865723	0.1840231018066406	2.455786865234375	1.231472854614258	0.1394591674804687
135	4.466667000000001	2.331045166015625	1.174832206726074	0.3297397003173828	2.315004272460937	1.35724153137207	0.3180023498535156	2.30228564453125	1.502948867797852	0.3080053558349609	2.295824096679688	1.725631469726562	0.2933193359375	2.263872314453125	1.687480010986328	0.2854196014404297	2.140611328125	1.639013153076172	0.2231184387207031	2.184694091796875	1.364771697998047	0.1660140838623047	2.405280029296875	1.29333430480957	0.1111360397338867	2.48399951171875	1.304239273071289	0.1051574611663818	2.569991455078125	1.312238861083984	0.1194431490898132	2.498924072265625	1.357981781005859	0.1063842926025391	2.3290927734375	1.690298828125	0.3080676422119141	2.45747412109375	1.656865203857422	0.3305173034667969	2.54126708984375	1.384027359008789	0.3606196899414063	2.515153686523437	1.248058738708496	0.1636648635864258	2.429712646484375	1.24094270324707	0.1231046371459961
136	4.5	2.322640625	1.179479667663574	0.3219078369140625	2.306724975585937	1.361618881225586	0.3069162902832031	2.293482177734375	1.507199340820313	0.2968316650390626	2.287959838867188	1.729737579345703	0.2798304595947266	2.255661743164063	1.691678863525391	0.2727855834960937	2.1316865234375	1.641822845458984	0.2131871795654297	2.175048095703125	1.367447631835938	0.1572755355834961	2.397035766601562	1.296987884521484	0.1069171752929687	2.486428344726562	1.294205551147461	0.120862434387207	2.562911254882812	1.300727767944336	0.124652458190918	2.504076293945313	1.350279647827148	0.1111950416564941	2.321291870117188	1.694386901855469	0.2945020599365235	2.450172119140625	1.66082421875	0.3180929870605469	2.541760620117188	1.391105438232422	0.3522851715087891	2.4930224609375	1.248357147216797	0.1640492248535156	2.40926416015625	1.240444747924805	0.1066923370361328
137	4.533333000000001	2.3227158203125	1.180542366027832	0.3194304656982422	2.307402465820313	1.362685394287109	0.3049404449462891	2.294768676757813	1.508223358154297	0.2947833709716797	2.287890747070312	1.730721282958984	0.2792677154541016	2.25576318359375	1.692537475585937	0.2722275085449218	2.131536987304687	1.642927642822266	0.2131124038696289	2.173833129882812	1.368793258666992	0.1559897689819336	2.394660278320313	1.296803771972656	0.1034064979553223	2.48139404296875	1.292413848876953	0.1184609756469727	2.55363623046875	1.29683757019043	0.1233171424865723	2.501903198242188	1.348616683959961	0.1051332893371582	2.32151513671875	1.695491638183594	0.2934488220214844	2.451050659179687	1.664141265869141	0.316071517944336	2.541287841796875	1.393597045898437	0.3455643463134765	2.484974731445313	1.251743011474609	0.1593935928344727	2.405358764648438	1.24090064239502	0.1000739860534668
138	4.566667000000001	2.307604248046875	1.179104835510254	0.310322998046875	2.291748779296875	1.361145980834961	0.2939909973144531	2.279088134765625	1.506617828369141	0.2809165649414063	2.272923950195312	1.728687896728516	0.2586172943115235	2.24044091796875	1.690470886230469	0.2534797973632812	2.114651123046875	1.640244873046875	0.198484878540039	2.157229736328125	1.366183151245117	0.1432186126708984	2.37808837890625	1.294233489990234	0.09187209701538085	2.464284790039063	1.285013092041016	0.09722389984130859	2.544091918945313	1.284603759765625	0.1036508293151855	2.488667602539063	1.342354583740234	0.07916435813903808	2.306713989257813	1.693700805664062	0.2731509246826172	2.436311767578125	1.660834014892578	0.2931072387695313	2.533681396484375	1.392764114379883	0.3280944366455078	2.4737099609375	1.242224838256836	0.1499152603149414	2.393196411132813	1.234185386657715	0.08916887664794923
139	4.6	2.302808837890625	1.179032325744629	0.3058338623046875	2.2855322265625	1.360946868896484	0.2892566986083984	2.271971435546875	1.506208343505859	0.2750597229003906	2.264426635742187	1.728615295410156	0.2567173919677734	2.232157592773437	1.690306854248047	0.2510108642578125	2.107381469726563	1.640600860595703	0.1924837112426758	2.143122924804687	1.365531265258789	0.1354636306762695	2.3632275390625	1.28966537475586	0.08674048233032228	2.444567504882813	1.27065478515625	0.09190628242492677	2.525823364257812	1.243876403808594	0.1130740823745728	2.477117797851562	1.340869338989258	0.0932295036315918	2.298465209960938	1.693567932128906	0.2705179901123047	2.42734228515625	1.657211822509766	0.2882422790527344	2.524382446289063	1.388436874389648	0.323079833984375	2.46882177734375	1.234948623657226	0.146457389831543	2.388802490234375	1.229902549743652	0.08079848480224609
140	4.633333	2.301368896484375	1.179590118408203	0.305794662475586	2.284906372070313	1.361153945922851	0.2878380279541015	2.272223022460937	1.506040283203125	0.2720718231201172	2.26634716796875	1.728289215087891	0.2560752410888672	2.23394091796875	1.690325469970703	0.2495984802246094	2.109366333007813	1.642592651367188	0.1899313049316406	2.14367626953125	1.367976501464844	0.1323205184936523	2.36455126953125	1.290454803466797	0.08955551528930664	2.43826513671875	1.268384864807129	0.1016159133911133	2.517242919921875	1.239494522094727	0.1236982097625732	2.478100341796875	1.34054133605957	0.08674101638793946	2.29994921875	1.692932525634766	0.2698613739013672	2.428422485351563	1.656838592529297	0.2905668487548828	2.524179565429687	1.387357147216797	0.3183796844482422	2.467516967773437	1.233355979919434	0.143249755859375	2.388212280273438	1.231728134155273	0.07603737640380859
141	4.666667	2.292987426757812	1.183078956604004	0.2954923400878906	2.275080200195312	1.364160873413086	0.2752973175048828	2.260863403320313	1.508779052734375	0.2591307678222656	2.256026489257812	1.730834564208984	0.2411645431518555	2.223156616210938	1.693066986083984	0.2362121963500977	2.095224731445312	1.64784341430664	0.1818429946899414	2.125398315429687	1.373143005371094	0.1218136825561524	2.344164428710938	1.295702896118164	0.0707167739868164	2.421596801757812	1.276488121032715	0.08355544662475586	2.502294067382812	1.253907089233399	0.1090576312541962	2.461227783203125	1.340181930541992	0.05950477409362793	2.289822265625	1.695370086669922	0.2540998992919922	2.4185849609375	1.659272430419922	0.271386489868164	2.516082153320313	1.391374542236328	0.3076570892333984	2.449558959960938	1.241546310424805	0.1343234405517578	2.369369262695312	1.227713317871094	0.06797942733764648
142	4.700000000000001	2.292624145507812	1.184527435302734	0.2961634826660157	2.274458984375	1.365800018310547	0.276574951171875	2.259958374023437	1.510630126953125	0.2612821044921875	2.253846069335937	1.732885406494141	0.2439779281616211	2.221308837890625	1.694877258300781	0.2383057022094727	2.094845336914062	1.650390350341797	0.1799028396606445	2.126192749023438	1.376100280761719	0.1176822891235351	2.346809448242188	1.299820358276367	0.0711241340637207	2.426368774414063	1.285787155151367	0.08146871376037598	2.505280639648437	1.274257843017578	0.1030988602638245	2.462829956054688	1.348142944335938	0.05054021644592285	2.287692749023438	1.69758447265625	0.2574041900634766	2.41621533203125	1.661270080566406	0.2768732299804687	2.515983764648437	1.393454406738281	0.3064351654052734	2.449510131835938	1.247284713745117	0.1290727767944336	2.369855346679687	1.232358657836914	0.06197032928466797
143	4.733333	2.2902373046875	1.185331451416016	0.2957935638427734	2.271759155273438	1.366431869506836	0.2751454315185547	2.256653930664062	1.511258651733399	0.2603316955566406	2.249234130859375	1.733725463867188	0.2457314682006836	2.216988647460937	1.695567810058594	0.239310417175293	2.090722045898437	1.652314178466797	0.1791921081542969	2.123340454101562	1.378850463867187	0.1128878974914551	2.345297119140625	1.304737457275391	0.06933703994750977	2.4250869140625	1.296654403686524	0.07897741317749024	2.512166015625	1.280135681152344	0.1040472249984741	2.463469848632813	1.348379776000977	0.04709016990661621	2.283203002929687	1.698473907470703	0.2590084686279297	2.411470703125	1.663043792724609	0.2814687957763672	2.507460571289062	1.393905014038086	0.3106881561279297	2.4506025390625	1.250661636352539	0.1271066207885742	2.369290283203125	1.235463066101074	0.06044589233398438
144	4.766667	2.282359130859375	1.186686111450195	0.2951653594970703	2.262704345703125	1.366200912475586	0.2724270324707031	2.245524047851562	1.509862548828125	0.2584305572509766	2.241380493164062	1.731426025390625	0.2474214248657227	2.209221801757812	1.693961700439453	0.2388423690795898	2.086519775390625	1.655321716308594	0.1708037185668945	2.115420166015625	1.384304336547852	0.09758913040161132	2.33826318359375	1.314236389160156	0.05825294876098633	2.420695678710937	1.302808898925781	0.07817182540893555	2.523335693359375	1.296292739868164	0.09130359792709351	2.455505493164063	1.338256652832031	0.06797547912597657	2.274088256835937	1.695753265380859	0.2616226806640625	2.401171752929687	1.662683258056641	0.2904920959472656	2.494262817382813	1.393655288696289	0.3097936553955078	2.444812255859375	1.260037368774414	0.1181611633300781	2.362312622070313	1.24629972076416	0.05312518310546875
145	4.800000000000001	2.285072021484375	1.187634536743164	0.293414306640625	2.264356079101562	1.366813995361328	0.2707182159423828	2.245622314453125	1.510105545043945	0.258096923828125	2.242024536132813	1.731548217773438	0.2482115020751953	2.210080200195312	1.694195434570313	0.2386620941162109	2.089620727539062	1.656704681396485	0.166520751953125	2.119390014648437	1.387073333740234	0.08958045578002929	2.3436787109375	1.319042236328125	0.05801195335388183	2.425743408203125	1.304517196655273	0.07987564086914062	2.526688110351563	1.301592391967773	0.08481542947888375	2.460916137695312	1.34703466796875	0.05605449962615967	2.27429150390625	1.695794006347656	0.2629888763427735	2.4009052734375	1.663684112548828	0.2941964111328125	2.49033349609375	1.394009460449219	0.3181750946044922	2.451746704101563	1.266029678344726	0.1222422943115234	2.372950561523438	1.251445083618164	0.05310265731811523
146	4.833333	2.288311401367188	1.185792465209961	0.2918087615966797	2.268465576171875	1.364399291992187	0.2687933654785156	2.250062255859375	1.50752214050293	0.2568792572021484	2.247432250976563	1.728476654052734	0.2522385559082031	2.215492431640625	1.691596435546875	0.2417488784790039	2.09582421875	1.656519653320313	0.1686591491699219	2.127277099609375	1.389222518920898	0.08855646133422851	2.352758666992187	1.332008911132812	0.05398144912719727	2.434757690429688	1.325246063232422	0.06776697921752929	2.537394653320312	1.332646133422851	0.06183726692199707	2.454730346679687	1.367642013549805	0.07188832473754883	2.279371948242187	1.692366851806641	0.2662138824462891	2.405839721679688	1.662079498291016	0.2982587280273438	2.494000854492187	1.391991302490234	0.3130682830810547	2.456465087890625	1.300952697753906	0.09745706176757812	2.380050903320313	1.269298461914063	0.04729657363891601
147	4.866667	2.295981079101563	1.180865814208985	0.2928089752197266	2.275620483398438	1.359323165893555	0.2706823577880859	2.25699560546875	1.502196807861328	0.2588521270751953	2.2543876953125	1.722853393554687	0.2558568878173828	2.222604858398437	1.686103454589844	0.2448675231933594	2.104087036132812	1.652390289306641	0.169837776184082	2.135615234375	1.386024719238281	0.08912443923950195	2.361737548828125	1.336155120849609	0.05166367721557617	2.439088012695312	1.330114761352539	0.06328695154190063	2.538489013671875	1.346075820922852	0.0410314712524414	2.462285278320312	1.387240081787109	0.06123646020889283	2.286150024414062	1.686697174072266	0.2697769775390625	2.412974487304687	1.655296142578125	0.2961083679199219	2.502470092773438	1.385964965820313	0.3266045532226562	2.485711791992188	1.313778305053711	0.1015424423217773	2.40913525390625	1.317864288330078	0.02966326904296875
148	4.9	2.307325561523437	1.176865692138672	0.2902561645507812	2.284958862304688	1.355366363525391	0.2705531005859375	2.264868774414063	1.498491775512695	0.2617080993652344	2.259954833984375	1.719093963623047	0.2565782928466797	2.22849267578125	1.681943969726563	0.2462718811035156	2.108829467773437	1.647085815429687	0.1753508987426758	2.141293701171875	1.383244018554687	0.08842518997192383	2.3661943359375	1.349076400756836	0.02980512809753418	2.4472353515625	1.333443237304687	0.03776741456985474	2.542133666992187	1.340970092773437	0.003657688140869142	2.478017456054688	1.395609268188477	0.01546428489685059	2.292178833007813	1.683365051269531	0.2705274658203125	2.420506591796875	1.656394714355469	0.2943695373535156	2.533057983398438	1.397339660644531	0.3309212646484375	2.516424438476562	1.334170272827149	0.102357063293457	2.439613403320313	1.357696823120117	0.04134530639648437
149	4.933333000000001	2.3229296875	1.176575637817383	0.2957353515625	2.299900146484375	1.355789031982422	0.2772713623046875	2.278408569335937	1.499492431640625	0.2726714324951172	2.269317504882812	1.720820526123047	0.2676268920898437	2.238498046875	1.682970977783203	0.2569961090087891	2.119633422851563	1.645329620361328	0.1836049194335937	2.161279296875	1.387891006469727	0.07933795928955079	2.387539428710937	1.361119537353516	0.0205651650428772	2.476244750976562	1.353741012573242	0.04136733710765839	2.570262329101562	1.375140487670898	0.01474668884277344	2.507062622070312	1.41197297668457	0.01573089170455932	2.302259765625	1.68553677368164	0.2818743743896485	2.4318330078125	1.659891784667969	0.3024749145507812	2.551395629882812	1.402075424194336	0.3256908569335938	2.535797241210938	1.337042831420898	0.09867000579833984	2.473374755859375	1.377556533813477	0.0307865161895752
150	4.966667000000001	2.34101318359375	1.177665649414062	0.3002834930419922	2.318977905273438	1.357432723999024	0.2822566986083984	2.297771362304688	1.501468551635742	0.2787317199707031	2.28444091796875	1.723042236328125	0.2753215789794922	2.254615112304688	1.6846279296875	0.2634585723876953	2.1377236328125	1.644770599365234	0.1872616577148438	2.1967783203125	1.393645172119141	0.07561114883422851	2.429514404296875	1.385927169799805	0.0316556568145752	2.518939086914063	1.390240295410156	0.02896254205703735	2.606372680664062	1.403932815551758	0.01854975891113281	2.5423837890625	1.443387344360352	0.002696334838867187	2.317732788085937	1.688207916259766	0.2902394714355468	2.447502319335937	1.666919006347656	0.3155236968994141	2.596546630859375	1.422392684936523	0.332434097290039	2.591258911132813	1.358149017333985	0.1039798278808594	2.5166044921875	1.387239013671875	0.04054297637939453
151	5	2.351895385742187	1.180398094177246	0.2995651092529297	2.32963232421875	1.359681503295898	0.2812107391357422	2.308470825195313	1.503415802001953	0.2787880859375	2.292712890625	1.724324188232422	0.2805914154052734	2.263190795898438	1.685929504394531	0.2686134948730469	2.145592407226562	1.645814636230469	0.1953756408691406	2.216698120117187	1.402220184326172	0.07603501129150392	2.446183227539063	1.412460906982422	0.0199715781211853	2.522335571289062	1.431102920532227	-0.0004387111663818367	2.613289428710937	1.439186782836914	0.001358058929443358	2.525370483398437	1.493984970092773	-0.0322398567199707	2.32655224609375	1.689639282226562	0.2939117889404297	2.456802734375	1.673849090576172	0.3173440093994141	2.626179809570313	1.442520202636719	0.3186876220703125	2.621346313476562	1.398534881591797	0.08662159347534179	2.550179321289062	1.432551040649414	0.0252472505569458
152	5.033333000000001	2.37490185546875	1.180164108276367	0.310671142578125	2.34993798828125	1.359906784057617	0.2924155883789062	2.326298828125	1.503899749755859	0.2903121337890625	2.303705200195313	1.725077423095703	0.2912009735107421	2.276023803710937	1.685628112792969	0.2777033233642578	2.163609619140625	1.640646911621094	0.1994005584716797	2.270575927734375	1.417483871459961	0.06485346031188965	2.499480224609375	1.439373580932617	0.01813028430938721	2.578711791992188	1.460381866455078	0.009758529663085942	2.670368286132812	1.480759658813477	0.01508774566650389	2.584701049804687	1.523417449951172	-0.03174848556518554	2.337864868164062	1.691322265625	0.3062953186035157	2.468051879882812	1.679960205078125	0.3333476867675781	2.641446533203125	1.451860122680664	0.3135360565185547	2.654246704101562	1.418796432495117	0.08199647521972656	2.58758837890625	1.449032974243164	0.01633409976959228
153	5.066667000000001	2.390173583984375	1.175637649536133	0.3268297729492188	2.368732666015625	1.35512646484375	0.3087489318847656	2.346608520507813	1.498874618530273	0.3067975006103515	2.327967163085938	1.719682830810547	0.3043427276611328	2.30055322265625	1.680758331298828	0.2891820526123047	2.193672973632813	1.640675445556641	0.1997738189697266	2.317210571289062	1.434668121337891	0.05334975433349609	2.545925903320312	1.463207916259766	0.03323015594482422	2.629313842773437	1.489110198974609	0.01715484619140625	2.7172197265625	1.516515884399414	0.008568153381347657	2.642071411132813	1.541772521972656	-0.006492549896240235	2.360417358398438	1.685562927246094	0.3221341094970703	2.486819091796875	1.673723785400391	0.3647575378417969	2.6632021484375	1.456111221313477	0.3077550659179688	2.6932880859375	1.436116287231445	0.07437335205078124	2.630561889648438	1.464223434448242	-5.232048034668063e-05
154	5.1	2.402936767578125	1.168174331665039	0.3453119201660156	2.380232666015625	1.347963027954102	0.3255703125	2.356387939453125	1.491823822021484	0.3233610382080078	2.334411743164063	1.712958374023438	0.3200903625488281	2.30829638671875	1.6734814453125	0.3036059722900391	2.204700561523437	1.634449127197266	0.208670280456543	2.342646850585937	1.433125625610352	0.0660391674041748	2.569574340820313	1.481122802734375	0.0589011344909668	2.651630981445313	1.507895767211914	0.06728975677490234	2.746105346679688	1.549760314941406	0.06764663696289062	2.669440063476562	1.5623837890625	0.04155396604537964	2.36657958984375	1.6792626953125	0.3394234466552735	2.492255615234375	1.673641754150391	0.3855356750488281	2.669646728515625	1.454439666748047	0.3496115570068359	2.70729541015625	1.456581563313802	0.09596185811360676	2.673815673828125	1.470129592895508	0.02600396347045899
155	5.133333	2.41960400390625	1.166637519836426	0.3565251007080078	2.396578002929687	1.34627490234375	0.3380113220214844	2.37226025390625	1.489981307983399	0.3360091857910156	2.346765258789063	1.710495788574219	0.330194839477539	2.321812133789063	1.670433929443359	0.3132714080810547	2.219786865234375	1.629013305664063	0.2185512542724609	2.36808203125	1.440574157714844	0.06912522888183595	2.58878076171875	1.515329315185547	0.06216070461273193	2.670130249023438	1.542100402832031	0.08326054370403289	2.763862915039063	1.591329956054688	0.09463435077667236	2.673806396484375	1.60586328125	0.09357808113098144	2.37888232421875	1.677583221435547	0.3507707366943359	2.503236206054687	1.679208984375	0.401197006225586	2.687317504882813	1.466274520874023	0.3758362121582031	2.734485921223958	1.483176910400391	0.1274623209635417	2.706046997070312	1.484542877197266	0.05325232315063477
156	5.166667	2.433189697265625	1.168688522338867	0.3683314361572265	2.411897338867187	1.348712814331055	0.3474786834716797	2.3886494140625	1.492702285766601	0.3441225738525391	2.361029541015625	1.71361767578125	0.3401172332763672	2.336569702148438	1.673327545166015	0.3224642639160156	2.2361416015625	1.633179107666016	0.2243809356689453	2.403861450195312	1.461360885620117	0.07418032073974609	2.6171845703125	1.553956085205078	0.1044927253723145	2.694062866210937	1.593352569580078	0.1077160415649414	2.783789184570312	1.629232452392578	0.1143295497894287	2.717808715820313	1.628116516113281	0.1240900096893311	2.393332885742188	1.680770355224609	0.3608135223388672	2.518268676757812	1.685616973876953	0.4109518127441406	2.706858520507812	1.476998748779297	0.37764306640625	2.7576953125	1.509698211669922	0.1308003641764323	2.724522338867188	1.51100651550293	0.05776374816894531
157	5.200000000000001	2.4426767578125	1.163576026916504	0.3777912139892578	2.421372436523438	1.343146575927734	0.3543542175292969	2.397202880859375	1.486510604858398	0.348791519165039	2.366179931640625	1.706879028320313	0.346963150024414	2.34356689453125	1.666554565429688	0.3272563934326172	2.245484741210937	1.627658050537109	0.2264972152709961	2.441567260742188	1.480109680175781	0.0857965850830078	2.649443481445313	1.579028625488281	0.113484691619873	2.71768701171875	1.633635955810547	0.1380906677246094	2.8077548828125	1.670105987548828	0.1718729763031006	2.74768603515625	1.645767608642578	0.1622865295410156	2.39766796875	1.674195587158203	0.3689080963134765	2.520450073242188	1.677869415283203	0.4242734375	2.715414428710937	1.477263397216797	0.4022630157470704	2.786768229166666	1.519645111083984	0.1623467203776042	2.755401000976563	1.519069717407227	0.09077857208251953
158	5.233333	2.452521240234375	1.161949844360352	0.3870738372802734	2.4313466796875	1.341320114135742	0.3630663299560547	2.408940185546875	1.484762664794922	0.3545979461669921	2.376371704101563	1.704946105957031	0.3555121307373047	2.354011840820313	1.664721466064453	0.3353149871826172	2.259478149414063	1.626833404541016	0.2323893661499024	2.468240844726562	1.509039916992188	0.08321706390380859	2.672900268554687	1.613100616455078	0.1272877311706543	2.744205444335937	1.6563662109375	0.1614662361145019	2.83878857421875	1.695386108398437	0.1903764343261719	2.76940234375	1.663211853027344	0.190476261138916	2.408118286132813	1.672191772460937	0.3770404815673828	2.531198120117188	1.675246368408203	0.4321510467529297	2.73503271484375	1.487984649658203	0.4111330413818359	2.812738850911458	1.534611206054687	0.1738462829589844	2.775211669921875	1.538334213256836	0.1064487533569336
159	5.266667	2.463642211914062	1.170809356689453	0.3892709503173828	2.438427978515625	1.350032257080078	0.3655631866455078	2.411564331054687	1.492992919921875	0.3596463470458984	2.376142944335937	1.712346160888672	0.3638377227783203	2.353711669921875	1.671981842041016	0.3440644989013672	2.2591015625	1.633920288085937	0.2449924697875976	2.469095458984375	1.527477401733398	0.08966825485229492	2.66159716796875	1.652417877197266	0.1407386779785156	2.735833374023438	1.693573303222656	0.1697060394287109	2.825377197265625	1.746628631591797	0.1962450866699219	2.767627075195312	1.696705078125	0.1884911956787109	2.408966918945312	1.679970367431641	0.3838969573974609	2.531266357421875	1.684163177490234	0.4406746520996094	2.764840087890625	1.543271377563477	0.3759276580810547	2.772996704101562	1.649146820068359	0.1596539993286133	2.721583862304688	1.7000263671875	0.1237460021972656
160	5.300000000000001	2.481368896484375	1.180232162475586	0.3938832702636719	2.458016967773437	1.359985961914063	0.3711193542480469	2.432694946289062	1.503525543212891	0.3652541046142578	2.395282958984375	1.722818969726562	0.3678749084472657	2.374468139648438	1.682343078613281	0.3465796508789062	2.281487182617187	1.647125610351563	0.2477933502197266	2.510537353515625	1.569128997802734	0.1032397155761719	2.701721313476562	1.693464294433594	0.1621525077819824	2.768745361328125	1.741846282958984	0.1953580627441406	2.853340698242188	1.798169616699219	0.2249678764343262	2.788589721679688	1.756251159667969	0.2294892959594727	2.427046142578125	1.69055810546875	0.3898897247314453	2.543750854492187	1.6962578125	0.4574593048095703	2.801395385742188	1.596496063232422	0.3953021392822266	2.837970703125	1.720176025390625	0.1920007476806641	2.790771362304688	1.784067993164062	0.1424025421142578
161	5.333333	2.486095947265625	1.183745613098145	0.3966197967529297	2.463520385742187	1.364033569335938	0.3732240447998047	2.4388251953125	1.508011611938477	0.3663343658447266	2.40119140625	1.727897705078125	0.3728598785400391	2.380421997070313	1.687693542480469	0.3506863250732422	2.286357177734375	1.65443081665039	0.2521599502563477	2.523978881835938	1.574696655273438	0.118739330291748	2.706673828125	1.700711517333984	0.2068646469116211	2.774014770507812	1.738524078369141	0.2278008880615234	2.821152221679688	1.805171813964844	0.2831543273925781	2.79396533203125	1.770863586425781	0.2594758834838867	2.432972290039062	1.695137725830078	0.3944563140869141	2.5504951171875	1.695903991699219	0.4616951446533203	2.821526245117187	1.628995330810547	0.4086239471435547	2.863692138671875	1.765151275634766	0.2136791000366211	2.812465087890625	1.8260732421875	0.1582717971801758
162	5.366667	2.493074951171875	1.190552192687988	0.3987817993164062	2.469429931640625	1.37114501953125	0.375763916015625	2.444365966796875	1.515187774658203	0.3679123382568359	2.40646240234375	1.735358764648438	0.3785549621582032	2.38561328125	1.695425231933594	0.3558495025634766	2.29141162109375	1.662383087158203	0.2583706588745117	2.540146362304688	1.606098663330078	0.1345142440795898	2.713356811523437	1.743599731445312	0.2258905715942383	2.783965698242187	1.7805986328125	0.276463623046875	2.8237333984375	1.848598388671875	0.3061857299804688	2.811912719726562	1.80975439453125	0.2818034973144531	2.438425537109375	1.702203430175781	0.3993267517089844	2.557560913085937	1.699390167236328	0.4639285736083985	2.829863891601563	1.643299133300781	0.4048672180175781	2.863017944335938	1.813144744873047	0.2360410461425781	2.82907177734375	1.883923675537109	0.1779703674316406
163	5.4	2.494964599609375	1.18931233215332	0.4020838928222656	2.472778076171875	1.370066452026367	0.37872509765625	2.448995239257813	1.51415380859375	0.3695474090576172	2.410264038085938	1.734287322998047	0.3815857238769531	2.390109985351563	1.694591644287109	0.3577037353515625	2.29732666015625	1.663326141357422	0.2563474502563476	2.551882446289063	1.609315032958984	0.1425065956115723	2.702354125976562	1.740519134521485	0.2724120941162109	2.76715283203125	1.790153625488281	0.3212088470458985	2.83045458984375	1.852778045654297	0.3534262237548829	2.786174072265625	1.824720336914063	0.3241191864013672	2.441752319335937	1.700885864257813	0.4030310211181641	2.557000854492188	1.696286285400391	0.4746206970214844	2.841907836914062	1.682518768310547	0.4522269287109375	2.878607788085938	1.862382049560547	0.2962933197021484	2.873640014648438	1.931158935546875	0.2439876708984375
164	5.433333000000001	2.493473510742187	1.179216850280762	0.4052984619140625	2.473276489257812	1.36045280456543	0.3815066528320312	2.450559204101562	1.505060653686523	0.3728090362548828	2.411828369140625	1.725743316650391	0.3853536682128906	2.392138305664063	1.686189544677734	0.3605307006835937	2.300079345703125	1.655545959472656	0.2556372451782227	2.56243603515625	1.616202026367187	0.1536812286376953	2.680895874023437	1.75158349609375	0.311171142578125	2.73942919921875	1.797929656982422	0.3742373352050781	2.793171630859375	1.855341094970703	0.417287094116211	2.775670288085937	1.82700244140625	0.3788741760253906	2.442802124023438	1.692011596679687	0.4075372467041016	2.5558349609375	1.687605834960938	0.4830927734375	2.825105590820312	1.645857818603516	0.4792895660400391	2.90386474609375	1.846735290527344	0.3180115458170573	2.864301391601562	1.881869110107422	0.2677808990478516
165	5.466667000000001	2.49373779296875	1.173758140563965	0.4084717407226562	2.475882690429688	1.355314712524414	0.38432958984375	2.455591796875	1.500335327148437	0.3741089324951172	2.41923583984375	1.721677276611328	0.3860982818603516	2.400124633789062	1.682479370117187	0.36015576171875	2.302855346679688	1.657074493408203	0.2550319442749023	2.567419189453125	1.619621185302734	0.1564935913085937	2.675514404296875	1.719721496582031	0.3374769897460937	2.734951171875	1.766163818359375	0.4017789459228516	2.816005004882813	1.792266174316406	0.4741620788574219	2.742651977539063	1.781202484130859	0.4374324798583984	2.448772094726563	1.687385284423828	0.4095155487060547	2.559692260742187	1.681326934814453	0.4882220153808594	2.818194702148437	1.622307647705078	0.4983170318603516	2.902715169270833	1.825246602376302	0.3452646687825521	2.864484741210938	1.859769989013672	0.3002096557617188
166	5.5	2.490816040039062	1.159860900878906	0.4089903869628906	2.476304931640625	1.341297760009766	0.3873219299316406	2.458402465820313	1.486198059082031	0.3792192687988281	2.424756958007813	1.707605377197266	0.3891592559814453	2.407350219726562	1.669016967773437	0.3614148254394531	2.327122924804687	1.645970489501953	0.2396981811523438	2.597810424804687	1.623735687255859	0.1546564407348633	2.700670288085937	1.699824462890625	0.3490892486572266	2.745727172851562	1.746878387451172	0.4215531158447265	2.815369262695313	1.780229919433594	0.5013815002441406	2.74453564453125	1.763684600830078	0.4588961639404297	2.4515654296875	1.672708038330078	0.4149101104736328	2.553940307617188	1.662128021240235	0.5028236236572265	2.789403930664062	1.578398880004883	0.5399507446289062	2.887421264648438	1.694877227783203	0.3781828765869141	2.919599487304687	1.794891174316406	0.3729221801757813
167	5.533333000000001	2.498571166992187	1.155728019714355	0.4080711212158203	2.483686767578125	1.337905227661133	0.3877901763916015	2.465500244140625	1.483344161987305	0.3812620086669922	2.42971337890625	1.704985473632812	0.3922698059082032	2.412872924804687	1.666316528320313	0.3640531616210937	2.3344814453125	1.643632995605469	0.2404840774536133	2.604418823242187	1.663163909912109	0.1487438735961914	2.695990600585938	1.762658142089844	0.3387407379150391	2.759825561523438	1.810781982421875	0.3973111419677735	2.839488891601563	1.854172271728516	0.4594590454101563	2.76020849609375	1.807723510742187	0.4555546112060547	2.456649780273438	1.670068054199219	0.4181256713867187	2.560030151367187	1.660420318603516	0.5043519897460937	2.8085693359375	1.587955490112305	0.5183639526367188	2.901199544270833	1.766945922851563	0.3763818155924479	2.935790405273438	1.806843780517578	0.3645265350341797
168	5.566667000000001	2.502250244140625	1.167700294494629	0.4107514038085938	2.480188720703125	1.351131698608398	0.3919717254638672	2.456869262695312	1.497378173828125	0.3846559753417969	2.408802734375	1.717928894042969	0.3996190643310547	2.39641796875	1.679432739257813	0.368726303100586	2.336530029296875	1.657493957519531	0.2360113525390625	2.604499267578125	1.720023895263672	0.1632337112426758	2.672554809570312	1.833018341064453	0.3532500152587891	2.730573120117187	1.89005615234375	0.4092422180175781	2.805497680664063	1.929283905029297	0.4816104736328125	2.736684814453125	1.871444946289063	0.4713876800537109	2.435253784179688	1.683070953369141	0.4266763305664062	2.527244873046875	1.671427734375	0.525870361328125	2.805479736328125	1.661897674560547	0.5396525573730468	2.79820263671875	1.881974243164063	0.4569980621337891	2.818828491210938	1.972412231445312	0.4972930450439453
169	5.6	2.5071435546875	1.175616737365723	0.4112576599121094	2.483517456054687	1.359952026367187	0.392883056640625	2.4589111328125	1.506730224609375	0.3858734741210937	2.409858764648438	1.728296600341797	0.4020877532958984	2.398499755859375	1.689942687988281	0.3702834777832031	2.347474975585937	1.669851226806641	0.2358252334594726	2.613950073242187	1.747780883789062	0.1900838165283203	2.670590942382812	1.86468408203125	0.3772236785888672	2.712617553710937	1.934091033935547	0.4263436889648438	2.768781494140625	2.000494354248047	0.4757072906494141	2.72734033203125	1.925498840332031	0.4874091491699218	2.435573608398437	1.692941253662109	0.4295829772949219	2.52551318359375	1.681534851074219	0.5296500244140625	2.814955810546875	1.63228466796875	0.5227622070312501	2.784176432291666	1.846249186197917	0.4572571411132813	2.829343017578125	1.940999938964844	0.4826562347412109
170	5.633333	2.506573364257813	1.184236785888672	0.4102877197265625	2.482281860351563	1.368413803100586	0.3899337615966797	2.456932983398437	1.515110122680664	0.3810103912353516	2.401473388671875	1.735196044921875	0.398407943725586	2.39277294921875	1.697057525634766	0.3654360961914063	2.350077758789062	1.678965972900391	0.2295949325561523	2.607120971679687	1.780160614013672	0.2096875915527344	2.665924926757813	1.897471130371094	0.3963524017333984	2.709368530273437	1.970116241455078	0.4423361663818359	2.763571655273438	2.047328308105469	0.4885844268798828	2.72231640625	1.968203948974609	0.4954202880859375	2.426609497070312	1.700050720214844	0.4265734558105469	2.507113891601563	1.687282501220703	0.5334114379882813	2.792042724609375	1.619296356201172	0.5516401672363281	2.790283203125	1.844754720052083	0.4777826741536459	2.852887084960938	1.910535186767578	0.4994031677246094
171	5.666667	2.5076767578125	1.201495277404785	0.4078475646972656	2.479675903320313	1.384386795043945	0.38483447265625	2.45087890625	1.530121276855469	0.3742311248779296	2.3802041015625	1.744910614013672	0.3918029022216797	2.373267822265625	1.70611767578125	0.3594950866699219	2.337991455078125	1.698234558105469	0.2245922012329102	2.585068359375	1.8120439453125	0.2247372207641601	2.643995727539062	1.932085235595703	0.406146240234375	2.686563110351563	2.008389038085938	0.4476452484130859	2.733844604492187	2.088950958251953	0.4770823059082031	2.702190307617188	2.024564910888672	0.4829225463867187	2.408688232421875	1.712037811279297	0.4193103942871094	2.49095947265625	1.720169281005859	0.5260062713623046	2.753826293945313	1.738533111572266	0.6018053588867187	2.727678304036458	1.934482381184896	0.4870997721354167	2.809214477539062	1.98160009765625	0.4617215118408203
172	5.700000000000001	2.510317138671875	1.203202079772949	0.4079260559082031	2.483391967773438	1.386137191772461	0.3826489105224609	2.452605346679688	1.531806335449219	0.3736855010986329	2.373952026367188	1.743854125976563	0.3929000244140625	2.368967529296875	1.705244598388672	0.3599028778076172	2.333648071289063	1.703499481201172	0.2261173095703125	2.576264038085937	1.822195404052734	0.2334008941650391	2.639387573242187	1.934322082519531	0.4158980560302734	2.675701782226563	2.012031127929688	0.4602676696777344	2.722742309570313	2.093034484863281	0.4989874877929688	2.69877392578125	2.026688049316406	0.5008376770019531	2.403126586914063	1.711622192382813	0.4205135192871093	2.4825576171875	1.722407073974609	0.5299230346679688	2.74214208984375	1.728402648925781	0.6259222106933594	2.748983805338542	1.920836161295573	0.5053761189778646	2.812657958984375	1.962587097167969	0.5011305541992188
173	5.733333	2.512534545898438	1.212072334289551	0.4108278503417969	2.489346923828125	1.39479899597168	0.3808845062255859	2.459322875976563	1.540576538085938	0.3699423675537109	2.373190551757812	1.749561614990234	0.3912595520019531	2.370447631835938	1.711499328613281	0.3573402709960938	2.334506713867188	1.716624603271484	0.2257186279296875	2.576240356445313	1.833516082763672	0.2418896026611328	2.624640380859375	1.956561828613281	0.4278084106445312	2.666818115234375	2.029123474121094	0.4754685668945313	2.72051611328125	2.100658203125	0.5223858642578125	2.679576782226563	2.03679541015625	0.5252444458007812	2.4025947265625	1.717716278076172	0.4190301055908203	2.4797685546875	1.731416534423828	0.5301344604492187	2.726451904296875	1.740549407958984	0.628810791015625	2.772445149739584	1.961414794921875	0.53839111328125	2.84834423828125	1.975499938964844	0.5355135498046875
174	5.766667	2.507519897460937	1.217926193237305	0.4082098388671875	2.4866416015625	1.399362686157227	0.3752950439453125	2.455954833984375	1.544057983398437	0.3633848571777344	2.37096923828125	1.752349975585938	0.3826991882324219	2.36962890625	1.714891998291016	0.3483023681640625	2.336991455078125	1.727924407958984	0.2167197418212891	2.5746552734375	1.847917053222656	0.2503690872192383	2.626408813476562	1.977612426757812	0.4355270080566406	2.664669799804687	2.047350616455078	0.4891124420166016	2.716287963867187	2.115086944580078	0.5444212341308594	2.669512939453125	2.053591094970703	0.5404657440185547	2.3985439453125	1.720139038085938	0.4115033264160156	2.460461669921875	1.730491485595703	0.5325674743652344	2.702214111328125	1.758188903808594	0.6268050842285156	2.812850260416667	1.975328776041667	0.570470458984375	2.862186157226563	2.00609780883789	0.5622492980957032
175	5.800000000000001	2.50721435546875	1.189812492370605	0.399330825805664	2.493258666992188	1.372740234375	0.3698935089111328	2.470055541992187	1.519057250976563	0.3600261383056641	2.391456665039063	1.728884094238281	0.3905901794433594	2.387933959960938	1.692861846923828	0.3545797576904297	2.351333862304688	1.717306671142578	0.2227441329956055	2.60368896484375	1.821299713134766	0.2628397674560547	2.669480590820313	1.931841369628906	0.4595209655761718	2.717493408203125	2.001298065185547	0.5020060119628906	2.77880908203125	2.06765478515625	0.5462001037597657	2.720730590820312	2.013636596679687	0.5386870422363281	2.419093994140625	1.694751831054687	0.4173211822509766	2.48706982421875	1.702262786865234	0.5357550964355469	2.722317504882812	1.850589263916016	0.6230977172851563	2.775220825195313	2.082928161621094	0.572186767578125	2.770073486328125	2.175144653320312	0.5947821655273438
176	5.833333	2.513267211914062	1.196013748168945	0.4017735748291016	2.504611450195313	1.380225158691406	0.3732805480957031	2.4857880859375	1.527867523193359	0.3634466552734375	2.39941943359375	1.735013916015625	0.3948709259033203	2.397841674804687	1.699191131591797	0.3582944641113281	2.374818115234375	1.744362335205078	0.2229432601928711	2.628436401367187	1.835584014892578	0.2884634017944336	2.718774780273438	1.933198547363281	0.4860147552490234	2.764184936523438	2.000599700927734	0.5314293823242188	2.80494873046875	2.083721527099609	0.5701472778320312	2.746506713867188	2.020118927001953	0.5562185668945312	2.42768896484375	1.701497680664062	0.4218416137695312	2.48972119140625	1.718581237792969	0.5432986755371094	2.725379638671875	1.841890014648438	0.6487699279785156	2.76380029296875	2.06535678100586	0.5739477539062501	2.766934814453125	2.164074096679688	0.588649658203125
177	5.866667	2.512919921875	1.19801636505127	0.4010662841796875	2.506504028320312	1.381770950317383	0.3727210998535156	2.488705444335937	1.529114898681641	0.3630941619873047	2.407713134765625	1.737817443847656	0.3948057861328125	2.40669482421875	1.702885620117188	0.3575413055419921	2.40395849609375	1.757292846679687	0.2202999877929688	2.655450073242188	1.837814392089844	0.3061809310913086	2.737269287109375	1.930881072998047	0.509364486694336	2.77775634765625	2.005960174560547	0.557791030883789	2.82695458984375	2.083019805908203	0.6002392272949219	2.758453247070312	2.021819458007813	0.5834616699218751	2.433590087890625	1.702941711425781	0.4222623901367187	2.492941528320312	1.719230224609375	0.5448195495605468	2.722801106770833	1.861708679199219	0.6354176839192708	2.78510400390625	2.087790303548177	0.5812170817057293	2.778124389648438	2.158311584472656	0.5987523193359374
178	5.9	2.514745727539062	1.20199942779541	0.40257763671875	2.509547607421875	1.38597819519043	0.3743472290039063	2.4916875	1.533446716308594	0.3649365539550781	2.415851196289062	1.744953460693359	0.3934644165039063	2.415255249023438	1.710017791748047	0.3561176147460937	2.4138505859375	1.763678680419922	0.2190940093994141	2.661819213867187	1.849313690185547	0.3065691909790039	2.737285400390625	1.944735900878906	0.5123001861572265	2.775547607421875	2.017027923583984	0.5635195007324219	2.821921142578125	2.090454162597656	0.6073707275390625	2.739126586914063	2.031157775878906	0.5905545349121094	2.43954638671875	1.709212036132812	0.4219761962890625	2.491039672851563	1.727990386962891	0.5478081665039063	2.725003987630208	1.860385864257813	0.6418695475260416	2.784533284505208	2.083246724446615	0.5818117268880209	2.793258422851562	2.156040954589844	0.5976366577148438
179	5.933333000000001	2.516513916015625	1.20617333984375	0.4009639282226563	2.511963623046875	1.390403259277344	0.3731012420654297	2.4940625	1.538033660888672	0.3643677825927735	2.418347534179687	1.749903106689453	0.3927632904052735	2.41796923828125	1.715016540527344	0.355292724609375	2.4155712890625	1.768269409179688	0.2174825134277344	2.672319946289063	1.855568542480469	0.2910470886230469	2.744353759765625	1.953167938232422	0.4969025268554688	2.755460815429688	2.015788970947265	0.5567217559814452	2.772329956054687	2.086427276611328	0.6022493286132813	2.776966430664062	2.026828704833985	0.5847819213867187	2.441776245117187	1.7139931640625	0.4214249725341797	2.480590698242187	1.731250762939453	0.5520028686523437	2.722443481445312	1.840626770019531	0.6627676086425782	2.767665201822917	2.070203063964844	0.5956036376953125	2.793823486328125	2.136615539550781	0.5944292907714843
180	5.966667000000001	2.519453247070312	1.21142211151123	0.4027832794189453	2.516889770507813	1.395719970703125	0.3769115753173828	2.500158569335937	1.543308135986328	0.3683855590820312	2.420401977539063	1.754493621826172	0.3865709838867187	2.422725708007813	1.718713134765625	0.3501311950683594	2.425177978515625	1.772674041748047	0.2140347747802734	2.683317993164063	1.857944213867188	0.2936921615600586	2.758295532226563	1.958324249267578	0.4975256042480469	2.771812744140625	2.021185638427734	0.5572912292480469	2.782757202148438	2.087215759277344	0.6092501831054687	2.7767646484375	2.041735412597656	0.5680703125	2.442446533203125	1.719692474365234	0.41747509765625	2.478104370117188	1.743867492675781	0.5473182067871094	2.680990234375	1.849102233886719	0.7075047607421876	2.737421549479167	2.084308959960938	0.6390142415364584	2.78376904296875	2.130001831054687	0.6148597106933593
181	6	2.519474609375	1.215841865539551	0.4008412628173828	2.517982543945313	1.399222274780274	0.3718624877929687	2.501419189453125	1.546269989013672	0.3606183776855468	2.420477905273438	1.756728942871094	0.3741102294921875	2.424578125	1.720899169921875	0.3380758819580078	2.432992553710938	1.774927856445313	0.2025897903442383	2.685244750976563	1.861337463378906	0.292730339050293	2.760655395507813	1.964011322021485	0.4928658142089843	2.771191528320313	2.03243505859375	0.5465046691894531	2.7924228515625	2.108764312744141	0.5929024963378906	2.775710815429687	2.055874633789062	0.5558524475097656	2.441125244140625	1.722214294433594	0.4060703887939453	2.4730478515625	1.746472564697266	0.5366480712890624	2.681926025390625	1.812979553222656	0.6880630798339844	2.74962353515625	2.056813354492188	0.6329713134765625	2.78060205078125	2.099655120849609	0.6046311950683594
182	6.033333000000001	2.517918701171875	1.213164161682129	0.398327392578125	2.517266723632813	1.396400833129883	0.3712118835449219	2.502267944335937	1.543251068115234	0.3598475799560547	2.423034912109375	1.753953033447265	0.3687234802246094	2.428892944335938	1.718189727783203	0.3330921325683593	2.446816162109375	1.769317993164062	0.1985796966552734	2.688704345703125	1.866733825683594	0.294194091796875	2.751479614257812	1.973860076904297	0.4939544219970703	2.772682373046875	2.043110076904297	0.5417231750488282	2.793804077148438	2.121798950195313	0.5713775939941406	2.770421142578125	2.061206359863281	0.559187255859375	2.441340454101562	1.719311889648437	0.4016846160888672	2.465565795898438	1.745887817382813	0.5328123474121094	2.678782104492187	1.818329193115234	0.6868558349609375	2.754084798177084	2.039042338053385	0.61304638671875	2.78576123046875	2.082373107910156	0.6215460205078125
183	6.066667000000001	2.514620361328125	1.219897933959961	0.4007610778808594	2.516462036132812	1.402723007202149	0.3714192657470703	2.50313330078125	1.549483459472656	0.3574226837158203	2.41768505859375	1.757678588867187	0.3616637878417969	2.4255810546875	1.721675537109375	0.3266713256835937	2.448861572265625	1.77266943359375	0.1932373886108398	2.68500146484375	1.87678564453125	0.2934625473022461	2.751699340820313	1.989669677734375	0.4852691192626953	2.77152392578125	2.055600921630859	0.5320806579589844	2.790328247070312	2.132930694580078	0.5598956298828125	2.768881713867188	2.076563507080078	0.5479768371582031	2.436027587890625	1.724048645019531	0.3954689483642578	2.464794067382813	1.748177551269531	0.5264048767089844	2.663769775390625	1.805224151611328	0.6799390258789062	2.751546223958333	2.037809733072917	0.6417667643229167	2.777220581054688	2.079603393554688	0.6482010803222656
184	6.1	2.511968017578125	1.21767017364502	0.40031298828125	2.5178671875	1.399514587402344	0.3668377838134765	2.5069228515625	1.545995910644531	0.3494304656982422	2.423113891601562	1.754303466796875	0.3527542266845703	2.43114208984375	1.718262054443359	0.3178578186035156	2.4574375	1.765297027587891	0.1843740768432617	2.68771337890625	1.894388041178386	0.2916285044352214	2.714974039713542	2.022542114257812	0.476554677327474	2.762294921875	2.058377319335937	0.5092620849609375	2.786709594726562	2.120012786865234	0.5447832641601562	2.73676220703125	2.05867431640625	0.5368768615722657	2.440776977539063	1.720689666748047	0.3867396087646484	2.464103393554687	1.746001220703125	0.51827294921875	2.6546416015625	1.806707611083985	0.6876233825683593	2.714176920572916	2.030675862630208	0.6573053385416666	2.762431030273437	2.06780126953125	0.6573360595703125
185	6.133333	2.515200805664063	1.216907615661621	0.3990352478027344	2.520896850585937	1.399324356079102	0.365810287475586	2.509268798828125	1.546182922363281	0.348774887084961	2.428189453125	1.756037170410156	0.3527589569091797	2.436519287109375	1.720166320800781	0.3175603332519531	2.465409301757813	1.763839660644531	0.184481559753418	2.695624389648438	1.867532897949219	0.2914400177001953	2.730084838867187	1.979204437255859	0.4854110412597656	2.748945678710937	2.047716278076172	0.5205598297119141	2.764637939453125	2.121824615478515	0.5474151611328125	2.7353984375	2.063230224609375	0.5456470642089843	2.444633422851562	1.721767333984375	0.3867748413085937	2.463395141601563	1.742876495361328	0.5202433166503906	2.654915283203125	1.793706420898437	0.6978569030761719	2.714502766927083	2.013847412109375	0.6646496175130209	2.7565966796875	2.055609680175781	0.660530517578125
186	6.166667	2.517443115234375	1.217185966491699	0.3977969360351563	2.524257080078125	1.400219528198242	0.3649354858398438	2.51241845703125	1.547635040283203	0.3487830352783203	2.429990234375	1.757467987060547	0.3499124298095703	2.4388466796875	1.721190673828125	0.3150714874267578	2.471115600585938	1.760263641357422	0.1807230987548828	2.700353881835937	1.860082275390625	0.292426513671875	2.72748486328125	1.969202575683594	0.4844271087646485	2.74246728515625	2.044638977050782	0.5219864501953125	2.759724731445313	2.122522338867188	0.5457366027832031	2.732447509765625	2.060717315673828	0.5402873229980469	2.446352172851562	1.723598022460938	0.3845024261474609	2.4655546875	1.745933166503906	0.5178757934570313	2.644031127929687	1.793854888916016	0.7062299194335937	2.710926025390625	2.012704793294271	0.6731838378906249	2.752351806640625	2.051939697265625	0.6683099975585938
187	6.200000000000001	2.517666015625	1.216267013549805	0.4000716552734375	2.5232255859375	1.399406341552734	0.3665634002685547	2.51092919921875	1.546831573486328	0.3496795806884766	2.428003051757813	1.756360809326172	0.3479354095458984	2.43753515625	1.719861724853516	0.3134849243164063	2.476672485351562	1.756306976318359	0.1797396240234375	2.702064453125	1.860305236816406	0.2939622955322265	2.723161376953125	1.976580749511719	0.4879430847167969	2.742046264648438	2.046810791015625	0.5233113403320313	2.757388671875	2.121364501953125	0.5485313720703124	2.726942260742187	2.05632763671875	0.546737548828125	2.443853637695312	1.722807006835938	0.3830534362792969	2.4587763671875	1.744869079589844	0.5168960876464843	2.6439013671875	1.805811218261719	0.7080460510253905	2.698377685546875	2.016013326009114	0.6876900227864583	2.747991577148437	2.056165374755859	0.66640087890625
188	6.233333	2.518199951171875	1.216051452636719	0.4016088562011719	2.526388549804688	1.398707290649414	0.3682240295410156	2.515921752929688	1.545900573730469	0.3509560546875	2.434026489257812	1.755399047851562	0.3467025756835938	2.444025756835937	1.718723327636719	0.3127487945556641	2.479101318359375	1.754098876953125	0.1789815826416016	2.705146362304688	1.857677673339844	0.2904671325683594	2.720833618164062	1.963947296142578	0.4835680084228515	2.736602783203125	2.03550796508789	0.5288621368408203	2.754823608398437	2.115142700195312	0.5533682861328124	2.72521728515625	2.051753143310547	0.5492957763671875	2.449072265625	1.722039733886719	0.3821211242675781	2.460833129882813	1.746513061523438	0.5157700500488281	2.636873901367188	1.812880249023438	0.7132686157226562	2.693359049479167	2.025656921386719	0.6949413655598958	2.7360810546875	2.064140838623047	0.6800577697753907
189	6.266667	2.519108276367187	1.217732093811035	0.4019494781494141	2.525512573242187	1.400605804443359	0.3693776245117187	2.513696533203125	1.547813659667969	0.3531443481445312	2.429622314453125	1.756521789550781	0.3499349365234375	2.439478515625	1.719915924072266	0.3158439025878906	2.474929077148437	1.752932678222656	0.1808032989501953	2.700374633789062	1.864349426269531	0.2856914215087891	2.717539306640625	1.978399444580078	0.4770930786132812	2.736924194335938	2.041811614990235	0.5250760192871093	2.752477294921875	2.116788696289063	0.5592976989746095	2.725952270507813	2.055359466552734	0.5498276977539063	2.445539306640625	1.723334716796875	0.3851774139404297	2.457879638671875	1.749460021972656	0.5183504943847657	2.636549194335938	1.815630828857422	0.7144491882324219	2.692184651692708	2.029259765625	0.6944703776041666	2.736024047851562	2.068493530273438	0.6773138122558593
190	6.300000000000001	2.36122119140625	1.322342216491699	0.8684756317138672	2.358432495117188	1.506090774536133	0.8443170471191407	2.353595703125	1.652820404052735	0.8245888366699219	2.31813720703125	1.857492523193359	0.7855432586669923	2.303409790039062	1.822567352294922	0.7689847412109375	2.229332153320312	1.862533264160156	0.709785514831543	2.427623046875	1.974795257568359	0.8357391357421875	2.584283447265625	2.077853393554688	0.9265851745605469	2.6484853515625	2.142345397949219	0.9401750793457031	2.706584716796875	2.226836120605469	0.9340666809082031	2.671841918945312	2.155839813232422	0.9360700073242187	2.343884155273438	1.823853698730469	0.814189712524414	2.419498779296875	1.844898406982422	0.9058670654296874	2.583489624023438	1.919823638916016	1.109516998291016	2.553644287109375	2.112010172526042	1.023344848632812	2.507161254882813	2.187256713867187	1.189645599365234
191	6.333333	2.355610107421875	1.326008491516113	0.8769588165283203	2.351035888671875	1.509689407348633	0.8535912475585938	2.344922241210937	1.656403686523438	0.8344363098144532	2.309898193359375	1.859451446533203	0.7915660705566406	2.295138061523438	1.824727508544922	0.77581787109375	2.223302978515625	1.866989807128906	0.7176297988891602	2.425820434570312	1.978173065185547	0.8394843673706055	2.58396533203125	2.081508239746094	0.9311003112792968	2.648340087890625	2.145604309082032	0.9440002288818359	2.706131958007813	2.229614074707031	0.9378088378906251	2.66919580078125	2.160380432128906	0.9426941223144532	2.33552099609375	1.826116668701172	0.8206713714599609	2.412971313476563	1.846880645751953	0.9102879333496094	2.575140625	1.901730133056641	1.112366790771484	2.551234293619792	2.102030293782552	1.024136067708333	2.505120971679688	2.17787841796875	1.198830993652344
192	6.366667	2.349826049804688	1.327022804260254	0.8864690856933594	2.344651123046875	1.510539505004883	0.8637834320068358	2.337818115234375	1.657191955566406	0.8456548614501953	2.300225219726562	1.859908508300781	0.8019000091552734	2.28588330078125	1.824826354980469	0.7864736175537109	2.211711730957031	1.865108764648437	0.7261097030639648	2.406293090820313	1.978459259033203	0.8536620178222657	2.562989135742187	2.081803131103515	0.9423361053466797	2.63342431640625	2.139953033447266	0.9601124114990235	2.69984033203125	2.219680419921875	0.9587564392089845	2.65861083984375	2.153776428222656	0.9579997253417969	2.326282958984375	1.827041381835937	0.8309772033691407	2.402565063476563	1.850981140136719	0.9176648559570313	2.5670458984375	1.912741821289063	1.120659545898437	2.552711669921875	2.107241373697917	1.031849080403646	2.496714721679687	2.182554077148438	1.208576843261719
193	6.4	2.5186220703125	1.225908912658691	0.406901123046875	2.5288203125	1.407987335205078	0.37539501953125	2.5193974609375	1.554749359130859	0.3596975860595703	2.431717651367188	1.761372650146484	0.3518197326660156	2.443163940429687	1.724735473632813	0.3185921783447265	2.480673583984375	1.7567451171875	0.184666145324707	2.705810546875	1.866041229248047	0.290565803527832	2.714562255859375	1.976204467773437	0.4799729919433594	2.738348999023438	2.042762451171875	0.5295813140869141	2.754075317382813	2.130829833984375	0.5616231079101562	2.730568969726562	2.058086303710938	0.5559067382812499	2.447256469726563	1.728870513916016	0.387698486328125	2.458978149414063	1.757533538818359	0.5203212585449218	2.632565063476562	1.829884429931641	0.7152535705566406	2.701495768229166	2.047962259928385	0.6931973876953125	2.730604248046875	2.084625091552734	0.6872649536132813
194	6.433333000000001	2.518341918945312	1.224686408996582	0.4067576904296875	2.528671508789063	1.407180358886719	0.3770096740722656	2.519339599609375	1.554217529296875	0.3628946533203125	2.427615478515625	1.759384552001953	0.3549410858154297	2.439378295898438	1.722798492431641	0.3217548522949218	2.47201123046875	1.755573516845703	0.1861436386108399	2.7016083984375	1.858361145019531	0.2938947296142578	2.719104614257812	1.971394348144531	0.4841206512451172	2.7431279296875	2.033667755126953	0.5387816619873047	2.763018310546875	2.115398284912109	0.5777934875488282	2.736456298828125	2.049953735351562	0.5647613830566406	2.444188842773437	1.727275573730469	0.3908316497802734	2.455916015625	1.758021118164063	0.522994873046875	2.62451708984375	1.856601165771484	0.7218820495605469	2.697451578776041	2.071094828287761	0.6990375162760417	2.720365356445313	2.097567901611328	0.6822255859375
195	6.466667000000001	2.518315307617188	1.224572364807129	0.4068081970214844	2.528666137695312	1.407079925537109	0.3771097259521484	2.519348022460937	1.554127044677734	0.3630305938720703	2.427633544921875	1.759309173583985	0.3550917205810546	2.439409423828125	1.722729400634766	0.3218998260498047	2.472190185546875	1.755601226806641	0.1863212966918945	2.701777221679688	1.858108093261719	0.2944882278442383	2.718989013671875	1.970732940673828	0.485033187866211	2.743165161132812	2.032483734130859	0.5399075469970702	2.763427612304688	2.113379364013672	0.5794556884765625	2.736537719726563	2.048283813476563	0.5660564880371094	2.44419091796875	1.727188995361328	0.3909824523925781	2.455841796875	1.757915435791016	0.5231626892089843	2.624244262695313	1.85652587890625	0.7221777648925781	2.697119791666667	2.071123575846354	0.6993293863932292	2.720195556640625	2.097532348632813	0.6826436157226563
196	6.5	2.515253295898438	1.224564926147461	0.4072488708496094	2.526521240234375	1.406621444702148	0.3774317169189453	2.517602172851563	1.55336083984375	0.3630293426513672	2.42598095703125	1.75796597290039	0.3541833801269532	2.438350708007812	1.721590057373047	0.3211465454101562	2.474572021484375	1.755381439208984	0.1867710342407227	2.702122436523438	1.855730804443359	0.3000931701660156	2.715830078125	1.965803558349609	0.4914861297607422	2.740299194335937	2.033399108886718	0.5386194458007812	2.762149291992188	2.112024597167969	0.5768471374511719	2.733821899414063	2.051162536621094	0.5665744018554687	2.441917602539062	1.725830902099609	0.3901805725097657	2.45313916015625	1.757154937744141	0.5218517150878906	2.62253955078125	1.875221252441406	0.71638427734375	2.675754964192709	2.068791198730469	0.7031258951822915	2.713989013671875	2.097790863037109	0.6845478515625
197	6.533333000000001	2.321007934570313	1.313933479309082	0.9300904693603516	2.317774291992188	1.496854217529297	0.9098947296142579	2.312387451171875	1.643170288085937	0.8927908020019532	2.275889770507812	1.844468933105469	0.8457315979003907	2.261997680664062	1.809815551757813	0.8310839385986328	2.192048889160156	1.852594207763672	0.7708578948974609	2.384276489257813	1.96001513671875	0.9025352478027344	2.544936401367187	2.062630584716797	0.9876001586914063	2.613677978515625	2.118426147460937	1.014984375	2.6879267578125	2.190383880615235	1.019731414794922	2.638572998046875	2.124463989257812	1.017532470703125	2.301111083984375	1.811632293701172	0.8750881195068358	2.374241943359375	1.839050445556641	0.9623426513671876	2.544985107421875	1.928524658203125	1.158743804931641	2.5327080078125	2.12867724609375	1.054661499023437	2.454343383789062	2.19372412109375	1.248043701171875
198	6.566667000000001	2.281153930664062	1.320766571044922	0.9822040710449219	2.277663024902344	1.503414657592773	0.9615083618164062	2.272188720703125	1.649583953857422	0.9445028839111328	2.236776733398437	1.851083374023438	0.8987189025878906	2.223019226074219	1.816244964599609	0.8831023559570312	2.152924926757812	1.85903857421875	0.8195362854003907	2.339781188964844	1.963638031005859	0.9551944427490234	2.50232421875	2.062347808837891	1.043921356201172	2.576415893554687	2.111927734375	1.07011344909668	2.659521728515625	2.174384490966797	1.072639495849609	2.606395874023438	2.101135864257812	1.073428039550781	2.261553466796875	1.818374572753906	0.928633560180664	2.334046997070312	1.847732452392578	1.015958831787109	2.516826538085938	1.953440155029297	1.2005654296875	2.510856852213541	2.148999552408854	1.078321573893229	2.413958984375	2.209734069824218	1.292453704833984
199	6.6	2.278107666015625	1.314027961730957	0.9864007110595704	2.276412109375	1.496909805297852	0.9665863952636718	2.272330078125	1.643319549560547	0.9499396362304688	2.238672485351563	1.84568505859375	0.9037432250976563	2.224690551757813	1.810729431152344	0.8880882873535156	2.155406616210938	1.852629669189453	0.8237196655273438	2.342870483398438	1.951916931152344	0.963257553100586	2.50072705078125	2.044347442626953	1.057472854614258	2.577753540039063	2.097649688720703	1.077688934326172	2.664366333007813	2.155400756835937	1.080346923828125	2.60971630859375	2.089095428466797	1.079364227294922	2.2630869140625	1.812820068359375	0.93383251953125	2.3354580078125	1.843044067382813	1.022311218261719	2.511117919921875	1.953653411865234	1.210516326904297	2.501025309244791	2.153825154622396	1.075185384114583	2.408044555664063	2.208496215820312	1.295708709716797
200	6.633333	2.275863830566406	1.314396583557129	0.9891822662353515	2.2741611328125	1.497273010253906	0.9693253784179687	2.2700556640625	1.643676605224609	0.9526800537109376	2.236385620117187	1.845970184326172	0.9065359039306641	2.222429870605469	1.811026397705078	0.890825942993164	2.153044189453125	1.852985931396484	0.8262752456665039	2.340146545410156	1.952451416015625	0.9658734283447266	2.498107666015625	2.044760925292969	1.060374847412109	2.575204833984375	2.097903961181641	1.080740417480469	2.661896118164063	2.155474060058594	1.083625823974609	2.607601684570312	2.088756134033203	1.082108215332031	2.260781494140625	1.813115783691406	0.9366632232666016	2.332995361328125	1.843312805175781	1.02535546875	2.545888916015625	1.945195048014323	1.04588525390625	2.497789225260417	2.154056966145833	1.077825968424479	2.403723754882813	2.208861389160156	1.299165924072265
201	6.666667	2.224418395996094	1.305616905212402	1.051208724975586	2.22335546875	1.488148727416992	1.030991271972656	2.219863159179687	1.634303131103516	1.014632659912109	2.187585021972656	1.836512573242188	0.9698169555664062	2.173877563476562	1.801386260986328	0.9529505920410156	2.104721496582031	1.843655548095703	0.8813918762207031	2.266990051269531	1.937681182861328	1.031149810791016	2.428694152832032	2.006346588134766	1.100204956054688	2.513873291015625	2.041989776611328	1.11988606262207	2.610260009765625	2.087402557373047	1.150299560546875	2.540039794921875	2.054277862548828	1.137659118652344	2.211333251953125	1.803876892089844	1.000682632446289	2.281229370117187	1.835062927246094	1.093581512451172	2.463135498046875	1.94993295288086	1.274141815185547	2.4553759765625	2.154070190429688	1.106754964192708	2.340305786132812	2.204406982421875	1.358918548583985
202	6.700000000000001	2.2250048828125	1.30493669128418	1.050189224243164	2.223921508789062	1.487291259765625	1.0301982421875	2.2202470703125	1.633293182373047	1.013903549194336	2.187546508789063	1.835140655517578	0.9685531616210937	2.174119262695313	1.800063446044922	0.9517951049804687	2.103927062988281	1.842967346191406	0.8807033004760743	2.265892578125	1.934751251220703	1.033772369384766	2.429135437011719	2.002764984130859	1.101888580322266	2.514224487304688	2.040880737304687	1.118700500488281	2.609138793945313	2.089068420410157	1.148565612792969	2.539650512695312	2.053048919677734	1.138834716796875	2.21115576171875	1.802573486328125	0.9994742736816407	2.279969116210937	1.833585113525391	1.092354278564453	2.462108032226562	1.947465240478516	1.273189147949219	2.453459554036458	2.150971801757812	1.1083486328125	2.339583984375	2.201901000976562	1.359262786865234
203	6.733333	2.225552490234375	1.305991333007813	1.051245681762695	2.223896301269531	1.488325592041016	1.031192443847656	2.219841430664062	1.634255645751953	1.014961868286133	2.186932678222656	1.835839691162109	0.9708846588134766	2.173671508789063	1.801076812744141	0.9538755493164063	2.10496826171875	1.844194671630859	0.8828659744262695	2.266718688964844	1.937878570556641	1.033681686401367	2.432682250976562	2.004760955810547	1.100830139160156	2.517894897460938	2.0432294921875	1.116940811157227	2.613797485351562	2.091942138671875	1.143729400634766	2.54434814453125	2.05524057006836	1.136154418945313	2.210446899414062	1.803040771484375	1.001622009277344	2.27793896484375	1.833167083740234	1.094867095947266	2.46113330078125	1.948233489990234	1.273130187988281	2.448297200520833	2.152228474934896	1.120304850260417	2.337762451171875	2.205926574707032	1.360790802001953
204	6.766667	2.526644653320313	1.23011710357666	0.405109359741211	2.536444091796875	1.411158157348633	0.3770584869384765	2.528176879882812	1.557214874267578	0.3657405700683594	2.440877563476563	1.762480651855469	0.3711510772705078	2.447987182617188	1.726778198242187	0.3364462585449218	2.466020874023438	1.766925354003906	0.196714714050293	2.72979736328125	1.846014343261719	0.2626580963134766	2.734616088867187	1.909546051025391	0.4681751708984375	2.762624267578125	1.962239929199219	0.5292891998291016	2.807634155273437	2.022834442138672	0.5940281982421876	2.771609741210938	1.979599670410156	0.5627468872070313	2.46065283203125	1.729505981445313	0.4043542175292969	2.489882568359375	1.75685498046875	0.5326137390136718	2.636767700195312	1.851765380859375	0.7393158874511718	2.648995971679688	2.084838745117187	0.7073639831542968	2.618568237304688	2.1453017578125	0.6867391052246093
205	6.800000000000001	2.528386596679687	1.231739250183105	0.4118439788818359	2.536060546875	1.410621658325195	0.3802091674804687	2.52563916015625	1.555031982421875	0.3660760955810547	2.435711059570313	1.757468658447266	0.3688949127197266	2.443817016601562	1.72188134765625	0.3347783355712891	2.463486328125	1.771516265869141	0.1996141052246094	2.724386840820313	1.845546417236328	0.2717525177001953	2.7303759765625	1.908767669677734	0.4754631042480468	2.753177001953125	1.9599677734375	0.5352347412109375	2.795279418945313	2.019549255371094	0.5985838928222657	2.758655639648437	1.977238647460937	0.5689656372070313	2.455380859375	1.725291900634766	0.402341537475586	2.477648071289063	1.760426635742188	0.5294302978515626	2.635118774414063	1.866498443603516	0.7265664672851562	2.64475537109375	2.102164733886719	0.6762447509765624	2.6545126953125	2.16273681640625	0.6957009582519531
206	6.833333	2.52772119140625	1.235967079162598	0.4150158843994141	2.535715942382812	1.414326690673828	0.3829845733642578	2.525006469726563	1.5583671875	0.3685163116455078	2.436473266601562	1.760994445800781	0.3719642028808594	2.444791870117188	1.725712677001953	0.3376857147216797	2.465244140625	1.776766235351563	0.2036271667480469	2.726177978515625	1.847961151123047	0.27665478515625	2.712929321289063	1.903689575195312	0.4725365295410157	2.737857299804688	1.9480546875	0.5371619567871093	2.786911010742188	1.999515808105469	0.6074967956542969	2.744823364257813	1.960642913818359	0.5770692749023438	2.455464111328125	1.728459503173828	0.4053321075439453	2.478682250976562	1.762980010986328	0.531970947265625	2.632777221679688	1.859048828125	0.7313702087402344	2.642121988932292	2.092352315266927	0.6667609456380208	2.661358520507812	2.149192199707032	0.6954886169433594
207	6.866667	2.529696899414063	1.224837524414063	0.4106683197021485	2.536626831054687	1.403962738037109	0.3812748260498047	2.5255673828125	1.548545684814453	0.3702497253417969	2.440052001953125	1.752078674316406	0.3799839172363281	2.445973510742188	1.717051513671875	0.3452373962402344	2.460806640625	1.772429992675781	0.2113606719970703	2.728638061523437	1.841434173583985	0.2641728973388672	2.736874145507812	1.904647796630859	0.4675761413574219	2.762616333007812	1.950160614013672	0.5372351379394531	2.810448486328125	2.004922882080078	0.6040523986816406	2.769837524414062	1.95666439819336	0.5788753662109376	2.460459716796875	1.719005340576172	0.4118485260009765	2.488628784179688	1.757018371582031	0.5359218139648437	2.641240478515625	1.917220703125	0.7155968627929687	2.612010620117188	2.142837829589844	0.6601487426757813	2.640999267578125	2.235525390625	0.6974964904785157
208	6.9	2.529914794921875	1.226428215026855	0.4107894439697266	2.536701904296875	1.405656768798828	0.3813726348876953	2.525501220703125	1.550323364257812	0.3702981262207031	2.440025146484375	1.754064910888672	0.3808638763427734	2.445790771484375	1.719078582763672	0.3459934692382812	2.459473266601562	1.773212951660156	0.2114541549682617	2.725896606445312	1.849227172851562	0.2628358612060547	2.737912475585937	1.911540466308594	0.4652654876708985	2.766754028320312	1.955160491943359	0.5333112335205078	2.816688842773438	2.009440551757812	0.5973717346191407	2.77458447265625	1.960112152099609	0.5773727111816407	2.460575561523437	1.720881744384766	0.4125838928222656	2.4891943359375	1.759125274658203	0.536546875	2.641478759765625	1.92101480102539	0.7151554565429687	2.6112763671875	2.1469189453125	0.6586778259277344	2.638969360351562	2.2394169921875	0.6981800231933594
209	6.933333000000001	2.527934814453125	1.221598922729492	0.409845443725586	2.535806518554688	1.400207794189453	0.3799513702392578	2.5257275390625	1.544493194580078	0.3677910308837891	2.441044677734375	1.748234985351563	0.3757344512939453	2.446975219726562	1.712959686279297	0.341272720336914	2.461278198242187	1.769511993408203	0.20829296875	2.727043701171875	1.841147003173828	0.2634222259521485	2.744845092773438	1.896212432861328	0.4703813018798828	2.769067138671875	1.944711395263672	0.5374026489257813	2.81416455078125	1.998730438232422	0.6021075439453125	2.774858154296875	1.954820404052734	0.5795985107421875	2.461163940429688	1.715353759765625	0.4079022369384766	2.489853881835938	1.752398956298828	0.5317709350585937	2.643234985351563	1.895688323974609	0.7210248107910155	2.628765380859375	2.128222473144531	0.6761900024414063	2.623423706054687	2.227122009277344	0.7031327209472656
210	6.966667000000001	2.528037719726563	1.222576484680176	0.4102893371582031	2.535359130859375	1.401503448486328	0.3803195648193359	2.52498681640625	1.545994567871094	0.3678292388916016	2.4386787109375	1.749653869628906	0.373515609741211	2.445110717773438	1.714049011230469	0.3393321685791015	2.4608701171875	1.766998565673828	0.2047927017211914	2.725683227539062	1.840550262451172	0.2651515197753906	2.745960571289062	1.904704132080078	0.4721450500488281	2.774515747070312	1.949669342041016	0.5384228210449219	2.825898193359375	1.998126342773437	0.6034598388671875	2.7807958984375	1.959790008544922	0.5785511169433594	2.45883349609375	1.717117736816406	0.4061444549560547	2.48803466796875	1.755142059326172	0.5295518188476562	2.64536474609375	1.900776672363281	0.7153014831542969	2.629910522460937	2.132967895507813	0.6683798217773438	2.620430053710938	2.22915673828125	0.6929573364257813
211	7	2.525758056640625	1.234808753967285	0.4179349060058594	2.534668090820313	1.41347770690918	0.3867259979248047	2.525165649414062	1.557815307617187	0.3721506805419922	2.43877734375	1.761841369628906	0.3709361877441406	2.447085205078125	1.7258095703125	0.3373700714111328	2.47068408203125	1.778838562011719	0.2041569061279297	2.731198364257812	1.857874084472656	0.2722157745361328	2.725607299804687	1.925956359863281	0.47072216796875	2.756548583984375	1.967077056884766	0.5340912322998047	2.80074560546875	2.01326431274414	0.5988066711425781	2.761562133789063	1.969628112792969	0.5818807983398437	2.457056396484375	1.729618530273437	0.4051263885498047	2.480196533203125	1.767274566650391	0.5311424560546875	2.648394409179688	1.855522644042969	0.723248992919922	2.625268310546875	2.103234720865885	0.6656742350260417	2.640779541015625	2.164515319824218	0.6844432373046876
212	7.033333000000001	2.52717236328125	1.224368324279785	0.413869140625	2.535213500976562	1.403582229614258	0.3842828979492188	2.526423461914062	1.548247924804687	0.3706394653320313	2.442112548828125	1.753083251953125	0.3746146545410156	2.44876513671875	1.717346923828125	0.3405064392089844	2.465722290039063	1.771382598876953	0.2063167953491211	2.73254638671875	1.837518188476563	0.2678507843017578	2.73712255859375	1.905420806884766	0.4735280303955078	2.769703491210938	1.949922027587891	0.5347870635986328	2.812028564453125	1.9940361328125	0.6103099365234375	2.773373413085937	1.959415740966797	0.5834334716796875	2.461368286132813	1.720310607910156	0.407701156616211	2.48879248046875	1.758220397949219	0.5321153259277344	2.646923950195313	1.890260498046875	0.7271434936523438	2.616588745117188	2.117398254394531	0.6662279357910157	2.607847412109375	2.215493408203125	0.6864223632812501
213	7.066667000000001	2.5252626953125	1.229485244750977	0.4173376770019531	2.534538330078125	1.408416885375976	0.3867964782714843	2.526445190429688	1.552928955078125	0.371942626953125	2.44197900390625	1.757812835693359	0.3723706665039063	2.449831665039063	1.721937286376953	0.3385474090576172	2.471720581054687	1.775768310546875	0.205195671081543	2.734929077148438	1.846783416748047	0.27393505859375	2.735517700195313	1.915859924316406	0.4765043640136719	2.767326171875	1.96082666015625	0.5377951202392578	2.807014892578125	2.004550598144531	0.6177028198242187	2.770423461914063	1.968333038330078	0.5850517883300781	2.460072021484375	1.725166137695312	0.4062771911621094	2.484680908203125	1.762434387207031	0.5318762817382813	2.643101928710938	1.880506164550781	0.7277834167480468	2.611416910807292	2.124571736653646	0.6760702718098958	2.615317016601562	2.193103759765625	0.6953006896972656
214	7.1	2.52522119140625	1.233294715881348	0.4190204315185547	2.53664990234375	1.41165544128418	0.3869105072021484	2.531102172851563	1.555899261474609	0.3699502868652343	2.4475810546875	1.760997955322266	0.3666428680419922	2.455080444335938	1.724414520263672	0.3335331268310547	2.479441284179687	1.778101440429687	0.2007554397583008	2.743398681640625	1.853580688476562	0.2589061431884766	2.760397705078125	1.930182678222656	0.4476634521484375	2.78702001953125	1.974262664794922	0.5231119537353516	2.835255126953125	2.025485473632813	0.5953070068359375	2.793676147460937	1.985588562011719	0.5601173858642579	2.46571337890625	1.729004028320313	0.4010970916748047	2.491805541992187	1.768779113769531	0.5256771850585937	2.643421875	1.879610321044922	0.7224852294921875	2.615817993164063	2.103983581542969	0.6682839965820313	2.626898193359375	2.193607360839844	0.7181520080566406
215	7.133333	2.525059326171875	1.227598350524902	0.4176468200683594	2.537647216796875	1.405993988037109	0.3863579711914062	2.53327734375	1.550304016113281	0.3699429168701172	2.451667358398438	1.755947784423828	0.3663807678222656	2.458319702148438	1.719081146240234	0.3334373321533203	2.481834350585937	1.769164642333984	0.1989698333740234	2.74470947265625	1.847587280273437	0.2584067916870117	2.765881591796875	1.924579833984375	0.4485242156982422	2.796157470703125	1.967204772949219	0.5221467895507812	2.843874633789063	2.015471649169922	0.592331787109375	2.799820556640625	1.981880615234375	0.5578319244384766	2.470012451171875	1.724075897216797	0.4007900085449219	2.497597534179687	1.764962127685547	0.5246658325195312	2.63420654296875	1.914806213378906	0.7202890319824219	2.59991845703125	2.138748596191406	0.6714998779296875	2.615467895507813	2.226638916015625	0.7217002258300781
216	7.166667	2.523451782226562	1.229119155883789	0.4192864532470703	2.53814990234375	1.407362258911133	0.3859077453613281	2.535306762695313	1.551665008544922	0.3672059020996093	2.454711791992188	1.757836303710937	0.356430679321289	2.46254833984375	1.720226928710938	0.324384048461914	2.492902465820312	1.768002075195312	0.1904489059448242	2.753049438476562	1.841090454101562	0.26818310546875	2.76269580078125	1.914701171875	0.4601544799804688	2.788777221679688	1.961515289306641	0.531556625366211	2.82906396484375	2.010221313476563	0.6017270812988281	2.791956298828125	1.971165374755859	0.5661298522949219	2.471517333984375	1.726545806884766	0.3922606048583984	2.498539916992187	1.767064270019531	0.5171287841796874	2.629230224609375	1.903937469482422	0.723193115234375	2.60879296875	2.130716186523438	0.6806763000488281	2.6259033203125	2.212410400390625	0.7408099670410156
217	7.200000000000001	2.515614013671875	1.23908829498291	0.4277138671875	2.532488647460938	1.41749821472168	0.3940670318603516	2.531419677734375	1.561832763671875	0.3738623352050781	2.45282421875	1.768160736083984	0.3513368988037109	2.463684692382813	1.729748504638672	0.320939697265625	2.508696166992188	1.767954925537109	0.1893653793334961	2.762481689453125	1.833370452880859	0.288084976196289	2.75447412109375	1.901996520996094	0.4702834625244141	2.757766235351562	1.9452294921875	0.5371213836669921	2.7901357421875	1.984397247314453	0.6131076354980469	2.756276611328125	1.957909881591797	0.5758249816894532	2.465931396484375	1.737625946044922	0.3892160339355469	2.48729833984375	1.772753662109375	0.5173174133300782	2.613830078125	1.856533172607422	0.7350950927734374	2.615556315104167	2.10983632405599	0.7103782958984374	2.6554296875	2.157545959472656	0.7357991638183594
218	7.233333	2.5104794921875	1.250463768005371	0.4339662322998047	2.53171826171875	1.428546981811524	0.3992294464111328	2.533130126953125	1.572926055908203	0.3778952026367187	2.4564794921875	1.779098968505859	0.3456562194824219	2.4689248046875	1.739750030517578	0.3170009155273438	2.523274658203125	1.768518341064453	0.1880601806640625	2.772691284179688	1.831169250488281	0.2992591400146484	2.745421875	1.892020172119141	0.4624611968994141	2.7539833984375	1.943739807128906	0.5291269378662109	2.772121215820313	1.996211517333984	0.5963284606933594	2.741775390625	1.954100006103515	0.5641141357421875	2.467362548828125	1.749555786132813	0.384911865234375	2.48820751953125	1.783679504394531	0.5133258361816406	2.598084594726562	1.843209075927734	0.7359935302734375	2.630851236979167	2.091597920735677	0.7358291015624999	2.667200927734375	2.126021789550781	0.7531275939941406
219	7.266667	2.5041259765625	1.249676284790039	0.438655517578125	2.528936767578125	1.427249435424805	0.4043063049316407	2.533852905273438	1.571345642089844	0.3825151824951172	2.463592041015625	1.778156005859375	0.343998550415039	2.475638671875	1.737809478759766	0.3167326965332031	2.535325561523438	1.760561798095703	0.1900981140136719	2.782947265625	1.810868621826172	0.3071878509521484	2.736811157226563	1.869084442138672	0.4492303314208984	2.74197216796875	1.918417633056641	0.5088638458251953	2.748371337890625	1.974704864501953	0.5777069091796875	2.729649658203125	1.938925323486328	0.5423548583984374	2.472759155273438	1.749455200195313	0.3839121704101562	2.491675537109375	1.788284484863281	0.5101028900146485	2.581222290039062	1.841021667480469	0.7462995910644531	2.63818115234375	2.076683268229166	0.7592038167317708	2.668947021484375	2.106202178955078	0.7768509826660157
220	7.300000000000001	2.496777465820313	1.252744049072266	0.4436231994628906	2.522417724609375	1.430062713623047	0.4092410736083985	2.530051635742188	1.573876220703125	0.3868114166259766	2.468049194335937	1.782273986816406	0.3467169342041015	2.478685913085937	1.741290466308594	0.3199603881835937	2.537124633789062	1.763111755371094	0.1940054321289063	2.791346435546875	1.806929107666016	0.3029159240722656	2.751935546875	1.885787109375	0.4317023773193359	2.743758056640625	1.917589324951172	0.4945675659179687	2.747216918945313	1.953370178222656	0.5688056640625	2.730688232421875	1.924149108886719	0.5190986938476563	2.475886474609375	1.753762512207031	0.3866377258300781	2.491416625976563	1.796222869873047	0.5115501098632813	2.573531005859375	1.835277770996094	0.7490402526855469	2.646442708333333	2.057308939615885	0.78100634765625	2.674429565429687	2.089750305175781	0.7998153381347657
221	7.333333	2.494187133789063	1.244356300354004	0.4420691223144532	2.517711059570312	1.422833206176758	0.4080972900390625	2.525034545898437	1.567461303710938	0.3861976928710937	2.4623564453125	1.777949279785156	0.3513682861328125	2.46980908203125	1.736731414794922	0.3234635467529297	2.518381103515625	1.754828826904297	0.1889497985839844	2.79116162109375	1.76581494140625	0.2664232406616211	2.790540161132812	1.857308776855469	0.440635269165039	2.805935424804687	1.910675903320313	0.5114192657470703	2.822016235351562	1.970508911132812	0.5811023559570312	2.791136108398438	1.918247497558594	0.5407196044921876	2.473564819335937	1.749016998291016	0.3908917694091797	2.498424560546875	1.789582916259766	0.5152496185302735	2.580196655273437	1.823426300048828	0.7573289184570313	2.65540185546875	1.993572784423828	0.7535761108398438	2.654802978515625	2.0790263671875	0.7967672119140625
222	7.366667	2.486141479492187	1.237656898498535	0.4417506408691406	2.505349487304688	1.417322937011719	0.4120836181640625	2.514381103515625	1.561977142333984	0.3914616088867188	2.457164916992188	1.772110321044922	0.3492042388916016	2.46284375	1.729575592041016	0.3229571228027344	2.50626025390625	1.737989166259766	0.1876860122680664	2.783419921875	1.731716522216797	0.2475619812011719	2.806897094726563	1.837898468017578	0.4286692657470703	2.824003051757813	1.887709533691406	0.5039593505859374	2.837824584960937	1.952365325927734	0.5750333862304688	2.795729614257812	1.864900817871094	0.5350066833496094	2.468334716796875	1.744681549072266	0.3895918121337891	2.49386865234375	1.791984588623047	0.5113876953125001	2.581448364257812	1.816508453369141	0.7560191650390625	2.664013305664063	1.967564697265625	0.7664020080566406	2.66822998046875	2.060445220947265	0.8148892822265625
223	7.4	2.478606201171875	1.237010139465332	0.440940673828125	2.498224853515625	1.416129486083984	0.4099264831542969	2.507890869140625	1.560325378417969	0.3880193176269531	2.4530751953125	1.770003997802734	0.342380355834961	2.458577514648438	1.72707275390625	0.3168822479248047	2.501685913085938	1.729549926757812	0.1826841278076172	2.780593872070312	1.701916778564453	0.2237111663818359	2.835505981445313	1.809241668701172	0.3970249328613281	2.86444287109375	1.850630493164063	0.4746407470703125	2.881766723632813	1.900167572021484	0.5636219482421875	2.85043994140625	1.842328582763672	0.5162801361083984	2.4636298828125	1.743140319824219	0.3831241149902344	2.488021484375	1.788195983886719	0.5051428527832031	2.57205615234375	1.800756195068359	0.7490049133300781	2.681597412109375	1.929017700195312	0.7702670593261719	2.699425537109375	2.014621948242187	0.8285768737792969
224	7.433333000000001	2.462553100585938	1.231917098999023	0.4373230895996094	2.477876953125	1.410660919189453	0.4007818145751953	2.48750537109375	1.554056396484375	0.3730119323730469	2.433587768554688	1.763670074462891	0.3254991760253906	2.437260131835938	1.720096588134766	0.3006659851074219	2.468163208007812	1.708306610107422	0.163763298034668	2.7431328125	1.646991058349609	0.1598795661926269	2.812502075195312	1.773822998046875	0.3417183685302734	2.83690380859375	1.82410498046875	0.4212166137695312	2.868024291992187	1.869320861816406	0.5013466491699219	2.816289672851562	1.823362274169922	0.4641441955566407	2.445675903320312	1.737511352539062	0.3663076477050781	2.47854345703125	1.778734069824219	0.4874767150878906	2.568370727539063	1.775502471923828	0.7380989990234375	2.704003743489583	1.914117309570313	0.8326077067057293	2.720128662109375	1.954681518554688	0.8333309936523438
225	7.466667000000001	2.45572705078125	1.231783584594726	0.4322928619384766	2.464483276367187	1.411428726196289	0.3979821319580078	2.473179809570312	1.554800811767578	0.3690495300292969	2.426993530273438	1.766365264892578	0.3214580230712891	2.425277099609375	1.722042694091797	0.2976972351074219	2.44145166015625	1.695804779052734	0.1588846435546875	2.696901000976562	1.588829986572266	0.1193870334625244	2.824695190429687	1.720293731689453	0.260700927734375	2.845416748046875	1.775674896240234	0.336368896484375	2.847544189453125	1.807106781005859	0.4385082702636719	2.821043701171875	1.789495239257813	0.3803070220947266	2.44193408203125	1.740452972412109	0.3614591674804687	2.487950805664062	1.781119781494141	0.4802049713134765	2.58580810546875	1.746614807128906	0.7314017944335938	2.736205891927083	1.857519877115886	0.8300596923828124	2.755362915039063	1.905851379394531	0.8259386291503906
226	7.5	2.454464233398437	1.227036094665527	0.4280633697509766	2.465630615234375	1.405810028076172	0.3895151977539063	2.475703247070312	1.548779479980469	0.3577177429199219	2.434137817382813	1.761411041259766	0.3079264678955078	2.427462036132813	1.716722351074219	0.2857084655761719	2.424716430664063	1.67922021484375	0.1465190124511719	2.643487182617188	1.5200830078125	0.07300770473480225	2.832689453125	1.580756225585938	0.1541695175170898	2.883709350585938	1.630719177246094	0.1895072174072266	2.865072265625	1.648820037841797	0.281618049621582	2.829493896484375	1.652367340087891	0.2672620849609375	2.452546630859375	1.735622711181641	0.3473614959716796	2.506572265625	1.769240753173828	0.4652564239501953	2.604344848632812	1.710950988769531	0.7073963623046875	2.7638173828125	1.796587463378906	0.8107030436197916	2.79339501953125	1.825729858398438	0.8092309265136719
227	7.533333000000001	2.442773803710938	1.225843353271484	0.4227724609375	2.452323852539062	1.403483383178711	0.379817855834961	2.46153369140625	1.545601013183594	0.3440735626220703	2.416454833984375	1.758537200927734	0.2965713348388672	2.40745263671875	1.713710571289063	0.2754652862548828	2.390630249023437	1.667283813476562	0.1391725006103516	2.572822143554688	1.473414337158203	0.04612023067474365	2.776290161132812	1.543838500976562	0.0852594165802002	2.823439575195312	1.600044921875	0.1260845241546631	2.794723999023438	1.594826400756836	0.1886775674819946	2.748261840820312	1.629968322753906	0.1510456485748291	2.438425537109375	1.732801788330078	0.3343287200927735	2.502007934570313	1.765162384033203	0.4478270568847657	2.6100615234375	1.681090301513672	0.6803493041992188	2.771756673177083	1.722890604654948	0.7849937744140626	2.820867553710937	1.752581115722656	0.7760436096191407
228	7.566667000000001	2.44475927734375	1.222555114746094	0.4307635955810547	2.447979125976563	1.398095718383789	0.3858081970214844	2.451687133789063	1.538756103515625	0.3493468322753907	2.413447265625	1.746973541259766	0.2898634796142578	2.400074462890625	1.701998901367187	0.2736562652587891	2.364055419921875	1.651163269042969	0.1438953018188476	2.492398193359375	1.422063888549805	0.04701337432861328	2.70691357421875	1.463502471923828	0.07453556513786315	2.771833984375	1.50611247253418	0.1239754333496094	2.736776733398438	1.515628158569336	0.1659337129592895	2.699642333984375	1.531997695922852	0.1770412750244141	2.43765966796875	1.723132141113281	0.3268687286376953	2.523211181640625	1.756410095214844	0.424456283569336	2.59634423828125	1.653810791015625	0.6564817199707031	2.734158325195312	1.588565902709961	0.6849485473632813	2.812712646484375	1.627186340332031	0.7277426147460937
229	7.6	2.43889453125	1.214879470825195	0.4314232482910156	2.437557983398437	1.390149444580078	0.3860457153320312	2.436996215820312	1.530533081054688	0.3491117706298828	2.403979858398437	1.738730010986328	0.2858675842285156	2.387280151367188	1.693859893798828	0.2723236389160156	2.341419311523437	1.632163421630859	0.1512185134887695	2.389592895507812	1.369130310058594	0.06558804702758789	2.614010620117187	1.385284439086914	0.07238244533538819	2.680646118164062	1.417476837158203	0.12744993019104	2.655505737304687	1.41922445678711	0.1680027179718018	2.61710205078125	1.453029495239258	0.1682702751159668	2.429887084960938	1.714916290283203	0.3215893096923828	2.528536254882813	1.735306030273438	0.40936767578125	2.598542114257812	1.607317352294922	0.6409207763671876	2.71747705078125	1.513343612670898	0.6529821777343751	2.80026025390625	1.541045867919922	0.69725439453125
230	7.633333	2.442126708984375	1.210661399841308	0.4243155059814453	2.43558544921875	1.384604263305664	0.3742379608154297	2.430152465820313	1.524095489501953	0.334356201171875	2.396387451171875	1.73249560546875	0.2712676544189453	2.376968017578125	1.68786376953125	0.2605637054443359	2.3051494140625	1.621762939453125	0.1533042526245117	2.295779052734375	1.343382614135742	0.1148382682800293	2.517006713867188	1.3158251953125	0.07439457321166992	2.589602905273438	1.360313583374023	0.1050424203872681	2.5711025390625	1.371929580688477	0.1532445030212402	2.53009375	1.403915100097656	0.1312283840179443	2.425418579101563	1.708454162597656	0.3042803192138672	2.535484252929688	1.725069244384766	0.3779280548095703	2.614816650390625	1.568870361328125	0.5960968627929688	2.729587036132813	1.431885772705078	0.5980396118164062	2.82554541015625	1.469378692626953	0.6148772277832031
231	7.666667	2.44579638671875	1.200726600646973	0.4027104949951172	2.432203735351562	1.375077407836914	0.3518412780761718	2.42211865234375	1.514922485351562	0.3112070465087891	2.3850009765625	1.724684509277344	0.2486844329833984	2.362228637695313	1.680453155517578	0.2428489151000977	2.268277465820312	1.606867950439453	0.158831657409668	2.216896118164063	1.329720291137695	0.1542757110595703	2.42842724609375	1.268676910400391	0.1043100357055664	2.510643188476562	1.292909088134766	0.1245756168365478	2.500663818359375	1.293230987548828	0.1773449459075928	2.458385864257813	1.338506591796875	0.1138034100532532	2.418774536132813	1.699881652832031	0.2768960418701172	2.542634033203125	1.707247131347656	0.3286013793945313	2.651048095703125	1.517687469482422	0.5164354553222656	2.750307739257813	1.321053146362305	0.4931930847167969	2.816277587890625	1.270658615112305	0.5531104125976563
232	7.700000000000001	2.475625854492188	1.210387428283692	0.3550757446289062	2.446180541992188	1.383647491455078	0.3070825347900391	2.424983520507813	1.520023712158203	0.2609049377441406	2.378159545898438	1.732239196777344	0.2167552719116211	2.35366162109375	1.689513214111328	0.2223736267089844	2.232981811523437	1.624625732421875	0.2030434646606445	2.167947387695313	1.36244320678711	0.2834357604980469	2.332486938476563	1.222509010314941	0.1952240104675293	2.38451708984375	1.249776252746582	0.1457553901672363	2.381616577148438	1.237072959899902	0.1567322807312012	2.377275146484375	1.283892578125	0.09237748777866363	2.417769287109375	1.705173309326172	0.2277322540283203	2.54859375	1.712098754882812	0.2194496459960938	2.720289672851562	1.510159469604492	0.3253891143798828	2.833546997070313	1.327245407104492	0.2688425979614258	2.903482788085937	1.317478225708008	0.2438133773803711
233	7.733333	2.477766479492188	1.214626373291015	0.3589402770996094	2.44693359375	1.387211608886719	0.3111386566162109	2.42481201171875	1.523094268798828	0.2650307159423828	2.373948974609375	1.732185119628906	0.2129216232299805	2.349643432617187	1.690274658203125	0.2235470199584961	2.22173828125	1.627847351074219	0.2289657745361328	2.15766357421875	1.387830993652344	0.3622794647216797	2.279642456054687	1.215688652038574	0.2634826812744141	2.328064697265625	1.223241432189941	0.2117475204467774	2.318246337890625	1.217264892578125	0.2366609573364258	2.392898681640625	1.280651763916016	0.2100567779541015	2.414902954101563	1.705469787597656	0.2215493011474609	2.545773559570312	1.711805816650391	0.2014699478149414	2.73129833984375	1.51776725769043	0.3035799713134766	2.81471630859375	1.317781341552734	0.2288059387207032	2.901933349609375	1.301250152587891	0.2427164077758789
234	7.766667	2.4553359375	1.195143760681152	0.3452208557128906	2.431662841796875	1.369585861206055	0.3065853424072266	2.41137060546875	1.506922866821289	0.2676076202392578	2.377757934570313	1.718011444091797	0.2160159530639648	2.350890869140625	1.680836212158203	0.235003791809082	2.219935913085938	1.629181396484375	0.2638448333740234	2.150531860351562	1.409862548828125	0.4229999084472656	2.238644775390625	1.210187843322754	0.3416754913330078	2.280767700195312	1.212224395751953	0.2880129699707031	2.2717763671875	1.197344337463379	0.3041930389404297	2.358314453125	1.215663963317871	0.2583924942016602	2.416154663085938	1.685987487792969	0.2160880432128906	2.533878173828125	1.655403717041016	0.1635300979614258	2.697487915039062	1.435197036743164	0.2406998672485351	2.737880615234375	1.20313166809082	0.2114177703857422	2.816390258789062	1.163128280639648	0.2259187164306641
235	7.800000000000001	2.41246337890625	1.178837760925293	0.3311871337890625	2.381658569335937	1.351895126342773	0.2942077789306641	2.3523193359375	1.486702896118164	0.2539447555541992	2.323376342773437	1.69840005493164	0.2090343475341797	2.299606811523438	1.663629272460938	0.2348307342529297	2.182677612304688	1.628568725585938	0.3110215911865234	2.171008422851562	1.408731964111328	0.4809341583251953	2.225484130859375	1.198065658569336	0.4073862457275391	2.26024853515625	1.181832038879395	0.3616712493896485	2.243577758789063	1.170303634643555	0.3275357818603516	2.321713134765625	1.190052894592285	0.3403285827636718	2.35766748046875	1.663726013183594	0.199891586303711	2.463698364257812	1.628618316650391	0.1298811340332031	2.642461181640625	1.408902191162109	0.1409513320922852	2.653859008789063	1.184037910461426	0.07007468032836914	2.715492553710938	1.119975517272949	0.07645724105834961
236	7.833333	2.419709716796875	1.17393074798584	0.3192512512207031	2.3771259765625	1.346553298950195	0.2804786682128906	2.33420556640625	1.478448059082031	0.2368547897338867	2.309225463867187	1.693244567871094	0.1942341079711914	2.289024169921875	1.659945648193359	0.2254861831665039	2.189191650390625	1.635171508789063	0.3285592651367187	2.221253784179687	1.425631698608398	0.5136502380371094	2.248962646484375	1.198975891113281	0.4729140167236329	2.269057495117187	1.162114372253418	0.4458515014648438	2.234286010742188	1.160378776550293	0.3846757507324219	2.317718139648437	1.16916487121582	0.4089530181884766	2.3390390625	1.656031219482422	0.1786439361572266	2.436895141601562	1.616291137695313	0.09616958236694337	2.597232177734375	1.38141569519043	0.05970904922485351	2.57088525390625	1.164757095336914	-0.03852322196960449	2.620410888671875	1.087121284484863	-0.0485553092956543
237	7.866667	2.40363037109375	1.159622192382812	0.3090796508789062	2.360426391601562	1.332390426635742	0.2699091186523437	2.315766357421875	1.464717956542969	0.2282107620239258	2.29361669921875	1.680937103271484	0.1903457489013672	2.277671875	1.648411407470703	0.2247553405761719	2.195295288085937	1.632087432861328	0.3440969390869141	2.273814208984375	1.435115188598633	0.5298219909667969	2.263042602539063	1.199486534118652	0.5123579711914062	2.270491088867188	1.146164203643799	0.5052242736816407	2.234561767578125	1.142720390319824	0.4355890350341797	2.318670288085937	1.139247894287109	0.4609951171875	2.3185234375	1.642408081054687	0.1697572631835937	2.400569702148438	1.601222595214844	0.0725379867553711	2.53539599609375	1.356770065307617	0.005891808509826659	2.482489868164063	1.148862449645996	-0.1014725799560547	2.525725708007813	1.076726757049561	-0.1055848617553711
238	7.9	2.393576538085938	1.138146270751953	0.3000203704833985	2.346140747070312	1.309996597290039	0.2655250701904297	2.295339721679688	1.440832077026367	0.227917106628418	2.275091552734375	1.657869415283203	0.1935009613037109	2.266006713867188	1.6261865234375	0.2309514007568359	2.213707641601562	1.614543884277344	0.3662784729003906	2.3041318359375	1.419403717041015	0.5450027465820313	2.2696611328125	1.191212036132812	0.5453040771484375	2.298792236328125	1.149462112426758	0.5186826477050781	2.256937744140625	1.128399787902832	0.4616336364746094	2.3351357421875	1.124422721862793	0.4834496154785156	2.29278076171875	1.618150268554688	0.1683204803466797	2.348681762695312	1.574787658691406	0.05504903411865234	2.462517456054687	1.332791397094727	-0.04830012321472169	2.402068115234375	1.121843856811523	-0.1406280670166016	2.430432739257813	1.053789325714111	-0.1468923797607422
239	7.933333000000001	2.3802353515625	1.124066749572754	0.260248031616211	2.332500610351563	1.295891174316406	0.2342806243896484	2.278607177734375	1.426853713989258	0.2072904815673828	2.257040283203125	1.644107788085937	0.1860837631225586	2.257021240234375	1.611584503173828	0.2230913391113281	2.233668823242188	1.593708435058594	0.3633112945556641	2.341486572265625	1.393601486206055	0.5230720825195312	2.301164794921875	1.171783576965332	0.5616176452636719	2.313285888671875	1.139253326416016	0.5428496704101563	2.268846313476563	1.123447975158691	0.4762428283691407	2.345263305664062	1.104752891540527	0.5092597045898437	2.266248291015625	1.605077758789062	0.156458366394043	2.291657592773437	1.568719665527344	0.0315616569519043	2.364093017578125	1.315880493164062	-0.07709100341796875	2.3131826171875	1.101261459350586	-0.06961372375488283	2.36948193359375	1.044629308700562	-0.08263455200195313
240	7.966667000000001	2.371253051757813	1.109362255096435	0.2415980606079102	2.318376831054688	1.278833419799805	0.2216761093139649	2.262835205078125	1.408953262329101	0.2027390213012695	2.243474853515625	1.624985656738281	0.1887942123413086	2.248191284179688	1.592031005859375	0.2244563140869141	2.24371044921875	1.570438323974609	0.3635211639404297	2.353355834960937	1.356104629516602	0.4992657775878906	2.326568603515625	1.143180816650391	0.5749297688802083	2.304526611328125	1.11335587310791	0.5674926452636719	2.259399536132813	1.098882125854492	0.5098993835449219	2.352886840820313	1.083645099639893	0.5115224304199218	2.247234008789063	1.586742614746094	0.1578058166503906	2.251388671875	1.55052490234375	0.03147960090637207	2.283751831054687	1.295967254638672	-0.08445219039916993	2.245471069335937	1.074489978790283	-0.09728863525390626	2.281743408203125	1.017073334217072	-0.1085615844726563
241	8	2.354919677734375	1.099564254760742	0.2294727935791016	2.3105107421875	1.271883804321289	0.2191887664794922	2.257742309570312	1.403564743041992	0.205884033203125	2.228280639648438	1.617867889404297	0.1920434036254883	2.23492333984375	1.585213806152344	0.227859016418457	2.22865771484375	1.561266693115234	0.3678508148193359	2.33833203125	1.342598297119141	0.4941655426025391	2.325648315429687	1.120973693847656	0.5477525634765625	2.343354248046875	1.055186811447144	0.5450777587890625	2.278114501953125	1.041745864868164	0.4811480407714844	2.3439560546875	1.02854326915741	0.4958739929199218	2.233451904296875	1.579990692138672	0.1608435974121094	2.232258422851563	1.544876434326172	0.03456292343139648	2.230355102539062	1.283406982421875	-0.06216952133178712	2.17777099609375	1.067468776702881	-0.06744979858398438	2.209378173828125	1.004125784516334	-0.07752244567871094
242	8.033333000000001	2.357406982421875	1.084179752349854	0.2100296859741211	2.310247680664062	1.254988845825195	0.2086744003295898	2.256560791015625	1.38605744934082	0.2042830276489258	2.223322265625	1.598561065673828	0.1990518798828125	2.232919189453125	1.565121124267578	0.233117546081543	2.24419580078125	1.5413447265625	0.3720741271972656	2.324186401367188	1.311653091430664	0.4971509094238281	2.259792114257813	1.100616302490234	0.5514686584472657	2.288532470703125	1.05607799911499	0.5481735534667969	2.22012548828125	0.9902054376602172	0.5324751586914063	2.270561401367187	1.011761093139648	0.5274691162109375	2.226764892578125	1.562094970703125	0.1666209869384765	2.218522094726563	1.529383026123047	0.04049701499938965	2.172534912109375	1.283053787231445	-0.08323843383789062	2.072570922851563	1.07985994720459	-0.1086767730712891	2.105352416992187	1.013239853382111	-0.1131270980834961
243	8.066667000000001	2.353634765625	1.086217994689941	0.1948843231201172	2.305671142578125	1.256710060119629	0.1996925506591797	2.248752075195313	1.386332000732422	0.2043991622924805	2.218364990234375	1.598433349609375	0.2067603988647461	2.230178100585937	1.564104827880859	0.2391082458496094	2.247174926757812	1.536642883300781	0.3767902374267578	2.290780029296875	1.297977767944336	0.5037237396240235	2.196834106445313	1.101183727264404	0.5716929626464844	2.195423095703125	1.070231925964356	0.5827939147949219	2.109369934082031	1.029337391853332	0.5562070617675781	2.194407836914062	1.049533812522888	0.5656637573242187	2.218630859375	1.562962249755859	0.1733842697143554	2.207348266601563	1.534472595214844	0.04658891868591308	2.12987451171875	1.299093627929687	-0.08266385269165039	1.985330810546875	1.12383158493042	-0.1227628707885742	1.970356201171875	1.05265885925293	-0.2423988647460938
244	8.1	2.324087768554688	1.097757015228271	0.1766889953613281	2.286867431640625	1.270318084716797	0.1869540634155273	2.236274658203125	1.401579254150391	0.1994061431884765	2.214584594726563	1.614172485351562	0.20935693359375	2.22643994140625	1.578422180175781	0.239976936340332	2.247176879882812	1.545769866943359	0.3758928833007812	2.268016479492188	1.318878311157226	0.5257099304199219	2.138804565429687	1.156494735717774	0.6197094116210937	2.12271533203125	1.153013282775879	0.6411476135253906	2.031208129882812	1.153678398132324	0.616458251953125	2.1207197265625	1.153634750366211	0.6452399902343751	2.210678385416667	1.581508178710938	0.1774637349446615	2.195238444010417	1.551981770833333	0.05047438812255859	2.111923095703125	1.33644243367513	-0.1108186899820964	1.969499918619792	1.164844935099284	-0.1629439900716146	1.938133219401042	1.091069447835286	-0.1926025594075521
245	8.133333	2.292972534179687	1.133009860992432	0.1699363708496094	2.26314892578125	1.304518020629883	0.1831287841796875	2.221230712890625	1.436181015014649	0.2016868209838867	2.211234741210937	1.646905364990234	0.2200213165283203	2.224452514648438	1.610438720703125	0.2478028106689453	2.256113647460937	1.576401824951172	0.3793975067138672	2.262316040039063	1.368626693725586	0.5510308227539062	2.071007568359375	1.277722737630208	0.6614991861979167	2.049994262695312	1.258940116882324	0.677518798828125	1.952829345703125	1.249533729553223	0.6394976501464844	2.056118408203125	1.280186096191406	0.674941864013672	2.203289184570313	1.613880310058594	0.1856382751464844	2.176835083007813	1.598678497314453	0.0612644214630127	2.069595092773437	1.411986480712891	-0.1109606513977051	1.879670735677083	1.289767150878906	-0.1051780700683594	1.825548421223958	1.252681543986003	-0.1264741414388021
246	8.166667	2.280784301757812	1.154359817504883	0.1676888732910156	2.261455444335938	1.328511108398438	0.1822416763305664	2.221882934570313	1.461141006469727	0.2061121826171875	2.219627563476562	1.673781433105469	0.2293013000488281	2.23134814453125	1.635784973144531	0.2566489944458008	2.257494018554687	1.592884887695313	0.388729019165039	2.215156494140625	1.435943786621094	0.6077472534179688	1.998124694824219	1.451418304443359	0.6703563537597657	1.983570007324219	1.490982513427734	0.6711232299804688	1.896759704589844	1.472960784912109	0.6215101623535156	1.975395080566406	1.521898345947266	0.6920863647460938	2.210649291992188	1.641587280273437	0.1937536849975586	2.183439208984375	1.636476348876953	0.06690210914611816	2.032980346679688	1.516440536499023	-0.1295602188110352	1.818110595703125	1.442520919799805	-0.0844890365600586	1.731265380859375	1.411739959716797	-0.08417216110229492
247	8.200000000000001	2.165704711914063	1.228612754821777	0.135368766784668	2.191283569335938	1.396273361206055	0.1558588180541992	2.182283203125	1.529855804443359	0.1843133163452149	2.188768798828125	1.734225158691406	0.2220903930664062	2.197361083984375	1.694850738525391	0.2461625900268555	2.204459106445313	1.647320556640625	0.3729020080566406	2.109466735839844	1.584751556396484	0.604125732421875	1.939079528808594	1.691615234375	0.6021427307128906	1.89410888671875	1.724107360839844	0.5557333679199219	1.830856689453125	1.739095916748047	0.5875461730957031	1.927787170410156	1.736589416503906	0.5828036193847657	2.180005493164062	1.706084136962891	0.1850944290161133	2.136694213867187	1.714708801269531	0.06741271591186523	1.932720764160156	1.673281524658203	-0.0958851089477539	1.726034729003906	1.663752319335938	-0.009660614013671874	1.66803369140625	1.589341674804687	-0.02726327323913574
248	8.233333	2.170191528320312	1.293850875854492	0.1458561325073242	2.187316528320312	1.466383651733398	0.1780920791625977	2.177111938476562	1.602154968261719	0.2105315093994141	2.191205444335937	1.815442779541016	0.2316779861450195	2.198405029296875	1.776702819824219	0.2599587097167969	2.209296142578125	1.753539825439453	0.3990413208007813	2.162020629882813	1.702729614257813	0.6602743225097656	1.963764953613281	1.809223419189453	0.6749971618652344	1.919920837402344	1.861399291992188	0.6202253112792968	1.834479064941406	1.918217529296875	0.6255254211425781	1.868836059570313	1.876021636962891	0.6131677551269531	2.181379272460938	1.783608123779297	0.1959720764160156	2.143052368164063	1.797233215332031	0.07368081283569336	2.005066345214844	1.779804229736328	-0.1663796691894531	1.790429077148437	1.760709838867188	-0.08044622039794921	1.75556689453125	1.678240661621094	0.02136525535583496
249	8.266667	2.187025512695312	1.369815032958984	0.1342045516967773	2.197243041992188	1.543158630371094	0.1642173156738281	2.170498168945312	1.675639343261719	0.1895557174682617	2.1611201171875	1.88898681640625	0.2121212387084961	2.171683471679688	1.851113464355469	0.2402445068359375	2.18665478515625	1.8317060546875	0.3788941040039062	2.20471484375	1.803303924560547	0.64253662109375	2.006040812174479	1.892666890462239	0.6500356038411459	1.95848486328125	1.900579498291016	0.5870843505859376	1.8838486328125	1.936204895019531	0.5695273132324219	1.933287719726563	1.926501861572266	0.5785658874511719	2.155685913085938	1.856489196777344	0.1761579895019531	2.117821044921875	1.866930816650391	0.05299211883544922	1.987792541503906	1.889409301757813	-0.190484390258789	1.7922353515625	1.845709259033203	-0.07485343170166016	1.778426147460938	1.758363525390625	0.04202245712280273
250	8.300000000000001	2.171607177734375	1.404184936523437	0.138537956237793	2.172740234375	1.57665283203125	0.1560761032104492	2.144148315429687	1.708510894775391	0.1745809860229492	2.137920288085938	1.918915130615234	0.1875991134643555	2.147064575195312	1.88270703125	0.2171449279785156	2.168726196289063	1.875520721435547	0.35256298828125	2.23035205078125	1.8227099609375	0.5945664978027344	2.033544067382813	1.900244344075521	0.6210248616536459	1.977086669921875	1.903219177246094	0.5596483459472656	1.905346557617187	1.939787109375	0.5366882934570312	1.953334228515625	1.921980560302734	0.5463332824707031	2.132846923828125	1.885674346923828	0.1534147262573242	2.098036987304687	1.910049896240234	0.03299971771240234	2.0017802734375	1.937877380371094	-0.2210004043579102	1.815727355957031	1.900917755126953	-0.09488160896301269	1.803946655273438	1.805284362792969	-0.02474740600585938
251	8.333333	2.175261840820313	1.45056364440918	0.1413281326293945	2.164024780273437	1.623947265625	0.1581929092407227	2.133635864257813	1.756746246337891	0.1772924270629883	2.1193369140625	1.968619842529297	0.1911099319458008	2.134268676757813	1.932813537597656	0.2193353500366211	2.1674990234375	1.915191223144531	0.3524706573486328	2.260172485351562	1.806734252929687	0.5517911682128906	2.067944254557291	1.840543762207031	0.6150861409505208	2.014154296875	1.870177886962891	0.5651864318847657	1.954245178222656	1.914391845703125	0.5567998657226563	2.019063720703125	1.879731964111328	0.54812890625	2.111088623046875	1.934588226318359	0.1577050018310547	2.061859619140625	1.950456970214844	0.04040522193908691	1.965596252441406	1.958268524169922	-0.2178611297607422	1.807555236816406	1.899365814208984	-0.06227898311614991	1.80945703125	1.867819610595703	0.02223649024963379
252	8.366667	2.172378540039062	1.49597184753418	0.1322648849487305	2.160506713867187	1.667185577392578	0.1479860076904297	2.128697387695312	1.798252807617188	0.1672697067260742	2.080810668945313	1.999342315673828	0.2023137130737305	2.102444213867188	1.964672241210937	0.2261031799316406	2.146393432617188	1.926694061279297	0.3494281463623047	2.2978525390625	1.790576599121094	0.4877021942138672	2.122540710449219	1.730265350341797	0.5680790710449219	2.06618359375	1.783939117431641	0.5733506774902344	2.013165222167969	1.818379577636719	0.5932063598632813	2.060441345214844	1.805725189208985	0.5556837463378905	2.076849365234375	1.968115783691406	0.1663102416992188	2.022534729003906	1.972052276611328	0.05161291885375976	1.967755004882813	1.982333190917969	-0.2116878967285156	1.814912292480469	1.872164886474609	-0.08746838378906249	1.829799926757812	1.844780364990235	-0.001793682098388672
253	8.4	2.15435302734375	1.508502593994141	0.1532220611572266	2.139395751953125	1.679645477294922	0.170228630065918	2.104826904296875	1.809854278564453	0.1904507217407226	2.053912414550782	2.011004974365235	0.2245491867065429	2.077473022460937	1.977013885498047	0.2478086853027344	2.13879248046875	1.94959683227539	0.3681527862548828	2.371929443359375	1.830938934326172	0.4135107116699219	2.256842529296875	1.707426208496094	0.5252510681152344	2.176635986328125	1.746004516601563	0.54611474609375	2.091730285644531	1.751337310791016	0.5878532104492187	2.133906982421875	1.743710510253906	0.5562982482910156	2.048981750488281	1.979108276367187	0.1892829284667969	1.99571923828125	1.978098449707031	0.0735439453125	1.977033508300781	1.957234588623047	-0.1966658020019531	1.85083154296875	1.815183227539062	-0.07150736999511718	1.862044982910156	1.797601989746094	0.02037897777557373
254	8.433333000000001	2.154983520507812	1.514048675537109	0.1441738204956055	2.138827880859375	1.68340576171875	0.164044059753418	2.09885986328125	1.810721252441406	0.1906065979003906	2.054663269042969	2.010142303466797	0.2307180328369141	2.076754699707031	1.975004699707031	0.2527485198974609	2.138718017578125	1.925755523681641	0.3643880310058594	2.353302490234375	1.774903350830078	0.3808258056640625	2.304052734375	1.614242553710938	0.4783477478027344	2.2299013671875	1.637927795410156	0.5221170043945312	2.1582880859375	1.658993103027344	0.5702672119140625	2.188568481445313	1.642785339355469	0.5207272033691406	2.0489892578125	1.979919281005859	0.1947280044555664	2.003807556152344	1.990661895751953	0.07743748855590821	1.956733642578125	1.892601786295573	-0.1584192810058594	1.868586547851563	1.726508768717448	-0.05346166483561198	1.854485168457031	1.730384979248047	0.04055559349060059
255	8.466667000000001	2.149895141601562	1.50479866027832	0.1455159530639649	2.135974243164062	1.674934936523437	0.1632820205688477	2.090707397460938	1.8018046875	0.1896830444335937	2.0444013671875	2.001416778564453	0.2314585266113281	2.064510131835938	1.965311492919922	0.2544028930664063	2.120662841796875	1.902997650146484	0.3635408172607422	2.335479858398438	1.746364135742188	0.3581636657714844	2.320995361328125	1.560442626953125	0.4206888580322266	2.25959423828125	1.557282257080078	0.4863013305664062	2.195139282226562	1.58153125	0.5597582092285156	2.213332763671875	1.584974700927734	0.4784023742675781	2.041471984863281	1.972100677490234	0.1941717147827148	2.009692321777344	1.981622131347656	0.07176058959960938	1.995177327473958	1.853462890625	-0.1606605529785156	1.893755289713542	1.706390319824219	-0.03542811584472656	1.875112060546875	1.709884643554688	0.04934402275085449
256	8.5	2.167762939453125	1.505304336547852	0.1354047012329102	2.13442138671875	1.671093872070312	0.158703239440918	2.08763037109375	1.795564147949219	0.1904325942993164	2.033475036621094	1.989326934814453	0.2394945297241211	2.057948486328125	1.954483184814453	0.2594460754394531	2.134803466796875	1.894028228759766	0.3537877349853515	2.34878125	1.742408843994141	0.3241039581298828	2.313211669921875	1.549973541259766	0.3840846862792969	2.257443603515625	1.543453674316406	0.4430730285644531	2.198669067382812	1.554528656005859	0.5122350769042969	2.219221801757812	1.571047241210938	0.4418179016113282	2.028643859863281	1.960801361083984	0.2026254959106445	1.986966186523437	1.963503021240234	0.08433617401123047	2.029526550292969	1.840749176025391	-0.1498832397460937	1.937418029785156	1.680331939697266	-0.02365415573120117	1.949547607421875	1.670679504394531	0.0724168930053711
257	8.533333000000001	2.130002075195312	1.477615173339844	0.1496879272460938	2.110719360351562	1.642835113525391	0.1722413558959961	2.090046020507812	1.773578948974609	0.1917405319213867	2.060421142578125	1.972391510009766	0.227775634765625	2.085223876953125	1.938337829589844	0.2464737854003906	2.164713989257812	1.891460571289062	0.3434942474365235	2.354607421875	1.728810211181641	0.305947021484375	2.245607299804687	1.567814331054687	0.3843577575683594	2.198778930664063	1.594734497070313	0.449238525390625	2.146232666015625	1.600060272216797	0.5247405090332031	2.193151489257812	1.600403717041015	0.4527078552246094	2.047017822265625	1.941179748535156	0.1961042861938477	1.984030822753906	1.940502044677734	0.08966227340698243	2.024125732421875	1.797847778320312	-0.1283079121907552	1.941630574544271	1.665418253580729	0.01996774291992187	1.926825378417969	1.676036163330078	0.1152638168334961
258	8.566667000000001	2.113460571289063	1.443944717407227	0.1579994964599609	2.096501831054687	1.611437072753906	0.1790229034423828	2.085815307617187	1.745832885742188	0.1902774200439453	2.068155395507813	1.949520751953125	0.2191928405761719	2.092955810546875	1.914726806640625	0.2378369598388672	2.179573852539062	1.870049621582031	0.3312680358886719	2.353183715820312	1.688298736572265	0.3102564086914062	2.193858764648438	1.573050628662109	0.3985119018554688	2.153733154296875	1.614014251708984	0.4417974395751953	2.115450073242187	1.592929107666015	0.5290100402832032	2.160945678710937	1.606285675048828	0.4482555084228516	2.050750366210937	1.917310729980469	0.1897802963256836	1.978900024414063	1.914361297607422	0.08741835021972658	2.016069010416667	1.751249369303385	-0.1208372192382813	1.937558715820312	1.643864603678385	0.05009371185302734	1.899255676269531	1.663083374023437	0.1359070587158203
259	8.6	2.093370483398437	1.400303756713867	0.1592086410522461	2.079917602539062	1.570692260742188	0.1770416793823242	2.073483642578125	1.707719146728516	0.1830783462524414	2.061035217285156	1.914689910888672	0.2102168884277344	2.088403198242188	1.879574157714844	0.2258379592895508	2.191714965820313	1.841154266357422	0.3083021392822266	2.33359765625	1.631926239013672	0.279283950805664	2.169092407226563	1.589003692626953	0.4087128448486328	2.109528198242187	1.636603179931641	0.4415523986816406	2.043182312011719	1.641805938720703	0.5165313873291015	2.079488403320313	1.653268096923828	0.4642879333496094	2.039154968261719	1.881686431884766	0.1841789474487305	1.94505224609375	1.873998962402344	0.1045762977600098	1.984151245117188	1.677599395751953	-0.07797439575195313	1.924977478027344	1.636686950683594	0.1351056060791015	1.9264716796875	1.603853912353516	0.2112307815551758
260	8.633333	2.086804931640625	1.349666687011719	0.174933090209961	2.080266479492187	1.522204864501953	0.1880921173095703	2.082718872070313	1.660440338134766	0.1874606246948242	2.076106567382813	1.870467712402344	0.1951159286499023	2.102122680664062	1.836005798339844	0.2148863372802735	2.194330932617187	1.79146548461914	0.3066814727783203	2.321706665039063	1.565103851318359	0.3260017395019531	2.124662231445313	1.540270233154297	0.4221897277832031	2.081054565429687	1.612597778320312	0.4551978607177735	2.004981628417969	1.632887542724609	0.518442886352539	2.031442321777344	1.631807312011719	0.4119660339355469	2.053715026855468	1.83561343383789	0.1713785247802734	1.955769348144531	1.810497955322266	0.09464224243164063	1.944147644042969	1.588912384033203	-0.0522803840637207	1.878191772460937	1.598860656738281	0.1526246643066407	1.917977661132813	1.597065002441406	0.2472776565551758
261	8.666667	2.075142822265625	1.283857849121094	0.1773049697875976	2.0660791015625	1.457922500610352	0.1915443267822265	2.066067260742187	1.597566925048828	0.1910606384277344	2.064869750976563	1.810199859619141	0.1974291687011719	2.092168090820312	1.774893280029297	0.2151727905273438	2.190108520507812	1.738209045410156	0.3064869842529297	2.280615112304687	1.49167041015625	0.351602294921875	2.078651000976563	1.516853698730469	0.4451047515869141	2.065245727539063	1.573577850341797	0.5139195861816406	1.98494775390625	1.581074279785156	0.5269952392578126	1.974735534667969	1.557525665283203	0.425709701538086	2.039277648925781	1.775289276123047	0.1759965744018555	1.931765075683594	1.768939392089844	0.1052985763549805	1.889647583007813	1.515256958007813	0.01769585943222046	1.901833679199219	1.556262390136719	0.2414680709838867	1.9462060546875	1.536635986328125	0.3041189117431641
262	8.700000000000001	2.074256103515625	1.228876914978027	0.1647341079711914	2.072065185546875	1.399843780517578	0.184967041015625	2.078109375	1.537320373535156	0.1871579360961914	2.0865390625	1.746294830322266	0.1987582015991211	2.112678955078125	1.709985076904297	0.2139234390258789	2.20399365234375	1.662580993652344	0.3034764709472656	2.261297119140625	1.41684765625	0.3782642822265625	2.060295166015625	1.449163391113281	0.4652985687255859	2.046338195800781	1.476409896850586	0.5425936889648437	1.983758605957031	1.484118759155273	0.5194725646972655	1.962819885253906	1.467934967041016	0.4557139129638672	2.058822265625	1.7135830078125	0.1781366195678711	1.945425415039062	1.716471069335938	0.1211488418579102	1.85098046875	1.472631866455078	0.05351127815246583	1.88632958984375	1.474548080444336	0.2671962814331055	1.962501586914063	1.488185317993164	0.3258734741210938
263	8.733333	2.066401733398438	1.142807884216309	0.1637851409912109	2.052193237304688	1.311144287109375	0.1860970840454101	2.047455200195313	1.447152603149414	0.1901074371337891	2.040735473632813	1.652715942382812	0.2153845520019531	2.070265869140625	1.61814584350586	0.2263106079101562	2.165790771484375	1.569340057373047	0.3067315063476562	2.178464233398437	1.325418807983398	0.3993076477050781	1.988675089518229	1.275704549153646	0.4931180623372396	1.992746459960937	1.318515396118164	0.5509826965332032	1.945757995605469	1.337673797607422	0.5303054962158202	1.870997680664062	1.205353240966797	0.4849779968261719	2.014509460449219	1.619596801757813	0.194435173034668	1.89745849609375	1.613476135253906	0.149288330078125	1.799949829101562	1.364775650024414	0.1680936126708985	1.929608764648437	1.376474426269531	0.3338003845214844	1.9021220703125	1.419614166259766	0.4222225036621094
264	8.766667	2.072672973632812	1.070509372711182	0.1313236694335937	2.059011596679688	1.237976898193359	0.1641532745361328	2.0497060546875	1.372939804077149	0.1844990386962891	2.037870666503906	1.577998748779297	0.2193983917236328	2.06901416015625	1.543774017333984	0.2274397125244141	2.162406494140625	1.49530078125	0.3141586456298828	2.140434448242187	1.26220783996582	0.4335138092041015	1.989427185058594	1.140251365661621	0.5424367980957031	1.954236022949219	1.141670837402344	0.5686947631835937	1.925123413085938	1.098737331390381	0.5227295379638672	1.852912475585937	1.090382110595703	0.5315206298828125	2.011638793945313	1.544811340332031	0.1981130523681641	1.892533935546875	1.532275115966797	0.1589577865600586	1.793292114257812	1.309572158813477	0.2737970733642578	1.892774841308594	1.277260902404785	0.4680959777832031	1.971123657226562	1.305302444458008	0.497688720703125
265	8.800000000000001	2.057492431640625	1.038521297454834	0.1802585716247559	2.042989990234375	1.200081253051758	0.2126550827026367	2.030283447265625	1.328551559448242	0.2409070663452149	2.0190849609375	1.527054077148438	0.2673990325927734	2.050677001953125	1.494698638916016	0.2696433792114258	2.157851440429687	1.46876220703125	0.3119966278076172	2.141464477539063	1.27845450592041	0.2708610382080078	2.023743733723958	1.115669118245443	0.3805441080729167	2.28618896484375	1.066037307739258	0.01696923828125	1.98608642578125	1.040886431376139	0.38692919921875	1.960026774088542	1.033318646748861	0.4165416259765625	1.991748229980469	1.494084060668945	0.2546115798950195	1.873356567382813	1.477226226806641	0.2332092971801758	1.825809509277344	1.269964752197266	0.3812533569335937	1.831519836425781	1.164678634643555	0.571510986328125	1.847441955566406	1.137558044433594	0.6523297424316407
266	8.833333	2.049137145996094	1.011025673627854	0.1538880271911621	2.035050842285156	1.172420585632324	0.1909609146118164	2.022591979980469	1.299458602905273	0.2272116928100586	2.014977600097656	1.496399566650391	0.268686149597168	2.042681823730469	1.464760925292969	0.2582217102050781	2.126869995117187	1.415310119628906	0.2537787017822266	1.986430419921875	1.225140510559082	0.3175201110839844	1.849358642578125	1.083649173736572	0.3740059814453125	1.888851989746094	1.025355325698853	0.4146185302734375	1.894466430664062	1.069003448486328	0.6070289916992188	1.867453857421875	1.031693168640137	0.6866823120117187	1.989686279296875	1.463355133056641	0.2638321304321289	1.879417114257812	1.440070220947266	0.2827031631469726	1.914483825683594	1.23825944519043	0.4404688415527344	1.998537292480469	1.138216011047363	0.6028771362304688	2.002702270507812	1.072960748672485	0.6625936279296876
267	8.866667	2.054356689453125	0.9821789922714234	0.1478304481506348	2.031971923828125	1.142525672912598	0.1883060989379883	2.01390673828125	1.266856002807617	0.2319944229125977	2.001190734863281	1.463818695068359	0.279638786315918	2.03164794921875	1.433556884765625	0.2687572860717773	2.140691528320312	1.395613815307617	0.2772137145996094	2.024193664550781	1.185309211730957	0.3196395416259765	1.925958129882813	1.016538091023763	0.4285388997395833	1.870098571777344	0.9836345863342285	0.3978087768554688	1.886237854003906	1.010965232849121	0.3763246765136719	1.868681722005208	1.004055030822754	0.4291418050130208	1.974861755371094	1.429448089599609	0.2730514907836914	1.865277526855469	1.394543548583985	0.2919013214111328	1.918486938476563	1.207224327087402	0.4625135803222656	1.976395690917969	1.06248617553711	0.6113141479492188	1.990910034179687	1.010607021331787	0.6836376647949218
268	8.9	2.047749267578125	0.9659901466369629	0.1444583740234375	2.024775024414063	1.126752605438232	0.1869645462036133	2.006057250976562	1.25037873840332	0.2344437637329101	1.992601379394531	1.446504852294922	0.2900267944335937	2.024262939453125	1.416181427001953	0.2797638854980469	2.139355346679687	1.37515071105957	0.2932889251708984	2.017003234863282	1.162076370239258	0.3085607604980469	1.899858561197917	0.9970902481079102	0.4042972005208334	1.879283569335938	0.9233258972167969	0.54652783203125	1.903930053710937	0.9614661121368409	0.376212890625	1.858288940429688	0.9778825988769532	0.4324929606119792	1.965432373046875	1.412561340332031	0.2801617736816406	1.851421569824219	1.380771087646484	0.2914410552978516	1.904532897949219	1.18259391784668	0.4554296112060547	1.963298278808594	1.02840990447998	0.5971293334960938	1.978811584472656	0.9849067978858947	0.6790252075195313
269	8.933333000000001	2.051019836425781	0.9563764038085938	0.1527696876525879	2.027015075683594	1.116525562286377	0.1943813095092773	2.006906921386719	1.239839935302734	0.2416787185668945	1.990724487304687	1.436475189208984	0.2938695983886719	2.023376953125	1.405813049316406	0.2864529266357422	2.138698364257813	1.363225921630859	0.3137703857421875	2.047398803710937	1.137846923828125	0.3164875335693359	1.932852294921875	0.9680910193125407	0.4064456787109375	1.84833837890625	0.9266970367431641	0.5698764038085937	1.909412780761719	0.9181559286117553	0.3762161865234375	1.883644653320312	0.912755012512207	0.6371618041992188	1.963614501953125	1.402664123535156	0.2822484283447265	1.848831665039063	1.370148147583008	0.2897942581176758	1.886269409179687	1.161674713134766	0.4463394012451172	1.943328308105469	1.010441460132599	0.5912596740722657	1.946057373046875	0.9655014686584473	0.6726186523437501
270	8.966667000000001	2.045442321777344	0.9460177001953125	0.1507238845825195	2.021547058105469	1.10682434463501	0.1947174835205078	2.001793518066406	1.231245582580566	0.241895378112793	1.988540893554688	1.427404235839844	0.2987506561279297	2.020877075195313	1.396252044677734	0.2903907470703125	2.133621215820312	1.346553192138672	0.3135024719238281	2.032024719238281	1.12266157913208	0.3200171966552735	1.922743103027344	0.9474478330612183	0.3609549255371094	1.85861181640625	0.9165784149169922	0.5886715087890625	1.895371520996094	0.9113442478179932	0.3918995971679687	1.897480163574219	0.9429239082336426	0.3749113464355469	1.960772827148437	1.394290878295898	0.2865377120971679	1.843963012695312	1.364720336914063	0.2971514587402344	1.885587158203125	1.149933609008789	0.4457252044677734	1.953820434570313	0.9981623163223267	0.5833404541015625	1.958085754394531	0.9510503940582276	0.6641691589355468
271	9	2.039902954101563	0.9413147258758545	0.1495840797424316	2.017432495117188	1.102492286682129	0.1968350067138672	1.998723327636719	1.227704368591309	0.2445392761230469	1.9935322265625	1.425294586181641	0.3005045928955078	2.024662658691406	1.392704879760742	0.2917385101318359	2.138224853515625	1.342354156494141	0.3101811370849609	2.01733984375	1.125358352661133	0.320290771484375	1.907880920410156	0.9467265605926514	0.3792584228515625	1.86625927734375	0.9153561553955079	0.5900015258789062	1.87750634765625	0.9059975986480713	0.4198752746582031	1.879766174316406	0.9398219032287598	0.3922913208007813	1.964289855957031	1.393145980834961	0.2889832458496094	1.84644287109375	1.368750289916992	0.3007145080566406	1.884020568847656	1.145775871276856	0.439218505859375	1.959894775390625	0.9963053312301636	0.5734227905273437	1.97162890625	0.9488194656372071	0.6550124206542969
272	9.033333000000001	2.03830078125	0.9419794483184815	0.1556140060424805	2.015330993652344	1.102654060363769	0.2033692169189453	1.996237609863281	1.227662857055664	0.2510187225341797	1.990043640136719	1.42612532043457	0.303496353149414	2.021307861328125	1.393376617431641	0.2957992095947266	2.135816284179687	1.34632292175293	0.3167343597412109	2.036338806152344	1.120190979003906	0.3252428741455078	1.926967976888021	0.9455334447224936	0.4195645751953125	1.859878784179688	0.9156205596923828	0.59112109375	1.867648376464844	0.9068249435424804	0.4165611267089844	1.89428271484375	0.9280905265808106	0.4018884887695312	1.961029846191406	1.393809936523438	0.2920541076660156	1.843377807617188	1.36897624206543	0.3037741317749023	1.8845302734375	1.151897102355957	0.4524724884033203	1.953416259765625	0.9908102140426636	0.5808379516601563	1.965073059082031	0.9499740600585938	0.6674931640625
273	9.066667000000001	2.037163330078125	0.9460318832397461	0.1604607086181641	2.013740905761719	1.106740013122558	0.2062361297607422	1.994118286132813	1.231602584838867	0.2532384490966797	1.985352905273438	1.429487533569336	0.3071294250488281	2.017073303222656	1.397027587890625	0.3004409942626953	2.131548583984375	1.350448638916016	0.3256136474609375	2.043087951660156	1.123371391296387	0.3324475402832031	1.941057902018229	0.9425598704020182	0.4177996419270834	1.858991088867187	0.9203956298828125	0.6013509521484375	1.879315795898437	0.9187314052581788	0.4163944091796875	1.912956787109375	0.9219490547180176	0.4055968627929687	1.956806823730469	1.397082824707031	0.2942169189453125	1.839558410644531	1.369374313354492	0.3033082962036133	1.878984497070312	1.156557487487793	0.4584452667236328	1.932498291015625	0.9904167671203614	0.5915884399414062	1.942965942382813	0.9557916316986084	0.6810460510253906
274	9.1	2.036151977539062	0.9478510227203369	0.1602949676513672	2.013149169921875	1.108775882720947	0.2070762481689453	1.993445373535156	1.233148498535156	0.2562038269042969	1.982165649414062	1.43175471496582	0.3091915740966797	2.014429016113281	1.399419174194336	0.3035745086669922	2.128405395507813	1.351754653930664	0.3314701385498047	2.04417919921875	1.125340873718262	0.3391246337890625	1.942447916666667	0.9441552302042643	0.4220642496744791	1.853437866210937	0.9270952529907226	0.611683349609375	1.888184631347656	0.9250831098556518	0.4182129516601563	1.921910583496094	0.9273213272094727	0.4110210571289062	1.953962097167969	1.398977569580078	0.2954991302490234	1.83651953125	1.367175231933594	0.3019924621582031	1.871262756347656	1.158532783508301	0.4652189025878907	1.913418334960937	0.9915535287857056	0.6046533508300782	1.932199279785156	0.9617705402374268	0.6962334899902344
275	9.133333	2.035071533203125	0.9501519165039063	0.1610651626586914	2.012118408203125	1.111469219207764	0.2076680068969727	1.992387023925781	1.236223114013672	0.2565029983520508	1.980130676269531	1.435310531616211	0.3091158142089844	2.012581237792969	1.403013854980469	0.303713607788086	2.126744262695313	1.355119094848633	0.3332781677246094	2.045475036621094	1.128341926574707	0.3403511352539063	1.943455322265625	0.9465783996582031	0.4222520751953125	1.836903686523438	0.9353228378295898	0.6102344360351563	1.887018981933594	0.9280022950172424	0.4183692932128906	1.926748352050781	0.9251160621643066	0.4115706787109375	1.952070129394531	1.402333343505859	0.2953299560546875	1.834873596191406	1.369067779541016	0.3011071624755859	1.867834167480469	1.161873085021973	0.4675479888916015	1.90916845703125	0.9967844686508178	0.6101751708984375	1.922503967285156	0.9705124549865722	0.70329296875
276	9.166667	2.035372802734375	0.9530005702972413	0.1636900482177734	2.012066345214844	1.115172420501709	0.2078425979614258	1.991411010742187	1.240197700500488	0.2558694152832031	1.978132202148438	1.439414947509766	0.3078313598632813	2.010752746582031	1.407014053344727	0.3033750610351562	2.12288427734375	1.356026214599609	0.3368473815917968	2.048687438964844	1.127500030517578	0.3475263671875	1.94701611328125	0.9462270177205404	0.4296302897135416	1.8316376953125	0.937189697265625	0.6163388671875	1.895306274414063	0.9315521988868714	0.4172198486328125	1.934425354003906	0.9221816139221192	0.415117431640625	1.95029150390625	1.406493591308594	0.293318115234375	1.832795227050781	1.372073059082031	0.2968678665161133	1.863023376464844	1.166297294616699	0.46596142578125	1.903895568847656	1.00344334602356	0.6114133911132813	1.915792114257812	0.9773734130859375	0.7042348022460938
277	9.200000000000001	2.036359619140625	0.9535146408081054	0.1624923629760742	2.012871032714844	1.115798725128174	0.2070832443237305	1.991872619628906	1.240381233215332	0.2569141159057617	1.978968078613281	1.440189514160156	0.3074981231689453	2.011631530761719	1.407453506469726	0.3039574127197265	2.12333203125	1.354306854248047	0.3407906799316406	2.051408813476562	1.126736068725586	0.352927490234375	1.948185872395833	0.9458412780761719	0.4359599609375	1.821885620117188	0.9378924980163574	0.6173634033203125	1.901536987304687	0.9329263391494751	0.4144502258300781	1.94472705078125	0.920396369934082	0.4160946960449219	1.951007873535156	1.407391311645508	0.2925195770263672	1.83291650390625	1.372761581420898	0.2934018402099609	1.858155212402344	1.166507621765137	0.4636086730957031	1.89464501953125	1.002847033023834	0.6103066101074219	1.903867614746094	0.9797905025482178	0.7043961181640626
278	9.233333	2.036103271484375	0.9538349838256837	0.1636411094665527	2.012794677734375	1.116215194702149	0.2082763824462891	1.992008361816406	1.241134506225586	0.2574338455200195	1.9795439453125	1.441455902099609	0.3062494812011719	2.012198669433594	1.408510345458984	0.3034523620605469	2.123858154296875	1.355243499755859	0.3423663177490235	2.054340270996094	1.126977466583252	0.35896875	1.9521259765625	0.9469733047485351	0.4395089111328125	1.830686401367188	0.9348050384521485	0.6230064697265625	1.910736267089844	0.935148012638092	0.4166603088378906	1.953793151855469	0.9213723106384277	0.4186518554687499	1.951477294921875	1.408681365966797	0.2911065063476562	1.8327001953125	1.375052520751953	0.2904841232299805	1.85454931640625	1.168846321105957	0.4614844818115235	1.888763916015625	1.00569651889801	0.60986767578125	1.901670471191406	0.9822066526412964	0.7034102172851562
279	9.266667	2.034755798339844	0.9549150505065918	0.1608686790466309	2.012324035644531	1.117132617950439	0.2064649887084961	1.992796691894531	1.242120498657227	0.2558076248168946	1.983614196777344	1.442377914428711	0.3057644805908203	2.015653259277344	1.409143463134766	0.3020533599853515	2.125258422851562	1.352172180175781	0.3382997589111328	2.053324035644531	1.124987297058105	0.3571339721679688	1.948064208984375	0.9474463589986165	0.4385091552734375	1.837690063476562	0.9332560729980469	0.63034375	1.911311950683594	0.9366916525363922	0.4195250854492187	1.951890991210937	0.9225459938049316	0.4178895263671875	1.955039001464844	1.409918334960937	0.2911602249145508	1.836467834472656	1.376516464233398	0.2907908401489258	1.854066833496094	1.169261657714844	0.4607331695556641	1.8923720703125	1.010960022985935	0.6131625061035156	1.904303039550781	0.9806249217987061	0.7056399841308594
280	9.300000000000001	2.034419982910157	0.9556028594970704	0.1607773628234863	2.012826538085938	1.118128757476807	0.206916862487793	1.99396240234375	1.243553688049317	0.2560647964477539	1.984274169921875	1.444057815551758	0.3070313110351562	2.016447326660156	1.410839492797852	0.3033970336914062	2.12636181640625	1.354903289794922	0.3414530487060546	2.056440002441406	1.126231224060059	0.3601407470703125	1.952135986328125	0.9479884796142578	0.4392920735677084	1.83634521484375	0.9346138610839844	0.6304356079101563	1.915508361816406	0.9381271886825562	0.4182223510742187	1.957625793457031	0.9216439743041992	0.4186744995117188	1.955745666503906	1.411512298583984	0.2920158843994141	1.836614868164062	1.37951335144043	0.2917624130249024	1.854063598632813	1.17079263305664	0.4607383117675781	1.893255920410156	1.012017943501472	0.6132827148437501	1.903955444335938	0.9809227409362793	0.7052908935546875
281	9.333333	2.034979736328125	0.954447940826416	0.1564639778137207	2.01370703125	1.117993385314942	0.2028226852416992	1.994823547363281	1.243288619995117	0.2542248229980469	1.98704345703125	1.444441421508789	0.3079124145507812	2.019080139160156	1.410934707641601	0.3035901336669922	2.129202392578125	1.353342971801758	0.3369400024414062	2.055562255859375	1.125841388702393	0.3523172607421875	1.950002115885417	0.9474977162679036	0.431083984375	1.843778198242187	0.9324009704589844	0.631153564453125	1.912154602050781	0.9375184705257416	0.4189124145507813	1.950888671875	0.9140864448547363	0.4159276733398438	1.958010559082031	1.41199333190918	0.2926787872314453	1.837897155761719	1.379807708740235	0.2902300186157226	1.857770080566406	1.173461120605469	0.4639677276611328	1.894366821289062	1.012803729057312	0.6165294799804688	1.908135009765625	0.9833998165130615	0.7092162780761719
282	9.366667	2.033437133789063	0.95556888961792	0.1562364234924316	2.012510803222656	1.119525241851806	0.2012096786499024	1.994159912109375	1.245449096679688	0.2512274856567382	1.987280334472656	1.446715957641602	0.3043318939208984	2.019226196289063	1.413227523803711	0.2994079284667969	2.131082397460937	1.356838775634766	0.32964990234375	2.0559189453125	1.129504119873047	0.3453459625244141	1.950454833984375	0.9522581659952799	0.4237407633463541	1.852763916015625	0.9386321296691894	0.6237235107421875	1.911638977050781	0.9377206258773804	0.4197510070800781	1.865880126953125	0.9235558547973632	0.6634944458007812	1.957997985839844	1.414206985473633	0.2898841094970703	1.838270385742188	1.380669509887695	0.2907622909545898	1.860688354492188	1.1757783203125	0.4656941223144531	1.899589904785156	1.016387727499008	0.6187290039062501	1.914620910644531	0.9890731954574585	0.7120760803222657
283	9.4	2.037260620117188	0.9586270790100098	0.1525757751464844	2.01656298828125	1.12385657119751	0.1967453842163086	1.998352905273438	1.250515983581543	0.247215705871582	1.992819580078125	1.452436050415039	0.302157699584961	2.024906311035156	1.418711517333984	0.2964589233398437	2.140262084960938	1.364448394775391	0.3251934509277343	2.064887756347656	1.13701554107666	0.3425477752685547	1.958013509114583	0.9611332925160726	0.4247429606119791	1.837783569335937	0.9431386528015137	0.6100445556640625	1.909646362304688	0.9262564582824706	0.41886474609375	1.949772033691406	0.916394775390625	0.4092671203613281	1.962926574707031	1.419963531494141	0.2878571548461914	1.842506042480469	1.385956817626953	0.2898044204711914	1.860397766113281	1.177506385803223	0.4634832458496094	1.897930847167969	1.016713658094406	0.6171806640625001	1.911879577636719	0.9909932861328125	0.7111692504882813
284	9.433333000000001	2.035836486816406	0.9599352455139161	0.1506476440429688	2.01665771484375	1.12589111328125	0.1943819351196289	1.999598815917969	1.253325759887695	0.2439231796264648	1.997940551757812	1.455677673339844	0.3000326843261719	2.029629516601562	1.421466461181641	0.293718521118164	2.14522705078125	1.365660583496094	0.3217484130859375	2.079392944335938	1.129992469787598	0.3423048248291015	1.961935465494792	0.9658496225674947	0.4294994303385417	1.847630981445312	0.9443270072937011	0.6084149780273438	1.917903198242187	0.9255784921646117	0.4206023559570313	1.841432006835938	0.9253503494262696	0.641776611328125	1.967148620605469	1.423554565429688	0.2859460830688476	1.845845336914063	1.390784393310547	0.2891145477294922	1.860583618164062	1.179769729614258	0.4612153930664062	1.898217346191406	1.019096807479858	0.6165090637207031	1.908793334960937	0.9923334941864014	0.7106851806640625
285	9.466667000000001	2.036002685546875	0.9656043968200684	0.1464330787658691	2.018336547851562	1.131462223052978	0.1916339569091797	2.003201843261719	1.258555824279785	0.2428816680908203	1.999823059082031	1.461510513305664	0.2973638000488281	2.031801452636719	1.427743392944336	0.2907581024169922	2.149989868164063	1.377423522949219	0.31532373046875	2.090997314453125	1.135585189819336	0.3320603790283203	1.968282307942708	0.9800719210306803	0.4159837239583333	1.8599580078125	0.9488890762329102	0.5822188720703125	1.911694641113281	0.9253609466552735	0.4090439758300781	1.830633422851563	0.9487416763305664	0.6120557250976563	1.969267578125	1.428741455078125	0.2840986328125	1.848191345214844	1.395208236694336	0.2879965057373047	1.864385070800781	1.184632301330566	0.4603811950683594	1.9024921875	1.024085783958435	0.6155706481933594	1.9164794921875	0.9946425867080688	0.7088074340820312
286	9.5	2.03874365234375	0.971886344909668	0.1439620208740234	2.01963037109375	1.137813186645508	0.1885316390991211	2.003397888183594	1.264487266540527	0.2409761123657226	2.001682312011719	1.467702697753906	0.2948639831542968	2.033436950683594	1.433657119750976	0.2885127410888672	2.150786376953125	1.383083023071289	0.3134644317626953	2.09249609375	1.141714897155762	0.3313706817626953	1.966761393229167	0.9862391878763835	0.4117735188802083	1.886100708007812	0.9668520927429199	0.595880859375	1.914789855957031	0.9259108104705811	0.4174233703613281	1.87319091796875	0.9535409927368164	0.6274024658203124	1.970815063476563	1.435117919921875	0.281536376953125	1.848927856445313	1.403225524902344	0.2850003509521484	1.862856872558594	1.193457626342773	0.4587773895263672	1.900137451171875	1.032904435157776	0.6138955383300781	1.912419128417969	1.003425459861755	0.7060234985351563
287	9.533333000000001	2.03765478515625	0.9763389358520508	0.1425973281860352	2.01945068359375	1.141454948425293	0.1872785110473633	2.00410986328125	1.268514198303223	0.237028938293457	2.005594421386719	1.470221786499023	0.2928392639160157	2.036725891113282	1.435893188476562	0.2861287536621094	2.153012939453125	1.384453506469727	0.3128223419189453	2.09410205078125	1.144146202087402	0.3277728424072266	1.967021728515625	0.9887934570312501	0.4074451090494792	1.884139892578125	0.9571001319885254	0.5791865844726563	1.910316711425781	0.9187561721801758	0.4079779052734375	1.883542602539062	0.9568996963500976	0.6327886962890625	1.974298828125	1.4384296875	0.2792458801269531	1.851338928222656	1.412491897583008	0.2825946655273437	1.863580505371094	1.199830268859863	0.4511139678955078	1.904364074707031	1.037587420463562	0.6013478698730469	1.92259521484375	1.00800931096077	0.6924676818847657
288	9.566667000000001	2.033973266601563	0.9816573362350465	0.1399099082946778	2.015481689453125	1.146818145751953	0.1857277603149414	2.000096252441406	1.27421760559082	0.235256851196289	2.004381896972656	1.476389587402344	0.2909848022460937	2.034888977050781	1.441730072021484	0.2835932159423828	2.148755126953125	1.386454650878906	0.3076122283935547	2.073857849121094	1.150757873535156	0.3204108276367187	1.957671468098958	0.9839723256429037	0.4067695719401042	1.8412685546875	0.9684403686523437	0.59159521484375	1.903656372070313	0.9317251415252685	0.4091383056640625	1.940037414550781	0.9273012504577637	0.4014351501464844	1.972747131347656	1.444773025512695	0.2781052703857422	1.850176452636719	1.418629379272461	0.2852462387084961	1.867202270507812	1.205510864257813	0.4538401489257812	1.909867553710938	1.043557247161865	0.6049178466796874	1.926946533203125	1.016858753919601	0.6967313232421875
289	9.6	2.034830322265625	0.9868932809829711	0.1324695472717285	2.017113037109375	1.150442733764649	0.1838409194946289	2.002717712402344	1.276337249755859	0.2373389511108399	2.006510437011719	1.479886734008789	0.2901260681152343	2.037268981933594	1.445364929199219	0.2833670043945312	2.151261474609375	1.391124542236328	0.3086945495605469	2.074755187988282	1.155497886657715	0.3233403930664063	1.960103759765625	0.986012903849284	0.4061506754557292	1.840694702148437	0.9723049926757813	0.5925299072265625	1.907741149902344	0.9327269048690796	0.4091995239257812	1.946212646484375	0.930269681930542	0.4010918273925781	1.974793579101563	1.447651016235352	0.277567024230957	1.850803588867187	1.424465682983398	0.2828325958251953	1.867223876953125	1.208141632080078	0.4483089904785156	1.908178344726563	1.046767534255981	0.6018205261230469	1.922964172363281	1.020285210907459	0.6939614257812501
290	9.633333	2.032487548828125	0.9888274540901184	0.132249584197998	2.014903930664063	1.152523101806641	0.1836975936889648	2.000898132324219	1.279312850952148	0.2356134338378906	2.007798583984375	1.483592544555664	0.2862088623046875	2.037975952148438	1.448575134277344	0.2795547790527343	2.149400634765625	1.390260284423828	0.3050116271972656	2.068019775390625	1.155824554443359	0.3194654083251953	1.953671305338542	0.9857789115905762	0.4001518961588542	1.842511474609375	0.9724768123626709	0.5955890502929687	1.904106018066406	0.9293544616699219	0.414239990234375	1.940762939453125	0.9321531496047974	0.4023766174316406	1.975625854492187	1.451591400146484	0.2742661590576172	1.851546875	1.428139923095703	0.2825293121337891	1.869343200683594	1.212922424316406	0.4499403076171875	1.910495239257813	1.050835256576538	0.6028978271484375	1.929431701660156	1.024251482009888	0.6948469848632812
291	9.666667	2.031063598632812	0.9892939124107361	0.126192195892334	2.01302099609375	1.153930366516113	0.1779651412963867	1.998600891113281	1.281330001831055	0.230468505859375	2.007474731445313	1.487266189575195	0.2800501937866211	2.037611633300781	1.451745819091797	0.2738216857910156	2.1479501953125	1.392797836303711	0.3009675445556641	2.063989379882813	1.158182998657227	0.3153410186767578	1.951084391276042	0.9852300415039063	0.3954146728515625	1.829460205078125	0.9747946262359619	0.5872537841796875	1.903202453613281	0.9295306982845069	0.3988260498046875	1.939862976074219	0.9308212127685547	0.4014728698730469	1.974711975097656	1.455204299926758	0.2679965057373047	1.849571411132813	1.430757995605469	0.2762235260009765	1.867543395996094	1.214793106079102	0.4454293060302734	1.911596374511719	1.05354504776001	0.6000268249511719	1.929650817871094	1.027108735561371	0.6927176818847656
292	9.700000000000001	2.032943603515625	0.9909030704498291	0.1253302383422852	2.014501342773437	1.154850364685059	0.1781170501708985	1.999370422363281	1.282146636962891	0.2298212966918945	2.008767822265625	1.487508941650391	0.2793511276245118	2.0388271484375	1.451890121459961	0.2736406707763672	2.14902099609375	1.392821731567383	0.3027090759277343	2.069271118164063	1.158879302978516	0.316340576171875	1.957685139973958	0.9861074879964192	0.3959618733723958	1.832973266601563	0.9746575622558594	0.5884844970703125	1.913114868164063	0.9287598397135735	0.3930716552734375	1.948570007324219	0.9315494728088378	0.4020946044921875	1.975943420410156	1.455732482910156	0.2667980880737305	1.850076049804688	1.436044082641601	0.2731991958618164	1.866258850097656	1.221014694213867	0.4427619171142578	1.908604736328125	1.058338809967041	0.5958060302734375	1.929114624023438	1.03334450006485	0.6889165954589844
293	9.733333	2.035329345703125	0.9935055289268493	0.1220556106567383	2.016122863769531	1.158535720825195	0.1737690887451172	2.000277893066406	1.286415023803711	0.2257314376831055	2.009355041503906	1.493259750366211	0.2738694229125976	2.039539794921875	1.457281646728516	0.2694898910522461	2.148241088867187	1.394208099365234	0.3026435852050781	2.072700927734375	1.156429634094238	0.3156833343505859	1.956788411458333	0.9838720245361326	0.3925656331380208	1.838993408203125	0.9701772079467773	0.5905219116210938	1.919178161621094	0.9326492710113525	0.3893690185546875	1.953329772949219	0.9349488010406495	0.4005572509765625	1.976580017089844	1.461336868286133	0.2604431686401367	1.85038916015625	1.438208312988281	0.2630307159423828	1.863870788574219	1.224411918640137	0.436861083984375	1.90731982421875	1.064960660934448	0.594663330078125	1.926781311035156	1.036871638774872	0.687734375
294	9.766667	2.044058227539063	0.9967932462692261	0.1166548843383789	2.0222578125	1.161274574279785	0.1690589904785156	2.003465637207031	1.288956924438477	0.2209191741943359	2.009674255371094	1.49558088684082	0.2708657989501953	2.040455078125	1.459412826538086	0.2688940505981445	2.150118408203125	1.39555876159668	0.3067403259277344	2.067387776692708	1.159702168782552	0.3700056966145833	1.980204915364584	0.9814655481974284	0.4211152750651042	1.842027587890625	0.9675654144287109	0.5904144287109375	1.964796936035156	0.9434734363555908	0.3916659851074218	1.994318542480469	0.9346942253112793	0.4087265625000001	1.97741845703125	1.463921463012695	0.2544434967041015	1.851016418457031	1.440725219726562	0.2468834762573242	1.850529846191406	1.227883392333984	0.4221683044433594	1.880473022460937	1.067838903427124	0.5842915954589843	1.891630432128906	1.038491678237915	0.67552197265625
295	9.800000000000001	2.047644287109375	1.000267288804054	0.1146722564697266	2.02492529296875	1.165212432861328	0.1659187927246094	2.005302307128906	1.293746520996094	0.2159991760253906	2.007472473144531	1.500511260986328	0.2663778076171875	2.038827270507812	1.464639358520508	0.265397575378418	2.1479208984375	1.397888137817383	0.3061283874511719	2.098868591308594	1.153367500305176	0.3487439575195312	1.982148111979167	0.9848621991475422	0.4322687174479167	1.848115478515625	0.9681397743225097	0.5904987182617187	1.980497375488281	0.9450531463623048	0.3977021484375	2.007791564941406	0.936488477230072	0.415054443359375	1.976035827636719	1.468518432617187	0.2488347854614258	1.850368774414062	1.442742294311524	0.2378440322875977	1.848039184570312	1.230493911743164	0.413760498046875	1.875694702148437	1.070242162704468	0.5764768676757812	1.887699584960937	1.04373628616333	0.6681884765624999
296	9.833333	2.051238037109375	0.9999054198265076	0.1131009292602539	2.028452819824219	1.16493920135498	0.1644868698120117	2.008794738769531	1.294215545654297	0.2123898086547852	2.006701293945313	1.501350112915039	0.2620730743408203	2.038710510253906	1.465903396606445	0.2619691772460938	2.14824267578125	1.399642532348633	0.3065959320068359	2.09989111328125	1.155355972290039	0.3580655059814453	1.9817255859375	0.9881906305948894	0.4436982828776042	1.869527221679687	0.9695433292388916	0.593883056640625	1.995708435058594	0.9404793171882629	0.4159421997070312	2.010660949707031	0.9289119319915772	0.421205078125	1.97605712890625	1.468808807373047	0.2438896865844727	1.850654724121094	1.443776885986328	0.2290041580200195	1.844503662109375	1.230310493469238	0.4031105194091796	1.869795593261719	1.069688932418823	0.5662773437499999	1.87804052734375	1.0468440990448	0.6593909301757812
297	9.866667	2.062956176757813	0.9994738924503326	0.1085083160400391	2.037793334960938	1.164399200439453	0.1596042709350586	2.015997009277344	1.294056442260742	0.2059181289672852	2.006761535644531	1.500977035522461	0.2551688919067382	2.039422241210938	1.465951553344726	0.2579207382202148	2.152818603515625	1.409458221435547	0.3131556091308594	2.079286783854167	1.173062754313151	0.3892276611328125	1.993369466145833	1.000844627380371	0.4660877685546875	1.865564697265625	0.9754145450592041	0.5827730102539063	2.024738891601563	0.9372031557559968	0.4375476684570312	1.86968115234375	0.9593444023132325	0.6198728637695312	1.977984924316406	1.468095596313477	0.2343213424682617	1.855394409179687	1.443867446899414	0.2065020217895508	1.836142944335938	1.230080184936523	0.3764776000976562	1.846002136230469	1.066669498443604	0.5384867858886719	1.8488564453125	1.045174731254578	0.6298587036132812
298	9.9	2.066083984375	0.9996149038076401	0.1056228942871094	2.039859680175781	1.164906791687012	0.1552664337158203	2.017139770507812	1.294978851318359	0.200195426940918	2.006655822753906	1.501579025268555	0.2504993743896484	2.039295776367188	1.466522338867188	0.2538192672729492	2.151927978515625	1.409665130615235	0.3120329895019531	2.084059244791666	1.170715031941732	0.3923739013671875	1.998427001953125	1.004694989522298	0.4804604085286459	1.836446655273438	0.9799075126647949	0.5689241943359375	2.024217041015625	0.9377201588153838	0.4441279296875	2.050763061523438	0.9345980310440063	0.4615729675292969	1.978356323242187	1.46884553527832	0.2287563552856445	1.856672729492187	1.445748062133789	0.1970929412841797	1.833812377929688	1.228776863098145	0.3619267578125	1.841816467285156	1.067622156143188	0.5258408813476563	1.839605590820312	1.045043068885803	0.6170602722167968
299	9.933333000000001	2.064471069335937	0.9996370248794555	0.1075579795837402	2.038846618652344	1.165468826293945	0.1564812698364258	2.016721496582031	1.296057800292969	0.2006629257202149	2.007167785644531	1.503260635375977	0.2502568588256836	2.0398828125	1.468158065795898	0.253131591796875	2.153660522460938	1.410569747924805	0.3072916107177734	2.11443408203125	1.166474998474121	0.3757618408203125	1.996396240234375	1.003641321818034	0.4735172526041667	1.836485717773437	0.9801952915191651	0.5696621704101562	2.0184697265625	0.9356854107379913	0.4344903564453125	2.045921569824219	0.9324186630249023	0.4513378295898438	1.978453186035156	1.470365982055664	0.2291739501953125	1.855956909179687	1.446201751708984	0.1994636611938477	1.83470751953125	1.228633224487305	0.3649081878662109	1.845318420410156	1.067627052307129	0.5295354614257812	1.846560729980469	1.045262722015381	0.6213407897949219
300	9.966667000000001	2.062965698242188	0.9967897748947143	0.1099477348327637	2.038197204589844	1.162804939270019	0.1572068939208984	2.016628051757812	1.293409683227539	0.2005484619140625	2.00580615234375	1.500226455688477	0.2496056442260742	2.038657409667969	1.465418121337891	0.2524420700073242	2.153079956054688	1.411383483886719	0.3074342498779297	2.116243530273437	1.167472862243652	0.3674854125976562	1.997968994140625	1.00287392171224	0.4657842610677084	1.845549072265625	0.9780322494506836	0.5763101806640625	2.017785217285156	0.928766292154789	0.4267634582519532	2.043407592773438	0.9323827438354493	0.4430491333007812	1.977363037109375	1.467166397094727	0.2287413711547852	1.854806091308594	1.443912963867187	0.1984146347045898	1.834422180175781	1.226519607543945	0.3637318420410156	1.845128295898437	1.067598403930664	0.5297884216308594	1.849666870117188	1.040726791381836	0.6201340942382813
301	10	2.065726806640625	0.9926028943061829	0.1043932571411133	2.041458984375	1.159063720703125	0.1497015724182129	2.01857421875	1.288296524047852	0.1973586959838867	2.009010803222656	1.495435424804687	0.2454831619262695	2.041467224121094	1.460250946044922	0.2491587753295899	2.153806884765625	1.403643341064453	0.3068424224853515	2.084830891927083	1.169960754394531	0.3967830200195313	2.001163411458333	1.000456759134928	0.4808181966145833	1.850836303710937	0.9778700695037842	0.576224609375	2.023894287109375	0.9370426816940307	0.4453586730957031	2.051899475097656	0.9336690082550049	0.4586833190917969	1.980592346191406	1.462629913330078	0.2241009140014648	1.858210571289062	1.441353057861328	0.1912067794799805	1.83449169921875	1.225785247802734	0.3579401092529297	1.839771911621094	1.064351669311523	0.52158447265625	1.838564147949219	1.039416410923004	0.6101426391601563
302	10.033333	2.064124755859375	0.9890729293823242	0.1075926208496094	2.040387634277343	1.155431243896484	0.1520227012634277	2.017859191894531	1.284156768798828	0.199989143371582	2.009610656738281	1.490699310302734	0.2485706634521484	2.041927185058594	1.455509002685547	0.2515800476074219	2.155407836914063	1.397404968261719	0.3040164184570313	2.111706726074219	1.156389190673828	0.3768747863769532	1.998318440755208	0.9947303059895835	0.472017333984375	1.859404663085938	0.9730661106109619	0.584832275390625	2.02069189453125	0.9354078917503357	0.4281207275390625	2.045060241699219	0.9275264911651611	0.4434305114746094	1.980863220214844	1.45809635925293	0.2276963806152344	1.857995178222656	1.43827946472168	0.1962250442504883	1.836630737304688	1.221982841491699	0.3618893737792969	1.843703186035156	1.060038208007813	0.524326934814453	1.8446650390625	1.033556597232819	0.6144295043945313
303	10.066667	2.058892639160156	0.9871895446777343	0.113816967010498	2.035645690917969	1.153603378295899	0.157073413848877	2.0144755859375	1.2833447265625	0.2015883483886719	2.006472412109375	1.490084320068359	0.2481005859375	2.039015625	1.455215347290039	0.2501691970825195	2.154603881835937	1.402139389038086	0.3002974395751953	2.105338012695313	1.159967971801758	0.3466251678466797	1.9813408203125	0.9956461385091145	0.4443618164062499	1.878023559570313	0.972677848815918	0.5867745971679688	2.018950805664062	0.9107996444702149	0.4019959411621093	2.035925170898437	0.9149096927642821	0.406354248046875	1.977336853027344	1.457081130981445	0.2288227767944336	1.853315185546875	1.436728668212891	0.2025397186279297	1.840092163085937	1.221635467529297	0.3714534454345703	1.854470764160156	1.062054065704346	0.535552734375	1.855714050292969	1.036216470718384	0.6258820495605468
304	10.1	2.056392944335937	0.9854739513397217	0.1131983604431152	2.033712829589843	1.15127131652832	0.1570005950927734	2.012847473144531	1.280311508178711	0.202238395690918	2.002706298828125	1.486797500610352	0.2464409942626953	2.035566467285157	1.452480545043945	0.2484879150390625	2.15174609375	1.400850311279297	0.296379653930664	2.1041015625	1.158706756591797	0.3399103851318359	1.986322184244792	0.9951415506998699	0.4339103597005208	1.860314819335938	0.9666970748901367	0.5733516845703125	2.005470764160156	0.8957800178527832	0.39373876953125	2.026297119140625	0.9015797214508057	0.3995777282714844	1.973929565429688	1.453313262939453	0.2279439163208008	1.849947631835938	1.432343521118164	0.2038870697021484	1.840602722167969	1.219086547851563	0.3741036071777344	1.856764099121094	1.05881975364685	0.5364224853515625	1.858706481933594	1.030941305160523	0.6268708190917969
305	10.133333	2.056189453125	0.9796610832214355	0.112753044128418	2.033269409179687	1.145346580505371	0.1566735229492188	2.012059631347656	1.274393356323242	0.2014802780151367	2.004824890136719	1.481145309448242	0.244269287109375	2.037129455566406	1.446423568725586	0.2467254104614258	2.1533056640625	1.395879455566406	0.2960298461914063	2.104255126953125	1.153694366455078	0.3423290710449218	1.990033610026042	0.9908113759358724	0.43365771484375	1.831916748046875	0.9728351974487305	0.5618082275390625	1.99735693359375	0.8990788581371307	0.3873869018554688	2.031445068359375	0.8980855369567871	0.4001857604980469	1.975659545898437	1.447950210571289	0.2258319396972656	1.851786987304687	1.427950790405273	0.2012085113525391	1.839858337402344	1.213781547546387	0.3700497131347656	1.854897583007812	1.05390767288208	0.5326499938964844	1.856975219726563	1.029742795467377	0.6240543212890625
306	10.166667	2.056831359863281	0.9789950494766235	0.113713737487793	2.033982055664063	1.144495086669922	0.1578833122253418	2.012959655761719	1.273487739562988	0.2025388565063477	2.007218200683594	1.480302459716797	0.244987907409668	2.039335876464844	1.445479721069336	0.2471653289794922	2.155056518554687	1.39268489074707	0.2940536193847656	2.106205810546875	1.14942448425293	0.3329811706542969	1.987649983723959	0.9893394991556804	0.4251197916666666	1.836102661132812	0.970642469406128	0.562846435546875	1.996056823730469	0.8934394080638886	0.3815154724121094	2.0308232421875	0.8920845909118652	0.3934385986328125	1.977727233886719	1.447178894042969	0.2269347915649414	1.853717834472656	1.427789886474609	0.2026027221679688	1.841157287597656	1.213580108642578	0.3713802947998047	1.859280883789062	1.05487267112732	0.5347492370605469	1.860186767578125	1.029237244129181	0.6251072692871094
307	10.2	2.055822387695312	0.976133337020874	0.1136648826599121	2.033304260253906	1.141154415130615	0.1579709320068359	2.012549682617188	1.269912437438965	0.2023552169799805	2.004307922363282	1.475299255371094	0.2476058883666992	2.036664489746093	1.440872497558594	0.2495196380615234	2.153324951171875	1.391809844970703	0.2964058837890625	2.105680847167969	1.148401481628418	0.3345345764160156	1.987292561848958	0.9891326815287272	0.4217918090820312	1.84108251953125	0.969676061630249	0.5607547607421876	1.997451232910156	0.8964793899059296	0.3810579223632812	2.031489807128906	0.8911455745697021	0.3901189270019532	1.975412231445313	1.442283782958985	0.2289084320068359	1.852403198242187	1.422447540283203	0.2025617218017578	1.840502197265625	1.209903190612793	0.3719536895751953	1.857455688476563	1.050493902206421	0.533617431640625	1.861267517089844	1.021090923547745	0.6224868469238281
308	10.233333	2.056710266113281	0.9764067249298096	0.1138715362548828	2.033695068359375	1.141186210632324	0.1580904083251953	2.012491821289062	1.269655281066895	0.2027028350830078	2.0048984375	1.474703247070313	0.2485174789428711	2.037150329589844	1.440261520385742	0.2501104736328125	2.153459106445312	1.390486831665039	0.2961401824951172	2.105787353515625	1.147386436462402	0.3330711517333984	1.98691455078125	0.9883211619059246	0.4206614990234375	1.8411396484375	0.9689302215576172	0.560661865234375	1.996095031738281	0.896432214140892	0.3796613464355469	2.030155944824219	0.8906547031402587	0.3884175720214844	1.97588037109375	1.44181852722168	0.2299546279907227	1.852586181640625	1.422766525268555	0.2051559524536133	1.841167785644531	1.209355415344238	0.3729397583007812	1.860147888183594	1.050619710922241	0.5346093597412109	1.863968444824219	1.022083452939987	0.6233331298828124
309	10.266667	2.055884521484375	0.9761422119140625	0.115095287322998	2.033252258300781	1.140558219909668	0.1585421524047851	2.012068725585937	1.268468544006348	0.2034182968139648	2.004245666503906	1.472690444946289	0.2494016494750977	2.036387756347656	1.438360656738281	0.2510414123535156	2.151841552734375	1.388756561279297	0.2990278625488281	2.1086953125	1.14573405456543	0.3350427551269531	1.99113623046875	0.9888779907226563	0.4205680745442708	1.842919189453125	0.9678229598999023	0.5600888671875	1.997881225585938	0.8997037216424941	0.3808987121582031	1.900501098632813	0.9409969100952148	0.6180479125976562	1.975417175292969	1.439968353271484	0.2307463073730469	1.852464111328125	1.421244522094727	0.206525520324707	1.84062548828125	1.20843253326416	0.3733646697998046	1.858588684082031	1.048613838195801	0.5330064697265625	1.86497802734375	1.018230229228735	0.6210320739746094
310	10.3	2.058387451171875	0.975481475830078	0.1151800956726074	2.034599853515625	1.140173007965088	0.1589244766235351	2.0119404296875	1.267748435974121	0.2057790603637695	2.004405029296875	1.473123992919922	0.2496068878173828	2.036538269042969	1.438626342773437	0.2517829284667969	2.152353515625	1.388603530883789	0.299700698852539	2.112812561035156	1.142993881225586	0.3367101287841797	1.992967610677083	0.9886875381469727	0.4233998413085938	1.845371215820313	0.967128849029541	0.5600850830078125	2.000615783691406	0.9005355532169341	0.3826341552734375	2.031456787109375	0.8896135864257813	0.3907337036132812	1.975502014160156	1.440167984008789	0.231121452331543	1.852052734375	1.42218229675293	0.2067113647460938	1.83979345703125	1.20748673248291	0.3725386657714844	1.858478454589844	1.047529150009155	0.5329791412353515	1.863508178710938	1.019177926838398	0.6209964294433594
311	10.333333	2.057195495605469	0.9754253120422363	0.1154298515319824	2.033803283691406	1.140137474060058	0.1592439193725586	2.011542114257812	1.26769953918457	0.2062900161743164	2.004383666992188	1.473006713867187	0.250449447631836	2.036487548828125	1.438500686645508	0.2523348999023438	2.152373046875	1.388274826049805	0.299185791015625	2.112250793457031	1.142950309753418	0.3320110931396484	1.991764973958333	0.9885811932881673	0.4183096720377604	1.844637573242188	0.9667775535583496	0.5596178588867188	1.994891357421875	0.8994278172254563	0.3792462463378906	2.025965515136719	0.8876769981384277	0.3849955749511719	1.975371459960938	1.440084136962891	0.2321423110961914	1.851789001464844	1.422151718139649	0.20863916015625	1.840706604003906	1.20737474822998	0.3745885314941406	1.860999816894531	1.047502481460571	0.5348745574951173	1.866993591308594	1.01942984610796	0.6231809692382813
312	10.366667	2.057537536621094	0.9749691028594971	0.1140013008117676	2.033957763671875	1.140010520935058	0.1576146469116211	2.011724731445312	1.268086952209473	0.2038151397705078	2.004720886230469	1.473032363891602	0.2511944351196289	2.036850708007813	1.438477294921875	0.2526110534667969	2.152741455078125	1.387476959228516	0.2986569976806641	2.112766662597656	1.141724922180176	0.331083480834961	1.99191796875	0.9874704195658367	0.4177247314453125	1.844658081054688	0.9667570991516113	0.5596217041015625	1.993968688964844	0.8983736631870269	0.3782033386230469	2.025502807617187	0.8863474864959717	0.3837150268554688	1.975635986328125	1.440308319091797	0.2322970123291015	1.851951965332031	1.422137405395508	0.2081773986816406	1.840398376464844	1.20699040222168	0.3743600158691406	1.861796508789062	1.047202062606812	0.5351325225830079	1.86757177734375	1.019808802366257	0.6236658630371094
313	10.4	2.05745068359375	0.9750826721191406	0.1151709480285645	2.033814453125	1.140033527374268	0.1586208419799805	2.011534912109375	1.268056503295898	0.2046626968383789	2.004953308105469	1.473139205932617	0.2509773406982422	2.036999755859375	1.438530166625977	0.252519401550293	2.152487426757812	1.387285842895508	0.2998113861083984	2.112145690917969	1.141739959716797	0.3315907897949218	1.991449462890625	0.9876119804382325	0.4175354614257812	1.844666748046875	0.9667491149902344	0.5596231079101562	1.992592712402344	0.8987350248098374	0.3785654907226562	2.024251342773438	0.8864445877075195	0.3837528076171875	1.975809936523437	1.440412841796875	0.2323040924072265	1.852190124511719	1.421736801147461	0.2089684295654297	1.841724304199219	1.206447311401367	0.3748516693115235	1.863401611328125	1.047121971130371	0.535824951171875	1.867732177734375	1.018839771211147	0.6236639404296875
314	10.433333	2.058131164550781	0.9759103813171387	0.1141898040771484	2.034013366699219	1.140526851654053	0.1581357421875	2.011343811035156	1.268182800292969	0.2047075424194336	2.003973266601562	1.472954360961914	0.251233627319336	2.036134460449219	1.438553985595703	0.2525846862792969	2.15182470703125	1.387816146850586	0.2991140441894531	2.112541931152344	1.142724624633789	0.3304239349365234	1.992268310546875	0.9884869753519695	0.4165560099283854	1.844669921875	0.9667463302612305	0.55962353515625	1.993747375488281	0.8992684203386307	0.378476318359375	2.025088073730469	0.8866897583007812	0.3837302856445313	1.974964050292969	1.440125930786133	0.2326820678710937	1.851304382324219	1.421434036254883	0.2108009948730469	1.841858215332031	1.205967956542969	0.3761030120849609	1.863860229492188	1.044829431533814	0.5348901672363282	1.868064758300781	1.013150855898857	0.6218436889648438
315	10.466667	2.060123107910156	0.9755818939208984	0.1128342247009277	2.035167602539063	1.140379947662354	0.1576448059082031	2.011830505371094	1.268149307250976	0.2048336791992187	2.003956909179688	1.4724619140625	0.2557768859863281	2.036223449707031	1.437936401367188	0.2567794036865234	2.152642822265625	1.387822799682617	0.3028025207519531	2.116618774414063	1.141227638244629	0.3336852569580078	1.995374348958333	0.9874605089823406	0.4200544230143229	1.848548828125	0.9642991943359375	0.5613163452148437	1.997745300292969	0.8985272669792175	0.3801799926757812	2.028900512695312	0.8840510921478271	0.3854508361816406	1.975032592773438	1.439950866699219	0.2361251754760742	1.851822570800781	1.420537734985352	0.2102598724365234	1.840254089355469	1.203555618286133	0.3747373046875	1.86267333984375	1.044020763397217	0.5360361633300781	1.8659111328125	1.011433901548386	0.6221412353515625
316	10.5	2.059803344726562	0.9755151138305664	0.1134332656860352	2.035103637695312	1.140347190856934	0.1582372817993164	2.012022094726563	1.268187896728516	0.2053224487304687	2.004638854980469	1.4725908203125	0.2560040359497071	2.036834289550781	1.437995407104492	0.2569876556396484	2.15290087890625	1.387350494384766	0.3036066131591797	2.116528930664063	1.140866950988769	0.3332777252197265	1.995904459635417	0.9874100875854492	0.418244384765625	1.848528076171875	0.9643008880615235	0.5613076171875	1.996755249023437	0.8978121788501738	0.3801820373535156	2.027765747070312	0.8832556896209717	0.3847858276367188	1.975620971679688	1.440116363525391	0.2364558334350586	1.85231103515625	1.420878372192383	0.2110031967163086	1.841047790527344	1.20411994934082	0.3758576049804687	1.863102111816406	1.044014240264893	0.5366502075195312	1.867935180664062	1.010864543437958	0.6232024230957032
317	10.533333	2.062754760742187	0.9774646968841553	0.1152798233032226	2.036134521484375	1.142168464660644	0.1597880325317383	2.011340454101562	1.269921607971191	0.2064713363647461	2.001944702148438	1.473978500366211	0.2585654678344727	2.034327880859375	1.439500564575195	0.2599044876098633	2.149291259765625	1.38755207824707	0.309025634765625	2.113502563476563	1.143073463439941	0.340964859008789	1.996504964192708	0.985529192606608	0.4267779134114584	1.842371337890625	0.9576109962463379	0.5658587036132813	1.999283264160156	0.8986554951667785	0.3811710510253906	2.066127380371094	0.8904913539886474	0.3718951110839844	1.973436889648438	1.441517028808594	0.238210205078125	1.851017028808594	1.420436492919922	0.2097437057495117	1.839516479492187	1.201360969543457	0.3716418609619141	1.860795532226563	1.041079742431641	0.5325095977783203	1.862350219726562	1.007815534830093	0.6180576782226562
318	10.566667	2.066638671875	0.9794606018066406	0.1146752853393555	2.038651184082031	1.144711799621582	0.1589126434326172	2.012105895996094	1.272202690124512	0.206979362487793	2.002204040527344	1.477211395263672	0.2586496124267578	2.034779174804688	1.442611007690429	0.2603647766113281	2.150016845703125	1.390414932250977	0.3113295288085938	2.114846069335937	1.14656746673584	0.3479588470458984	2.002290771484375	0.9842229181925455	0.4338499348958333	1.839593994140625	0.9553083763122558	0.5662612915039062	2.003529968261719	0.9010410540103913	0.3851217956542969	2.073201049804688	0.8904164905548095	0.3750511169433594	1.973690002441406	1.444553817749024	0.2380516738891602	1.850990417480469	1.422597946166992	0.208544418334961	1.838822631835938	1.201630302429199	0.3697960357666016	1.856372924804687	1.037926023483276	0.528923568725586	1.857329467773437	1.007978102684021	0.615435791015625
319	10.6	2.066160888671875	0.9791559944152832	0.1150075035095215	2.038252380371094	1.144450744628906	0.159615608215332	2.011783508300781	1.271954208374023	0.2079283218383789	2.001303344726562	1.477024475097656	0.25972802734375	2.033987548828125	1.442490051269531	0.2614333190917969	2.149541870117187	1.39065007019043	0.3120819854736329	2.114359741210937	1.147157127380371	0.3437456512451172	2.001327392578125	0.9845873883565267	0.4285498453776042	1.838582153320313	0.9552062301635742	0.5660057373046875	1.99893994140625	0.8984984937906266	0.3837982177734375	2.069298095703125	0.8875010414123535	0.3726096801757813	1.972870971679688	1.444283554077148	0.2390961456298828	1.850198059082031	1.421943908691406	0.2094901580810547	1.838649047851562	1.200632614135742	0.3706647338867187	1.856671813964844	1.036729103088379	0.5297447967529296	1.858764404296875	1.006946449279785	0.6168199462890624
320	10.633333	2.067868896484375	0.9796311931610108	0.1170753479003906	2.039079833984375	1.144334106445313	0.1613767929077148	2.011976623535157	1.271492416381836	0.209036376953125	2.001851501464844	1.476371047973633	0.2592465209960937	2.034330627441406	1.441789108276367	0.2614674835205078	2.148999267578125	1.390035827636719	0.3143349151611328	2.114909851074219	1.146431083679199	0.3553208618164062	2.003619710286458	0.9844025917053223	0.4402231445312501	1.838475463867187	0.9551878852844238	0.5659744873046875	2.006738342285156	0.9046707879304885	0.3918901062011719	2.076199035644531	0.8912449359893799	0.3807625122070313	1.9735234375	1.443725204467774	0.2386316375732422	1.851045349121094	1.422966445922852	0.2083851547241211	1.837275634765625	1.201058868408203	0.3668227233886719	1.854214050292969	1.03588445854187	0.5236903076171875	1.855428588867188	1.004872513771057	0.6097412414550781
321	10.666667	2.066791137695312	0.979779754638672	0.116521297454834	2.038031921386719	1.144779930114746	0.1605908355712891	2.010925964355469	1.272013954162598	0.2086786804199219	2.001039428710937	1.477083068847656	0.2594263763427734	2.03356689453125	1.442467666625977	0.2613652114868164	2.148631469726562	1.390538604736328	0.3130328521728516	2.114517456054688	1.147105728149414	0.3480676727294922	2.001691975911458	0.9845237528483072	0.4335430908203124	1.838417236328125	0.9551736488342285	0.565968017578125	1.999028503417969	0.9025740945339202	0.3881065979003906	2.069953796386719	0.8900483512878418	0.375729248046875	1.972572937011719	1.444412216186523	0.2389103546142578	1.849783203125	1.423594985961914	0.2093347702026367	1.837972839355469	1.201217269897461	0.3681965484619141	1.856946899414063	1.036492177963257	0.5258404693603516	1.857029541015625	1.004267409324646	0.6112463684082031
322	10.7	2.066770629882813	0.9797840604782104	0.1165243034362793	2.03799560546875	1.144785163879395	0.1605911254882812	2.010874084472656	1.272019485473633	0.2086751861572266	2.00096044921875	1.47709211730957	0.2594178771972656	2.033490905761719	1.442478363037109	0.2613654708862305	2.148546875	1.39054769897461	0.3130648956298828	2.114423706054688	1.147112228393555	0.348103515625	2.001570882161458	0.9845436757405599	0.4335596110026042	1.838209350585938	0.9552363967895507	0.5659214477539063	1.998922973632812	0.9025790618658065	0.3881275634765625	2.069833190917969	0.8900360946655274	0.37578662109375	1.972500427246094	1.444418518066406	0.2388949661254883	1.849716064453125	1.423597213745117	0.2092890853881836	1.83787060546875	1.201217010498047	0.3681536407470703	1.856810180664062	1.03649001789093	0.5258057708740235	1.856867919921875	1.004279868602753	0.6112326354980469
323	10.733333	2.06716162109375	0.984330493927002	0.1151675262451172	2.037303649902344	1.149695640563965	0.1592653427124023	2.009119201660156	1.27667057800293	0.2084215545654297	1.998244934082031	1.482074829101562	0.2602182388305664	2.031231079101563	1.447597946166992	0.2616054534912109	2.146973510742187	1.395372055053711	0.3129806518554688	2.107025024414062	1.155001686096191	0.3489951477050781	1.998726725260417	0.9854633585611978	0.4329505208333334	1.833236938476563	0.9559619102478027	0.5663350219726563	1.998739929199219	0.9047646863460541	0.3861933898925781	2.067282348632812	0.8920576210021973	0.3769817199707031	1.969621459960937	1.449170333862305	0.2398898773193359	1.845982666015625	1.427501159667969	0.2125473403930664	1.835081237792969	1.201488731384277	0.3678594055175781	1.854693542480469	1.03467765712738	0.5242322998046876	1.853509460449219	1.005254863739014	0.6118401489257812
324	10.766667	2.070923828125	0.9833484859466552	0.1146594047546387	2.040009155273437	1.148734497070313	0.1584459190368652	2.010439880371094	1.275624969482422	0.2072771987915039	1.996695617675781	1.481008117675781	0.2590368728637695	2.029910217285156	1.446681838989258	0.2615272750854492	2.144852294921875	1.395008865356445	0.317331527709961	2.106557556152344	1.15341251373291	0.3677675628662109	2.000720621744791	0.9840372250874836	0.4517411295572917	1.830422607421875	0.9563200378417969	0.565233154296875	2.012506958007813	0.9129250752925873	0.3979025573730469	2.077353393554688	0.8969414272308349	0.3949751281738281	1.968854248046875	1.447968688964844	0.2376387481689453	1.846255554199219	1.425733612060547	0.2059016418457031	1.830872009277344	1.199341125488281	0.3601811218261719	1.846536560058594	1.032596920013428	0.5172463836669922	1.843234558105469	1.003120994091034	0.6033486328125
325	10.8	2.071413208007812	0.9822370138168335	0.1130556488037109	2.04068798828125	1.148051414489746	0.1571573677062988	2.0112763671875	1.275436798095703	0.205699951171875	1.997158142089844	1.48092936706543	0.2590381546020508	2.030469116210937	1.446530288696289	0.2614522933959961	2.145834594726562	1.394511825561523	0.3165568695068359	2.107093505859375	1.152191558837891	0.3697545471191406	2.000766682942709	0.9829161478678387	0.4544697265625	1.829569458007813	0.9566709747314454	0.5650863037109375	2.013777893066406	0.9135799169540405	0.3999207458496093	2.078257568359375	0.8967740955352783	0.3967761535644532	1.969354431152344	1.447942184448242	0.2371973342895508	1.846402160644531	1.427386199951172	0.2043747787475586	1.829362609863281	1.200481491088867	0.3587160949707031	1.84513916015625	1.034525915145874	0.5174312286376953	1.840846740722656	1.004944660186768	0.6032335815429688
326	10.833333	2.0718681640625	0.9846814718246459	0.1126685905456543	2.041291381835937	1.150099914550781	0.1562510070800781	2.011457397460938	1.277225112915039	0.2041454391479492	1.992447998046875	1.481138076782226	0.2593212661743164	2.025971923828125	1.447172149658203	0.2628810272216797	2.13930615234375	1.396421142578125	0.3240719604492187	2.076936279296875	1.161133463541667	0.3996153767903646	2.001652262369792	0.9855596478780111	0.4726954345703125	1.836266723632813	0.959120506286621	0.5705613403320312	2.032886901855469	0.9243461468219758	0.4210820007324219	2.092415893554687	0.9096652870178223	0.4231841735839844	1.966125549316406	1.448275238037109	0.2357790145874023	1.845636840820313	1.427000823974609	0.1970140609741211	1.82575390625	1.200223152160645	0.3482167510986328	1.838565856933594	1.033010594367981	0.5046246948242188	1.829970825195312	1.005554738998413	0.5911713562011719
327	10.866667	2.068518676757813	0.9869077548980713	0.1163152008056641	2.037972045898438	1.151891578674316	0.1603767623901367	2.008104064941406	1.278741760253906	0.208673225402832	1.991012756347656	1.483259521484375	0.2613296203613281	2.024300415039062	1.449181457519531	0.2648883285522461	2.138183227539063	1.398258651733399	0.3232387847900391	2.103436279296875	1.156337425231934	0.3763262481689453	1.994737630208333	0.983933260599772	0.4618583577473958	1.830276123046875	0.9593116683959961	0.5708114013671876	2.026087951660156	0.9173194377422333	0.4067847900390625	2.083306579589844	0.9060702037811279	0.4115086364746093	1.964271484375	1.450278457641601	0.2386067810058594	1.843132019042969	1.428505035400391	0.2022870864868164	1.825657531738281	1.201648086547852	0.353373046875	1.841384521484375	1.034173515319824	0.5088794097900391	1.832345581054688	1.005954208374023	0.5965088806152343
328	10.9	2.041289184570313	0.9805500659942628	0.1092011528015137	2.01573193359375	1.145359626770019	0.1575433578491211	1.994370178222656	1.272275619506836	0.2097317428588867	1.988021789550781	1.476578659057617	0.2649766082763672	2.020121520996094	1.442909423828125	0.2603773345947266	2.1358857421875	1.390861801147461	0.2904750823974609	2.049894958496094	1.158643333435059	0.2866220397949218	1.931643615722656	0.9867709646224976	0.3694933776855469	1.831937377929687	0.9581568450927734	0.5732018432617187	1.860951049804688	0.9700091083049773	0.38175830078125	1.91905419921875	0.9610702018737793	0.3975842895507813	1.958451721191406	1.443263702392578	0.2494855117797852	1.835687683105469	1.41905973815918	0.2424528579711914	1.860419799804687	1.192369491577149	0.3952228393554688	1.918194091796875	1.028199847221374	0.5403602752685547	1.93154931640625	0.997885305404663	0.6346654663085938
329	10.933333	2.04027587890625	0.9810943813323975	0.1100888137817383	2.014667236328125	1.145820053100586	0.1584285430908203	1.99305322265625	1.27249528503418	0.2109235763549805	1.985933959960938	1.476429443359375	0.2670262069702148	2.018077880859375	1.442815368652344	0.2625153274536133	2.13351318359375	1.392768280029297	0.2944732208251953	2.050246704101562	1.158722244262695	0.2893909301757813	1.932088806152344	0.9862246160507202	0.3711797180175782	1.83322705078125	0.9570149116516113	0.5735557250976563	1.860128479003906	0.9703458824157716	0.3841255798339844	1.918935791015625	0.9621712245941162	0.4007647399902344	1.956587280273438	1.4431884765625	0.2511718139648437	1.83423779296875	1.418818099975586	0.2425993423461914	1.859120178222656	1.192151138305664	0.3951108703613281	1.917216735839844	1.028440240859986	0.5405300445556641	1.930923583984375	0.9983915376663208	0.6347243957519531
330	10.966667	2.041487426757812	0.9821564807891846	0.1101754417419434	2.015054138183594	1.146907279968262	0.1585774002075195	1.992511413574219	1.2733935546875	0.2114607315063476	1.98261181640625	1.477229019165039	0.2680156097412109	2.015264587402344	1.443986740112305	0.2636117248535156	2.132100708007813	1.395199691772461	0.2952239074707032	2.052421936035156	1.159402587890625	0.2890493469238281	1.935281982421875	0.9864454236030579	0.371564208984375	1.83283984375	0.9568862762451171	0.5695549926757812	1.862497497558594	0.9675655376911163	0.3805757141113281	1.922679565429688	0.9617454185485841	0.3970571594238281	1.953679565429687	1.443661651611328	0.2519038162231445	1.831726501464844	1.418023590087891	0.2415757980346679	1.858013000488281	1.191438980102539	0.3944262847900391	1.916200805664062	1.027888391494751	0.5403527069091797	1.930228942871094	0.9979778418540954	0.6344598693847656
331	11	2.037772705078125	0.982423508644104	0.1110920448303223	2.011189819335938	1.147103630065918	0.1600966949462891	1.989400146484375	1.273965209960938	0.212642822265625	1.980770690917969	1.478130279541016	0.268712661743164	2.013105651855469	1.444899765014648	0.2637273483276367	2.129121459960937	1.398536666870117	0.2896941070556641	2.046888122558594	1.15829052734375	0.2905861358642578	1.916160278320313	0.9903706622123718	0.3664322204589844	1.837861083984375	0.9570041236877441	0.5712586669921875	1.838426940917969	0.9772296931743623	0.407724609375	1.8977734375	0.9526881523132325	0.3813799743652344	1.951695983886719	1.444443832397461	0.2533456649780274	1.830717895507812	1.417023529052734	0.2466310043334961	1.865780517578125	1.190057357788086	0.3972527618408203	1.93424560546875	1.028896534919739	0.5397195281982422	1.954260314941406	0.9974895758628846	0.6329272460937501
332	11.033333	2.038453002929687	0.9844421281814575	0.1128644218444824	2.011338073730469	1.149458755493164	0.1607315063476563	1.988861389160156	1.276487930297852	0.2126937026977539	1.976140930175781	1.479814270019531	0.2704986572265625	2.009113464355469	1.447121337890625	0.2655402374267578	2.12620361328125	1.403220474243164	0.2919574432373047	2.049450805664062	1.160629051208496	0.2915382385253906	1.919472534179687	0.9920403423309325	0.3668074340820313	1.842651245117187	0.9568809394836426	0.5687339477539063	1.839854187011719	0.9774556350708008	0.4067821960449219	1.900869018554688	0.954037675857544	0.3812982788085937	1.94778955078125	1.445896331787109	0.2545404052734375	1.827469970703125	1.417272445678711	0.2456280975341797	1.864230651855469	1.190581275939941	0.3963287200927734	1.933204284667969	1.028764122009277	0.5380570678710938	1.953129516601563	0.9997461786270141	0.632006103515625
333	11.066667	2.038713562011719	0.9850764808654785	0.1136650810241699	2.010964721679688	1.150030220031738	0.161326057434082	1.988097595214844	1.277240783691406	0.2127151947021484	1.972458740234375	1.479579956054687	0.272715690612793	2.005803527832031	1.447229522705078	0.2676531066894531	2.12328466796875	1.404096145629883	0.2941508178710938	2.053279357910156	1.158292533874512	0.2916479034423828	1.921033874511719	0.9919997692108156	0.3670520324707031	1.850674926757812	0.9546599617004394	0.5701513671875	1.842221923828125	0.9777949533462524	0.4081168518066406	1.901889099121094	0.9551063728332519	0.38484814453125	1.944707153320313	1.445673446655273	0.2561508407592774	1.825006469726562	1.416596618652344	0.2456423797607422	1.863294738769531	1.190236663818359	0.3963772430419922	1.933229919433594	1.029087349891663	0.5384122161865235	1.955475524902344	1.000911688804627	0.6316470336914062
334	11.1	2.039441040039063	0.9845642280578613	0.1186956672668457	2.012681701660156	1.149516204833984	0.1652117691040039	1.9919541015625	1.27732487487793	0.2146666946411133	1.970956359863281	1.478267456054688	0.2749692840576172	2.004722900390625	1.446784866333008	0.2697945098876953	2.120245361328125	1.407337493896484	0.2936151123046875	2.047102478027344	1.161160446166992	0.2961419067382812	1.905806762695312	1.004307662010193	0.3758621368408203	1.860279052734375	0.9545319633483886	0.5735588989257813	1.827788635253906	1.005341182589531	0.408427490234375	1.888931701660156	0.9781041202545167	0.3994539184570313	1.944532470703125	1.443964706420898	0.2584453506469727	1.826217834472656	1.412569702148438	0.2514842758178711	1.867815124511719	1.186522323608398	0.3994530334472656	1.956190368652344	1.036251523017883	0.5347834320068359	1.9762060546875	1.00202862906456	0.6245208740234375
335	11.133333	2.029582885742188	0.9862438106536865	0.1237302589416504	2.001529602050781	1.149883125305176	0.1696088790893555	1.982573425292969	1.275979461669922	0.2207476577758789	1.959302429199219	1.47688362121582	0.2733182067871094	1.992057189941406	1.445984405517578	0.2670399322509766	2.098992919921875	1.408632659912109	0.2859164123535156	2.013657836914062	1.164968727111817	0.3005216674804688	1.86912744140625	1.003890848636627	0.3543199157714844	1.835853271484375	0.943881519317627	0.5336375122070313	1.767354797363281	0.9534807052612304	0.3775750732421875	1.837705200195312	0.9511715145111084	0.3960869445800781	1.934481323242188	1.441943252563477	0.2605075225830078	1.822866455078125	1.412433135986328	0.2662683486938476	1.87768017578125	1.190205421447754	0.4110092620849609	1.982886962890625	1.04633917427063	0.5299094543457031	1.998644104003906	1.002733163356781	0.6175108032226562
336	11.166667	2.02597412109375	0.9871881995201111	0.1270372924804687	1.997064453125	1.151296279907227	0.1720134429931641	1.978032165527344	1.278062576293945	0.2220914306640625	1.953723327636719	1.478919845581055	0.2751413955688476	1.9863466796875	1.448327819824219	0.2683998718261719	2.092088989257813	1.414564010620117	0.2835918884277344	1.999252014160156	1.172126205444336	0.3002665252685547	1.861497192382813	1.003432012081146	0.3527070617675781	1.835103637695312	0.9421136169433594	0.52341357421875	1.757420288085938	0.9470379867553711	0.3728572387695313	1.824636047363281	0.9496976146697997	0.4020303344726562	1.929344299316406	1.443705718994141	0.2626526184082031	1.8175478515625	1.414813446044922	0.2678862686157226	1.875792236328125	1.1913046875	0.4095838928222656	1.989856628417969	1.052701272964478	0.5166935272216797	2.00375	0.9997947640419007	0.5965753173828126
337	11.2	2.024715209960938	0.9875412657260895	0.1269815444946289	1.995142333984375	1.151492645263672	0.1718071746826172	1.975450927734375	1.278073852539062	0.2219628601074219	1.949586547851563	1.478482574462891	0.2752766799926758	1.982373413085937	1.448058441162109	0.2687538452148437	2.087894165039063	1.414563247680664	0.2854779663085937	2.003515421549479	1.173810272216797	0.3449100748697917	1.870338785807292	1.003336809794108	0.3981765747070313	1.83575634765625	0.9368576545715332	0.5180762939453125	1.781324544270833	0.938579968770345	0.451282958984375	1.823392028808594	0.9461008987426758	0.3972601928710938	1.925569580078125	1.44325617980957	0.2624899597167969	1.814014038085938	1.414474731445313	0.2664176940917969	1.871457214355469	1.190095687866211	0.4070462341308594	1.985218322753906	1.051226769447327	0.5147008056640625	1.998331909179687	0.9969593687057494	0.593725830078125
338	11.233333	2.0237041015625	0.9877023601531982	0.1260658378601074	1.993445617675781	1.151528572082519	0.1708761444091797	1.973477966308594	1.277860549926758	0.2214112396240234	1.944703308105469	1.477328338623047	0.2767222747802734	1.977804382324219	1.447517837524414	0.2699744110107422	2.08187744140625	1.415351760864258	0.2848046569824219	1.991493347167969	1.172009696960449	0.2968976287841797	1.854982849121094	1.000075306892395	0.3400635986328125	1.834083129882812	0.9323948669433594	0.5156382446289063	1.742505004882813	0.9308310279846191	0.3778086853027344	1.816808654785156	0.9388574676513672	0.3977569580078125	1.921328796386719	1.441822601318359	0.2635139617919922	1.810452819824219	1.411781814575195	0.2666780166625977	1.870680480957031	1.187223663330078	0.4055642547607422	1.985858764648437	1.04908215713501	0.5115523834228516	1.998320556640625	0.9935441274642944	0.5899364929199218
339	11.266667	2.033311218261719	0.9930920195579529	0.1294330711364746	1.997586303710937	1.155728370666504	0.173327262878418	1.971604736328125	1.280392501831055	0.2244883193969727	1.936763122558594	1.478133499145508	0.2815567626953125	1.971032836914063	1.449025802612305	0.2763504943847657	2.0779697265625	1.418739349365234	0.296147705078125	1.992059875488281	1.175498031616211	0.3011697845458984	1.854539794921875	1.002014855861664	0.3311207733154297	1.841117309570313	0.9266586380004883	0.5117713317871094	1.743122924804688	0.9233285140991211	0.3719405822753906	1.817920654296875	0.9335261707305909	0.3890610656738281	1.914323303222656	1.442528457641602	0.2662267990112305	1.803699890136719	1.410724899291992	0.2591338348388672	1.860294006347656	1.185809791564941	0.3987995452880859	1.948215494791667	1.044553784688314	0.4979791666666666	1.920634765625	0.9856748771667481	0.5564659423828126
340	11.3	2.035308227539063	0.9958779418468475	0.1249487380981445	1.99885205078125	1.157114059448242	0.1697335662841797	1.972101928710938	1.280526428222656	0.221452995300293	1.935600891113281	1.475962707519531	0.2816697692871094	1.9697529296875	1.447678955078125	0.2757845764160156	2.0750458984375	1.420124725341797	0.2928099212646484	1.988414367675781	1.178443725585938	0.2975062561035156	1.851928283691406	1.005756397724152	0.329709228515625	1.834910766601562	0.9264215240478516	0.5071199035644531	1.744659423828125	0.9136720390319824	0.3809949645996094	1.902438354492187	0.9372496986389161	0.6005330200195312	1.913805358886719	1.440316604614258	0.2660061264038086	1.804286926269531	1.40993229675293	0.2597449722290039	1.860543090820312	1.185803649902344	0.3973930206298828	1.970089111328125	1.044744537353516	0.5069359283447266	1.914354736328125	0.9809860534667969	0.5524031372070313
341	11.333333	2.047068359375	1.002187214374542	0.1283075141906738	2.00790771484375	1.161232902526856	0.1751600494384766	1.97762646484375	1.283651336669922	0.2257770309448242	1.935244384765625	1.476637451171875	0.2858785705566407	1.9700634765625	1.449022567749024	0.2820693054199219	2.073847778320313	1.425148132324219	0.3043409423828125	1.985038330078125	1.185152847290039	0.2988666381835938	1.851609619140625	1.009358350276947	0.315553237915039	1.864858032226562	0.9243003082275391	0.5020910949707031	1.742838439941406	0.9115409202575684	0.3740425415039063	1.900569213867187	0.9461641693115235	0.58680322265625	1.914835205078125	1.441163269042969	0.2682053451538086	1.805236572265625	1.412894989013672	0.2521044311523438	1.848423217773437	1.18386890411377	0.383607681274414	1.942218444824219	1.035281523704529	0.5029427185058594	1.900623901367188	0.984828818321228	0.540935546875
342	11.366667	2.049278259277344	1.005641992092133	0.1302616539001465	2.00876904296875	1.164984840393066	0.1765641708374023	1.977077575683594	1.287865020751953	0.2260599365234375	1.932208618164063	1.48076708984375	0.2864664611816407	1.967122436523438	1.45294596862793	0.2841377563476563	2.070047485351562	1.427171081542969	0.311279296875	1.982217651367188	1.186070198059082	0.2971095275878906	1.847297607421875	1.010225438833237	0.3060476531982422	1.87286767578125	0.9215185012817383	0.4756004638671875	1.802364501953125	0.9241596984863281	0.5498892822265625	1.866324462890625	0.9284858169555664	0.5733480224609375	1.91261572265625	1.445543853759766	0.2672426910400391	1.803529968261719	1.416334655761719	0.2458779067993164	1.8411826171875	1.184631782531738	0.3759755554199219	1.929718994140625	1.033265187263489	0.4975580291748047	1.889525390625	0.9795058307647705	0.5309381713867187
343	11.4	2.053007080078125	1.009057574272156	0.1307755012512207	2.011316711425781	1.168631927490234	0.1765780487060547	1.9778037109375	1.291448852539062	0.2258517532348633	1.928870361328125	1.483573364257813	0.2867871246337891	1.964183471679688	1.455863647460938	0.2858675537109375	2.065978698730469	1.428854537963867	0.3190536193847656	1.978258666992188	1.187481483459473	0.2979524536132813	1.842881530761719	1.011398017406464	0.3013768157958985	1.861316772460937	0.9205449523925782	0.4639249267578125	1.793786865234375	0.9202459564208985	0.5414276733398438	1.853102905273438	0.9244434051513672	0.5647855834960938	1.910302124023437	1.448523559570313	0.2660074081420898	1.801194641113281	1.418698486328125	0.23969775390625	1.833575439453125	1.183496116638183	0.3663307189941406	1.917400695800781	1.030814283370972	0.4917605438232422	1.87634375	0.9695491600036621	0.5195126342773437
344	11.433333	2.053840576171875	1.010981472015381	0.1321930770874024	2.010785827636719	1.170482513427734	0.177856819152832	1.975629943847656	1.293214889526367	0.2267732086181641	1.924495239257813	1.485152526855469	0.2875895080566406	1.959584289550781	1.457103561401367	0.2882543792724609	2.058432800292969	1.427979904174805	0.3268817138671875	1.977830444335937	1.184718437194824	0.2990601043701172	1.832784606933594	1.016080696105957	0.2914238739013672	1.843450317382813	0.9302560501098633	0.4634536743164063	1.761924682617187	0.910369499206543	0.5232811279296875	1.833850463867188	0.9309883728027344	0.553034423828125	1.906970520019531	1.450517196655273	0.2653133239746094	1.799089050292969	1.422270294189453	0.2327910308837891	1.823562194824219	1.184699150085449	0.357251953125	1.898115051269531	1.032089122772217	0.487566146850586	1.858965576171875	0.9707741260528564	0.5105337524414062
345	11.466667	2.089156127929687	1.020063895225525	0.1236091461181641	2.037735595703125	1.178698257446289	0.1687964477539062	1.993423095703125	1.300550109863281	0.2152897796630859	1.923988647460937	1.491005035400391	0.2709367065429688	1.960647277832031	1.463735244750977	0.2792889099121094	2.053882629394531	1.427663772583008	0.3641029815673829	1.9601396484375	1.183040885925293	0.4086251373291016	1.816832397460937	1.013754422187805	0.4350620574951172	1.833460815429687	0.9291434707641602	0.4460730285644531	1.753505493164063	0.9107184829711914	0.5100989379882812	1.808523803710937	0.9190395202636719	0.5388375244140625	1.911320495605469	1.456145126342773	0.2427856674194336	1.807661682128906	1.422324493408203	0.1860119247436524	1.818008178710937	1.182467834472656	0.3133690032958985	1.853903381347656	1.020073058128357	0.461048828125	1.841413696289063	0.9727643814086914	0.50444091796875
346	11.5	2.09458544921875	1.022442088127136	0.1303783721923828	2.041385009765625	1.181604286193848	0.1741654891967774	1.996229064941407	1.304461959838867	0.218262954711914	1.91990673828125	1.493799835205078	0.2714434814453125	1.956712707519531	1.466875183105469	0.2819420623779297	2.046545654296875	1.430952346801758	0.3724671020507813	1.947801940917969	1.185654685974121	0.4090977325439453	1.800058410644531	1.018430522918701	0.4385570678710937	1.837945190429688	0.9486942405700683	0.4341907043457031	1.77030078125	0.916169448852539	0.5073563537597656	1.738532348632813	0.9149477844238281	0.4803977355957031	1.909447570800781	1.459007125854492	0.2420274124145508	1.809826171875	1.423951126098633	0.177709358215332	1.810238220214844	1.182788276672363	0.3056457061767578	1.827075256347656	1.021196843147278	0.4569094696044922	1.819310180664063	0.9752266159057618	0.5006707763671875
347	11.533333	2.106433349609375	1.028526533126831	0.1280302124023437	2.057998291015625	1.192007774353027	0.1702653732299805	2.015127319335937	1.318920547485352	0.2117481384277344	1.925462768554687	1.504555618286133	0.2681660919189453	1.961394165039062	1.476962997436523	0.283802474975586	2.024086486816406	1.433590072631836	0.40130859375	1.937167175292969	1.1773759765625	0.4272658996582032	1.78446923828125	1.009757161140442	0.4316441650390625	1.801683837890625	0.9581216201782227	0.4077876892089844	1.744672485351562	0.9252385025024414	0.491173583984375	1.717643798828125	0.9134308547973633	0.4540076904296875	1.920567077636719	1.471819290161133	0.2327977828979492	1.828839538574219	1.428047302246094	0.1587480163574219	1.816033813476563	1.189620918273926	0.2972220458984375	1.790153747558594	1.013349403381348	0.4403110809326172	1.807014892578125	0.9821291522979736	0.4922439880371094
348	11.566667	2.10924169921875	1.032754434585571	0.1311738433837891	2.056558471679687	1.195792221069336	0.1727474136352539	2.012811401367188	1.32452815246582	0.2097898483276367	1.923749267578125	1.511070159912109	0.2667551727294922	1.959222778320312	1.482964172363281	0.2827801818847656	2.017449523925781	1.437208068847656	0.4021573638916016	1.926080993652344	1.181189811706543	0.4266576538085938	1.781257568359375	1.00494891166687	0.4277996215820312	1.770734130859375	0.9495081901550293	0.3897955017089844	1.753042724609375	0.9448500366210938	0.4951594543457031	1.703230590820312	0.9114432601928711	0.4449223327636719	1.919144165039063	1.478546875	0.2308484191894531	1.828066833496094	1.43065705871582	0.1578658676147461	1.818170776367187	1.184606948852539	0.2820152130126953	1.776854675292969	1.023409399032593	0.4347252349853515	1.779211303710938	0.9947011547088623	0.4822857971191406
349	11.6	2.112674560546875	1.039400907516479	0.1375820770263672	2.062071411132813	1.204711212158203	0.1778910369873047	2.0180615234375	1.334106323242187	0.2160838623046875	1.927169921875	1.520590789794922	0.2754412689208984	1.962103332519531	1.491638397216797	0.2921467132568359	2.015417236328125	1.443934219360351	0.4131150665283203	1.919555419921875	1.186485061645508	0.4175794982910156	1.772052673339844	1.010413763999939	0.4113252258300781	1.755416381835937	0.9499860458374023	0.3738844604492187	1.727565063476562	0.9486390113830566	0.4779360961914063	1.678439331054687	0.9270114593505859	0.4317392272949219	1.923765930175781	1.488970489501953	0.2381466979980469	1.834566345214844	1.441620666503906	0.1574449234008789	1.811553527832031	1.187258934020996	0.2685119400024414	1.753337097167969	1.02650354385376	0.4167236480712891	1.754619140625	1.009031702041626	0.482316650390625
350	11.633333	2.112955322265625	1.042506414413452	0.1460546951293945	2.060940673828125	1.207635185241699	0.1867854232788086	2.019218566894531	1.339126586914062	0.2212712097167969	1.928041809082031	1.526811126708984	0.2781399841308594	1.961514831542969	1.496900054931641	0.2964072875976562	2.004979370117188	1.444068313598633	0.4194145355224609	1.907010803222656	1.188350425720215	0.4002821350097656	1.754954040527344	1.017278692245483	0.3842092132568359	1.704372192382813	0.9440337524414062	0.3648034057617188	1.7236455078125	0.9598586959838867	0.4707956848144531	1.665680908203125	0.9198900756835937	0.3987874450683594	1.926266357421875	1.495738250732422	0.2402067184448242	1.839413757324219	1.450784790039062	0.1545727081298828	1.809679809570313	1.192030891418457	0.2538847732543945	1.739132202148437	1.03617494392395	0.4041455993652344	1.741780639648437	1.017136425018311	0.4664148254394531
351	11.666667	2.11339208984375	1.047222017288208	0.1573741912841797	2.058392211914063	1.21172038269043	0.1973446655273438	2.015338806152344	1.343399703979492	0.2298317184448242	1.923881225585938	1.5336943359375	0.2775050354003906	1.955753723144531	1.503518035888672	0.2983482513427734	1.991194091796875	1.450502136230469	0.4243768768310547	1.889055541992188	1.196530212402344	0.4007702789306641	1.737064208984375	1.027854124069214	0.3763224792480468	1.677538940429687	0.9524892807006836	0.3594681396484375	1.686255004882812	0.9709889049530029	0.4671607666015625	1.616943969726562	0.9627874145507812	0.3782206115722656	1.923867736816406	1.501986557006836	0.2401112670898438	1.841388305664063	1.458285537719727	0.1490677490234375	1.80073681640625	1.201691528320313	0.2512811889648437	1.716932312011719	1.040353548049927	0.3849446258544922	1.70881396484375	1.037022506713867	0.4743974609375
352	11.7	2.113085205078125	1.050559314727783	0.1666352844238281	2.058870727539063	1.216147880554199	0.2041200103759765	2.015686584472656	1.348320068359375	0.2354207000732422	1.921544128417969	1.539781951904297	0.2741332550048828	1.951903259277344	1.509745330810547	0.2976607208251953	1.977169738769531	1.457754058837891	0.4273000335693359	1.876582092285156	1.202885650634766	0.4005282897949219	1.730309020996094	1.029727209091186	0.3669093170166016	1.685646362304688	0.9495353050231934	0.3414236450195313	1.680222412109375	0.9691690158843994	0.4494646911621094	1.64027099609375	0.9402396621704101	0.3338504333496094	1.923994262695313	1.507535522460937	0.2371149673461914	1.847602722167969	1.463836242675781	0.1401895446777344	1.796472412109375	1.208614006042481	0.2428845901489258	1.705720520019531	1.05058589553833	0.3758052368164062	1.6878232421875	1.05125252532959	0.4715901184082031
353	11.733333	2.119345581054688	1.052942920684814	0.1717621765136719	2.065601684570312	1.220376319885254	0.2075655059814453	2.02044677734375	1.352997314453125	0.2384007110595703	1.923874694824219	1.545559661865234	0.2730327453613282	1.953183837890625	1.515193145751953	0.2981082153320312	1.971367858886719	1.462757080078125	0.4298399353027344	1.866147338867187	1.207811195373535	0.3975849761962891	1.736244323730469	1.022505414009094	0.3410109100341797	1.708596069335937	0.920675926208496	0.3638551635742188	1.708305541992188	0.8109844818115235	0.3802068481445313	1.633838012695312	0.9194328918457031	0.3413968200683594	1.928219421386719	1.513287567138672	0.235901123046875	1.856257019042969	1.470234237670899	0.1339417266845703	1.795432495117188	1.213552978515625	0.2321283874511719	1.695229125976562	1.0512060546875	0.3574781799316406	1.677969848632813	1.06091386795044	0.4530000610351563
354	11.766667	2.123243286132813	1.063727161407471	0.1814422149658203	2.070383056640625	1.232806182861328	0.2120883255004883	2.023376770019532	1.365492904663086	0.2411396789550782	1.927094665527344	1.55917236328125	0.2726979675292969	1.955547424316406	1.528587341308594	0.2986475830078125	1.973092102050781	1.47653564453125	0.4301428527832031	1.864599609375	1.223066436767578	0.3917327575683593	1.720820556640625	1.0529831199646	0.3248714599609375	1.731414916992188	0.9748416328430176	0.3438167419433594	1.80995654296875	0.8975972366333008	0.3599950256347656	1.625373413085937	0.944562484741211	0.3124674987792969	1.932223266601563	1.526739349365234	0.2357519454956055	1.865478820800781	1.482751998901367	0.1301634101867676	1.798294128417969	1.226184272766113	0.2249135818481445	1.6945537109375	1.062665103912353	0.3488993988037109	1.672631958007812	1.076839225769043	0.4446871948242188
355	11.8	2.13264111328125	1.077940509796143	0.1888231506347656	2.077907348632812	1.246035034179688	0.2168784942626953	2.0264873046875	1.376513381958008	0.2453128204345703	1.933439636230469	1.570898254394531	0.2718725433349609	1.962129577636719	1.541143524169922	0.298016860961914	1.980180053710937	1.496950653076172	0.4297617645263672	1.872546630859375	1.24412345123291	0.3989352722167969	1.715338745117188	1.087214530944824	0.3312513122558594	1.72260693359375	1.006845221042633	0.3641973571777344	1.791650390625	0.9262005615234374	0.3930699462890625	1.583143920898437	1.019432884216309	0.3809534606933594	1.937241027832031	1.5373623046875	0.236302978515625	1.874535461425781	1.499048522949219	0.1269841117858887	1.792154846191406	1.248346160888672	0.2219746627807617	1.687442016601563	1.092415405273437	0.3559700469970703	1.653190673828125	1.092380264282227	0.4367402648925781
356	11.833333	2.142557861328125	1.084565383911133	0.2010336990356445	2.08704296875	1.253579963684082	0.2257738647460938	2.035619567871094	1.385296691894531	0.2508404235839844	1.93805029296875	1.578962249755859	0.2706851043701172	1.966301391601562	1.549991729736328	0.2985597229003906	1.980401306152344	1.510344421386719	0.4323694763183594	1.869051452636719	1.258529838562012	0.3970390625	1.723404968261719	1.093679107666016	0.3225177001953125	1.747800048828125	1.019430540084839	0.3229371643066406	1.78593701171875	0.916024658203125	0.3372044982910156	1.608123657226562	1.019457958221436	0.3786254272460938	1.943801452636719	1.544902893066406	0.2356537399291992	1.886171325683594	1.510142578125	0.1219162292480469	1.796518005371094	1.259111175537109	0.2118573684692383	1.685200256347656	1.103845874786377	0.3432151641845703	1.63693505859375	1.110178939819336	0.4261740417480469
357	11.866667	2.1405029296875	1.092386993408203	0.2090311889648437	2.084972778320313	1.260393692016601	0.2312586669921875	2.034108764648438	1.391665725708008	0.253789810180664	1.94127197265625	1.586253326416016	0.2692742462158203	1.967779907226562	1.557003112792969	0.298079818725586	1.97515625	1.523944122314453	0.4347220764160156	1.86615478515625	1.272621215820313	0.4007214660644531	1.71966650390625	1.115966464996338	0.3153294219970703	1.728033447265625	1.040918319702149	0.3243605346679688	1.805810913085937	0.963050193786621	0.3346517944335938	1.60999365234375	1.021472341537476	0.3774878540039063	1.947234313964844	1.552113525390625	0.2348056335449219	1.892047180175781	1.522780029296875	0.1193116416931152	1.798696166992187	1.276173538208008	0.2073200531005859	1.687950561523437	1.120894371032715	0.3353015899658203	1.6277392578125	1.134676147460937	0.4159293212890625
358	11.9	2.140579223632812	1.10119836807251	0.2123673782348633	2.084882690429688	1.270084823608399	0.2333113861083984	2.033128784179687	1.40183901977539	0.2547113800048828	1.942228820800781	1.598460815429688	0.2676171264648437	1.967452453613281	1.568631103515625	0.2972770385742187	1.968204284667969	1.5340244140625	0.4339251403808594	1.862942626953125	1.280033142089844	0.39975341796875	1.715705688476562	1.125425636291504	0.3086441650390625	1.72112939453125	1.04385958480835	0.3339798278808594	1.792087646484375	0.9622205505371094	0.3596640625	1.585749145507813	1.039504165649414	0.3245543823242187	1.9488681640625	1.564207489013672	0.2332069702148438	1.898068969726562	1.533045043945313	0.1157222442626953	1.797827331542969	1.287887451171875	0.2050012741088867	1.677136108398438	1.133632514953613	0.3260287017822265	1.616674682617188	1.150509689331055	0.4035925903320313
359	11.933333	2.140780395507813	1.109252792358399	0.2258243713378906	2.088191528320313	1.27957844543457	0.240360481262207	2.035891967773438	1.411660034179687	0.2564863739013672	1.943971435546875	1.607659210205078	0.2657853546142578	1.967056884765625	1.577517913818359	0.2968152618408203	1.961792053222656	1.544021881103516	0.4327965240478515	1.871063781738281	1.283769607543945	0.410363525390625	1.723750732421875	1.13822639465332	0.3052293090820313	1.717697265625	1.053354904174805	0.3299967956542968	1.787780029296875	0.9706476993560791	0.3557129211425781	1.590704956054688	1.043134719848633	0.3051679077148438	1.953120056152344	1.57393081665039	0.2313403701782227	1.911701110839844	1.547860260009766	0.1089715957641602	1.805935607910156	1.303521224975586	0.192480583190918	1.693949523925781	1.163770149230957	0.3393829650878906	1.615155517578125	1.167144409179687	0.3937031860351562
360	11.966667	2.135133178710937	1.116836822509766	0.2326150360107422	2.083997314453125	1.287426956176758	0.2447923126220703	2.033347534179687	1.420129913330078	0.2584977416992187	1.9460458984375	1.618110046386719	0.2622778472900391	1.967421447753906	1.587859497070312	0.2942841491699218	1.956637145996094	1.552197082519531	0.4284185791015625	1.861494445800781	1.294285247802734	0.4090203552246093	1.713862854003906	1.148554290771484	0.3052952423095703	1.67351025390625	1.073768257141113	0.3637018127441407	1.697780395507813	1.000588558614254	0.4443048400878906	1.591534912109375	1.044245273590088	0.3052920532226562	1.955400268554687	1.583783752441406	0.2287282104492188	1.915948425292969	1.553623077392578	0.1073106994628906	1.80662255859375	1.313496673583984	0.1934211120605469	1.689731567382812	1.177287689208984	0.3360418090820312	1.619702880859375	1.192421630859375	0.3872446899414063
361	12	2.136057861328125	1.118726871490479	0.2406082611083984	2.084115844726562	1.289733657836914	0.2505284423828125	2.033348266601562	1.423047515869141	0.2616629943847656	1.95461279296875	1.625792358398437	0.2641715393066406	1.973318969726563	1.594259368896485	0.2967804107666016	1.954513244628906	1.552530944824219	0.4288171997070312	1.853284973144531	1.297118911743164	0.3973213195800781	1.707022033691406	1.157889793395996	0.2825162048339844	1.6432294921875	1.0963583984375	0.3495411376953125	1.644499877929688	1.031377666473389	0.4409611206054688	1.594276733398438	1.05087915802002	0.3050146179199218	1.963862976074219	1.591090911865234	0.2305284347534179	1.926624572753906	1.55533364868164	0.1095511016845703	1.805243713378906	1.319040588378906	0.1962506637573242	1.685097106933594	1.197698974609375	0.3503623046875	1.713856689453125	1.182202102661133	0.4027835083007812
362	12.033333	2.13342822265625	1.119866359710693	0.2534297637939453	2.083695190429688	1.292392303466797	0.2579020538330078	2.034690795898437	1.427234878540039	0.2636834564208985	1.957963073730469	1.631703186035156	0.2670458221435547	1.972917907714844	1.598468444824219	0.3003089904785157	1.939326904296875	1.549927642822265	0.4296310119628906	1.84579150390625	1.294016143798828	0.3755885925292969	1.736605143229166	1.169037445068359	0.2201455993652344	1.66609033203125	1.099243537902832	0.2762858581542968	1.631244873046875	1.03968208694458	0.3656311950683594	1.605734008789063	1.082702751159668	0.2705495300292969	1.970341003417969	1.598113311767578	0.2327008819580078	1.946348876953125	1.561237548828125	0.1084916687011719	1.812249633789063	1.321488510131836	0.1746946487426758	1.684299621582031	1.20939852142334	0.3341440734863281	1.721385620117188	1.189101318359375	0.40426806640625
363	12.066667	2.131746826171875	1.119607528686523	0.2635966949462891	2.087234130859375	1.293422760009766	0.2633383026123047	2.038982360839844	1.428523544311524	0.2653033142089843	1.967391845703125	1.634620056152344	0.26791015625	1.97881298828125	1.600317901611328	0.3014020385742188	1.933210632324219	1.548403137207031	0.4266226959228515	1.853057861328125	1.287527450561524	0.3747490844726563	1.717774332682292	1.197859578450521	0.2100351257324219	1.6842861328125	1.110645904541016	0.265006103515625	1.640895385742188	1.047102764129639	0.3465234069824219	1.62269677734375	1.096821571350098	0.2603144836425781	1.981616882324219	1.601502746582031	0.2337594146728516	1.969721984863281	1.568932922363281	0.1060713157653809	1.826165100097656	1.332985763549805	0.1657834014892578	1.678608703613281	1.240941970825195	0.3248368988037109	1.735394897460937	1.219601608276367	0.4043418273925781
364	12.1	2.125737060546875	1.124935363769531	0.2730849609375	2.081222778320313	1.29869580078125	0.2720089721679688	2.034213562011719	1.434192443847656	0.2717267150878906	1.96890087890625	1.642382415771484	0.2709137115478516	1.976761535644531	1.607517364501953	0.3048469543457031	1.924267395019531	1.566359680175781	0.4315852966308594	1.850971923828125	1.300649810791016	0.4235623168945313	1.756555704752604	1.194901789347331	0.2506065622965495	1.694959228515625	1.120906150817871	0.2553319091796875	1.649483276367187	1.053528442382812	0.3322335510253906	1.634971435546875	1.107816520690918	0.2528778839111328	1.984610595703125	1.609072845458984	0.2376053771972656	1.985885131835937	1.58578402709961	0.1075369262695313	1.8513720703125	1.339413711547852	0.1447351837158203	1.702464233398437	1.250621444702149	0.3040629577636719	1.75029931640625	1.237815307617188	0.3938087768554687
365	12.133333	2.136625610351563	1.138089309692383	0.286851806640625	2.087915161132813	1.311652526855469	0.2843322601318359	2.039164123535156	1.447152130126953	0.2798215637207031	1.980062561035156	1.658731475830078	0.2746036987304687	1.982128051757813	1.622853881835937	0.308557601928711	1.911266418457031	1.584800201416016	0.428760986328125	1.864948974609375	1.310848266601563	0.4060653686523438	1.839516540527344	1.245937622070312	0.1908135070800781	1.804390625	1.238788604736328	0.1292233734130859	1.743645263671875	1.206849639892578	0.04104632949829102	1.769617553710938	1.246765106201172	0.09798493957519532	1.999466857910156	1.625244689941406	0.2430210342407227	2.017390014648437	1.600197662353516	0.1147352142333984	1.884903991699219	1.349471160888672	0.1387266235351562	1.741750651041667	1.246909510294596	0.2770554402669271	1.736199951171875	1.220679626464844	0.4461663513183594
366	12.166667	2.1296416015625	1.146760101318359	0.2943171081542969	2.081986206054688	1.320649810791016	0.2904890289306641	2.035628784179687	1.457026733398437	0.283210678100586	1.979786804199219	1.669708251953125	0.2775733795166015	1.978806762695312	1.633088134765625	0.3107816619873047	1.899730529785156	1.593944000244141	0.4254755706787109	1.876091491699219	1.322707336425781	0.4336236572265625	1.884091247558594	1.244932601928711	0.2164226150512695	1.8298310546875	1.245530334472656	0.128425537109375	1.772628540039062	1.222487869262695	0.03623834991455078	1.806041381835938	1.250246368408203	0.07533152770996093	2.001104858398437	1.636559112548828	0.2470326690673828	2.029525146484375	1.614172546386719	0.1214759178161621	1.910715759277344	1.356072906494141	0.1260561294555664	1.753523763020833	1.275669225056966	0.2552883707682292	1.741425415039062	1.224286666870117	0.4341544494628906
367	12.2	2.125948852539063	1.155315216064453	0.3063122406005859	2.079492797851563	1.329207000732422	0.2984332733154297	2.035456604003906	1.465919982910156	0.2879236297607422	1.982074462890625	1.678849914550781	0.2818303375244141	1.978643920898437	1.641679718017578	0.3142201690673828	1.895316650390625	1.595905426025391	0.4229771118164063	1.880285705566406	1.325055068969726	0.4297729034423828	1.893397583007812	1.250560256958008	0.2108742446899414	1.844760620117188	1.248522277832031	0.1137103729248047	1.759967041015625	1.238104354858399	0.04370859146118164	1.821393310546875	1.266875854492187	0.06891566467285157	2.004968994140625	1.646137969970703	0.2523853149414063	2.042111572265625	1.623728332519531	0.1293959655761719	1.931904602050781	1.362535430908203	0.1181728744506836	1.763653157552083	1.288754018147787	0.2366347859700521	1.750920043945313	1.233576354980469	0.4077181091308594
368	12.233333	2.12648876953125	1.161854454040527	0.3100995635986328	2.083121826171875	1.336574890136719	0.3012451934814453	2.044581909179688	1.475152053833008	0.2910466613769531	1.995056884765625	1.689311706542969	0.2841123352050782	1.990245239257812	1.6521123046875	0.3164123229980469	1.90066845703125	1.607631958007813	0.4207457122802735	1.879437866210937	1.338030090332031	0.4318686065673828	1.90431640625	1.25746443939209	0.2159841995239258	1.869390502929688	1.25186848449707	0.1064741058349609	1.773657592773437	1.238865005493164	0.05158683395385742	1.854876098632813	1.272052612304688	0.05484745788574219	2.018047912597656	1.656190826416016	0.2550774383544922	2.056732604980469	1.633420623779297	0.131414436340332	1.949908630371094	1.370308197021485	0.1137926406860352	1.775982788085938	1.300536758422852	0.2510687866210938	1.755564819335937	1.291260070800781	0.4053433532714844
369	12.266667	2.11865771484375	1.171858390808105	0.3335653076171875	2.076903686523437	1.345514602661133	0.3166228485107422	2.043804260253906	1.484346588134766	0.3017244110107422	2.000098693847656	1.698253326416016	0.2880924682617187	1.992593322753906	1.661898162841797	0.3205702514648437	1.895934692382812	1.616130432128906	0.4155134582519531	1.870027160644531	1.353018020629883	0.4465827331542969	1.898829406738281	1.271492980957031	0.2305162582397461	1.888633056640625	1.246476226806641	0.09667893218994141	1.816130493164062	1.207820281982422	0.02284868049621582	1.858357177734375	1.270296203613281	0.06067861557006836	2.023801818847656	1.664356353759766	0.2611800079345703	2.074041748046875	1.641625549316406	0.1438761138916015	1.996198303222656	1.370883728027344	0.1080935592651367	1.810203186035156	1.317048278808594	0.234205093383789	1.793605590820313	1.328734680175781	0.3806752319335938
370	12.3	2.114709594726563	1.177079734802246	0.3425292358398437	2.078972778320312	1.351610427856445	0.3240239105224609	2.049341125488281	1.490775650024414	0.3073666687011719	2.00933837890625	1.705288513183594	0.2951534118652344	2.001063537597656	1.668971466064453	0.3273792724609375	1.903838012695312	1.623318939208984	0.4216182861328125	1.873184326171875	1.36484748840332	0.4726867370605469	1.868124694824219	1.264593849182129	0.2629884033203125	1.910832153320313	1.264478454589844	0.1108937530517578	1.9792490234375	1.24806233215332	0.02597306632995606	1.9265751953125	1.292228271484375	0.07570861053466797	2.03259423828125	1.671116455078125	0.2680363311767578	2.087221557617188	1.648389526367187	0.1523168411254883	2.029289184570312	1.374047225952149	0.1097243385314941	1.835796691894531	1.339286376953125	0.2321594696044922	1.837088500976563	1.328150115966797	0.3688876953125
371	12.333333	2.116488159179688	1.180428009033203	0.3476437377929688	2.081494018554688	1.354705032348633	0.3271051635742188	2.05611376953125	1.49463916015625	0.3111568145751953	2.01726025390625	1.709283905029297	0.3018059844970703	2.008900207519531	1.67270849609375	0.3336934051513672	1.913750732421875	1.628890228271485	0.4316317901611328	1.888257873535156	1.375131851196289	0.4953099517822266	1.865160461425781	1.27372566986084	0.2902814102172852	1.92229345703125	1.256068939208984	0.1322722015380859	1.89741650390625	1.289213607788086	0.2347124862670898	1.929543701171875	1.288447692871094	0.09941666412353516	2.040234008789063	1.675302429199219	0.2740805511474609	2.096816040039062	1.653654754638672	0.1591031036376953	2.055664123535156	1.377059310913086	0.1153130073547363	1.85974462890625	1.341432312011719	0.2345019683837891	1.89717724609375	1.32983056640625	0.3424125366210938
372	12.366667	2.113228149414063	1.183198936462402	0.3565129241943359	2.081878295898438	1.357394744873047	0.3355792083740234	2.060181030273438	1.497386871337891	0.3202123565673828	2.02005908203125	1.710957977294922	0.3101398315429688	2.009790710449219	1.674125305175781	0.3407223663330078	1.908357299804687	1.633209045410156	0.431984146118164	1.865286376953125	1.385607879638672	0.502134780883789	1.869976867675781	1.268491859436035	0.3011313705444336	1.942627075195313	1.250265151977539	0.1565495452880859	1.905689514160156	1.311718933105469	0.235508041381836	1.938054443359375	1.282937713623047	0.1163517150878906	2.045258056640625	1.677596496582031	0.2840848693847656	2.109166259765625	1.661453521728516	0.1744362106323242	2.094409790039062	1.385180511474609	0.1200507888793945	1.892590393066406	1.339084945678711	0.2255939559936523	1.905455200195312	1.343297698974609	0.3308885803222656
373	12.4	2.117662719726563	1.186611640930176	0.3622615661621094	2.086400146484375	1.362013214111328	0.3438285369873047	2.064843139648437	1.503001037597656	0.3307044982910156	2.028271545410156	1.718232482910156	0.3229837646484375	2.016738037109375	1.68094140625	0.3528607788085938	1.913102416992187	1.640450347900391	0.4425992279052734	1.862288879394531	1.389310577392578	0.5109413604736328	1.886245971679688	1.263528182983398	0.3163588562011719	1.951898803710937	1.228387496948242	0.1852112121582031	1.917184020996094	1.298685966491699	0.2723619766235352	1.935983947753906	1.313832977294922	0.2398462982177734	2.053546264648437	1.68473583984375	0.296900634765625	2.116205810546875	1.666373016357422	0.1844763031005859	2.101154907226563	1.389836868286133	0.1257940444946289	1.921677856445313	1.339720458984375	0.2687086563110351	1.929270629882812	1.349035339355469	0.344343017578125
374	12.433333	2.118782470703125	1.192143585205078	0.3640990753173828	2.086710693359375	1.368344543457031	0.34781103515625	2.06117236328125	1.509179260253906	0.3346225280761719	2.027478515625	1.725900817871094	0.3325981140136719	2.01644970703125	1.688073425292969	0.3625422058105469	1.915684875488281	1.644867034912109	0.4561008911132812	1.882011413574219	1.389600387573242	0.5295222625732422	1.907241577148437	1.247251480102539	0.3473096160888672	1.967824829101563	1.194393280029297	0.2170895385742188	1.972189758300781	1.25322957611084	0.3211768646240234	1.971047058105469	1.285555709838867	0.2748848037719727	2.051372619628906	1.692393859863281	0.3045153503417969	2.1123359375	1.676650024414063	0.1882167434692383	2.117770629882813	1.399676773071289	0.1237094421386719	1.93121875	1.3227177734375	0.2471600570678711	1.941614379882812	1.319633850097656	0.3319574279785156
375	12.466667	2.123940795898438	1.195196617126465	0.3689818420410156	2.093453857421875	1.372543746948242	0.3575492401123047	2.0653017578125	1.513534210205078	0.3468017120361328	2.032499145507813	1.730972229003906	0.3450973358154297	2.020203247070312	1.692885803222656	0.3744595489501953	1.91795361328125	1.646793853759766	0.4646064910888672	1.884911987304688	1.384918716430664	0.5315018463134766	1.917010009765625	1.227117904663086	0.3650205688476562	1.970352661132813	1.167826110839844	0.269974853515625	1.981420532226562	1.22801734161377	0.3481900634765625	1.977190368652344	1.275398742675781	0.298430435180664	2.057328735351562	1.697470550537109	0.3175577087402344	2.122608276367187	1.678126647949219	0.2035898132324219	2.141964477539062	1.403058731079102	0.1329252204895019	1.945134887695313	1.316866088867187	0.2344198913574219	1.934581665039063	1.323087112426758	0.3247094573974609
376	12.5	2.123600341796875	1.200937110900879	0.3816028594970703	2.0932783203125	1.378239349365234	0.3700461730957031	2.065798828125	1.519265197753906	0.3595076904296875	2.037979370117188	1.736848937988281	0.3537308349609375	2.024509216308594	1.6995859375	0.3836098175048828	1.919998474121094	1.650587585449219	0.46746240234375	1.881413452148438	1.38770735168457	0.5356951599121094	1.919745300292969	1.224496284484863	0.3751913757324219	1.963822631835938	1.158076202392578	0.3051576843261719	1.989319458007812	1.207597648620605	0.3547420043945313	1.987986755371094	1.217494506835938	0.2889801177978515	2.062327392578125	1.702459228515625	0.3270301055908203	2.127006469726562	1.675719879150391	0.2138279266357422	2.158186401367187	1.40387971496582	0.1381366653442383	1.964500122070313	1.31272737121582	0.2416260528564453	1.954938293457031	1.313082565307617	0.3298659820556641
377	12.533333	2.1262734375	1.200974075317383	0.3891939239501953	2.098364501953125	1.379242889404297	0.381579345703125	2.067421630859375	1.520001861572266	0.3714877471923828	2.044480041503906	1.738456787109375	0.3643602447509766	2.028866088867187	1.701458923339844	0.3936488952636719	1.920624572753906	1.651354827880859	0.4715582580566406	1.885423583984375	1.388409912109375	0.5461273498535155	1.914640869140625	1.209026184082031	0.3992792663574218	1.957092651367188	1.15592073059082	0.3120640258789062	1.985843994140625	1.185247268676758	0.3649339599609375	1.989834289550781	1.210984275817871	0.3104105224609375	2.06930712890625	1.703480224609375	0.338773193359375	2.133067504882812	1.673819244384765	0.2255220108032227	2.185947021484375	1.403182205200195	0.1531992874145508	1.978877258300781	1.313769195556641	0.2299863204956055	1.96206103515625	1.312871490478516	0.3192056274414062
378	12.566667	2.124494018554687	1.201435890197754	0.3941641387939453	2.097819458007812	1.380130111694336	0.3880065002441406	2.0688037109375	1.521509582519531	0.3791492767333984	2.047057495117188	1.740344848632812	0.3747601318359375	2.030577026367188	1.703041931152344	0.4031495819091797	1.921324035644531	1.653807678222656	0.480636474609375	1.887483703613281	1.393125091552734	0.5666098327636719	1.912814331054688	1.2127099609375	0.4219933166503906	1.944516845703125	1.15122819519043	0.3373850708007812	1.980763061523438	1.179889831542969	0.3938692626953125	1.985033874511719	1.207969604492187	0.3342475433349609	2.072328002929687	1.70551806640625	0.3492104339599609	2.140840698242187	1.677874176025391	0.2383396606445312	2.197752807617188	1.41138330078125	0.1543270416259765	1.996421691894531	1.304025329589844	0.2227468414306641	1.982717346191406	1.292618667602539	0.3099303894042968
379	12.6	2.129489624023438	1.201844673156738	0.4013000183105468	2.102590209960938	1.380461471557617	0.3969212341308594	2.075075561523438	1.52216079711914	0.3901489562988281	2.049873291015625	1.740322418212891	0.3828008117675781	2.033122253417969	1.703008880615234	0.4109879760742188	1.923583312988281	1.650219421386719	0.4843329467773437	1.8901865234375	1.390793762207031	0.5730482177734375	1.911742309570312	1.203967109680176	0.4388733062744141	1.9412841796875	1.137341842651367	0.3773437194824219	1.978915588378906	1.171962463378906	0.4162235717773438	1.979120361328125	1.196915000915527	0.3610736694335938	2.076504638671875	1.705770385742187	0.3584779815673828	2.14618408203125	1.677455474853516	0.2485303802490234	2.22468505859375	1.416674987792969	0.1641304244995117	2.028123046875	1.293533798217773	0.2179075546264648	2.01460302734375	1.265016830444336	0.2983539276123047
380	12.633333	2.13133984375	1.201060302734375	0.3930094146728516	2.101230712890625	1.378652572631836	0.3889239044189453	2.073963989257813	1.519953063964844	0.3830660552978515	2.054273498535156	1.738275726318359	0.3905308532714844	2.035413452148437	1.699630554199219	0.4149284973144531	1.926290222167969	1.654262329101563	0.4945454406738281	1.896069274902344	1.387384323120117	0.5654519958496094	1.910642211914062	1.193838043212891	0.4427540588378907	1.94147119140625	1.133831954956055	0.3929620971679688	1.977923706054688	1.162189933776856	0.4219585571289063	1.988998474121094	1.191969833374023	0.3703841094970703	2.0811162109375	1.704853698730469	0.3651816864013672	2.155233642578125	1.683985931396484	0.2571995849609375	2.239152709960937	1.428067611694336	0.1682194671630859	2.051752807617187	1.289853454589844	0.2136982269287109	2.044183410644531	1.24909871673584	0.2872880401611328
381	12.666667	2.13247509765625	1.200673789978027	0.3940799560546875	2.102733764648438	1.378467010498047	0.3892219085693359	2.075477661132813	1.519852264404297	0.3824458160400391	2.058910278320313	1.73845654296875	0.3937908782958984	2.039040100097656	1.699656402587891	0.4171080780029297	1.930260314941406	1.655710723876953	0.4982066955566407	1.897345764160156	1.388605392456055	0.5690636901855468	1.899794555664063	1.18751651763916	0.4565378570556641	1.941774291992187	1.139556762695312	0.413018310546875	1.974011535644531	1.154580669403076	0.4342165679931641	1.979422973632812	1.178912170410156	0.3729767608642578	2.085705078125	1.705044555664063	0.3682666320800781	2.164270263671875	1.682263610839844	0.2638536682128906	2.246100219726562	1.424732574462891	0.1767239532470703	2.055125854492188	1.291232269287109	0.2201359024047851	2.048606018066407	1.241555282592773	0.2914299621582031
382	12.7	2.135047241210938	1.200985931396484	0.3927904510498047	2.10822412109375	1.380235687255859	0.3894256591796875	2.081465087890625	1.522422973632812	0.3823174133300781	2.067832641601563	1.742324127197266	0.3944942474365234	2.047403137207032	1.703542694091797	0.4179086456298828	1.93606298828125	1.657085968017578	0.4963783264160156	1.904294982910156	1.389102325439453	0.5713637084960937	1.904350830078125	1.183865844726562	0.4642362213134766	1.940790161132812	1.120305473327637	0.4284285888671875	1.973546325683594	1.148965183258057	0.4472204895019531	1.98309326171875	1.173720275878906	0.3839405212402344	2.094232299804688	1.708439300537109	0.3686012573242188	2.172031616210937	1.682326416015625	0.2635651092529297	2.256171875	1.421355010986328	0.1838080673217773	2.069501342773437	1.279917724609375	0.2206557846069336	2.063919677734375	1.224359634399414	0.2869414596557617
383	12.733333	2.135751708984375	1.200091163635254	0.3920331726074219	2.108987670898437	1.379482666015625	0.3898071899414062	2.083302124023438	1.522078216552734	0.3843602600097656	2.072828857421875	1.742212615966797	0.3974890747070312	2.051874267578125	1.703592254638672	0.4208032989501953	1.94120703125	1.657388061523438	0.5011528930664062	1.910248718261719	1.387756683349609	0.5721910095214844	1.901672302246094	1.176550239562988	0.4776352996826172	1.937681274414063	1.112137321472168	0.4412800903320312	1.968387084960938	1.141192825317383	0.4608322143554687	1.981941162109375	1.161044120788574	0.3992832336425781	2.0987138671875	1.708061401367188	0.3713800048828125	2.1760009765625	1.680655822753906	0.2658517150878906	2.265466796875	1.421372268676758	0.184297607421875	2.09187744140625	1.263530868530273	0.2066236495971679	2.081618774414062	1.218663093566895	0.274115348815918
384	12.766667	2.137115966796875	1.198716667175293	0.3932743377685547	2.111148071289063	1.378817047119141	0.3904307250976563	2.086223022460937	1.522014953613281	0.3843618621826172	2.078376342773438	1.742735870361328	0.4001466217041015	2.056440551757812	1.704006103515625	0.4226129455566406	1.943602111816406	1.658470001220703	0.5005788879394532	1.912236633300781	1.38845817565918	0.5732439575195312	1.900452880859375	1.17307795715332	0.4881091613769531	1.91573388671875	1.099076507568359	0.4599193420410156	1.955029907226562	1.131088924407959	0.4734253845214844	1.977480224609375	1.146549072265625	0.4125468139648437	2.104348388671875	1.708459289550781	0.3740373077392578	2.18423974609375	1.680106994628906	0.2702108459472656	2.271458374023437	1.419091598510742	0.188687858581543	2.103716552734375	1.252662948608398	0.2018146133422852	2.094091552734375	1.208833915710449	0.2546433029174805
385	12.8	2.1388720703125	1.196819282531738	0.3957010955810547	2.11277685546875	1.376664184570312	0.3944586791992187	2.089296020507812	1.519997741699219	0.3911574554443359	2.084390380859375	1.74073275756836	0.4036237640380859	2.062205078125	1.702636962890625	0.4268072509765625	1.949346435546875	1.661762786865234	0.5078969421386719	1.921753784179687	1.389866394042969	0.5742276000976563	1.893443969726563	1.17114079284668	0.5045535278320312	1.902954956054687	1.094493034362793	0.4784698486328125	1.949141357421875	1.125471408843994	0.4911337585449219	1.965046936035156	1.131816360473633	0.4222791137695313	2.109648803710937	1.705822448730469	0.3778801879882813	2.189316284179688	1.673457824707031	0.2753038940429687	2.2749814453125	1.411995742797852	0.1954936065673828	2.118994262695312	1.236957214355469	0.1905766830444336	2.104687133789063	1.197457572937012	0.2461381530761719
386	12.833333	2.1456552734375	1.195735466003418	0.3950561828613282	2.11873974609375	1.374644805908203	0.3928201904296875	2.0956953125	1.517422790527344	0.3897279357910156	2.090609497070313	1.737083923339844	0.4037913208007813	2.068984252929687	1.698931640625	0.4270022277832031	1.954708251953125	1.657145751953125	0.5032623596191407	1.935739807128906	1.387597808837891	0.5751690063476562	1.897088195800781	1.168259063720703	0.5125925903320312	1.916785278320313	1.095796684265137	0.487687744140625	1.956724914550781	1.121709102630615	0.5008448944091797	1.967228881835938	1.120563442230225	0.4322764892578125	2.115389526367188	1.702576110839844	0.3774617462158203	2.19602001953125	1.672753784179688	0.27564208984375	2.274139892578125	1.409706527709961	0.1981169815063477	2.125589965820312	1.227898254394531	0.1930010681152344	2.118039794921875	1.18553125	0.24323779296875
387	12.866667	2.147205322265625	1.195443786621094	0.3915211486816406	2.120747802734375	1.373836029052734	0.3897412719726563	2.099291015625	1.516413116455078	0.3880361480712891	2.094833129882812	1.73513720703125	0.4040792388916016	2.073485717773438	1.696980560302734	0.4271042633056641	1.95980078125	1.657277282714844	0.5045531311035156	1.938857482910156	1.386541366577148	0.5689461364746093	1.893753112792969	1.16692172241211	0.5185989227294923	1.907427734375	1.098240776062012	0.4978109741210938	1.949169555664062	1.115287239074707	0.5062788238525391	1.956151245117188	1.102067836761475	0.43822998046875	2.11914013671875	1.700925415039062	0.3772573852539063	2.19839453125	1.670495849609375	0.2753176116943359	2.282285034179687	1.409686172485352	0.2012857360839844	2.144793090820312	1.221169723510742	0.1856138381958008	2.136556640625	1.184926025390625	0.2289670333862305
388	12.9	2.1488525390625	1.19506103515625	0.3869558868408203	2.1239072265625	1.372853759765625	0.3846615600585938	2.1045419921875	1.515104675292969	0.3832070007324219	2.101816040039063	1.732777954101562	0.400622817993164	2.080558715820312	1.694770324707031	0.4235394134521484	1.967476623535156	1.6521787109375	0.4985150756835938	1.946364318847656	1.382608596801758	0.5633431091308594	1.898005859375	1.164636940002441	0.5213552703857423	1.906147216796875	1.098574905395508	0.5010081481933594	1.94970654296875	1.10648924446106	0.5122285003662109	1.951849182128906	1.095520301818848	0.4412914428710937	2.12547021484375	1.69874365234375	0.3734316864013671	2.203891357421875	1.672330078125	0.2708819732666016	2.288101928710938	1.411485900878906	0.201903450012207	2.159144653320313	1.218330940246582	0.1799410095214844	2.155307983398437	1.179534370422363	0.2147031478881836
389	12.933333	2.150722045898438	1.19586344909668	0.3815213165283203	2.127381713867187	1.373989227294922	0.3799460906982421	2.109677368164062	1.516499389648438	0.3794008331298828	2.108588500976563	1.734035217285156	0.3995894470214844	2.087709838867188	1.695777160644531	0.4225894012451172	1.975391418457031	1.650666839599609	0.4967634582519531	1.953886291503906	1.381673583984375	0.5645136413574219	1.901219604492188	1.164284378051758	0.5249848480224609	1.911239990234375	1.097819343566895	0.5046125793457031	1.951094055175781	1.103809839248657	0.516372543334961	1.951175842285156	1.090601505279541	0.4457087249755859	2.131359985351562	1.700270111083984	0.3713604888916016	2.206724731445313	1.675585357666016	0.2661360778808594	2.295406616210938	1.414920486450195	0.2012257385253906	2.1733896484375	1.217543151855469	0.1736480102539062	2.1707578125	1.179191192626953	0.2017021942138672
390	12.966667	2.15523193359375	1.19428441619873	0.3727903747558594	2.131228637695313	1.371935501098633	0.3717979125976563	2.112690795898438	1.514049819946289	0.3714795227050781	2.113722290039063	1.730919128417969	0.3930855865478515	2.092817626953125	1.692773498535156	0.4159918518066407	1.981184448242188	1.647967529296875	0.4916109924316406	1.959703247070312	1.379863220214844	0.5603575439453125	1.902446166992187	1.162531135559082	0.5246758117675782	1.916483520507813	1.096814109802246	0.5053564758300781	1.953063232421875	1.101504444122314	0.5156383361816406	1.950706420898437	1.083307319641113	0.4458983917236328	2.135829467773438	1.697237457275391	0.3644603118896484	2.209112670898437	1.674999572753906	0.2578778305053711	2.299784912109375	1.414005111694336	0.19967529296875	2.1830390625	1.215197402954102	0.1673694152832031	2.18123193359375	1.173256988525391	0.2012714767456055
391	13	2.158543334960938	1.19269384765625	0.3662201690673828	2.13539013671875	1.369708160400391	0.3652852172851562	2.119566162109375	1.511563552856445	0.3664539794921875	2.12015625	1.727478820800781	0.3893076934814453	2.099728271484375	1.689304382324219	0.4121834564208984	1.9907451171875	1.644548522949219	0.4908583984375	1.965175476074219	1.377674728393555	0.5577620849609375	1.906748962402344	1.160543403625488	0.5235940399169922	1.921339599609375	1.094344543457031	0.4939909057617187	1.956508422851563	1.097435390472412	0.5098018188476562	1.948084899902344	1.080550853729248	0.4393430786132813	2.141947021484375	1.694141723632812	0.3602750701904297	2.211367309570313	1.673024353027344	0.2514283828735351	2.300700073242187	1.412308319091797	0.1939993896484375	2.193670043945312	1.209028388977051	0.1630203857421875	2.192593505859375	1.168657432556152	0.1997585601806641
392	13.033333	2.164350219726562	1.191323493957519	0.356005355834961	2.141593627929687	1.368148239135742	0.3561863250732422	2.126595581054687	1.509869979858398	0.3587542877197266	2.129464111328125	1.72556494140625	0.3811732788085938	2.109030517578125	1.687679504394531	0.4044272308349609	2.001605651855469	1.642171356201172	0.484707534790039	1.967432250976562	1.376142929077149	0.548337890625	1.91390625	1.153877906799316	0.5281375732421876	1.919250854492188	1.083069747924805	0.4734995727539063	1.962232788085938	1.09774928855896	0.5067732543945312	1.956262023925781	1.079699241638184	0.4358148193359375	2.150527099609375	1.692002288818359	0.3518829650878906	2.2160029296875	1.669785034179688	0.2410013732910156	2.301229125976563	1.40779997253418	0.1837525329589844	2.201673095703125	1.201382507324219	0.1538931083679199	2.199563232421875	1.15887223815918	0.1973071212768555
393	13.066667	2.171943237304688	1.189344680786133	0.3454476776123047	2.148384521484375	1.366862411499024	0.3459493560791015	2.130695434570312	1.508923629760742	0.3472283935546875	2.13347607421875	1.724898193359375	0.3748335723876953	2.113229125976562	1.686278869628906	0.3974569244384766	2.010974365234375	1.636613677978516	0.4841155090332031	1.976811218261719	1.367625396728516	0.5406104125976563	1.922302185058594	1.144648620605469	0.521192855834961	1.93781298828125	1.073166564941406	0.4624113464355469	1.973523864746094	1.084261564254761	0.5030506286621094	1.967441101074219	1.071438453674316	0.4335963439941406	2.15440087890625	1.691944671630859	0.3444474334716797	2.220509887695313	1.669340576171875	0.2335788116455078	2.298763793945312	1.403423767089844	0.1786426315307617	2.219352661132812	1.188664321899414	0.1430293846130371	2.213344116210938	1.153067314147949	0.177881118774414
394	13.1	2.174442138671875	1.187636360168457	0.3387148895263672	2.15153515625	1.365078430175781	0.3397765502929687	2.134832763671875	1.50707975769043	0.3419702758789063	2.138765747070313	1.723084899902344	0.3674716339111328	2.118667236328125	1.684774383544922	0.3906905975341797	2.017256286621094	1.636753631591797	0.4788524780273438	1.985255554199219	1.367209426879883	0.5315538635253907	1.931633972167969	1.143788597106933	0.5137503967285156	1.9428251953125	1.074497062683105	0.4473304443359375	1.983368408203125	1.086532342910767	0.4981321563720703	1.968960205078125	1.06713847732544	0.425531982421875	2.15917529296875	1.689819732666016	0.3371669921875	2.222964599609375	1.66489794921875	0.2257652969360351	2.30069482421875	1.398121505737305	0.1752573089599609	2.22813623046875	1.181156379699707	0.1381649436950684	2.219418823242187	1.146134395599365	0.160774715423584
395	13.133333	2.179493286132812	1.190599540710449	0.3303897094726562	2.156791748046875	1.368322601318359	0.3327694854736328	2.138651977539062	1.510366149902344	0.3347739868164062	2.144783203125	1.726172821044922	0.3634376678466797	2.124065795898438	1.687706024169922	0.3859267272949218	2.02283154296875	1.635748077392578	0.4713203277587891	1.994673034667969	1.365602111816406	0.5240674438476562	1.944739868164062	1.140058448791504	0.5099236602783203	1.949689208984375	1.077845092773438	0.4361821899414062	1.994344848632813	1.087879301071167	0.4933062286376953	1.970017333984375	1.060910491943359	0.4165333099365234	2.165071655273437	1.693088531494141	0.3328282775878906	2.227443115234375	1.667507110595703	0.2203143081665039	2.295875732421875	1.398471664428711	0.1668802032470703	2.232480712890625	1.178524703979492	0.1287910995483398	2.229554443359375	1.143396240234375	0.1570889091491699
396	13.166667	2.183361083984375	1.193661026000977	0.3196376495361328	2.160971069335937	1.371395950317383	0.3240088653564454	2.1444951171875	1.513573455810547	0.3286582336425781	2.14999072265625	1.729691711425781	0.3560707092285156	2.129472412109375	1.691245666503906	0.3788652954101562	2.027493469238281	1.640225463867188	0.463842056274414	2.003078308105469	1.369110961914063	0.5164465637207032	1.952966064453125	1.14365495300293	0.5015834655761718	1.950682983398438	1.08163720703125	0.4289006652832031	1.998268676757812	1.095133811950684	0.4867549285888672	1.957543762207031	1.063696588516235	0.4003150482177734	2.170295654296875	1.696497863769531	0.3255656585693359	2.231686279296875	1.670137359619141	0.2121366653442383	2.301621337890625	1.401280151367188	0.1599035720825195	2.240538452148438	1.181317008972168	0.1177043914794922	2.237223022460937	1.145828804016113	0.1415195655822754
397	13.2	2.19111474609375	1.193985168457031	0.308556884765625	2.169573120117188	1.371902816772461	0.314740493774414	2.155109985351563	1.514318756103516	0.3218058929443359	2.157983764648438	1.730655395507812	0.349830322265625	2.137887084960937	1.691867340087891	0.372541748046875	2.03615869140625	1.638788787841797	0.4568099975585938	2.008427368164063	1.366328567504883	0.5018169860839844	1.961657897949219	1.139509033203125	0.4936997528076172	1.95436767578125	1.078355499267578	0.4174036560058594	2.002923583984375	1.089090045928955	0.4694252319335938	1.987061401367187	1.055860485076904	0.3973526153564453	2.178737060546875	1.697748382568359	0.3192078704833984	2.239004150390625	1.671584716796875	0.2047680130004883	2.310547241210938	1.403025466918945	0.1506952056884766	2.250084350585937	1.182838157653809	0.1088672637939453	2.24553515625	1.146638671875	0.1359849891662598
398	13.233333	2.196025756835938	1.194572784423828	0.3037345123291015	2.174740478515625	1.372892120361328	0.3079890441894531	2.161705078125	1.515780822753906	0.3144119415283203	2.165561645507813	1.732577514648438	0.3414559173583984	2.145314819335938	1.693956909179688	0.3644763793945313	2.044208068847656	1.642639556884766	0.4519431762695313	2.021101928710937	1.368877990722656	0.4964933776855469	1.970818542480469	1.142585296630859	0.4739163360595703	1.968177490234375	1.069946971893311	0.4104484100341796	2.007161987304688	1.082812705039978	0.4429107818603515	1.995203857421875	1.05041605758667	0.3806268310546875	2.186149047851562	1.699351837158203	0.3108486938476562	2.24803369140625	1.673390960693359	0.1970726928710937	2.321669677734375	1.403610046386719	0.1500007095336914	2.258577270507812	1.184825752258301	0.1046173706054687	2.247916748046875	1.148572708129883	0.1232912368774414
399	13.266667	2.200478149414062	1.194673500061035	0.2966273040771484	2.178928955078125	1.372817413330078	0.2991561431884766	2.165093994140625	1.515532745361328	0.3038269500732422	2.170673217773437	1.731604217529297	0.3340887908935547	2.149793334960937	1.692881195068359	0.3562618255615234	2.050602172851563	1.638570434570312	0.443418212890625	2.029541687011719	1.364485900878906	0.4864870758056641	1.979838989257813	1.138233985900879	0.4606625366210938	1.976251525878906	1.061641595840454	0.4032922668457031	2.008650634765625	1.070497611522675	0.4285690155029297	2.024186218261719	1.029254013061524	0.3984267578125	2.1913037109375	1.698684295654297	0.3032817077636719	2.256713500976562	1.67143603515625	0.1916844253540039	2.324940673828125	1.401374038696289	0.1395804595947266	2.25595751953125	1.18513077545166	0.0928585205078125	2.247452514648438	1.149278434753418	0.1135899391174316
400	13.3	2.202849975585937	1.196060676574707	0.2940931396484375	2.181300048828125	1.373984451293945	0.2961574554443359	2.167502319335937	1.516516586303711	0.3004299621582031	2.173032836914063	1.732398559570313	0.3310427856445313	2.15258935546875	1.693614105224609	0.3534574279785156	2.055336181640625	1.637988891601562	0.4419878387451172	2.037686462402344	1.363507736206055	0.4817389221191406	1.982381408691406	1.140560729980469	0.4426697387695313	1.984764953613281	1.059769733428955	0.3937424621582031	2.015227661132812	0.9718227882385253	0.3741740264892578	2.024103149414063	1.025960083007813	0.3932161560058594	2.193264038085937	1.699606567382812	0.2998521423339844	2.25603466796875	1.673421508789062	0.1866172790527344	2.331946166992187	1.406126617431641	0.1346185684204101	2.261901123046875	1.191249885559082	0.08790418434143067	2.251175048828125	1.153391487121582	0.1129619979858398
401	13.333333	2.20638037109375	1.194145088195801	0.2903484039306641	2.184679565429688	1.371677856445312	0.2914901733398437	2.171511596679688	1.51400407409668	0.2956099090576172	2.17617578125	1.729581359863281	0.3256080169677734	2.15582275390625	1.690865295410156	0.3480088043212891	2.059388305664062	1.635841796875	0.4371984558105468	2.0440458984375	1.362115951538086	0.4788677062988281	1.984936218261719	1.14178784942627	0.4333945007324219	1.9834287109375	1.062099933624268	0.3847388610839844	2.020926696777344	0.975151915550232	0.3651331329345703	2.015446105957031	1.029837413787842	0.3867736358642578	2.196595581054687	1.696831298828125	0.29463818359375	2.260517578125	1.670612701416016	0.1823175735473633	2.337500610351563	1.404080184936523	0.1312614440917969	2.267527221679687	1.190168090820312	0.08415544128417969	2.25579638671875	1.15269278717041	0.1069219436645508
402	13.366667	2.2093076171875	1.193396492004394	0.2881722412109375	2.1877236328125	1.37088540649414	0.2889945678710937	2.17544921875	1.51324528503418	0.2934109649658203	2.1815556640625	1.728871673583984	0.3221360778808594	2.161300903320313	1.690403991699219	0.3450089416503906	2.06566552734375	1.635976745605469	0.4353181610107422	2.05383935546875	1.362353012084961	0.4766551513671875	1.994376403808594	1.142827209472656	0.4276321716308594	1.983588439941406	1.065645545959473	0.377676513671875	2.017321594238281	0.977565486907959	0.3570126953125	2.014196105957031	1.032564649581909	0.3804167938232422	2.201416870117188	1.695856994628906	0.2910956420898437	2.265233642578125	1.669330352783203	0.1787714004516602	2.341721801757813	1.402934707641601	0.1267038269042969	2.27048828125	1.18984358215332	0.07919186592102051	2.259842529296875	1.153320343017578	0.0988641757965088
403	13.4	2.212029052734375	1.193518280029297	0.2832335968017578	2.1919150390625	1.371594787597656	0.2850934448242187	2.18037841796875	1.514362243652344	0.2899364318847656	2.1855	1.730055725097656	0.3219198150634766	2.1650107421875	1.691127807617187	0.3439962921142578	2.068789428710938	1.635165191650391	0.4330470123291016	2.059892944335938	1.360980087280273	0.4749298858642578	1.99497412109375	1.144742004394531	0.4166187286376953	1.984257751464844	1.068391975402832	0.3662095336914062	2.020439697265625	0.9785237140655517	0.343936538696289	2.007033752441406	1.037797637939453	0.3666684875488281	2.205907470703125	1.697462249755859	0.2906192779541016	2.266906372070313	1.668783111572266	0.1768783950805664	2.351434692382813	1.404237442016602	0.1220927047729492	2.274107666015625	1.190971473693847	0.07854344367980957	2.26485400390625	1.156533172607422	0.1048917789459229
404	13.433333	2.211817016601563	1.192087348937988	0.2802422180175781	2.19308056640625	1.370177337646485	0.2824527587890625	2.182211303710938	1.512893997192383	0.2875992736816406	2.18990283203125	1.728464752197266	0.3175868377685547	2.169003295898437	1.69006787109375	0.3400139923095703	2.071698486328125	1.634461029052734	0.4276074829101563	2.061612915039063	1.360865447998047	0.4693878936767578	1.995029724121094	1.147027557373047	0.4060953063964844	1.984410461425781	1.068699741363525	0.3592425231933594	2.017245361328125	0.9782623538970947	0.3366507110595703	1.992068908691406	1.040297172546387	0.3549729919433594	2.209868896484375	1.69537484741211	0.2865920104980468	2.269064331054688	1.668923492431641	0.1716416931152344	2.352202758789063	1.40372671508789	0.1198558807373047	2.278320922851562	1.189950492858887	0.07383123970031738	2.270085693359375	1.156841621398926	0.1006714363098145
405	13.466667	2.21390234375	1.191530220031738	0.2783673248291015	2.1961533203125	1.36970198059082	0.2798941497802734	2.186651611328125	1.51246891784668	0.2848389587402343	2.195275268554687	1.7279287109375	0.3158728790283203	2.173752563476563	1.689552703857422	0.3377554626464844	2.076182495117187	1.635257049560547	0.4260878601074218	2.064736572265625	1.361132537841797	0.46419140625	1.999419372558594	1.147449195861816	0.3983011474609375	1.986387939453125	1.07286478805542	0.3485659027099609	2.02034033203125	0.9822684593200683	0.3236940612792969	2.001303771972657	1.046656002044678	0.3589230346679687	2.215530517578125	1.694835968017578	0.2851038665771484	2.276068359375	1.668668029785156	0.1707916870117188	2.353493041992188	1.403177276611328	0.1122472877502441	2.280842163085937	1.189063209533691	0.06367145919799805	2.273507202148437	1.154698539733887	0.09619041633605957
406	13.5	2.215214599609375	1.190719268798828	0.276091079711914	2.197608032226563	1.368504211425781	0.2764652709960937	2.189470703125	1.511007278442383	0.281661636352539	2.199062255859375	1.725991516113281	0.3121651153564453	2.176889282226563	1.687932189941406	0.3336570587158203	2.074834716796875	1.637763702392578	0.4190754699707031	2.06838330078125	1.363945999145508	0.4574534301757812	2.00808642578125	1.150161560058594	0.3890614471435547	1.992093566894531	1.077012763977051	0.3448682403564454	2.011830505371094	0.9886358308792114	0.3341881256103516	2.006049865722656	1.05430502319336	0.3556920776367187	2.21961279296875	1.692731689453125	0.2819894714355469	2.28306298828125	1.669266632080078	0.1694666290283203	2.3594150390625	1.403173873901367	0.1156919631958008	2.288777587890625	1.188881469726562	0.06748164176940918	2.277938354492187	1.152072372436523	0.09635721397399903
407	13.533333	2.215698974609375	1.190465393066406	0.2726357727050781	2.200505493164062	1.368673324584961	0.2743834686279297	2.194669677734375	1.5113857421875	0.2812490081787109	2.203679077148437	1.726597839355469	0.3111455841064453	2.18133349609375	1.688576446533203	0.3325724639892578	2.078443603515625	1.639716552734375	0.4179456634521485	2.069507690429687	1.365320983886719	0.4547679748535156	2.005135864257813	1.155894706726074	0.376965087890625	1.997541809082031	1.080350189208984	0.34191455078125	2.034237121582031	0.9885063362121582	0.3382271118164062	2.005149841308594	1.050550271987915	0.3280785827636719	2.224583740234375	1.693231567382812	0.2812520904541015	2.287097778320312	1.667781829833984	0.1689020462036133	2.3624462890625	1.400725708007812	0.1169904479980469	2.290566528320312	1.186517196655273	0.06524645042419433	2.277016235351562	1.151572166442871	0.09147604942321777
408	13.566667	2.214441162109375	1.190793869018555	0.2703780975341797	2.199756469726562	1.36920735168457	0.2736964263916016	2.193779052734375	1.512005905151367	0.2815265045166016	2.204131469726563	1.727584777832031	0.3097990112304687	2.181792358398438	1.689785064697266	0.3317810516357422	2.079639038085937	1.641506805419922	0.4190104827880859	2.072572998046875	1.366553421020508	0.4524167022705078	2.010309936523437	1.155102745056152	0.3773121795654297	2.002875671386719	1.082556228637695	0.3343656463623047	2.028981567382813	0.9911866111755372	0.3303944549560547	2.016014038085937	1.054837051391602	0.3225107879638672	2.2246025390625	1.693880004882812	0.2798752136230469	2.284793212890625	1.666806182861328	0.1662456512451172	2.363910522460937	1.399898406982422	0.1175690498352051	2.292805053710937	1.185440933227539	0.06708914279937744	2.27824169921875	1.14868049621582	0.08773159790039062
409	13.6	2.214996704101563	1.189589935302734	0.2685266571044922	2.202125610351563	1.368333160400391	0.2719235687255859	2.196107421875	1.511338195800781	0.2784853973388672	2.20811083984375	1.726992095947266	0.3067113189697266	2.185299926757812	1.689359069824219	0.3285532836914062	2.080666748046875	1.639776519775391	0.4117463684082031	2.074155395507812	1.364947448730469	0.449145248413086	2.010867004394531	1.154768661499023	0.3709667053222656	2.003232055664062	1.082463321685791	0.3345662994384765	2.033550720214844	0.9874737911224365	0.3381861114501953	2.018077941894531	1.051060329437256	0.3218372344970704	2.228495971679687	1.693080810546875	0.2769550170898437	2.288413696289062	1.66320361328125	0.16406787109375	2.365030029296875	1.395458160400391	0.114481071472168	2.285387451171875	1.182086624145508	0.06971573638916015	2.274417602539063	1.148848892211914	0.08493153953552246
410	13.633333	2.2150966796875	1.189654533386231	0.2685238800048828	2.202245971679687	1.368385177612305	0.2719393615722656	2.196246337890625	1.511379409790039	0.2785166931152344	2.208251953125	1.727014739990234	0.3067597045898437	2.185449096679688	1.689381988525391	0.3286021270751953	2.080880981445312	1.639761474609375	0.4118329772949219	2.074607666015625	1.364946411132812	0.4491624755859375	2.011423522949219	1.154768348693848	0.3709383850097656	2.004091613769531	1.082418407440186	0.3343698577880859	2.035332275390625	0.9873137512207031	0.3374188690185547	2.019539794921875	1.051162033081055	0.3218015899658203	2.228628784179687	1.693109161376953	0.2769967041015625	2.288534545898438	1.663252685546875	0.1641040878295899	2.365220458984375	1.39556005859375	0.1144933013916016	2.285675170898438	1.1821533203125	0.06971670532226562	2.274620727539062	1.148861488342285	0.08540137481689454
411	13.666667	2.21496728515625	1.189231025695801	0.267169677734375	2.201203247070312	1.367843444824219	0.2700585327148438	2.194882934570312	1.510773544311523	0.276500732421875	2.209058349609375	1.726144744873047	0.3053073577880859	2.185997314453125	1.688671264648437	0.3271177368164062	2.082530151367187	1.640251129150391	0.4116236114501953	2.075939697265625	1.365257629394531	0.4476977691650391	2.001186584472656	1.165116889953613	0.3565930328369141	2.009240966796875	1.084491859436035	0.3264242248535156	2.062920715332031	0.9931517391204834	0.3172243041992188	2.037854309082031	1.057826671600342	0.3165001068115235	2.228977661132812	1.692147766113281	0.2753823547363281	2.28883056640625	1.664123168945312	0.161855827331543	2.364569946289063	1.395406311035156	0.1168749122619629	2.286738159179688	1.18195922088623	0.06925807189941406	2.273069580078125	1.148336929321289	0.09261498641967773
412	13.7	2.215588256835938	1.190011787414551	0.2667644500732422	2.202529296875	1.368863616943359	0.2698919677734375	2.19666357421875	1.511958206176758	0.2764415893554688	2.211849487304687	1.727527984619141	0.3049626312255859	2.188558349609375	1.690158081054687	0.3268323059082031	2.084320556640625	1.641933380126953	0.4109977569580078	2.076530029296875	1.366745407104492	0.4478354339599609	2.001659973144531	1.165981643676758	0.3573726501464843	2.01011474609375	1.0850989112854	0.3247371520996094	2.062970153808593	0.9947592735290527	0.3121572875976563	2.034624877929688	1.063525959014893	0.3116849365234375	2.231663818359375	1.693356689453125	0.2750767364501953	2.29159033203125	1.664208221435547	0.1617279663085938	2.364682495117187	1.394412628173828	0.1167477188110352	2.284989135742188	1.181414131164551	0.06944593620300293	2.272405883789062	1.148268241882324	0.08975702285766603
413	13.733333	2.216280029296875	1.188244255065918	0.2666468353271484	2.203016723632813	1.366767883300781	0.2696338958740234	2.198201171875	1.50959147644043	0.2771537322998047	2.211783081054687	1.725221252441406	0.3028972930908203	2.188736572265625	1.688025787353516	0.3250937805175781	2.084322875976563	1.641839813232422	0.4096497039794922	2.080925170898437	1.367763076782226	0.4509058685302734	2.004943603515625	1.169187461853027	0.3583088226318359	2.019084350585937	1.088467681884766	0.3271102294921875	2.051990783691406	0.9959592819213867	0.3204099731445312	2.03452587890625	1.067558469772339	0.3107960357666015	2.231874755859375	1.690882873535156	0.2736074829101562	2.292457763671875	1.660089416503906	0.1614872207641602	2.362462890625	1.390122055053711	0.1159767227172852	2.28158740234375	1.177496681213379	0.06972870254516601	2.268638671875	1.145068912506104	0.09401348876953125
414	13.766667	2.216318481445312	1.187543518066406	0.2685093841552734	2.202980346679688	1.365952789306641	0.2702667846679687	2.198360107421875	1.50874609375	0.2770121307373047	2.21195556640625	1.724261688232422	0.3025826568603516	2.188792236328125	1.687167175292969	0.3246617279052734	2.083572387695312	1.641430145263672	0.4072918243408203	2.079193603515625	1.367536315917969	0.4482696990966797	2.003453491210938	1.16827619934082	0.3576527252197266	2.023232238769531	1.087233070373535	0.32982470703125	2.062244934082031	0.9941873226165772	0.3168333587646485	2.035591674804688	1.07032755279541	0.3204451599121094	2.232150146484375	1.6898603515625	0.2734732360839844	2.29377001953125	1.658684509277344	0.1620456390380859	2.361492309570313	1.38872721862793	0.1147990570068359	2.278922119140625	1.17656852722168	0.06981506919860839	2.266324096679687	1.145080581665039	0.09974743270874023
415	13.8	2.217572998046875	1.187029579162598	0.2693978576660156	2.204380981445312	1.365879974365234	0.27101513671875	2.199124633789062	1.509038116455078	0.2769850006103516	2.213269653320312	1.725184661865234	0.3017677154541016	2.189897827148438	1.688145233154297	0.3240224609375	2.084315795898438	1.642904235839844	0.4073740692138672	2.08096044921875	1.368327453613281	0.4486557006835937	2.005286193847656	1.167269020080566	0.3605379028320312	2.028781372070313	1.086277408599853	0.3337826690673828	2.038500366210938	1.00974561882019	0.2891337585449218	2.043391967773438	1.070579845428467	0.311512435913086	2.233492309570313	1.69052197265625	0.2727508697509766	2.295697387695313	1.656967346191406	0.1617768402099609	2.362620239257812	1.385977935791016	0.1152264518737793	2.276224975585937	1.174640846252441	0.07144757080078125	2.26450048828125	1.144514362335205	0.1029201736450195
416	13.833333	2.2178271484375	1.187124244689941	0.2700121612548828	2.204751586914063	1.366027572631836	0.2719897155761719	2.199677368164062	1.509213806152344	0.2783861083984375	2.213286499023438	1.725497924804687	0.3027759246826172	2.189828979492187	1.688453460693359	0.3249419097900391	2.08359912109375	1.643040008544922	0.407056396484375	2.080729125976562	1.368600997924805	0.4498709869384766	2.005348815917969	1.167824417114258	0.3607215423583985	2.026936584472656	1.086367336273193	0.332333984375	2.047400695800781	1.017391040802002	0.2752169342041015	2.041780883789063	1.070630941390991	0.3131963500976562	2.23376123046875	1.690799896240234	0.27398876953125	2.295968627929687	1.657042083740234	0.1630209808349609	2.355205322265625	1.385588195800781	0.1114810371398926	2.273901000976562	1.172806205749512	0.06531712532043457	2.264503662109375	1.140188167572021	0.1021431732177734
417	13.866667	2.217755737304687	1.187323593139648	0.2703178253173828	2.204599731445312	1.366176239013672	0.2721318054199219	2.199193115234375	1.509331909179688	0.278138916015625	2.213036865234375	1.725583740234375	0.3023224334716796	2.18961572265625	1.688580352783203	0.3245876617431641	2.083755615234375	1.643214385986328	0.4073428955078126	2.080229614257813	1.368633316040039	0.4485274810791016	2.005628295898437	1.167462852478027	0.3600046234130859	2.022312255859375	1.085643741607666	0.3319002685546875	2.050505737304688	1.014470014572143	0.2745277252197266	2.040800354003906	1.070852609634399	0.3103552856445312	2.23340185546875	1.690855926513672	0.2735	2.295397827148437	1.655774566650391	0.1627877044677734	2.35492724609375	1.384117736816406	0.1128230781555176	2.274516235351562	1.1712333984375	0.06546837043762208	2.264260986328125	1.138614643096924	0.1006337738037109
418	13.9	2.217449829101563	1.187792098999023	0.270182357788086	2.204422973632813	1.366698364257813	0.2722086944580078	2.198812133789063	1.509891372680664	0.2781371765136719	2.213390014648438	1.726069396972656	0.3029842529296874	2.189818359375	1.689086761474609	0.3251248779296875	2.083706176757812	1.643286010742188	0.4071220703125	2.07955517578125	1.368791625976562	0.4491227111816406	2.005275085449219	1.167136589050293	0.3614189453125	2.020395751953125	1.085254230499268	0.3331465301513672	2.05889501953125	1.010874498367309	0.2779286346435547	2.038363708496094	1.070147857666016	0.3156648254394531	2.23366162109375	1.691335571289062	0.2740674743652344	2.295424194335938	1.656592620849609	0.1630577545166015	2.354799438476562	1.384946228027344	0.1125387344360352	2.274007446289063	1.172073860168457	0.06555913925170899	2.264	1.139461223602295	0.1012630748748779
419	13.933333	2.218024780273438	1.187209869384766	0.2715111389160156	2.205559326171875	1.366110534667969	0.27341796875	2.200178955078125	1.50928923034668	0.2790195159912109	2.215003295898438	1.725445098876953	0.3032838745117188	2.191495727539063	1.688540985107422	0.3256097717285156	2.085267944335937	1.643082275390625	0.4076905212402344	2.078374877929687	1.368827026367188	0.4511179504394531	2.002927978515625	1.167422904968262	0.3640272674560547	2.014636657714844	1.085032444000244	0.334537841796875	2.041825256347656	1.009060859680176	0.2859775085449219	2.028577026367188	1.065776594161987	0.3149871520996094	2.235135131835937	1.690642547607422	0.2743689422607422	2.29647705078125	1.655132476806641	0.1633189926147461	2.354473266601563	1.38319580078125	0.1140026779174805	2.271723876953125	1.171304626464844	0.06801939201354981	2.2621015625	1.137847549438477	0.1032029209136963
420	13.966667	2.217942993164063	1.187008361816406	0.2719141998291016	2.205481567382813	1.365815032958984	0.2737729339599609	2.200266845703125	1.508915115356445	0.2794766998291016	2.21404296875	1.725100646972656	0.3032524719238281	2.1909931640625	1.688109588623047	0.3258852233886719	2.08545263671875	1.643028594970703	0.4091568603515625	2.080717529296875	1.369345016479492	0.4551591949462891	2.003841613769531	1.168283645629883	0.3693207397460938	2.010345764160157	1.086422122955322	0.3385440979003906	2.034940307617187	1.009648725509644	0.2912642364501953	2.030104431152344	1.066393285751343	0.3102257690429687	2.234080078125	1.690387725830078	0.2741764068603516	2.293359619140625	1.654968719482422	0.1621735610961914	2.35212744140625	1.383135025024414	0.1134671363830566	2.272391723632813	1.169810585021973	0.06866475677490234	2.261728149414062	1.137091388702393	0.1072409706115723
421	14	2.217996215820313	1.187173622131348	0.2730457305908203	2.205756469726563	1.366071426391602	0.2746160583496094	2.200432739257812	1.509247543334961	0.2797798004150391	2.214498657226562	1.725500091552735	0.3032493438720703	2.191271728515625	1.688583343505859	0.3258398742675781	2.085200927734375	1.643511138916016	0.4085223236083985	2.078869384765625	1.369680160522461	0.4543340606689453	2.001770324707032	1.168644454956055	0.368553237915039	2.009473266601562	1.086371337890625	0.3389446105957031	2.034418701171875	1.00875765991211	0.291957275390625	2.024134826660156	1.064791282653809	0.310094482421875	2.2346103515625	1.690689788818359	0.2743246612548829	2.295306030273438	1.655129577636719	0.1629893264770508	2.354981079101562	1.383544982910156	0.1139220428466797	2.273299438476562	1.171300796508789	0.06824906349182129	2.263392333984375	1.138184337615967	0.1037500553131104
422	14.033333	2.219031005859375	1.188387268066406	0.2744411926269531	2.206877197265625	1.367169219970703	0.2754860534667969	2.20205224609375	1.510264923095703	0.2807339477539063	2.214504150390625	1.726513122558594	0.3036138000488281	2.191422607421875	1.689555877685547	0.3261622619628907	2.08597998046875	1.644106567382812	0.4089990386962891	2.079204956054688	1.370583892822266	0.4552790985107422	2.002802551269531	1.168414680480957	0.3719239959716797	2.006995422363281	1.086889629364014	0.3432055816650391	2.033578430175782	1.005676137924194	0.302221435546875	2.023170959472656	1.065840871810913	0.3118467712402344	2.234996215820312	1.691759674072266	0.2749331207275391	2.297353149414063	1.655882232666016	0.1646632843017578	2.3533828125	1.383824783325195	0.1138976593017578	2.274895874023438	1.169695495605469	0.06888923454284668	2.265967895507813	1.137633972167969	0.1060670623779297
423	14.066667	2.21897705078125	1.188469680786133	0.2767352600097656	2.207920288085938	1.367291687011719	0.2769331359863281	2.20385546875	1.510403930664062	0.2813375091552734	2.218836547851563	1.726403717041016	0.3048631439208984	2.195230590820313	1.689640991210938	0.3272183685302734	2.08776416015625	1.646158966064453	0.4084929656982422	2.08151220703125	1.373511138916016	0.4593114471435547	2.006138671875	1.171066444396973	0.3746705627441406	2.005970764160156	1.090785911560059	0.3399855194091797	2.035314270019531	1.008532693862915	0.2981779022216797	2.023597839355469	1.070354429244995	0.312067138671875	2.23900830078125	1.691515197753906	0.2761680450439453	2.300799072265625	1.656793762207031	0.1653552398681641	2.354389282226562	1.384789581298828	0.1130255889892578	2.276202880859375	1.170778945922851	0.06821863555908203	2.267660400390625	1.137861534118652	0.1096458053588867
424	14.1	2.219803466796875	1.188476707458496	0.2770889739990234	2.208473510742188	1.367275466918945	0.2777020568847656	2.204618774414063	1.510367477416992	0.2828036193847656	2.218136596679687	1.726523010253906	0.3054542236328125	2.194861328125	1.689710052490234	0.3279886169433593	2.087143310546875	1.646005218505859	0.4088116455078125	2.079988647460937	1.373417739868164	0.4601103515625	2.005267150878906	1.170695251464844	0.3757920989990234	2.006505493164062	1.090142673492432	0.3434551391601562	2.036089050292968	1.00732460975647	0.3025985565185547	2.020603271484375	1.066232105255127	0.3163854675292969	2.238465454101562	1.691648559570313	0.2768646087646485	2.2993896484375	1.656598846435547	0.1658726806640625	2.357617553710938	1.385675231933594	0.1150889625549316	2.273890258789062	1.172820816040039	0.07467828941345216	2.2668583984375	1.139527648925781	0.108929256439209
425	14.133333	2.220096801757812	1.188334976196289	0.2773601684570313	2.20831005859375	1.367039291381836	0.2776284027099609	2.203949462890625	1.510075317382813	0.2822617950439453	2.216994873046875	1.726241241455078	0.3043743743896484	2.19393017578125	1.689427093505859	0.3271204376220703	2.087386962890625	1.644771575927734	0.409140625	2.080679077148437	1.372177734375	0.45966064453125	2.0061181640625	1.169271995544434	0.3759344177246093	2.007569885253906	1.088769912719727	0.340496109008789	2.038335083007813	1.008430469512939	0.2971555786132812	2.01664111328125	1.064845426559448	0.3041539001464844	2.237278198242188	1.691372955322266	0.2757438812255859	2.298466430664063	1.654922790527344	0.165283332824707	2.357162109375	1.384049224853515	0.1151658515930176	2.272442626953125	1.171590217590332	0.07565212249755859	2.267116577148437	1.13975044631958	0.1057218456268311
426	14.166667	2.219932739257812	1.188292785644531	0.2781444549560547	2.20812158203125	1.366927825927734	0.2778772277832031	2.203305541992187	1.509918746948242	0.2817349395751953	2.217291748046875	1.726030609130859	0.3029544525146485	2.19406591796875	1.689412963867188	0.3258281860351563	2.088690795898438	1.64577963256836	0.4102570190429687	2.080442138671875	1.37321369934082	0.4597949371337891	2.004288269042969	1.170854110717773	0.3760066223144531	2.009340515136719	1.090535011291504	0.3480192260742188	2.036881164550781	1.012712448120117	0.302204833984375	2.023934814453125	1.066659303665161	0.3106840972900391	2.237422241210937	1.690982727050781	0.27449267578125	2.300784790039063	1.654229705810547	0.1654614181518555	2.358505737304688	1.38271435546875	0.1161977958679199	2.274745849609375	1.169655555725098	0.07728579711914063	2.267933837890625	1.137817867279053	0.1077392387390137
427	14.2	2.220253662109375	1.188370231628418	0.2780944061279297	2.208798095703125	1.367198852539063	0.2781127014160156	2.203401977539063	1.510323654174805	0.2814959564208984	2.217618286132812	1.726538299560547	0.3034327087402344	2.19401171875	1.689906188964844	0.325903335571289	2.087411010742187	1.645359405517578	0.4077803039550781	2.080117309570312	1.372483581542969	0.4574015197753906	2.005192687988282	1.169581504821777	0.3733923034667969	2.011016235351563	1.088895935058594	0.3445285339355469	2.033994873046875	1.007538774490357	0.3051753387451172	2.022998657226562	1.065679830551147	0.3251138763427734	2.2380341796875	1.691462371826172	0.2751559448242188	2.302094360351562	1.652678863525391	0.1670775299072266	2.357479248046875	1.381232894897461	0.1146189918518066	2.27138037109375	1.168620018005371	0.0765170841217041	2.266039428710938	1.13696866607666	0.1130159416198731
428	14.233333	2.219981567382812	1.18823316192627	0.2787211303710938	2.208565307617187	1.367109466552734	0.2787366943359375	2.20325244140625	1.510272262573242	0.2821515655517578	2.217699584960938	1.726526641845703	0.3041754913330078	2.194108642578125	1.68988818359375	0.3267000427246094	2.087638061523437	1.645287231445312	0.4088802185058594	2.080512084960938	1.37228352355957	0.4582525634765625	2.005382019042969	1.169408180236816	0.3741005096435547	2.011791564941406	1.088495468139648	0.3442910308837891	2.034048583984375	1.009821218490601	0.3022151794433594	2.023144653320312	1.065856405258179	0.3255723876953125	2.23802783203125	1.691442321777344	0.2758124389648438	2.301861083984375	1.65263427734375	0.1675276794433594	2.35686376953125	1.381039657592773	0.1150414428710937	2.270436889648438	1.168561325073242	0.07698023414611815	2.264523559570312	1.136566326141357	0.1156419486999512
429	14.266667	2.220061279296875	1.188146812438965	0.2788582153320313	2.208589111328125	1.367019790649414	0.2788979187011719	2.203241577148438	1.5101806640625	0.28233740234375	2.217642822265625	1.726434753417969	0.3043875122070313	2.194084594726562	1.689783996582031	0.3269302825927735	2.087731201171875	1.645134033203125	0.4092493896484375	2.080868530273437	1.372139373779297	0.4587154998779297	2.005803405761719	1.16916633605957	0.3747310028076172	2.012553100585937	1.088176559448242	0.344886978149414	2.034735961914063	1.010090951919556	0.3024329071044922	2.024256713867188	1.065740139007568	0.3261297607421875	2.237954956054687	1.691363098144531	0.2759963226318359	2.301718383789062	1.652605255126953	0.1676442642211914	2.356844848632813	1.381055191040039	0.1150735626220703	2.270584716796875	1.168511474609375	0.07703075027465819	2.264769165039063	1.13653076171875	0.1156470680236816
430	14.3	2.22001123046875	1.18701091003418	0.2804250793457032	2.207985229492188	1.365682235717773	0.2797590942382813	2.203091918945312	1.508715606689453	0.2834093933105469	2.216164916992187	1.725145599365234	0.3031083068847656	2.192845825195313	1.688584289550781	0.3260257110595703	2.086668334960938	1.645059600830078	0.4093171234130859	2.080556396484375	1.372417617797852	0.45952197265625	2.00487158203125	1.169577110290527	0.3762180480957031	2.013397888183594	1.088482654571533	0.3444765014648438	2.048057983398437	1.021476511001587	0.2898026275634765	2.033445861816406	1.070474937438965	0.3250541839599609	2.23667626953125	1.689951751708984	0.2751220245361328	2.30143310546875	1.651660552978516	0.1675069198608398	2.357991577148438	1.380193283081055	0.1166342735290527	2.269751831054688	1.168597434997559	0.07552835655212402	2.26297705078125	1.132384708404541	0.1127477340698242
431	14.333333	2.220657958984375	1.187447319030762	0.2812074127197266	2.20901318359375	1.366486968994141	0.2805641937255859	2.203662109375	1.509794158935547	0.283579345703125	2.21797509765625	1.726371765136719	0.3048229217529297	2.194441162109375	1.689743530273438	0.3275726928710938	2.087498291015625	1.646669677734375	0.4106259613037109	2.082032348632812	1.373562881469727	0.4612884674072266	2.006895629882813	1.169613273620606	0.3787400665283203	2.017432006835937	1.0879440574646	0.3493062896728515	2.050610656738281	1.023772151947021	0.2906580047607422	2.033052307128906	1.068885496139526	0.3288099060058594	2.238296508789062	1.691177154541016	0.2764921112060547	2.302762329101562	1.653093475341797	0.168239860534668	2.359807250976562	1.380838043212891	0.1185774574279785	2.271856811523437	1.168549415588379	0.07700298500061036	2.262798583984375	1.131362007141113	0.1182346000671387
432	14.366667	2.220587768554688	1.187351318359375	0.2816155548095703	2.20878173828125	1.366388488769531	0.2811392669677735	2.20331005859375	1.509694107055664	0.2842837371826172	2.217451904296875	1.726273681640625	0.305694580078125	2.194034790039063	1.689594573974609	0.3284920959472656	2.087447875976562	1.646306030273438	0.4119248504638672	2.082704345703125	1.37316813659668	0.4625068817138672	2.00770068359375	1.169024131774902	0.380234375	2.018431274414063	1.087305835723877	0.3508612518310547	2.051603393554688	1.022904674530029	0.2925883483886719	2.034179504394531	1.068310287475586	0.3300559539794922	2.237718505859375	1.691129669189453	0.2772556762695313	2.301774780273438	1.653177276611328	0.1687007598876953	2.358656127929688	1.380956985473633	0.1186001205444336	2.27067822265625	1.16863744354248	0.07720884513854981	2.261838134765625	1.131335700988769	0.1185683822631836
433	14.4	2.222252807617187	1.186981491088867	0.2837473754882812	2.209711059570313	1.365996307373047	0.2833729400634766	2.204734497070312	1.509323318481445	0.2873768768310547	2.216579467773437	1.726267944335937	0.3071060791015625	2.193780639648438	1.689494934082031	0.3303939514160156	2.087100463867188	1.645986175537109	0.4142622528076172	2.082718383789063	1.373374954223633	0.4677663269042969	2.008252258300781	1.16955778503418	0.3837212829589843	2.020461059570312	1.08753604888916	0.3522539215087891	2.052643371582031	1.025968629837036	0.2935078582763672	2.034419494628906	1.068475254058838	0.33467236328125	2.237003540039062	1.691125823974609	0.278720458984375	2.298735107421875	1.653340698242187	0.1688045501708985	2.354428100585937	1.381023086547851	0.1192681503295898	2.269473510742188	1.167937889099121	0.07703240394592285	2.25998388671875	1.131653259277344	0.1221292419433594
434	14.433333	2.22233837890625	1.186984985351562	0.2838324737548829	2.210148559570313	1.366076782226563	0.2832960205078125	2.205276245117187	1.509453567504883	0.2870443572998047	2.21779150390625	1.726275085449219	0.3081285705566407	2.194823852539062	1.689437683105469	0.33115185546875	2.087726318359375	1.645943389892578	0.4143363189697266	2.083630493164063	1.373459213256836	0.4691102752685547	2.008868591308594	1.169823379516602	0.3846291961669922	2.020854614257813	1.087886920928955	0.3542785034179687	2.054756774902344	1.025525522232056	0.2955018005371094	2.036180358886718	1.069574935913086	0.3349798126220703	2.238159912109375	1.691224029541015	0.2795611572265625	2.300321166992187	1.654193511962891	0.1695719451904297	2.35801611328125	1.382244934082031	0.1191262588500976	2.270980712890625	1.169999298095703	0.07587526512145996	2.260971923828125	1.132193439483642	0.1212666206359863
435	14.466667	2.221883422851563	1.186036041259765	0.2847219848632813	2.209424194335937	1.365062393188477	0.2846061706542969	2.203571166992187	1.508375747680664	0.2880310821533203	2.216610961914062	1.725171295166016	0.3090203094482422	2.193422119140625	1.688386047363281	0.3319395141601563	2.0867705078125	1.645425048828125	0.4154546203613281	2.087047607421875	1.373293899536133	0.4708455047607422	2.0142255859375	1.168832290649414	0.3869571838378906	2.02115478515625	1.088862266540527	0.358440673828125	2.051877685546875	1.019894588470459	0.3015186767578125	2.033895446777344	1.069643533706665	0.3370704345703125	2.237017822265625	1.690073059082031	0.2805975036621094	2.30042724609375	1.653390502929688	0.1711690063476562	2.3579765625	1.381848281860351	0.1203348693847656	2.274432373046875	1.16834049987793	0.07625992584228516	2.26371630859375	1.130495048522949	0.1251579322814941
436	14.5	2.221985961914062	1.187055740356445	0.2847349548339844	2.209370849609375	1.366141662597656	0.284843994140625	2.203355346679688	1.50949853515625	0.2884687194824219	2.216953735351562	1.726298583984375	0.3098741760253906	2.193761840820312	1.68949331665039	0.3328265075683594	2.087453369140625	1.646446136474609	0.4171461334228516	2.0868681640625	1.373889526367187	0.4707993469238281	2.014682800292969	1.168541854858399	0.3884388580322266	2.019626525878906	1.087472522735596	0.3539171752929687	2.053715454101563	1.010651212692261	0.3012059020996094	2.035120239257813	1.068318483352661	0.3384622039794922	2.237185546875	1.691212677001953	0.2812752532958984	2.300848999023438	1.655928771972656	0.1713866424560547	2.362280883789063	1.384698379516601	0.1215224151611328	2.275342407226562	1.172244590759278	0.07748509407043457	2.263054077148437	1.131501819610596	0.1285432815551758
437	14.533333	2.222583129882812	1.187001014709473	0.2847871246337891	2.209988037109375	1.366024536132812	0.28530615234375	2.203878173828125	1.509323516845703	0.2891797332763672	2.217134887695313	1.726163848876953	0.3097893371582031	2.194045532226562	1.689400177001953	0.3329029998779297	2.087259155273437	1.646229614257813	0.4161799011230469	2.086936889648437	1.373735977172851	0.4696570281982422	2.01467822265625	1.167634757995605	0.3895349578857422	2.020672241210938	1.08658120727539	0.3556891326904297	2.049599304199218	1.02350963973999	0.2947535858154297	2.035076416015625	1.066658325195312	0.3369474487304688	2.237379150390625	1.691031066894531	0.281290267944336	2.300000244140625	1.654487213134765	0.1711200637817383	2.359973022460937	1.383004638671875	0.1220114135742187	2.275795776367187	1.169846084594726	0.07724082946777344	2.263083984375	1.128985912322998	0.1276146583557129
438	14.566667	2.22327099609375	1.186304985046387	0.285454833984375	2.210584106445313	1.36558544921875	0.2855680084228516	2.204176025390625	1.509095199584961	0.2888925476074219	2.217762451171875	1.72609945678711	0.3106790466308594	2.194468139648437	1.689215423583984	0.3335205993652344	2.08654150390625	1.644934448242187	0.4154545593261719	2.083770751953125	1.37148844909668	0.4668495483398438	2.015138488769531	1.163534019470215	0.3865518951416016	2.018923461914063	1.083843952178955	0.3540554656982422	2.047719970703125	1.024166669845581	0.2963208770751953	2.0445712890625	1.061595281600952	0.3323695526123047	2.238096801757813	1.691022033691406	0.2820709991455078	2.30122509765625	1.654978118896484	0.1718147811889648	2.359174438476562	1.382981750488281	0.1209670639038086	2.274660766601563	1.169521347045898	0.07727556800842285	2.265989624023438	1.128468353271484	0.1263628311157227
439	14.6	2.222968383789063	1.187142524719238	0.2849671783447266	2.209711303710938	1.366306015014648	0.285019775390625	2.202617431640625	1.509724975585938	0.2880924224853516	2.2170419921875	1.726422271728516	0.3109412536621093	2.19372119140625	1.689538879394531	0.3336763458251953	2.087165771484375	1.645294281005859	0.4177955322265625	2.083845336914063	1.371575485229492	0.4668794403076172	2.015038269042969	1.16352507019043	0.3873601684570313	2.016403503417969	1.084236778259277	0.3502920837402344	2.047857116699219	1.013074209213257	0.2978795776367188	2.036901428222656	1.060196125030517	0.3317052459716797	2.237130737304688	1.691432586669922	0.2820802917480469	2.300786376953125	1.656201995849609	0.1720948028564453	2.35913525390625	1.384039672851562	0.1224259757995605	2.272774169921875	1.171415176391601	0.07791547966003418	2.26412646484375	1.127636245727539	0.1253447799682617
440	14.633333	2.223839111328125	1.186528854370117	0.2858001708984375	2.210635498046875	1.365542007446289	0.2859296112060547	2.203304443359375	1.50882991027832	0.2887710418701172	2.218679077148438	1.725333282470703	0.3111374664306641	2.195177124023438	1.688626220703125	0.3339355316162109	2.08799755859375	1.645197357177735	0.4175920104980469	2.0843154296875	1.371950271606445	0.4680717468261719	2.019034912109375	1.162266723632813	0.3897376861572266	2.018821228027344	1.084673542022705	0.3528428802490234	2.036254516601562	1.017616905212402	0.302606185913086	2.043337219238281	1.06116477394104	0.3230792236328125	2.238632446289063	1.690228759765625	0.2823745727539062	2.302328002929688	1.654562255859375	0.1725314331054688	2.359208984375	1.38236051940918	0.1224047775268555	2.27209228515625	1.17043669128418	0.07786679649353027	2.26058984375	1.126372585296631	0.1300119819641113
441	14.666667	2.223481567382812	1.186796325683594	0.2863685760498047	2.210740966796875	1.366158248901367	0.2867406005859375	2.203400756835937	1.509704406738281	0.2894862060546875	2.218938354492187	1.726512359619141	0.312506103515625	2.195428588867188	1.689685577392578	0.3352923126220703	2.087901489257812	1.645722839355469	0.4185259704589844	2.084800903320312	1.371908798217774	0.4688497772216797	2.019547058105469	1.16177710723877	0.3904170684814453	2.018794616699219	1.084012519836426	0.3523930511474609	2.045038818359375	1.015463352203369	0.2999550628662109	2.042227355957031	1.058413515090942	0.3249676055908203	2.238852172851562	1.691421630859375	0.2835378112792969	2.301767944335937	1.655358367919922	0.1729772720336914	2.35978369140625	1.382842819213867	0.1225563507080078	2.272682373046875	1.170526512145996	0.07753368377685546	2.260592651367188	1.126930850982666	0.1291058692932129
442	14.7	2.224695678710938	1.187612266540527	0.2860283966064453	2.21255126953125	1.367092330932617	0.2873482971191406	2.205895263671875	1.510708938598633	0.2910340423583985	2.220363891601562	1.727592559814453	0.3145884094238282	2.196719116210938	1.690630706787109	0.3370343780517578	2.087900146484375	1.645588653564453	0.4184302215576172	2.081746215820313	1.371498382568359	0.4681983184814453	2.017501342773437	1.161969116210938	0.3871878356933594	2.018546142578125	1.083333824157715	0.3519069061279297	2.047203186035156	1.014163736343384	0.2992721252441406	2.035482604980469	1.058042728424072	0.3314715576171875	2.240749633789063	1.69261474609375	0.2858015899658203	2.305057006835938	1.657453277587891	0.1759019241333008	2.36207666015625	1.3849150390625	0.1239317474365234	2.27275732421875	1.17364380645752	0.07809839820861816	2.261839965820313	1.127682895660401	0.1281990165710449
443	14.733333	2.22584814453125	1.188486701965332	0.28550244140625	2.21374560546875	1.367996490478516	0.286788818359375	2.207281860351562	1.511642471313476	0.2904742431640625	2.220934936523438	1.728753814697266	0.3128892211914063	2.197544799804688	1.691804901123047	0.3356171112060547	2.08955810546875	1.647076812744141	0.4180176239013672	2.082065795898437	1.37301432800293	0.4682557983398438	2.0186318359375	1.162411415100098	0.3892032470703125	2.019144897460937	1.083939556121826	0.3542200164794922	2.047247436523437	1.013077039718628	0.3048659210205078	2.037972839355469	1.057677196502686	0.3296691436767578	2.241343017578125	1.693701141357422	0.2841914215087891	2.305418701171875	1.658706512451172	0.1740443954467774	2.36188134765625	1.385865447998047	0.122886848449707	2.274514892578125	1.173156799316406	0.07822570610046387	2.264082641601562	1.127156600952148	0.1298884239196778
444	14.766667	2.2247001953125	1.188141212463379	0.2868211822509765	2.212959838867187	1.367654754638672	0.2880798797607422	2.20673193359375	1.511288864135742	0.2917490844726562	2.2195087890625	1.728439514160156	0.3138573150634766	2.19624365234375	1.691449737548828	0.3365960693359375	2.087646362304687	1.646441558837891	0.4180899810791016	2.080558227539062	1.372403656005859	0.468176284790039	2.017439147949219	1.161934577941895	0.3886914825439453	2.019750427246094	1.08284672164917	0.354343246459961	2.049011413574219	1.013290662765503	0.3026656494140625	2.037113830566406	1.057447345733642	0.3297869110107422	2.240079833984375	1.693422424316406	0.2852512969970703	2.303764282226562	1.657124450683594	0.1754856643676758	2.360176391601562	1.383883422851563	0.126800537109375	2.268507080078125	1.171860229492188	0.08711061859130859	2.264258178710937	1.12617317199707	0.1241643562316894
445	14.8	2.225273803710937	1.18878426361084	0.2883830108642578	2.212696166992187	1.36831314086914	0.2885405883789063	2.2057353515625	1.512004821777344	0.2912072143554688	2.21990380859375	1.729126434326172	0.3137711334228516	2.196510986328125	1.692187347412109	0.3365367736816406	2.088011596679688	1.648555938720703	0.4188367309570312	2.0808369140625	1.374368530273437	0.4687250366210938	2.017683532714844	1.162423088073731	0.3930956115722656	2.014262145996094	1.084174785614014	0.3582239227294922	2.044216247558594	1.014838710784912	0.3095885009765625	2.032521240234375	1.056365242004395	0.3302989044189453	2.2401474609375	1.694055541992187	0.284981216430664	2.304299560546875	1.65860205078125	0.1750270919799805	2.359008666992187	1.384752334594726	0.1266160888671875	2.268588623046875	1.171949577331543	0.08671904754638671	2.263922729492188	1.126666568756103	0.1259635314941406
446	14.833333	2.22529248046875	1.188145172119141	0.2898712005615234	2.2120625	1.36762890625	0.2898821105957031	2.205070678710937	1.511309646606446	0.2928070526123047	2.220246704101562	1.728482055664062	0.3145445251464843	2.196773803710938	1.691703674316406	0.3375435028076172	2.087951416015625	1.648351104736328	0.419403564453125	2.081427368164062	1.374089492797852	0.4689231567382812	2.019282043457031	1.161416656494141	0.3945398101806641	2.014055053710937	1.083330051422119	0.3576392669677734	2.0410537109375	1.013174379348755	0.3075441131591797	2.034955017089843	1.056768287658691	0.3291697540283203	2.240242065429688	1.693233551025391	0.2857905426025391	2.30460205078125	1.658111602783203	0.1759114379882812	2.359979125976563	1.384450805664063	0.1271263961791992	2.270332153320313	1.171570579528808	0.08538572311401367	2.26252587890625	1.125557998657226	0.1316509971618652
[truncated: 11 more rows]
[truncated: 48 more columns]
