# Supplementary material for: Simulation of Human Movement in Zero Gravity
Source: Sensors (Basel). 2024 Mar 9;24(6):1770. doi: 10.3390/s24061770 (PMC10976247; doi:10.3390/s24061770)
Supplement: Supplementary file 1 [file sensors-24-01770-s001.zip › supplementary/motion_data/6 GodanJump/output.sto]

UNKNOWN
version=1
nRows=456
nColumns=30
inDegrees=no
endheader
time	/jointset/global/yaw/value	/jointset/global/roll/value	/jointset/global/pitch/value	/jointset/global/longitudinal/value	/jointset/global/vertical/value	/jointset/global/lateral/value	/jointset/SpineL/SpineL_LL/value	/jointset/SpineL/SpineL_RR/value	/jointset/SpineL/SpineL_FE/value	/jointset/SpineU/SpineU_FE/value	/jointset/Hip_r/Hip_EF_r/value	/jointset/Hip_r/Hip_RR_r/value	/jointset/Hip_r/Hip_DB_r/value	/jointset/Knee_r/Knee_FE_r/value	/jointset/Hip_l/Hip_EF_l/value	/jointset/Hip_l/Hip_RR_l/value	/jointset/Hip_l/Hip_BD_l/value	/jointset/Knee_l/Knee_FE_l/value	/jointset/Shoulder_r/Shoulder_BD_r/value	/jointset/Shoulder_r/Shoulder_EF_r/value	/jointset/Shoulder_r/Shoulder_RR_r/value	/jointset/Elbow_r/Elbow_EF_r/value	/jointset/Shoulder_l/Shoulder_DB_l/value	/jointset/Shoulder_l/Shoulder_EF_l/value	/jointset/Shoulder_l/Shoulder_RR_l/value	/jointset/Elbow_l/Elbow_EF_l/value	/jointset/Neck/Neck_LL/value	/jointset/Neck/Neck_RR/value	/jointset/Neck/Neck_FE/value
      0.03292367	      2.29463090	     -0.08151039	     -0.24095468	      2.34029830	      1.18850176	      0.43563117	      0.00795580	     -0.01483910	      0.38818268	     -0.19486261	      0.29045281	     -0.01133398	      0.02851208	     -0.24859873	      0.19960672	      0.06803272	     -0.06104604	     -0.15465149	      0.05808418	     -0.15260592	     -0.03366662	      0.85749704	     -0.07603983	     -0.05410077	     -0.01938306	      0.57153571	      0.02167456	     -0.00284112	      0.01607034
      0.06625667	      2.28804139	     -0.07494389	     -0.23707610	      2.34216463	      1.18887921	      0.43584003	     -0.00742667	     -0.01376224	      0.38650022	     -0.20815269	      0.28241305	      0.01163859	      0.02773852	     -0.21148463	      0.21130123	      0.02946438	     -0.05941724	     -0.18789492	      0.06713664	     -0.08192215	     -0.04679752	      0.71429310	     -0.11002078	     -0.00983601	     -0.00768378	      0.46889256	     -0.00230661	      0.01548846	      0.02918174
      0.09958967	      2.29048919	     -0.10664499	     -0.25539227	      2.34821127	      1.18942112	      0.43471465	      0.02839307	     -0.00874733	      0.39553644	     -0.19353870	      0.30709294	      0.01849830	     -0.02538338	     -0.20505186	      0.23106335	      0.02305723	     -0.10643122	     -0.15701510	      0.10275162	     -0.12260007	     -0.04613009	      0.86891840	     -0.12819569	     -0.05884926	      0.01553130	      0.59073951	     -0.02785791	     -0.01290268	      0.01935665
      0.13292267	      2.28970350	     -0.11221456	     -0.25667561	      2.35164027	      1.19005298	      0.43389938	      0.02393633	     -0.01881545	      0.39717126	     -0.20040945	      0.32336126	     -0.03564171	     -0.05059069	     -0.22123159	      0.22133892	      0.03796427	     -0.11991125	     -0.09519962	      0.11662633	     -0.06821128	     -0.04540371	      0.72603704	     -0.14147790	     -0.02974925	     -0.02328016	      0.47160847	      0.03017892	      0.00268400	      0.01409220
      0.16625567	      2.29877901	     -0.09447547	     -0.26326214	      2.35239706	      1.18978723	      0.43615849	      0.00088755	     -0.02061014	      0.39395116	     -0.19631363	      0.32720681	     -0.00322494	     -0.03475513	     -0.20497683	      0.25820606	      0.03770501	     -0.09803815	     -0.15694852	      0.12026708	     -0.11810141	     -0.04529070	      0.83480763	     -0.14757126	     -0.05538843	      0.01257004	      0.57293580	     -0.00371649	     -0.00191595	      0.01919063
      0.19958867	      2.28499071	     -0.07889713	     -0.24657690	      2.34936876	      1.18956718	      0.43619063	     -0.02649153	      0.00625719	      0.38584964	     -0.21825122	      0.29611828	     -0.00799220	     -0.01770592	     -0.15616882	      0.23706098	      0.03440543	     -0.07379327	     -0.14636667	      0.10791197	     -0.11502631	     -0.04563525	      0.75870894	     -0.12555288	     -0.02441745	     -0.00571673	      0.52757319	     -0.02549732	     -0.00699216	      0.02570907
      0.23292167	      2.28620509	     -0.08404362	     -0.25069258	      2.34916219	      1.18969059	      0.43615575	     -0.02077721	      0.00488925	      0.39004938	     -0.21290770	      0.30564264	     -0.02063536	     -0.02521082	     -0.17670508	      0.23797145	      0.03348502	     -0.07623762	     -0.12242936	      0.09670142	     -0.13820675	     -0.04516204	      0.74012191	     -0.08890238	     -0.05995917	      0.01121493	      0.55384937	      0.01351998	      0.01658295	      0.00124023
      0.26625467	      2.31644939	     -0.10312756	     -0.25769247	      2.35000679	      1.18988144	      0.43521820	      0.01936303	     -0.02312799	      0.39801112	     -0.21813789	      0.30769468	     -0.00475813	     -0.04619436	     -0.19359532	      0.25475169	      0.03213645	     -0.09689227	     -0.12948817	      0.09285499	     -0.16836545	     -0.04502016	      0.81152163	     -0.04401138	     -0.08365466	      0.01703085	      0.54467371	      0.01414865	     -0.00849570	      0.00465992
      0.29958767	      2.30933900	     -0.10346403	     -0.24416753	      2.34775958	      1.18973194	      0.43474401	      0.02407977	     -0.02008153	      0.38683528	     -0.22722141	      0.28429575	     -0.02543616	     -0.04077674	     -0.17149343	      0.23343419	      0.03679726	     -0.09039931	     -0.11296838	      0.07217594	     -0.11883721	     -0.04469313	      0.66195790	     -0.03320750	     -0.08838181	      0.01901613	      0.53014600	      0.00215487	     -0.01312430	      0.02526575
      0.33292067	      2.28585690	     -0.08716906	     -0.25314317	      2.34536392	      1.18945478	      0.43788164	     -0.00049641	      0.01775619	      0.39821378	     -0.22192816	      0.29184562	      0.00068134	     -0.00778959	     -0.15526225	      0.24867194	      0.03445188	     -0.06037008	     -0.13141365	      0.05133508	     -0.17769376	     -0.04516805	      0.82846145	     -0.05744744	     -0.10280086	      0.01364648	      0.58025628	     -0.01038199	      0.00459107	      0.02487025
      0.36625367	      2.27932242	     -0.07693019	     -0.25079156	      2.34400230	      1.18965537	      0.43903493	     -0.01032630	      0.01589292	      0.39896790	     -0.22147669	      0.28132450	     -0.01909793	      0.01241396	     -0.13174511	      0.24976627	      0.03338986	     -0.04332832	     -0.14017971	      0.04145205	     -0.10053656	     -0.04444082	      0.62856198	     -0.09623115	     -0.08417033	      0.00728607	      0.52691979	     -0.00801512	      0.01129527	      0.01075231
      0.39958667	      2.29444188	     -0.09751728	     -0.25861722	      2.34527330	      1.18965890	      0.43819187	      0.02511579	      0.00852478	      0.40602886	     -0.21558605	      0.28271307	     -0.01416909	     -0.00652663	     -0.13589923	      0.25422508	      0.03217423	     -0.06826415	     -0.12095836	      0.06618030	     -0.13279039	     -0.04416298	      0.80177216	     -0.12002985	     -0.09713720	     -0.00740266	      0.59731154	     -0.00991175	     -0.01870687	      0.00567422
      0.43291967	      2.30435629	     -0.10336400	     -0.25618300	      2.34544489	      1.18987984	      0.43722195	      0.03747309	     -0.00979363	      0.40740650	     -0.21912784	      0.27669242	     -0.01117975	     -0.01006965	     -0.15495809	      0.24524042	      0.03186355	     -0.07787391	     -0.10157772	      0.08315996	     -0.06694644	     -0.04301730	      0.66269355	     -0.14555815	     -0.06940063	      0.00034865	      0.54655066	      0.01565611	      0.02207948	      0.01253622
      0.46625267	      2.30642148	     -0.08763090	     -0.26327336	      2.34389102	      1.18969764	      0.43811128	      0.01397299	      0.00048762	      0.41301975	     -0.20521999	      0.27203788	     -0.02046343	      0.01250073	     -0.13883288	      0.26016086	      0.03197003	     -0.06026565	     -0.13557277	      0.08883862	     -0.10266127	     -0.04300111	      0.72185027	     -0.15307534	     -0.06720576	     -0.02406916	      0.59312093	      0.01403127	     -0.02653367	      0.01541714
      0.49958567	      2.30544575	     -0.09233431	     -0.26081123	      2.34188497	      1.18986558	      0.43572968	      0.02085040	      0.00954466	      0.42325640	     -0.21135059	      0.24582244	     -0.01157824	      0.00912766	     -0.09790601	      0.24255183	      0.03055402	     -0.06933510	     -0.11925541	      0.09379184	     -0.10656271	     -0.04227223	      0.69499919	     -0.12976856	     -0.05699874	     -0.01454052	      0.58469209	     -0.02881282	      0.02898319	      0.02310799
      0.53291867	      2.30005947	     -0.10326354	     -0.26162342	      2.34182265	      1.19014889	      0.43332081	      0.02494439	      0.02268445	      0.42860305	     -0.20263650	      0.25390453	     -0.01558865	     -0.00635076	     -0.14821071	      0.23118643	      0.03347175	     -0.08855244	     -0.11059060	      0.08451856	     -0.10454104	     -0.04232928	      0.61364214	     -0.09290087	     -0.06510179	     -0.00394893	      0.57369703	      0.00318616	     -0.02777866	      0.01724235
      0.56625167	      2.32164474	     -0.10058487	     -0.26248793	      2.34126152	      1.19019643	      0.43023244	      0.02518862	     -0.01165233	      0.43807397	     -0.20875461	      0.23595592	     -0.01367256	     -0.01049777	     -0.13852785	      0.23342928	      0.03148040	     -0.09570596	     -0.13522792	      0.06528115	     -0.13165494	     -0.04167602	      0.72040032	     -0.05991318	     -0.09311045	      0.01249516	      0.59291113	      0.02753547	      0.02875692	      0.02551667
      0.59958467	      2.32339959	     -0.09055722	     -0.24952248	      2.33972122	      1.19015075	      0.42742520	      0.01082934	     -0.02227002	      0.43175052	     -0.21423246	      0.20426597	     -0.01769614	     -0.00500657	     -0.10635806	      0.20799361	      0.02985451	     -0.09207399	     -0.12281795	      0.03730539	     -0.07943778	     -0.04181601	      0.55934237	     -0.04260555	     -0.08994925	      0.01073051	      0.53570419	     -0.00746430	     -0.02854663	      0.02584351
      0.63291767	      2.29648183	     -0.08964554	     -0.26238079	      2.34135646	      1.19041914	      0.42784011	     -0.00569427	      0.00793551	      0.44635654	     -0.20547850	      0.23968885	     -0.01602193	     -0.00797670	     -0.14682819	      0.21810252	      0.03158431	     -0.09522114	     -0.12521316	      0.02240441	     -0.12966185	     -0.04180919	      0.70399102	     -0.04662064	     -0.12298764	      0.01140846	      0.60324632	     -0.02321844	      0.02211993	      0.01797631
      0.66625067	      2.29063930	     -0.09084318	     -0.25543105	      2.34336120	      1.19069976	      0.42673864	     -0.01828830	      0.01555447	      0.43925834	     -0.21197725	      0.22824090	     -0.00772240	     -0.01746814	     -0.11383447	      0.21350427	      0.03153080	     -0.10430798	     -0.13257025	      0.02015966	     -0.06693284	     -0.04134722	      0.53489041	     -0.06781081	     -0.08283155	      0.01168705	      0.50908738	      0.01796461	     -0.00914073	      0.02396376
      0.69958367	      2.30250066	     -0.09712858	     -0.26588838	      2.34681580	      1.19081102	      0.42735730	     -0.00918157	      0.00245633	      0.43973703	     -0.20584104	      0.24552882	     -0.02168899	     -0.03314830	     -0.11035185	      0.23567016	      0.03202035	     -0.11843490	     -0.13812255	      0.04419631	     -0.09584615	     -0.04084836	      0.67023295	     -0.08983148	     -0.10595128	      0.00866692	      0.60228184	      0.00925464	     -0.00400164	      0.02646330
      0.73291667	      2.32110523	     -0.09328329	     -0.26549371	      2.34844930	      1.19098287	      0.42878839	     -0.00319429	     -0.02487211	      0.43358686	     -0.21138448	      0.25411756	     -0.00553644	     -0.03181458	     -0.12835364	      0.23771292	      0.03066864	     -0.11628451	     -0.10487752	      0.07063611	     -0.04343620	     -0.04009151	      0.55202056	     -0.10704383	     -0.06315896	     -0.01187342	      0.49494614	     -0.02301280	      0.01534450	      0.02149769
      0.76624967	      2.32235098	     -0.08477665	     -0.27130837	      2.34889208	      1.19083647	      0.43142371	     -0.01634741	     -0.01717160	      0.43048417	     -0.20459895	      0.26229838	     -0.02232326	     -0.02007067	     -0.10233109	      0.25549057	      0.03210620	     -0.10199385	     -0.11601687	      0.08740394	     -0.07649872	     -0.03974299	      0.61064717	     -0.12125995	     -0.07517687	     -0.00893146	      0.58042615	     -0.00727156	     -0.02310500	      0.00901634
      0.79958267	      2.31383866	     -0.08322253	     -0.26860759	      2.34856088	      1.19081742	      0.43343693	     -0.02181340	      0.00012778	      0.42824553	     -0.21477065	      0.26981833	     -0.01050902	     -0.01297099	     -0.10898084	      0.26105711	      0.03169035	     -0.09305162	     -0.13106512	      0.08913570	     -0.07479411	     -0.03946444	      0.56745975	     -0.11709746	     -0.03914484	     -0.01036728	      0.50417164	      0.01472160	      0.02608152	      0.01209896
      0.83291567	      2.31083328	     -0.09280801	     -0.26283995	      2.34798543	      1.19059156	      0.43362410	     -0.00536425	      0.00852366	      0.41764391	     -0.21379876	      0.26813855	     -0.01278047	     -0.01965878	     -0.11112328	      0.24871903	      0.03195966	     -0.09787410	     -0.10641849	      0.07842939	     -0.08020925	     -0.03950324	      0.53522563	     -0.09266325	     -0.06138219	     -0.01530519	      0.54031088	      0.00620563	     -0.02453822	      0.01512683
      0.86624867	      2.32645345	     -0.09800974	     -0.26704513	      2.34759407	      1.19074282	      0.43392598	      0.01802947	     -0.01602417	      0.42405723	     -0.22070499	      0.26763960	     -0.01476113	     -0.02186010	     -0.10147199	      0.25966927	      0.02994556	     -0.09836744	     -0.11422491	      0.05461306	     -0.09794535	     -0.03937608	      0.58940669	     -0.06734453	     -0.08001003	      0.00493260	      0.50199612	     -0.01707174	      0.02285424	      0.01832463
      0.89958167	      2.32554455	     -0.09220479	     -0.26326387	      2.34652437	      1.19059900	      0.43497293	      0.01581872	     -0.02319527	      0.41686936	     -0.21832316	      0.27166322	     -0.01462659	     -0.00967712	     -0.12437733	      0.25883450	      0.02915181	     -0.08427036	     -0.11972933	      0.01622059	     -0.07163139	     -0.03958682	      0.48771846	     -0.05541236	     -0.09172736	      0.00556208	      0.46588836	     -0.00337238	     -0.02011667	      0.01526428
      0.93291467	      2.30913953	     -0.09092088	     -0.26005021	      2.34490937	      1.19035973	      0.43543627	      0.01039855	     -0.00192219	      0.41879698	     -0.22661618	      0.26396581	     -0.01372627	     -0.00167319	     -0.09744695	      0.24883772	      0.03003251	     -0.07453451	     -0.10822952	     -0.01079663	     -0.10388831	     -0.04000454	      0.60198752	     -0.05840625	     -0.10451122	      0.01505566	      0.51148781	      0.01509475	      0.01419525	      0.02037101
      0.96624767	      2.30077113	     -0.09676935	     -0.25878468	      2.34541872	      1.19047143	      0.43682339	      0.01817252	      0.01341663	      0.41413060	     -0.22286233	      0.27368077	     -0.01157643	     -0.00431603	     -0.11745039	      0.25656750	      0.03100211	     -0.07509381	     -0.13084547	     -0.01564205	     -0.05771754	     -0.03976672	      0.46195563	     -0.06752345	     -0.06768254	      0.01255719	      0.42141223	      0.00895264	     -0.00574298	      0.01190652
      0.99958067	      2.31205511	     -0.10046207	     -0.26738392	      2.34614343	      1.19046161	      0.43800403	      0.03108480	      0.00586846	      0.41901043	     -0.21900291	      0.27862645	     -0.00959127	     -0.00660060	     -0.10757180	      0.27106460	      0.02988614	     -0.07598214	     -0.13024700	      0.00657111	     -0.08646326	     -0.03956961	      0.59822630	     -0.08329481	     -0.08315792	      0.00436361	      0.52514938	     -0.00946541	     -0.00397721	      0.01311936
      1.03291367	      2.32507317	     -0.08667116	     -0.26462884	      2.34567262	      1.19046752	      0.43927199	      0.01901160	     -0.01426875	      0.41387679	     -0.21906858	      0.27250997	     -0.01430850	      0.00940047	     -0.10913654	      0.26440432	      0.03105835	     -0.05831627	     -0.09948241	      0.03050046	     -0.02923473	     -0.03912837	      0.46982976	     -0.10771295	     -0.02311796	     -0.01488311	      0.39616747	     -0.00227527	      0.01423200	      0.01440243
      1.06624667	      2.33673141	     -0.08379558	     -0.27877522	      2.34724181	      1.19052801	      0.44066351	      0.01539274	     -0.01998490	      0.42103685	     -0.20646195	      0.29063714	     -0.01428061	      0.00959778	     -0.12513346	      0.29325244	      0.02983888	     -0.05616688	     -0.12684366	      0.06127291	     -0.06498435	     -0.03876842	      0.58915624	     -0.12309637	     -0.04499975	     -0.01247370	      0.52431490	      0.01023038	     -0.02257267	      0.01647700
      1.09957967	      2.33453904	     -0.09582250	     -0.26933934	      2.34750840	      1.19066363	      0.43837355	      0.02532723	     -0.01081829	      0.41684598	     -0.21377529	      0.26769060	     -0.01187192	     -0.00987930	     -0.09423048	      0.27324866	      0.02810384	     -0.07460482	     -0.10650660	      0.08127852	     -0.02470346	     -0.03843249	      0.48179936	     -0.12113871	      0.01193497	     -0.00854057	      0.39420246	      0.00732340	      0.02603115	      0.02112772
      1.13291267	      2.32642814	     -0.09695872	     -0.27684473	      2.34849317	      1.19074283	      0.43780924	      0.01739159	      0.00258302	      0.42274932	     -0.20241971	      0.28822258	     -0.00977349	     -0.01726299	     -0.13870035	      0.28074195	      0.02963876	     -0.08091918	     -0.11474298	      0.07638465	     -0.06107068	     -0.03855494	      0.56372885	     -0.10914358	     -0.02866329	     -0.01616486	      0.51213982	      0.00453703	     -0.02354935	      0.01547240
      1.16624567	      2.33684026	     -0.08475819	     -0.26822086	      2.34738487	      1.19079697	      0.43548442	      0.00252208	     -0.02049231	      0.42280202	     -0.21406389	      0.25686977	     -0.01602526	     -0.01051807	     -0.09459634	      0.27071512	      0.02854440	     -0.07384433	     -0.12597914	      0.04761529	     -0.03320686	     -0.03873064	      0.50231763	     -0.09451809	     -0.00461564	     -0.00949185	      0.39275425	     -0.00142357	      0.02106019	      0.01931493
      1.19957867	      2.32852176	     -0.07754063	     -0.27072613	      2.34778895	      1.19079696	      0.43481679	     -0.01450935	     -0.01725402	      0.42349017	     -0.20646721	      0.27162862	     -0.01540545	     -0.00775264	     -0.13489676	      0.27019464	      0.03110105	     -0.07156830	     -0.12584169	      0.01411398	     -0.05436957	     -0.03917084	      0.54969503	     -0.07876445	     -0.04712003	      0.01302698	      0.46958304	     -0.00479290	     -0.01821364	      0.01954265
      1.23291167	      2.32429230	     -0.08182067	     -0.26700839	      2.34861207	      1.19098427	      0.43326891	     -0.01466608	     -0.01487296	      0.42493657	     -0.21641205	      0.26628602	     -0.00230815	     -0.01774580	     -0.12813231	      0.26228138	      0.03026805	     -0.08357052	     -0.11938498	     -0.00639284	     -0.04012595	     -0.03936235	      0.52298154	     -0.05735690	     -0.03303811	      0.00305878	      0.40728257	     -0.00975877	      0.01235074	      0.02772378
      1.26624467	      2.32805046	     -0.08790534	     -0.26962159	      2.35060042	      1.19107832	      0.43308946	     -0.00989640	     -0.01630755	      0.42053560	     -0.20985779	      0.26620240	     -0.02269550	     -0.02935133	     -0.09925401	      0.27391727	      0.02985763	     -0.09679406	     -0.13527306	     -0.00630353	     -0.04395812	     -0.03932054	      0.53019499	     -0.04853308	     -0.04171184	      0.01247088	      0.43486601	     -0.00535198	     -0.00481224	      0.02315248
      1.29957767	      2.33400796	     -0.08388490	     -0.27623174	      2.35242856	      1.19124065	      0.43535004	     -0.01501137	     -0.02084519	      0.42300862	     -0.21458324	      0.28985659	     -0.00177178	     -0.02340109	     -0.13007077	      0.28988776	      0.02913129	     -0.09456944	     -0.13237646	      0.01070604	     -0.04143140	     -0.03921631	      0.54885464	     -0.05662151	     -0.02318249	      0.01649656	      0.43627495	      0.00379258	     -0.00415395	      0.02323013
      1.33291067	      2.33493466	     -0.07775076	     -0.27159658	      2.35289621	      1.19101185	      0.43763509	     -0.02150726	     -0.02055971	      0.40830535	     -0.21338298	      0.29058602	     -0.02037310	     -0.01206412	     -0.11290969	      0.28490647	      0.03056167	     -0.08645496	     -0.10418622	      0.03811474	     -0.02350015	     -0.03883017	      0.51552631	     -0.07572521	      0.00792419	      0.01088960	      0.41091728	      0.00370899	      0.01264484	      0.01812764
      1.36624367	      2.34292834	     -0.07883837	     -0.28262280	      2.35474505	      1.19110649	      0.44096310	     -0.01412809	     -0.01932887	      0.41260564	     -0.21489335	      0.31022105	     -0.00797469	     -0.00656913	     -0.10202025	      0.31652175	      0.02871022	     -0.08486374	     -0.13066466	      0.07071572	     -0.04036319	     -0.03858342	      0.57737670	     -0.09449147	      0.01030205	      0.00112281	      0.47560884	     -0.00894907	     -0.01951799	      0.01382107
      1.39957667	      2.33961400	     -0.08238370	     -0.27857136	      2.35567590	      1.19096361	      0.44320540	     -0.00496493	     -0.01846516	      0.39887596	     -0.21353035	      0.32310601	     -0.01779219	     -0.00407605	     -0.11909964	      0.31709567	      0.03007852	     -0.08499207	     -0.12377438	      0.08502543	     -0.00758691	     -0.03829594	      0.49325923	     -0.11121108	      0.04095110	     -0.00775786	      0.39152084	     -0.01284273	      0.02253863	      0.01109574
      1.43290967	      2.34144264	     -0.08487141	     -0.28069628	      2.35558229	      1.19085799	      0.44421683	      0.00273516	     -0.01898891	      0.39998261	     -0.22021825	      0.32448089	     -0.00676260	      0.00008325	     -0.09580964	      0.31640041	      0.02931082	     -0.08336380	     -0.10283698	      0.07891345	     -0.04110589	     -0.03838358	      0.60871884	     -0.11815468	      0.00731648	     -0.01315608	      0.49160503	      0.00078790	     -0.01571346	      0.01760741
      1.46624267	      2.33806113	     -0.08725325	     -0.27690977	      2.35554861	      1.19087907	      0.44544258	      0.01098403	     -0.02325095	      0.39292942	     -0.22095702	      0.33439177	     -0.01841221	      0.00336392	     -0.11883317	      0.32148248	      0.02987217	     -0.07998907	     -0.12866192	      0.05042649	     -0.00324140	     -0.03863662	      0.48021299	     -0.11451993	      0.02351205	     -0.00020565	      0.37262641	      0.01161877	      0.00405882	      0.01270612
      1.49957567	      2.33152467	     -0.09293589	     -0.27738966	      2.35431641	      1.19065585	      0.44590109	      0.02308058	     -0.01352435	      0.39485640	     -0.22443998	      0.33443127	     -0.00837241	      0.00426765	     -0.10521668	      0.32066349	      0.02959768	     -0.07845084	     -0.13452020	      0.02064040	     -0.05457824	     -0.03907013	      0.62322935	     -0.09321224	     -0.02340691	     -0.00510994	      0.48081789	      0.00373883	      0.00712625	      0.01603216
      1.53290867	      2.32211667	     -0.08974571	     -0.26624388	      2.35182117	      1.19050441	      0.44644994	      0.02260577	     -0.00405752	      0.38870587	     -0.23430910	      0.32656649	     -0.01586267	      0.01469758	     -0.11067203	      0.29826540	      0.03079668	     -0.06512943	     -0.11384840	     -0.00925296	     -0.01544134	     -0.03930212	      0.48142927	     -0.07248455	      0.00622388	     -0.00674357	      0.37648975	     -0.00355060	     -0.01381791	      0.01565213
      1.56624167	      2.33410744	     -0.08296138	     -0.27571621	      2.35113906	      1.19031294	      0.44856716	      0.02471511	     -0.01846728	      0.39381006	     -0.22678615	      0.33986419	     -0.00335056	      0.02784418	     -0.12477057	      0.31972720	      0.02895364	     -0.04835954	     -0.14229228	     -0.01617959	     -0.06209667	     -0.03948144	      0.61552192	     -0.05824121	     -0.02708902	      0.01341608	      0.47242840	     -0.00496602	      0.00749254	      0.01257980
      1.59957467	      2.33861300	     -0.08260754	     -0.26825241	      2.35008209	      1.19030622	      0.44873267	      0.02691276	     -0.02017070	      0.38917074	     -0.23525325	      0.32173436	     -0.02269760	      0.02838766	     -0.09582898	      0.30851720	      0.02948482	     -0.04185510	     -0.13373628	     -0.00381232	     -0.02304984	     -0.03921971	      0.51541348	     -0.05267993	      0.02096069	      0.01353968	      0.38662967	      0.00598274	      0.00446925	      0.01797900
      1.63290767	      2.33473603	     -0.08656822	     -0.27699746	      2.35132965	      1.19034202	      0.44997347	      0.02781841	     -0.00732598	      0.39222482	     -0.22441535	      0.34486549	      0.00001902	      0.02077990	     -0.12885608	      0.31696575	      0.02991797	     -0.04353420	     -0.12364344	      0.02593094	     -0.04484000	     -0.03887715	      0.58911466	     -0.06069618	      0.01327847	      0.00815233	      0.47839886	      0.01495067	     -0.01450899	      0.01573396
      1.66624067	      2.33908772	     -0.08589811	     -0.27747965	      2.35234105	      1.19050850	      0.44971904	      0.02571847	     -0.01388988	      0.39385502	     -0.22642524	      0.33828045	     -0.01853345	      0.01300636	     -0.10711320	      0.31980837	      0.02979014	     -0.04396173	     -0.12750494	      0.05628735	     -0.01750551	     -0.03851169	      0.55914642	     -0.08067861	      0.05247038	      0.00438168	      0.41659410	      0.00812717	      0.01611099	      0.01651179
      1.69957367	      2.34273544	     -0.08184585	     -0.28177776	      2.35396014	      1.19054421	      0.44936653	      0.01714833	     -0.02225301	      0.39333746	     -0.21648228	      0.34368638	     -0.01302569	      0.00716340	     -0.11404038	      0.32913920	      0.02837875	     -0.04360001	     -0.13896920	      0.07471540	     -0.00989466	     -0.03809087	      0.57160985	     -0.10165101	      0.04569064	     -0.01229692	      0.46227696	     -0.00254266	     -0.01017753	      0.01368667
      1.73290667	      2.33709318	     -0.08359982	     -0.28014247	      2.35488503	      1.19065787	      0.44736521	      0.01126767	     -0.01975956	      0.39720977	     -0.22167670	      0.34192911	     -0.00958724	     -0.00645640	     -0.12325485	      0.31944403	      0.02923067	     -0.05204983	     -0.12448015	      0.07841950	     -0.00527619	     -0.03811963	      0.60493503	     -0.11295276	      0.05319670	     -0.01393264	      0.45253221	     -0.01063120	      0.00434321	      0.01960426
      1.76623967	      2.33448140	     -0.08619883	     -0.27597081	      2.35540904	      1.19076204	      0.44475981	      0.00677981	     -0.02096171	      0.39454940	     -0.21721833	      0.32584781	     -0.01748086	     -0.02010340	     -0.10017517	      0.31155250	      0.02894853	     -0.06207922	     -0.12898103	      0.06518642	      0.00960153	     -0.03811407	      0.55306501	     -0.10659301	      0.04821161	     -0.01149169	      0.43317215	     -0.00522588	     -0.00020224	      0.01541747
      1.79957267	      2.33549526	     -0.08352453	     -0.28200789	      2.35567079	      1.19092208	      0.44378206	     -0.00156919	     -0.02173602	      0.40571287	     -0.21874457	      0.33288731	     -0.00511928	     -0.02235081	     -0.12096416	      0.32319961	      0.02846217	     -0.06357925	     -0.15420482	      0.04480619	     -0.02275438	     -0.03839832	      0.63380722	     -0.08227290	      0.02346404	     -0.01330924	      0.48146296	      0.00352443	     -0.00530697	      0.01953181
      1.83290567	      2.33216481	     -0.07675533	     -0.26948262	      2.35377733	      1.19072939	      0.44252897	     -0.01306253	     -0.02121723	      0.39603242	     -0.22308291	      0.31425601	     -0.01957489	     -0.01529484	     -0.12052224	      0.29990399	      0.02960073	     -0.05774484	     -0.13538612	      0.02374524	      0.00177473	     -0.03853872	      0.53504245	     -0.05482493	      0.04128802	      0.01569080	      0.40629500	      0.00409208	      0.01101397	      0.02472329
      1.86623867	      2.34109895	     -0.07405517	     -0.27565180	      2.35305540	      1.19066621	      0.44300151	     -0.01219704	     -0.02360605	      0.40395326	     -0.22420730	      0.31409628	     -0.00165944	     -0.00785525	     -0.11399754	      0.31020850	      0.02800125	     -0.05510775	     -0.14160595	      0.02142846	     -0.04473880	     -0.03873255	      0.65302714	     -0.02126913	      0.00849547	      0.00484668	      0.51081270	     -0.00835969	     -0.01747575	      0.02535677
      1.89957167	      2.34130225	     -0.07691367	     -0.27168765	      2.35303177	      1.19068858	      0.44405511	     -0.00535589	     -0.02282484	      0.39815010	     -0.22600556	      0.31556890	     -0.02346539	     -0.00586256	     -0.12380299	      0.31244708	      0.02939954	     -0.05807093	     -0.15058765	      0.03054076	     -0.00377943	     -0.03836858	      0.52515021	     -0.00592012	      0.04654406	      0.01013796	      0.40252430	     -0.01442364	      0.01780157	      0.01872306
      1.93290467	      2.34581968	     -0.08081288	     -0.27744915	      2.35382912	      1.19053522	      0.44576838	      0.00254499	     -0.01963936	      0.39823564	     -0.22497293	      0.32577631	      0.00248499	     -0.00195675	     -0.12533067	      0.32370095	      0.02826686	     -0.06222476	     -0.14406525	      0.05296385	     -0.03932581	     -0.03827200	      0.66318692	     -0.01414188	      0.02172151	      0.01417632	      0.53003620	     -0.00184495	     -0.00684650	      0.02011244
      1.96623767	      2.34756373	     -0.08193461	     -0.27199905	      2.35437880	      1.19057799	      0.44726380	      0.00813634	     -0.02554306	      0.38973800	     -0.23206914	      0.32326345	     -0.02227252	      0.00417590	     -0.11296585	      0.31970753	      0.02835954	     -0.06288345	     -0.12686961	      0.07131707	      0.01810010	     -0.03794645	      0.54544154	     -0.04455761	      0.06708472	      0.01471670	      0.42800971	      0.01222480	     -0.00496198	      0.01892877
      1.99957067	      2.34490682	     -0.08574892	     -0.28430893	      2.35626045	      1.19056421	      0.45029325	      0.01825658	     -0.02235831	      0.39170223	     -0.22189138	      0.35038854	     -0.00419487	      0.00974805	     -0.12222430	      0.34644051	      0.02691710	     -0.06507732	     -0.14308709	      0.08753137	     -0.00894148	     -0.03774937	      0.66361159	     -0.07845088	      0.03795186	     -0.00147225	      0.52799479	      0.00490572	      0.01007033	      0.01243956
      2.03290367	      2.33419706	     -0.08715849	     -0.27785211	      2.35601942	      1.19048777	      0.45183002	      0.02245447	     -0.01174177	      0.38491559	     -0.23169511	      0.35043875	     -0.01494440	      0.01752841	     -0.11212023	      0.33848420	      0.02809559	     -0.06318424	     -0.13201341	      0.08813504	      0.03105380	     -0.03794838	      0.58134006	     -0.10711306	      0.06623094	     -0.01176002	      0.46719799	     -0.00766253	     -0.00307649	      0.01718214
      2.06623667	      2.33880154	     -0.08281000	     -0.27997987	      2.35557914	      1.19028734	      0.45350767	      0.02570490	     -0.02269164	      0.38191499	     -0.22866311	      0.35655414	     -0.00947768	      0.03191062	     -0.11081914	      0.34412315	      0.02631297	     -0.05376695	     -0.13397788	      0.07815808	      0.01654702	     -0.03805917	      0.63731055	     -0.11554672	      0.04116871	     -0.01827094	      0.52242599	     -0.00973619	     -0.00520117	      0.01491168
      2.09956967	      2.33515652	     -0.08202302	     -0.27800696	      2.35447638	      1.19021756	      0.45446652	      0.02767026	     -0.02028764	      0.38281360	     -0.23583587	      0.36367963	     -0.01783047	      0.03975436	     -0.12837940	      0.34049287	      0.02722801	     -0.04791120	     -0.13561470	      0.06233979	      0.01456101	     -0.03848161	      0.63400999	     -0.10021988	      0.04422842	     -0.01832448	      0.50243325	      0.00299158	      0.00320706	      0.01469679
      2.13290267	      2.33194384	     -0.08470273	     -0.27180458	      2.35312760	      1.19006412	      0.45441516	      0.03217606	     -0.01587529	      0.37719333	     -0.23788297	      0.35821270	     -0.00529839	      0.04102215	     -0.12448083	      0.32975601	      0.02626522	     -0.04691821	     -0.13820685	      0.04970152	      0.01837826	     -0.03876301	      0.59014275	     -0.06903360	      0.03910603	     -0.00463412	      0.51097726	      0.01529977	      0.00157182	      0.01278416
      2.16623567	      2.32896298	     -0.08232228	     -0.27257887	      2.35202771	      1.18994742	      0.45472695	      0.02934455	     -0.01062034	      0.38217000	     -0.24347061	      0.36105405	     -0.01338093	      0.04382425	     -0.12363831	      0.32792909	      0.02629533	     -0.04093302	     -0.14594631	      0.04449642	     -0.01220667	     -0.03938935	      0.67515925	     -0.03865952	      0.02897238	      0.01087451	      0.55228778	      0.01085397	     -0.00473043	      0.01714350
      2.19956867	      2.32989004	     -0.07802883	     -0.26800762	      2.35201298	      1.18996142	      0.45465616	      0.02570074	     -0.02556819	      0.37683255	     -0.24382577	      0.36250709	     -0.00976015	      0.04373162	     -0.13576739	      0.31998313	      0.02413270	     -0.03613479	     -0.14624856	      0.04516689	      0.03382319	     -0.03925058	      0.55828344	     -0.02369327	      0.04332428	      0.01353632	      0.50106227	     -0.00241331	      0.01111684	      0.01667770
      2.23290167	      2.32078533	     -0.08411763	     -0.27483828	      2.35385980	      1.18999073	      0.45442983	      0.02646734	     -0.01583032	      0.38244427	     -0.24086758	      0.38121234	     -0.00734360	      0.02658886	     -0.14797207	      0.32290569	      0.02609158	     -0.04583193	     -0.14152863	      0.06255839	      0.00080812	     -0.03983162	      0.71043170	     -0.02852083	      0.02518817	      0.01201813	      0.59216269	     -0.01022222	     -0.00993415	      0.02013336
      2.26623467	      2.31528825	     -0.08492330	     -0.26987755	      2.35600640	      1.19023230	      0.45343381	      0.01986290	     -0.02630761	      0.37651270	     -0.24215603	      0.37801327	     -0.00438533	      0.01204553	     -0.13183405	      0.31477866	      0.02441817	     -0.05202743	     -0.13861294	      0.07578471	      0.07754602	     -0.03962528	      0.55470311	     -0.06058171	      0.06057442	      0.01540473	      0.51389106	      0.00135100	      0.00405639	      0.01775002
      2.29956767	      2.30454448	     -0.08652022	     -0.28247483	      2.35912952	      1.19029878	      0.45404820	      0.01134259	     -0.01767845	      0.38330579	     -0.23103829	      0.40524271	     -0.00277296	     -0.00263108	     -0.14218038	      0.33229021	      0.02620063	     -0.05736340	     -0.15121435	      0.09421406	      0.04208035	     -0.04015864	      0.72678808	     -0.09836139	      0.04283420	      0.00110091	      0.61315872	      0.00931589	      0.00019755	      0.01503493
      2.33290067	      2.30051081	     -0.08430846	     -0.27726090	      2.36057105	      1.19038554	      0.45379536	      0.00548880	     -0.02700720	      0.37726052	     -0.23454461	      0.40632970	      0.00817388	     -0.00942789	     -0.14645887	      0.32161235	      0.02365814	     -0.05654897	     -0.13566224	      0.10124868	      0.11245736	     -0.04025674	      0.58374195	     -0.13136007	      0.07796380	     -0.00989768	      0.54669798	      0.00124076	      0.00158227	      0.01827332
      2.36623367	      2.29536909	     -0.08366683	     -0.28472505	      2.36146979	      1.19031394	      0.45482253	      0.00325480	     -0.01931665	      0.38023855	     -0.22641769	      0.42348190	      0.00559456	     -0.01299427	     -0.15753923	      0.32896478	      0.02519505	     -0.05307176	     -0.13345441	      0.10559545	      0.07848625	     -0.04099897	      0.70408190	     -0.14120138	      0.06634470	     -0.01200558	      0.61721744	     -0.01615475	     -0.00973398	      0.01859262
      2.39956667	      2.29868977	     -0.08010595	     -0.28306379	      2.36094649	      1.19034048	      0.45552516	      0.00278523	     -0.02743451	      0.38007519	     -0.23152032	      0.42255045	      0.00971396	     -0.00779388	     -0.15602755	      0.32969419	      0.02091529	     -0.04386162	     -0.14188353	      0.09462431	      0.10539788	     -0.04136465	      0.63057243	     -0.13272877	      0.08017562	     -0.00026094	      0.59315332	     -0.01213121	      0.00779643	      0.02112854
      2.43289967	      2.29305008	     -0.08157282	     -0.28223766	      2.35989722	      1.19018070	      0.45669794	      0.00496226	     -0.01419709	      0.37684483	     -0.22852607	      0.42992045	      0.00941315	     -0.00446339	     -0.17210159	      0.32758113	      0.02350663	     -0.03756087	     -0.14090852	      0.07994095	      0.08913739	     -0.04236985	      0.65084571	     -0.10729529	      0.08085244	      0.00986990	      0.59634149	      0.00497516	     -0.00256794	      0.01869293
      2.46623267	      2.29814936	     -0.08417321	     -0.28340380	      2.35894660	      1.19011928	      0.45777643	      0.01785530	     -0.02227606	      0.38007437	     -0.23599736	      0.43588541	      0.01548802	      0.00088243	     -0.18497438	      0.32918548	      0.01962427	     -0.03295166	     -0.13749565	      0.06186970	      0.08553007	     -0.04293792	      0.67769794	     -0.08232171	      0.06047067	      0.01244272	      0.64333477	      0.00894904	      0.00135335	      0.02277522
      2.49956567	      2.29453965	     -0.08631973	     -0.27886455	      2.35819403	      1.19001823	      0.45940130	      0.02772127	     -0.02012712	      0.37239163	     -0.23775335	      0.44047687	      0.00679323	      0.00692247	     -0.19611728	      0.32609249	      0.01921024	     -0.02777597	     -0.13433127	      0.04491299	      0.11230091	     -0.04372774	      0.60860954	     -0.07587119	      0.07826267	      0.01201430	      0.55962699	      0.00070462	      0.00102906	      0.01940422
      2.53289867	      2.28296336	     -0.08071084	     -0.28751062	      2.35835586	      1.18985668	      0.46250342	      0.02202505	     -0.00986958	      0.37773885	     -0.23882482	      0.46545989	      0.01951410	      0.02199848	     -0.20673413	      0.34286967	      0.01687866	     -0.01537193	     -0.14047236	      0.03322111	      0.08825909	     -0.04450641	      0.71492460	     -0.10110876	      0.04163917	      0.01301009	      0.67587608	     -0.00091470	     -0.00418856	      0.02100849
      2.56623167	      2.27419704	     -0.08203867	     -0.28153440	      2.35934709	      1.18988491	      0.46430586	      0.02389954	     -0.00324673	      0.36680016	     -0.24433939	      0.46851249	      0.01916397	      0.02524780	     -0.19498931	      0.34186037	      0.02013589	     -0.01498492	     -0.13551518	      0.03181328	      0.14484095	     -0.04496845	      0.58819663	     -0.14188033	      0.08889209	      0.01313992	      0.54298261	     -0.00055140	      0.00343867	      0.01895946
      2.59956467	      2.26816873	     -0.08867407	     -0.29571164	      2.36239885	      1.18990239	      0.46692472	      0.03088929	      0.00204358	      0.37203169	     -0.23930168	      0.50396144	      0.01696376	      0.01972802	     -0.21252440	      0.36750402	      0.01430690	     -0.02446160	     -0.13655572	      0.04578226	      0.11381742	     -0.04533403	      0.73152426	     -0.17950239	      0.05188970	     -0.01932789	      0.67961529	      0.00420080	      0.00266323	      0.01654598
      2.63289767	      2.26629442	     -0.08696005	     -0.29177076	      2.36427065	      1.18996482	      0.46857536	      0.02636479	      0.00211607	      0.36241446	     -0.24478610	      0.51575030	      0.02222954	      0.02254307	     -0.22560886	      0.36668390	      0.01478945	     -0.02585154	     -0.11964314	      0.05609756	      0.16686367	     -0.04572281	      0.60005268	     -0.21592365	      0.10657699	     -0.00907732	      0.55529314	      0.01161218	     -0.00593802	      0.01413033
      2.66623067	      2.27531835	     -0.08532459	     -0.30173832	      2.36652330	      1.19001033	      0.47022301	      0.02625328	     -0.00891124	      0.36381645	     -0.23966664	      0.53398101	      0.02214223	      0.02413906	     -0.22427188	      0.38869725	      0.01694226	     -0.02802756	     -0.13059260	      0.06596726	      0.13354393	     -0.04602800	      0.71058077	     -0.22129454	      0.08470717	     -0.01346772	      0.65297531	      0.00614531	      0.00167715	      0.01200291
      2.69956367	      2.27929393	     -0.08470725	     -0.29961636	      2.36767786	      1.19023319	      0.47033169	      0.02462764	     -0.01495702	      0.36156828	     -0.24678968	      0.53720812	      0.02275965	      0.02134388	     -0.22595076	      0.38918719	      0.00697213	     -0.03272316	     -0.13060494	      0.06189775	      0.15261608	     -0.04644772	      0.64067457	     -0.20189646	      0.11662309	     -0.01370792	      0.58328017	     -0.00404680	      0.00444403	      0.01270611
      2.73289667	      2.27670644	     -0.08307032	     -0.30044371	      2.36869551	      1.19026720	      0.47004615	      0.01670762	     -0.01489660	      0.35906866	     -0.24284852	      0.55129171	      0.02321320	      0.01594318	     -0.25490660	      0.38871325	      0.01432353	     -0.03640352	     -0.12972783	      0.04494400	      0.13434875	     -0.04702305	      0.65500107	     -0.16951300	      0.11170053	     -0.01241509	      0.59848151	     -0.00416901	     -0.00485029	      0.01117062
      2.76622967	      2.27311943	     -0.08444201	     -0.30094885	      2.36965992	      1.19046034	      0.46843060	      0.01105531	     -0.01746814	      0.36505787	     -0.24978952	      0.55591760	      0.02453553	      0.00337512	     -0.26355785	      0.38721366	      0.00763803	     -0.04497182	     -0.13968868	      0.02156734	      0.11754322	     -0.04754658	      0.68871828	     -0.14203502	      0.10550808	      0.01163487	      0.60796272	      0.00177166	      0.00163388	      0.01697772
      2.79956267	      2.26854594	     -0.08442075	     -0.29346823	      2.37039784	      1.19054269	      0.46620282	      0.00343201	     -0.02500448	      0.35858080	     -0.24891923	      0.54678182	      0.02438757	     -0.00987398	     -0.25825909	      0.37645044	      0.00452636	     -0.05132399	     -0.15434720	     -0.00116555	      0.13875919	     -0.04788934	      0.60666989	     -0.12713547	      0.11994838	      0.00555195	      0.52790019	      0.00682502	      0.00714856	      0.01510473
      2.83289567	      2.25544170	     -0.08016570	     -0.30036982	      2.37112392	      1.19054333	      0.46544481	     -0.01222709	     -0.01776525	      0.37063115	     -0.24853329	      0.56429223	      0.02681605	     -0.01817150	     -0.28097041	      0.37933005	      0.01095677	     -0.04955806	     -0.16485064	     -0.00785518	      0.09909781	     -0.04838123	      0.72889767	     -0.13578254	      0.09178182	      0.01115735	      0.61474051	      0.00436514	     -0.01047886	      0.01718613
      2.86622867	      2.25072520	     -0.07397775	     -0.29189049	      2.37133894	      1.19053876	      0.46434195	     -0.02417044	     -0.02638803	      0.36292041	     -0.24778960	      0.55837754	      0.02736078	     -0.02246527	     -0.28870740	      0.36473034	      0.00880086	     -0.04410729	     -0.16698645	     -0.00269196	      0.15288039	     -0.04824663	      0.58244314	     -0.15957494	      0.13740652	      0.01190247	      0.47352527	     -0.00717963	      0.00539333	      0.01542510
      2.89956167	      2.24979938	     -0.07962743	     -0.30316384	      2.37273324	      1.19053539	      0.46417460	     -0.01941763	     -0.02300401	      0.37356677	     -0.24014573	      0.57008047	      0.02846721	     -0.03742480	     -0.28472713	      0.38007416	     -0.00160978	     -0.05069301	     -0.18835288	      0.02804072	      0.10471499	     -0.04816634	      0.75018861	     -0.17852819	      0.11155118	      0.00230314	      0.59647143	     -0.01646131	     -0.00096559	      0.01825813
      2.93289467	      2.25659123	     -0.08119917	     -0.29821308	      2.37305821	      1.19056802	      0.46374787	     -0.01729051	     -0.02891363	      0.36813666	     -0.23900065	      0.56353147	      0.02757767	     -0.04361561	     -0.28689317	      0.37335715	      0.00970456	     -0.04941428	     -0.19212750	      0.05201621	      0.15810821	     -0.04788933	      0.59257113	     -0.19186144	      0.17504168	     -0.00911921	      0.45541618	     -0.00255559	     -0.00574875	      0.01712783
      2.96622767	      2.25731826	     -0.07920038	     -0.30848088	      2.37293679	      1.19040801	      0.46480437	     -0.02013120	     -0.02371305	      0.37522162	     -0.22739769	      0.58130228	      0.02976846	     -0.04178366	     -0.31174519	      0.38388937	     -0.00106085	     -0.04238109	     -0.19610322	      0.06550818	      0.10918564	     -0.04775387	      0.72916137	     -0.19264525	      0.15792117	      0.00326528	      0.56210364	      0.01153870	      0.00061453	      0.01700007
      2.99956067	      2.26973947	     -0.07896966	     -0.30285691	      2.37182999	      1.19041241	      0.46416658	     -0.01309916	     -0.03313655	      0.37302299	     -0.23193507	      0.56482039	      0.02715062	     -0.03918585	     -0.29921686	      0.37951453	      0.00072529	     -0.03714658	     -0.21240489	      0.05609026	      0.13580031	     -0.04771805	      0.64444339	     -0.17218472	      0.20454286	     -0.00529644	      0.45198695	      0.00514280	      0.00818334	      0.01978133
      3.03289367	      2.26544778	     -0.08318766	     -0.30295577	      2.37064524	      1.19028014	      0.46368393	     -0.00655469	     -0.02089853	      0.37371144	     -0.22475244	      0.55999658	      0.03020224	     -0.04179830	     -0.29902385	      0.38107861	     -0.00880077	     -0.03806360	     -0.23540079	      0.03191507	      0.11269742	     -0.04799391	      0.67603963	     -0.14250029	      0.18459667	      0.00492315	      0.51142257	     -0.00912086	     -0.00815164	      0.01643891
      3.06622667	      2.27561522	     -0.08189295	     -0.30095413	      2.36930286	      1.19024947	      0.46252318	     -0.00182428	     -0.03111747	      0.37849491	     -0.23091690	      0.55265543	      0.02804104	     -0.03671579	     -0.31349978	      0.37981133	      0.00711501	     -0.03369511	     -0.25267922	     -0.00137459	      0.09963195	     -0.04819139	      0.70591837	     -0.11298000	      0.19266728	     -0.01184172	      0.45366096	     -0.01003452	      0.00263396	      0.01921439
      3.09955967	      2.26748183	     -0.08596482	     -0.29212269	      2.36819081	      1.19008684	      0.46079092	     -0.00055679	     -0.02453978	      0.37174683	     -0.22905021	      0.54021406	      0.03149745	     -0.04051234	     -0.32523154	      0.36594638	     -0.01830246	     -0.04098147	     -0.25558724	     -0.02661185	      0.11309844	     -0.04815961	      0.63175307	     -0.10008413	      0.18175591	      0.00751188	      0.44162280	      0.00690093	      0.00580493	      0.01797110
      3.13289267	      2.28233071	     -0.09362282	     -0.29641063	      2.36842989	      1.19020965	      0.45928419	      0.01201126	     -0.02787932	      0.38040742	     -0.23278932	      0.53017227	      0.02880884	     -0.04695279	     -0.30924062	      0.38108862	      0.01231215	     -0.05165694	     -0.29308993	     -0.02050117	      0.06744333	     -0.04830481	      0.75572721	     -0.08945906	      0.17126140	      0.00193616	      0.45974499	      0.01385661	     -0.01338019	      0.02201783
      3.16622567	      2.28022081	     -0.09605063	     -0.28757645	      2.36830845	      1.19015724	      0.45834801	      0.01311176	     -0.02719681	      0.37069382	     -0.23198183	      0.51725227	      0.03029349	     -0.04869494	     -0.31331493	      0.37539553	     -0.02342109	     -0.06234468	     -0.29967035	     -0.00283425	      0.11138537	     -0.04751998	      0.60508505	     -0.09781067	      0.19179571	      0.00895965	      0.39083589	      0.00682298	      0.01326468	      0.01880616
      3.19955867	      2.29220943	     -0.09262227	     -0.29635576	      2.36882079	      1.19009842	      0.45890126	      0.00914500	     -0.02368543	      0.37833978	     -0.23065908	      0.52503976	      0.02829267	     -0.04193214	     -0.32529149	      0.39239121	      0.01535552	     -0.06088399	     -0.30981545	      0.03510995	      0.05273687	     -0.04732510	      0.77946435	     -0.10288942	      0.18440804	     -0.00722928	      0.47012299	     -0.00540510	     -0.00851604	      0.02014230
      3.23289167	      2.29960544	     -0.08836197	     -0.28772268	      2.36962484	      1.19012527	      0.45821718	      0.00019372	     -0.03248023	      0.36698206	     -0.23217727	      0.50634539	      0.02842631	     -0.03848448	     -0.30913599	      0.39273819	     -0.02983484	     -0.06970936	     -0.31652131	      0.05812349	      0.10892390	     -0.04659184	      0.61816216	     -0.11303415	      0.23113767	     -0.00446515	      0.37697342	     -0.00343065	      0.00188994	      0.01595571
      3.26622467	      2.30451796	     -0.09370149	     -0.29719375	      2.37195229	      1.19022760	      0.45770913	     -0.00216276	     -0.01935705	      0.37330929	     -0.22604765	      0.50913839	      0.02741629	     -0.04888950	     -0.29692699	      0.41649496	      0.01230355	     -0.08450697	     -0.34664725	      0.07480514	      0.05713401	     -0.04645810	      0.77396329	     -0.10061060	      0.22042243	     -0.00787210	      0.47718383	      0.00325810	     -0.00239946	      0.01267980
      3.29955767	      2.30900744	     -0.09441786	     -0.29046172	      2.37387187	      1.19040353	      0.45552409	     -0.00945733	     -0.02992074	      0.36633462	     -0.22829472	      0.49601113	      0.02923896	     -0.05756920	     -0.30029378	      0.41654461	     -0.02638471	     -0.10512313	     -0.34683323	      0.05736819	      0.10454036	     -0.04627477	      0.66630529	     -0.08471414	      0.25262142	     -0.00396407	      0.39422458	      0.01156646	      0.01423459	      0.01281008
      3.33289067	      2.30785346	     -0.09785742	     -0.29213400	      2.37560802	      1.19048260	      0.45326789	     -0.01623461	     -0.02178486	      0.36746063	     -0.22315966	      0.49302657	      0.02967260	     -0.07018679	     -0.31057459	      0.41960213	     -0.00458546	     -0.12304899	     -0.35093826	      0.03079061	      0.07973528	     -0.04679174	      0.75403218	     -0.05302045	      0.23314124	      0.01313935	      0.45782481	      0.00437732	     -0.01933034	      0.01495560
      3.36622367	      2.30953326	     -0.09883334	     -0.28735920	      2.37651291	      1.19061242	      0.45010970	     -0.02214552	     -0.03038823	      0.36799932	     -0.22684526	      0.47156676	      0.03102001	     -0.08027082	     -0.29479603	      0.42204789	     -0.02586054	     -0.14218298	     -0.37057027	     -0.00249562	      0.09624242	     -0.04673565	      0.73472046	     -0.01591052	      0.23215170	     -0.01905953	      0.43266469	     -0.00890590	      0.02221097	      0.01834432
      3.39955667	      2.30935043	     -0.09981376	     -0.28288102	      2.37676182	      1.19053069	      0.44748507	     -0.03064480	     -0.02219024	      0.36515785	     -0.22215648	      0.45242111	      0.03249207	     -0.08814402	     -0.28807927	      0.42204988	     -0.01549763	     -0.15444591	     -0.39596260	     -0.01725723	      0.09643754	     -0.04727738	      0.71671701	      0.01191280	      0.22638110	      0.00553743	      0.43716341	     -0.01187812	     -0.02648997	      0.01543699
      3.43288967	      2.31684605	     -0.10406807	     -0.28297318	      2.37674436	      1.19046489	      0.44517662	     -0.02679307	     -0.03006706	      0.37080385	     -0.22501107	      0.44103178	      0.03367003	     -0.09672824	     -0.29905396	      0.42537576	     -0.02651516	     -0.16841159	     -0.39955387	     -0.00711575	      0.07775844	     -0.04699048	      0.79748818	      0.02974041	      0.21184788	      0.00201839	      0.48206883	     -0.00939664	      0.02776054	      0.01985726
      3.46622267	      2.32321737	     -0.10630474	     -0.27383101	      2.37596858	      1.19029770	      0.44351561	     -0.02676209	     -0.02691274	      0.36195021	     -0.22332145	      0.41964308	      0.03497380	     -0.10020305	     -0.30676802	      0.41399907	     -0.02760683	     -0.17370492	     -0.38840870	      0.01815260	      0.10760233	     -0.04711434	      0.69539471	      0.03246473	      0.23995647	     -0.00885435	      0.43826164	      0.00303919	     -0.02743777	      0.01870844
      3.49955567	      2.33121043	     -0.10792352	     -0.28247272	      2.37595630	      1.19018650	      0.44372569	     -0.02207409	     -0.02601963	      0.37138792	     -0.21960930	      0.41666446	      0.03443130	     -0.10040435	     -0.30101676	      0.43418128	     -0.02999484	     -0.17465924	     -0.40507181	      0.05018334	      0.06916847	     -0.04676294	      0.82962197	      0.01839716	      0.22818182	      0.00857989	      0.54179900	      0.00254219	      0.02199741	      0.01994031
      3.53288867	      2.34045806	     -0.10375074	     -0.27586354	      2.37545663	      1.18999243	      0.44399789	     -0.02458736	     -0.02754200	      0.36139875	     -0.21773554	      0.39528647	      0.03393611	     -0.09309050	     -0.28552596	      0.43690166	     -0.03240854	     -0.16701931	     -0.41333023	      0.06196468	      0.11174313	     -0.04704926	      0.71847813	      0.00263855	      0.28119008	     -0.01542870	      0.46868953	      0.00084015	     -0.00908831	      0.01956868
      3.56622167	      2.34046344	     -0.10735930	     -0.28399671	      2.37619067	      1.18990540	      0.44502907	     -0.01795344	     -0.01850956	      0.36674549	     -0.21182236	      0.40168929	      0.03518147	     -0.09358120	     -0.29837264	      0.45211596	     -0.03305645	     -0.16846503	     -0.40594888	      0.05699336	      0.09100550	     -0.04742262	      0.82616422	     -0.00744647	      0.26627829	      0.00046254	      0.60085116	     -0.00917479	     -0.00620995	      0.02089101
      3.59955467	      2.34921502	     -0.11504932	     -0.27949510	      2.37697136	      1.18985867	      0.44467076	     -0.00437013	     -0.02085847	      0.35944890	     -0.21244413	      0.38794380	      0.03576936	     -0.09954156	     -0.29871230	      0.45386932	     -0.03502555	     -0.17729969	     -0.39030206	      0.02981246	      0.12163542	     -0.04813141	      0.79559943	      0.00451460	      0.31208698	     -0.01899209	      0.51808428	     -0.00821401	      0.01949383	      0.01977971
      3.63288767	      2.35827506	     -0.12410116	     -0.28367108	      2.37824460	      1.18984913	      0.44456693	      0.00933141	     -0.02154459	      0.35865937	     -0.20688661	      0.38376069	      0.03644027	     -0.10623907	     -0.29846206	      0.47191359	     -0.03669909	     -0.18979625	     -0.39297700	     -0.00321423	      0.12976172	     -0.04899353	      0.80204080	      0.02822833	      0.28630055	      0.00914780	      0.63584838	      0.00606938	     -0.02750959	      0.01660236
      3.66622067	      2.36283929	     -0.13032020	     -0.28256290	      2.37835382	      1.18969242	      0.44465414	      0.01736705	     -0.01042497	      0.35729362	     -0.21062598	      0.37542121	      0.03722910	     -0.10653211	     -0.30396018	      0.48119327	     -0.03822401	     -0.19911827	     -0.39141095	     -0.02502230	      0.11600371	     -0.04986793	      0.87691456	      0.06966363	      0.30947375	      0.00206717	      0.58630307	      0.01311118	      0.02706477	      0.01955636
      3.69955367	      2.37332269	     -0.12435222	     -0.27565916	      2.37746446	      1.18938018	      0.44488096	      0.01386152	     -0.01736931	      0.34525804	     -0.21003237	      0.36038220	      0.03749164	     -0.09146448	     -0.31343697	      0.48051710	     -0.04013578	     -0.19529383	     -0.37691712	     -0.03378377	      0.14532757	     -0.05017408	      0.78564336	      0.09119699	      0.29090530	      0.01507332	      0.65457424	      0.00914205	     -0.02161098	      0.02048081
      3.73288667	      2.38555555	     -0.12279559	     -0.28012882	      2.37748971	      1.18920446	      0.44540254	      0.01525315	     -0.01549896	      0.34987689	     -0.21466527	      0.35880545	      0.03775913	     -0.08080032	     -0.32398102	      0.49885359	     -0.04175985	     -0.20023226	     -0.37574191	     -0.00972489	      0.10276997	     -0.05084064	      0.92263064	      0.10440506	      0.29250572	      0.00582822	      0.66246988	     -0.00786477	      0.01353832	      0.02086834
      3.76621967	      2.39344371	     -0.12352196	     -0.27064378	      2.37826642	      1.18897908	      0.44468966	      0.01371524	     -0.01806534	      0.33312200	     -0.21391488	      0.34228623	      0.03805505	     -0.07516231	     -0.32841597	      0.50122694	     -0.04319061	     -0.21483991	     -0.36864613	      0.02075784	      0.13091835	     -0.05075563	      0.82163179	      0.08726933	      0.30331522	      0.01750741	      0.66735121	     -0.00612199	     -0.00258843	      0.01731333
      3.79955267	      2.39585497	     -0.12868239	     -0.27153487	      2.38069834	      1.18880768	      0.44414702	      0.01181375	     -0.00866122	      0.32906561	     -0.21653098	      0.34439292	      0.03878730	     -0.07545751	     -0.34378452	      0.51635668	     -0.04397927	     -0.24015703	     -0.35874938	      0.05359492	      0.10517296	     -0.05086813	      0.90928190	      0.06725085	      0.30654624	      0.00172510	      0.74228551	      0.00703048	     -0.00864579	      0.02112507
      3.83288567	      2.40426880	     -0.12943943	     -0.26706474	      2.38359738	      1.18860257	      0.44353865	      0.00632868	     -0.01334731	      0.31440582	     -0.21550611	      0.34000332	      0.03905683	     -0.07163851	     -0.35337214	      0.52727669	     -0.04505048	     -0.26250902	     -0.34329733	      0.06698286	      0.11063687	     -0.05146710	      0.91716828	      0.04893770	      0.34809674	     -0.01819037	      0.70184368	      0.01432935	      0.01834615	      0.01945938
      3.86621867	      2.41391749	     -0.12490336	     -0.26431077	      2.38660105	      1.18829547	      0.44356101	     -0.00359710	     -0.02479287	      0.29742593	     -0.21029446	      0.33910182	      0.03872279	     -0.06087399	     -0.36155406	      0.54284659	     -0.04638928	     -0.27865209	     -0.33373094	      0.05687170	      0.13196116	     -0.05181170	      0.87992302	      0.04346957	      0.35033854	     -0.01308078	      0.79894604	      0.00408194	     -0.02656910	      0.01771381
      3.89955167	      2.41532289	     -0.12241412	     -0.26614610	      2.38923686	      1.18797085	      0.44448802	     -0.01299956	     -0.01249851	      0.29246614	     -0.21324268	      0.34726836	      0.03931899	     -0.04910992	     -0.37245264	      0.56241877	     -0.04685030	     -0.29583656	     -0.33020965	      0.04223033	      0.10528398	     -0.05291099	      1.00287602	      0.07708297	      0.39423487	     -0.01447121	      0.76116603	     -0.01544982	      0.02701919	      0.01790668
      3.93288467	      2.42450234	     -0.11593548	     -0.26156614	      2.39102120	      1.18772072	      0.44486154	     -0.02453336	     -0.02519862	      0.27706935	     -0.21139345	      0.34321571	      0.03876371	     -0.03337396	     -0.37517362	      0.57213375	     -0.04801941	     -0.30551112	     -0.31974592	      0.01797435	      0.14742153	     -0.05322176	      0.89223410	      0.11145789	      0.38970237	     -0.00356224	      0.83332964	     -0.00934594	     -0.01856451	      0.01298294
      3.96621767	      2.43133377	     -0.12412273	     -0.26681451	      2.39314257	      1.18746979	      0.44498450	     -0.01624962	     -0.02028436	      0.27744113	     -0.21184892	      0.35210205	      0.03901903	     -0.03366274	     -0.38703178	      0.59432803	     -0.04851299	     -0.32979534	     -0.31701643	      0.02118998	      0.11412448	     -0.05431441	      1.01702269	      0.14728313	      0.39556064	      0.01823563	      0.82078070	     -0.00280335	      0.01003259	      0.01109537
      3.99955067	      2.43489963	     -0.12412101	     -0.26145906	      2.39337648	      1.18725226	      0.44487787	     -0.01605696	     -0.02936150	      0.26895375	     -0.21565692	      0.35006932	      0.03822604	     -0.02401804	     -0.40586463	      0.59339791	     -0.04976175	     -0.34034315	     -0.30242804	      0.03077030	      0.13180262	     -0.05428547	      0.97992692	      0.14575528	      0.38696272	      0.01231230	      0.83794311	      0.00514252	     -0.00190011	      0.01461867
      4.03288367	      2.42541090	     -0.12237266	     -0.25788700	      2.39278937	      1.18703132	      0.44540246	     -0.01962255	     -0.02134940	      0.26586525	     -0.21763370	      0.35191799	      0.03872741	     -0.01106260	     -0.42064812	      0.59138700	     -0.04998697	     -0.34636007	     -0.30847587	      0.05306031	      0.13064668	     -0.05444564	      0.97227116	      0.11468279	      0.37444024	      0.00721075	      0.87082624	      0.00238595	     -0.00805443	      0.01627869
      4.06621667	      2.42871193	     -0.12329916	     -0.25743264	      2.39210471	      1.18672802	      0.44568960	     -0.01303008	     -0.02090735	      0.26550092	     -0.21882558	      0.34600900	      0.03807570	     -0.00360954	     -0.41284876	      0.60152030	     -0.05101302	     -0.34887975	     -0.33392847	      0.08353175	      0.09716075	     -0.05502163	      1.06452665	      0.08255065	      0.38359291	     -0.01620088	      0.84974642	     -0.01108416	      0.01984560	      0.01620841
      4.09954967	      2.43282199	     -0.12004866	     -0.25323575	      2.39111284	      1.18660809	      0.44602498	     -0.01281968	     -0.02749010	      0.26143898	     -0.22077759	      0.34012365	      0.03714099	      0.00629487	     -0.42095392	      0.59541874	     -0.05202338	     -0.34170932	     -0.32730789	      0.09495376	      0.12106086	     -0.05508900	      0.96138479	      0.04937808	      0.38464909	     -0.00771174	      0.90612518	     -0.00681250	     -0.02741210	      0.01483715
      4.13288267	      2.43545268	     -0.12854482	     -0.25785477	      2.39144004	      1.18632009	      0.44681360	      0.00146947	     -0.01336023	      0.26328997	     -0.21543467	      0.35064469	      0.03778692	      0.00122831	     -0.44643540	      0.60279739	     -0.05200974	     -0.34541447	     -0.32351111	      0.10077499	      0.08037265	     -0.05583324	      1.06662836	      0.06576678	      0.41485611	     -0.02327515	      0.89374669	     -0.00083547	      0.02291299	      0.01369000
      4.16621567	      2.46125146	     -0.13391599	     -0.25917868	      2.39161017	      1.18619315	      0.44670956	      0.02001649	     -0.03524844	      0.26050407	     -0.21480223	      0.33987952	      0.03521627	     -0.00520054	     -0.44020821	      0.61709251	     -0.05394747	     -0.33948163	     -0.33363832	      0.08235377	      0.10126854	     -0.05614909	      1.02407523	      0.08672739	      0.43068133	     -0.00090460	      0.93900296	      0.00653624	     -0.00914508	      0.01806351
      4.19954867	      2.45605556	     -0.13577089	     -0.26063720	      2.39119079	      1.18605869	      0.44794773	      0.02432578	     -0.01854801	      0.26045382	     -0.20819372	      0.34236486	      0.03666496	     -0.00374990	     -0.44355933	      0.61739004	     -0.05349191	     -0.33279976	     -0.34115232	      0.05486387	      0.10842041	     -0.05760547	      1.01906227	      0.10962068	      0.44960498	      0.01773172	      0.94403576	      0.00762557	     -0.00205157	      0.01522631
      4.23288167	      2.45402539	     -0.12835849	     -0.26460707	      2.38997531	      1.18584539	      0.44938793	      0.02070822	     -0.01837553	      0.26467265	     -0.20171537	      0.34423928	      0.03565218	      0.00785566	     -0.44354472	      0.61869177	     -0.05396637	     -0.31434397	     -0.35075093	      0.02917407	      0.10331837	     -0.05884862	      1.09534447	      0.10784858	      0.44573742	     -0.00329119	      0.96132159	     -0.00093111	      0.01241075	      0.01311877
      4.26621467	      2.45512753	     -0.12876637	     -0.26092480	      2.38883216	      1.18587484	      0.44893435	      0.02735498	     -0.03025447	      0.26323417	     -0.20071455	      0.33029673	      0.03327806	      0.00707646	     -0.43098328	      0.61586401	     -0.05518821	     -0.30885376	     -0.36830940	      0.02202357	      0.14673860	     -0.05907774	      1.02022033	      0.06258624	      0.42992622	      0.01907023	      0.97502209	     -0.00864394	     -0.02310405	      0.01636062
      4.29954767	      2.43626612	     -0.13694945	     -0.26176168	      2.38823673	      1.18579356	      0.44865524	      0.03296875	     -0.00705061	      0.26641754	     -0.19446544	      0.33462151	      0.03435456	     -0.00055330	     -0.44363525	      0.61417192	     -0.05472087	     -0.31943200	     -0.38391696	      0.04832524	      0.12724431	     -0.05969265	      1.09486127	      0.03571161	      0.41281606	     -0.00650399	      0.96950379	     -0.00138480	      0.02142624	      0.02034159
      4.33288067	      2.43825387	     -0.13137340	     -0.25878865	      2.38671941	      1.18565780	      0.44782048	      0.02400375	     -0.01031523	      0.26734666	     -0.19661854	      0.32140865	      0.03379406	      0.00514674	     -0.44086151	      0.60885447	     -0.05480996	     -0.31281750	     -0.38601750	      0.08003438	      0.12836380	     -0.06004881	      1.06690576	      0.00787967	      0.39234346	     -0.01018619	      1.00599680	      0.01993572	     -0.00976814	      0.02651308
      4.36621367	      2.46168935	     -0.13464111	     -0.25742846	      2.38655180	      1.18552004	      0.44585776	      0.03402720	     -0.02963021	      0.26561105	     -0.19687707	      0.29834521	      0.03063192	     -0.00330471	     -0.42107947	      0.62361729	     -0.05629949	     -0.31809195	     -0.40434614	      0.10958524	      0.11997954	     -0.06001051	      1.04478704	      0.00030354	      0.39100919	      0.00586048	      0.99543716	      0.00456528	     -0.00807375	      0.02345477
      4.39954667	      2.46251239	     -0.13079398	     -0.26073811	      2.38731352	      1.18523299	      0.44538463	      0.02342558	     -0.01922537	      0.26797633	     -0.19470274	      0.30259208	      0.03159821	      0.00016066	     -0.44100729	      0.63574455	     -0.05539082	     -0.32270772	     -0.40908670	      0.11185990	      0.07996191	     -0.06116033	      1.10274360	      0.01205614	      0.39273682	     -0.00035677	      1.02887283	     -0.00809451	      0.01910444	      0.01845027
      4.43287967	      2.46815514	     -0.13211928	     -0.25602977	      2.38911871	      1.18521866	      0.44333901	      0.01800633	     -0.02395027	      0.26172416	     -0.19994161	      0.28892416	      0.03058835	     -0.00541274	     -0.43108215	      0.64301189	     -0.05532596	     -0.33840786	     -0.40567539	      0.08422314	      0.09880062	     -0.06200707	      1.02834018	      0.01465119	      0.40400634	     -0.01095412	      1.05771934	     -0.00779344	     -0.00972093	      0.01940344
      4.46621267	      2.47642600	     -0.14492178	     -0.26131471	      2.39279955	      1.18528918	      0.44126024	      0.02945649	     -0.02758820	      0.26085402	     -0.19603580	      0.28305788	      0.02941803	     -0.02344551	     -0.40275606	      0.67397746	     -0.05552265	     -0.36949259	     -0.41610386	      0.05543915	      0.08482784	     -0.06343923	      1.09844671	     -0.00320783	      0.41381179	      0.01480854	      1.04885521	     -0.00778022	     -0.00218289	      0.01549722
      4.49954567	      2.46384689	     -0.14055497	     -0.26718936	      2.39522503	      1.18531997	      0.44208360	      0.01579609	     -0.02558719	      0.26199703	     -0.19063703	      0.29689521	      0.02916822	     -0.01196792	     -0.40914327	      0.68780097	     -0.05455495	     -0.37999581	     -0.40533021	      0.02628789	      0.10393230	     -0.06420645	      1.09113859	     -0.03880804	      0.39821641	      0.00981486	      1.09666698	      0.00398084	      0.01266339	      0.01319657
      4.53287867	      2.45734249	     -0.14172156	     -0.26693704	      2.39620864	      1.18518175	      0.44330488	      0.01636753	     -0.01824601	      0.25650318	     -0.18819078	      0.29477646	      0.02866478	     -0.00159411	     -0.39480794	      0.69889924	     -0.05410879	     -0.39039463	     -0.40427869	      0.03505443	      0.12897183	     -0.06502235	      1.07549823	     -0.05366816	      0.40005244	     -0.01268131	      1.07838354	     -0.00009564	     -0.02022056	      0.01719489
      4.56621167	      2.46748186	     -0.14587322	     -0.27191569	      2.39608110	      1.18482245	      0.44475373	      0.03262584	     -0.02818636	      0.25768233	     -0.18694486	      0.28662880	      0.02478958	      0.00697867	     -0.36784598	      0.72327488	     -0.05523527	     -0.39463683	     -0.41600198	      0.07747671	      0.12947691	     -0.06450722	      1.14500436	     -0.06429147	      0.37992436	     -0.00726901	      1.11434204	     -0.01563552	      0.02001983	      0.02055857
      4.59954467	      2.46399044	     -0.13511320	     -0.26902067	      2.39391547	      1.18434920	      0.44731851	      0.02159596	     -0.01621182	      0.25527712	     -0.18787370	      0.28401034	      0.02561710	      0.03669552	     -0.38082510	      0.71634727	     -0.05467537	     -0.37950891	     -0.40244653	      0.11892972	      0.14204688	     -0.06481978	      1.10230334	     -0.07642157	      0.38303480	      0.02034173	      1.12542137	      0.00021306	     -0.01373614	      0.01507635
      4.63287767	      2.47425389	     -0.14017114	     -0.26834320	      2.39281582	      1.18394449	      0.44751451	      0.03598456	     -0.02150902	      0.25453299	     -0.18676234	      0.27277244	      0.02347016	      0.04017712	     -0.38101120	      0.72320209	     -0.05556864	     -0.38122525	     -0.40407974	      0.14572943	      0.13522284	     -0.06446248	      1.12843243	     -0.06882552	      0.38308684	     -0.01532893	      1.14061965	      0.00804691	      0.00118398	      0.00843912
      4.66621067	      2.47866796	     -0.13695112	     -0.26719506	      2.39185581	      1.18363615	      0.44685189	      0.03340145	     -0.02376273	      0.25697948	     -0.18892861	      0.26043240	      0.02083017	      0.04643382	     -0.37481252	      0.72053733	     -0.05587812	     -0.37731541	     -0.40258208	      0.13280288	      0.12212159	     -0.06489414	      1.17819515	     -0.08994186	      0.39442006	     -0.00548443	      1.16179650	      0.01563995	      0.01248431	      0.01062237
      4.69954367	      2.47392570	     -0.14056543	     -0.26445918	      2.39237758	      1.18362484	      0.44511533	      0.03398319	     -0.01980928	      0.25545479	     -0.18553984	      0.25268134	      0.02138245	      0.03843375	     -0.37196879	      0.71379686	     -0.05595836	     -0.38717423	     -0.40022354	      0.09673011	      0.14119989	     -0.06532971	      1.13501760	     -0.11385642	      0.41317505	      0.00732564	      1.17534939	      0.00514783	     -0.01359673	      0.01447504
      4.73287667	      2.47385801	     -0.14705632	     -0.27162368	      2.39423048	      1.18363743	      0.44372834	      0.03895871	     -0.02071895	      0.25894896	     -0.17171634	      0.25860593	      0.02215316	      0.02158227	     -0.37471987	      0.72008432	     -0.05647773	     -0.39911806	     -0.39501813	      0.07298962	      0.13797032	     -0.06559842	      1.20708186	     -0.10731569	      0.42882086	     -0.01439792	      1.19683638	     -0.00989724	      0.00203287	      0.01605717
      4.76620967	      2.47713323	     -0.14178172	     -0.27621509	      2.39535839	      1.18357093	      0.44330725	      0.02655163	     -0.02799721	      0.25851437	     -0.15724933	      0.26056750	      0.01969985	      0.01527854	     -0.37224798	      0.71412359	     -0.05681719	     -0.39395633	     -0.37248321	      0.07794820	      0.16562230	     -0.06507126	      1.22524265	     -0.09088479	      0.45808258	     -0.00965972	      1.20425608	     -0.00012703	      0.01003002	      0.01689210
      4.79954267	      2.48003341	     -0.15451537	     -0.28330552	      2.39767929	      1.18354741	      0.44253715	      0.03709284	     -0.02556807	      0.25730572	     -0.13697761	      0.26556393	      0.02110608	     -0.01295496	     -0.36265724	      0.72187452	     -0.05746271	     -0.41014574	     -0.36906707	      0.13340784	      0.21026529	     -0.06364557	      1.21808418	     -0.05867537	      0.48420915	      0.02206354	      1.22358335	      0.00553101	     -0.01451388	      0.01463761
      4.83287567	      2.47698556	     -0.14717010	     -0.29280148	      2.39861041	      1.18322357	      0.44356453	      0.02287490	     -0.03136789	      0.26150161	     -0.11855394	      0.28132421	      0.01968164	     -0.01580098	     -0.37341135	      0.71704153	     -0.05802625	     -0.40161109	     -0.35275758	      0.19647651	      0.24683441	     -0.06167438	      1.28553267	     -0.03777104	      0.50522663	      0.00412033	      1.25261738	      0.00961572	      0.00805583	      0.01600569
      4.86620867	      2.46591742	     -0.14561451	     -0.29182105	      2.39887718	      1.18283950	      0.44310050	      0.01487433	     -0.03146538	      0.26185212	     -0.11118931	      0.28128201	      0.02075579	     -0.02449734	     -0.36943466	      0.69587256	     -0.05877137	     -0.40385314	     -0.33729644	      0.24277107	      0.30402775	     -0.06019890	      1.30635963	     -0.03966015	      0.54235917	     -0.00797928	      1.23524516	     -0.00311589	      0.00795184	      0.02266881
      4.89954167	      2.45361121	     -0.15593845	     -0.29082878	      2.39964682	      1.18259807	      0.44099584	      0.02215962	     -0.03083091	      0.26435368	     -0.10385583	      0.27823867	      0.02155581	     -0.04700902	     -0.36106165	      0.68149565	     -0.05945629	     -0.42342970	     -0.34051566	      0.24883037	      0.35051075	     -0.05856839	      1.32083114	     -0.04002027	      0.56221647	     -0.01901840	      1.26933344	     -0.01725235	     -0.01513119	      0.02265872
      4.93287467	      2.44977575	     -0.15604925	     -0.29029188	      2.39937109	      1.18226447	      0.43931427	      0.01670124	     -0.03374410	      0.26895642	     -0.10022788	      0.27824022	      0.02284185	     -0.05476109	     -0.37609440	      0.66311344	     -0.06029545	     -0.42713727	     -0.33071570	      0.22329173	      0.36035276	     -0.05765786	      1.38235840	     -0.00852597	      0.59890266	     -0.01050844	      1.27318024	     -0.00220067	      0.00151746	      0.01917931
      4.96620767	      2.45267268	     -0.15636923	     -0.28365895	      2.39825561	      1.18169548	      0.43807404	      0.01470658	     -0.03692331	      0.26538938	     -0.10092829	      0.26978840	      0.02241897	     -0.05792068	     -0.39184377	      0.63946956	     -0.06133768	     -0.42731890	     -0.31141281	      0.20992550	      0.37697825	     -0.05619581	      1.37740978	      0.06841949	      0.64643784	     -0.00500745	      1.26461896	      0.01382946	      0.00957629	      0.02069836
      4.99954067	      2.45944721	     -0.16425853	     -0.28281688	      2.39775562	      1.18107399	      0.43796717	      0.02897187	     -0.03667864	      0.26402877	     -0.10039305	      0.26473551	      0.02301583	     -0.06423312	     -0.39184338	      0.63544294	     -0.06217683	     -0.43452371	     -0.30715203	      0.24451734	      0.39399229	     -0.05405350	      1.38931424	      0.13829041	      0.67724346	      0.02457739	      1.30930381	      0.00108745	     -0.01175832	      0.02583773
      5.03287367	      2.45772116	     -0.15719596	     -0.28254681	      2.39694887	      1.18022807	      0.44023780	      0.02528254	     -0.03903119	      0.26182338	     -0.09866921	      0.26760665	      0.02105504	     -0.04723607	     -0.39508024	      0.62609054	     -0.06292050	     -0.42409378	     -0.29106669	      0.30168602	      0.42496472	     -0.05101447	      1.43071278	      0.15363362	      0.72140749	      0.00486817	      1.29883227	     -0.01401670	      0.00309666	      0.02477305
      5.06620667	      2.44702375	     -0.15317338	     -0.28175941	      2.39734782	      1.17933169	      0.44300885	      0.02097025	     -0.03766434	      0.25641122	     -0.09494959	      0.27390459	      0.02284337	     -0.03126510	     -0.39152513	      0.61896360	     -0.06318331	     -0.42201747	     -0.27404510	      0.36141894	      0.48710072	     -0.04712679	      1.43831318	      0.15489961	      0.76633577	     -0.02661365	      1.28866314	     -0.00819551	      0.01130746	      0.01898567
      5.09953967	      2.44741279	     -0.16318414	     -0.28633180	      2.39983531	      1.17855635	      0.44451480	      0.03269973	     -0.03784678	      0.25243943	     -0.09046044	      0.27952023	      0.02476501	     -0.03638891	     -0.37289920	      0.63437130	     -0.06379104	     -0.44016071	     -0.26743203	      0.40575476	      0.55089087	     -0.04403151	      1.46734332	      0.23053296	      0.79932875	      0.00143120	      1.32552649	      0.01234894	     -0.01582057	      0.01679229
      5.13287267	      2.44454140	     -0.16036386	     -0.28700602	      2.40188357	      1.17766358	      0.44578860	      0.02432571	     -0.04211624	      0.24602268	     -0.08752678	      0.28714915	      0.02321673	     -0.02975140	     -0.37763799	      0.63273898	     -0.06391875	     -0.44654165	     -0.23467564	      0.39182431	      0.61486046	     -0.04158448	      1.49363633	      0.35311496	      0.84211252	      0.02130387	      1.30588807	      0.01990077	      0.00744352	      0.01406111
      5.16620567	      2.43387938	     -0.16449820	     -0.28544600	      2.40403177	      1.17694689	      0.44552731	      0.02420260	     -0.03967945	      0.24063319	     -0.08366170	      0.29062115	      0.02559671	     -0.03400001	     -0.38114021	      0.62893143	     -0.06335694	     -0.46677541	     -0.21496022	      0.38042843	      0.67251932	     -0.03715653	      1.50414201	      0.42131268	      0.87239266	      0.00844342	      1.29991247	     -0.01419972	      0.00691554	      0.01014115
      5.19953867	      2.43637416	     -0.16897177	     -0.28186266	      2.40540104	      1.17612291	      0.44350894	      0.02283353	     -0.04297146	      0.23585234	     -0.08524197	      0.27494414	      0.02438902	     -0.04487993	     -0.35963889	      0.63359938	     -0.06384194	     -0.48681184	     -0.22274007	      0.45495284	      0.70137908	     -0.03032455	      1.52517335	      0.44683374	      0.89937467	      0.01776348	      1.31474005	     -0.01380156	     -0.01964337	      0.01469991
      5.23287167	      2.43771270	     -0.16570207	     -0.27396363	      2.40539598	      1.17495582	      0.44124179	      0.00609229	     -0.04365495	      0.22902723	     -0.08711033	      0.25657008	      0.02539134	     -0.04826733	     -0.35874343	      0.61966839	     -0.06403011	     -0.49550620	     -0.21174720	      0.56090803	      0.71012684	     -0.01931957	      1.51900881	      0.53289015	      0.93709092	      0.00820533	      1.29480868	      0.02188980	      0.01770370	      0.01711494
      5.26620467	      2.43698774	     -0.16283542	     -0.26907152	      2.40519792	      1.17392540	      0.43871764	     -0.00495145	     -0.04690829	      0.22676180	     -0.08343562	      0.24474550	      0.02501443	     -0.05441783	     -0.37410701	      0.60092705	     -0.06454845	     -0.50255007	     -0.19060895	      0.59260797	      0.72620764	      0.01755080	      1.50375175	      0.65102948	      0.96638896	     -0.02237506	      1.30175302	      0.00677363	     -0.00256369	      0.01051605
      5.29953767	      2.42770737	     -0.16687568	     -0.26498327	      2.40527157	      1.17312748	      0.43557853	     -0.00542391	     -0.04770067	      0.22902737	     -0.07966962	      0.22798647	      0.02509379	     -0.07011083	     -0.36438213	      0.58442937	     -0.06462710	     -0.51796967	     -0.19285170	      0.57929768	      0.76437112	      0.02321069	      1.52196613	      0.71948650	      1.00194767	     -0.00585219	      1.29423612	     -0.02967226	     -0.01083090	      0.00779376
      5.33287067	      2.41891494	     -0.17450608	     -0.26025116	      2.40521428	      1.17197004	      0.43289053	     -0.00273105	     -0.05021420	      0.22779997	     -0.07407664	      0.20552246	      0.02421564	     -0.09000666	     -0.33628664	      0.56993719	     -0.06529801	     -0.53235380	     -0.20637432	      0.63382608	      0.82482809	      0.03458927	      1.52544725	      0.79845426	      1.03966846	      0.02189262	      1.26578294	     -0.00063656	      0.01768843	      0.01682471
      5.36620367	      2.40740809	     -0.17781046	     -0.26399216	      2.40420566	      1.17072647	      0.43254882	      0.00114097	     -0.04797925	      0.23274411	     -0.05754906	      0.20193663	      0.02780032	     -0.10013465	     -0.33521313	      0.54967936	     -0.06499563	     -0.53079030	     -0.19176000	      0.76733613	      0.88582561	      0.04328403	      1.51340110	      0.90564537	      1.05578166	     -0.01155221	      1.27402471	      0.02073772	     -0.00855083	      0.01701740
      5.39953667	      2.39928217	     -0.16766719	     -0.26799454	      2.40158102	      1.16972259	      0.43298315	     -0.00565179	     -0.05194809	      0.23902322	     -0.03979493	      0.19773148	      0.02587100	     -0.09505863	     -0.33426971	      0.52110821	     -0.06574446	     -0.50465978	     -0.16772252	      0.81549417	      0.93460885	      0.04776549	      1.52009628	      1.00772527	      1.07880088	     -0.01220311	      1.24076589	      0.00348685	     -0.00780549	      0.01311496
      5.43286967	      2.39185994	     -0.16761100	     -0.26767997	      2.39888375	      1.16905646	      0.43219588	      0.00090503	     -0.05090320	      0.24373794	     -0.02832838	      0.17881815	      0.02548526	     -0.10275582	     -0.30326899	      0.50299429	     -0.06584216	     -0.48905778	     -0.19041177	      0.81059313	      0.97226040	      0.05289629	      1.50881586	      1.08883037	      1.09497384	      0.02264615	      1.20934083	     -0.02316378	      0.01612627	      0.01788669
      5.46620267	      2.39503618	     -0.18354567	     -0.26523886	      2.39639636	      1.16833385	      0.43031731	      0.02918489	     -0.05050876	      0.24603457	     -0.02276970	      0.15739940	      0.02525339	     -0.13020814	     -0.28171389	      0.49018821	     -0.06623739	     -0.48969276	     -0.21400836	      0.92843466	      0.98759062	      0.05622689	      1.48056636	      1.18044667	      1.09391389	      0.00900774	      1.21303341	     -0.00840115	     -0.01260621	      0.02850105
      5.49953567	      2.39588374	     -0.17814859	     -0.25743453	      2.39206425	      1.16746715	      0.42952420	      0.02743157	     -0.05518431	      0.24562516	     -0.02170829	      0.14639547	      0.02314845	     -0.13121531	     -0.30858857	      0.44349406	     -0.06699608	     -0.46008245	     -0.17351265	      1.01134771	      0.98321599	      0.06024983	      1.46358438	      1.28280683	      1.11141515	     -0.01341229	      1.16031002	      0.02951825	     -0.00028555	      0.02830429
      5.53286867	      2.39083334	     -0.17558037	     -0.25358449	      2.38857555	      1.16690598	      0.42957360	      0.03428051	     -0.05446018	      0.25090490	     -0.02226738	      0.13814262	      0.02467966	     -0.13230819	     -0.30925928	      0.41514168	     -0.06704515	     -0.43583855	     -0.17284975	      1.03851762	      0.99316443	      0.06499075	      1.43319789	      1.36412034	      1.12915221	     -0.00779945	      1.14056299	     -0.00577324	      0.01354192	      0.01915664
      5.56620167	      2.39066545	     -0.17198075	     -0.25132044	      2.38646291	      1.16620978	      0.43020634	      0.03704713	     -0.05519060	      0.24883216	     -0.01819720	      0.12206136	      0.02170988	     -0.13387397	     -0.25711999	      0.41158199	     -0.06781594	     -0.41554385	     -0.22077871	      1.11897251	      1.00362397	      0.06836865	      1.41165589	      1.44980684	      1.13622142	      0.02392758	      1.13084967	     -0.02163067	     -0.02043895	      0.01675661
      5.59953467	      2.37933496	     -0.16664200	     -0.25450071	      2.38558766	      1.16582571	      0.43160149	      0.03095445	     -0.05567168	      0.25390466	     -0.01384537	      0.13105211	      0.02155247	     -0.13086495	     -0.24242118	      0.39258984	     -0.06756991	     -0.39704460	     -0.20207164	      1.21845511	      1.03326267	      0.07398028	      1.37629565	      1.52067145	      1.15541376	     -0.01258139	      1.07769472	      0.01350573	      0.01815402	      0.01451931
      5.63286767	      2.36990044	     -0.17582427	     -0.25809411	      2.38713529	      1.16575054	      0.43205689	      0.04304300	     -0.05719701	      0.25269234	     -0.00748301	      0.15304903	      0.02295192	     -0.14603221	     -0.25618323	      0.37285167	     -0.06740465	     -0.40356961	     -0.15450230	      1.27843991	      1.07098964	      0.07834194	      1.36533743	      1.62036399	      1.16133555	     -0.01542326	      1.06057838	      0.02156704	     -0.00606861	      0.02444372
      5.66620067	      2.36346587	     -0.17077161	     -0.26113529	      2.38829036	      1.16571427	      0.43297600	      0.03532743	     -0.05940607	      0.25420238	     -0.00791539	      0.16544877	      0.02147111	     -0.14495645	     -0.23346995	      0.37020302	     -0.06736198	     -0.39913978	     -0.16283002	      1.31444655	      1.10043190	      0.08629481	      1.34719818	      1.65459277	      1.15803313	      0.00565252	      1.02104067	     -0.00325833	     -0.00811478	      0.03027713
      5.69953367	      2.35935032	     -0.17128551	     -0.25805741	      2.38941504	      1.16528290	      0.43301030	      0.03217919	     -0.05723057	      0.24921643	     -0.01145180	      0.16243932	      0.02176845	     -0.14817230	     -0.18551405	      0.36904058	     -0.06707121	     -0.40622044	     -0.19476700	      1.42629948	      1.11185599	      0.08834741	      1.30718067	      1.73187630	      1.14107481	      0.01410926	      0.98190453	     -0.02081780	      0.01774095	      0.02621820
      5.73286667	      2.36146445	     -0.17407220	     -0.25901341	      2.39032857	      1.16525037	      0.43245518	      0.03074108	     -0.06118820	      0.25188451	     -0.01530995	      0.17660851	      0.01911176	     -0.15176445	     -0.18910079	      0.35344938	     -0.06727627	     -0.41617656	     -0.16359111	      1.45073888	      1.10187694	      0.09608979	      1.28953497	      1.78531679	      1.11861615	     -0.02450771	      0.96188720	      0.00118847	     -0.01709075	      0.00621455
      5.76619967	      2.35606922	     -0.18164399	     -0.25427404	      2.39042260	      1.16500362	      0.43211617	      0.03932716	     -0.06280657	      0.25137946	     -0.02559330	      0.19119832	      0.02080215	     -0.15339805	     -0.21590835	      0.32342894	     -0.06719095	     -0.42943480	     -0.12161645	      1.50402530	      1.09758946	      0.09985742	      1.26110418	      1.83213957	      1.12186727	      0.00496551	      0.90841751	      0.01079466	      0.00631442	      0.00409286
      5.79953267	      2.34995146	     -0.17387550	     -0.25316285	      2.38872418	      1.16456010	      0.43389668	      0.03366872	     -0.06311518	      0.25106213	     -0.02797880	      0.19303466	      0.01824389	     -0.13119052	     -0.18453564	      0.31788405	     -0.06755021	     -0.41992724	     -0.15475527	      1.56908613	      1.08343472	      0.10310171	      1.25156539	      1.86565333	      1.12458805	      0.01209893	      0.89394967	      0.00192303	      0.00722277	      0.01217715
      5.83286567	      2.34176692	     -0.16777014	     -0.25652699	      2.38617920	      1.16434895	      0.43597615	      0.03516296	     -0.06218594	      0.25851779	     -0.02601328	      0.19253048	      0.01497421	     -0.10735687	     -0.13509634	      0.31151937	     -0.06792731	     -0.40747046	     -0.17791623	      1.58495446	      1.08147225	      0.10782064	      1.22796962	      1.90570679	      1.14152804	     -0.02122960	      0.87144630	     -0.01862016	     -0.01358810	      0.01445578
      5.86619867	      2.32992821	     -0.16686507	     -0.25627572	      2.38339874	      1.16400862	      0.43760491	      0.04209976	     -0.06228042	      0.26196841	     -0.02512523	      0.20600604	      0.01621006	     -0.08899824	     -0.15459256	      0.27707645	     -0.06795294	     -0.39655788	     -0.12881896	      1.61817915	      1.08106474	      0.10971724	      1.22848390	      1.93975393	      1.16042016	      0.00140106	      0.83234765	     -0.00867272	      0.00775691	      0.02304966
      5.89953167	      2.32962674	     -0.16234567	     -0.26048325	      2.38085195	      1.16365924	      0.43929001	      0.04244437	     -0.06485655	      0.26878607	     -0.02422692	      0.21952782	      0.01267373	     -0.07092353	     -0.17415631	      0.26513469	     -0.06850534	     -0.38185958	     -0.11557760	      1.65176959	      1.06121797	      0.11229771	      1.24821898	      1.93550441	      1.14825444	      0.01609844	      0.81275702	      0.02330440	      0.00042620	      0.02551202
      5.93286467	      2.33639440	     -0.15953588	     -0.25859526	      2.37826317	      1.16310056	      0.43954726	      0.04481169	     -0.06268690	      0.27031161	     -0.02600553	      0.19975716	      0.00688988	     -0.06075796	     -0.12409586	      0.26547649	     -0.06890634	     -0.37200675	     -0.15333334	      1.66136278	      1.04514074	      0.11336064	      1.21930082	      1.97764915	      1.12208023	     -0.01166872	      0.76222909	      0.01034417	     -0.01345390	      0.01873759
      5.96619767	      2.34624900	     -0.15429020	     -0.25925702	      2.37602403	      1.16272875	      0.43926976	      0.04162820	     -0.06197245	      0.27703037	     -0.03218547	      0.18930123	      0.00391094	     -0.05371047	     -0.11053099	      0.25758545	     -0.06908323	     -0.35967869	     -0.14584704	      1.65608732	      1.01836921	      0.11499712	      1.24424781	      1.97463763	      1.07596919	     -0.00553125	      0.73440635	     -0.01303362	      0.01119660	      0.01340402
      5.99953067	      2.35996606	     -0.15597902	     -0.26208597	      2.37563744	      1.16247434	      0.43834282	      0.04428834	     -0.06479439	      0.28166372	     -0.03541094	      0.19713012	     -0.00496660	     -0.06227119	     -0.15434505	      0.24757443	     -0.06933093	     -0.35837223	     -0.10154335	      1.67697090	      0.99701935	      0.11508658	      1.27458906	      1.96711465	      1.03568173	      0.01723920	      0.67678979	     -0.01266849	      0.00235191	      0.01373951
      6.03286367	      2.37136788	     -0.15842513	     -0.26550121	      2.37639724	      1.16236590	      0.43679092	      0.04106743	     -0.06392816	      0.28525679	     -0.03599832	      0.18673844	     -0.01097803	     -0.07742439	     -0.13295234	      0.25986086	     -0.06946116	     -0.36203926	     -0.11881681	      1.67043665	      0.98711686	      0.11590031	      1.27234830	      1.98631735	      0.99482168	     -0.02128380	      0.63452196	      0.01417390	     -0.01506751	      0.01599246
      6.06619667	      2.38047398	     -0.16184925	     -0.27068984	      2.37723201	      1.16250959	      0.43509795	      0.03996842	     -0.05878020	      0.29378722	     -0.03996870	      0.17248610	     -0.01114174	     -0.09540464	     -0.09572254	      0.27293990	     -0.06928141	     -0.36602684	     -0.12777878	      1.66375166	      0.96912777	      0.11587446	      1.31765507	      1.96989192	      0.96557433	      0.01765435	      0.59299650	      0.01442542	      0.01328361	      0.02057224
      6.09952967	      2.39788362	     -0.15800632	     -0.27633038	      2.37771272	      1.16257767	      0.43409829	      0.03604421	     -0.06381349	      0.29995544	     -0.04036141	      0.17778681	     -0.01463209	     -0.10690005	     -0.13311668	      0.27687493	     -0.06882906	     -0.35878115	     -0.08880962	      1.66411157	      0.95286496	      0.11604924	      1.35712320	      1.96397624	      0.95242339	     -0.01205969	      0.53666313	     -0.01139616	     -0.00080047	      0.01853160
      6.13286267	      2.41688240	     -0.15861157	     -0.27461108	      2.37763562	      1.16247689	      0.43227312	      0.03357971	     -0.05934420	      0.29909765	     -0.04681379	      0.14896457	     -0.01903870	     -0.12254572	     -0.08814300	      0.29418360	     -0.06975985	     -0.35764472	     -0.11725636	      1.65648306	      0.91758889	      0.11532505	      1.37484219	      1.94565650	      0.92112126	      0.00558373	      0.50593108	     -0.01699621	     -0.01387977	      0.02172390
      6.16619567	      2.43985517	     -0.15799652	     -0.27460453	      2.37744352	      1.16237222	      0.43109314	      0.03034673	     -0.06030386	      0.29916995	     -0.05476840	      0.14219823	     -0.01681279	     -0.13470715	     -0.11865632	      0.29919324	     -0.06950364	     -0.35199717	     -0.09069342	      1.63897022	      0.87282940	      0.11528018	      1.40427230	      1.94034514	      0.89151104	     -0.00109842	      0.43497429	      0.00606218	      0.02064761	      0.02448244
      6.19952867	      2.47151259	     -0.16001196	     -0.27703517	      2.37675036	      1.16214345	      0.43049121	      0.03619374	     -0.05802808	      0.29899257	     -0.06035693	      0.12019126	     -0.02416001	     -0.14566361	     -0.08773907	      0.32308323	     -0.07020377	     -0.34837132	     -0.10536584	      1.64421940	      0.81412286	      0.11488212	      1.45154915	      1.92785247	      0.83735747	     -0.00092762	      0.39160004	      0.01337649	     -0.01836114	      0.02229708
      6.23286167	      2.48923376	     -0.14980185	     -0.27955239	      2.37504653	      1.16184986	      0.43202767	      0.02936867	     -0.05849223	      0.30079291	     -0.06281926	      0.11636405	     -0.02455435	     -0.13329433	     -0.11017230	      0.33225682	     -0.06976412	     -0.32634564	     -0.09262972	      1.63864311	      0.80029711	      0.11507698	      1.44966338	      1.91620194	      0.78862178	      0.00037959	      0.32764574	      0.00187263	      0.01077527	      0.00979415
      6.26619467	      2.50616372	     -0.14808140	     -0.28077802	      2.37333226	      1.16159829	      0.43308087	      0.03400088	     -0.05182484	      0.29929754	     -0.06479349	      0.09964333	     -0.02495064	     -0.12556686	     -0.09152343	      0.34423890	     -0.06979110	     -0.31724923	     -0.09554994	      1.63786922	      0.77967083	      0.11518968	      1.51265010	      1.90334559	      0.72526855	      0.00006319	      0.26988544	     -0.01687696	      0.00476321	      0.00999367
      6.29952767	      2.52325030	     -0.14580926	     -0.28242352	      2.37212836	      1.16140158	      0.43382675	      0.03641992	     -0.05600586	      0.29845398	     -0.06918431	      0.09079124	     -0.02965857	     -0.11609726	     -0.09332423	      0.35610695	     -0.07065352	     -0.31278740	     -0.09581151	      1.63455290	      0.78123311	      0.11514339	      1.54656955	      1.89131687	      0.65998776	     -0.00247581	      0.21447030	     -0.00482315	     -0.01501790	      0.02123269
      6.33286067	      2.52852044	     -0.14600568	     -0.28230698	      2.37138899	      1.16116559	      0.43421831	      0.03576967	     -0.05244079	      0.29563049	     -0.07063814	      0.08411949	     -0.02849989	     -0.10568722	     -0.09866246	      0.36122624	     -0.07026141	     -0.31719364	     -0.09359457	      1.64378904	      0.78629208	      0.11571949	      1.54338394	      1.87552969	      0.59981606	      0.00193847	      0.16273145	      0.01786850	      0.01271459	      0.02679777
      6.36619367	      2.54275923	     -0.14601217	     -0.28731246	      2.37122177	      1.16092301	      0.43414516	      0.03679019	     -0.04880360	      0.29822578	     -0.07112989	      0.07880504	     -0.02855075	     -0.09759220	     -0.09208919	      0.37626443	     -0.07025698	     -0.32742812	     -0.09484855	      1.67266394	      0.75158289	      0.11676221	      1.59624890	      1.86089577	      0.54698626	      0.00090815	      0.11907574	      0.01214292	     -0.00227392	      0.02105708
      6.39952667	      2.55411782	     -0.14243243	     -0.29001554	      2.37124615	      1.16058304	      0.43351451	      0.03250694	     -0.05378859	      0.29972173	     -0.07031886	      0.07445924	     -0.03201047	     -0.08668787	     -0.09177976	      0.38594263	     -0.07139219	     -0.33910786	     -0.09198630	      1.69067661	      0.72950166	      0.11821364	      1.59383570	      1.85255687	      0.50994247	     -0.00721316	      0.11763468	     -0.00621829	     -0.00809575	      0.00539046
      6.43285967	      2.55237295	     -0.14618088	     -0.28752477	      2.37192342	      1.16021866	      0.43187471	      0.03146879	     -0.05241621	      0.29692674	     -0.07114412	      0.06942711	     -0.03286555	     -0.08274494	     -0.09179800	      0.38637247	     -0.07159921	     -0.36463098	     -0.09319633	      1.70488280	      0.71678901	      0.11958832	      1.57139945	      1.85370233	      0.50308308	      0.01024724	      0.10662841	     -0.01425998	      0.01573557	      0.00317827
      6.46619267	      2.54967480	     -0.15053584	     -0.28801142	      2.37331706	      1.15988470	      0.43020755	      0.02988115	     -0.05206357	      0.29658994	     -0.07306362	      0.07044595	     -0.03297091	     -0.08103196	     -0.09145241	      0.39020074	     -0.07182163	     -0.39220319	     -0.09572430	      1.72853189	      0.69319993	      0.12139963	      1.61498383	      1.86540142	      0.51389627	     -0.00701958	      0.10596028	     -0.00300787	     -0.00383035	      0.01920622
      6.49952567	      2.53395528	     -0.15364369	     -0.29218061	      2.37505951	      1.15964281	      0.42972956	      0.02838095	     -0.05295865	      0.30254304	     -0.07038650	      0.08323329	     -0.03312755	     -0.07481774	     -0.09431904	      0.39078267	     -0.07184225	     -0.41494378	     -0.09328899	      1.77190582	      0.71063056	      0.12314299	      1.59498006	      1.88331533	      0.55195170	     -0.00352756	      0.09961290	      0.00641332	     -0.00496977	      0.02309541
      6.53285867	      2.51119363	     -0.15226865	     -0.29941418	      2.37653939	      1.15951782	      0.43068736	      0.02266390	     -0.04988198	      0.31006394	     -0.06021021	      0.10240806	     -0.03246477	     -0.06200622	     -0.09293035	      0.39115538	     -0.07156444	     -0.42576400	     -0.09533951	      1.81496442	      0.73414712	      0.12558799	      1.57473502	      1.90088262	      0.58255675	      0.01081375	      0.14993210	      0.00477162	      0.00856401	      0.01499151
      6.56619167	      2.50347956	     -0.14945467	     -0.30903123	      2.37763463	      1.15956037	      0.43193070	      0.02192095	     -0.05415582	      0.31942384	     -0.05389741	      0.12134912	     -0.03406566	     -0.05334574	     -0.09348780	      0.39935097	     -0.07275107	     -0.42774605	     -0.09635552	      1.84895011	      0.73376979	      0.12804641	      1.60175686	      1.91976677	      0.61486708	      0.00161615	      0.17957421	     -0.00716090	     -0.00544947	      0.01409293
      6.59952467	      2.49034089	     -0.15431588	     -0.30972597	      2.37813648	      1.15955711	      0.43272727	      0.03037950	     -0.05341939	      0.32001609	     -0.05063532	      0.13204642	     -0.03373430	     -0.05467586	     -0.09423275	      0.39317819	     -0.07293689	     -0.43203029	     -0.09669296	      1.87788454	      0.74938296	      0.12988682	      1.55090609	      1.93909098	      0.63673604	      0.00681026	      0.25650028	     -0.01475528	     -0.00326433	      0.01972894
      6.63285767	      2.47757202	     -0.15232453	     -0.30745820	      2.37786952	      1.15954531	      0.43416162	      0.02994943	     -0.05398124	      0.31787405	     -0.04911536	      0.14026836	     -0.03347722	     -0.05145283	     -0.09799310	      0.38338791	     -0.07350318	     -0.42045613	     -0.10144597	      1.89890185	      0.76009148	      0.13218228	      1.51877713	      1.95655693	      0.67439105	      0.00687981	      0.30484975	     -0.00233401	      0.00653967	      0.02374238
      6.66619067	      2.46489029	     -0.15175926	     -0.31320070	      2.37802651	      1.15987959	      0.43639984	      0.03612091	     -0.05554703	      0.32661400	     -0.04790528	      0.15966810	     -0.03335125	     -0.05326566	     -0.10186724	      0.38311639	     -0.07420402	     -0.40394437	     -0.10324768	      1.94494021	      0.76924400	      0.13457595	      1.53355003	      1.97860745	      0.71709669	     -0.00071174	      0.41206910	      0.00386254	      0.00106681	      0.01798586
      6.69952367	      2.44040205	     -0.14783161	     -0.31851635	      2.37839072	      1.16044605	      0.43936585	      0.03725092	     -0.05565251	      0.33489683	     -0.03979543	      0.18372393	     -0.03255646	     -0.05338909	     -0.10403587	      0.37952855	     -0.07448023	     -0.37920918	     -0.10701824	      1.98843267	      0.81347497	      0.13679993	      1.48043266	      2.00272130	      0.80357574	     -0.00213601	      0.48606880	      0.00345491	     -0.00104221	     -0.00021834
      6.73285667	      2.41444504	     -0.14575559	     -0.32227334	      2.37954329	      1.16129439	      0.44182856	      0.03735361	     -0.05497462	      0.33739149	     -0.03162046	      0.20841587	     -0.03096902	     -0.06176161	     -0.10766570	      0.38008134	     -0.07440752	     -0.35723978	     -0.12262738	      2.00374006	      0.84438717	      0.13857410	      1.46470063	      2.02798353	      0.89403178	      0.01823139	      0.61516944	      0.00408934	      0.00000790	      0.00837212
      6.76618967	      2.39711905	     -0.14832026	     -0.32422391	      2.38158811	      1.16232759	      0.44303230	      0.04232584	     -0.05720005	      0.33698563	     -0.02850533	      0.23125943	     -0.03014189	     -0.08317515	     -0.11829930	      0.38481965	     -0.07501293	     -0.34455438	     -0.13879330	      2.01140258	      0.85192126	      0.14008533	      1.46869678	      2.04962033	      1.00512724	      0.01016304	      0.70368608	      0.00399302	     -0.00170679	      0.03368075
      6.79952267	      2.37540842	     -0.14837605	     -0.32246727	      2.38365123	      1.16329521	      0.44365630	      0.03884732	     -0.05750585	      0.33518530	     -0.02766194	      0.25324726	     -0.02715488	     -0.10475000	     -0.13954747	      0.38073134	     -0.07461876	     -0.33233531	     -0.14354888	      2.03036017	      0.86461857	      0.14138255	      1.40192157	      2.02483261	      1.10957924	      0.00845660	      0.82490095	      0.00817325	      0.00090373	      0.03955633
      6.83285567	      2.36431319	     -0.15161957	     -0.32170670	      2.38675443	      1.16403948	      0.44338187	      0.03833598	     -0.05935709	      0.33387497	     -0.03193063	      0.27086833	     -0.02462622	     -0.13353034	     -0.14966121	      0.38937191	     -0.07476435	     -0.33101230	     -0.16599759	      2.05277953	      0.84432848	      0.14224838	      1.40010885	      2.03077654	      1.20082787	     -0.00522489	      0.92444646	      0.00726502	     -0.00388812	      0.02907221
      6.86618867	      2.35645676	     -0.15455882	     -0.31829999	      2.39014850	      1.16468125	      0.44282938	      0.03444090	     -0.06162353	      0.32448470	     -0.03008700	      0.28433516	     -0.02047135	     -0.15987659	     -0.15724346	      0.39639648	     -0.07479062	     -0.33457103	     -0.18474790	      2.03825421	      0.82638084	      0.14398065	      1.39558621	      2.01853029	      1.27276610	     -0.02141927	      1.00315260	      0.00583099	     -0.00081606	      0.00636675
      6.89952167	      2.34403693	     -0.15908569	     -0.31769601	      2.39356423	      1.16541872	      0.44303840	      0.03233462	     -0.06142509	      0.32347679	     -0.03914007	      0.30522265	     -0.01013211	     -0.17955776	     -0.17684332	      0.40209256	     -0.07383782	     -0.34269064	     -0.19006811	      2.02585553	      0.83280226	      0.14239393	      1.33875560	      1.99047120	      1.31657589	     -0.00106675	      1.09820500	     -0.00105011	      0.00565437	      0.00334872
      6.93285467	      2.34418797	     -0.16050200	     -0.31686820	      2.39663796	      1.16593774	      0.44431020	      0.03131881	     -0.06449397	      0.30921091	     -0.03782855	      0.31765618	      0.01677756	     -0.18509542	     -0.18323903	      0.41723452	     -0.07438038	     -0.34997013	     -0.20669896	      2.00423250	      0.81589896	      0.14236907	      1.37632074	      1.95584252	      1.34647167	      0.00113966	      1.13830776	     -0.01053394	     -0.00905248	      0.02161930
      6.96618767	      2.33645465	     -0.16045141	     -0.32024950	      2.39879361	      1.16659330	      0.44692284	      0.02963916	     -0.06493795	      0.30436899	     -0.03762182	      0.34142065	      0.01692477	     -0.17692426	     -0.18639282	      0.43347406	     -0.07361767	     -0.35631855	     -0.22336506	      1.97366711	      0.82424033	      0.14135494	      1.36055894	      1.90559698	      1.36581754	     -0.01499229	      1.19959262	     -0.01000517	      0.00330818	      0.03049986
      6.99952067	      2.33120655	     -0.16078046	     -0.32181140	      2.39991002	      1.16708562	      0.44972553	      0.02940269	     -0.06135955	      0.29873872	     -0.03841098	      0.35751607	      0.02629534	     -0.15767436	     -0.18185829	      0.44567836	     -0.07253627	     -0.36530131	     -0.23550794	      1.92197362	      0.81515090	      0.13943657	      1.35176436	      1.84971303	      1.38071862	     -0.02105762	      1.24361068	     -0.00004877	      0.00285071	      0.02525007
      7.03285367	      2.34302371	     -0.16088646	     -0.31948283	      2.40029799	      1.16723545	      0.45188039	      0.03428478	     -0.06470644	      0.28637348	     -0.04287767	      0.36503448	      0.02838608	     -0.13094292	     -0.17911493	      0.46072137	     -0.07348359	     -0.37804267	     -0.25240358	      1.86301355	      0.75864916	      0.13738086	      1.39788625	      1.75982653	      1.39558800	     -0.00900197	      1.25932367	      0.00773570	     -0.01194892	      0.01994212
      7.06618667	      2.35001798	     -0.15983381	     -0.31561245	      2.40007491	      1.16723699	      0.45388936	      0.03505617	     -0.06238607	      0.27677792	     -0.05092525	      0.37456924	      0.03149337	     -0.09725403	     -0.19641842	      0.47029882	     -0.07290269	     -0.39291949	     -0.26722993	      1.79506824	      0.69721864	      0.13444590	      1.36360678	      1.67002481	      1.40821098	      0.00581882	      1.30227216	      0.01023099	      0.00479332	      0.01066566
      7.09951967	      2.37117061	     -0.15664287	     -0.31613678	      2.39999331	      1.16741492	      0.45466106	      0.03310623	     -0.06153383	      0.27177589	     -0.05815821	      0.37349322	      0.03309421	     -0.06196813	     -0.18869639	      0.49124755	     -0.07265992	     -0.41065279	     -0.28537493	      1.70502251	      0.59384384	      0.13113816	      1.37709266	      1.57122798	      1.41613410	      0.00382615	      1.31002556	      0.00767590	      0.00032102	      0.00559303
      7.13285267	      2.39740878	     -0.15765318	     -0.31988453	      2.40071731	      1.16783667	      0.45383644	      0.03448526	     -0.06246175	      0.27056968	     -0.06285845	      0.36783191	      0.03354899	     -0.03553368	     -0.17554370	      0.51855806	     -0.07299485	     -0.43891358	     -0.29678914	      1.60670788	      0.48624768	      0.12729889	      1.40134676	      1.46366794	      1.41599423	     -0.00949655	      1.31256112	      0.00253462	     -0.00670183	      0.00725814
      7.16618567	      2.41109424	     -0.16099592	     -0.32056957	      2.40205458	      1.16834613	      0.45187656	      0.02969445	     -0.05887666	      0.26785588	     -0.06427175	      0.36710026	      0.03526650	     -0.01720820	     -0.19180761	      0.53572075	     -0.07183708	     -0.47409237	     -0.29736058	      1.49552105	      0.41701923	      0.12265192	      1.37667023	      1.35281125	      1.40342333	     -0.01558806	      1.32984845	      0.00569437	      0.00869983	      0.01097329
      7.19951867	      2.43786540	     -0.16602580	     -0.32217734	      2.40396621	      1.16904531	      0.44805353	      0.02641802	     -0.05904437	      0.26579584	     -0.06585517	      0.35279576	      0.03517403	     -0.01033076	     -0.18992122	      0.56783963	     -0.07171477	     -0.51286625	     -0.31184887	      1.37738022	      0.33247949	      0.11767974	      1.43022758	      1.22628689	      1.36920435	     -0.00420786	      1.29966002	      0.00805568	     -0.00461384	      0.01760770
      7.23285167	      2.46387747	     -0.16927157	     -0.32252395	      2.40544200	      1.16998055	      0.44357137	      0.01842402	     -0.05767547	      0.26461330	     -0.06637400	      0.33162372	      0.03492678	     -0.00889893	     -0.18213985	      0.59890418	     -0.07138399	     -0.54557114	     -0.32395414	      1.25262730	      0.26405172	      0.11279387	      1.43981938	      1.09076487	      1.30603740	      0.01992537	      1.28663251	      0.00617833	     -0.00638053	      0.01571227
      7.26618467	      2.48800203	     -0.16267267	     -0.32403681	      2.40593468	      1.17127185	      0.43979569	     -0.00228616	     -0.05339205	      0.26525351	     -0.06294643	      0.31694530	      0.03470352	     -0.00178479	     -0.19713402	      0.62364223	     -0.07056883	     -0.55738353	     -0.32279550	      1.12226513	      0.19337739	      0.10800516	      1.42030112	      0.97146516	      1.22375854	      0.02067627	      1.26752214	     -0.00151617	      0.00649049	      0.00649167
      7.29951767	      2.52496559	     -0.14671590	     -0.32523476	      2.40572664	      1.17279881	      0.43589238	     -0.03052611	     -0.05367878	      0.26345976	     -0.06362623	      0.29499857	      0.03235581	      0.00655496	     -0.20868729	      0.65558367	     -0.07077696	     -0.54847580	     -0.32979278	      0.99061242	      0.08686556	      0.10277667	      1.45875927	      0.86382944	      1.14131377	      0.01175038	      1.21095883	     -0.01145998	     -0.00478132	      0.01345244
      7.33285067	      2.55879278	     -0.15341267	     -0.32213042	      2.40671318	      1.17463875	      0.43006451	     -0.03053276	     -0.04844113	      0.25875716	     -0.07236921	      0.26884371	      0.03069183	     -0.02053995	     -0.21514526	      0.69376560	     -0.06982586	     -0.56240560	     -0.35140516	      0.86595034	      0.00597043	      0.09817838	      1.42664066	      0.72544234	      1.05778147	      0.01720893	      1.20532539	     -0.01746791	     -0.00056694	      0.03370990
      7.36618367	      2.59491918	     -0.15418287	     -0.32168438	      2.40791963	      1.17668423	      0.42496679	     -0.03658993	     -0.04606111	      0.25371561	     -0.07633752	      0.25505500	      0.02725628	     -0.04635477	     -0.24090498	      0.72597588	     -0.06915667	     -0.55793526	     -0.34733531	      0.72627026	     -0.08003895	      0.09319444	      1.40295436	      0.61136237	      0.99210729	      0.01642642	      1.15358592	     -0.00173974	      0.00316488	      0.03263993
      7.39951667	      2.63294275	     -0.15157164	     -0.32559754	      2.40900637	      1.17880673	      0.42146565	     -0.03838714	     -0.04386500	      0.25077641	     -0.07710365	      0.25274704	      0.02124674	     -0.06828534	     -0.27044988	      0.75786079	     -0.06860146	     -0.53642996	     -0.33568663	      0.57846153	     -0.17408247	      0.08782004	      1.41671697	      0.50421772	      0.92480223	      0.00610506	      1.10929892	      0.00030858	     -0.00239183	      0.01618830
      7.43284967	      2.66029928	     -0.14903258	     -0.32443092	      2.40946970	      1.18079816	      0.41979845	     -0.03588309	     -0.03498428	      0.24319897	     -0.08289125	      0.25149604	      0.01078088	     -0.08482727	     -0.29046724	      0.78227846	     -0.06767460	     -0.50754302	     -0.34912546	      0.43392836	     -0.22676906	      0.08289455	      1.34814175	      0.39320261	      0.84750181	      0.01905861	      1.09898789	     -0.01138730	      0.00126831	      0.01123085
      7.46618267	      2.68421264	     -0.13682435	     -0.32416264	      2.40931698	      1.18245107	      0.42071218	     -0.03909214	     -0.02879125	      0.23344287	     -0.08456548	      0.26229222	     -0.02193767	     -0.08625321	     -0.31922825	      0.80219216	     -0.06733703	     -0.45932023	     -0.37494441	      0.29872743	     -0.27320978	      0.07792108	      1.31757449	      0.29614541	      0.77098475	      0.00928551	      1.02270074	     -0.01828617	      0.00386338	      0.01363732
      7.49951567	      2.70002900	     -0.12872767	     -0.32748825	      2.40903058	      1.18403339	      0.42292520	     -0.03401031	     -0.02344822	      0.22675561	     -0.08211980	      0.28408332	     -0.02395958	     -0.08347834	     -0.36437794	      0.81522067	     -0.06782718	     -0.41295699	     -0.38451748	      0.18191853	     -0.30984980	      0.07439140	      1.30785812	      0.20356156	      0.65728753	      0.00463100	      0.99262720	     -0.00665598	      0.00333913	      0.02167541
      7.53284867	      2.68438084	     -0.12580770	     -0.32386542	      2.40804956	      1.18553925	      0.42589195	     -0.03412748	      0.00899748	      0.21853927	     -0.08139091	      0.31093648	     -0.03012327	     -0.07839121	     -0.41927569	      0.80311691	     -0.06658190	     -0.38147423	     -0.38219332	      0.08623152	     -0.31624137	      0.07117595	      1.21470398	      0.11801458	      0.53611374	      0.02110948	      0.93689894	      0.01499767	     -0.00259303	      0.02779810
      7.56618167	      2.66233905	     -0.12544006	     -0.31940095	      2.40682994	      1.18641667	      0.42901280	     -0.02840981	      0.03759211	      0.21008935	     -0.08039083	      0.33657642	     -0.03282052	     -0.07377827	     -0.46582476	      0.79887787	     -0.06443884	     -0.35680699	     -0.41339138	      0.01280098	     -0.33096901	      0.06794013	      1.18396233	      0.04454259	      0.40620696	     -0.00050593	      0.88205989	      0.01066108	      0.00856896	      0.02520435
      7.59951467	      2.65530969	     -0.10719278	     -0.31383836	      2.40508371	      1.18668096	      0.43247559	     -0.03778190	      0.02883208	      0.19985363	     -0.08580439	      0.36066977	     -0.03987735	     -0.05342182	     -0.52703717	      0.79688945	     -0.06414106	     -0.30878944	     -0.45161320	     -0.05088303	     -0.32936694	      0.06559574	      1.13592988	     -0.04589522	      0.27735312	      0.01293294	      0.84954430	      0.00100989	      0.00166763	      0.02123279
      7.63284767	      2.63918121	     -0.10771845	     -0.30529015	      2.40508897	      1.18661696	      0.43451719	     -0.03075542	      0.03776084	      0.18320368	     -0.08876733	      0.39458466	     -0.04229890	     -0.05746847	     -0.61493723	      0.79452208	     -0.06185514	     -0.28826933	     -0.47953521	     -0.09461020	     -0.31950298	      0.06247934	      1.04333401	     -0.11151258	      0.17391303	     -0.00674479	      0.80724051	     -0.00817498	     -0.00950766	      0.01709993
      7.66618067	      2.62603571	     -0.10465397	     -0.30144062	      2.40614447	      1.18625026	      0.43662069	     -0.03149362	      0.04170930	      0.16957621	     -0.09065849	      0.43736184	     -0.04397347	     -0.06245693	     -0.71314147	      0.79302424	     -0.05921243	     -0.26334848	     -0.48351817	     -0.12854831	     -0.32239690	      0.05929871	      1.01051799	     -0.18463922	      0.08053573	      0.00383627	      0.81028786	      0.00059396	      0.01166838	      0.01494505
      7.69951367	      2.62487472	     -0.09780028	     -0.29778942	      2.40777985	      1.18576341	      0.43868861	     -0.03521196	      0.03483410	      0.15242784	     -0.09029409	      0.47421026	     -0.04718745	     -0.06835215	     -0.79591683	      0.80007338	     -0.05787499	     -0.23019743	     -0.50368099	     -0.14753348	     -0.30342898	      0.05598399	      0.94330214	     -0.25483007	      0.01601840	      0.00231549	      0.78946526	      0.01517201	     -0.00215604	      0.01309824
      7.73284667	      2.61316213	     -0.09895510	     -0.29844690	      2.41028516	      1.18502363	      0.44150076	     -0.03092326	      0.04276368	      0.13845886	     -0.08383798	      0.52115651	     -0.04673455	     -0.08375916	     -0.88049152	      0.82061380	     -0.05512482	     -0.20596734	     -0.55798918	     -0.14270902	     -0.27060077	      0.05204503	      0.88735415	     -0.31736079	     -0.05593941	     -0.01337893	      0.82577813	      0.00649599	     -0.00892328	      0.01050190
      7.76617967	      2.60274757	     -0.08664399	     -0.29807273	      2.41143747	      1.18391578	      0.44612909	     -0.03896606	      0.03740823	      0.12442977	     -0.07755552	      0.57107149	     -0.04860564	     -0.08387261	     -0.98783972	      0.82780565	     -0.05359553	     -0.15816939	     -0.59267708	     -0.11669448	     -0.22074529	      0.04797881	      0.88153309	     -0.39192573	     -0.12493544	      0.01069550	      0.83274711	     -0.01076514	      0.01359153	      0.01046344
      7.79951267	      2.58536965	     -0.08727923	     -0.29513304	      2.41189904	      1.18255635	      0.45057948	     -0.03165826	      0.04000457	      0.11019162	     -0.06925989	      0.61980901	     -0.04870715	     -0.09955309	     -1.09813496	      0.82597879	     -0.05197805	     -0.12106446	     -0.62103572	     -0.06008358	     -0.14086096	      0.04327741	      0.84522219	     -0.44829014	     -0.20961970	      0.00205361	      0.87541879	     -0.01636990	     -0.00063467	      0.00933959
      7.83284567	      2.56677949	     -0.08458127	     -0.29424750	      2.41116827	      1.18057225	      0.45567385	     -0.02937812	      0.04123225	      0.10125666	     -0.05829041	      0.67117251	     -0.04821593	     -0.11176062	     -1.21510823	      0.82187181	     -0.05013657	     -0.07527691	     -0.66001289	      0.01488828	     -0.06693307	      0.03766599	      0.86662387	     -0.50513104	     -0.30173126	     -0.00906100	      0.93276364	      0.00499229	     -0.01206632	      0.00607212
      7.86617867	      2.55479591	     -0.07481530	     -0.29153819	      2.40895363	      1.17799141	      0.46111268	     -0.03126653	      0.03796998	      0.09276913	     -0.04732093	      0.71752092	     -0.04865765	     -0.11560098	     -1.33006542	      0.81320474	     -0.04924595	     -0.01509289	     -0.71810997	      0.10436205	      0.00761344	      0.03015047	      0.89002364	     -0.57294130	     -0.36805362	      0.01179301	      0.96645910	      0.01779425	      0.00725057	      0.00594225
      7.89951167	      2.54882595	     -0.07100939	     -0.29077521	      2.40656781	      1.17503022	      0.46581133	     -0.02214971	      0.04096410	      0.08703563	     -0.03334698	      0.76457057	     -0.04735030	     -0.12690641	     -1.43157919	      0.80357578	     -0.04812233	      0.04099701	     -0.78907963	      0.20804198	      0.06611536	      0.01540033	      0.91241987	     -0.63241206	     -0.42469546	      0.00398590	      1.09286166	      0.00116155	      0.00070794	      0.01019783
      7.93284467	      2.55497290	     -0.06001442	     -0.29429242	      2.40420786	      1.17213617	      0.46992691	     -0.02004126	      0.03380623	      0.08608855	     -0.01570691	      0.81841079	     -0.04855110	     -0.13116301	     -1.52863085	      0.78457621	     -0.04836151	      0.10325184	     -0.84087039	      0.31243763	      0.09642526	     -0.02957414	      0.98098970	     -0.69244920	     -0.44397549	     -0.02016674	      1.17868521	     -0.01360821	     -0.01080906	      0.01389335
      7.96617767	      2.55364848	     -0.05448048	     -0.29995160	      2.40309591	      1.16933828	      0.47242345	     -0.02107660	      0.02948349	      0.08793537	      0.00521998	      0.88461983	     -0.04648247	     -0.14615218	     -1.61851329	      0.75984826	     -0.04751678	      0.14549111	     -0.89067598	      0.38915317	      0.13179784	     -0.03307185	      1.02220131	     -0.75925679	     -0.46281647	     -0.01964465	      1.29101233	     -0.00087633	      0.01134351	      0.01681240
      7.99951067	      2.54749334	     -0.06127620	     -0.30554547	      2.40326079	      1.16634094	      0.47332531	     -0.01158585	      0.02642837	      0.08913682	      0.02502318	      0.96292485	     -0.04369361	     -0.17612781	     -1.69932315	      0.73358842	     -0.04568244	      0.15896806	     -0.95862435	      0.46221603	      0.16302209	     -0.04297085	      1.12188218	     -0.80779938	     -0.49343996	     -0.01834267	      1.43965554	      0.01641565	      0.00391307	      0.02525865
      8.03284367	      2.54956872	     -0.06096506	     -0.30750728	      2.40309590	      1.16313200	      0.47454645	     -0.00398992	      0.00212727	      0.08697497	      0.03842384	      1.04658838	     -0.04350195	     -0.18473674	     -1.78081056	      0.69646712	     -0.04444591	      0.16946051	     -1.02446228	      0.53763535	      0.21529304	     -0.04695784	      1.22317238	     -0.82958247	     -0.52523050	     -0.01788263	      1.53649495	      0.00925143	     -0.00855098	      0.03288689
      8.06617667	      2.55877281	     -0.04839935	     -0.31053472	      2.40272129	      1.15972623	      0.47673954	     -0.00981906	     -0.03041603	      0.08472459	      0.05119056	      1.13803946	     -0.04329599	     -0.16039374	     -1.85723196	      0.65530751	     -0.04448104	      0.18090564	     -1.08196727	      0.62794147	      0.25533140	     -0.05018906	      1.32612433	     -0.83676842	     -0.56163770	     -0.01378753	      1.66280169	     -0.00279863	     -0.00007106	      0.02868305
      8.09950967	      2.55762389	     -0.03968419	     -0.31387499	      2.40298307	      1.15640655	      0.47812916	     -0.02339837	     -0.02453088	      0.08391569	      0.05974351	      1.23423837	     -0.03953555	     -0.13444678	     -1.90601164	      0.61642904	     -0.04173850	      0.17100005	     -1.14254251	      0.74071184	      0.23399981	     -0.05386420	      1.45915397	     -0.84024105	     -0.56298912	     -0.00844238	      1.81205431	     -0.00166560	     -0.00954739	      0.02148691
      8.13284267	      2.56381860	     -0.03850441	     -0.31435403	      2.40495908	      1.15345927	      0.47682784	     -0.03132646	     -0.03682368	      0.07924615	      0.06315676	      1.32418385	     -0.03968755	     -0.11605780	     -1.92664588	      0.58018794	     -0.04151098	      0.13104178	     -1.20908074	      0.82385333	      0.22710556	     -0.05585946	      1.51988357	     -0.83936216	     -0.58586609	     -0.01488954	      1.92172041	      0.01105092	      0.01351299	      0.01958062
      8.16617567	      2.56922905	     -0.04679698	     -0.31497129	      2.40817888	      1.15105440	      0.47323236	     -0.03200142	     -0.03645762	      0.07494561	      0.06219934	      1.40571820	     -0.03835661	     -0.10988878	     -1.93237765	      0.55161081	     -0.03771879	      0.06655531	     -1.26568978	      0.87129541	      0.18496763	     -0.05885492	      1.66091229	     -0.84814277	     -0.60191318	      0.00417456	      1.96302846	      0.01019528	     -0.00577692	      0.02544021
      8.19950867	      2.57289559	     -0.04810596	     -0.31224266	      2.41096741	      1.14898785	      0.47009516	     -0.04083125	     -0.04553414	      0.06902481	      0.05402330	      1.47320005	     -0.03503767	     -0.09421191	     -1.94767132	      0.52680375	     -0.04026159	      0.00920631	     -1.29605796	      0.87429032	      0.16987568	     -0.06090858	      1.77591680	     -0.83712047	     -0.63508438	     -0.00893436	      1.98381300	     -0.00118235	     -0.00537587	      0.03046534
      8.23284167	      2.57415431	     -0.05167202	     -0.31144909	      2.41347514	      1.14755455	      0.46914135	     -0.04203315	     -0.03857842	      0.06428013	      0.04710615	      1.52761550	     -0.03551350	     -0.07460425	     -1.96160834	      0.52104258	     -0.03386431	     -0.03296832	     -1.31959836	      0.87497588	      0.15591592	     -0.06310331	      1.84614955	     -0.80278210	     -0.64396796	     -0.01423264	      1.99589293	     -0.02171601	      0.00185127	      0.02066863
      8.26617467	      2.59488653	     -0.04678708	     -0.31967254	      2.41671365	      1.14707281	      0.47154986	     -0.04163405	     -0.04292234	      0.06047301	      0.04622420	      1.56750316	     -0.03209749	     -0.02572441	     -1.95510605	      0.55208079	     -0.03874613	     -0.04895955	     -1.35033024	      0.88393860	      0.12842282	     -0.06420527	      1.94142451	     -0.76269945	     -0.63183032	      0.01127735	      2.02611314	     -0.01112843	     -0.00480274	      0.00960132
      8.29950767	      2.60756626	     -0.04093324	     -0.32164594	      2.41894059	      1.14750541	      0.47576917	     -0.04128347	     -0.04076174	      0.05086620	      0.03909833	      1.57747258	     -0.03448994	      0.01072177	     -1.93438243	      0.58875454	     -0.03980550	     -0.03711579	     -1.37699987	      0.88684779	      0.12356848	     -0.06500011	      1.93995866	     -0.69979261	     -0.60604950	      0.00699815	      2.03059283	      0.01147788	      0.00181166	      0.01291678
      8.33284067	      2.61474679	     -0.03673114	     -0.32436066	      2.42065800	      1.14870518	      0.47952438	     -0.03888375	     -0.03516702	      0.04307153	      0.03481711	      1.56422156	     -0.03217208	      0.02277063	     -1.91662744	      0.63182023	     -0.03792582	     -0.00845092	     -1.39170329	      0.86073584	      0.10569563	     -0.06649793	      1.98589187	     -0.64966892	     -0.59129884	      0.01514480	      2.04243747	      0.01481430	      0.00885312	      0.01712088
      8.36617367	      2.61825511	     -0.03656320	     -0.32547448	      2.42190441	      1.15088744	      0.48114605	     -0.03467566	     -0.03502409	      0.03945061	      0.02976193	      1.52429333	     -0.02511413	      0.00462703	     -1.89491584	      0.67313030	     -0.04045625	      0.02256616	     -1.39183817	      0.79050956	      0.08786839	     -0.06660203	      1.96832071	     -0.60366442	     -0.58820360	      0.01095499	      2.02928034	      0.00005975	     -0.00390709	      0.01168383
      8.39950667	      2.62642828	     -0.03402576	     -0.32377592	      2.42230148	      1.15354736	      0.48088687	     -0.03541726	     -0.04076652	      0.03915790	      0.01865558	      1.46025313	     -0.02302402	     -0.02830813	     -1.86150245	      0.70951471	     -0.04267615	      0.05950490	     -1.38579466	      0.69707632	      0.04615824	     -0.06692089	      1.96985873	     -0.54772806	     -0.57069715	     -0.01744810	      2.02936941	     -0.00965287	     -0.00438741	      0.00867066
      8.43283967	      2.63897591	     -0.03608859	     -0.31757698	      2.42187243	      1.15639229	      0.47916885	     -0.03107209	     -0.03777316	      0.03678962	      0.00747188	      1.37436313	     -0.00564073	     -0.06334385	     -1.80330220	      0.73986600	     -0.04137607	      0.09175427	     -1.38972289	      0.61609969	     -0.01731455	     -0.06803247	      1.97725316	     -0.48597026	     -0.51211010	     -0.00847374	      1.99821019	     -0.00733979	      0.00393762	      0.00740735
      8.46617267	      2.65121446	     -0.03321321	     -0.31165468	      2.42064304	      1.15894957	      0.47770157	     -0.03473491	     -0.04200315	      0.03671648	     -0.00040817	      1.28469935	      0.01642543	     -0.08621220	     -1.72950856	      0.76619787	     -0.04488166	      0.12491828	     -1.40256567	      0.54685150	     -0.05224340	     -0.06758424	      1.96299066	     -0.39913140	     -0.45168719	     -0.01617365	      1.98226142	      0.01041104	      0.00315533	      0.00559710
      8.49950567	      2.64972289	     -0.03156997	     -0.30907393	      2.41912372	      1.16115234	      0.47660124	     -0.04102175	     -0.04083828	      0.04076037	      0.00070086	      1.20711522	      0.02564088	     -0.11011996	     -1.65550480	      0.78940988	     -0.04597421	      0.14692766	     -1.41938837	      0.47827808	     -0.04368970	     -0.06693795	      1.93886141	     -0.30325752	     -0.40330334	     -0.01340077	      1.96267394	      0.01541370	     -0.00039103	      0.00161968
      8.53283867	      2.64334803	     -0.03531531	     -0.30907743	      2.41785310	      1.16311948	      0.47532711	     -0.03892651	     -0.03718064	      0.04563919	      0.01059258	      1.14636569	      0.02368835	     -0.12967317	     -1.60132097	      0.80555746	     -0.04508762	      0.14866117	     -1.43120018	      0.39392132	     -0.00271466	     -0.06653206	      1.91180741	     -0.21566797	     -0.35602888	      0.01576191	      1.91349232	     -0.00789018	      0.00126817	      0.00425951
      8.56617167	      2.63999418	     -0.03295201	     -0.30791880	      2.41626450	      1.16525959	      0.47425729	     -0.04383552	     -0.03592489	      0.04841530	      0.02418011	      1.09708765	      0.03066463	     -0.11992327	     -1.57513836	      0.80442325	     -0.04502839	      0.14278026	     -1.42238148	      0.27757065	      0.05325275	     -0.06564411	      1.79521894	     -0.13574674	     -0.28784312	      0.01044078	      1.78279387	     -0.01882389	     -0.00294530	      0.01278485
      8.59950467	      2.64195521	     -0.03792168	     -0.30883191	      2.41494925	      1.16752915	      0.47231069	     -0.03890892	     -0.02977806	      0.05131347	      0.04536700	      1.05939848	      0.03078713	     -0.10271296	     -1.54897275	      0.79385039	     -0.04334503	      0.11539339	     -1.41125864	      0.15574455	      0.08691902	     -0.06573510	      1.64157813	     -0.06656722	     -0.20917934	     -0.00573744	      1.59739915	     -0.00418369	     -0.00494281	      0.01738509
      8.63283767	      2.65260657	     -0.03852751	     -0.30999221	      2.41305340	      1.16925354	      0.47028877	     -0.03629834	     -0.03189175	      0.05484905	      0.06357510	      1.02680611	      0.02838113	     -0.06584998	     -1.50877646	      0.77510793	     -0.04223004	      0.08542180	     -1.40849732	      0.04439361	      0.09273856	     -0.06530007	      1.55304476	     -0.01043074	     -0.15336232	     -0.01154778	      1.50015839	      0.01579584	      0.00421516	      0.02834062
      8.66617067	      2.65756542	     -0.03697176	     -0.29603930	      2.40921706	      1.17048804	      0.46861420	     -0.03592604	     -0.02353773	      0.04935793	      0.06615705	      0.97945588	      0.03141060	     -0.01827805	     -1.44290608	      0.73295392	     -0.04058177	      0.05602172	     -1.42081335	     -0.04458524	      0.12294998	     -0.06491156	      1.39679759	      0.04886356	     -0.07681176	     -0.01502780	      1.34991786	      0.00969547	      0.00038116	      0.03639908
      8.69950367	      2.65997178	     -0.03466428	     -0.27987759	      2.40524613	      1.17118052	      0.46761932	     -0.03471717	     -0.02023655	      0.04018026	      0.07215986	      0.93701625	      0.02615998	      0.02533800	     -1.36751183	      0.68923279	     -0.03835887	      0.02934968	     -1.45123742	     -0.11621484	      0.17279923	     -0.06418189	      1.20832462	      0.11277364	     -0.01069692	     -0.01492883	      1.17036663	     -0.01120658	      0.00160907	      0.02047663
      8.73283667	      2.65692007	     -0.03293144	     -0.27428429	      2.40302890	      1.17109133	      0.46743096	     -0.03656396	     -0.01798573	      0.03750900	      0.08227607	      0.92259896	      0.02720389	      0.05811887	     -1.31719758	      0.66278724	     -0.03803775	      0.00556925	     -1.49027596	     -0.18180188	      0.20849542	     -0.06354243	      1.11863501	      0.18218710	      0.01811824	     -0.01368208	      1.07573246	     -0.01165845	      0.00309060	      0.00900061
      8.76616967	      2.64304748	     -0.03811485	     -0.26316861	      2.40243258	      1.17061503	      0.46721504	     -0.03514948	     -0.01086768	      0.02368365	      0.08897842	      0.91960990	      0.02489266	      0.06274432	     -1.30463303	      0.63505664	     -0.03626981	     -0.01818147	     -1.51806307	     -0.25385383	      0.29332513	     -0.06284363	      0.92138172	      0.25173183	      0.07303275	     -0.01116527	      0.89279667	      0.00516578	      0.00174908	      0.01966725
      8.79950267	      2.62340107	     -0.04304849	     -0.25999574	      2.40376869	      1.17006981	      0.46804091	     -0.03533379	     -0.00042664	      0.00771735	      0.10614165	      0.93694121	      0.02774622	      0.05107041	     -1.31675616	      0.62296248	     -0.03540113	     -0.02773594	     -1.52144416	     -0.32639406	      0.35691812	     -0.06264345	      0.80070946	      0.31069231	      0.10353127	      0.01384115	      0.78470880	      0.01551141	     -0.00230346	      0.03598534
      8.83283567	      2.60191240	     -0.04814468	     -0.25982384	      2.40594705	      1.16979379	      0.46966452	     -0.03338446	      0.00934868	     -0.00389812	      0.11934569	      0.95348175	      0.02854973	      0.02285880	     -1.31740405	      0.62321638	     -0.03453963	     -0.02078946	     -1.50779013	     -0.39334452	      0.42349416	     -0.06229056	      0.67143710	      0.36845868	      0.13853308	      0.00596267	      0.67839639	      0.00205826	      0.00229821	      0.03556459
      8.86616867	      2.58580747	     -0.04968491	     -0.25302880	      2.40798472	      1.16975186	      0.47155288	     -0.03451919	      0.01623376	     -0.02502933	      0.13127925	      0.94905418	      0.03107619	     -0.01054038	     -1.29242635	      0.62915954	     -0.03419666	      0.00427244	     -1.49723657	     -0.44091559	      0.49528965	     -0.06205810	      0.51505581	      0.41014418	      0.18710244	      0.01805969	      0.55112432	     -0.01202295	     -0.00053472	      0.01979239
      8.89950167	      2.58311886	     -0.05016315	     -0.24875778	      2.41016112	      1.16961461	      0.47311363	     -0.03526341	      0.00971105	     -0.03990016	      0.13306823	      0.93390172	      0.03260950	     -0.04522471	     -1.25935673	      0.65527044	     -0.03555520	      0.03852611	     -1.51223889	     -0.46466597	      0.54099362	     -0.06165688	      0.44097162	      0.44225481	      0.21083960	      0.00852334	      0.51929197	     -0.00738753	     -0.00288538	      0.01120049
      8.93283467	      2.59128814	     -0.05037927	     -0.23845810	      2.41188067	      1.16901633	      0.47416967	     -0.03388789	     -0.00334072	     -0.06285625	      0.13514291	      0.90856813	      0.03216396	     -0.07767603	     -1.25350595	      0.68816025	     -0.03761976	      0.07738587	     -1.54849873	     -0.46954984	      0.60612895	     -0.06129508	      0.28199832	      0.46271778	      0.25597837	      0.00892364	      0.39241841	      0.00610067	     -0.00045566	      0.00765805
      8.96616767	      2.59809792	     -0.05113574	     -0.23604359	      2.41342130	      1.16815116	      0.47472851	     -0.03256585	     -0.01162727	     -0.07466936	      0.13755546	      0.89415807	      0.03252728	     -0.11037482	     -1.28737678	      0.73385305	     -0.03963065	      0.11234170	     -1.58193948	     -0.46538733	      0.62599323	     -0.06108764	      0.24292706	      0.47253734	      0.24515873	      0.01267884	      0.40230197	      0.01165321	      0.00043452	      0.01387895
      8.99950067	      2.59162664	     -0.05590743	     -0.22763158	      2.41443276	      1.16725514	      0.47422823	     -0.03025770	      0.00032292	     -0.09006794	      0.13985045	      0.87250050	      0.03259707	     -0.14938874	     -1.33615365	      0.76908042	     -0.04041431	      0.12954044	     -1.59315486	     -0.47096710	      0.67452800	     -0.06106972	      0.09961462	      0.47903434	      0.26077207	     -0.00067662	      0.28861281	      0.00193330	     -0.00383919	      0.01914402
      9.03283367	      2.57735608	     -0.05813897	     -0.22609760	      2.41549188	      1.16698352	      0.47338057	     -0.03555678	      0.01554599	     -0.09455264	      0.14088022	      0.85212029	      0.03457953	     -0.17866668	     -1.36976090	      0.80414523	     -0.03943976	      0.13146731	     -1.57651029	     -0.49514518	      0.68137704	     -0.06108807	      0.09589509	      0.47756009	      0.22388443	     -0.01087722	      0.33037094	     -0.00581407	      0.00406556	      0.02374003
      9.06616667	      2.57213477	     -0.06450399	     -0.22268161	      2.41712698	      1.16710612	      0.47202239	     -0.03328797	      0.02337210	     -0.10052883	      0.13931710	      0.82432083	      0.03532314	     -0.19642206	     -1.37339424	      0.83275238	     -0.03804249	      0.11336461	     -1.55684421	     -0.52658845	      0.70784006	     -0.06107540	      0.07759877	      0.47769565	      0.23175760	      0.00167565	      0.23843759	     -0.00921437	      0.00352685	      0.02077709
      9.09949967	      2.58261877	     -0.06431879	     -0.22719310	      2.41927353	      1.16724384	      0.47188463	     -0.03508962	      0.00517201	     -0.10107281	      0.14035757	      0.81061067	      0.03113939	     -0.18678435	     -1.37032774	      0.86758905	     -0.03953694	      0.09431262	     -1.55020352	     -0.55387055	      0.73697547	     -0.06129601	      0.09735595	      0.48144874	      0.20120469	     -0.01154612	      0.30315013	      0.00006832	     -0.00039659	      0.01409044
      9.13283267	      2.59121543	     -0.06384534	     -0.23132739	      2.42157934	      1.16703199	      0.47296733	     -0.03511027	      0.00597654	     -0.10277009	      0.14282022	      0.80937210	      0.02928397	     -0.16104386	     -1.37860412	      0.90010034	     -0.03953924	      0.06799570	     -1.56942519	     -0.53661965	      0.79520143	     -0.06123570	      0.07755076	      0.49245585	      0.22159368	      0.00688086	      0.23999567	      0.00638351	     -0.01275375	      0.00644867
      9.16616567	      2.59204791	     -0.06307973	     -0.23969827	      2.42382101	      1.16664912	      0.47497814	     -0.03538150	      0.00913612	     -0.10114037	      0.14810255	      0.82830261	      0.02536548	     -0.12758479	     -1.40140324	      0.92827336	     -0.03889094	      0.03487626	     -1.60056940	     -0.50026228	      0.84558848	     -0.06139265	      0.08117014	      0.49879361	      0.20491218	      0.00976919	      0.33299369	      0.00291002	      0.01466143	      0.01120360
      9.19949867	      2.58914132	     -0.06186364	     -0.24503565	      2.42565204	      1.16650866	      0.47654183	     -0.03693608	      0.01352646	     -0.10098012	      0.15200816	      0.85316629	      0.02488411	     -0.09346177	     -1.42251321	      0.93590899	     -0.03694039	     -0.00108769	     -1.61896597	     -0.47518855	      0.88117864	     -0.06162592	      0.09004331	      0.49133153	      0.23609998	      0.00924707	      0.28594101	     -0.00567178	      0.00171236	      0.02065847
      9.23283167	      2.58453441	     -0.06347334	     -0.25475292	      2.42714162	      1.16694672	      0.47707115	     -0.03594945	     -0.01063183	     -0.09325030	      0.15713950	      0.88638905	      0.02244864	     -0.07119428	     -1.42423227	      0.92797958	     -0.03580209	     -0.03784544	     -1.61137078	     -0.51251493	      0.88975521	     -0.06150337	      0.07766437	      0.45695314	      0.21819595	      0.00551596	      0.38655621	     -0.00929795	      0.00240951	      0.02429501
      9.26616467	      2.57299322	     -0.06590907	     -0.26012023	      2.42731542	      1.16781421	      0.47689820	     -0.03635711	     -0.02375784	     -0.08312767	      0.15848137	      0.91684862	      0.02021396	     -0.06196514	     -1.40852915	      0.89632837	     -0.03542508	     -0.06564132	     -1.58356154	     -0.53498722	      0.87170652	     -0.06174514	      0.07962357	      0.41682043	      0.23831446	      0.00624134	      0.33459071	     -0.00242067	     -0.00481344	      0.01412823
      9.29949767	      2.54932886	     -0.07129989	     -0.26342437	      2.42609222	      1.16844808	      0.47695171	     -0.03506897	     -0.01728907	     -0.07006304	      0.15480525	      0.94983483	      0.02260764	     -0.06808774	     -1.39081042	      0.85292666	     -0.03446251	     -0.08053943	     -1.56178341	     -0.51480791	      0.84324030	     -0.06185267	      0.08780084	      0.39039441	      0.20687862	     -0.01332296	      0.44225328	      0.00505039	     -0.00563701	      0.01029679
      9.33283067	      2.53182968	     -0.07015013	     -0.26067891	      2.42380965	      1.16819804	      0.47831671	     -0.03632945	     -0.00747116	     -0.06234518	      0.14238380	      0.98285773	      0.02546931	     -0.07291270	     -1.39175335	      0.80784473	     -0.03306206	     -0.06382901	     -1.56350395	     -0.47263128	      0.82881790	     -0.06189559	      0.08056699	      0.38017410	      0.22173783	     -0.00750245	      0.40380265	      0.00336446	      0.00173331	      0.02167598
      9.36616367	      2.52883750	     -0.06649032	     -0.26487298	      2.42251216	      1.16729809	      0.48092940	     -0.03240923	     -0.03131491	     -0.05537952	      0.13589771	      1.02675272	      0.02247407	     -0.08105059	     -1.40065030	      0.78677998	     -0.03743834	     -0.02687100	     -1.59008528	     -0.46700894	      0.81682388	     -0.06186156	      0.08125074	      0.37585326	      0.19160830	     -0.00372607	      0.49407694	     -0.00615296	      0.01351176	      0.03443043
      9.39949667	      2.51135700	     -0.06972094	     -0.26824717	      2.42275603	      1.16641016	      0.48351615	     -0.02769793	     -0.02496387	     -0.05057530	      0.13113128	      1.06755634	      0.02314672	     -0.11328759	     -1.38942335	      0.77708113	     -0.03592891	      0.00751886	     -1.61875574	     -0.46884443	      0.81549783	     -0.06208122	      0.08905489	      0.37793653	      0.20158352	      0.01063177	      0.45661120	     -0.00594069	     -0.02112278	      0.02905964
      9.43282967	      2.48806537	     -0.06826555	     -0.27416088	      2.42402748	      1.16601153	      0.48636425	     -0.03556386	     -0.02764691	     -0.04606795	      0.12786504	      1.10119166	      0.03113492	     -0.14853324	     -1.35959784	      0.77920248	     -0.03872007	      0.04455800	     -1.61412518	     -0.50160210	      0.82094965	     -0.06196953	      0.08355364	      0.36915977	      0.17929518	     -0.00988898	      0.53738368	      0.01048367	      0.02001731	      0.01691984
      9.46616267	      2.47590073	     -0.07120128	     -0.27753940	      2.42618005	      1.16638822	      0.48831195	     -0.03505759	     -0.02333052	     -0.04469570	      0.11975634	      1.11858086	      0.03256543	     -0.18559766	     -1.32258128	      0.78914308	     -0.03610750	      0.07124734	     -1.57582887	     -0.50578908	      0.83015454	     -0.06215002	      0.09306927	      0.34992504	      0.19917674	      0.01357193	      0.50535789	      0.01059618	     -0.01380674	      0.00917820
      9.49949567	      2.47912775	     -0.07119351	     -0.28342462	      2.42849147	      1.16711389	      0.49002326	     -0.03241350	     -0.03807705	     -0.04417223	      0.11416968	      1.13014833	      0.03083627	     -0.20542336	     -1.30942687	      0.81027178	     -0.04110430	      0.08991826	     -1.52117982	     -0.49114195	      0.83484529	     -0.06200251	      0.09207704	      0.32542176	      0.19213417	     -0.01074304	      0.56610224	     -0.00339305	     -0.00249416	      0.01049514
      9.53282867	      2.47646261	     -0.07110256	     -0.28505548	      2.43031427	      1.16776060	      0.49096165	     -0.03503684	     -0.02373135	     -0.04398175	      0.10498334	      1.12794071	      0.03696364	     -0.21489219	     -1.32289416	      0.83731473	     -0.03625740	      0.09661315	     -1.48460872	     -0.44579914	      0.83211527	     -0.06206688	      0.09051940	      0.29486744	      0.21381315	      0.01104162	      0.55069092	     -0.00979853	      0.00763884	      0.01579580
      9.56616167	      2.49052650	     -0.07116515	     -0.28774623	      2.43241072	      1.16829225	      0.49035895	     -0.03396632	     -0.03847320	     -0.04404248	      0.09898755	      1.11530087	      0.03187841	     -0.20997552	     -1.34204282	      0.87652618	     -0.04009204	      0.08742353	     -1.48534680	     -0.44091547	      0.80945909	     -0.06195214	      0.09603929	      0.26488815	      0.21417662	     -0.00830007	      0.58269283	     -0.00301315	      0.00442342	      0.01808886
      9.59949467	      2.49163198	     -0.07608541	     -0.28537146	      2.43370052	      1.16892784	      0.48863980	     -0.03265345	     -0.02772540	     -0.04335085	      0.08992752	      1.07888503	      0.03366248	     -0.20149669	     -1.33738007	      0.91373903	     -0.03670709	      0.06006517	     -1.50593444	     -0.45621587	      0.77970512	     -0.06204772	      0.09845845	      0.24127327	      0.22751472	      0.00640787	      0.57087765	      0.00702772	     -0.01519350	      0.01462071
      9.63282767	      2.50033850	     -0.06892540	     -0.28413570	      2.43326354	      1.16983854	      0.48766352	     -0.04080735	     -0.03300711	     -0.03966118	      0.08207418	      1.03193522	      0.03141475	     -0.16442234	     -1.31800955	      0.94307294	     -0.03740291	      0.04358097	     -1.50368226	     -0.48981149	      0.74473444	     -0.06199795	      0.10088943	      0.22978065	      0.22752409	     -0.00413990	      0.58088857	      0.00764077	      0.01256510	      0.00747035
      9.66616067	      2.51166170	     -0.06899119	     -0.28397354	      2.43198317	      1.17094369	      0.48672556	     -0.03355195	     -0.02397190	     -0.03257107	      0.07546344	      0.98173731	      0.02749476	     -0.12654107	     -1.28891270	      0.96334110	     -0.03694524	      0.02043325	     -1.47812411	     -0.49343529	      0.72082025	     -0.06202880	      0.10047243	      0.23775037	      0.23235437	      0.00680115	      0.57250518	     -0.01205507	     -0.00461971	      0.00376508
      9.69949367	      2.53131632	     -0.05948909	     -0.28648192	      2.42997634	      1.17174739	      0.48662833	     -0.03609392	     -0.02918230	     -0.02414707	      0.07258503	      0.94354858	      0.02476799	     -0.07520657	     -1.28853020	      0.97501574	     -0.03727488	      0.01406839	     -1.43360993	     -0.48424267	      0.70948483	     -0.06196362	      0.10054409	      0.24899897	      0.23313171	     -0.01120873	      0.57636945	     -0.01112399	     -0.00705103	      0.00953682
      9.73282667	      2.53968301	     -0.06246441	     -0.29017784	      2.42912516	      1.17200883	      0.48557150	     -0.02989231	     -0.02355625	     -0.01505178	      0.07445024	      0.92120113	      0.02323476	     -0.05123410	     -1.30768200	      0.98551357	     -0.03545606	     -0.00953861	     -1.41366490	     -0.46697334	      0.71426292	     -0.06192101	      0.10147857	      0.24477348	      0.24167950	      0.01231226	      0.56395473	      0.00503048	      0.01425076	      0.01914503
      9.76615967	      2.54172527	     -0.06444380	     -0.29527289	      2.42913228	      1.17183583	      0.48426060	     -0.02975122	     -0.02369486	     -0.00651239	      0.08122159	      0.91465617	      0.02416803	     -0.04020828	     -1.33491056	      0.99378613	     -0.03423562	     -0.03125224	     -1.42118178	     -0.46240913	      0.72553724	     -0.06189479	      0.11645923	      0.22597342	      0.25085195	     -0.00884087	      0.56453476	      0.01976054	      0.00179476	      0.02418681
      9.79949267	      2.53679818	     -0.06297626	     -0.29924773	      2.42937647	      1.17165980	      0.48315322	     -0.03497081	     -0.02864039	      0.00073642	      0.08836095	      0.91634299	      0.02320460	     -0.04113602	     -1.34216966	      0.99137176	     -0.03449664	     -0.04341671	     -1.44069947	     -0.47338250	      0.74543024	     -0.06185173	      0.12094517	      0.18517152	      0.26960648	      0.00546206	      0.55289856	      0.00360480	     -0.00852968	      0.02244752
      9.83282567	      2.52371474	     -0.06630343	     -0.30248767	      2.42964923	      1.17189702	      0.48214153	     -0.03649829	     -0.02636130	      0.00775405	      0.09505661	      0.92137383	      0.02731776	     -0.05996914	     -1.31329531	      0.97503286	     -0.03372451	     -0.05068574	     -1.45497461	     -0.47764186	      0.75899142	     -0.06182588	      0.13995030	      0.15619164	      0.28844671	     -0.01563693	      0.55486123	     -0.01844277	      0.00589248	      0.01756725
      9.86615867	      2.51659744	     -0.06583186	     -0.30560335	      2.42914914	      1.17232984	      0.48203007	     -0.04051424	     -0.02746116	      0.01484851	      0.09924746	      0.93277589	      0.02910841	     -0.07971608	     -1.27702010	      0.94509505	     -0.03189611	     -0.03458123	     -1.44840641	     -0.46377720	      0.77024134	     -0.06176738	      0.13719096	      0.14459922	      0.31067649	     -0.00582007	      0.55352546	     -0.01052027	      0.00182717	      0.01513393
      9.89949167	      2.51426928	     -0.06955760	     -0.30852457	      2.42807567	      1.17239797	      0.48244122	     -0.03381867	     -0.03163461	      0.02072865	      0.10289352	      0.95623303	      0.02854886	     -0.10646754	     -1.26404402	      0.90931097	     -0.03687670	     -0.01058958	     -1.43656158	     -0.44127316	      0.76547678	     -0.06168864	      0.14723924	      0.16198737	      0.32651867	     -0.01272730	      0.55360369	      0.00470212	     -0.00780111	      0.01834370
      9.93282467	      2.50344160	     -0.06912036	     -0.30830517	      2.42603311	      1.17162307	      0.48375871	     -0.03261891	     -0.02876042	      0.02429883	      0.10366397	      0.99256251	      0.03063396	     -0.13121086	     -1.28970123	      0.86916926	     -0.03675440	      0.02590471	     -1.43380851	     -0.43243373	      0.75447210	     -0.06165309	      0.13860980	      0.18436632	      0.33508332	      0.01231524	      0.55618741	      0.01147520	      0.00353396	      0.02574878
      9.96615767	      2.48911967	     -0.06847695	     -0.30617401	      2.42404300	      1.17036647	      0.48490759	     -0.03160548	     -0.02847460	      0.02582183	      0.10295928	      1.03122655	      0.03363132	     -0.15721533	     -1.31929077	      0.83417699	     -0.03789327	      0.06072125	     -1.45222857	     -0.44522038	      0.73179962	     -0.06164575	      0.14053419	      0.20125867	      0.33407020	      0.00963408	      0.55371634	      0.00319176	      0.00962428	      0.02874766
      9.99949067	      2.47599893	     -0.07066517	     -0.30297204	      2.42300115	      1.16933335	      0.48534339	     -0.02858044	     -0.03027302	      0.02589259	      0.09906427	      1.06089946	      0.03501634	     -0.18356540	     -1.31556365	      0.80853118	     -0.03876233	      0.08389680	     -1.48515616	     -0.46181614	      0.71158476	     -0.06164250	      0.13432048	      0.19823415	      0.32579588	      0.01503900	      0.55359858	     -0.00650269	     -0.00930278	      0.02576803
     10.03282367	      2.46484811	     -0.06965959	     -0.29887792	      2.42280526	      1.16893347	      0.48587492	     -0.03317049	     -0.02970988	      0.02324353	      0.09169089	      1.07863348	      0.03642843	     -0.19697455	     -1.28174916	      0.79156312	     -0.03776705	      0.09930177	     -1.50940109	     -0.46205586	      0.69888506	     -0.06162145	      0.13426683	      0.17917464	      0.31786116	      0.01432240	      0.55398669	     -0.00224698	     -0.00531815	      0.02184348
     10.06615667	      2.46310170	     -0.07044837	     -0.29632813	      2.42382252	      1.16906866	      0.48670404	     -0.03352736	     -0.02872883	      0.01868970	      0.08243424	      1.09162838	      0.03720709	     -0.19642966	     -1.24909706	      0.78780757	     -0.03815824	      0.09866911	     -1.51675987	     -0.43897316	      0.70194648	     -0.06153759	      0.13421578	      0.15777332	      0.31107829	      0.00718832	      0.56054264	      0.00420663	      0.00807990	      0.02036752
     10.09948967	      2.47401491	     -0.07018835	     -0.29594783	      2.42580984	      1.16930781	      0.48807462	     -0.03022678	     -0.02976191	      0.01132482	      0.07488752	      1.10847425	      0.03583419	     -0.17760727	     -1.25639075	      0.79890505	     -0.03889639	      0.08648488	     -1.50697217	     -0.40514174	      0.71685788	     -0.06145568	      0.13879741	      0.14374255	      0.30749013	     -0.00426271	      0.56757340	      0.00396207	     -0.00713609	      0.01976428
     10.13282267	      2.48512221	     -0.06980718	     -0.29628797	      2.42844243	      1.16944414	      0.48939219	     -0.02787310	     -0.02744496	      0.00281454	      0.06903083	      1.12491902	      0.03450333	     -0.15015075	     -1.29857953	      0.82217037	     -0.03878439	      0.06147450	     -1.49038319	     -0.38928038	      0.73667702	     -0.06139719	      0.14440983	      0.13575068	      0.30306182	     -0.01362479	      0.58044484	      0.00038165	     -0.00544148	      0.01760077
     10.16615567	      2.49026938	     -0.07438278	     -0.29619055	      2.43173469	      1.16970925	      0.48942414	     -0.02479311	     -0.02040054	     -0.00545321	      0.06503538	      1.12812850	      0.03352776	     -0.12895226	     -1.33354956	      0.85439974	     -0.03798742	      0.01828449	     -1.48133392	     -0.40722001	      0.75224780	     -0.06140176	      0.14937815	      0.13094926	      0.29732472	     -0.01234249	      0.58670317	      0.00066842	      0.01270959	      0.01221055
     10.19948867	      2.49599705	     -0.07679503	     -0.29643571	      2.43482447	      1.17027118	      0.48825814	     -0.02814953	     -0.01633375	     -0.01075194	      0.06163385	      1.11217768	      0.03221734	     -0.10840902	     -1.33828904	      0.89161880	     -0.03624125	     -0.02628322	     -1.48048043	     -0.44379850	      0.75515874	     -0.06145408	      0.15498750	      0.13008703	      0.28721883	     -0.00968500	      0.59694745	      0.00886230	     -0.00392670	      0.00636903
     10.23282167	      2.50724568	     -0.07496029	     -0.29599333	      2.43654525	      1.17098547	      0.48648027	     -0.03482763	     -0.01789140	     -0.01328236	      0.05839507	      1.07762047	      0.03163224	     -0.08524941	     -1.31854852	      0.92746529	     -0.03476076	     -0.05815912	     -1.48573134	     -0.46360688	      0.74828924	     -0.06146082	      0.14999348	      0.13645427	      0.27675620	     -0.01078237	      0.60205783	      0.00968392	     -0.00936331	      0.00379231
     10.26615467	      2.52397994	     -0.07336282	     -0.29469398	      2.43650028	      1.17151066	      0.48434772	     -0.03566739	     -0.01890916	     -0.01217407	      0.05437520	      1.03373579	      0.02944001	     -0.06666931	     -1.30085263	      0.95808006	     -0.03495200	     -0.07520286	     -1.49611191	     -0.44395783	      0.73229461	     -0.06138660	      0.15206494	      0.14890100	      0.26684457	     -0.00143110	      0.61145278	     -0.00612296	      0.00872614	      0.00692425
     10.29948767	      2.54325863	     -0.06888459	     -0.29218703	      2.43496585	      1.17153847	      0.48233038	     -0.03720325	     -0.01812487	     -0.00922548	      0.05074155	      0.99275715	      0.02816499	     -0.05240572	     -1.31498241	      0.97844775	     -0.03521079	     -0.07151299	     -1.50366358	     -0.40404228	      0.71869855	     -0.06129437	      0.13957393	      0.15792070	      0.26170373	      0.01481049	      0.62368712	     -0.01689493	      0.00008972	      0.01307258
     10.33282067	      2.55719209	     -0.06926126	     -0.29091912	      2.43348878	      1.17123923	      0.47992450	     -0.03508146	     -0.01969026	     -0.00370458	      0.04968834	      0.96249215	      0.02683191	     -0.05886032	     -1.35224773	      0.99039765	     -0.03623766	     -0.06239029	     -1.50645192	     -0.38507719	      0.70463202	     -0.06121691	      0.14277652	      0.15587440	      0.25911708	      0.00557704	      0.63441121	     -0.00626504	     -0.00322591	      0.01865976
     10.36615367	      2.55740941	     -0.07464153	     -0.29169871	      2.43283092	      1.17095045	      0.47756567	     -0.03129000	     -0.01887217	      0.00315754	      0.05306732	      0.94494528	      0.02639073	     -0.08868169	     -1.38406992	      0.99354295	     -0.03701719	     -0.05293239	     -1.50178525	     -0.40513057	      0.70283670	     -0.06119312	      0.13883776	      0.13303802	      0.26040762	      0.01204881	      0.63767439	      0.00867692	      0.01017167	      0.02033378
     10.39948667	      2.54603231	     -0.07792516	     -0.29592293	      2.43275743	      1.17087576	      0.47642178	     -0.03265943	     -0.00991998	      0.01168297	      0.06037181	      0.94047515	      0.02888699	     -0.12663063	     -1.39019091	      0.98964948	     -0.03673710	     -0.03395927	     -1.48943556	     -0.44319985	      0.70815456	     -0.06123699	      0.15016611	      0.11139308	      0.26473790	     -0.01427018	      0.64685143	      0.01203573	     -0.00203697	      0.01897439
     10.43281967	      2.53472423	     -0.07916419	     -0.30239911	      2.43285914	      1.17088353	      0.47677137	     -0.03303543	      0.00125495	      0.01959014	      0.06990523	      0.94605651	      0.03053636	     -0.16263350	     -1.36875713	      0.98233475	     -0.03780236	     -0.00409703	     -1.48041338	     -0.46773492	      0.72774688	     -0.06125637	      0.15036869	      0.09711300	      0.27509003	     -0.00907884	      0.65229952	     -0.00387420	     -0.00984882	      0.01773037
     10.46615267	      2.53390907	     -0.07547670	     -0.31038019	      2.43260686	      1.17071764	      0.47848312	     -0.03402045	      0.00429350	      0.02629767	      0.07943591	      0.96253974	      0.03117017	     -0.18367664	     -1.34207139	      0.97354011	     -0.03931903	      0.03855594	     -1.48274469	     -0.45912029	      0.74795910	     -0.06120579	      0.16550925	      0.10656956	      0.28649583	     -0.01736650	      0.66108128	     -0.01501051	      0.00739224	      0.01916943
     10.49948567	      2.54383233	     -0.07165589	     -0.31643822	      2.43220555	      1.17018681	      0.48019038	     -0.03213463	     -0.00161360	      0.03006645	      0.08595532	      0.98835207	      0.03109098	     -0.19404490	     -1.33034886	      0.96047255	     -0.04093228	      0.07881276	     -1.50019232	     -0.42740245	      0.76984601	     -0.06111944	      0.16248035	      0.12990112	      0.29695400	     -0.00805936	      0.66493318	     -0.00398876	      0.00377728	      0.02309146
     10.53281867	      2.55613221	     -0.06938585	     -0.31956143	      2.43190518	      1.16952867	      0.48086779	     -0.02873935	     -0.01951290	      0.03166756	      0.08853016	      1.02104427	      0.03034091	     -0.19895058	     -1.33706214	      0.93942258	     -0.04212086	      0.10258924	     -1.52132657	     -0.41402407	      0.77339093	     -0.06105017	      0.17314142	      0.15103176	      0.29646725	     -0.00768680	      0.66890115	      0.01466250	     -0.00284131	      0.02670492
     10.56615167	      2.55033929	     -0.07140840	     -0.31766613	      2.43166737	      1.16913387	      0.48036408	     -0.02815701	     -0.02472583	      0.03178222	      0.08634264	      1.05314388	      0.02998473	     -0.20781371	     -1.34514134	      0.90685179	     -0.04238804	      0.09702649	     -1.53078619	     -0.43389762	      0.76346987	     -0.06106800	      0.16741311	      0.15448480	      0.29210189	      0.01744762	      0.65297934	      0.01306796	      0.00269671	      0.02527215
     10.59948467	      2.52848435	     -0.07458811	     -0.31408048	      2.43154121	      1.16929908	      0.47939160	     -0.03429075	     -0.01204432	      0.03269358	      0.08126723	      1.08112876	      0.03316119	     -0.21398060	     -1.34036125	      0.86960940	     -0.03955729	      0.07055123	     -1.51900395	     -0.46458453	      0.73615035	     -0.06116418	      0.16508224	      0.15841644	      0.27638744	     -0.00314001	      0.65749184	     -0.00332972	      0.00010986	      0.02034974
     10.63281767	      2.52306157	     -0.07567674	     -0.31212006	      2.43206368	      1.16989836	      0.47848144	     -0.03710996	     -0.01279840	      0.03299476	      0.07333178	      1.10536630	      0.03281310	     -0.20154959	     -1.32459579	      0.84095462	     -0.03731814	      0.03926244	     -1.49719322	     -0.48288608	      0.70777708	     -0.06123620	      0.15329666	      0.16189890	      0.26745659	     -0.01272954	      0.63768551	     -0.01593973	     -0.00495005	      0.01810172
     10.66615067	      2.53995372	     -0.07416501	     -0.31251998	      2.43333827	      1.17046629	      0.47837505	     -0.03498330	     -0.02806827	      0.02955851	      0.06540703	      1.12702052	      0.02882669	     -0.16678476	     -1.31029020	      0.83176138	     -0.03850517	      0.01060214	     -1.48731937	     -0.47609410	      0.68482641	     -0.06122632	      0.15303981	      0.17225316	      0.25981274	      0.00225599	      0.63327440	     -0.00722814	     -0.00365613	      0.02165894
     10.69948367	      2.55417009	     -0.07145854	     -0.31155517	      2.43468737	      1.17055606	      0.47966677	     -0.03519042	     -0.02032032	      0.02292633	      0.05632830	      1.14410740	      0.02587291	     -0.12403962	     -1.30635039	      0.83847855	     -0.03674667	     -0.01235563	     -1.49735123	     -0.44796345	      0.68118887	     -0.06128513	      0.14473929	      0.20099701	      0.26493663	      0.01147087	      0.62469479	      0.00993700	     -0.00715113	      0.02526989
     10.73281667	      2.56589895	     -0.06620035	     -0.31122401	      2.43609271	      1.17029971	      0.48190345	     -0.03591863	     -0.01056838	      0.01508489	      0.05043479	      1.15772860	      0.02069316	     -0.08146983	     -1.31316178	      0.85802903	     -0.03673097	     -0.02534495	     -1.51217507	     -0.43860031	      0.68665443	     -0.06136291	      0.14564591	      0.23176096	      0.26402440	      0.00612177	      0.62585125	      0.01002956	      0.00795057	      0.02024909
     10.76614967	      2.57772770	     -0.05920577	     -0.31175138	      2.43748268	      1.17013692	      0.48415705	     -0.03580950	     -0.00972904	      0.00852264	      0.04591057	      1.16298643	      0.01471116	     -0.04608816	     -1.32128695	      0.88295798	     -0.03712973	     -0.02604218	     -1.51014411	     -0.46750325	      0.69770475	     -0.06153675	      0.14946728	      0.24862650	      0.26072882	      0.01289039	      0.60576815	     -0.00658376	      0.00686025	      0.00945279
     10.79948267	      2.57896929	     -0.05712814	     -0.31172471	      2.43862235	      1.17037068	      0.48548853	     -0.03518699	     -0.00289503	      0.00295128	      0.04367545	      1.15596894	      0.00488439	     -0.03681394	     -1.31896942	      0.90440714	     -0.03660994	     -0.02379691	     -1.48581058	     -0.51717786	      0.70698759	     -0.06177460	      0.15061663	      0.25906211	      0.24626942	      0.00262188	      0.59660448	     -0.01359772	     -0.01006633	      0.00291272
     10.83281567	      2.57062731	     -0.05966747	     -0.31144281	      2.43893302	      1.17087226	      0.48591712	     -0.03556725	      0.01614750	      0.00153457	      0.04168818	      1.13845844	     -0.00358102	     -0.05122281	     -1.31286554	      0.92071078	     -0.03522906	     -0.01699806	     -1.45100487	     -0.55015553	      0.70897041	     -0.06200815	      0.15160343	      0.27183752	      0.23136938	     -0.01746196	      0.57696051	      0.00171851	     -0.00064762	      0.00523889
     10.86614867	      2.57499169	     -0.05819518	     -0.31157839	      2.43787130	      1.17115636	      0.48610512	     -0.03525188	      0.02385150	      0.00243156	      0.04251284	      1.11215508	      0.00595784	     -0.05995718	     -1.32220446	      0.93632092	     -0.03502552	      0.01099960	     -1.42409653	     -0.54737343	      0.70476571	     -0.06219801	      0.14135241	      0.28798120	      0.21403865	     -0.00799644	      0.56294918	      0.01565733	      0.00981277	      0.01017944
     10.89948167	      2.59417227	     -0.05174977	     -0.31066030	      2.43556209	      1.17088460	      0.48588553	     -0.03331000	      0.01379486	      0.00581131	      0.04164752	      1.07951606	      0.01605134	     -0.06610722	     -1.34558424	      0.95072747	     -0.03945930	      0.05746337	     -1.42016212	     -0.52341130	      0.69143960	     -0.06235699	      0.14002184	      0.31586599	      0.20373120	     -0.01410041	      0.54664684	      0.00720935	     -0.00446743	      0.01562659
     10.93281467	      2.60155204	     -0.04745252	     -0.30514691	      2.43268265	      1.17017220	      0.48473050	     -0.03514930	      0.01050945	      0.00727971	      0.04092282	      1.04515585	     -0.00697292	     -0.10013251	     -1.36143883	      0.95744567	     -0.03995037	      0.10184205	     -1.43786402	     -0.50759789	      0.67896550	     -0.06254634	      0.12239796	      0.34705165	      0.20352132	     -0.01219273	      0.53194882	     -0.00645015	     -0.00294866	      0.01856631
     10.96614767	      2.60443817	     -0.04819719	     -0.30155946	      2.43057319	      1.16951685	      0.48257702	     -0.03587988	      0.00379358	      0.01161484	      0.04148091	      1.01431225	     -0.01952047	     -0.14423086	     -1.35898473	      0.96054868	     -0.03942580	      0.13519508	     -1.45391620	     -0.51691179	      0.66086359	     -0.06276759	      0.12362674	      0.37877810	      0.21063862	     -0.00815893	      0.52070944	     -0.00848321	      0.01254380	      0.01786499
     10.99948067	      2.61631938	     -0.04484977	     -0.30294570	      2.42951139	      1.16920730	      0.48091436	     -0.03953320	     -0.01739392	      0.01637383	      0.04794344	      0.98844169	      0.01169943	     -0.16278472	     -1.35090822	      0.95823598	     -0.04117952	      0.16814502	     -1.44029787	     -0.54629103	      0.65090829	     -0.06302752	      0.11022363	      0.40799571	      0.22551690	      0.00285491	      0.49956175	      0.00197995	     -0.00438085	      0.01448515
     11.03281367	      2.61399705	     -0.04590077	     -0.30852757	      2.42926393	      1.16917621	      0.48030639	     -0.04047055	     -0.02080172	      0.02318209	      0.05765474	      0.98529430	      0.01932496	     -0.18708557	     -1.34704742	      0.95077593	     -0.04280877	      0.18315070	     -1.40547003	     -0.57501176	      0.64703169	     -0.06327826	      0.10988068	      0.43731367	      0.23901737	      0.01388192	      0.49100028	      0.00478071	     -0.01036533	      0.01601633
     11.06614667	      2.60392446	     -0.04922610	     -0.31262373	      2.42912665	      1.16911446	      0.48085674	     -0.03796852	     -0.00953537	      0.02519143	      0.06896998	      1.00178008	     -0.00188401	     -0.20878754	     -1.35742906	      0.93725075	     -0.04100852	      0.18581108	     -1.37244631	     -0.58724243	      0.65445713	     -0.06350672	      0.11532885	      0.46681499	      0.25711069	      0.01119344	      0.46634864	     -0.00504025	      0.00937571	      0.02318813
     11.09947967	      2.61931303	     -0.04222491	     -0.31634554	      2.42888297	      1.16897113	      0.48227327	     -0.03694242	     -0.02421879	      0.02460590	      0.07697470	      1.01794464	      0.01116158	     -0.18126172	     -1.37719804	      0.92126288	     -0.04135752	      0.19667063	     -1.35877402	     -0.58278331	      0.67510978	     -0.06361102	      0.10234082	      0.48656017	      0.26867450	      0.01135492	      0.45652452	     -0.00974972	      0.00107742	      0.02866755
     11.13281267	      2.62914030	     -0.03910240	     -0.31545594	      2.42844492	      1.16895447	      0.48314701	     -0.03544260	     -0.02423426	      0.02144426	      0.08094377	      1.03170681	      0.01732897	     -0.14808811	     -1.37327502	      0.90098526	     -0.04134410	      0.18968290	     -1.37829825	     -0.56115767	      0.68933085	     -0.06376899	      0.11065823	      0.49682339	      0.28216955	      0.01141839	      0.42445689	     -0.00223988	     -0.01342383	      0.02505070
     11.16614567	      2.62545318	     -0.04026264	     -0.31026542	      2.42767945	      1.16923349	      0.48315756	     -0.03529823	     -0.01705192	      0.01688040	      0.07988706	      1.04389646	     -0.00930371	     -0.12753814	     -1.34024880	      0.87251731	     -0.03926515	      0.16389647	     -1.40618823	     -0.55199302	      0.69300715	     -0.06384539	      0.11484755	      0.49215134	      0.28517252	      0.00978038	      0.41561502	      0.00890163	      0.01672421	      0.01871028
     11.19947867	      2.63451581	     -0.03739023	     -0.30368997	      2.42685896	      1.16976304	      0.48273337	     -0.03426582	     -0.03010965	      0.01083487	      0.07515583	      1.04993919	     -0.01983475	     -0.08998560	     -1.30586132	      0.83582734	     -0.03960508	      0.13743647	     -1.40941222	     -0.56422454	      0.68713778	     -0.06388560	      0.09989024	      0.48212053	      0.29706707	     -0.00095214	      0.37190449	      0.00864821	     -0.00249875	      0.01554083
     11.23281167	      2.63338305	     -0.03729526	     -0.29854780	      2.42603182	      1.17024304	      0.48246068	     -0.03257267	     -0.02847122	      0.00668827	      0.07027062	      1.06190742	     -0.01281169	     -0.05508768	     -1.29147995	      0.79807156	     -0.03831724	      0.10576374	     -1.38548658	     -0.58010253	      0.66463490	     -0.06394431	      0.09811286	      0.48040310	      0.30035348	     -0.01193379	      0.36218638	     -0.00429976	     -0.01287507	      0.01716357
     11.26614467	      2.62819263	     -0.03865536	     -0.29459788	      2.42568558	      1.17038426	      0.48239959	     -0.03146497	     -0.02046451	      0.00210500	      0.06738643	      1.08237677	     -0.01289355	     -0.03138331	     -1.30273739	      0.76722268	     -0.03564181	      0.07631474	     -1.35393456	     -0.59034614	      0.63610676	     -0.06398614	      0.10071138	      0.48992445	      0.31890282	     -0.01250602	      0.32442962	     -0.01120722	      0.01917769	      0.01981045
     11.29947767	      2.63831882	     -0.04265319	     -0.29270929	      2.42678119	      1.17031337	      0.48176592	     -0.02452019	     -0.03025815	     -0.00421355	      0.06611473	      1.10003560	     -0.01837317	     -0.01714148	     -1.31580310	      0.75442522	     -0.03721199	      0.04968185	     -1.34278965	     -0.59155807	      0.61401401	     -0.06395761	      0.10123538	      0.50727880	      0.34178030	     -0.00164230	      0.31421339	     -0.00001323	     -0.00919888	      0.02214572
     11.33281067	      2.64248873	     -0.04995510	     -0.28799296	      2.42860405	      1.17031410	      0.48081564	     -0.01892904	     -0.03312306	     -0.01418904	      0.06334156	      1.10350261	     -0.02301189	     -0.02286477	     -1.30096975	      0.75247248	     -0.03663148	      0.02767170	     -1.35287854	     -0.58103113	      0.60755079	     -0.06390054	      0.10193431	      0.52527050	      0.38443855	      0.01285760	      0.28750972	      0.01680266	     -0.00546977	      0.02154983
     11.36614367	      2.63946303	     -0.04958758	     -0.28285838	      2.43011990	      1.17063326	      0.48076933	     -0.02473953	     -0.03180094	     -0.02352576	      0.06037735	      1.09321297	     -0.01169518	     -0.03026459	     -1.26119288	      0.75525312	     -0.03711264	      0.02694485	     -1.35773162	     -0.56465431	      0.61403872	     -0.06382222	      0.10620653	      0.53183334	      0.42777157	      0.01267279	      0.28553949	      0.01172641	      0.01696026	      0.01439648
     11.39947667	      2.63916095	     -0.04547782	     -0.27915973	      2.43128395	      1.17126928	      0.48078642	     -0.03247889	     -0.03674098	     -0.03012854	      0.05929633	      1.07232901	     -0.00348679	     -0.04440282	     -1.21804478	      0.76150768	     -0.03812768	      0.04251331	     -1.34545115	     -0.54904476	      0.62884765	     -0.06377148	      0.11190047	      0.51918329	      0.47296175	      0.00781861	      0.26927777	     -0.01191924	     -0.01441345	      0.00425362
     11.43280967	      2.63171712	     -0.05601990	     -0.27555682	      2.43224159	      1.17189975	      0.47919789	     -0.02498294	     -0.03781533	     -0.03400129	      0.05984906	      1.04405855	      0.00241736	     -0.08793442	     -1.18999249	      0.76902762	     -0.03949951	      0.04636919	     -1.32648352	     -0.54056505	      0.64944941	     -0.06370863	      0.10961049	      0.49041921	      0.50493184	      0.00950737	      0.26379617	     -0.01890067	      0.00166799	      0.00326163
     11.46614267	      2.62508253	     -0.06369177	     -0.27225692	      2.43201994	      1.17213563	      0.47727758	     -0.02295200	     -0.03876015	     -0.03452709	      0.06104851	      1.01261147	      0.01773372	     -0.12933853	     -1.20071579	      0.77553757	     -0.03942478	      0.06008721	     -1.29912883	     -0.53943681	      0.65957522	     -0.06373181	      0.13333156	      0.45995256	      0.52740072	     -0.00653597	      0.25153305	      0.01054530	      0.01150234	      0.01133266
     11.49947567	      2.62198984	     -0.06986389	     -0.26842796	      2.43041456	      1.17201673	      0.47535127	     -0.01710027	     -0.03883925	     -0.03280371	      0.06374008	      0.97293855	      0.02419898	     -0.16824069	     -1.22136957	      0.78155343	     -0.03992676	      0.07976661	     -1.27695745	     -0.54176575	      0.66814004	     -0.06386308	      0.14113415	      0.44010160	      0.53759283	     -0.00563695	      0.24817626	      0.01618976	     -0.01547598	      0.01836032
     11.53280867	      2.62466874	     -0.07533395	     -0.26406196	      2.42761252	      1.17187919	      0.47345989	     -0.00527967	     -0.04301288	     -0.02799485	      0.06490142	      0.91925033	      0.01973217	     -0.19936844	     -1.21257069	      0.78740260	     -0.04239346	      0.10034354	     -1.26816864	     -0.54415063	      0.66526125	     -0.06404223	      0.16806532	      0.43650966	      0.54622061	     -0.01332719	      0.24462478	     -0.01139803	      0.00303822	      0.01965165
     11.56614167	      2.62911735	     -0.07817323	     -0.25839716	      2.42409990	      1.17191598	      0.47171226	      0.00229124	     -0.03940334	     -0.02219730	      0.06401236	      0.85038072	      0.02468901	     -0.21243084	     -1.16765881	      0.79080077	     -0.04216225	      0.11972622	     -1.26724508	     -0.53773938	      0.66402250	     -0.06439818	      0.17915392	      0.44581611	      0.55909931	      0.00313983	      0.25322207	     -0.01662860	      0.00737552	      0.01637059
     11.59947467	      2.63820503	     -0.07341132	     -0.25540871	      2.42066281	      1.17206733	      0.47043782	     -0.00117862	     -0.04379616	     -0.01365330	      0.06301307	      0.79019122	      0.01466494	     -0.20842190	     -1.12137560	      0.79290270	     -0.04412566	      0.13773853	     -1.26158718	     -0.53346365	      0.65439311	     -0.06485046	      0.20804831	      0.44603362	      0.57994499	      0.01031663	      0.27307120	      0.01109211	     -0.00924077	      0.01365604
     11.63280767	      2.63794574	     -0.07727171	     -0.25485423	      2.41841210	      1.17223408	      0.46928879	      0.00647510	     -0.04180101	     -0.00540921	      0.06549617	      0.74741650	      0.01218103	     -0.20344655	     -1.10176148	      0.79588701	     -0.04316273	      0.13114729	     -1.25344583	     -0.53273620	      0.65082623	     -0.06551734	      0.22520923	      0.42544769	      0.60797694	      0.01360389	      0.29689824	      0.01365355	      0.00322408	      0.01601693
     11.66614067	      2.63400597	     -0.08964112	     -0.25619774	      2.41744955	      1.17254703	      0.46801880	      0.02698625	     -0.04100643	      0.00185539	      0.06871947	      0.72373106	      0.01329589	     -0.19884947	     -1.10981694	      0.79606019	     -0.04287473	      0.09986134	     -1.23633453	     -0.53407661	      0.64703787	     -0.06637386	      0.26850605	      0.38072333	      0.63674026	      0.00700529	      0.33240335	     -0.01195967	      0.01041228	      0.02502412
     11.69947367	      2.62727815	     -0.09056013	     -0.25491429	      2.41634966	      1.17304218	      0.46754864	      0.02814241	     -0.04279115	      0.00540818	      0.06970304	      0.71034285	     -0.00232624	     -0.17812239	     -1.11975672	      0.78296689	     -0.04218894	      0.07182056	     -1.19909029	     -0.53333100	      0.65438346	     -0.06741362	      0.29602679	      0.32486013	      0.66467056	     -0.01248698	      0.36903719	     -0.00912485	     -0.01256277	      0.03098136
     11.73280667	      2.62055679	     -0.09120686	     -0.25332702	      2.41517304	      1.17391901	      0.46687717	      0.02509618	     -0.04177631	      0.01076101	      0.06688588	      0.69271659	     -0.01951831	     -0.15251968	     -1.08138480	      0.76499573	     -0.03921088	      0.03879067	     -1.16988113	     -0.51666353	      0.65996970	     -0.06862372	      0.34777475	      0.28742006	      0.67680071	     -0.01003108	      0.42292371	      0.01416152	     -0.00102475	      0.02539457
     11.76613967	      2.62109813	     -0.09669137	     -0.25145407	      2.41404323	      1.17481977	      0.46583267	      0.03170269	     -0.04258327	      0.01636934	      0.06182541	      0.66757486	     -0.01767069	     -0.12552884	     -1.00121206	      0.74880878	     -0.04014397	     -0.00085159	     -1.16985400	     -0.48937227	      0.67145102	     -0.06998174	      0.38839725	      0.28635576	      0.67830328	     -0.01015129	      0.45871695	      0.01478455	      0.01129795	      0.01381243
     11.79947267	      2.61651349	     -0.08456621	     -0.25060608	      2.41219530	      1.17520507	      0.46656770	      0.01606404	     -0.04499031	      0.02262220	      0.05569695	      0.66153239	     -0.02825377	     -0.08504499	     -0.95323085	      0.72895244	     -0.03814024	     -0.01451082	     -1.17353325	     -0.47812305	      0.67326280	     -0.07171278	      0.44004865	      0.28635911	      0.65726704	      0.00405403	      0.52856101	     -0.00125031	     -0.00663604	      0.01108098
     11.83280567	      2.60172935	     -0.07638580	     -0.24871611	      2.41067284	      1.17533100	      0.46720796	      0.00337649	     -0.04450266	      0.02667713	      0.04968724	      0.67263424	     -0.02659318	     -0.05587510	     -0.94546234	      0.70285121	     -0.03737492	     -0.02865830	     -1.17267529	     -0.48561260	      0.66793420	     -0.07399112	      0.49093882	      0.26615469	      0.63551564	      0.01246001	      0.56215420	     -0.01868121	     -0.00056696	      0.01874321
     11.86613867	      2.58062546	     -0.08130464	     -0.24547496	      2.40951380	      1.17578754	      0.46631121	      0.00332380	     -0.04387731	      0.03068982	      0.04200077	      0.68568534	     -0.02754644	     -0.05534203	     -0.93167533	      0.66809232	     -0.03558344	     -0.05127811	     -1.15451183	     -0.49205521	      0.65240414	     -0.07648703	      0.54706764	      0.21987986	      0.59639624	      0.01221546	      0.63363537	     -0.00871228	      0.01148149	      0.02777134
     11.89947167	      2.56593855	     -0.09040114	     -0.23995085	      2.40796534	      1.17667227	      0.46475837	      0.01023455	     -0.04550020	      0.03573184	      0.02931983	      0.68473349	     -0.03037173	     -0.06819946	     -0.88109279	      0.62631107	     -0.03416600	     -0.06519598	     -1.11691050	     -0.47034296	      0.63317778	     -0.07915187	      0.60368363	      0.16820537	      0.56932485	      0.00639284	      0.67746982	      0.01227318	     -0.01126242	      0.02592440
     11.93280467	      2.55257194	     -0.09151542	     -0.23582275	      2.40572613	      1.17740839	      0.46505987	      0.01214090	     -0.04484461	      0.04216827	      0.01603571	      0.68027931	     -0.02932183	     -0.07428159	     -0.81815812	      0.58980238	     -0.03415657	     -0.05207567	     -1.08032085	     -0.42587114	      0.61301028	     -0.08173781	      0.65983379	      0.12504129	      0.54453670	     -0.01310125	      0.75483444	      0.01181699	     -0.00426515	      0.01642392
     11.96613767	      2.54411789	     -0.07908628	     -0.23461465	      2.40347491	      1.17744295	      0.46791180	      0.00253650	     -0.04521708	      0.04747520	      0.00398143	      0.68460404	     -0.03148621	     -0.06733390	     -0.78172527	      0.57093660	     -0.03448054	     -0.00746534	     -1.06810171	     -0.38170665	      0.59332649	     -0.08465359	      0.72483455	      0.08585766	      0.54019068	     -0.01047471	      0.82199585	     -0.00722864	      0.01117631	      0.01256926
     11.99947067	      2.53861481	     -0.06941450	     -0.23488651	      2.40224343	      1.17712946	      0.47096774	     -0.00318331	     -0.04535881	      0.04862875	     -0.00314578	      0.69001872	     -0.03304543	     -0.06807314	     -0.75604907	      0.56830733	     -0.03448148	      0.03997821	     -1.07614405	     -0.35609157	      0.57847087	     -0.08813298	      0.78102300	      0.05341327	      0.54286782	     -0.00527066	      0.89196665	     -0.01744566	     -0.00608925	      0.01580172
     12.03280367	      2.53137109	     -0.07373491	     -0.23674684	      2.40174394	      1.17720429	      0.47215066	      0.00531096	     -0.04521580	      0.05234677	     -0.00830026	      0.68345003	     -0.03305297	     -0.09021767	     -0.70662171	      0.56844153	     -0.03509698	      0.06904314	     -1.06540040	     -0.35020360	      0.55896969	     -0.09188848	      0.85154008	      0.02261979	      0.53260462	     -0.01182057	      0.97071362	     -0.00313267	     -0.00410322	      0.01753368
     12.06613667	      2.52300551	     -0.08396136	     -0.23746341	      2.40049632	      1.17781703	      0.47179463	      0.02047201	     -0.04422658	      0.05950953	     -0.01296136	      0.66255316	     -0.03272354	     -0.12022711	     -0.64847766	      0.55734628	     -0.03435123	      0.08758177	     -1.00589381	     -0.34516908	      0.53904582	     -0.09569140	      0.91340473	     -0.01803685	      0.51120064	     -0.00429749	      1.01105878	      0.01306267	      0.01060073	      0.00984798
     12.09946967	      2.51585616	     -0.08404314	     -0.23901189	      2.39778255	      1.17839164	      0.47157820	      0.02411317	     -0.04451025	      0.07097292	     -0.01740208	      0.64160601	     -0.03312594	     -0.13492979	     -0.62617107	      0.54236180	     -0.03395497	      0.11323796	     -0.92230695	     -0.32124312	      0.51567867	     -0.09884085	      0.97765162	     -0.06564993	      0.46432115	      0.01293657	      1.07431672	      0.01419751	     -0.00546041	      0.00426355
     12.13280267	      2.51346505	     -0.07795946	     -0.23768357	      2.39429354	      1.17859181	      0.47113363	      0.02025836	     -0.04529524	      0.08096222	     -0.02450206	      0.61212636	     -0.03417108	     -0.13604661	     -0.61829266	      0.53796996	     -0.03433263	      0.13786299	     -0.88485089	     -0.26939019	      0.49646726	     -0.10121076	      1.03597850	     -0.10071996	      0.41761444	      0.00920652	      1.11058355	      0.00119975	     -0.00901073	      0.01204214
     12.16613567	      2.51410061	     -0.07431900	     -0.23329980	      2.39079309	      1.17870112	      0.46940732	      0.01638048	     -0.04413604	      0.08828690	     -0.03177036	      0.56294343	     -0.03532055	     -0.13340064	     -0.57722072	      0.54591707	     -0.03465911	      0.14795827	     -0.90319221	     -0.20310144	      0.47681754	     -0.10298177	      1.08790124	     -0.12704562	      0.37162216	     -0.00494321	      1.13882532	     -0.00701078	      0.01075351	      0.02339406
     12.19946867	      2.51350807	     -0.06354770	     -0.22977512	      2.38695637	      1.17907363	      0.46708245	     -0.00110842	     -0.04302422	      0.09933326	     -0.03854721	      0.50765788	     -0.03650086	     -0.11693201	     -0.52647162	      0.54718497	     -0.03508029	      0.15317871	     -0.89472810	     -0.15463198	      0.44803127	     -0.10477528	      1.13906894	     -0.16438740	      0.32180934	     -0.00954956	      1.18361166	      0.00162240	     -0.00013027	      0.02325571
     12.23280167	      2.51002422	     -0.05085781	     -0.22792725	      2.38352386	      1.17989354	      0.46439936	     -0.02318150	     -0.04329954	      0.11278390	     -0.04269275	      0.46418323	     -0.03712106	     -0.09393099	     -0.50867453	      0.53225155	     -0.03461895	      0.14743398	     -0.81932794	     -0.13529956	      0.41708798	     -0.10695422	      1.18002236	     -0.20779966	      0.28338976	     -0.01072210	      1.18767729	      0.01018450	     -0.00832464	      0.01147091
     12.26613467	      2.50798623	     -0.06148883	     -0.23025586	      2.38253225	      1.18087478	      0.46033987	     -0.01384529	     -0.04271754	      0.12631226	     -0.04251538	      0.43368491	     -0.03713667	     -0.09418501	     -0.50093780	      0.52188244	     -0.03344946	      0.10330871	     -0.73990137	     -0.11881542	      0.38926703	     -0.10852895	      1.22604957	     -0.23359179	      0.24645507	     -0.01604874	      1.19842708	     -0.00255606	      0.00866360	      0.00774954
     12.29946767	      2.51416596	     -0.08117797	     -0.23373953	      2.38295770	      1.18174305	      0.45605984	      0.00813281	     -0.04291347	      0.13613119	     -0.04169382	      0.40323955	     -0.03742475	     -0.09950197	     -0.47076231	      0.52578008	     -0.03273820	      0.04317188	     -0.70496881	     -0.08591230	      0.36840571	     -0.10946739	      1.25642652	     -0.24981722	      0.22274311	     -0.00506726	      1.21325331	     -0.01302957	     -0.00111205	      0.02021884
     12.33280067	      2.51864156	     -0.07611526	     -0.23672418	      2.38177604	      1.18236449	      0.45453989	     -0.00265183	     -0.04314481	      0.14336163	     -0.03853815	      0.37563328	     -0.03766684	     -0.06758663	     -0.43600361	      0.52810274	     -0.03297037	      0.01451749	     -0.67949220	     -0.04381164	      0.34313101	     -0.11005810	      1.26937166	     -0.27277690	      0.21187133	      0.01207869	      1.19887879	      0.00262794	     -0.01071660	      0.02913748
     12.36613367	      2.51230475	     -0.05063480	     -0.24052259	      2.37828631	      1.18286007	      0.45575434	     -0.03751790	     -0.04323506	      0.15343780	     -0.03390745	      0.35787090	     -0.03747664	     -0.00397566	     -0.40809508	      0.51780787	     -0.03305645	      0.01561299	     -0.63488573	     -0.00073154	      0.30803340	     -0.11002572	      1.29096571	     -0.29462305	      0.18231955	      0.00674465	      1.18912690	      0.01469231	      0.01353511	      0.02310255
     12.39946667	      2.50613309	     -0.06230419	     -0.24090253	      2.37570110	      1.18327321	      0.45480079	     -0.01558991	     -0.04161135	      0.16223202	     -0.03326150	      0.34038833	     -0.03754810	      0.01613188	     -0.36598114	      0.50316491	     -0.03451128	     -0.02384961	     -0.60710082	      0.05580173	      0.28489194	     -0.10910133	      1.29893990	     -0.28947187	      0.13536490	     -0.02016249	      1.15310522	     -0.01929654	      0.00291992	      0.01503380
     12.43279967	      2.49029386	     -0.07286026	     -0.23439061	      2.37254094	      1.18355138	      0.45345782	      0.00021550	     -0.04128824	      0.16489126	     -0.03827503	      0.33364792	     -0.03691644	      0.03371800	     -0.35669787	      0.46575623	     -0.03462782	     -0.05722732	     -0.55584026	      0.08985964	      0.26834844	     -0.10796651	      1.28311538	     -0.31034107	      0.07647455	      0.00709617	      1.11802019	     -0.01080237	     -0.01125758	      0.01757073
     12.46613267	      2.46734773	     -0.07115992	     -0.22736839	      2.36864699	      1.18371060	      0.45296206	     -0.00324225	     -0.04083681	      0.16783345	     -0.04560393	      0.33688613	     -0.03594818	      0.06117639	     -0.35350862	      0.41973517	     -0.03533586	     -0.06814270	     -0.50407627	      0.10089622	      0.23199212	     -0.10714924	      1.29706897	     -0.33178430	      0.02388632	      0.00759029	      1.06220323	      0.02566250	      0.00835905	      0.02308635
     12.49946567	      2.44997447	     -0.07659293	     -0.22263675	      2.36550947	      1.18388218	      0.45236124	      0.00886803	     -0.03937886	      0.17140087	     -0.04992284	      0.33487851	     -0.03528181	      0.07349235	     -0.30406802	      0.38850741	     -0.03681985	     -0.07995661	     -0.50195939	      0.11313808	      0.18838185	     -0.10617493	      1.27547582	     -0.33353949	     -0.01396117	     -0.01990477	      0.99968518	      0.00211336	      0.00329544	      0.02047096
     12.53279867	      2.43640762	     -0.08241756	     -0.21984567	      2.36307056	      1.18406780	      0.45204536	      0.02170744	     -0.03750207	      0.17448875	     -0.05218143	      0.34176140	     -0.03437853	      0.07729847	     -0.26374437	      0.35731057	     -0.03814207	     -0.08492369	     -0.49355694	      0.13100787	      0.14319531	     -0.10485857	      1.21997389	     -0.34447291	     -0.04158278	      0.01312918	      0.97276421	     -0.02420208	     -0.01341707	      0.01553642
     12.56613167	      2.42568426	     -0.08133008	     -0.21606558	      2.36063663	      1.18423988	      0.45231002	      0.02164716	     -0.04016858	      0.17436281	     -0.05552546	      0.36278303	     -0.03351977	      0.08158568	     -0.27059739	      0.31049593	     -0.03979626	     -0.07468432	     -0.43252304	      0.15343832	      0.08942277	     -0.10309611	      1.21092701	     -0.34242973	     -0.03977411	     -0.00225634	      0.89602075	      0.00268391	      0.00735910	      0.01699374
     12.59946467	      2.41357491	     -0.08721851	     -0.21376130	      2.35917385	      1.18443231	      0.45211585	      0.02922419	     -0.04069323	      0.17433780	     -0.05599084	      0.38154290	     -0.03199913	      0.07009454	     -0.26104074	      0.27105681	     -0.04097633	     -0.06956182	     -0.38500034	      0.17975672	      0.05232688	     -0.10071403	      1.16977990	     -0.33610494	     -0.04412222	     -0.00956064	      0.84693368	      0.02396594	      0.00646156	      0.01604059
     12.63279767	      2.39887127	     -0.08924680	     -0.21336478	      2.35800702	      1.18454485	      0.45202055	      0.03285747	     -0.03955045	      0.17587379	     -0.05283927	      0.38955500	     -0.03093746	      0.05744535	     -0.21378720	      0.25031538	     -0.04248480	     -0.05893323	     -0.38792803	      0.19804159	      0.03147727	     -0.09822587	      1.10659110	     -0.33635360	     -0.05754476	      0.01697612	      0.79828769	      0.00085682	     -0.01310796	      0.01157482
     12.66613067	      2.37700885	     -0.07995506	     -0.21121691	      2.35605148	      1.18449376	      0.45182464	      0.01804240	     -0.03952264	      0.17701947	     -0.04924817	      0.39839814	     -0.02922942	      0.05340165	     -0.19218004	      0.22366722	     -0.04382052	     -0.03462019	     -0.37463935	      0.20091413	      0.00986762	     -0.09589901	      1.09265493	     -0.32819892	     -0.07614341	     -0.02224489	      0.71178216	     -0.01568321	      0.00826907	      0.01119467
     12.69946367	      2.35664864	     -0.08624285	     -0.20587678	      2.35472179	      1.18461081	      0.44877447	      0.01904828	     -0.03852338	      0.17910966	     -0.04827731	      0.40096617	     -0.02558651	      0.02755596	     -0.20002961	      0.18666305	     -0.04432044	     -0.03364912	     -0.32904592	      0.20133992	      0.00143470	     -0.09317769	      1.03981698	     -0.32589562	     -0.11416128	      0.01142882	      0.66388602	     -0.00841771	      0.00469375	      0.01343917
     12.73279667	      2.35355560	     -0.10223610	     -0.20050004	      2.35381234	      1.18498874	      0.44379523	      0.03303230	     -0.03937970	      0.18290493	     -0.04685935	      0.38342348	     -0.02318568	     -0.00648797	     -0.19491283	      0.16088026	     -0.04534695	     -0.05247010	     -0.30272059	      0.20570452	     -0.02205328	     -0.09046711	      0.98525410	     -0.30611887	     -0.13396557	      0.00079426	      0.58005971	      0.00957568	     -0.01908374	      0.01290841
     12.76612967	      2.35726119	     -0.09581607	     -0.19812921	      2.35140352	      1.18519139	      0.44011761	      0.01801546	     -0.03693464	      0.19019786	     -0.04370558	      0.35756332	     -0.01832552	     -0.00680429	     -0.18840582	      0.14975690	     -0.04600519	     -0.04982320	     -0.29683169	      0.20045433	     -0.06951590	     -0.08781905	      0.94766618	     -0.29632706	     -0.15197245	     -0.00789391	      0.53933628	      0.01955136	      0.01042876	      0.01306012
     12.79946267	      2.37655483	     -0.08491021	     -0.19248621	      2.34799189	      1.18542587	      0.43644734	      0.00326044	     -0.03625412	      0.19464946	     -0.04374233	      0.31540097	     -0.01580329	      0.00689221	     -0.18290379	      0.13919811	     -0.04700185	     -0.04821608	     -0.28116604	      0.19535929	     -0.10969733	     -0.08536181	      0.86978679	     -0.28930899	     -0.14469091	      0.00754273	      0.47468563	     -0.00877743	      0.00058345	      0.01717272
     12.83279567	      2.40285687	     -0.08386413	     -0.19033739	      2.34534238	      1.18570161	      0.43252647	      0.00223204	     -0.03710087	      0.20112271	     -0.04115858	      0.27566672	     -0.01348142	      0.01441839	     -0.19817627	      0.13517229	     -0.04782769	     -0.06436098	     -0.24694189	      0.19484785	     -0.15031179	     -0.08266900	      0.82879151	     -0.27532402	     -0.14800074	      0.00414173	      0.44649484	     -0.02313167	     -0.01303376	      0.01889791
     12.86612867	      2.42578839	     -0.09235450	     -0.19000183	      2.34378020	      1.18605371	      0.42860169	      0.00957482	     -0.03459074	      0.20821119	     -0.03725247	      0.23571371	      0.00057058	      0.01541300	     -0.21163635	      0.14116017	     -0.04813840	     -0.09598043	     -0.21658330	      0.19410102	     -0.16728961	     -0.07995774	      0.77832956	     -0.26013271	     -0.14735038	     -0.00969697	      0.38590201	      0.00753808	      0.01212693	      0.01924219
     12.89946167	      2.44649561	     -0.10068735	     -0.19129881	      2.34244127	      1.18628032	      0.42561303	      0.01927078	     -0.02986942	      0.21412691	     -0.03061879	      0.19081616	      0.01282870	      0.02187725	     -0.20145154	      0.15917033	     -0.04843601	     -0.12890576	     -0.20361818	      0.19076772	     -0.16738411	     -0.07747696	      0.73380359	     -0.25114718	     -0.16141845	      0.00853182	      0.35885673	      0.01970172	      0.00147758	      0.02001704
     12.93279467	      2.46231454	     -0.09309726	     -0.19203775	      2.33992240	      1.18615540	      0.42479717	      0.01377164	     -0.02803740	      0.21973162	     -0.02619982	      0.14958005	      0.01274303	      0.05284028	     -0.19740729	      0.17480240	     -0.04875080	     -0.13978489	     -0.18034013	      0.17879114	     -0.15514038	     -0.07537260	      0.70503799	     -0.24630508	     -0.17446874	     -0.00232069	      0.31695891	     -0.00482735	     -0.01018112	      0.02144357
     12.96612767	      2.47065809	     -0.07820449	     -0.19230830	      2.33705418	      1.18581803	      0.42521746	     -0.00197164	     -0.02322098	      0.22370083	     -0.02074344	      0.11761694	      0.01881192	      0.09609840	     -0.20822379	      0.18652345	     -0.04879933	     -0.13918426	     -0.15082199	      0.16034943	     -0.14031440	     -0.07343339	      0.66803432	     -0.24642696	     -0.18965792	     -0.00544162	      0.28665109	     -0.02059950	      0.00820400	      0.01980028
     12.99946067	      2.48368929	     -0.07847458	     -0.19289453	      2.33536807	      1.18552186	      0.42423998	     -0.00217742	     -0.01287517	      0.22839893	     -0.01817621	      0.08131102	      0.02115458	      0.11648244	     -0.19727812	      0.20459275	     -0.04874507	     -0.15798212	     -0.14317816	      0.14718236	     -0.14606746	     -0.07166087	      0.64598920	     -0.24095121	     -0.19364410	      0.00304079	      0.26840245	     -0.00319703	     -0.00110784	      0.01924804
     13.03279367	      2.50405340	     -0.09299902	     -0.19152258	      2.33438507	      1.18531237	      0.42177664	      0.01744985	     -0.00869343	      0.23089589	     -0.01782080	      0.04271138	      0.02222823	      0.11274724	     -0.18087459	      0.21793878	     -0.04886976	     -0.19244704	     -0.13247007	      0.14045334	     -0.15825558	     -0.06985238	      0.59669495	     -0.22253341	     -0.19044448	     -0.01347829	      0.25416480	      0.01428455	     -0.00633408	      0.02047011
     13.06612667	      2.51542855	     -0.09756306	     -0.19014878	      2.33244912	      1.18501950	      0.42055034	      0.02492671	      0.00171895	      0.23520264	     -0.01962703	      0.02341221	      0.02478899	      0.11981477	     -0.19805743	      0.21567369	     -0.04858297	     -0.20714782	     -0.09971948	      0.13105131	     -0.19392381	     -0.06830389	      0.58007657	     -0.20793969	     -0.18370547	      0.01397386	      0.25084886	      0.01180367	      0.00652699	      0.02148363
     13.09945967	      2.52685300	     -0.08332471	     -0.18611350	      2.32940929	      1.18458962	      0.42091151	      0.01037829	      0.00113974	      0.23646561	     -0.02340586	      0.00209511	      0.02505345	      0.14406871	     -0.19533297	      0.21676251	     -0.04902523	     -0.19264596	     -0.11559357	      0.11400236	     -0.21981345	     -0.06692101	      0.53074786	     -0.19576011	     -0.17615862	     -0.01290728	      0.24948709	      0.00049536	      0.00683670	      0.02145437
     13.13279267	      2.53193545	     -0.07720981	     -0.17992196	      2.32663821	      1.18436450	      0.42019240	      0.00542443	     -0.00056808	      0.23822224	     -0.03154131	     -0.02109473	      0.02551517	      0.15165382	     -0.15926793	      0.20101198	     -0.04962756	     -0.18354044	     -0.11301686	      0.10333791	     -0.24668754	     -0.06564922	      0.52552292	     -0.18491309	     -0.17464757	      0.00402360	      0.25628065	     -0.01127891	     -0.00406320	      0.02052433
     13.16612567	      2.52029865	     -0.08906918	     -0.17886811	      2.32673964	      1.18473496	      0.41863419	      0.01893064	      0.00025069	      0.24262350	     -0.03534573	     -0.00895857	      0.02701136	      0.13263361	     -0.15929320	      0.18129461	     -0.04951299	     -0.19350433	     -0.10015529	      0.10179326	     -0.24537928	     -0.06426209	      0.49194997	     -0.17009849	     -0.18510183	      0.00556511	      0.25937668	     -0.00696172	      0.00758607	      0.01655689
     13.19945867	      2.49866241	     -0.09871197	     -0.17660314	      2.32792193	      1.18518371	      0.41740663	      0.02433804	      0.00569495	      0.24132783	     -0.03680872	      0.01319279	      0.02740990	      0.11003212	     -0.15641968	      0.16117294	     -0.04975498	     -0.19711778	     -0.11025233	      0.09983020	     -0.24119707	     -0.06305160	      0.50134789	     -0.16301190	     -0.19291022	      0.00884465	      0.26599028	      0.01402653	      0.00178264	      0.01856855
     13.23279167	      2.47372421	     -0.09211821	     -0.17207377	      2.32800800	      1.18554803	      0.41688659	      0.00855349	      0.00811371	      0.24147420	     -0.04365536	      0.02333139	      0.02777648	      0.10059171	     -0.10770609	      0.12747465	     -0.04995099	     -0.17566983	     -0.10167863	      0.09065199	     -0.22122496	     -0.06199488	      0.48638240	     -0.16555791	     -0.19611343	      0.00253358	      0.28602694	      0.01764087	     -0.00689405	      0.02123784
     13.26612467	      2.45065632	     -0.08731839	     -0.17729533	      2.32994580	      1.18608784	      0.41737615	     -0.00315802	      0.01113344	      0.24570432	     -0.03956707	      0.06184829	      0.02801343	      0.08360077	     -0.10753584	      0.11527497	     -0.05010243	     -0.15454186	     -0.11913310	      0.08409041	     -0.21907676	     -0.06107244	      0.49449988	     -0.16552074	     -0.19360959	     -0.01368204	      0.29839001	     -0.01201870	      0.00258233	      0.01481042
     13.29945767	      2.43911203	     -0.08797183	     -0.17454747	      2.33148547	      1.18645101	      0.41581014	     -0.00974223	      0.00534625	      0.24371945	     -0.04207229	      0.07885647	      0.02840465	      0.05313078	     -0.09332507	      0.08453207	     -0.05017741	     -0.14233623	     -0.09937201	      0.07966619	     -0.21402702	     -0.06019439	      0.47961824	     -0.16244667	     -0.18282939	     -0.00952975	      0.32959275	     -0.01676825	      0.00344192	      0.01567478
     13.33279067	      2.44525984	     -0.09163977	     -0.17572497	      2.33375815	      1.18679657	      0.41369439	     -0.01339231	     -0.01193217	      0.24544000	     -0.04520908	      0.09769034	      0.02948681	      0.01599819	     -0.10306652	      0.07492170	     -0.05049058	     -0.14011138	     -0.11657226	      0.07822620	     -0.22750211	     -0.05942935	      0.48818470	     -0.15268075	     -0.16336889	     -0.01012008	      0.35136480	      0.01005235	     -0.00899989	      0.01642232
     13.36612367	      2.45093347	     -0.09244840	     -0.17193900	      2.33422806	      1.18690588	      0.41103909	     -0.01889467	     -0.02568231	      0.24604246	     -0.05066588	      0.09866287	      0.02732462	     -0.01294103	     -0.09457890	      0.05177048	     -0.05099234	     -0.13600372	     -0.10812203	      0.07809944	     -0.24093016	     -0.05866253	      0.47448175	     -0.13716941	     -0.14932945	     -0.00712013	      0.38153413	      0.01765342	     -0.00021330	      0.01414869
     13.39945667	      2.44283173	     -0.09043968	     -0.16913269	      2.33354570	      1.18687423	      0.40934928	     -0.02736077	     -0.01526729	      0.25047402	     -0.05420028	      0.09877575	      0.02852813	     -0.02786441	     -0.08760060	      0.03221448	     -0.05076440	     -0.12748031	     -0.10801317	      0.07826745	     -0.26318493	     -0.05816374	      0.47392192	     -0.11903015	     -0.14157183	      0.00593019	      0.40896208	     -0.01010846	      0.00321081	      0.01077628
     13.43278967	      2.44324697	     -0.08842153	     -0.16693564	      2.33278521	      1.18681251	      0.40814415	     -0.03137323	     -0.02075644	      0.25248951	     -0.05614031	      0.09537475	      0.02912038	     -0.03437625	     -0.09279409	      0.02792413	     -0.05096434	     -0.12464635	     -0.13107256	      0.07990765	     -0.26419443	     -0.05762216	      0.46768092	     -0.09949467	     -0.15139837	      0.00919631	      0.43144916	     -0.02139955	      0.00345520	      0.01512066
     13.46612267	      2.43850665	     -0.09288211	     -0.16232951	      2.33156644	      1.18672728	      0.40652798	     -0.02820003	     -0.02093747	      0.25514953	     -0.06182232	      0.08305558	      0.03007172	     -0.03787336	     -0.09575345	      0.01129260	     -0.05077152	     -0.13182394	     -0.10660900	      0.08194507	     -0.25273665	     -0.05714505	      0.48657657	     -0.08461584	     -0.16806982	      0.01466583	      0.44359860	      0.00318424	     -0.00476036	      0.02313008
     13.49945567	      2.43440038	     -0.09514085	     -0.16460511	      2.33098516	      1.18678082	      0.40652082	     -0.02482856	     -0.01805015	      0.26134856	     -0.06064271	      0.07410114	      0.02900416	     -0.02858031	     -0.09202880	      0.02057480	     -0.05082857	     -0.14030630	     -0.11286731	      0.07930045	     -0.23024514	     -0.05674339	      0.48762885	     -0.08034083	     -0.19214326	      0.01576533	      0.46446327	      0.01674594	     -0.00377783	      0.02100171
     13.53278867	      2.43288712	     -0.09174182	     -0.16489871	      2.33004929	      1.18665793	      0.40774777	     -0.02558772	     -0.00611046	      0.26140554	     -0.05782632	      0.05957366	      0.02815509	     -0.00385495	     -0.08898094	      0.03653305	     -0.05083824	     -0.14478826	     -0.12181155	      0.07161128	     -0.21263359	     -0.05653833	      0.50356419	     -0.08811963	     -0.19818815	      0.01185473	      0.47405952	     -0.00124567	     -0.00084885	      0.01860090
     13.56612167	      2.43841506	     -0.09051037	     -0.16412115	      2.32906221	      1.18644771	      0.40886777	     -0.02243374	      0.00787585	      0.26176871	     -0.06109395	      0.03930040	      0.02882188	      0.02233449	     -0.09006913	      0.04799880	     -0.05016880	     -0.15496794	     -0.09597008	      0.06390906	     -0.19502695	     -0.05639482	      0.50739774	     -0.10155975	     -0.19261700	      0.00681425	      0.50668371	     -0.02102542	     -0.00223454	      0.01978178
     13.59945467	      2.46194851	     -0.09329662	     -0.16966937	      2.32946895	      1.18628893	      0.41025323	     -0.01447155	      0.01112322	      0.26264946	     -0.05825661	      0.01990014	      0.02801039	      0.04148613	     -0.09185869	      0.08919794	     -0.05041651	     -0.17501088	     -0.11165437	      0.05958922	     -0.19211802	     -0.05626073	      0.51184655	     -0.11183660	     -0.17463768	     -0.00796467	      0.51916574	     -0.00449941	     -0.00352177	      0.01686121
     13.63278767	      2.48780916	     -0.09619068	     -0.17320378	      2.32915029	      1.18595646	      0.41128684	     -0.00566050	      0.01232394	      0.26336460	     -0.05827682	     -0.00541868	      0.02895399	      0.05900878	     -0.09409254	      0.11837135	     -0.04952640	     -0.19239568	     -0.09139245	      0.05924593	     -0.19597347	     -0.05613652	      0.51480155	     -0.11691237	     -0.16126157	     -0.00901704	      0.54612819	      0.01852290	      0.00379097	      0.01712306
     13.66612067	      2.51194137	     -0.09888855	     -0.17479903	      2.32822738	      1.18547216	      0.41259551	      0.00717409	      0.01385364	      0.26244211	     -0.05873725	     -0.03341308	      0.02732641	      0.07470251	     -0.09299742	      0.15091941	     -0.05000152	     -0.20469695	     -0.09803636	      0.06381982	     -0.20112718	     -0.05602720	      0.51065558	     -0.11031354	     -0.15226079	     -0.01422319	      0.55654825	      0.00729346	      0.00355985	      0.01900804
     13.69945367	      2.52455239	     -0.09844228	     -0.17422033	      2.32635642	      1.18493445	      0.41403546	      0.01621641	      0.01852353	      0.26359831	     -0.06236960	     -0.05736358	      0.02741425	      0.09273016	     -0.09422110	      0.17042781	     -0.04982915	     -0.20667721	     -0.09962712	      0.06848719	     -0.20445020	     -0.05597473	      0.51434104	     -0.09990364	     -0.16124516	     -0.00851325	      0.57194623	     -0.01404567	      0.00004502	      0.01917883
     13.73278667	      2.52558383	     -0.09512492	     -0.17150300	      2.32428384	      1.18451492	      0.41517572	      0.01732787	      0.02176770	      0.26459492	     -0.06684904	     -0.07344597	      0.02915021	      0.11008508	     -0.09870150	      0.17455430	     -0.04910535	     -0.20077978	     -0.09105294	      0.06839683	     -0.19721689	     -0.05592180	      0.51273608	     -0.09054464	     -0.18235603	     -0.00784878	      0.57211851	     -0.00790687	      0.00429239	      0.01742229
     13.76611967	      2.52173476	     -0.09687994	     -0.17011867	      2.32353092	      1.18439036	      0.41543244	      0.02069246	      0.02250175	      0.26546406	     -0.06988365	     -0.08006333	      0.02815655	      0.11289899	     -0.09529004	      0.17739747	     -0.04959532	     -0.19956864	     -0.09474080	      0.06538753	     -0.18772850	     -0.05591144	      0.52411636	     -0.08464004	     -0.20775447	     -0.00431335	      0.56887619	      0.01522319	      0.00296614	      0.01737504
     13.79945267	      2.51350914	     -0.10310646	     -0.16967923	      2.32430158	      1.18458763	      0.41509958	      0.02799265	      0.02468636	      0.26500244	     -0.07240128	     -0.07245769	      0.02828749	      0.10181549	     -0.09672856	      0.17541631	     -0.04949017	     -0.20207725	     -0.09828978	      0.06047795	     -0.17216916	     -0.05593076	      0.52135113	     -0.08607098	     -0.22589374	      0.01697436	      0.57508326	      0.01557200	     -0.00270473	      0.02102597
     13.83278567	      2.50603216	     -0.10054595	     -0.16965419	      2.32552768	      1.18490425	      0.41515024	      0.02263933	      0.02326883	      0.26319437	     -0.07448268	     -0.05636672	      0.02871769	      0.09218555	     -0.09840682	      0.16631182	     -0.04938609	     -0.19151483	     -0.09391428	      0.05180315	     -0.16360623	     -0.05602590	      0.52981635	     -0.08978700	     -0.22327792	     -0.00579195	      0.57266000	     -0.00189104	     -0.00030662	      0.02340634
     13.86611867	      2.49994936	     -0.09727137	     -0.17112009	      2.32758316	      1.18537461	      0.41498848	      0.01300564	      0.02097950	      0.26133538	     -0.07420335	     -0.03422322	      0.02753653	      0.07542851	     -0.09311645	      0.15631799	     -0.04980974	     -0.17894725	     -0.09494293	      0.04574033	     -0.16138871	     -0.05609337	      0.52672385	     -0.10124802	     -0.20869260	     -0.00847537	      0.58775598	     -0.01084798	      0.00188332	      0.01886185
     13.89945167	      2.49417213	     -0.10254519	     -0.17341355	      2.33049167	      1.18598282	      0.41415239	      0.01229112	      0.01936443	      0.25972812	     -0.07274778	     -0.00477786	      0.02745558	      0.04383081	     -0.09284534	      0.14405815	     -0.04995968	     -0.17583284	     -0.09789230	      0.05028388	     -0.16688045	     -0.05611853	      0.52399020	     -0.10753541	     -0.18205835	     -0.01289671	      0.59039869	     -0.00578487	     -0.00045968	      0.01185667
     13.93278467	      2.48711242	     -0.10721594	     -0.17479795	      2.33280622	      1.18646029	      0.41334709	      0.01225969	      0.01115104	      0.25852090	     -0.07262642	      0.02610572	      0.02815345	      0.01284438	     -0.09485517	      0.12443752	     -0.05006690	     -0.16988756	     -0.09581149	      0.06244095	     -0.17197337	     -0.05602002	      0.52168373	     -0.10954893	     -0.16516071	     -0.00652423	      0.60502707	      0.00632049	      0.00398381	      0.01072920
     13.96611767	      2.47366367	     -0.10453215	     -0.17427188	      2.33356918	      1.18668798	      0.41336484	      0.00547672	      0.00302316	      0.25748822	     -0.07285396	      0.05451688	      0.02794458	     -0.00453044	     -0.09279720	      0.09897450	     -0.05035642	     -0.15181293	     -0.09882579	      0.07603586	     -0.17561812	     -0.05594985	      0.51909212	     -0.10478502	     -0.15569660	     -0.01282367	      0.59686976	      0.00940971	      0.00216724	      0.01450210
     13.99945067	      2.45600671	     -0.09736288	     -0.17354880	      2.33311936	      1.18670473	      0.41374558	     -0.00363220	     -0.00776049	      0.25858664	     -0.07234764	      0.08034038	      0.02774654	     -0.01100820	     -0.09011746	      0.07092450	     -0.05064951	     -0.12756433	     -0.10140579	      0.08604731	     -0.17607239	     -0.05587033	      0.51699107	     -0.09873561	     -0.16936071	     -0.00372243	      0.60363988	     -0.00166721	     -0.00054679	      0.01792948
     14.03278367	      2.43819139	     -0.09540185	     -0.17056065	      2.33244320	      1.18664247	      0.41332293	     -0.00543988	     -0.01639363	      0.25924066	     -0.07299924	      0.09940479	      0.02809045	     -0.01900041	     -0.09004103	      0.04182333	     -0.05079615	     -0.11342866	     -0.10326468	      0.08985895	     -0.17451639	     -0.05586114	      0.51847163	     -0.09111028	     -0.18324314	      0.01463812	      0.58502310	     -0.01447038	     -0.00237872	      0.01956850
     14.06611667	      2.42069855	     -0.10052568	     -0.16711072	      2.33232729	      1.18658649	      0.41200596	     -0.00145740	     -0.01794609	      0.26051592	     -0.07486161	      0.11272329	      0.02873561	     -0.03046411	     -0.09084395	      0.01773877	     -0.05083934	     -0.11432144	     -0.10772858	      0.08435522	     -0.17202745	     -0.05585856	      0.51566410	     -0.08199905	     -0.20047317	      0.01053598	      0.59045574	     -0.00812988	     -0.00366031	      0.01892139
     14.09944967	      2.40963285	     -0.10655307	     -0.16449639	      2.33265122	      1.18659165	      0.41076964	      0.00225721	     -0.01286601	      0.26122586	     -0.07659322	      0.12020679	      0.02934497	     -0.03643035	     -0.09102847	      0.00376644	     -0.05074571	     -0.12376424	     -0.11452281	      0.07058587	     -0.17450037	     -0.05600307	      0.51638657	     -0.08122917	     -0.20013024	      0.01078980	      0.57999580	      0.00659884	     -0.00495343	      0.01703496
     14.13278267	      2.41396914	     -0.10624601	     -0.16510438	      2.33294734	      1.18661251	      0.41054589	      0.00233085	     -0.01720212	      0.26135444	     -0.07634098	      0.12243408	      0.02892779	     -0.02725745	     -0.09072998	      0.00311272	     -0.05088130	     -0.13358946	     -0.11428669	      0.05413531	     -0.17473825	     -0.05611544	      0.51055125	     -0.08970748	     -0.19578997	      0.01492221	      0.58688609	      0.00985373	      0.00166458	      0.01649099
     14.16611567	      2.42840153	     -0.10246761	     -0.16823795	      2.33297266	      1.18661225	      0.41150528	      0.00221977	     -0.02070893	      0.26121899	     -0.07479461	      0.11951851	      0.02817173	     -0.00579200	     -0.09047727	      0.01390877	     -0.05097189	     -0.14376844	     -0.10603903	      0.04430147	     -0.17848509	     -0.05623196	      0.51626425	     -0.09918121	     -0.17949303	      0.00519693	      0.58347311	     -0.00509275	     -0.00364337	      0.01817672
     14.19944867	      2.44471596	     -0.10081932	     -0.17243526	      2.33295789	      1.18657169	      0.41313612	      0.00607723	     -0.01876391	      0.26048895	     -0.07147716	      0.11157519	      0.02769009	      0.01921400	     -0.09055797	      0.03620990	     -0.05088948	     -0.15789806	     -0.10499340	      0.04631154	     -0.17413071	     -0.05622602	      0.50379396	     -0.10675472	     -0.16669742	     -0.00105816	      0.59232597	     -0.01753976	     -0.00476902	      0.01890461
     14.23278167	      2.46035124	     -0.10304738	     -0.17522532	      2.33250702	      1.18641343	      0.41468707	      0.01403064	     -0.01227534	      0.25958526	     -0.06947200	      0.09578180	      0.02767383	      0.04275366	     -0.09138491	      0.06068559	     -0.05061541	     -0.17569106	     -0.10093821	      0.06008509	     -0.17130603	     -0.05612934	      0.51564100	     -0.10796741	     -0.15878833	     -0.01496144	      0.59069840	     -0.00567934	      0.00379205	      0.01846803
     14.26611467	      2.47689343	     -0.10492509	     -0.17632482	      2.33137564	      1.18613929	      0.41608048	      0.02259358	     -0.00836674	      0.25899568	     -0.06892282	      0.07196000	      0.02732586	      0.06639918	     -0.09266792	      0.08683172	     -0.05048813	     -0.19087519	     -0.10045460	      0.07741860	     -0.15694571	     -0.05594784	      0.50519086	     -0.10985266	     -0.16524685	     -0.00273188	      0.58765232	      0.01296490	      0.00337960	      0.01612415
     14.29944767	      2.48878409	     -0.10174770	     -0.17585919	      2.32928959	      1.18568571	      0.41750816	      0.02478969	      0.00135072	      0.25945607	     -0.06976164	      0.04369858	      0.02741729	      0.09368970	     -0.09377726	      0.10864439	     -0.05021669	     -0.19544507	     -0.09654339	      0.08880584	     -0.15152203	     -0.05586195	      0.51988461	     -0.11018681	     -0.18219088	      0.00284912	      0.58346288	      0.01334001	     -0.00693853	      0.01471105
     14.33278067	      2.49546684	     -0.09711790	     -0.17384031	      2.32715786	      1.18523169	      0.41845057	      0.02338064	      0.01525457	      0.25979304	     -0.07157100	      0.01447709	      0.02750317	      0.11656270	     -0.09459915	      0.12760367	     -0.05007329	     -0.19492849	     -0.09831828	      0.08779311	     -0.14094333	     -0.05584639	      0.50780239	     -0.10823909	     -0.20266447	     -0.00980800	      0.57394091	     -0.00245451	      0.00125994	      0.01553063
     14.36611367	      2.50717042	     -0.09802464	     -0.17349690	      2.32615133	      1.18493984	      0.41807746	      0.02590430	      0.02599893	      0.26130077	     -0.07316277	     -0.01275983	      0.02887305	      0.12120880	     -0.09555320	      0.14705374	     -0.04949290	     -0.20014192	     -0.09724669	      0.07646795	     -0.14279706	     -0.05596771	      0.51898287	     -0.10855220	     -0.22178191	     -0.00880753	      0.57270317	     -0.01113840	      0.00587095	      0.01874543
     14.39944667	      2.53341650	     -0.09829848	     -0.17420694	      2.32624966	      1.18482055	      0.41685185	      0.02627608	      0.01702224	      0.26150225	     -0.07456659	     -0.03910289	      0.02815539	      0.11151996	     -0.09920565	      0.16833678	     -0.04967425	     -0.20354702	     -0.09378979	      0.05691801	     -0.13921691	     -0.05603903	      0.50921516	     -0.10998095	     -0.22904947	     -0.00880056	      0.56303416	      0.00211867	     -0.00245197	      0.02228533
     14.43277967	      2.55152456	     -0.09862708	     -0.17586712	      2.32702676	      1.18485803	      0.41584031	      0.02226212	      0.01987954	      0.26155714	     -0.07469361	     -0.05404063	      0.02793868	      0.09549782	     -0.09896299	      0.18522729	     -0.04961051	     -0.20180062	     -0.09472043	      0.03918559	     -0.14738120	     -0.05620532	      0.51824257	     -0.11009978	     -0.22267559	     -0.01141363	      0.56759050	      0.01663475	     -0.00667790	      0.02253033
     14.46611267	      2.56091258	     -0.09960078	     -0.17766566	      2.32809137	      1.18507032	      0.41551920	      0.02097714	      0.02534674	      0.26120443	     -0.07423253	     -0.05568290	      0.02850113	      0.07650898	     -0.09969672	      0.19367796	     -0.04934182	     -0.19473338	     -0.09471758	      0.03334666	     -0.14693692	     -0.05625076	      0.50497878	     -0.10502314	     -0.20874294	     -0.01089104	      0.57383072	      0.00514387	      0.01219092	      0.01802146
     14.49944567	      2.57018056	     -0.09615679	     -0.18018645	      2.32893051	      1.18532122	      0.41611528	      0.01776829	      0.02008643	      0.26029275	     -0.07289005	     -0.04809993	      0.02778307	      0.06049637	     -0.09906930	      0.19503106	     -0.04966472	     -0.17734786	     -0.09296594	      0.04160483	     -0.14847212	     -0.05620770	      0.51556152	     -0.09773031	     -0.19476434	     -0.00721687	      0.57276552	     -0.01279407	      0.00308834	      0.01384438
     14.53277867	      2.56635419	     -0.09164548	     -0.18161825	      2.32953927	      1.18562898	      0.41710954	      0.01132882	      0.01488826	      0.25919481	     -0.07214958	     -0.02958057	      0.02731105	      0.04831002	     -0.09808362	      0.18491430	     -0.05001465	     -0.15559962	     -0.09354549	      0.05869695	     -0.13889671	     -0.05603357	      0.50869628	     -0.09226053	     -0.19176966	     -0.00263023	      0.58039942	     -0.01020376	     -0.00752442	      0.01474695
     14.56611167	      2.54533906	     -0.09380378	     -0.18187939	      2.33023703	      1.18600478	      0.41761632	      0.00989581	      0.01984059	      0.25855027	     -0.07084144	     -0.00138065	      0.02776837	      0.03197067	     -0.09645596	      0.16369411	     -0.05004935	     -0.14097009	     -0.09576237	      0.07926134	     -0.13356017	     -0.05587990	      0.51782952	     -0.09084362	     -0.19288174	      0.01340980	      0.56862472	      0.00526537	      0.00774191	      0.01760713
     14.59944467	      2.52189163	     -0.09992504	     -0.18108959	      2.33092352	      1.18633120	      0.41722154	      0.01459288	      0.01884242	      0.25878553	     -0.07060939	      0.02856381	      0.02797487	      0.01099605	     -0.09438843	      0.13567734	     -0.05015135	     -0.13291274	     -0.09686099	      0.09346854	     -0.12556995	     -0.05569481	      0.51541427	     -0.08908101	     -0.20757342	      0.00525202	      0.57514905	      0.01338619	      0.00716881	      0.01888470
     14.63277767	      2.50408550	     -0.10254845	     -0.17838241	      2.33120623	      1.18650932	      0.41637292	      0.01731559	      0.01090246	      0.25823072	     -0.07201852	      0.05504654	      0.02806561	     -0.00533097	     -0.09329958	      0.10386334	     -0.05038324	     -0.12418454	     -0.09849674	      0.09329171	     -0.12598674	     -0.05572365	      0.51774516	     -0.09577224	     -0.21368693	      0.01328005	      0.55947626	      0.00320934	     -0.01256967	      0.01815797
     14.66611067	      2.49149966	     -0.09866622	     -0.17593588	      2.33121677	      1.18654010	      0.41553981	      0.01260781	     -0.00533098	      0.25872734	     -0.07469343	      0.07948374	      0.02824406	     -0.01109864	     -0.09271628	      0.07357424	     -0.05057237	     -0.11264852	     -0.10164177	      0.07746472	     -0.13302374	     -0.05578378	      0.51738503	     -0.10407891	     -0.22194653	     -0.00090795	      0.56911549	     -0.00887323	      0.00376075	      0.01731814
     14.69944367	      2.48491384	     -0.09584703	     -0.17368396	      2.33147586	      1.18655484	      0.41462408	      0.00771717	     -0.01669759	      0.25835370	     -0.07714217	      0.10074916	      0.02835104	     -0.01348253	     -0.09236942	      0.04745565	     -0.05073542	     -0.10864308	     -0.10403425	      0.05607885	     -0.15039135	     -0.05597450	      0.51296773	     -0.11130004	     -0.20879545	     -0.01426002	      0.55619381	     -0.01050104	      0.00268562	      0.01699476
     14.73277667	      2.48237702	     -0.09933512	     -0.17391110	      2.33233900	      1.18657794	      0.41376268	      0.01027180	     -0.02239743	      0.25873197	     -0.07796658	      0.12073063	      0.02823295	     -0.01702303	     -0.09154313	      0.03015677	     -0.05093493	     -0.11822098	     -0.10574167	      0.04063027	     -0.17064648	     -0.05611154	      0.50690488	     -0.11329650	     -0.19626374	     -0.01009578	      0.57629930	     -0.00205987	     -0.01177554	      0.01736343
     14.76610967	      2.47923437	     -0.10609185	     -0.17432037	      2.33315606	      1.18658887	      0.41364301	      0.01875292	     -0.02193784	      0.25805900	     -0.07805575	      0.13702454	      0.02852727	     -0.01582418	     -0.09082358	      0.01922792	     -0.05089941	     -0.13473742	     -0.10619869	      0.03769383	     -0.18208088	     -0.05615521	      0.50254396	     -0.10502306	     -0.17480286	     -0.01021890	      0.56681659	      0.00312749	      0.00336869	      0.01828049
     14.79944267	      2.47813558	     -0.10390436	     -0.17619968	      2.33317289	      1.18646552	      0.41510160	      0.01882940	     -0.02369030	      0.25765499	     -0.07666413	      0.14918184	      0.02807366	      0.00410371	     -0.09040125	      0.01767220	     -0.05100699	     -0.14237906	     -0.10746936	      0.04389204	     -0.18030198	     -0.05608755	      0.50446257	     -0.09607289	     -0.16986181	     -0.00101356	      0.57971581	      0.00396744	      0.00798586	      0.01811983
     14.83277567	      2.47840643	     -0.09623850	     -0.17700168	      2.33235925	      1.18625847	      0.41729290	      0.01341788	     -0.02301091	      0.25666820	     -0.07593334	      0.15258520	      0.02779681	      0.03590850	     -0.09023068	      0.02057811	     -0.05093828	     -0.14477483	     -0.10481569	      0.05613082	     -0.16501160	     -0.05604556	      0.50694643	     -0.08981752	     -0.16929869	      0.01534873	      0.57062116	     -0.00087280	     -0.01228726	      0.01662738
     14.86610867	      2.48166532	     -0.09496408	     -0.17786725	      2.33176799	      1.18608621	      0.41863199	      0.01667893	     -0.02356132	      0.25620340	     -0.07472493	      0.14686642	      0.02699977	      0.06042308	     -0.09058112	      0.03118117	     -0.05101169	     -0.15774026	     -0.10544699	      0.07159700	     -0.14284110	     -0.05585670	      0.51566636	     -0.08196473	     -0.18515606	      0.00590314	      0.56896550	     -0.00763558	      0.00121813	      0.01426566
     14.89944167	      2.48741241	     -0.09926408	     -0.17791950	      2.33145009	      1.18597681	      0.41859521	      0.02273852	     -0.01394477	      0.25652773	     -0.07476088	      0.13089065	      0.02754539	      0.07491544	     -0.09087404	      0.04516132	     -0.05061968	     -0.17944037	     -0.10227900	      0.08075870	     -0.12590195	     -0.05579258	      0.51957710	     -0.08510526	     -0.20065896	      0.01145856	      0.56347553	     -0.00463473	      0.00386163	      0.01375125
     14.93277467	      2.50654586	     -0.09787212	     -0.17859447	      2.33106835	      1.18586670	      0.41793859	      0.01948678	     -0.00897625	      0.25690065	     -0.07434286	      0.10386563	      0.02737323	      0.08947082	     -0.09179223	      0.06842695	     -0.05050858	     -0.19604688	     -0.10222652	      0.07590232	     -0.12064984	     -0.05585830	      0.51938213	     -0.09892389	     -0.21156411	      0.00699373	      0.55760092	      0.00906159	     -0.01122546	      0.01591562
     14.96610767	      2.53721426	     -0.09404001	     -0.17976600	      2.33054301	      1.18572971	      0.41684082	      0.01488355	     -0.01087968	      0.25807526	     -0.07494140	      0.06831035	      0.02735724	      0.09869040	     -0.09371822	      0.09692267	     -0.05031376	     -0.20715285	     -0.09808917	      0.06175204	     -0.12602866	     -0.05596581	      0.52142487	     -0.11632309	     -0.21683934	      0.00532848	      0.55911837	      0.01078053	      0.00103561	      0.01948376
     14.99944067	      2.56984905	     -0.09398770	     -0.18060594	      2.33003129	      1.18559304	      0.41567922	      0.01642116	     -0.00650112	      0.25868990	     -0.07502869	      0.03056726	      0.02745771	      0.09623029	     -0.09595774	      0.12733065	     -0.05010812	     -0.21547136	     -0.09655330	      0.04722418	     -0.13762890	     -0.05610928	      0.51523008	     -0.12240897	     -0.20879549	     -0.01818166	      0.55361780	     -0.00582589	      0.00614156	      0.01963268
     15.03277367	      2.59593359	     -0.09332388	     -0.18189934	      2.32929171	      1.18542312	      0.41532181	      0.01635915	      0.00633861	      0.26025541	     -0.07495994	     -0.00168112	      0.02764077	      0.09029216	     -0.09779959	      0.15469976	     -0.04988606	     -0.21294393	     -0.09585560	      0.03662819	     -0.15013540	     -0.05627192	      0.51072956	     -0.12323370	     -0.20182118	     -0.00883982	      0.56938746	     -0.01565361	     -0.00646414	      0.01697081
     15.06610667	      2.61367607	     -0.09030560	     -0.18226412	      2.32827515	      1.18526348	      0.41610075	      0.01370726	      0.01666363	      0.26042913	     -0.07483371	     -0.02610884	      0.02812056	      0.08523875	     -0.09982253	      0.17412770	     -0.04966048	     -0.19777076	     -0.09425924	      0.03447004	     -0.15127157	     -0.05632564	      0.50968054	     -0.11249248	     -0.19390852	     -0.00832712	      0.55722576	     -0.00321740	      0.00483530	      0.01671384
     15.09943967	      2.62603743	     -0.08878650	     -0.18435860	      2.32753543	      1.18518741	      0.41756641	      0.01619244	      0.01724844	      0.26125406	     -0.07353612	     -0.03921030	      0.02787071	      0.07659049	     -0.10042997	      0.18886536	     -0.04975563	     -0.17757493	     -0.09343728	      0.04323655	     -0.14018771	     -0.05620867	      0.51489754	     -0.09533222	     -0.20536694	     -0.00356802	      0.56556516	      0.01137275	      0.01134777	      0.01928258
     15.13277267	      2.62998069	     -0.09022450	     -0.18619924	      2.32715856	      1.18525051	      0.41922978	      0.02412448	      0.01886253	      0.26132948	     -0.07181404	     -0.04076540	      0.02777745	      0.06420015	     -0.10124992	      0.19521818	     -0.04990770	     -0.15714895	     -0.09376755	      0.05769623	     -0.12222565	     -0.05612668	      0.51774838	     -0.08161330	     -0.21408232	      0.01463636	      0.55012367	      0.00874350	     -0.00951853	      0.02124833
     15.16610567	      2.62315070	     -0.08759295	     -0.18729749	      2.32688436	      1.18535518	      0.42086537	      0.02487529	      0.02005705	      0.26133949	     -0.07048256	     -0.03210899	      0.02768105	      0.05676181	     -0.10025897	      0.19100066	     -0.05008396	     -0.13180476	     -0.09391084	      0.06554255	     -0.10513298	     -0.05600747	      0.52317538	     -0.07751754	     -0.22884197	      0.00889087	      0.55712282	     -0.00027153	      0.00218584	      0.02045114
     15.19943867	      2.61255490	     -0.08582275	     -0.18687829	      2.32715851	      1.18557489	      0.42137698	      0.02182935	      0.02427480	      0.26049030	     -0.07065797	     -0.01731249	      0.02818100	      0.04592195	     -0.09790846	      0.17840951	     -0.05005721	     -0.11212628	     -0.09484989	      0.06315519	     -0.09933737	     -0.05607600	      0.52756406	     -0.08967704	     -0.22595796	      0.00978377	      0.54523411	     -0.00283286	      0.00887971	      0.01802921
