# Supplementary material for: Simulation of Human Movement in Zero Gravity
Source: Sensors (Basel). 2024 Mar 9;24(6):1770. doi: 10.3390/s24061770 (PMC10976247; doi:10.3390/s24061770)
Supplement: Supplementary file 1 [file sensors-24-01770-s001.zip › supplementary/motion_data/7 Punches/motion.sto]

UNKNOWN
version=1
nRows=384
nColumns=30
inDegrees=no
endheader
time	/jointset/global/yaw/value	/jointset/global/roll/value	/jointset/global/pitch/value	/jointset/global/longitudinal/value	/jointset/global/vertical/value	/jointset/global/lateral/value	/jointset/SpineL/SpineL_LL/value	/jointset/SpineL/SpineL_RR/value	/jointset/SpineL/SpineL_FE/value	/jointset/SpineU/SpineU_FE/value	/jointset/Hip_r/Hip_EF_r/value	/jointset/Hip_r/Hip_RR_r/value	/jointset/Hip_r/Hip_DB_r/value	/jointset/Knee_r/Knee_FE_r/value	/jointset/Hip_l/Hip_EF_l/value	/jointset/Hip_l/Hip_RR_l/value	/jointset/Hip_l/Hip_BD_l/value	/jointset/Knee_l/Knee_FE_l/value	/jointset/Shoulder_r/Shoulder_BD_r/value	/jointset/Shoulder_r/Shoulder_EF_r/value	/jointset/Shoulder_r/Shoulder_RR_r/value	/jointset/Elbow_r/Elbow_EF_r/value	/jointset/Shoulder_l/Shoulder_DB_l/value	/jointset/Shoulder_l/Shoulder_EF_l/value	/jointset/Shoulder_l/Shoulder_RR_l/value	/jointset/Elbow_l/Elbow_EF_l/value	/jointset/Neck/Neck_LL/value	/jointset/Neck/Neck_RR/value	/jointset/Neck/Neck_FE/value
      0.00000000	      2.65174031	     -0.06869911	     -0.34882629	      2.47737032	      1.18970373	      0.12623383	      0.05660837	     -0.03757945	      0.46415353	     -0.04417776	      0.24389168	     -0.13421261	      0.14916056	     -0.12253041	      0.28731395	      0.22904557	     -0.07558914	     -0.13538480	      0.05215615	     -0.17457699	     -0.06507932	      0.57609372	     -0.07166111	     -0.09300830	      0.13142898	      0.48253220	      0.00000000	      0.00000000	      0.01745329
      0.03333400	      2.63578410	     -0.06017342	     -0.35759980	      2.47727649	      1.19008637	      0.12479191	      0.04480747	     -0.02917989	      0.50316306	     -0.06041893	      0.26242103	     -0.12535469	      0.16058813	     -0.14298969	      0.30049233	      0.21460334	     -0.06474303	     -0.15362225	      0.05540047	     -0.16800200	     -0.06928470	      0.55638736	     -0.07312437	     -0.11632260	      0.12345842	      0.47851417	      0.00000000	      0.00000000	      0.01745329
      0.06666700	      2.63852376	     -0.05808972	     -0.35881460	      2.48072664	      1.18992604	      0.12290517	      0.03982820	     -0.02589296	      0.50289543	     -0.06083191	      0.26268107	     -0.12484984	      0.15883179	     -0.14290025	      0.30377664	      0.21442607	     -0.06797505	     -0.15214103	      0.06040028	     -0.16314766	     -0.06814746	      0.55625830	     -0.07650232	     -0.11967050	      0.12240616	      0.47636166	      0.00000000	      0.00000000	      0.01745329
      0.10000000	      2.63819187	     -0.05659027	     -0.35918452	      2.48424119	      1.19012007	      0.12097404	      0.03442435	     -0.02605364	      0.50312680	     -0.06273764	      0.26402110	     -0.12431765	      0.15583869	     -0.14229698	      0.30632093	      0.21407960	     -0.07093145	     -0.15108271	      0.06190537	     -0.16112854	     -0.06729307	      0.55415904	     -0.07620088	     -0.12295489	      0.12168873	      0.47270455	      0.00000000	      0.00000000	      0.01745329
      0.13333400	      2.63745955	     -0.05456713	     -0.35879434	      2.48754685	      1.19055258	      0.11869768	      0.02803377	     -0.02665972	      0.50444965	     -0.06471502	      0.26525537	     -0.12371033	      0.15205053	     -0.14160943	      0.30788495	      0.21370533	     -0.07437198	     -0.15050194	      0.05987423	     -0.15884829	     -0.06685677	      0.55168247	     -0.07122535	     -0.12771974	      0.12169347	      0.46764059	      0.00000000	      0.00000000	      0.01745329
      0.16666700	      2.61887658	     -0.05458751	     -0.36923708	      2.49027911	      1.19266254	      0.11532137	      0.02503434	     -0.03097919	      0.53624922	     -0.06733926	      0.28006053	     -0.11657532	      0.14803326	     -0.13301626	      0.31102651	      0.20413738	     -0.08032093	     -0.14145225	      0.05037461	     -0.14171977	     -0.05837364	      0.51514109	     -0.06858261	     -0.14076834	      0.10871746	      0.40955265	      0.00000000	      0.00000000	      0.01745329
      0.20000000	      2.61900650	     -0.05240364	     -0.36732245	      2.49327585	      1.19368921	      0.11319573	      0.01928732	     -0.03082057	      0.53698382	     -0.06806225	      0.28095910	     -0.11610440	      0.14514818	     -0.13260185	      0.31241276	      0.20382514	     -0.08314331	     -0.14062815	      0.04863081	     -0.14013126	     -0.05840840	      0.51560934	     -0.05910895	     -0.14153650	      0.10937551	      0.40844828	      0.00000000	      0.00000000	      0.01745329
      0.23333400	      2.61823152	     -0.05056719	     -0.36585981	      2.49587995	      1.19479643	      0.11115954	      0.01590226	     -0.03096619	      0.53837514	     -0.06814215	      0.28113969	     -0.11555347	      0.14299088	     -0.13220961	      0.31259576	      0.20340670	     -0.08545319	     -0.14021660	      0.04758755	     -0.13785089	     -0.05842344	      0.51763716	     -0.05311394	     -0.14236882	      0.10952405	      0.40716335	      0.00000000	      0.00000000	      0.01745329
      0.26666700	      2.61706353	     -0.04890468	     -0.36452838	      2.49807802	      1.19573686	      0.10921147	      0.01378590	     -0.03106491	      0.53995004	     -0.06784337	      0.28073678	     -0.11495078	      0.14106278	     -0.13183758	      0.31249790	      0.20299655	     -0.08767176	     -0.13980551	      0.04827341	     -0.13487849	     -0.05805251	      0.52009570	     -0.04949475	     -0.14344020	      0.10935125	      0.40596412	      0.00000000	      0.00000000	      0.01745329
      0.30000000	      2.61529849	     -0.04731362	     -0.36319919	      2.50028008	      1.19657587	      0.10779311	      0.01387420	     -0.03194867	      0.53972857	     -0.06938156	      0.28070912	     -0.11469467	      0.14013608	     -0.13162023	      0.31293538	      0.20287403	     -0.08900721	     -0.13944001	      0.04894699	     -0.13574028	     -0.05772126	      0.52031585	     -0.04806807	     -0.14396135	      0.10925360	      0.40556350	      0.00000000	      0.00000000	      0.01745329
      0.33333400	      2.61356852	     -0.04617459	     -0.36179493	      2.50245597	      1.19713544	      0.10642751	      0.01308736	     -0.03300596	      0.53869865	     -0.07294297	      0.28077389	     -0.11435752	      0.13871370	     -0.13137354	      0.31304473	      0.20268982	     -0.09078770	     -0.13920620	      0.05049038	     -0.13773172	     -0.05709668	      0.52009525	     -0.04573159	     -0.14603824	      0.10920675	      0.40482875	      0.00000000	      0.00000000	      0.01745329
      0.36666700	      2.61380733	     -0.04577801	     -0.36008894	      2.50396101	      1.19741730	      0.10495418	      0.01179551	     -0.03197691	      0.53883768	     -0.07775896	      0.28027276	     -0.11364326	      0.13643420	     -0.13121925	      0.31103014	      0.20211728	     -0.09287697	     -0.13963702	      0.05269345	     -0.13885696	     -0.05591774	      0.51993350	     -0.04162893	     -0.15119987	      0.10899852	      0.40324304	      0.00000000	      0.00000000	      0.01745329
      0.40000000	      2.61131956	     -0.05002671	     -0.35528517	      2.50310680	      1.19767192	      0.10269004	      0.01943454	     -0.02692855	      0.54900355	     -0.08577447	      0.27282729	     -0.10976965	      0.13099293	     -0.13148735	      0.30048596	      0.19904207	     -0.09859652	     -0.14079761	      0.05703350	     -0.14174895	     -0.05111207	      0.51644304	     -0.02957163	     -0.16030075	      0.10611259	      0.39885048	      0.00000000	      0.00000000	      0.01745329
      0.43333400	      2.61245518	     -0.04983234	     -0.35497506	      2.50494598	      1.19759583	      0.10142956	      0.01783503	     -0.02588075	      0.54619426	     -0.09017327	      0.27491292	     -0.10964081	      0.12985538	     -0.12997120	      0.30043582	      0.19884928	     -0.10063107	     -0.14029498	      0.05768490	     -0.14261572	     -0.05060919	      0.51521391	     -0.02654782	     -0.16360893	      0.10599273	      0.39698673	      0.00000000	      0.00000000	      0.01745329
      0.46666700	      2.61207832	     -0.04930418	     -0.35435096	      2.50631423	      1.19741319	      0.10004263	      0.01554900	     -0.02557078	      0.54582440	     -0.09279580	      0.27544552	     -0.10917214	      0.12780847	     -0.12905464	      0.29986608	      0.19852386	     -0.10385759	     -0.14002908	      0.05755524	     -0.14396227	     -0.04997600	      0.51225157	     -0.01885258	     -0.16504646	      0.10621410	      0.39480210	      0.00000000	      0.00000000	      0.01745329
      0.50000000	      2.60106525	     -0.08146102	     -0.35606489	      2.50778987	      1.19858140	      0.09639130	      0.04623617	      0.00414247	      0.56303104	     -0.09728809	      0.27684470	     -0.09169894	      0.09297419	     -0.10911648	      0.28424559	      0.18307898	     -0.14317657	     -0.12351781	      0.06073189	     -0.12694462	     -0.02208596	      0.42627991	      0.00433985	     -0.14061448	      0.07849688	      0.31295036	      0.00000000	      0.00000000	      0.01745329
      0.53333400	      2.59987170	     -0.08037588	     -0.35457116	      2.50881202	      1.19822538	      0.09539408	      0.04561841	      0.00313904	      0.56273446	     -0.09853814	      0.27730530	     -0.09153004	      0.09282081	     -0.10944882	      0.28415433	      0.18283085	     -0.14395109	     -0.12378001	      0.06059422	     -0.12806718	     -0.02182041	      0.42605904	      0.00563367	     -0.14026412	      0.07828738	      0.31253867	      0.00000000	      0.00000000	      0.01745329
      0.56666700	      2.59819199	     -0.07938840	     -0.35307554	      2.50966747	      1.19787789	      0.09440676	      0.04589014	      0.00173938	      0.56300047	     -0.09950441	      0.27740296	     -0.09125312	      0.09258139	     -0.11023386	      0.28356533	      0.18244041	     -0.14462061	     -0.12441460	      0.05892267	     -0.12961933	     -0.02170290	      0.42594309	      0.00539500	     -0.13907295	      0.07782363	      0.31206492	      0.00000000	      0.00000000	      0.01745329
      0.60000000	      2.59537102	     -0.07898451	     -0.34917527	      2.51070436	      1.19757371	      0.09158695	      0.04260074	     -0.00144622	      0.56350067	     -0.10375278	      0.27653558	     -0.08899457	      0.08903787	     -0.11676628	      0.27899164	      0.17959275	     -0.14814552	     -0.12865318	      0.04966609	     -0.12943881	     -0.02009764	      0.42807226	     -0.00713818	     -0.13594178	      0.07367313	      0.30590129	      0.00000000	      0.00000000	      0.01745329
      0.63333400	      2.59322415	     -0.07750073	     -0.34817206	      2.51156765	      1.19732086	      0.09048193	      0.04508279	     -0.00258495	      0.56346017	     -0.10382076	      0.27669315	     -0.08869767	      0.08912681	     -0.11749209	      0.27914270	      0.17924423	     -0.14807161	     -0.12870501	      0.04961085	     -0.13050513	     -0.01961591	      0.42776266	     -0.01044905	     -0.13328714	      0.07291551	      0.30572698	      0.00000000	      0.00000000	      0.01745329
      0.66666700	      2.58964842	     -0.07694247	     -0.34529666	      2.51358386	      1.19688640	      0.08792261	      0.04470879	     -0.00629258	      0.56066474	     -0.10672559	      0.27933394	     -0.08656175	      0.08567854	     -0.12205946	      0.27733589	      0.17677901	     -0.15085594	     -0.13117123	      0.04522937	     -0.12686265	     -0.01743411	      0.43095998	     -0.02494841	     -0.12888992	      0.06885609	      0.30002826	      0.00000000	      0.00000000	      0.01745329
      0.70000000	      2.58900942	     -0.07419911	     -0.34427310	      2.51475795	      1.19655822	      0.08631956	      0.04651559	     -0.00616791	      0.55999163	     -0.10756696	      0.28036085	     -0.08632210	      0.08496692	     -0.12224366	      0.27738563	      0.17649252	     -0.15093388	     -0.13139761	      0.04362412	     -0.12705671	     -0.01739886	      0.43103033	     -0.02500666	     -0.12828170	      0.06852462	      0.29948279	      0.00000000	      0.00000000	      0.01745329
      0.73333400	      2.58267068	     -0.07353774	     -0.34219513	      2.51761030	      1.19593295	      0.08371069	      0.04767920	     -0.01079196	      0.55455357	     -0.11049483	      0.28654251	     -0.08315895	      0.08084162	     -0.12798815	      0.27864355	      0.17312671	     -0.15345998	     -0.13631143	      0.03377734	     -0.11656304	     -0.01582402	      0.43517024	     -0.03024267	     -0.12260292	      0.06430641	      0.29154730	      0.00000000	      0.00000000	      0.01745329
      0.76666700	      2.58255116	     -0.07117176	     -0.34176245	      2.51878982	      1.19543686	      0.08150105	      0.04835203	     -0.01018410	      0.55455845	     -0.11047990	      0.28675467	     -0.08299629	      0.08044915	     -0.12834143	      0.27886809	      0.17298325	     -0.15382578	     -0.13659169	      0.03420158	     -0.11604445	     -0.01565979	      0.43515877	     -0.03002808	     -0.12232759	      0.06417067	      0.29136046	      0.00000000	      0.00000000	      0.01745329
      0.80000000	      2.58182219	     -0.06893562	     -0.34118943	      2.52009355	      1.19531375	      0.07917074	      0.04919639	     -0.01001698	      0.55468108	     -0.11001469	      0.28684663	     -0.08282506	      0.07990513	     -0.12879182	      0.27946754	      0.17288364	     -0.15400192	     -0.13688802	      0.03480979	     -0.11543969	     -0.01550375	      0.43528695	     -0.03035513	     -0.12139805	      0.06401294	      0.29151843	      0.00000000	      0.00000000	      0.01745329
      0.83333400	      2.57131063	     -0.06678883	     -0.33130333	      2.52455993	      1.19420710	      0.07928576	      0.04733211	     -0.00418743	      0.53073504	     -0.12704448	      0.30590356	     -0.06923791	      0.08054860	     -0.17047971	      0.30317695	      0.15505404	     -0.14759189	     -0.19219527	      0.03275465	     -0.08481104	     -0.01216832	      0.44206386	     -0.03589726	     -0.08915807	      0.05556699	      0.30817246	      0.00000000	      0.00000000	      0.01745329
      0.86666700	      2.57100491	     -0.06394195	     -0.32985521	      2.52566263	      1.19418745	      0.07706783	      0.04845373	     -0.00364962	      0.53072614	     -0.12719311	      0.30652980	     -0.06906199	      0.07998289	     -0.17024350	      0.30413187	      0.15494093	     -0.14802058	     -0.19218067	      0.03296003	     -0.08479396	     -0.01212347	      0.44204438	     -0.03669488	     -0.08893959	      0.05542857	      0.30848116	      0.00000000	      0.00000000	      0.01745329
      0.90000000	      2.57055633	     -0.06132419	     -0.32799625	      2.52710587	      1.19427130	      0.07476705	      0.04991924	     -0.00289773	      0.53016908	     -0.12755758	      0.30735441	     -0.06888105	      0.07956003	     -0.16992635	      0.30599935	      0.15485061	     -0.14811173	     -0.19227224	      0.03271570	     -0.08467224	     -0.01217541	      0.44222817	     -0.03791850	     -0.08859316	      0.05528160	      0.30910259	      0.00000000	      0.00000000	      0.01745329
      0.93333400	      2.55555622	     -0.05320556	     -0.32307488	      2.53315781	      1.19323009	      0.07592496	      0.03551294	      0.01396029	      0.50287662	     -0.14403734	      0.32505891	     -0.05232030	      0.08877434	     -0.18701775	      0.35871430	      0.12257365	     -0.13716797	     -0.28369855	      0.02481822	     -0.06135101	     -0.01662167	      0.46840781	     -0.04596241	     -0.07180387	      0.05730549	      0.36476276	      0.00000000	      0.00000000	      0.01745329
      0.96666700	      2.55568763	     -0.04904711	     -0.32112083	      2.53521786	      1.19343557	      0.07351998	      0.03680095	      0.01603893	      0.50044320	     -0.14733414	      0.32510501	     -0.05170326	      0.08904089	     -0.18783112	      0.36372970	      0.12164541	     -0.13830837	     -0.28353418	      0.02728046	     -0.06150274	     -0.01638589	      0.46847110	     -0.04766514	     -0.07502382	      0.05726221	      0.36412578	      0.00000000	      0.00000000	      0.01745329
      1.00000000	      2.55383901	     -0.03790510	     -0.32384514	      2.54097790	      1.19275853	      0.07480439	      0.02857286	      0.02299921	      0.48487569	     -0.14753448	      0.35374374	     -0.02107552	      0.10224152	     -0.22157514	      0.43861754	      0.04148487	     -0.13800902	     -0.39166270	      0.03396981	     -0.05182688	     -0.02662021	      0.48536510	     -0.05056966	     -0.06464146	      0.06435128	      0.37525186	      0.00000000	      0.00000000	      0.01745329
      1.03333400	      2.55499814	     -0.03170320	     -0.32654663	      2.54425562	      1.19323409	      0.07551395	      0.03588312	      0.02867217	      0.47783103	     -0.14505145	      0.36285471	     -0.01329449	      0.10752816	     -0.22054644	      0.45869633	      0.01937935	     -0.13841616	     -0.39470201	      0.04607280	     -0.04994330	     -0.02883129	      0.48600268	     -0.03301589	     -0.06252053	      0.06797143	      0.37313211	      0.00000000	      0.00000000	      0.01745329
      1.06666700	      2.54578550	     -0.04148431	     -0.33443876	      2.55156321	      1.19328734	      0.07458171	      0.05043163	      0.05016010	      0.45738819	     -0.10722582	      0.40469096	      0.08156092	      0.10179012	     -0.25760247	      0.54304035	     -0.18380437	     -0.20580744	     -0.45989207	      0.06019239	     -0.06418631	     -0.08063657	      0.49432380	     -0.02314882	     -0.06432863	      0.07496148	      0.33369892	      0.00000000	      0.00000000	      0.01745329
      1.10000000	      2.54367020	     -0.03040292	     -0.33152645	      2.55476965	      1.19375010	      0.07470932	      0.04112973	      0.06891924	      0.44561588	     -0.10588259	      0.40549079	      0.08533153	      0.10999206	     -0.24945738	      0.55707241	     -0.18476117	     -0.20629625	     -0.47216314	      0.06044133	     -0.06665784	     -0.08647027	      0.49408828	     -0.01417469	     -0.05150549	      0.07531718	      0.34448617	      0.00000000	      0.00000000	      0.01745329
      1.13333400	      2.52889920	     -0.01776726	     -0.32419247	      2.55838430	      1.19344405	      0.07633201	      0.02760491	      0.09042025	      0.42159145	     -0.10383888	      0.41029481	      0.09219460	      0.12522670	     -0.24723690	      0.57700334	     -0.18833016	     -0.21153662	     -0.50826977	      0.06610711	     -0.06286235	     -0.10209243	      0.51085824	     -0.01213779	     -0.03943480	      0.07493640	      0.35495446	      0.00000000	      0.00000000	      0.01745329
      1.16666700	      2.52782557	     -0.01009463	     -0.32086834	      2.56019159	      1.19379370	      0.07557461	      0.02521497	      0.09179776	      0.41949463	     -0.10564674	      0.40957261	      0.09209297	      0.13155037	     -0.24827634	      0.58097509	     -0.18520396	     -0.22310862	     -0.50677480	      0.06765602	     -0.06348807	     -0.10330638	      0.51217160	     -0.00930867	     -0.04128088	      0.07529507	      0.35471301	      0.00000000	      0.00000000	      0.01745329
      1.20000000	      2.52708235	     -0.00287482	     -0.31813671	      2.56183945	      1.19364241	      0.07600366	      0.02133632	      0.09293500	      0.41659259	     -0.10614217	      0.41038736	      0.09170399	      0.13937006	     -0.24893232	      0.58463162	     -0.18175498	     -0.23668485	     -0.50592800	      0.07097710	     -0.06327462	     -0.10479185	      0.51445762	     -0.00606347	     -0.04108639	      0.07571421	      0.35547145	      0.00000000	      0.00000000	      0.01745329
      1.23333400	      2.52684343	      0.00382553	     -0.31591364	      2.56294864	      1.19315105	      0.07759175	      0.01641780	      0.09330258	      0.41296476	     -0.10608370	      0.41322136	      0.09113126	      0.14774465	     -0.24942322	      0.58679367	     -0.17802353	     -0.25241569	     -0.50544995	      0.07548936	     -0.06281774	     -0.10658709	      0.51753011	     -0.00380479	     -0.03975308	      0.07604315	      0.35674175	      0.00000000	      0.00000000	      0.01745329
      1.26666700	      2.47382173	     -0.00459178	     -0.28286660	      2.56450788	      1.18942802	      0.08299976	      0.01380672	      0.15914608	      0.30193770	     -0.02022085	      0.43702086	      0.16501953	      0.15709794	     -0.30465625	      0.56726855	     -0.23885904	     -0.30157375	     -0.51678304	      0.13725158	     -0.11550226	     -0.32654450	      0.64923011	      0.00191577	     -0.05250408	      0.08025403	      0.36280562	      0.00000000	      0.00000000	      0.01745329
      1.30000000	      2.47678450	     -0.00082707	     -0.28182931	      2.56374541	      1.18770104	      0.08663726	      0.00788441	      0.15652367	      0.30110091	     -0.01990634	      0.44149855	      0.16365633	      0.16397365	     -0.30392701	      0.56324731	     -0.23508460	     -0.31876881	     -0.51604008	      0.14026486	     -0.11370044	     -0.32578804	      0.64878769	      0.00292204	     -0.05485600	      0.08034147	      0.36117520	      0.00000000	      0.00000000	      0.01745329
      1.33333400	      2.49154582	     -0.00326397	     -0.27675296	      2.56395141	      1.18500276	      0.09130352	      0.01778753	      0.12111573	      0.27896224	      0.00563906	      0.46456772	      0.17042694	      0.17041240	     -0.35818385	      0.55907580	     -0.23604870	     -0.34263644	     -0.49988373	      0.14223305	     -0.09769152	     -0.32123334	      0.62050171	      0.00407919	     -0.06491214	      0.07276762	      0.32467321	      0.00000000	      0.00000000	      0.01745329
      1.36666700	      2.49308523	     -0.00335685	     -0.27574519	      2.56141367	      1.18157530	      0.09729991	      0.01084509	      0.11541428	      0.27878715	      0.00773801	      0.47007631	      0.16903793	      0.17837572	     -0.35851222	      0.55280167	     -0.23291227	     -0.35986249	     -0.49906716	      0.14983224	     -0.09612538	     -0.31888868	      0.61883088	      0.00173075	     -0.06666723	      0.07176786	      0.32147204	      0.00000000	      0.00000000	      0.01745329
      1.40000000	      2.50454595	     -0.00853223	     -0.27245343	      2.55822584	      1.17773256	      0.10530549	      0.02107759	      0.08487465	      0.26742167	      0.02578166	      0.49622151	      0.17063039	      0.18790964	     -0.41224119	      0.54104653	     -0.23529112	     -0.37497391	     -0.48063621	      0.15980403	     -0.08699996	     -0.30680997	      0.59529213	      0.00470120	     -0.07530662	      0.06305495	      0.29414353	      0.00000000	      0.00000000	      0.01745329
      1.43333400	      2.50702845	     -0.01245447	     -0.27077367	      2.55402305	      1.17344713	      0.11464968	      0.01529101	      0.07954446	      0.26678621	      0.02613171	      0.50393068	      0.16814299	      0.19455554	     -0.41058944	      0.53500214	     -0.23396044	     -0.38727043	     -0.48158996	      0.16625086	     -0.08949988	     -0.30532981	      0.59284512	      0.00219277	     -0.07367792	      0.06240237	      0.29407363	      0.00000000	      0.00000000	      0.01745329
      1.46666700	      2.52614471	     -0.01605162	     -0.26734364	      2.55044557	      1.16823569	      0.12719904	      0.01864841	      0.04993359	      0.24658738	      0.04624828	      0.53961712	      0.16211425	      0.21124112	     -0.48232913	      0.54152756	     -0.23483831	     -0.39497102	     -0.48423803	      0.17053537	     -0.08220343	     -0.29940162	      0.58121860	      0.00080182	     -0.07245602	      0.05512900	      0.28824973	      0.00000000	      0.00000000	      0.01745329
      1.50000000	      2.52771793	     -0.02370093	     -0.26582478	      2.54359212	      1.16299632	      0.13968115	      0.01784845	      0.04522862	      0.24767892	      0.04973461	      0.54650944	      0.15922706	      0.21804122	     -0.48101257	      0.53688533	     -0.23499640	     -0.40100125	     -0.48725092	      0.16928831	     -0.08346671	     -0.29929018	      0.58082176	     -0.00172986	     -0.06835279	      0.05471059	      0.29006701	      0.00000000	      0.00000000	      0.01745329
      1.53333400	      2.53893150	     -0.02742393	     -0.26917418	      2.54214101	      1.15660673	      0.15651394	      0.01406788	      0.01981707	      0.21694113	      0.07779889	      0.59574234	      0.14679946	      0.23463114	     -0.54865575	      0.57421705	     -0.22575343	     -0.40500720	     -0.53563091	      0.15611389	     -0.06761387	     -0.28898550	      0.56648439	     -0.01384878	     -0.06466975	      0.05409158	      0.31493790	      0.00000000	      0.00000000	      0.01745329
      1.56666700	      2.54092059	     -0.03764249	     -0.26683271	      2.53387078	      1.15138049	      0.17113193	      0.02029983	      0.01654848	      0.21634616	      0.08151537	      0.60269443	      0.14197957	      0.24622389	     -0.55239343	      0.57447624	     -0.22585159	     -0.40620208	     -0.54417108	      0.15690847	     -0.07144128	     -0.28701854	      0.56010947	     -0.02550659	     -0.06359538	      0.05330629	      0.31927869	      0.00000000	      0.00000000	      0.01745329
      1.60000000	      2.54988591	     -0.04370141	     -0.26988374	      2.53199153	      1.14584054	      0.18868239	      0.01872594	     -0.00867783	      0.18258260	      0.12088031	      0.64858158	      0.12752379	      0.26273023	     -0.62198078	      0.62513386	     -0.21092558	     -0.40789030	     -0.62121106	      0.14708443	     -0.05417972	     -0.26343137	      0.53029816	     -0.04485769	     -0.07380017	      0.05924023	      0.35177199	      0.00000000	      0.00000000	      0.01745329
      1.63333400	      2.55191506	     -0.05424650	     -0.27022416	      2.52843568	      1.14193722	      0.20367339	      0.02002373	     -0.02985725	      0.16003006	      0.14820535	      0.66686906	      0.12485384	      0.27250013	     -0.64397321	      0.64610825	     -0.20179020	     -0.40793219	     -0.64570140	      0.14146512	     -0.05167613	     -0.24766717	      0.54560276	     -0.07200392	     -0.08284823	      0.06408564	      0.37250989	      0.00000000	      0.00000000	      0.01745329
      1.66666700	      2.56243001	     -0.06791753	     -0.26115253	      2.52429570	      1.13794395	      0.21758028	      0.02930569	     -0.04529615	      0.12008126	      0.18574133	      0.67886120	      0.13265569	      0.29250610	     -0.68358540	      0.66528756	     -0.18601302	     -0.40928824	     -0.68928047	      0.14146878	     -0.06569022	     -0.21136957	      0.57015117	     -0.08522847	     -0.10175382	      0.07506778	      0.41220462	      0.00000000	      0.00000000	      0.01745329
      1.70000000	      2.56052520	     -0.08209182	     -0.25891237	      2.51952881	      1.13576752	      0.22964730	      0.03457328	     -0.04457430	      0.11763599	      0.18754484	      0.68018946	      0.12823387	      0.30659896	     -0.68160560	      0.66830155	     -0.18449609	     -0.40888856	     -0.68889901	      0.14326099	     -0.06297773	     -0.20944713	      0.57198720	     -0.09261482	     -0.10336420	      0.07448919	      0.41277395	      0.00000000	      0.00000000	      0.01745329
      1.73333400	      2.54949622	     -0.09693326	     -0.25656530	      2.51749518	      1.13349641	      0.24335472	      0.04684136	     -0.05278246	      0.09629539	      0.20042245	      0.69825869	      0.12504642	      0.32413183	     -0.67965463	      0.67799902	     -0.17871919	     -0.40643242	     -0.70514079	      0.14830677	     -0.03452574	     -0.19735510	      0.59001643	     -0.10025643	     -0.11115011	      0.07739657	      0.41915753	      0.00000000	      0.00000000	      0.01745329
      1.76666700	      2.55126774	     -0.11417258	     -0.24287457	      2.51701087	      1.13123044	      0.25174486	      0.05688008	     -0.07020119	      0.05644045	      0.21825510	      0.70587912	      0.13427151	      0.34606574	     -0.69386278	      0.69024135	     -0.16429377	     -0.41725565	     -0.74986718	      0.13246572	     -0.01293467	     -0.17715816	      0.61400843	     -0.12113694	     -0.10838975	      0.08979638	      0.44206146	      0.00000000	      0.00000000	      0.01745329
      1.80000000	      2.55019452	     -0.12955981	     -0.23948526	      2.51471486	      1.12978267	      0.25701764	      0.06424376	     -0.07458061	      0.05312901	      0.22465058	      0.70735820	      0.12791239	      0.36683558	     -0.68764485	      0.68978813	     -0.16087043	     -0.42334342	     -0.75101364	      0.14105535	     -0.00977067	     -0.17372075	      0.61928123	     -0.14667984	     -0.10177223	      0.08904901	      0.44273607	      0.00000000	      0.00000000	      0.01745329
      1.83333400	      2.58199262	     -0.13604365	     -0.20301460	      2.51304281	      1.12679045	      0.26003941	      0.07140078	     -0.11173706	     -0.01352245	      0.23459312	      0.66192740	      0.14436251	      0.40949944	     -0.67466580	      0.67988271	     -0.14857216	     -0.42147792	     -0.79100040	      0.15114165	     -0.01217898	     -0.17197093	      0.71518918	     -0.17592605	     -0.05394271	      0.13051359	      0.39727778	      0.00000000	      0.00000000	      0.01745329
      1.86666700	      2.57272141	     -0.14789689	     -0.19981591	      2.51482970	      1.12538285	      0.26061968	      0.07555068	     -0.11200013	     -0.02281747	      0.24453851	      0.66335991	      0.14317816	      0.42771720	     -0.65538243	      0.67445018	     -0.13168326	     -0.42980935	     -0.78747637	      0.14289860	     -0.00053016	     -0.17313304	      0.73135662	     -0.20618603	     -0.05309277	      0.13377007	      0.37443445	      0.00000000	      0.00000000	      0.01745329
      1.90000000	      2.57322852	     -0.15448423	     -0.19628295	      2.51543571	      1.12300964	      0.25868887	      0.08039909	     -0.10662834	     -0.02010908	      0.24734549	      0.65629341	      0.13725078	      0.45165528	     -0.65004043	      0.67402675	     -0.12646474	     -0.43911143	     -0.78976638	      0.15420462	      0.00443460	     -0.17117223	      0.73657844	     -0.22214858	     -0.05578959	      0.13362917	      0.36879161	      0.00000000	      0.00000000	      0.01745329
      1.93333400	      2.57336057	     -0.15763100	     -0.19289534	      2.51808566	      1.12072252	      0.25455878	      0.08399110	     -0.10032625	     -0.01514293	      0.25113308	      0.64933615	      0.13286900	      0.47144684	     -0.64691115	      0.67547910	     -0.12158419	     -0.44805920	     -0.79004407	      0.15496051	      0.00869918	     -0.17183306	      0.74047708	     -0.22408293	     -0.05597277	      0.13459430	      0.36955721	      0.00000000	      0.00000000	      0.01745329
      1.96666700	      2.58807588	     -0.17343283	     -0.16568698	      2.51735909	      1.11572880	      0.24666517	      0.11397556	     -0.08475123	     -0.02124421	      0.18927975	      0.59063421	      0.17239350	      0.48391006	     -0.58988182	      0.65582934	     -0.08333989	     -0.46579095	     -0.82231217	      0.22616858	     -0.01135655	     -0.23193170	      0.90931413	     -0.23334760	     -0.03790301	      0.31883578	      0.52951799	      0.00000000	      0.00000000	      0.01745329
      2.00000000	      2.59883339	     -0.15858995	     -0.18479538	      2.52304470	      1.11080246	      0.23952116	      0.09840638	     -0.07428939	      0.00120937	      0.23100241	      0.60562741	      0.17438948	      0.51476273	     -0.57649420	      0.69814489	     -0.07213713	     -0.46311734	     -0.85453111	      0.24933353	     -0.05611809	     -0.28321208	      0.90371477	     -0.34427192	     -0.03907046	      0.78785457	      0.72793440	      0.00000000	      0.00000000	      0.01745329
      2.03333400	      2.60354123	     -0.15506117	     -0.18270218	      2.52787970	      1.10559536	      0.22878554	      0.09266782	     -0.04646268	      0.01141799	      0.23630235	      0.59145618	      0.18180831	      0.52420522	     -0.56488091	      0.70385700	     -0.06014018	     -0.47568854	     -0.85189867	      0.26528036	     -0.08186514	     -0.28318525	      0.90890260	     -0.35624407	      0.01076320	      0.78604782	      0.78474164	      0.00000000	      0.00000000	      0.01745329
      2.06666700	      2.59124514	     -0.14966563	     -0.17948447	      2.53274850	      1.09713816	      0.21747019	      0.08522714	     -0.00936553	      0.02208611	      0.23079538	      0.59430257	      0.18823981	      0.53643960	     -0.56116491	      0.71421120	     -0.04456909	     -0.49393923	     -0.88157280	      0.27608130	     -0.10568471	     -0.25704547	      0.97256188	     -0.38800780	      0.06644056	      0.78798933	      0.87916276	      0.00000000	      0.00000000	      0.01745329
      2.10000000	      2.59307474	     -0.14209351	     -0.18219263	      2.54046774	      1.08996368	      0.20230522	      0.06955315	     -0.00188537	      0.03464205	      0.24973269	      0.58945723	      0.19162051	      0.53728936	     -0.57307884	      0.72519067	     -0.03272561	     -0.51422111	     -0.87894860	      0.27118308	     -0.11964226	     -0.25267806	      0.98301115	     -0.41273559	      0.10122099	      0.76319875	      0.88800353	      0.00000000	      0.00000000	      0.01745329
      2.13333400	      2.59478815	     -0.11805852	     -0.19213685	      2.54825621	      1.07951158	      0.19030583	      0.03404083	      0.03097368	      0.05466149	      0.24289994	      0.59830311	      0.15219652	      0.56298798	     -0.63428971	      0.75625487	     -0.02981003	     -0.51633320	     -0.90608371	      0.28043085	     -0.16921095	     -0.22730309	      1.11153606	     -0.38456646	      0.13323787	      0.65713651	      0.95570817	      0.00000000	      0.00000000	      0.01745329
      2.16666700	      2.58982840	     -0.09575266	     -0.20931570	      2.55673162	      1.06991383	      0.17531544	     -0.00409475	      0.04046880	      0.09380725	      0.23848635	      0.59797899	      0.10407087	      0.57358501	     -0.68478476	      0.77928695	     -0.02865987	     -0.52565798	     -0.91272662	      0.29822507	     -0.19857474	     -0.24276067	      1.20811184	     -0.36019913	      0.13630012	      0.55334689	      1.00911334	      0.00000000	      0.00000000	      0.01745329
      2.20000000	      2.58341827	     -0.07665243	     -0.22230160	      2.56575795	      1.06029648	      0.16125362	     -0.03619736	      0.04015292	      0.12380095	      0.23282862	      0.60612073	      0.06456228	      0.58256149	     -0.73647000	      0.80206458	     -0.03283471	     -0.53999951	     -0.92580369	      0.33592523	     -0.20276240	     -0.29461808	      1.27254849	     -0.32632642	      0.14975007	      0.47467743	      1.06110713	      0.00000000	      0.00000000	      0.01745329
      2.23333400	      2.55342030	     -0.06547937	     -0.25574419	      2.57508049	      1.05261514	      0.14699410	     -0.06507082	      0.03164187	      0.20158180	      0.20578562	      0.65044739	      0.02602841	      0.57276115	     -0.76997822	      0.83765726	     -0.05490705	     -0.57480863	     -0.92591032	      0.36382602	     -0.17637017	     -0.39334771	      1.29467083	     -0.30026856	      0.14248708	      0.37864089	      1.13459899	      0.00000000	      0.00000000	      0.01745329
      2.26666700	      2.55401585	     -0.05248538	     -0.25513812	      2.58372067	      1.04381404	      0.13416425	     -0.08506018	      0.01262519	      0.20371415	      0.20042556	      0.67277155	      0.01475888	      0.57879048	     -0.82492669	      0.84843603	     -0.05806431	     -0.59229973	     -0.93679801	      0.37718865	     -0.17338553	     -0.41969191	      1.35212495	     -0.27110583	      0.19835823	      0.36863402	      1.15757115	      0.00000000	      0.00000000	      0.01745329
      2.30000000	      2.55183632	     -0.04037340	     -0.25499454	      2.59168128	      1.03606953	      0.12238518	     -0.10515354	     -0.01021546	      0.20126041	      0.20173302	      0.69638899	      0.00558490	      0.58148509	     -0.86554417	      0.85161882	     -0.06087584	     -0.60952484	     -0.93832482	      0.38678062	     -0.18531485	     -0.44434930	      1.41088632	     -0.25150882	      0.25550110	      0.34219076	      1.17450047	      0.00000000	      0.00000000	      0.01745329
      2.33333400	      2.54771289	     -0.02858860	     -0.25173738	      2.59774425	      1.02857638	      0.11296288	     -0.11651607	     -0.03583933	      0.19633762	      0.19870663	      0.71638554	     -0.00700051	      0.58757309	     -0.90920185	      0.85318440	     -0.06673562	     -0.62277382	     -0.94630524	      0.38983061	     -0.20306784	     -0.45442413	      1.49968626	     -0.23627878	      0.30802542	      0.30061125	      1.19448880	      0.00000000	      0.00000000	      0.01745329
      2.36666700	      2.54688318	     -0.01957037	     -0.24749515	      2.60258043	      1.02167097	      0.10513924	     -0.11848051	     -0.06089319	      0.18899508	      0.19579036	      0.72938696	     -0.01879759	      0.59059284	     -0.94746397	      0.85493427	     -0.06996323	     -0.63539597	     -0.95434906	      0.39599131	     -0.22181362	     -0.45880078	      1.59028700	     -0.22742679	      0.36169592	      0.26307218	      1.21635156	      0.00000000	      0.00000000	      0.01745329
      2.40000000	      2.54750687	     -0.01425056	     -0.24376625	      2.60662872	      1.01514773	      0.09850020	     -0.11269473	     -0.08852400	      0.17865252	      0.20020972	      0.74180969	     -0.02870495	      0.59105738	     -0.98040184	      0.85874684	     -0.07030371	     -0.65046895	     -0.96564540	      0.40469449	     -0.22711614	     -0.47050193	      1.66433962	     -0.22809256	      0.42244192	      0.24095097	      1.21681222	      0.00000000	      0.00000000	      0.01745329
      2.43333400	      2.54972636	     -0.01238774	     -0.24003842	      2.60990344	      1.00884557	      0.09298469	     -0.10044501	     -0.11901866	      0.16568251	      0.20813892	      0.75316975	     -0.03647062	      0.58876199	     -1.00727494	      0.86503140	     -0.06782994	     -0.66792535	     -0.97914657	      0.41125356	     -0.23011034	     -0.47440704	      1.71327673	     -0.23854560	      0.48993693	      0.22719676	      1.19453285	      0.00000000	      0.00000000	      0.01745329
      2.46666700	      2.55532472	     -0.01793501	     -0.23621440	      2.61210415	      1.00348127	      0.08830559	     -0.08020249	     -0.14254072	      0.14997626	      0.22723366	      0.76702377	     -0.03372507	      0.58194095	     -1.03035253	      0.87479405	     -0.05878068	     -0.68897474	     -1.00064232	      0.37465260	     -0.20260179	     -0.40177543	      1.67230828	     -0.25125780	      0.54561681	      0.22114550	      1.15601106	      0.00000000	      0.00000000	      0.01745329
      2.50000000	      2.56022881	     -0.01846614	     -0.22653034	      2.61248227	      0.99866342	      0.08434227	     -0.06746174	     -0.15945202	      0.13696541	      0.21695982	      0.76242392	     -0.03478587	      0.57944320	     -1.03798717	      0.87118997	     -0.05638498	     -0.70312072	     -1.00626996	      0.31245894	     -0.21232018	     -0.38720995	      1.72033503	     -0.28742624	      0.61110405	      0.19958759	      1.12973180	      0.00000000	      0.00000000	      0.01745329
      2.53333400	      2.56392505	     -0.01555775	     -0.21506374	      2.61216909	      0.99341786	      0.08132198	     -0.06069307	     -0.17679576	      0.12275281	      0.19924704	      0.75744859	     -0.04121357	      0.58019013	     -1.05740009	      0.86835961	     -0.05751743	     -0.71410985	     -1.01933986	      0.26826115	     -0.24450274	     -0.38081533	      1.80079477	     -0.33466834	      0.68118590	      0.17849562	      1.09819783	      0.00000000	      0.00000000	      0.01745329
      2.56666700	      2.56650815	     -0.00864544	     -0.20312538	      2.61125835	      0.98712881	      0.07912957	     -0.05969290	     -0.18796899	      0.10865606	      0.16808505	      0.75154672	     -0.05397300	      0.58834923	     -1.07913037	      0.86660067	     -0.05957965	     -0.72127523	     -1.03257753	      0.27652842	     -0.32996162	     -0.45095505	      1.94401694	     -0.39098889	      0.76752388	      0.16315635	      1.05748534	      0.00000000	      0.00000000	      0.01745329
      2.60000000	      2.56643021	     -0.00415619	     -0.20108806	      2.60985408	      0.97946812	      0.07786818	     -0.05760997	     -0.18258253	      0.11085034	      0.14467968	      0.76365693	     -0.06302816	      0.59810625	     -1.10931624	      0.87594197	     -0.05121642	     -0.72929668	     -1.06435034	      0.36957457	     -0.44240349	     -0.69053761	      2.09259805	     -0.43494508	      0.87044366	      0.20648869	      0.96434493	      0.00000000	      0.00000000	      0.01745329
      2.63333400	      2.57044557	     -0.00389023	     -0.20324600	      2.60897554	      0.97343690	      0.07634638	     -0.04509212	     -0.19478615	      0.10576719	      0.14696947	      0.77371844	     -0.07040595	      0.59960071	     -1.12584676	      0.89156022	     -0.04948988	     -0.73994574	     -1.07753190	      0.41565299	     -0.50859763	     -0.72193251	      2.13959225	     -0.48267899	      0.91218745	      0.19173923	      0.93717200	      0.00000000	      0.00000000	      0.01745329
      2.66666700	      2.57085156	     -0.00829104	     -0.21366182	      2.60846171	      0.96887374	      0.07512431	     -0.03670055	     -0.20992608	      0.10463520	      0.19311366	      0.80294167	     -0.06948246	      0.59649815	     -1.14550402	      0.91694816	     -0.04013941	     -0.75690249	     -1.10650737	      0.45260194	     -0.49093388	     -0.55212462	      2.05834759	     -0.50199090	      0.90602340	      0.21731596	      0.92286624	      0.00000000	      0.00000000	      0.01745329
      2.70000000	      2.58113945	     -0.01282313	     -0.21504964	      2.60796040	      0.96420140	      0.07305210	     -0.03449041	     -0.20466481	      0.09991762	      0.20351754	      0.80889737	     -0.06685316	      0.59510064	     -1.16562240	      0.93411415	     -0.03006058	     -0.76814900	     -1.12368362	      0.41329594	     -0.49099968	     -0.42446817	      1.98008587	     -0.49495785	      0.92772062	      0.24703270	      0.93415055	      0.00000000	      0.00000000	      0.01745329
      2.73333400	      2.59107920	     -0.01081655	     -0.20477591	      2.60620748	      0.95747347	      0.07136293	     -0.03615828	     -0.18327669	      0.10076816	      0.16093775	      0.79442978	     -0.07131565	      0.60505495	     -1.18661219	      0.93149533	     -0.02194608	     -0.77096699	     -1.13487213	      0.34716481	     -0.58507971	     -0.54486318	      2.04918956	     -0.49174611	      0.98384675	      0.25001305	      0.93802812	      0.00000000	      0.00000000	      0.01745329
      2.76666700	      2.59424710	     -0.01160925	     -0.20354792	      2.60454992	      0.95258521	      0.06967576	     -0.03656479	     -0.18598560	      0.10923044	      0.16627328	      0.80345142	     -0.07417413	      0.60687452	     -1.21079705	      0.93983420	     -0.01553562	     -0.78047432	     -1.16541344	      0.32240662	     -0.60014600	     -0.53568008	      2.02574842	     -0.47644589	      0.98419265	      0.26777646	      0.93853706	      0.00000000	      0.00000000	      0.01745329
      2.80000000	      2.59838808	     -0.01214072	     -0.21016466	      2.60376390	      0.94936833	      0.06837190	     -0.03701528	     -0.18261942	      0.11256129	      0.19775995	      0.82310132	     -0.07581404	      0.61204193	     -1.22500560	      0.95724507	     -0.01005253	     -0.78886032	     -1.18804572	      0.32350597	     -0.55170804	     -0.41230912	      1.94355965	     -0.44310182	      0.96851482	      0.30089375	      0.94311595	      0.00000000	      0.00000000	      0.01745329
      2.83333400	      2.60526049	     -0.00959600	     -0.21028626	      2.60295305	      0.94594334	      0.06623322	     -0.04820442	     -0.17185183	      0.10945120	      0.21262326	      0.83661332	     -0.07886159	      0.61730815	     -1.23213345	      0.96322391	     -0.00905636	     -0.79262762	     -1.20054776	      0.34011847	     -0.49870572	     -0.34637356	      1.86955505	     -0.40585172	      0.97520297	      0.33080584	      0.94404082	      0.00000000	      0.00000000	      0.01745329
      2.86666700	      2.61110408	     -0.00699519	     -0.20924404	      2.60234595	      0.94305225	      0.06436805	     -0.05685264	     -0.16012521	      0.10584998	      0.22788493	      0.84753713	     -0.08233226	      0.62412498	     -1.23920695	      0.96860155	     -0.00743297	     -0.79628482	     -1.21660487	      0.36391456	     -0.42701402	     -0.28921444	      1.76141727	     -0.36991684	      0.97512326	      0.36207546	      0.94017556	      0.00000000	      0.00000000	      0.01745329
      2.90000000	      2.61709379	     -0.00577823	     -0.20627856	      2.60181852	      0.94041457	      0.06255147	     -0.06015664	     -0.15237210	      0.10371650	      0.23854456	      0.85218205	     -0.08481121	      0.63003901	     -1.24477044	      0.97112658	     -0.00682823	     -0.80049433	     -1.22969034	      0.39184703	     -0.36498084	     -0.22570134	      1.64369203	     -0.34516443	      0.97183732	      0.38264227	      0.93299020	      0.00000000	      0.00000000	      0.01745329
      2.93333400	      2.62429340	     -0.00522517	     -0.20069638	      2.60154982	      0.93828176	      0.05976338	     -0.05973294	     -0.14828089	      0.10448021	      0.22590862	      0.84626806	     -0.08638289	      0.63487341	     -1.24866105	      0.96714732	     -0.00761457	     -0.80529458	     -1.23223149	      0.40215131	     -0.39123808	     -0.22822462	      1.63471617	     -0.35012546	      0.97807533	      0.37551805	      0.92991736	      0.00000000	      0.00000000	      0.01745329
      2.96666700	      2.62917496	     -0.00378310	     -0.19469568	      2.60155587	      0.93639037	      0.05742670	     -0.06152594	     -0.14651501	      0.10464582	      0.21400737	      0.84187413	     -0.08746772	      0.63977887	     -1.25384508	      0.96396079	     -0.00908394	     -0.80976958	     -1.23742579	      0.41364409	     -0.41340873	     -0.23050291	      1.63359558	     -0.35290327	      0.98276034	      0.37034965	      0.92790899	      0.00000000	      0.00000000	      0.01745329
      3.00000000	      2.63211271	     -0.00139057	     -0.19094044	      2.60198321	      0.93489476	      0.05596245	     -0.06132571	     -0.14533603	      0.10419525	      0.20791824	      0.84017200	     -0.08933813	      0.64548981	     -1.25839507	      0.96238612	     -0.01155091	     -0.81234672	     -1.24133550	      0.42941862	     -0.42395458	     -0.22366660	      1.63261230	     -0.35448821	      0.98357338	      0.36726479	      0.92606373	      0.00000000	      0.00000000	      0.01745329
      3.03333400	      2.63414362	      0.00037273	     -0.18734456	      2.60251906	      0.93409059	      0.05455571	     -0.05994335	     -0.14629969	      0.10453648	      0.20285786	      0.83780109	     -0.09005460	      0.65099285	     -1.26317275	      0.96078003	     -0.01478603	     -0.81534707	     -1.24468697	      0.43948518	     -0.43231993	     -0.21700307	      1.63768961	     -0.35652784	      0.98160679	      0.36330611	      0.92278407	      0.00000000	      0.00000000	      0.01745329
      3.06666700	      2.63662768	      0.00290341	     -0.18245482	      2.60293261	      0.93351157	      0.05333574	     -0.05542264	     -0.15009402	      0.10443835	      0.19871092	      0.83556144	     -0.08785365	      0.65869373	     -1.26811415	      0.95882950	     -0.02292538	     -0.81767110	     -1.24385296	      0.44684936	     -0.43628978	     -0.21017845	      1.68243904	     -0.36269646	      0.97805113	      0.35060492	      0.91255798	      0.00000000	      0.00000000	      0.01745329
      3.10000000	      2.63984922	      0.00486117	     -0.17983205	      2.60460688	      0.93361342	      0.05249917	     -0.05089557	     -0.15215730	      0.10123572	      0.19127432	      0.83679194	     -0.08364800	      0.66136081	     -1.26708080	      0.95733757	     -0.02398290	     -0.81675418	     -1.24103648	      0.46424040	     -0.45427621	     -0.20954916	      1.74749686	     -0.37577694	      0.98304726	      0.32803781	      0.90848280	      0.00000000	      0.00000000	      0.01745329
      3.13333400	      2.64152749	      0.00431458	     -0.17936398	      2.60580645	      0.93487905	      0.05168925	     -0.04679717	     -0.15610050	      0.10219661	      0.19211990	      0.83696095	     -0.08039480	      0.66231305	     -1.26416406	      0.95501799	     -0.02663857	     -0.81740694	     -1.23510562	      0.46728585	     -0.45167337	     -0.20607148	      1.78854870	     -0.38283244	      0.97766838	      0.31867429	      0.90395618	      0.00000000	      0.00000000	      0.01745329
      3.16666700	      2.64603715	      0.00270387	     -0.17847865	      2.60712235	      0.93672302	      0.05016025	     -0.04607559	     -0.15440336	      0.10092551	      0.18770521	      0.83306526	     -0.07175529	      0.66107756	     -1.25902090	      0.95302984	     -0.02741071	     -0.81712560	     -1.22544842	      0.45044030	     -0.46205610	     -0.22825942	      1.84667777	     -0.39544815	      0.98327800	      0.30167954	      0.90045480	      0.00000000	      0.00000000	      0.01745329
      3.20000000	      2.64846290	      0.00114461	     -0.17968893	      2.60863899	      0.93937166	      0.04961710	     -0.04735647	     -0.15066227	      0.10048216	      0.18971320	      0.83341652	     -0.06654740	      0.65810135	     -1.25452663	      0.95244913	     -0.02766965	     -0.81503293	     -1.22097492	      0.44222612	     -0.46022416	     -0.23200699	      1.85318504	     -0.39868796	      0.98515589	      0.29811831	      0.89951833	      0.00000000	      0.00000000	      0.01745329
      3.26666700	      2.65185683	     -0.00233044	     -0.18126187	      2.61051421	      0.94523594	      0.04998104	     -0.04538692	     -0.14288004	      0.10378993	      0.19619214	      0.82894866	     -0.05501063	      0.65559101	     -1.23738434	      0.94386527	     -0.03286090	     -0.81148731	     -1.19758639	      0.45301773	     -0.47330514	     -0.20077310	      1.84497570	     -0.41594136	      0.99126463	      0.28261544	      0.89190887	      0.00000000	      0.00000000	      0.01745329
      3.30000000	      2.65346045	     -0.00396635	     -0.17352970	      2.61126513	      0.94852238	      0.04912859	     -0.04728470	     -0.14532426	      0.10205351	      0.18274458	      0.81323800	     -0.04609913	      0.65176892	     -1.22440800	      0.93003662	     -0.03821845	     -0.81094130	     -1.18013146	      0.43134471	     -0.49547828	     -0.18939169	      1.90682532	     -0.43278981	      1.00023325	      0.26469928	      0.87987621	      0.00000000	      0.00000000	      0.01745329
      3.33333400	      2.65344366	     -0.00385788	     -0.16661254	      2.61196861	      0.95076796	      0.05007978	     -0.04870877	     -0.14405942	      0.09853108	      0.16909739	      0.80224183	     -0.04422985	      0.65255226	     -1.21708519	      0.91903208	     -0.04010739	     -0.80828918	     -1.17327863	      0.42668023	     -0.51397279	     -0.20388444	      1.96420829	     -0.44189322	      1.01560331	      0.25177889	      0.86733839	      0.00000000	      0.00000000	      0.01745329
      3.36666700	      2.65050140	     -0.00458532	     -0.16532235	      2.61282146	      0.95292781	      0.05224427	     -0.04870863	     -0.14559705	      0.09737306	      0.17069529	      0.80235468	     -0.04423714	      0.65248375	     -1.21079955	      0.91602891	     -0.04109056	     -0.80598412	     -1.17073415	      0.43957474	     -0.50514330	     -0.19714070	      1.96325212	     -0.44354439	      1.01603918	      0.25109799	      0.85945858	      0.00000000	      0.00000000	      0.01745329
      3.40000000	      2.64607535	     -0.00989689	     -0.16120239	      2.61324672	      0.95526864	      0.05444051	     -0.04489885	     -0.15360860	      0.09716427	      0.17690372	      0.79755407	     -0.03758748	      0.64658232	     -1.19501977	      0.90883687	     -0.03860508	     -0.80850496	     -1.16812116	      0.44790614	     -0.46292991	     -0.16882404	      1.90139228	     -0.44281819	      1.00800156	      0.25160994	      0.83735983	      0.00000000	      0.00000000	      0.01745329
      3.43333400	      2.64205365	     -0.01194259	     -0.15943529	      2.61359999	      0.95638972	      0.05893441	     -0.04107123	     -0.15671345	      0.09518602	      0.17942677	      0.79761409	     -0.03855081	      0.64645863	     -1.18658518	      0.90705992	     -0.03942006	     -0.80575285	     -1.16481509	      0.45729537	     -0.44042195	     -0.15358768	      1.87776389	     -0.44041586	      1.00473777	      0.25104303	      0.83188776	      0.00000000	      0.00000000	      0.01745329
      3.46666700	      2.63458592	     -0.01978831	     -0.15259666	      2.61381314	      0.95857222	      0.06207168	     -0.03916166	     -0.16603041	      0.09645262	      0.18127502	      0.79184182	     -0.02684491	      0.63887916	     -1.17625259	      0.90078730	     -0.03408816	     -0.81268970	     -1.16310888	      0.42949426	     -0.37490431	     -0.12749923	      1.78132659	     -0.42679520	      0.98800167	      0.24984070	      0.82328639	      0.00000000	      0.00000000	      0.01745329
      3.50000000	      2.62784395	     -0.02620513	     -0.14247631	      2.61375215	      0.96037904	      0.06576238	     -0.03687420	     -0.17966235	      0.09740481	      0.17154399	      0.77842976	     -0.01663538	      0.63131131	     -1.17394272	      0.89111996	     -0.03355822	     -0.81827572	     -1.15222716	      0.33857083	     -0.31755892	     -0.12144220	      1.74513077	     -0.42624123	      0.97594227	      0.23528597	      0.82627052	      0.00000000	      0.00000000	      0.01745329
      3.53333400	      2.61939472	     -0.02272413	     -0.12786381	      2.61363221	      0.95992401	      0.07145260	     -0.04170404	     -0.17479744	      0.09741317	      0.11852666	      0.76029988	     -0.01627697	      0.63665931	     -1.18080017	      0.87869272	     -0.03227072	     -0.81189062	     -1.15078881	      0.19800631	     -0.41894766	     -0.33406741	      1.92872041	     -0.44341073	      1.00446023	      0.21365235	      0.84734996	      0.00000000	      0.00000000	      0.01745329
      3.60000000	      2.59888200	     -0.03155641	     -0.13434913	      2.61414286	      0.95891126	      0.08053712	     -0.02410373	     -0.19303696	      0.13359784	      0.10600725	      0.76319507	     -0.01086722	      0.63196064	     -1.19398909	      0.89520070	     -0.02571703	     -0.82273504	     -1.16026461	      0.25077849	     -0.55590743	     -0.60604459	      1.99634222	     -0.45820577	      0.98363984	      0.24035044	      0.89588339	      0.00000000	      0.00000000	      0.01745329
      3.63333400	      2.59283497	     -0.03176320	     -0.13125468	      2.61451743	      0.95867823	      0.08242930	     -0.02863759	     -0.20160781	      0.13660285	      0.10429134	      0.76107540	     -0.01044677	      0.63204635	     -1.19494104	      0.89386116	     -0.02671081	     -0.82563696	     -1.15976891	      0.26922846	     -0.56009216	     -0.59898780	      1.99773864	     -0.45794791	      0.98227113	      0.24173251	      0.89856036	      0.00000000	      0.00000000	      0.01745329
      3.66666700	      2.58978190	     -0.03130871	     -0.12930757	      2.61374371	      0.95836864	      0.08363501	     -0.02708010	     -0.20584026	      0.13871757	      0.10357335	      0.75955641	     -0.01250927	      0.63577816	     -1.19406016	      0.89320592	     -0.02914165	     -0.82735805	     -1.16048806	      0.28464801	     -0.55924197	     -0.59380112	      2.00067243	     -0.45782358	      0.97946305	      0.24591049	      0.90264529	      0.00000000	      0.00000000	      0.01745329
      3.70000000	      2.58886270	     -0.03069912	     -0.12905112	      2.61284725	      0.95802850	      0.08347113	     -0.02514164	     -0.20857304	      0.13988262	      0.10700281	      0.76179636	     -0.01425103	      0.63802421	     -1.19205707	      0.89492422	     -0.03317903	     -0.82754769	     -1.16301251	      0.30633532	     -0.55051477	     -0.57290973	      2.00221761	     -0.45826815	      0.97199853	      0.25408066	      0.91006611	      0.00000000	      0.00000000	      0.01745329
      3.73333400	      2.59014869	     -0.03089465	     -0.13234848	      2.61200365	      0.95779638	      0.08227743	     -0.02048045	     -0.20989022	      0.13943700	      0.11838102	      0.76894890	     -0.01506842	      0.63992851	     -1.19109985	      0.90079281	     -0.03627236	     -0.82854698	     -1.16754858	      0.31998430	     -0.53202253	     -0.52520193	      1.99279830	     -0.45804145	      0.95953671	      0.26586606	      0.92063940	      0.00000000	      0.00000000	      0.01745329
      3.76666700	      2.59725428	     -0.03255667	     -0.13439528	      2.61181549	      0.95723188	      0.07794020	     -0.02057732	     -0.20520440	      0.13944000	      0.11908779	      0.76978074	     -0.01388762	      0.64045332	     -1.18990223	      0.90236930	     -0.03248677	     -0.83381298	     -1.16968066	      0.28708159	     -0.53024998	     -0.54477075	      1.99848798	     -0.45457592	      0.96230747	      0.26974597	      0.92525915	      0.00000000	      0.00000000	      0.01745329
      3.80000000	      2.60061297	     -0.02923421	     -0.14071584	      2.61065852	      0.95673200	      0.07531562	     -0.02404277	     -0.20576825	      0.13528746	      0.14202435	      0.78307580	     -0.02034074	      0.64353290	     -1.19161130	      0.90822606	     -0.03970657	     -0.83116574	     -1.17223756	      0.33912728	     -0.48821746	     -0.47001590	      1.97836885	     -0.45056135	      0.95213221	      0.27981714	      0.92506055	      0.00000000	      0.00000000	      0.01745329
      3.83333400	      2.60748266	     -0.03281209	     -0.14525881	      2.61137454	      0.95712507	      0.07007738	     -0.02629737	     -0.20921621	      0.12850276	      0.17262497	      0.79753431	     -0.01188853	      0.64023154	     -1.19363245	      0.92274869	     -0.03641366	     -0.84183258	     -1.18625642	      0.31734683	     -0.44042003	     -0.31368679	      1.88829648	     -0.43538239	      0.93205402	      0.29053579	      0.91962840	      0.00000000	      0.00000000	      0.01745329
      3.86666700	      2.61385326	     -0.03123972	     -0.15034932	      2.61053754	      0.95648258	      0.06617701	     -0.03094818	     -0.20579021	      0.12592637	      0.18293413	      0.79954822	     -0.01735813	      0.64258948	     -1.19078026	      0.92299171	     -0.03826571	     -0.84141039	     -1.18085235	      0.33017318	     -0.41712069	     -0.28887442	      1.88903390	     -0.43147149	      0.93413807	      0.29204976	      0.91585777	      0.00000000	      0.00000000	      0.01745329
      3.90000000	      2.62109321	     -0.03008830	     -0.14302347	      2.60975584	      0.95612955	      0.06260911	     -0.03883531	     -0.20427531	      0.11337194	      0.18176231	      0.78980289	     -0.01886604	      0.64582792	     -1.19621087	      0.92062883	     -0.04112212	     -0.84246374	     -1.18750811	      0.29617146	     -0.39370064	     -0.21629877	      1.85987414	     -0.41843878	      0.95159353	      0.28687764	      0.87721573	      0.00000000	      0.00000000	      0.01745329
      3.96666700	      2.62148825	     -0.03053879	     -0.14255345	      2.60751248	      0.95552738	      0.05977159	     -0.04073143	     -0.20411946	      0.11237665	      0.17928356	      0.78831573	     -0.02073865	      0.64960007	     -1.19419440	      0.91358025	     -0.04465418	     -0.84255284	     -1.18611983	      0.31290331	     -0.41032914	     -0.19578828	      1.87869500	     -0.43188430	      0.95480058	      0.27867924	      0.86214498	      0.00000000	      0.00000000	      0.01745329
      4.00000000	      2.61899729	     -0.03050695	     -0.14268091	      2.60750147	      0.95508574	      0.05951058	     -0.04669996	     -0.20663384	      0.11209009	      0.18150004	      0.79031822	     -0.02051022	      0.64918581	     -1.19186744	      0.91144778	     -0.04454191	     -0.84390137	     -1.18622749	      0.32271391	     -0.41104357	     -0.18648386	      1.88417551	     -0.43507390	      0.95731744	      0.27679243	      0.85626197	      0.00000000	      0.00000000	      0.01745329
      4.03333400	      2.61327057	     -0.02960050	     -0.14183158	      2.60728262	      0.95468585	      0.06130081	     -0.04872767	     -0.20797053	      0.11166479	      0.18465829	      0.79297716	     -0.02165308	      0.65214380	     -1.18852509	      0.90929460	     -0.04575391	     -0.84339892	     -1.18627948	      0.34372227	     -0.40762224	     -0.17359452	      1.88261490	     -0.43805603	      0.95782627	      0.27482408	      0.84945373	      0.00000000	      0.00000000	      0.01745329
      4.06666700	      2.60442467	     -0.02920539	     -0.13888220	      2.60709524	      0.95379938	      0.06457018	     -0.04736484	     -0.20943396	      0.11316699	      0.18522645	      0.79409230	     -0.02081016	      0.65608937	     -1.18701009	      0.90575057	     -0.04699195	     -0.84319180	     -1.18780304	      0.36375933	     -0.40690910	     -0.16254291	      1.87455422	     -0.44050079	      0.95533059	      0.27246866	      0.84435847	      0.00000000	      0.00000000	      0.01745329
      4.10000000	      2.59200674	     -0.03370071	     -0.13032491	      2.60730205	      0.95341918	      0.06783669	     -0.04231197	     -0.21459051	      0.11957087	      0.16725885	      0.78848227	     -0.01087365	      0.65502465	     -1.18723928	      0.89555982	     -0.04348963	     -0.85010875	     -1.19038464	      0.32825353	     -0.44201776	     -0.19798823	      1.90001006	     -0.44611788	      0.95384246	      0.26256057	      0.84359393	      0.00000000	      0.00000000	      0.01745329
      4.13333400	      2.58110413	     -0.03793068	     -0.12150984	      2.60703969	      0.95146779	      0.07257476	     -0.02569575	     -0.20464134	      0.12822083	      0.12106297	      0.77345150	     -0.00512939	      0.65787979	     -1.19267122	      0.88227695	     -0.04066122	     -0.85078611	     -1.18063242	      0.25286072	     -0.57973288	     -0.37156704	      2.05017100	     -0.46514818	      0.97690417	      0.23309890	      0.85897028	      0.00000000	      0.00000000	      0.01745329
      4.16666700	      2.55459357	     -0.04493814	     -0.13449432	      2.60823631	      0.95146201	      0.07811032	     -0.00738702	     -0.20737455	      0.15119720	      0.13800225	      0.80227794	      0.00032462	      0.65282056	     -1.19600049	      0.89123621	     -0.03875702	     -0.86112154	     -1.18922973	      0.27316492	     -0.61074415	     -0.49264700	      2.04368534	     -0.47046070	      0.93376695	      0.22607457	      0.88468292	      0.00000000	      0.00000000	      0.01745329
      4.20000000	      2.54655291	     -0.04504529	     -0.13407501	      2.60909596	      0.95174319	      0.08214157	     -0.00690327	     -0.20925116	      0.15156818	      0.14182294	      0.80363902	      0.00196562	      0.65502898	     -1.19226851	      0.89437714	     -0.03992869	     -0.86190342	     -1.18893429	      0.26874791	     -0.58210293	     -0.50661553	      2.03893688	     -0.46255619	      0.92450175	      0.23503691	      0.88598608	      0.00000000	      0.00000000	      0.01745329
      4.23333400	      2.53131051	     -0.04530227	     -0.13125608	      2.60981643	      0.95280020	      0.08410089	     -0.01690548	     -0.20168772	      0.15154004	      0.13641672	      0.80906250	      0.01732632	      0.65730390	     -1.17339588	      0.88477458	     -0.04416746	     -0.86596674	     -1.18457961	      0.28572484	     -0.56670113	     -0.58846799	      2.00349431	     -0.46955616	      0.93212279	      0.23978799	      0.88553609	      0.00000000	      0.00000000	      0.01745329
      4.26666700	      2.52284336	     -0.04382170	     -0.12706007	      2.60900155	      0.95319203	      0.08804322	     -0.00933856	     -0.20484998	      0.14778018	      0.13114147	      0.80759744	      0.01002670	      0.66454370	     -1.16990070	      0.87883140	     -0.05573442	     -0.86156637	     -1.17969820	      0.32055647	     -0.56018641	     -0.62688729	      2.01819831	     -0.49052096	      0.92929497	      0.23719943	      0.87585904	      0.00000000	      0.00000000	      0.01745329
      4.33333400	      2.51748688	     -0.04386632	     -0.12598641	      2.61212294	      0.95458083	      0.09042356	     -0.01091662	     -0.21221287	      0.14199935	      0.12589929	      0.81416606	      0.00853903	      0.66303386	     -1.16271117	      0.87708350	     -0.05590505	     -0.86153252	     -1.17928602	      0.32365261	     -0.55988981	     -0.62964204	      2.02154905	     -0.49109561	      0.93013472	      0.23961009	      0.87789401	      0.00000000	      0.00000000	      0.01745329
      4.36666700	      2.51038265	     -0.04185439	     -0.12497145	      2.61299460	      0.95503111	      0.09274002	     -0.00987525	     -0.20933642	      0.13575727	      0.12184358	      0.81711000	      0.01134576	      0.66710502	     -1.14709459	      0.87149356	     -0.05998262	     -0.85556948	     -1.17600594	      0.34303574	     -0.54810761	     -0.63292262	      2.03686775	     -0.50000801	      0.93358858	      0.24604556	      0.89131849	      0.00000000	      0.00000000	      0.01745329
      4.40000000	      2.50923900	     -0.04153531	     -0.12395447	      2.61412099	      0.95571350	      0.09307236	     -0.00966281	     -0.21260214	      0.13284548	      0.11770389	      0.81899444	      0.01122000	      0.66564646	     -1.14635550	      0.87093758	     -0.06045998	     -0.85533478	     -1.17591001	      0.34455662	     -0.54987517	     -0.63395654	      2.03782859	     -0.50104737	      0.93217016	      0.24674074	      0.89226257	      0.00000000	      0.00000000	      0.01745329
      4.43333400	      2.50982457	     -0.04209083	     -0.12361967	      2.61477045	      0.95631428	      0.09389366	     -0.00626617	     -0.21633954	      0.12817590	      0.11520214	      0.81900254	      0.01310106	      0.66368523	     -1.14507787	      0.86948638	     -0.06235929	     -0.85171009	     -1.17020210	      0.36034017	     -0.55025731	     -0.63218546	      2.04611478	     -0.51330433	      0.93125147	      0.24207275	      0.89983396	      0.00000000	      0.00000000	      0.01745329
      4.46666700	      2.51550420	     -0.04488727	     -0.12628402	      2.61700549	      0.95697501	      0.09473179	     -0.00084218	     -0.22912201	      0.11941069	      0.11620311	      0.81679344	      0.01388734	      0.65668770	     -1.14242710	      0.87394987	     -0.05584548	     -0.84838825	     -1.16203471	      0.36285428	     -0.54836260	     -0.63574266	      2.06283076	     -0.53193461	      0.92693880	      0.22227670	      0.91671567	      0.00000000	      0.00000000	      0.01745329
      4.50000000	      2.52137138	     -0.04633306	     -0.12529580	      2.61729470	      0.95749028	      0.09500142	      0.00238257	     -0.23770135	      0.11537108	      0.10984281	      0.81018463	      0.01317772	      0.65543543	     -1.14558874	      0.87592031	     -0.05075249	     -0.84588224	     -1.16492245	      0.37530272	     -0.56023708	     -0.63610962	      2.06315373	     -0.53640225	      0.92206906	      0.20399553	      0.93846464	      0.00000000	      0.00000000	      0.01745329
      4.53333400	      2.53754043	     -0.05420776	     -0.13135598	      2.61962881	      0.95853197	      0.09669740	      0.02358388	     -0.26894644	      0.10855092	      0.11516182	      0.80880179	      0.02389615	      0.64960031	     -1.13870567	      0.88238940	     -0.02527434	     -0.83055396	     -1.16537639	      0.38568868	     -0.55007615	     -0.64547327	      2.07790812	     -0.53764335	      0.87081036	      0.14697556	      1.04720579	      0.00000000	      0.00000000	      0.01745329
      4.60000000	      2.56984382	     -0.06315841	     -0.14480542	      2.62441250	      0.96071265	      0.09783619	      0.03286717	     -0.24995004	      0.11019585	      0.11276138	      0.79188611	      0.02324499	      0.63216525	     -1.12840751	      0.90141244	      0.00629216	     -0.80613372	     -1.16039312	      0.32880401	     -0.48286236	     -0.57743199	      2.00764324	     -0.51358030	      0.79953552	      0.19182584	      1.26407679	      0.00000000	      0.00000000	      0.01745329
      4.63333400	      2.59524781	     -0.06617038	     -0.15451883	      2.62809172	      0.96181355	      0.09898613	      0.03658727	     -0.23405400	      0.11151122	      0.12422629	      0.78691057	      0.02456128	      0.62359800	     -1.13131596	      0.91936893	      0.02309457	     -0.78655428	     -1.16191123	      0.28084706	     -0.39243098	     -0.48565714	      1.95494096	     -0.50809488	      0.70779857	      0.21465608	      1.44207706	      0.00000000	      0.00000000	      0.01745329
      4.66666700	      2.62232769	     -0.06533104	     -0.15015561	      2.62983693	      0.96225019	      0.10010069	      0.03056855	     -0.16930035	      0.11930989	      0.08888751	      0.76160449	      0.02283246	      0.62201145	     -1.13774913	      0.91863558	      0.04023216	     -0.75739895	     -1.17118399	      0.25795330	     -0.36272586	     -0.47639606	      1.99877875	     -0.48320191	      0.64410991	      0.27964919	      1.60311367	      0.00000000	      0.00000000	      0.01745329
      4.70000000	      2.64468231	     -0.06398705	     -0.15225428	      2.63318663	      0.96366681	      0.10109070	      0.02654460	     -0.09608937	      0.12921372	      0.06020066	      0.75860577	      0.03123595	      0.61379104	     -1.15278192	      0.91692920	      0.05507358	     -0.72800067	     -1.17462117	      0.25411108	     -0.32251885	     -0.41575308	      2.13742906	     -0.48205160	      0.52930353	      0.34876214	      1.80329314	      0.00000000	      0.00000000	      0.01745329
      4.73333400	      2.65533710	     -0.06171498	     -0.15402392	      2.63727096	      0.96661014	      0.10156609	      0.01084142	     -0.00210434	      0.12605756	      0.05828214	      0.81990491	      0.08120122	      0.60320653	     -1.19522120	      0.91606504	      0.05790094	     -0.70798132	     -1.18253174	      0.26761410	     -0.20187661	     -0.30157024	      2.19010821	     -0.46197540	      0.37822333	      0.46075444	      1.96594224	      0.00000000	      0.00000000	      0.01745329
      4.80000000	      2.63996294	     -0.05849157	     -0.17819993	      2.64692111	      0.97121534	      0.10161666	     -0.01571348	      0.12020737	      0.13974015	      0.09689569	      0.98882355	      0.20631497	      0.58161937	     -1.23083956	      0.95609677	      0.00816380	     -0.72248000	     -1.17271802	      0.36155785	      0.38808625	     -0.29468327	      1.78663312	     -0.39630374	     -0.13493815	      0.64643016	      2.20553658	      0.00000000	      0.00000000	      0.01745329
      4.83333400	      2.67273802	     -0.06004199	     -0.19148792	      2.65005381	      0.96576235	      0.10147500	     -0.00435470	      0.18268320	      0.14979033	      0.09591616	      0.89340204	      0.09778336	      0.59225764	     -1.22716272	      0.97492476	      0.06319489	     -0.69430907	     -1.18523578	      0.42693598	      0.76997439	     -0.28636992	      1.28670065	     -0.33883631	     -0.38302381	      0.60227341	      2.25010899	      0.00000000	      0.00000000	      0.01745329
      4.86666700	      2.69695122	     -0.04455398	     -0.20641017	      2.65254596	      0.96172595	      0.10119518	     -0.04050285	      0.27164697	      0.14540806	      0.13650584	      0.82835415	      0.03560088	      0.64045307	     -1.19783641	      1.00698845	      0.08107420	     -0.67081583	     -1.18573185	      0.57594166	      0.91124914	     -0.18271967	      0.97162711	     -0.31780677	     -0.52574216	      0.49192656	      2.23187793	      0.00000000	      0.00000000	      0.01745329
      4.93333400	      2.70855331	     -0.02676293	     -0.22826414	      2.65514050	      0.95851709	      0.10005287	     -0.09825689	      0.36219568	      0.14716453	      0.22267539	      0.85041126	      0.03205736	      0.69602801	     -1.16509846	      1.04548153	      0.08125625	     -0.66401517	     -1.15481037	      0.68321477	      0.93579774	     -0.05524902	      0.75879764	     -0.30275881	     -0.61314574	      0.42045985	      2.14274218	      0.00000000	      0.00000000	      0.01745329
      4.96666700	      2.69726313	     -0.00823800	     -0.19749167	      2.65278203	      0.95455521	      0.09938436	     -0.10437253	      0.38213457	      0.10933279	      0.19711779	      0.85753070	      0.02878695	      0.72898235	     -1.19256592	      1.02544643	      0.05324539	     -0.67413700	     -1.15857318	      0.65152960	      1.06499526	     -0.01000873	      0.52800532	     -0.27633293	     -0.59396011	      0.37361638	      2.10295838	      0.00000000	      0.00000000	      0.01745329
      5.00000000	      2.69623223	     -0.00559219	     -0.19877036	      2.65332251	      0.95290940	      0.09897835	     -0.11135009	      0.40083175	      0.10202724	      0.20586402	      0.88113084	      0.03569835	      0.74035459	     -1.20769682	      1.02933638	      0.05815475	     -0.67835098	     -1.15967744	      0.64722385	      1.06428603	     -0.00556354	      0.50520495	     -0.26023578	     -0.58488879	      0.37052978	      2.09081088	      0.00000000	      0.00000000	      0.01745329
      5.03333400	      2.69682413	     -0.00358771	     -0.19900329	      2.65311935	      0.95162752	      0.09839513	     -0.11132007	      0.40178640	      0.09961768	      0.20408211	      0.88305588	      0.03409289	      0.74263494	     -1.20780202	      1.03111272	      0.05978731	     -0.68114833	     -1.15901608	      0.64754941	      1.06237042	     -0.00516266	      0.50291464	     -0.26093764	     -0.58671889	      0.36979350	      2.08963388	      0.00000000	      0.00000000	      0.01745329
      5.10000000	      2.69215984	      0.00238260	     -0.20139751	      2.65284557	      0.95053341	      0.09811242	     -0.11075533	      0.39341101	      0.09707556	      0.20935567	      0.89554037	      0.02946992	      0.75036763	     -1.21436654	      1.03517778	      0.04979639	     -0.68963118	     -1.16557197	      0.66608222	      1.05232095	      0.00104056	      0.49273134	     -0.27324279	     -0.61131299	      0.36513152	      2.07875369	      0.00000000	      0.00000000	      0.01745329
      5.13333400	      2.68649926	      0.00625422	     -0.20585776	      2.65398748	      0.95080749	      0.09943031	     -0.11180216	      0.39067585	      0.09320944	      0.21986961	      0.90671483	      0.02528366	      0.75309847	     -1.21077745	      1.04231792	      0.03959326	     -0.69164977	     -1.16980039	      0.67275151	      1.05407396	      0.00211136	      0.48212143	     -0.27825272	     -0.62156075	      0.37339922	      2.07198783	      0.00000000	      0.00000000	      0.01745329
      5.20000000	      2.67340583	      0.00749560	     -0.20888733	      2.65313010	      0.95347363	      0.10006005	     -0.10407909	      0.39352478	      0.09355015	      0.23414545	      0.90834733	      0.02829814	      0.75229275	     -1.19386921	      1.03608006	      0.02358244	     -0.69736194	     -1.17605153	      0.63852007	      1.07311546	     -0.00048715	      0.41799621	     -0.30210594	     -0.61744894	      0.40535340	      2.02349992	      0.00000000	      0.00000000	      0.01745329
      5.23333400	      2.66759588	      0.00586374	     -0.20874200	      2.65288187	      0.95446519	      0.09961773	     -0.09872758	      0.38777089	      0.09450590	      0.23270772	      0.90313549	      0.02891723	      0.74993546	     -1.18902191	      1.02904871	      0.02304333	     -0.70101309	     -1.18013815	      0.62281866	      1.07525257	     -0.00715204	      0.41668163	     -0.31940068	     -0.61078146	      0.38661157	      2.01840716	      0.00000000	      0.00000000	      0.01745329
      5.26666700	      2.64984155	      0.00416432	     -0.19926362	      2.64897043	      0.95643211	      0.09906672	     -0.08401246	      0.36200161	      0.10526641	      0.20046547	      0.87612624	      0.02164124	      0.74109596	     -1.16528422	      1.00176992	      0.00973191	     -0.71096176	     -1.17903944	      0.53686852	      1.07683384	     -0.06139021	      0.45690287	     -0.28456634	     -0.61119597	      0.29412326	      2.01551560	      0.00000000	      0.00000000	      0.01745329
      5.30000000	      2.63605486	     -0.00347549	     -0.19925735	      2.64700852	      0.95727453	      0.09860706	     -0.07018871	      0.32583565	      0.11030791	      0.19701513	      0.86581913	      0.02071272	      0.73054331	     -1.15244829	      0.99602431	      0.00641803	     -0.72492720	     -1.18590429	      0.48906200	      1.04902704	     -0.09320184	      0.48759486	     -0.23901604	     -0.60345761	      0.22643854	      2.11718013	      0.00000000	      0.00000000	      0.01745329
      5.36666700	      2.60322559	     -0.01872378	     -0.21450818	      2.64039452	      0.96014305	      0.09969147	     -0.02354624	      0.19118771	      0.12797374	      0.20662601	      0.87186116	      0.01320033	      0.70087648	     -1.13206493	      0.99926067	      0.00141788	     -0.74703357	     -1.18888647	      0.22192253	      0.93206932	     -0.23516434	      0.73883902	     -0.13265574	     -0.40973440	      0.40628471	      2.40840096	      0.00000000	      0.00000000	      0.01745329
      5.40000000	      2.58136004	     -0.02559861	     -0.21983896	      2.63710611	      0.96236602	      0.10161193	      0.01610332	      0.08123809	      0.12756283	      0.20580249	      0.87905501	      0.01407977	      0.68487883	     -1.11378564	      0.99789466	     -0.00502779	     -0.75727839	     -1.18338308	      0.14385043	      0.80896430	     -0.36996664	      1.08623808	     -0.14271470	     -0.20958214	      0.57545969	      2.49262192	      0.00000000	      0.00000000	      0.01745329
      5.43333400	      2.57112619	     -0.03267676	     -0.22002949	      2.63268527	      0.96523228	      0.10198416	      0.04514322	      0.00742254	      0.13295631	      0.19629243	      0.87591725	      0.02857001	      0.67739321	     -1.09992442	      0.98714331	      0.00219337	     -0.75760442	     -1.18189294	      0.20497297	      0.59311807	     -0.40942236	      1.58606356	     -0.18393159	      0.05126682	      0.64720458	      2.42591627	      0.00000000	      0.00000000	      0.01745329
      5.50000000	      2.54287703	     -0.04353129	     -0.21334847	      2.62166157	      0.96734944	      0.09964438	      0.07455854	     -0.07189171	      0.13763649	      0.16307699	      0.86336174	      0.04089194	      0.65810626	     -1.10007597	      0.95948975	      0.00473181	     -0.77150913	     -1.17758383	      0.19676552	      0.21225977	     -0.40508066	      1.93055335	     -0.27652021	      0.43796510	      0.59749089	      2.14546135	      0.00000000	      0.00000000	      0.01745329
      5.53333400	      2.52844042	     -0.05636266	     -0.21452797	      2.61804891	      0.96820411	      0.09821109	      0.10354529	     -0.12686428	      0.14190329	      0.15178790	      0.85950213	      0.04554858	      0.63555233	     -1.10793817	      0.96125641	      0.00593988	     -0.79019472	     -1.17269061	      0.11180231	      0.03107064	     -0.46802187	      1.90182503	     -0.34777076	      0.53662518	      0.52405352	      2.01053024	      0.00000000	      0.00000000	      0.01745329
      5.60000000	      2.49637617	     -0.05459026	     -0.21741700	      2.61141651	      0.96651161	      0.09669142	      0.10646830	     -0.19151862	      0.15644660	      0.13729765	      0.86304884	      0.02684468	      0.62676966	     -1.13342166	      0.96553477	      0.00096342	     -0.79576873	     -1.18401914	     -0.08205826	     -0.35234199	     -0.27669157	      1.93402589	     -0.43191366	      0.76704949	      0.52129744	      1.64493420	      0.00000000	      0.00000000	      0.01745329
      5.63333400	      2.46812000	     -0.05754184	     -0.22417619	      2.60900212	      0.96631976	      0.09614623	      0.12507727	     -0.25796861	      0.16160813	      0.15890246	      0.87299687	      0.01302720	      0.61404927	     -1.11410234	      0.96302268	     -0.01115045	     -0.80752106	     -1.17808898	     -0.08364408	     -0.43968063	     -0.28462310	      2.00614759	     -0.49549024	      0.81678631	      0.48818122	      1.47223333	      0.00000000	      0.00000000	      0.01745329
      5.66666700	      2.45001233	     -0.06026573	     -0.22925273	      2.60829588	      0.96662577	      0.09380605	      0.13395030	     -0.31580752	      0.16066677	      0.19659767	      0.88472419	      0.00296749	      0.60254606	     -1.10040789	      0.97083606	     -0.01924210	     -0.82133693	     -1.18550355	     -0.09729129	     -0.40946002	     -0.17867058	      2.00954988	     -0.54808429	      0.85431155	      0.48602493	      1.31224885	      0.00000000	      0.00000000	      0.01745329
      5.70000000	      2.43573435	     -0.06107404	     -0.22134810	      2.60727694	      0.96711367	      0.09228148	      0.12802710	     -0.34724798	      0.15340859	      0.20206505	      0.87955919	     -0.00615546	      0.59781620	     -1.08774953	      0.96232848	     -0.02513891	     -0.82465441	     -1.19216565	     -0.12528966	     -0.34050161	     -0.02764746	      1.95949418	     -0.57565324	      0.90096795	      0.51583372	      1.21807621	      0.00000000	      0.00000000	      0.01745329
      5.73333400	      2.42519087	     -0.06130000	     -0.22198517	      2.60629227	      0.96750008	      0.09012107	      0.12632193	     -0.36422590	      0.15627773	      0.20749236	      0.88319567	     -0.00909905	      0.59667132	     -1.08563903	      0.95604987	     -0.02859096	     -0.82672697	     -1.19312468	     -0.11567873	     -0.33651423	     -0.02013272	      1.96339325	     -0.57471721	      0.91034559	      0.51666910	      1.21771479	      0.00000000	      0.00000000	      0.01745329
      5.80000000	      2.40724058	     -0.05870569	     -0.21875644	      2.60543747	      0.96906340	      0.08903332	      0.12406676	     -0.39114626	      0.15576629	      0.22213199	      0.88034986	     -0.02143785	      0.59501091	     -1.08222263	      0.94643312	     -0.04044817	     -0.82307934	     -1.18703036	     -0.12499148	     -0.32486137	     -0.01769817	      1.99087953	     -0.61172733	      0.91469885	      0.50143727	      1.15797511	      0.00000000	      0.00000000	      0.01745329
      5.83333400	      2.40144066	     -0.05475937	     -0.21379555	      2.60625085	      0.97010342	      0.08827342	      0.11396131	     -0.41150005	      0.14967975	      0.22971824	      0.87188880	     -0.03304989	      0.59194454	     -1.08791887	      0.94268614	     -0.04902094	     -0.82315333	     -1.17753447	     -0.15080137	     -0.31024461	     -0.00568243	      2.01132048	     -0.63262125	      0.92004498	      0.47448692	      1.10621836	      0.00000000	      0.00000000	      0.01745329
      5.86666700	      2.39886413	     -0.04995244	     -0.20555614	      2.60605424	      0.97095047	      0.08766840	      0.10382599	     -0.42823164	      0.14132068	      0.23092052	      0.85616521	     -0.04648203	      0.59149704	     -1.09557575	      0.93360767	     -0.05924317	     -0.82163865	     -1.16794096	     -0.16876280	     -0.30686366	      0.02078623	      2.03760237	     -0.64500560	      0.93299184	      0.43131501	      1.05026657	      0.00000000	      0.00000000	      0.01745329
      5.90000000	      2.40043212	     -0.04679337	     -0.19550589	      2.60629319	      0.97164023	      0.08838019	      0.08814823	     -0.43303601	      0.12460608	      0.22431599	      0.84301437	     -0.05724509	      0.59063175	     -1.10564499	      0.92348608	     -0.06368515	     -0.81685374	     -1.15621640	     -0.16961030	     -0.29233686	      0.05390855	      2.03277605	     -0.63849459	      0.96009693	      0.39908329	      1.01476549	      0.00000000	      0.00000000	      0.01745329
      5.93333400	      2.40528595	     -0.04707796	     -0.19299380	      2.60664289	      0.97199259	      0.08783764	      0.08360203	     -0.42754022	      0.12376405	      0.21666192	      0.83820376	     -0.05283005	      0.58742659	     -1.10778535	      0.91934076	     -0.05917001	     -0.81981787	     -1.15525288	     -0.18999718	     -0.31274579	      0.03890173	      2.01344952	     -0.63469663	      0.97141621	      0.39424612	      1.01056149	      0.00000000	      0.00000000	      0.01745329
      6.00000000	      2.42722024	     -0.05297520	     -0.19553652	      2.60831833	      0.97291578	      0.09020691	      0.08660939	     -0.38697605	      0.12011161	      0.22830490	      0.84361336	     -0.04341694	      0.57949471	     -1.12303372	      0.91865246	     -0.04584941	     -0.81519640	     -1.13733094	     -0.27204739	     -0.41431177	     -0.22080549	      1.81222450	     -0.58168789	      0.94769052	      0.38007186	      0.98273790	      0.00000000	      0.00000000	      0.01745329
      6.03333400	      2.44571211	     -0.05743088	     -0.19952469	      2.60992991	      0.97390363	      0.09208759	      0.08725218	     -0.34691953	      0.11275897	      0.23710173	      0.84521247	     -0.03169116	      0.57595954	     -1.11580348	      0.92074588	     -0.03549205	     -0.80640493	     -1.13087251	     -0.28910772	     -0.41952035	     -0.28490726	      1.74048500	     -0.56860027	      0.89634744	      0.35308278	      1.05742826	      0.00000000	      0.00000000	      0.01745329
      6.06666700	      2.46944955	     -0.05051039	     -0.19518578	      2.61143215	      0.97476380	      0.09192432	      0.06034262	     -0.29942768	      0.10915336	      0.22573819	      0.82782739	     -0.03189088	      0.58208865	     -1.10305159	      0.91083624	     -0.03739771	     -0.79248770	     -1.11970705	     -0.20276090	     -0.40974022	     -0.31712394	      1.81245245	     -0.56373166	      0.82882137	      0.34057827	      1.17897231	      0.00000000	      0.00000000	      0.01745329
      6.10000000	      2.49348360	     -0.04235221	     -0.18666787	      2.61350552	      0.97522459	      0.09331564	      0.03514075	     -0.24160777	      0.10920645	      0.19932237	      0.80943212	     -0.03611751	      0.59516007	     -1.09634320	      0.89765138	     -0.04092656	     -0.77271600	     -1.11703976	     -0.00368705	     -0.39726249	     -0.29491258	      1.94228747	     -0.55627238	      0.75290778	      0.34995797	      1.32894868	      0.00000000	      0.00000000	      0.01745329
      6.13333400	      2.52483139	     -0.06483139	     -0.21138000	      2.62072968	      0.97594364	      0.09369996	      0.07517988	     -0.20195526	      0.13141871	      0.22222052	      0.82703766	     -0.01443262	      0.57892594	     -1.08960836	      0.92650242	     -0.00552808	     -0.77693127	     -1.12630134	      0.13168044	     -0.41479584	     -0.35026157	      2.09164497	     -0.56302991	      0.56198811	      0.34098347	      1.61166965	      0.00000000	      0.00000000	      0.01745329
      6.20000000	      2.58474927	     -0.04990828	     -0.19561208	      2.62399198	      0.97753873	      0.09392562	      0.01584477	      0.01706871	      0.15137377	      0.15349724	      0.78045967	      0.02202724	      0.62128369	     -1.06257943	      0.88643578	      0.00903261	     -0.72754051	     -1.11806446	      0.24344314	     -0.19248610	     -0.30908618	      2.29144985	     -0.50795981	      0.31889946	      0.54569701	      2.00805042	      0.00000000	      0.00000000	      0.01745329
      6.23333400	      2.60932035	     -0.05761677	     -0.20187528	      2.62910903	      0.97826228	      0.09207011	      0.03136383	      0.02698341	      0.13838441	      0.18909054	      0.76792931	      0.02308606	      0.61111551	     -1.07121993	      0.90669588	      0.01007442	     -0.73503347	     -1.11539527	      0.25517199	      0.11826718	     -0.30726312	      2.12676136	     -0.53223813	     -0.02467584	      0.57605340	      2.21663334	      0.00000000	      0.00000000	      0.01745329
      6.26666700	      2.63241087	     -0.05656818	     -0.19915860	      2.63294856	      0.97663671	      0.09045419	      0.01353975	      0.13076152	      0.11729194	      0.21825366	      0.77120672	      0.05320186	      0.63097370	     -1.07724809	      0.90425348	      0.03266670	     -0.72208666	     -1.12369560	      0.26240606	      0.38986911	     -0.13770480	      1.76445847	     -0.54659524	     -0.22931695	      0.62565269	      2.19724796	      0.00000000	      0.00000000	      0.01745329
      6.30000000	      2.65263568	     -0.05445875	     -0.17909975	      2.63381239	      0.97414187	      0.08929519	      0.02095020	      0.17284777	      0.07349737	      0.22417783	      0.73475549	      0.05319331	      0.64096974	     -1.07840553	      0.89025488	      0.03843964	     -0.71418207	     -1.12491354	      0.32720859	      0.70133359	     -0.03451648	      1.26323547	     -0.45763500	     -0.46832764	      0.46475518	      2.10817906	      0.00000000	      0.00000000	      0.01745329
      6.36666700	      2.66959479	     -0.03515482	     -0.15018022	      2.63505058	      0.97430975	      0.08709435	      0.00320972	      0.24223760	      0.04171048	      0.22277060	      0.71673332	      0.06212523	      0.67803872	     -1.07128613	      0.86254688	      0.02352561	     -0.69263109	     -1.11817519	      0.59569011	      0.91922788	      0.02569240	      0.82017456	     -0.26177381	     -0.54940058	      0.18816654	      1.87676513	      0.00000000	      0.00000000	      0.01745329
      6.40000000	      2.69033106	     -0.04814108	     -0.13662760	      2.63569027	      0.97383409	      0.08470370	      0.02613151	      0.24039526	      0.04782368	      0.18411856	      0.68860389	      0.07237759	      0.66707929	     -1.05814817	      0.85545360	      0.04453801	     -0.69758766	     -1.11379635	      0.64674772	      0.99935838	     -0.10243178	      0.76046837	     -0.18049459	     -0.51013887	      0.08041761	      1.82961782	      0.00000000	      0.00000000	      0.01745329
      6.43333400	      2.69886027	     -0.04786855	     -0.13479489	      2.63554830	      0.97317529	      0.08309904	      0.01797267	      0.25443236	      0.04622552	      0.18360637	      0.68538328	      0.07696861	      0.66592326	     -1.06152827	      0.86059540	      0.04869628	     -0.69843243	     -1.11312588	      0.64381279	      1.00587392	     -0.10498056	      0.75798529	     -0.17263581	     -0.50844587	      0.08529253	      1.83040130	      0.00000000	      0.00000000	      0.01745329
      6.50000000	      2.70664368	     -0.05975900	     -0.12452831	      2.63655399	      0.96843272	      0.08250089	      0.02743446	      0.26725176	      0.02529722	      0.17660810	      0.70606755	      0.09983693	      0.66489477	     -1.10597122	      0.87555270	      0.06823266	     -0.71584904	     -1.13083597	      0.65340839	      1.05178542	     -0.07802443	      0.66244155	     -0.22261793	     -0.54036090	      0.30427263	      1.93330054	      0.00000000	      0.00000000	      0.01745329
      6.53333400	      2.70852371	     -0.05763097	     -0.12033542	      2.63447748	      0.96753391	      0.08342442	      0.02720189	      0.27365184	      0.02731247	      0.16007381	      0.69848782	      0.09801061	      0.66871444	     -1.11178071	      0.87419484	      0.06894500	     -0.71250503	     -1.12777148	      0.64610749	      1.05520441	     -0.07408104	      0.67689126	     -0.24690747	     -0.55663130	      0.37149884	      1.95832946	      0.00000000	      0.00000000	      0.01745329
      6.56666700	      2.71034518	     -0.05430008	     -0.12643163	      2.63536990	      0.96660994	      0.08374245	      0.01505466	      0.28994528	      0.02472215	      0.17314968	      0.70779921	      0.09666418	      0.67112924	     -1.11920015	      0.88598904	      0.07224112	     -0.70601989	     -1.12700964	      0.65202015	      1.03671225	     -0.03426011	      0.68506487	     -0.29228496	     -0.57653834	      0.40888851	      2.01964042	      0.00000000	      0.00000000	      0.01745329
      6.60000000	      2.70866337	     -0.04965857	     -0.13074875	      2.63540200	      0.96634725	      0.08420243	      0.00344423	      0.30327427	      0.02166555	      0.18191431	      0.71483130	      0.09388188	      0.67650010	     -1.12048156	      0.89057737	      0.07112121	     -0.70056340	     -1.12756366	      0.65831521	      1.02127031	      0.00433580	      0.69072909	     -0.31668683	     -0.60466893	      0.41009378	      2.05878440	      0.00000000	      0.00000000	      0.01745329
      6.66666700	      2.71147627	     -0.04982953	     -0.13250711	      2.63551176	      0.96712899	      0.08434267	      0.00545236	      0.31295634	      0.01890720	      0.17938575	      0.71403282	      0.09372087	      0.67968813	     -1.11988817	      0.89246189	      0.07212573	     -0.69776083	     -1.12829760	      0.65576257	      1.01946593	      0.00419252	      0.68970710	     -0.31921371	     -0.60494618	      0.40576871	      2.06159345	      0.00000000	      0.00000000	      0.01745329
      6.70000000	      2.70900431	     -0.04731037	     -0.13552820	      2.63588283	      0.96781881	      0.08362145	     -0.00280321	      0.32355533	      0.01974934	      0.18946371	      0.71721432	      0.09518454	      0.68475154	     -1.11209705	      0.88909972	      0.07447742	     -0.69600282	     -1.13896342	      0.64918407	      1.00662074	      0.00519431	      0.67450786	     -0.32491798	     -0.58827914	      0.37624561	      2.04766233	      0.00000000	      0.00000000	      0.01745329
      6.73333400	      2.70314970	     -0.03841155	     -0.13805942	      2.63547880	      0.96990971	      0.08587307	     -0.00959914	      0.33119822	      0.02208382	      0.19525189	      0.71960659	      0.08734483	      0.69502545	     -1.10284412	      0.87999326	      0.06296614	     -0.68355668	     -1.13939388	      0.63308443	      1.00847024	     -0.01174459	      0.65300884	     -0.30012030	     -0.57291818	      0.32782001	      1.96974758	      0.00000000	      0.00000000	      0.01745329
      6.76666700	      2.69870185	     -0.03523005	     -0.13588804	      2.63519871	      0.97136996	      0.08618134	     -0.01071948	      0.32528414	      0.02193464	      0.18862499	      0.71311594	      0.08337342	      0.69759178	     -1.09376573	      0.86971453	      0.05597604	     -0.68100320	     -1.13995401	      0.62035476	      1.02545452	     -0.04484978	      0.63732975	     -0.30094032	     -0.56120136	      0.29223015	      1.90681686	      0.00000000	      0.00000000	      0.01745329
      6.83333400	      2.68597058	     -0.03929119	     -0.12850586	      2.63266990	      0.97368774	      0.08744016	      0.00192648	      0.30825181	      0.02657639	      0.16193626	      0.69980875	      0.08651259	      0.69439173	     -1.07808938	      0.84673928	      0.05484679	     -0.68398088	     -1.13805479	      0.58096727	      1.05723363	     -0.10491420	      0.62062637	     -0.33158699	     -0.54602922	      0.30930506	      1.86982172	      0.00000000	      0.00000000	      0.01745329
      6.86666700	      2.67862731	     -0.04378500	     -0.12430863	      2.63186317	      0.97473284	      0.08958669	      0.01323384	      0.29783518	      0.02917408	      0.15616637	      0.69756016	      0.08930733	      0.68974748	     -1.07707465	      0.84415741	      0.05647544	     -0.68475152	     -1.13450459	      0.55826932	      1.05284902	     -0.12464173	      0.62781111	     -0.33493429	     -0.51933288	      0.31234724	      1.91510213	      0.00000000	      0.00000000	      0.01745329
      6.90000000	      2.66519033	     -0.04609801	     -0.14826892	      2.62939474	      0.97564344	      0.08928426	      0.00033033	      0.24246412	      0.07414658	      0.16121142	      0.71557705	      0.07706055	      0.67383459	     -1.07844852	      0.86236081	      0.05263170	     -0.69473488	     -1.12846829	      0.42474632	      1.00326643	     -0.20320434	      0.72414433	     -0.34768367	     -0.55903924	      0.29909043	      2.06364523	      0.00000000	      0.00000000	      0.01745329
      6.93333400	      2.64756759	     -0.05459929	     -0.14402274	      2.62649536	      0.97613381	      0.08937760	      0.01169642	      0.20891458	      0.07736994	      0.15223964	      0.72001740	      0.08692024	      0.66431283	     -1.07527488	      0.85209816	      0.05469847	     -0.70829883	     -1.12736688	      0.37182563	      0.96892358	     -0.23195322	      0.79263077	     -0.33668867	     -0.48316616	      0.31658604	      2.20847766	      0.00000000	      0.00000000	      0.01745329
      6.96666700	      2.63178725	     -0.06192355	     -0.14782274	      2.62318460	      0.97592249	      0.08931981	      0.02811590	      0.14545117	      0.08833630	      0.14447478	      0.71736597	      0.07773113	      0.64911099	     -1.07353293	      0.85447317	      0.05168850	     -0.72167671	     -1.12883346	      0.28093941	      0.90212940	     -0.25986474	      0.95922346	     -0.31523358	     -0.37020930	      0.34969179	      2.37845348	      0.00000000	      0.00000000	      0.01745329
      7.03333400	      2.60057015	     -0.05540417	     -0.18217666	      2.61693711	      0.97944938	      0.09131207	      0.02561357	      0.03168666	      0.13401097	      0.15793390	      0.75475203	      0.05955969	      0.64506773	     -1.06632191	      0.87708615	      0.03635024	     -0.71789975	     -1.12653430	      0.19843021	      0.57049582	     -0.29099748	      1.52539073	     -0.27588862	     -0.02426366	      0.45642060	      2.48242838	      0.00000000	      0.00000000	      0.01745329
      7.10000000	      2.56444885	     -0.05699612	     -0.18969167	      2.61095371	      0.97974805	      0.08893161	      0.04167358	     -0.12822703	      0.13830838	      0.15671807	      0.75224430	      0.03065367	      0.62515842	     -1.07194013	      0.88124170	      0.01206269	     -0.74123762	     -1.13027384	      0.18760423	      0.27084008	     -0.49808281	      1.89311973	     -0.31459972	      0.33345344	      0.30404334	      2.34292495	      0.00000000	      0.00000000	      0.01745329
      7.13333400	      2.54945720	     -0.05403166	     -0.19185705	      2.60994830	      0.98020224	      0.08854944	      0.03002182	     -0.15939668	      0.13423808	      0.15298322	      0.75578238	      0.02566597	      0.62499680	     -1.06682958	      0.87433710	      0.00919855	     -0.73830988	     -1.12309098	      0.21909242	      0.09088726	     -0.44553907	      1.93326264	     -0.36738735	      0.48219107	      0.21961218	      2.11710483	      0.00000000	      0.00000000	      0.01745329
      7.16666700	      2.53489578	     -0.06193706	     -0.19334852	      2.60978213	      0.98198905	      0.08715211	      0.05498948	     -0.21761934	      0.13725201	      0.15886241	      0.75296103	      0.02394443	      0.60711591	     -1.05519089	      0.87472833	      0.00523456	     -0.75220563	     -1.11518401	      0.25761486	     -0.01786677	     -0.38714821	      1.88389365	     -0.47595387	      0.50981565	      0.12029242	      1.87183106	      0.00000000	      0.00000000	      0.01745329
      7.20000000	      2.52943894	     -0.05912827	     -0.16445902	      2.60580347	      0.98283622	      0.08628157	      0.03199677	     -0.16675458	      0.13917137	      0.09409840	      0.72058079	      0.03506675	      0.61724901	     -1.04175553	      0.82820655	      0.01107092	     -0.74129922	     -1.11391298	      0.27833898	     -0.18682516	     -0.22169076	      1.90983357	     -0.48734295	      0.71124021	      0.20279152	      1.44837133	      0.00000000	      0.00000000	      0.01745329
      7.26666700	      2.50852155	     -0.07556171	     -0.16948295	      2.60732950	      0.98063933	      0.08810807	      0.06814434	     -0.15935554	      0.19424484	      0.03854405	      0.72661095	      0.03455264	      0.59863209	     -1.04362205	      0.83455255	      0.01599760	     -0.76292013	     -1.11934511	      0.25492041	     -0.59283162	     -0.35215201	      2.11383372	     -0.53697101	      0.91029065	      0.31035334	      0.96761619	      0.00000000	      0.00000000	      0.01745329
      7.30000000	      2.49721575	     -0.07979038	     -0.17187311	      2.60856107	      0.97826171	      0.08897973	      0.08287834	     -0.19250148	      0.20726128	      0.03611996	      0.73145104	      0.02117103	      0.58973981	     -1.06589515	      0.84975090	      0.01008449	     -0.78009331	     -1.14006861	      0.24530169	     -0.68900423	     -0.31987638	      2.16052107	     -0.53834102	      0.93870394	      0.27931863	      0.84052753	      0.00000000	      0.00000000	      0.01745329
      7.33333400	      2.48297076	     -0.08160990	     -0.17729822	      2.60954916	      0.97791330	      0.08947746	      0.08914542	     -0.21470720	      0.21213308	      0.04440961	      0.73578468	      0.01826854	      0.58452291	     -1.05610846	      0.84612723	      0.00788755	     -0.78407288	     -1.13396585	      0.25088806	     -0.72225024	     -0.28548834	      2.16498282	     -0.56088888	      0.93548041	      0.25623582	      0.78523544	      0.00000000	      0.00000000	      0.01745329
      7.40000000	      2.47026498	     -0.08094819	     -0.17987446	      2.61269412	      0.97633133	      0.09021869	      0.08474849	     -0.23603790	      0.20887022	      0.05769504	      0.74799690	      0.00999815	      0.58008425	     -1.06192111	      0.84824049	      0.00342723	     -0.79158882	     -1.13677609	      0.21883106	     -0.72367421	     -0.23454479	      2.18618446	     -0.55317055	      0.92704169	      0.21606093	      0.73076502	      0.00000000	      0.00000000	      0.01745329
      7.43333400	      2.47009962	     -0.08207526	     -0.17587853	      2.61331732	      0.97491386	      0.08849308	      0.07644416	     -0.23359123	      0.20964498	      0.04801218	      0.74358628	      0.01139402	      0.57924145	     -1.06452917	      0.84482104	      0.00542660	     -0.79758096	     -1.13762753	      0.20198306	     -0.75518218	     -0.22267371	      2.18492210	     -0.54491065	      0.93940530	      0.19601209	      0.73001316	      0.00000000	      0.00000000	      0.01745329
      7.46666700	      2.46870629	     -0.08218257	     -0.17429440	      2.61385940	      0.97438724	      0.08923651	      0.07779648	     -0.23583281	      0.20740132	      0.04464758	      0.74627685	      0.00920881	      0.57986263	     -1.06373794	      0.84413879	      0.00558019	     -0.79824223	     -1.13750383	      0.19847940	     -0.75872254	     -0.21899201	      2.18513403	     -0.54218016	      0.93852694	      0.19269835	      0.72818932	      0.00000000	      0.00000000	      0.01745329
      7.53333400	      2.46299195	     -0.08565520	     -0.17034889	      2.61550360	      0.97325233	      0.08715256	      0.07106726	     -0.21187882	      0.20154332	      0.04515214	      0.75294810	      0.00052855	      0.56999634	     -1.08781310	      0.83242334	      0.00788915	     -0.80621295	     -1.12189541	      0.09641237	     -0.77443947	     -0.06991238	      2.16405448	     -0.46061995	      0.96006173	      0.08196938	      0.69430785	      0.00000000	      0.00000000	      0.01745329
      7.56666700	      2.46204056	     -0.08352318	     -0.16544406	      2.61312702	      0.97276409	      0.08583695	      0.07078520	     -0.21094798	      0.20398783	      0.03796223	      0.74450925	      0.00067852	      0.57420587	     -1.08828118	      0.83069396	      0.00196572	     -0.81025994	     -1.13153172	      0.09971162	     -0.77110848	     -0.06644091	      2.16675572	     -0.45466768	      0.95924933	      0.08458462	      0.69184731	      0.00000000	      0.00000000	      0.01745329
      7.60000000	      2.46103780	     -0.08339378	     -0.16546632	      2.61256014	      0.97270885	      0.08516114	      0.07074467	     -0.21372861	      0.20383825	      0.03775725	      0.74500505	      0.00038950	      0.57330893	     -1.08852267	      0.83015023	      0.00137786	     -0.81107839	     -1.13128057	      0.10009485	     -0.77138027	     -0.06583541	      2.16683096	     -0.45432016	      0.96073700	      0.08451678	      0.69142705	      0.00000000	      0.00000000	      0.01745329
      7.66666700	      2.46642842	     -0.08531855	     -0.16920285	      2.61219004	      0.97335389	      0.08229237	      0.07489544	     -0.24701400	      0.20246254	      0.04789917	      0.74409052	     -0.01023783	      0.56371249	     -1.10491207	      0.83604288	     -0.00810649	     -0.82173255	     -1.12103209	      0.09939448	     -0.75783558	     -0.06814137	      2.16512280	     -0.45571671	      0.95514160	      0.06994549	      0.65598559	      0.00000000	      0.00000000	      0.01745329
      7.70000000	      2.47010338	     -0.08315162	     -0.17264188	      2.61285219	      0.97411415	      0.08163383	      0.07303671	     -0.26979023	      0.19350622	      0.06448414	      0.74924598	     -0.01752378	      0.56013276	     -1.10280310	      0.84385370	     -0.01468054	     -0.82376607	     -1.12447586	      0.12730654	     -0.74799460	     -0.10367051	      2.12397215	     -0.45465895	      0.95978880	      0.03541233	      0.59921379	      0.00000000	      0.00000000	      0.01745329
      7.73333400	      2.47739277	     -0.07585363	     -0.17110633	      2.61209817	      0.97482964	      0.08178119	      0.06653705	     -0.29471619	      0.17369359	      0.08193377	      0.75012465	     -0.02185423	      0.56857806	     -1.09654327	      0.83779179	     -0.02377678	     -0.81370462	     -1.11633720	      0.21737874	     -0.72636435	     -0.21393799	      2.07941180	     -0.46017527	      0.95069460	     -0.01987801	      0.58196749	      0.00000000	      0.00000000	      0.01745329
      7.80000000	      2.49366457	     -0.06835175	     -0.18615259	      2.61352034	      0.97771364	      0.08235797	      0.04275068	     -0.26802157	      0.15477318	      0.12152188	      0.76977516	     -0.02547377	      0.57821909	     -1.08644965	      0.85043544	     -0.02599935	     -0.79950034	     -1.12261131	      0.36327831	     -0.57240121	     -0.20387249	      1.88196094	     -0.43241401	      0.90368178	     -0.01026842	      0.65754056	      0.00000000	      0.00000000	      0.01745329
      7.83333400	      2.50726166	     -0.06216382	     -0.18486249	      2.61453243	      0.97998434	      0.08372035	      0.03779331	     -0.26972113	      0.13768794	      0.12928872	      0.75593256	     -0.02500651	      0.58445265	     -1.06786179	      0.84083005	     -0.02532049	     -0.78049783	     -1.09746668	      0.40810411	     -0.48083164	     -0.24971192	      1.90380743	     -0.46986115	      0.78846539	     -0.02435744	      0.91002364	      0.00000000	      0.00000000	      0.01745329
      7.86666700	      2.52882393	     -0.05616662	     -0.16983009	      2.61195172	      0.98048381	      0.08429423	      0.02515155	     -0.22481751	      0.14002596	      0.09149421	      0.72744157	     -0.01523748	      0.60325157	     -1.07838238	      0.82887921	     -0.02789851	     -0.76750827	     -1.09105488	      0.36275519	     -0.48523982	     -0.30863119	      2.08477283	     -0.43449820	      0.74459690	      0.01051058	      1.05229043	      0.00000000	      0.00000000	      0.01745329
      7.93333400	      2.55722150	     -0.04604215	     -0.19455738	      2.61491951	      0.98482228	      0.08861596	     -0.00964586	     -0.09714228	      0.13988535	      0.15679368	      0.74997172	      0.00213954	      0.61938260	     -1.07510113	      0.85775241	     -0.02127669	     -0.74104061	     -1.07367819	      0.26428645	     -0.17992622	     -0.37489183	      2.16432107	     -0.38472569	      0.44905116	      0.15820965	      1.54499597	      0.00000000	      0.00000000	      0.01745329
      7.96666700	      2.57055217	     -0.04705395	     -0.19290971	      2.61489882	      0.98588951	      0.08889766	     -0.02475733	      0.00435848	      0.13291612	      0.17832418	      0.75391828	      0.03471308	      0.62988289	     -1.06231292	      0.84621307	     -0.00460121	     -0.73117954	     -1.07394234	      0.23612195	      0.06073858	     -0.35157967	      1.95242339	     -0.34837419	      0.30900245	      0.27500577	      1.68460779	      0.00000000	      0.00000000	      0.01745329
      8.00000000	      2.58804909	     -0.04867964	     -0.18726932	      2.61408521	      0.98475757	      0.08967472	     -0.01178098	      0.04277825	      0.11556481	      0.18831075	      0.73318558	      0.02709121	      0.62820011	     -1.06146487	      0.84966309	     -0.01188673	     -0.73450995	     -1.07160772	      0.22775178	      0.42169377	     -0.41341880	      1.52278793	     -0.30382656	      0.08369914	      0.28961746	      1.83935767	      0.00000000	      0.00000000	      0.01745329
      8.06666700	      2.62456937	     -0.04945213	     -0.19305292	      2.61495183	      0.98232163	      0.08823090	     -0.02303040	      0.18702971	      0.09428013	      0.21348945	      0.73151545	      0.04875890	      0.63887810	     -1.05597738	      0.85923378	      0.00679796	     -0.72675326	     -1.08958507	      0.29518240	      0.83498176	     -0.35962442	      0.81043009	     -0.18191357	     -0.23319803	      0.39829909	      1.85835286	      0.00000000	      0.00000000	      0.01745329
      8.10000000	      2.63222409	     -0.04338088	     -0.19525739	      2.61546432	      0.98132838	      0.08825584	     -0.03706589	      0.23514963	      0.08889358	      0.23300045	      0.75008671	      0.05844577	      0.65590638	     -1.07006532	      0.86168736	      0.01113612	     -0.71885284	     -1.10508462	      0.31099019	      0.93775396	     -0.32254296	      0.56612531	     -0.09178883	     -0.33594653	      0.36870984	      1.79228111	      0.00000000	      0.00000000	      0.01745329
      8.13333400	      2.64321094	     -0.03943334	     -0.19072766	      2.61599868	      0.98030853	      0.08632925	     -0.04541004	      0.26155380	      0.08663342	      0.23100573	      0.74712884	      0.06220970	      0.66097171	     -1.07834140	      0.85986418	      0.01499822	     -0.71398108	     -1.11216753	      0.30428066	      1.02446402	     -0.30205072	      0.36363487	     -0.02951808	     -0.38694510	      0.30624035	      1.75949519	      0.00000000	      0.00000000	      0.01745329
      8.16666700	      2.65928899	     -0.03741661	     -0.18795530	      2.61699337	      0.98008986	      0.08333646	     -0.05124984	      0.26799305	      0.09203304	      0.22532560	      0.73348884	      0.06234548	      0.65815681	     -1.07706259	      0.86061295	      0.01546759	     -0.71164342	     -1.10135481	      0.32674208	      1.05108334	     -0.29328139	      0.29106301	     -0.01513592	     -0.40619063	      0.25202720	      1.75972906	      0.00000000	      0.00000000	      0.01745329
      8.23333400	      2.67256139	     -0.03942343	     -0.17311589	      2.61832411	      0.97991894	      0.07631030	     -0.03834771	      0.26423009	      0.10190993	      0.21527893	      0.71766752	      0.06773359	      0.65508565	     -1.08703307	      0.85352462	      0.01607001	     -0.72044755	     -1.10557815	      0.34861615	      1.03388430	     -0.28819804	      0.27405845	     -0.10979190	     -0.40883009	      0.17901053	      1.75764485	      0.00000000	      0.00000000	      0.01745329
      8.26666700	      2.68023772	     -0.04129712	     -0.16623807	      2.61907495	      0.97930079	      0.07354545	     -0.02811692	      0.26587302	      0.10686690	      0.21042986	      0.70635411	      0.06947399	      0.65486337	     -1.08848558	      0.85162927	      0.01771158	     -0.72147452	     -1.10487075	      0.35423194	      1.02945878	     -0.28645088	      0.27204455	     -0.14858789	     -0.40163379	      0.14465201	      1.75684543	      0.00000000	      0.00000000	      0.01745329
      8.30000000	      2.68816933	     -0.04350639	     -0.15657102	      2.61990637	      0.97912500	      0.06984436	     -0.02168254	      0.26224469	      0.10848588	      0.19499588	      0.69252354	      0.07244734	      0.65179664	     -1.08894367	      0.84645636	      0.02095382	     -0.72443502	     -1.10368933	      0.35341706	      1.02608564	     -0.28554746	      0.27806818	     -0.17353048	     -0.39111537	      0.11704491	      1.75412004	      0.00000000	      0.00000000	      0.01745329
      8.33333400	      2.69014792	     -0.04356387	     -0.15406576	      2.62091591	      0.97921350	      0.06909069	     -0.01418577	      0.26435687	      0.10858121	      0.19136527	      0.69108168	      0.07156281	      0.65305707	     -1.08853442	      0.84640105	      0.02023428	     -0.72160846	     -1.10329834	      0.35262165	      1.02463469	     -0.28548759	      0.27921997	     -0.17855830	     -0.38941900	      0.11292414	      1.75469472	      0.00000000	      0.00000000	      0.01745329
      8.40000000	      2.69647110	     -0.04752057	     -0.14075126	      2.62083462	      0.97933302	      0.06411896	     -0.00351847	      0.25881407	      0.10715786	      0.16471870	      0.67165612	      0.08366930	      0.65001148	     -1.08671941	      0.83076412	      0.02639715	     -0.72770644	     -1.10353936	      0.34546601	      1.04009520	     -0.28324703	      0.29010275	     -0.19900209	     -0.38529720	      0.10611364	      1.75461680	      0.00000000	      0.00000000	      0.01745329
      8.43333400	      2.69826128	     -0.05024309	     -0.13583565	      2.62077473	      0.97967563	      0.06470052	      0.01079072	      0.25726431	      0.10303847	      0.14963298	      0.66243161	      0.08639163	      0.65108915	     -1.07677868	      0.82366834	      0.03039340	     -0.72251360	     -1.10260524	      0.34148400	      1.06090280	     -0.28119933	      0.29328262	     -0.19624174	     -0.38722261	      0.11748462	      1.75849366	      0.00000000	      0.00000000	      0.01745329
      8.46666700	      2.69846805	     -0.05111350	     -0.13479298	      2.62076936	      0.98049186	      0.06472476	      0.01468427	      0.26003177	      0.10247416	      0.14689009	      0.65967966	      0.08822837	      0.65136873	     -1.07646389	      0.82385078	      0.03097740	     -0.72013966	     -1.10289975	      0.34161063	      1.06285690	     -0.28094209	      0.29242158	     -0.20506282	     -0.39038931	      0.11522473	      1.75739876	      0.00000000	      0.00000000	      0.01745329
      8.50000000	      2.69817303	     -0.05762997	     -0.12635578	      2.61924664	      0.98131747	      0.06397311	      0.03156124	      0.24757992	      0.09753791	      0.12831081	      0.64361753	      0.10026922	      0.64711291	     -1.05606505	      0.80636208	      0.04094093	     -0.72327901	     -1.10635758	      0.31871801	      1.08772780	     -0.28588557	      0.28074241	     -0.24519107	     -0.38625510	      0.15726004	      1.74229992	      0.00000000	      0.00000000	      0.01745329
      8.56666700	      2.68564347	     -0.06126116	     -0.12878885	      2.61827883	      0.98266398	      0.06787838	      0.04335749	      0.23713201	      0.09117550	      0.12854146	      0.64859934	      0.10334809	      0.64413527	     -1.04361676	      0.80420183	      0.04715262	     -0.72017699	     -1.10340249	      0.29486588	      1.10230506	     -0.29635870	      0.29515927	     -0.27853566	     -0.36939202	      0.20170077	      1.73044809	      0.00000000	      0.00000000	      0.01745329
      8.60000000	      2.67546790	     -0.06216352	     -0.12501254	      2.61372521	      0.98288757	      0.06920765	      0.04306469	      0.22278713	      0.10039003	      0.11885505	      0.64825688	      0.10658613	      0.64688156	     -1.04828444	      0.79250924	      0.04285956	     -0.72162172	     -1.10128808	      0.28357632	      1.08619211	     -0.31750941	      0.33463269	     -0.28137554	     -0.38357946	      0.27410938	      1.78879537	      0.00000000	      0.00000000	      0.01745329
      8.63333400	      2.66315427	     -0.05986611	     -0.12547095	      2.61174073	      0.98334041	      0.07267212	      0.03723756	      0.21062789	      0.10398831	      0.12168945	      0.65341267	      0.10407431	      0.64751526	     -1.05182833	      0.79425543	      0.03829799	     -0.71766482	     -1.09899235	      0.27373265	      1.06962246	     -0.32479859	      0.35139675	     -0.21955476	     -0.36824927	      0.30612157	      1.82570437	      0.00000000	      0.00000000	      0.01745329
      8.70000000	      2.61858604	     -0.06235923	     -0.13300484	      2.60718335	      0.98278397	      0.07583120	      0.03205692	      0.11675030	      0.11723573	      0.10624770	      0.66885318	      0.08885673	      0.63334926	     -1.04896357	      0.79171424	      0.02950825	     -0.73560589	     -1.10782841	      0.16663546	      0.97458569	     -0.37514955	      0.57848665	     -0.15511070	     -0.26774237	      0.40097005	      2.03501865	      0.00000000	      0.00000000	      0.01745329
      8.73333400	      2.60117705	     -0.03487788	     -0.18097608	      2.60471299	      0.98429591	      0.08175849	     -0.01479175	      0.09128683	      0.16086093	      0.16332985	      0.72105872	      0.05452116	      0.65553941	     -1.05379265	      0.83462386	     -0.00003311	     -0.70658039	     -1.09502896	      0.24288391	      0.77929844	     -0.40393656	      0.88171441	     -0.16299386	     -0.17299670	      0.52592675	      2.15855925	      0.00000000	      0.00000000	      0.01745329
      8.76666700	      2.58146999	     -0.04397497	     -0.18525517	      2.60228984	      0.98418872	      0.08156714	      0.01378094	      0.02284879	      0.16282272	      0.15753631	      0.71704143	      0.04818169	      0.64033758	     -1.04846224	      0.83683843	     -0.00485380	     -0.72319588	     -1.09234531	      0.18853187	      0.68929764	     -0.41121685	      1.03548090	     -0.18953704	     -0.04647705	      0.58760282	      2.30808698	      0.00000000	      0.00000000	      0.01745329
      8.83333400	      2.55067056	     -0.04140330	     -0.20049975	      2.59560224	      0.98620966	      0.08296196	      0.02170681	     -0.04073342	      0.17851586	      0.15197731	      0.72840505	      0.04429882	      0.64217652	     -1.04821901	      0.83581173	     -0.00882905	     -0.71791877	     -1.08647038	      0.23405265	      0.32143487	     -0.32658274	      1.53965988	     -0.24672541	      0.23827115	      0.45594222	      2.37271314	      0.00000000	      0.00000000	      0.01745329
      8.86666700	      2.53913035	     -0.04252046	     -0.19599375	      2.59197378	      0.98724009	      0.08091168	      0.03872072	     -0.10356650	      0.18389201	      0.12771624	      0.70610041	      0.03342431	      0.63003677	     -1.05047869	      0.82867175	     -0.02228216	     -0.72546773	     -1.07464972	      0.24657539	      0.12988805	     -0.33532292	      1.75341713	     -0.31884706	      0.32263961	      0.29594248	      2.30768934	      0.00000000	      0.00000000	      0.01745329
      8.90000000	      2.52983097	     -0.04624584	     -0.19479315	      2.59027408	      0.98785207	      0.07926108	      0.04584077	     -0.10788401	      0.18519819	      0.11754225	      0.69964759	      0.04127732	      0.62789687	     -1.04806444	      0.81698060	     -0.01286449	     -0.72505373	     -1.07189706	      0.25769429	     -0.13540691	     -0.24496331	      1.93874496	     -0.37682386	      0.43075164	      0.21669366	      2.10241489	      0.00000000	      0.00000000	      0.01745329
      8.93333400	      2.52177680	     -0.05004657	     -0.18949994	      2.58971662	      0.98921739	      0.07611040	      0.07181062	     -0.16807839	      0.19013062	      0.10726306	      0.68423950	      0.03106367	      0.61333056	     -1.04085686	      0.81028149	     -0.02291189	     -0.73834734	     -1.05915083	      0.27632567	     -0.25940387	     -0.25549799	      1.97906055	     -0.45936221	      0.46329624	      0.13084716	      1.87948813	      0.00000000	      0.00000000	      0.01745329
      8.96666700	      2.52105323	     -0.05451907	     -0.16878645	      2.58620585	      0.98882056	      0.07438436	      0.06928212	     -0.11855161	      0.18303100	      0.08448038	      0.67111718	      0.03949032	      0.61803581	     -1.02304929	      0.77597209	     -0.01188107	     -0.73305420	     -1.06755830	      0.31911731	     -0.38738076	     -0.19336545	      1.98813965	     -0.42076724	      0.66451324	      0.24032336	      1.46928838	      0.00000000	      0.00000000	      0.01745329
      9.03333400	      2.50076458	     -0.03771730	     -0.13541572	      2.58471392	      0.98906705	      0.07113713	      0.02556423	     -0.12474139	      0.15942336	      0.06530094	      0.66445811	      0.01208309	      0.62505012	     -1.00167930	      0.72984539	     -0.04649204	     -0.73148983	     -1.06656402	      0.28016524	     -0.37459208	     -0.14362512	      1.84747026	     -0.43896811	      0.90670558	      0.33650840	      0.90815684	      0.00000000	      0.00000000	      0.01745329
      9.06666700	      2.49610787	     -0.03491685	     -0.13572262	      2.58652157	      0.98715295	      0.07147057	      0.02198928	     -0.14482890	      0.15535719	      0.06611415	      0.66742280	     -0.00745503	      0.62444256	     -1.02393254	      0.74478244	     -0.05943541	     -0.74016305	     -1.08136622	      0.19362708	     -0.48076623	     -0.01570273	      1.91178172	     -0.45707632	      0.96377828	      0.33033947	      0.77122255	      0.00000000	      0.00000000	      0.01745329
      9.10000000	      2.48301721	     -0.04344857	     -0.13321904	      2.58676145	      0.98350289	      0.07183027	      0.04824960	     -0.18250685	      0.17548430	      0.03820442	      0.65638850	     -0.01324405	      0.61514915	     -1.03085868	      0.73619780	     -0.05435627	     -0.75412613	     -1.08743593	      0.14905924	     -0.70593797	     -0.03510870	      2.08831283	     -0.52967806	      0.97661216	      0.27764427	      0.70020883	      0.00000000	      0.00000000	      0.01745329
      9.13333400	      2.47271452	     -0.05209353	     -0.13979650	      2.58859378	      0.98125353	      0.07341888	      0.06756038	     -0.21617827	      0.18653019	      0.04461554	      0.66243653	     -0.01265425	      0.60396728	     -1.03901136	      0.74319332	     -0.05035017	     -0.76643986	     -1.08928918	      0.11664598	     -0.79406779	     -0.03915096	      2.17441957	     -0.58437721	      0.95921003	      0.24031276	      0.65694921	      0.00000000	      0.00000000	      0.01745329
      9.16666700	      2.46347386	     -0.05523638	     -0.14343214	      2.58915692	      0.98033186	      0.07486176	      0.07216855	     -0.22987816	      0.18985203	      0.05664433	      0.67514049	     -0.00949444	      0.60208486	     -1.04874710	      0.74895824	     -0.04860603	     -0.77284132	     -1.09771615	      0.11053390	     -0.78405378	     -0.03400802	      2.20529217	     -0.59736679	      0.93780117	      0.23194491	      0.64269659	      0.00000000	      0.00000000	      0.01745329
      9.23333400	      2.46051554	     -0.05558416	     -0.14625160	      2.59132257	      0.97847614	      0.07682685	      0.06366369	     -0.22883412	      0.18829048	      0.06585502	      0.68479237	     -0.00737419	      0.59946188	     -1.04783233	      0.75495557	     -0.04198504	     -0.77641127	     -1.09604226	      0.11255841	     -0.76008765	     -0.03754462	      2.20483349	     -0.59166737	      0.93904350	      0.23512508	      0.65103366	      0.00000000	      0.00000000	      0.01745329
      9.26666700	      2.45701827	     -0.05991404	     -0.14823206	      2.59249373	      0.97833673	      0.07813564	      0.06812365	     -0.22322214	      0.18814838	      0.06923000	      0.69550801	     -0.00110572	      0.59815086	     -1.04876559	      0.76097405	     -0.03753100	     -0.78002097	     -1.10294579	      0.11763341	     -0.74400422	     -0.05705190	      2.16302931	     -0.59068423	      0.93392560	      0.23875986	      0.66503713	      0.00000000	      0.00000000	      0.01745329
      9.30000000	      2.45723651	     -0.06033462	     -0.15240553	      2.59265706	      0.97823304	      0.07963582	      0.07238782	     -0.22289048	      0.18806646	      0.07946218	      0.70111354	     -0.00424911	      0.59873319	     -1.04478013	      0.76581294	     -0.03821839	     -0.77949729	     -1.09991865	      0.14594213	     -0.72088109	     -0.04758449	      2.12288303	     -0.59227559	      0.92678284	      0.23885555	      0.66016238	      0.00000000	      0.00000000	      0.01745329
      9.33333400	      2.45703344	     -0.06214331	     -0.15645961	      2.59338888	      0.97973876	      0.07988987	      0.07501689	     -0.22562632	      0.18978513	      0.09614698	      0.70513408	     -0.00325691	      0.59489476	     -1.04160991	      0.77281490	     -0.03980405	     -0.78080608	     -1.09720635	      0.17167936	     -0.66900372	     -0.02333643	      2.03430729	     -0.58597351	      0.91060104	      0.23869997	      0.64296926	      0.00000000	      0.00000000	      0.01745329
      9.36666700	      2.45824695	     -0.06489498	     -0.15288624	      2.59376212	      0.98049435	      0.07931498	      0.07526862	     -0.23428946	      0.19411270	      0.08690976	      0.69692615	     -0.00032152	      0.59027413	     -1.04105860	      0.76970619	     -0.03928026	     -0.78735512	     -1.09529115	      0.14536780	     -0.69716965	     -0.03817486	      2.04094668	     -0.59499038	      0.90840258	      0.22995542	      0.63615916	      0.00000000	      0.00000000	      0.01745329
      9.43333400	      2.47213421	     -0.06411547	     -0.15082147	      2.59528218	      0.98227912	      0.08084883	      0.07238690	     -0.25221773	      0.19539466	      0.07020917	      0.67655024	     -0.01142689	      0.58486468	     -1.04469435	      0.77521971	     -0.04387382	     -0.78477704	     -1.07490492	      0.13373235	     -0.76714411	     -0.05593949	      2.13110190	     -0.59671774	      0.90276397	      0.19101661	      0.64702846	      0.00000000	      0.00000000	      0.01745329
      9.46666700	      2.47962775	     -0.06237379	     -0.16707007	      2.59614795	      0.98434907	      0.08262464	      0.07485044	     -0.25857123	      0.20422665	      0.09247166	      0.69206074	     -0.01024614	      0.58563980	     -1.04574097	      0.78960894	     -0.03517384	     -0.77495690	     -1.07794565	      0.15157264	     -0.79491564	     -0.06378918	      2.14902713	     -0.50631376	      0.83266735	      0.07053920	      0.76423177	      0.00000000	      0.00000000	      0.01745329
      9.50000000	      2.49165094	     -0.06623884	     -0.17405299	      2.59870893	      0.98682016	      0.08354538	      0.08228625	     -0.28295643	      0.18989362	      0.11651853	      0.69758155	     -0.00267762	      0.57964973	     -1.03755657	      0.80462422	     -0.03706508	     -0.77715714	     -1.06767883	      0.19811485	     -0.75956062	     -0.09719795	      2.11153316	     -0.49233283	      0.76578902	     -0.01615409	      0.86952707	      0.00000000	      0.00000000	      0.01745329
      9.56666700	      2.50734348	     -0.05738636	     -0.17898338	      2.60136615	      0.99023743	      0.08562156	      0.06702239	     -0.29224074	      0.16374767	      0.15333526	      0.70475475	     -0.01757771	      0.58120043	     -1.02767300	      0.80873094	     -0.04755918	     -0.76413172	     -1.06025324	      0.33888824	     -0.55206624	     -0.19843618	      2.01694110	     -0.46364427	      0.62533362	     -0.06631471	      1.10825215	      0.00000000	      0.00000000	      0.01745329
      9.60000000	      2.52852822	     -0.05295400	     -0.17345787	      2.60272122	      0.99076926	      0.08710279	      0.04838571	     -0.24214305	      0.15410400	      0.14162394	      0.69831854	     -0.01340347	      0.59118921	     -1.02574097	      0.81051270	     -0.04123882	     -0.75060562	     -1.06617934	      0.32562055	     -0.49193198	     -0.24353438	      2.06310079	     -0.40018047	      0.59816117	     -0.02281285	      1.20070767	      0.00000000	      0.00000000	      0.01745329
      9.63333400	      2.54539622	     -0.05035389	     -0.17075723	      2.60386302	      0.99234658	      0.08815993	      0.03231176	     -0.16982680	      0.15210442	      0.13274956	      0.69767611	      0.00145258	      0.59999946	     -1.01545027	      0.80288862	     -0.03134432	     -0.73455198	     -1.06335722	      0.29728800	     -0.39614189	     -0.27599238	      2.10968114	     -0.34303921	      0.51793168	      0.05543549	      1.34593419	      0.00000000	      0.00000000	      0.01745329
      9.66666700	      2.55764945	     -0.04778920	     -0.17568097	      2.60743866	      0.99463269	      0.08805965	      0.02300354	     -0.12767165	      0.14012617	      0.17085323	      0.70153262	      0.00279239	      0.59789079	     -1.01332939	      0.81450051	     -0.03598923	     -0.73290812	     -1.05310058	      0.25218541	     -0.19668803	     -0.39047531	      2.05850747	     -0.33855060	      0.31862227	      0.09177882	      1.58140801	      0.00000000	      0.00000000	      0.01745329
      9.73333400	      2.59171246	     -0.04723503	     -0.16530764	      2.61086241	      0.99560945	      0.08713047	     -0.00386052	      0.05886930	      0.13641940	      0.14867564	      0.68789253	      0.05096893	      0.61816641	     -1.01174861	      0.79594891	     -0.00389699	     -0.70905425	     -1.05151384	      0.28066176	      0.08272107	     -0.28474334	      1.98365036	     -0.29706875	      0.02210951	      0.27256005	      1.81505520	      0.00000000	      0.00000000	      0.01745329
      9.76666700	      2.60397813	     -0.04195994	     -0.15667708	      2.61308727	      0.99522327	      0.08553080	     -0.01039750	      0.08389649	      0.11652914	      0.16409493	      0.66825923	      0.04123308	      0.61917679	     -1.02197350	      0.79860431	     -0.01658061	     -0.70680414	     -1.04250158	      0.27029274	      0.33354508	     -0.22774143	      1.75258108	     -0.30501378	     -0.21567119	      0.29624848	      1.91765570	      0.00000000	      0.00000000	      0.01745329
      9.80000000	      2.61654420	     -0.04020741	     -0.15000228	      2.61498525	      0.99353184	      0.08396223	     -0.01754756	      0.15486743	      0.09736029	      0.18543784	      0.66693017	      0.05523246	      0.63205632	     -1.02728614	      0.79252356	     -0.00579088	     -0.70256487	     -1.05103133	      0.27984711	      0.58016170	     -0.17015362	      1.40321817	     -0.29654329	     -0.38247977	      0.34004164	      1.93445809	      0.00000000	      0.00000000	      0.01745329
      9.83333400	      2.63565901	     -0.03792042	     -0.14213586	      2.61670422	      0.99116210	      0.08128566	     -0.02407996	      0.21765119	      0.07522125	      0.19943825	      0.65564221	      0.06094978	      0.64131195	     -1.02816324	      0.78995989	      0.00220895	     -0.69689580	     -1.05830109	      0.38220741	      0.78056386	     -0.16295878	      1.03425548	     -0.28446312	     -0.51075895	      0.32055939	      1.93442506	      0.00000000	      0.00000000	      0.01745329
      9.86666700	      2.65340696	     -0.02741334	     -0.14988542	      2.61906559	      0.99033353	      0.07886318	     -0.05433029	      0.27193826	      0.07454521	      0.22567209	      0.66398150	      0.06166373	      0.65713454	     -1.02699304	      0.79803447	      0.00535710	     -0.68214182	     -1.06160371	      0.54005708	      0.80871048	     -0.11779686	      0.89550250	     -0.28438203	     -0.59609216	      0.29857154	      1.91876069	      0.00000000	      0.00000000	      0.01745329
      9.93333400	      2.67287841	     -0.02209290	     -0.13666993	      2.62228539	      0.98884582	      0.07407503	     -0.06094452	      0.33065494	      0.06645199	      0.22836643	      0.66648191	      0.07165358	      0.67426276	     -1.02577710	      0.78489107	      0.01048967	     -0.67530644	     -1.07981193	      0.60812841	      0.90000899	     -0.17672435	      0.73294088	     -0.28408503	     -0.60451985	      0.24533620	      1.82079591	      0.00000000	      0.00000000	      0.01745329
      9.96666700	      2.68887757	     -0.03861141	     -0.10802401	      2.62257918	      0.98748275	      0.06830338	     -0.01698806	      0.29271918	      0.05091995	      0.17046647	      0.61708968	      0.07710213	      0.65046358	     -1.01978845	      0.75608793	      0.02080295	     -0.69495693	     -1.07251165	      0.53121441	      1.01842154	     -0.25124115	      0.62039197	     -0.24614458	     -0.57265884	      0.14549741	      1.78049699	      0.00000000	      0.00000000	      0.01745329
     10.00000000	      2.69834080	     -0.04284968	     -0.10224239	      2.62273167	      0.98647980	      0.06638671	     -0.00734857	      0.29031095	      0.05328067	      0.17415889	      0.61811299	      0.08437826	      0.65227493	     -1.03961799	      0.75685620	      0.02658471	     -0.70092352	     -1.08510278	      0.49421822	      1.00974552	     -0.25278748	      0.57658889	     -0.22990100	     -0.53572570	      0.10750835	      1.73333855	      0.00000000	      0.00000000	      0.01745329
     10.03333400	      2.70316875	     -0.04557897	     -0.10115165	      2.62421116	      0.98544473	      0.06462168	     -0.00856437	      0.28901221	      0.05128390	      0.17937121	      0.61764684	      0.08919490	      0.64589283	     -1.04357046	      0.76000415	      0.03134294	     -0.70541970	     -1.08485106	      0.47525692	      0.99901375	     -0.25923145	      0.56735588	     -0.23398800	     -0.49163190	      0.09429200	      1.73065435	      0.00000000	      0.00000000	      0.01745329
     10.06666700	      2.71141641	     -0.04727988	     -0.09693915	      2.62391243	      0.98495872	      0.06364861	     -0.00045860	      0.28434464	      0.05110968	      0.18094660	      0.61442913	      0.09290536	      0.64523783	     -1.05735031	      0.75836647	      0.03426240	     -0.70799572	     -1.08185062	      0.45190444	      0.99819691	     -0.25486645	      0.53427239	     -0.22980972	     -0.43663420	      0.07747732	      1.67695549	      0.00000000	      0.00000000	      0.01745329
     10.13333400	      2.71336502	     -0.04787850	     -0.10096502	      2.62469643	      0.98328690	      0.06433801	      0.00003764	      0.29016564	      0.04768917	      0.19499931	      0.61710087	      0.09568150	      0.64163403	     -1.05853870	      0.76585893	      0.04136537	     -0.70817139	     -1.07735698	      0.44306406	      0.99762951	     -0.25729327	      0.52487700	     -0.22279661	     -0.38934864	      0.08061198	      1.69172557	      0.00000000	      0.00000000	      0.01745329
     10.16666700	      2.71310055	     -0.04656844	     -0.10053579	      2.62490945	      0.98293837	      0.06453477	      0.00018765	      0.29039566	      0.04751897	      0.19448497	      0.61686993	      0.09591932	      0.64149836	     -1.05903205	      0.76619506	      0.04189067	     -0.70839057	     -1.07712686	      0.44392877	      0.99751472	     -0.25683502	      0.52380571	     -0.22308508	     -0.39000339	      0.08039084	      1.69169608	      0.00000000	      0.00000000	      0.01745329
     10.20000000	      2.71389597	     -0.04558317	     -0.09921452	      2.62415644	      0.98204656	      0.06476798	      0.00046710	      0.29188839	      0.04877262	      0.19423890	      0.61380080	      0.09308522	      0.64525013	     -1.06446393	      0.76402012	      0.04274339	     -0.70759651	     -1.07750185	      0.46452183	      1.00079909	     -0.24681961	      0.50266015	     -0.22756767	     -0.39795205	      0.06989172	      1.69616092	      0.00000000	      0.00000000	      0.01745329
     10.23333400	      2.71297472	     -0.04541641	     -0.10007431	      2.62512724	      0.98171047	      0.06597403	      0.00077786	      0.29241057	      0.04485593	      0.19697296	      0.61756153	      0.09071037	      0.64523211	     -1.06285294	      0.76664798	      0.04535396	     -0.70619763	     -1.07638342	      0.46376316	      1.00294124	     -0.24640734	      0.49642524	     -0.21688578	     -0.38131190	      0.07141605	      1.70156080	      0.00000000	      0.00000000	      0.01745329
     10.30000000	      2.70614320	     -0.04428018	     -0.09394633	      2.62556584	      0.98042969	      0.06783042	      0.01077117	      0.30466133	      0.03029645	      0.19790080	      0.63326284	      0.09694008	      0.65347004	     -1.08622321	      0.76228591	      0.05052322	     -0.70356222	     -1.08676397	      0.44578065	      1.03360948	     -0.23745936	      0.44743239	     -0.19566409	     -0.31686211	      0.13305439	      1.67393918	      0.00000000	      0.00000000	      0.01745329
     10.33333400	      2.70528992	     -0.04164712	     -0.09208964	      2.62445243	      0.98045655	      0.06876759	      0.01179672	      0.30954115	      0.03241636	      0.18968455	      0.62551575	      0.09713288	      0.65609745	     -1.07952644	      0.75881822	      0.04767046	     -0.69880685	     -1.07876984	      0.44882410	      1.04419580	     -0.22568881	      0.42875960	     -0.17465415	     -0.33031550	      0.17022569	      1.69421905	      0.00000000	      0.00000000	      0.01745329
     10.36666700	      2.70205448	     -0.04078401	     -0.08831275	      2.62349038	      0.98057795	      0.06897047	      0.01460791	      0.31153189	      0.03306222	      0.17828476	      0.62532763	      0.09847228	      0.66062741	     -1.07869710	      0.75206364	      0.04644611	     -0.69769463	     -1.07858183	      0.45783582	      1.05229480	     -0.21029153	      0.40945974	     -0.17551813	     -0.36664279	      0.19986832	      1.71789518	      0.00000000	      0.00000000	      0.01745329
     10.43333400	      2.69862733	     -0.04202693	     -0.08679676	      2.62303192	      0.98140556	      0.06753859	      0.01639823	      0.32123822	      0.03387678	      0.16958361	      0.62068098	      0.10435838	      0.66336344	     -1.05899082	      0.74699153	      0.04962218	     -0.69340769	     -1.07949189	      0.49407063	      1.04293260	     -0.18573710	      0.38448242	     -0.26223619	     -0.42037014	      0.21364839	      1.79017169	      0.00000000	      0.00000000	      0.01745329
     10.46666700	      2.69785326	     -0.04320655	     -0.08948838	      2.62216712	      0.98192050	      0.06704298	      0.02339699	      0.32488400	      0.03240072	      0.17470980	      0.62009924	      0.10456696	      0.66568092	     -1.05618104	      0.75063139	      0.05299184	     -0.69231956	     -1.08198602	      0.50648597	      1.03049098	     -0.18019300	      0.38183018	     -0.31813935	     -0.41606730	      0.19598633	      1.79760101	      0.00000000	      0.00000000	      0.01745329
     10.50000000	      2.69599409	     -0.02702810	     -0.09637522	      2.62069336	      0.98249566	      0.06915906	     -0.00512872	      0.35435005	      0.03502427	      0.18988337	      0.63037322	      0.09489766	      0.68885716	     -1.05842062	      0.75549987	      0.04751682	     -0.66786326	     -1.08142797	      0.56579743	      0.94364728	     -0.12936575	      0.49425329	     -0.40019923	     -0.36251590	      0.26360702	      1.83704166	      0.00000000	      0.00000000	      0.01745329
     10.53333400	      2.69009758	     -0.03065286	     -0.09526560	      2.61850334	      0.98297926	      0.06969212	      0.00038270	      0.35063299	      0.03705257	      0.19173569	      0.62609027	      0.09778781	      0.68628835	     -1.05389916	      0.75571160	      0.05029182	     -0.67003179	     -1.08241078	      0.55313898	      0.91355352	     -0.12552723	      0.50876027	     -0.41131691	     -0.32383493	      0.24783075	      1.87453083	      0.00000000	      0.00000000	      0.01745329
     10.56666700	      2.67991949	     -0.03085349	     -0.10309128	      2.61552135	      0.98290138	      0.07217705	     -0.00330303	      0.33403322	      0.04707498	      0.17305664	      0.62684217	      0.08561023	      0.67897668	     -1.04900457	      0.75989823	      0.04941426	     -0.66671062	     -1.07550791	      0.52982441	      0.83371331	     -0.06617184	      0.73287352	     -0.40905577	     -0.30144324	      0.25654467	      1.99297791	      0.00000000	      0.00000000	      0.01745329
     10.63333400	      2.66249049	     -0.03172023	     -0.12660319	      2.60702370	      0.98345706	      0.07611195	     -0.02706200	      0.30040317	      0.10012034	      0.15083105	      0.64509139	      0.07335793	      0.66924215	     -1.06221787	      0.78614988	      0.04595494	     -0.66753205	     -1.08087040	      0.40582430	      0.59825780	     -0.07458741	      1.17130841	     -0.36667748	     -0.16593796	      0.40949466	      2.23163366	      0.00000000	      0.00000000	      0.01745329
     10.66666700	      2.63698092	     -0.04001631	     -0.12672948	      2.60317379	      0.98300921	      0.07629756	     -0.01285171	      0.25273975	      0.10449647	      0.13054418	      0.65429457	      0.07515035	      0.65531979	     -1.05763180	      0.77681465	      0.04441391	     -0.68492494	     -1.08704363	      0.30144442	      0.53734952	     -0.10325888	      1.28628203	     -0.35742300	     -0.08028958	      0.49384507	      2.34602726	      0.00000000	      0.00000000	      0.01745329
     10.70000000	      2.62235776	     -0.04232506	     -0.15657091	      2.60034909	      0.98335078	      0.07959229	     -0.01952759	      0.24047496	      0.13462442	      0.14572948	      0.68385507	      0.06309938	      0.64797085	     -1.05302347	      0.80671894	      0.04387394	     -0.68732433	     -1.09549549	      0.25755394	      0.38286784	     -0.08632622	      1.47626234	     -0.31119909	      0.05045702	      0.59406895	      2.39709615	      0.00000000	      0.00000000	      0.01745329
     10.76666700	      2.58546275	     -0.04180105	     -0.16836056	      2.59249861	      0.98255144	      0.07747605	     -0.00772197	      0.10073782	      0.14816251	      0.12570994	      0.68153179	      0.03275715	      0.62700861	     -1.05101416	      0.81206414	      0.01137976	     -0.70919320	     -1.09661570	      0.16356244	      0.13858956	     -0.30352064	      1.79128902	     -0.22675358	      0.30975491	      0.49446496	      2.40926136	      0.00000000	      0.00000000	      0.01745329
     10.80000000	      2.57075958	     -0.03932961	     -0.17938229	      2.59110857	      0.98138226	      0.07397157	     -0.01250421	      0.02013441	      0.15207191	      0.11171232	      0.67717896	      0.01457818	      0.61336278	     -1.05812810	      0.82297753	     -0.00584609	     -0.72124688	     -1.08361137	      0.18799346	     -0.09688836	     -0.39935424	      1.91365174	     -0.20147053	      0.47308060	      0.37568692	      2.33123106	      0.00000000	      0.00000000	      0.01745329
     10.83333400	      2.54443634	     -0.03353229	     -0.19509269	      2.58697850	      0.97822575	      0.07115344	     -0.00936965	     -0.05192281	      0.15794943	      0.12579813	      0.69942211	     -0.00176254	      0.62308276	     -1.08242568	      0.83864884	     -0.01962672	     -0.73489129	     -1.10272327	      0.23048584	     -0.29436562	     -0.38757238	      1.92423585	     -0.15802601	      0.57142337	      0.22706060	      2.16774052	      0.00000000	      0.00000000	      0.01745329
     10.86666700	      2.52764510	     -0.03381192	     -0.21444001	      2.58656293	      0.97703678	      0.06645336	     -0.00437667	     -0.12192400	      0.14795406	      0.16504469	      0.71839159	     -0.01066283	      0.61477597	     -1.08837988	      0.85815676	     -0.02920060	     -0.75066708	     -1.10056747	      0.25073439	     -0.36725621	     -0.36140603	      1.83944728	     -0.16887622	      0.65180211	      0.11544667	      2.01473574	      0.00000000	      0.00000000	      0.01745329
     10.90000000	      2.51307722	     -0.02634233	     -0.21873269	      2.58381681	      0.97663311	      0.06209076	     -0.01289153	     -0.16361908	      0.13336508	      0.19289786	      0.72506794	     -0.01810684	      0.62180296	     -1.08980041	      0.85769573	     -0.04779346	     -0.75478412	     -1.09788353	      0.28997682	     -0.38002098	     -0.36766076	      1.78526965	     -0.18771378	      0.70129593	      0.00717593	      1.86630880	      0.00000000	      0.00000000	      0.01745329
     10.96666700	      2.50062046	     -0.01969681	     -0.21018497	      2.58002539	      0.97654166	      0.05276804	     -0.02814410	     -0.19881630	      0.11288236	      0.19080202	      0.71829513	     -0.02054557	      0.62812201	     -1.07717440	      0.83466501	     -0.06902175	     -0.76256132	     -1.09321115	      0.32239421	     -0.40071648	     -0.42160265	      1.80182052	     -0.26523779	      0.74698827	     -0.08003552	      1.71006158	      0.00000000	      0.00000000	      0.01745329
     11.00000000	      2.49815931	     -0.01917948	     -0.18776874	      2.57748244	      0.97677426	      0.04803149	     -0.03975956	     -0.21017943	      0.09613330	      0.17281059	      0.69378669	     -0.01962423	      0.63006027	     -1.07092811	      0.80220191	     -0.07532790	     -0.76619225	     -1.09316864	      0.32730763	     -0.34793011	     -0.43059941	      1.75035354	     -0.38090039	      0.75413783	      0.01926092	      1.64174489	      0.00000000	      0.00000000	      0.01745329
     11.03333400	      2.49730555	     -0.02069714	     -0.17387451	      2.57708592	      0.97665847	      0.04487710	     -0.04507838	     -0.21760874	      0.08120334	      0.15793703	      0.68102857	     -0.01854589	      0.62853606	     -1.06485635	      0.78120340	     -0.07659613	     -0.76728812	     -1.09312363	      0.31468580	     -0.30541740	     -0.41740477	      1.72818617	     -0.56218702	      0.77638301	      0.18920881	      1.63479297	      0.00000000	      0.00000000	      0.01745329
     11.06666700	      2.49435240	     -0.01840896	     -0.16162298	      2.57402077	      0.97620415	      0.04207575	     -0.04801395	     -0.21879559	      0.08472762	      0.14013193	      0.67111504	     -0.01801109	      0.63781295	     -1.07592263	      0.76355129	     -0.08332866	     -0.77038265	     -1.10338082	      0.31819739	     -0.29911091	     -0.39692495	      1.72911154	     -0.59968261	      0.77077388	      0.24854748	      1.67633255	      0.00000000	      0.00000000	      0.01745329
     11.10000000	      2.49132854	     -0.01466796	     -0.15747663	      2.57599159	      0.97663451	      0.04069712	     -0.06401393	     -0.21349822	      0.07480287	      0.13030473	      0.66719091	     -0.02206327	      0.63812467	     -1.07209055	      0.75412969	     -0.08405970	     -0.76242464	     -1.09049645	      0.30590344	     -0.31285141	     -0.37695303	      1.73743279	     -0.64725990	      0.79546084	      0.27726826	      1.75285687	      0.00000000	      0.00000000	      0.01745329
     11.16666700	      2.48140474	      0.00257564	     -0.14039750	      2.57698385	      0.97799491	      0.03865464	     -0.09980915	     -0.20575167	      0.06197914	      0.11198804	      0.65669802	     -0.03519605	      0.65503867	     -1.08331579	      0.72817807	     -0.09986416	     -0.74836886	     -1.06979459	      0.31028426	     -0.34116000	     -0.39298238	      1.78555893	     -0.51460675	      0.80834224	      0.14041328	      1.78833155	      0.00000000	      0.00000000	      0.01745329
     11.20000000	      2.47370725	      0.00815970	     -0.13149743	      2.57758805	      0.98002176	      0.03815371	     -0.11029886	     -0.20897745	      0.05297402	      0.11298191	      0.64932987	     -0.04213878	      0.65618959	     -1.08332195	      0.71613464	     -0.10850472	     -0.74254447	     -1.06182732	      0.30758360	     -0.35475251	     -0.39761998	      1.79153119	     -0.37635352	      0.79704007	     -0.00285570	      1.76404583	      0.00000000	      0.00000000	      0.01745329
     11.23333400	      2.46896108	      0.00859102	     -0.12321128	      2.57742169	      0.98143136	      0.03744952	     -0.11538374	     -0.20867816	      0.04367301	      0.10829984	      0.64230921	     -0.04164542	      0.65552254	     -1.08303315	      0.70421288	     -0.11151867	     -0.74289808	     -1.05307593	      0.31493663	     -0.36774503	     -0.40590971	      1.80912395	     -0.27514778	      0.80520098	     -0.09142422	      1.76902419	      0.00000000	      0.00000000	      0.01745329
     11.26666700	      2.46649568	      0.00714012	     -0.12261637	      2.57765301	      0.98287690	      0.03773843	     -0.11714640	     -0.21045478	      0.04299139	      0.10733757	      0.64225085	     -0.04135025	      0.65505591	     -1.08292934	      0.70491060	     -0.11084789	     -0.74276717	     -1.05270070	      0.31615949	     -0.36911717	     -0.40550447	      1.80868537	     -0.27479357	      0.80489778	     -0.09222697	      1.76868850	      0.00000000	      0.00000000	      0.01745329
     11.30000000	      2.46507431	      0.00566151	     -0.12361506	      2.57726019	      0.98416556	      0.03814447	     -0.11879850	     -0.21169313	      0.04191012	      0.10684049	      0.64236910	     -0.04104939	      0.65426699	     -1.08245118	      0.70523823	     -0.11058007	     -0.74257005	     -1.05223806	      0.31668794	     -0.36958360	     -0.40523303	      1.80814034	     -0.27474898	      0.80446461	     -0.09319858	      1.76806579	      0.00000000	      0.00000000	      0.01745329
     11.36666700	      2.45726547	      0.00098695	     -0.12994005	      2.57837134	      0.98813004	      0.04074756	     -0.12099244	     -0.23647237	      0.03373244	      0.13398733	      0.64591825	     -0.04366963	      0.63816677	     -1.06180125	      0.70913194	     -0.11641277	     -0.74413514	     -1.03767171	      0.29594635	     -0.35245767	     -0.41380141	      1.76240669	     -0.27399118	      0.77921370	     -0.14861953	      1.72822248	      0.00000000	      0.00000000	      0.01745329
     11.40000000	      2.45274851	      0.00041041	     -0.13040240	      2.57876085	      0.98937669	      0.04307833	     -0.12436446	     -0.24693575	      0.02730309	      0.13475266	      0.64885216	     -0.04643478	      0.63404048	     -1.05652301	      0.70919363	     -0.11928591	     -0.74292509	     -1.03578553	      0.29070167	     -0.34558830	     -0.42642497	      1.76834580	     -0.26807438	      0.77480598	     -0.15239839	      1.72510370	      0.00000000	      0.00000000	      0.01745329
     11.43333400	      2.44845249	      0.00084311	     -0.13103786	      2.57880916	      0.99011117	      0.04627015	     -0.12760923	     -0.25426114	      0.02343383	      0.13910442	      0.64926602	     -0.05016685	      0.63331874	     -1.05166190	      0.71016461	     -0.12350910	     -0.73976285	     -1.03329391	      0.31365404	     -0.33522623	     -0.43330145	      1.77069587	     -0.26799040	      0.76633524	     -0.15434570	      1.72436937	      0.00000000	      0.00000000	      0.01745329
     11.46666700	      2.43904348	     -0.00339326	     -0.13205521	      2.57822225	      0.99087011	      0.04902219	     -0.11872796	     -0.27338336	      0.02244222	      0.15524694	      0.64681193	     -0.05271684	      0.62703312	     -1.04032777	      0.70946293	     -0.12672469	     -0.74372725	     -1.03404567	      0.36506761	     -0.30015006	     -0.52262523	      1.77695935	     -0.32651408	      0.70599227	     -0.13054346	      1.79615003	      0.00000000	      0.00000000	      0.01745329
     11.53333400	      2.43466234	     -0.00784452	     -0.13451716	      2.57974832	      0.98957889	      0.05797368	     -0.09674413	     -0.27459349	      0.03201788	      0.14508638	      0.64370212	     -0.05161573	      0.62537290	     -1.05039077	      0.71471467	     -0.12116094	     -0.73731045	     -1.03109576	      0.37864444	     -0.30171721	     -0.53683452	      1.88985650	     -0.38119247	      0.61253698	     -0.08715143	      1.98352677	      0.00000000	      0.00000000	      0.01745329
     11.56666700	      2.43958842	     -0.00999339	     -0.13449168	      2.58041840	      0.98796896	      0.06061330	     -0.08334302	     -0.25923799	      0.05294841	      0.12212519	      0.63398218	     -0.04458423	      0.62932697	     -1.06132421	      0.72076296	     -0.11141338	     -0.73677211	     -1.03277578	      0.34595058	     -0.36805080	     -0.65746098	      2.04542777	     -0.37145432	      0.54343603	     -0.09190269	      2.09907463	      0.00000000	      0.00000000	      0.01745329
     11.60000000	      2.43975029	     -0.01400950	     -0.14658534	      2.58153361	      0.98833811	      0.06449663	     -0.07122000	     -0.22263323	      0.07272366	      0.14137342	      0.65470692	     -0.02731808	      0.63046854	     -1.06623268	      0.73427861	     -0.09612895	     -0.73261152	     -1.04165990	      0.27150304	     -0.32418867	     -0.65501899	      2.07856946	     -0.31542562	      0.41967967	     -0.08087342	      2.19497624	      0.00000000	      0.00000000	      0.01745329
     11.63333400	      2.45277825	     -0.02328683	     -0.17641092	      2.58577574	      0.98968452	      0.06681945	     -0.05573430	     -0.17161350	      0.09088557	      0.19214040	      0.68887025	     -0.00829646	      0.62045830	     -1.05750179	      0.77391841	     -0.07967504	     -0.73199218	     -1.03538838	      0.16363959	     -0.21593943	     -0.60918966	      2.04109449	     -0.27590030	      0.26533957	     -0.09399264	      2.29428401	      0.00000000	      0.00000000	      0.01745329
     11.66666700	      2.45905009	     -0.02569019	     -0.19631302	      2.58698310	      0.98917100	      0.06911787	     -0.05108484	     -0.10399796	      0.11041374	      0.21586272	      0.71296649	      0.00308530	      0.62378404	     -1.05105810	      0.79326712	     -0.06797346	     -0.72640369	     -1.03975063	      0.13635835	     -0.09741670	     -0.58273828	      2.04548315	     -0.22276642	      0.09567916	     -0.13512422	      2.36758426	      0.00000000	      0.00000000	      0.01745329
     11.73333400	      2.48354207	     -0.01183624	     -0.22319509	      2.58909906	      0.98685213	      0.07100090	     -0.09115070	      0.04958795	      0.13144682	      0.24531029	      0.73594796	      0.00356629	      0.65013826	     -1.04835707	      0.82661462	     -0.06002839	     -0.70113131	     -1.04931638	      0.14154454	      0.13659197	     -0.45149991	      2.12664623	     -0.14289820	     -0.22664772	     -0.28751917	      2.35870710	      0.00000000	      0.00000000	      0.01745329
     11.76666700	      2.48950863	      0.00019735	     -0.23292644	      2.59058038	      0.98622552	      0.07059574	     -0.12646553	      0.12205422	      0.13542832	      0.26760997	      0.74755386	     -0.00104633	      0.66370338	     -1.04709713	      0.83684989	     -0.06607714	     -0.68998484	     -1.05019491	      0.13805878	      0.28869663	     -0.40959432	      2.06877558	     -0.11131932	     -0.35187818	     -0.37428166	      2.30460724	      0.00000000	      0.00000000	      0.01745329
     11.83333400	      2.49349379	      0.02334580	     -0.23021706	      2.59108931	      0.98452580	      0.06906845	     -0.17374399	      0.21980405	      0.12221971	      0.28391153	      0.73837943	     -0.02298479	      0.68299634	     -1.05126048	      0.83323270	     -0.09020063	     -0.67485790	     -1.04761795	      0.16622459	      0.61430233	     -0.47360432	      1.71760324	      0.07442509	     -0.45913709	     -0.64282645	      2.19433824	      0.00000000	      0.00000000	      0.01745329
     11.86666700	      2.50166994	      0.03440788	     -0.23642234	      2.59164431	      0.98512799	      0.06880934	     -0.20347913	      0.26402294	      0.12760642	      0.30905458	      0.74364833	     -0.02062586	      0.69787707	     -1.05372065	      0.83853413	     -0.09140051	     -0.66057861	     -1.04541889	      0.26579940	      0.67028336	     -0.46399172	      1.54302566	      0.13087223	     -0.48660682	     -0.66195637	      2.15140400	      0.00000000	      0.00000000	      0.01745329
     11.90000000	      2.50398316	      0.04538792	     -0.23539304	      2.59263947	      0.98518001	      0.06891537	     -0.21852409	      0.26840639	      0.12824786	      0.30936172	      0.73494040	     -0.03158706	      0.70573403	     -1.05084343	      0.83679171	     -0.10131738	     -0.65133702	     -1.03685582	      0.38779981	      0.72989961	     -0.52765444	      1.43421988	      0.17024996	     -0.50756503	     -0.68343224	      2.11612356	      0.00000000	      0.00000000	      0.01745329
     11.93333400	      2.50502532	      0.05232793	     -0.22933602	      2.59099108	      0.98418130	      0.06826266	     -0.21742679	      0.26038549	      0.13135099	      0.29591765	      0.71967129	     -0.04013917	      0.71336232	     -1.06015360	      0.82937685	     -0.11186331	     -0.64867189	     -1.03245871	      0.44873464	      0.78188276	     -0.60898824	      1.43598400	      0.19427295	     -0.52484181	     -0.69520286	      2.09047646	      0.00000000	      0.00000000	      0.01745329
     12.00000000	      2.50694826	      0.05614321	     -0.22267712	      2.59307741	      0.98275841	      0.06765913	     -0.22218101	      0.26022964	      0.12461439	      0.29833766	      0.72642138	     -0.03593674	      0.70950269	     -1.07922692	      0.83089312	     -0.11023952	     -0.65044269	     -1.03272159	      0.42322145	      0.81212097	     -0.63687515	      1.44800028	      0.22805090	     -0.48493888	     -0.71388505	      2.12062676	      0.00000000	      0.00000000	      0.01745329
     12.03333400	      2.50576013	      0.06095931	     -0.21695700	      2.59319966	      0.98161378	      0.06736529	     -0.22302253	      0.24067746	      0.12106634	      0.28779181	      0.72351323	     -0.04177070	      0.70894882	     -1.08773925	      0.82754923	     -0.11519344	     -0.65390555	     -1.03485197	      0.39297585	      0.81787269	     -0.65634695	      1.48122674	      0.24452628	     -0.46535143	     -0.73636182	      2.16488068	      0.00000000	      0.00000000	      0.01745329
     12.06666700	      2.50438372	      0.06305991	     -0.21587733	      2.59393110	      0.98131441	      0.06886903	     -0.21872253	      0.23095121	      0.11970921	      0.29079197	      0.72558796	     -0.04630555	      0.70787398	     -1.08748119	      0.82965648	     -0.11681124	     -0.65305952	     -1.03541496	      0.37380182	      0.80856677	     -0.67205489	      1.49622677	      0.26099654	     -0.43661998	     -0.72285601	      2.18772505	      0.00000000	      0.00000000	      0.01745329
     12.10000000	      2.50480808	      0.06547612	     -0.21327569	      2.59425113	      0.98011600	      0.06771963	     -0.22136854	      0.20808079	      0.11613533	      0.28899163	      0.71872076	     -0.05268390	      0.70728692	     -1.09322457	      0.83065330	     -0.11843987	     -0.65749746	     -1.04318559	      0.32961024	      0.80283030	     -0.68395892	      1.51354832	      0.24361719	     -0.42551979	     -0.68851076	      2.25426092	      0.00000000	      0.00000000	      0.01745329
     12.13333400	      2.50542715	      0.06701304	     -0.21414110	      2.59441345	      0.97955628	      0.06901416	     -0.21539571	      0.20754432	      0.11613831	      0.29447994	      0.71865105	     -0.05617789	      0.71068404	     -1.09263093	      0.83404016	     -0.11906407	     -0.65445800	     -1.04415072	      0.31883445	      0.79450662	     -0.69229457	      1.51213010	      0.24022028	     -0.40914796	     -0.67537522	      2.26610657	      0.00000000	      0.00000000	      0.01745329
     12.20000000	      2.50567879	      0.06847851	     -0.21190249	      2.59484835	      0.97855554	      0.06914901	     -0.21019102	      0.20471863	      0.11612896	      0.29027849	      0.71731970	     -0.05865187	      0.71437189	     -1.09360332	      0.83185599	     -0.12084212	     -0.65458867	     -1.05264768	      0.32819879	      0.78117390	     -0.69734324	      1.50659220	      0.21281150	     -0.41364524	     -0.67817008	      2.27547986	      0.00000000	      0.00000000	      0.01745329
     12.23333400	      2.50568620	      0.07201276	     -0.21141374	      2.59555407	      0.97823854	      0.06856478	     -0.21633336	      0.20216181	      0.11441368	      0.28635963	      0.71697748	     -0.06086078	      0.71659232	     -1.09446168	      0.83160289	     -0.12196120	     -0.65443696	     -1.05578519	      0.35341276	      0.77554888	     -0.69243723	      1.49485063	      0.19797707	     -0.43419829	     -0.68700041	      2.27658735	      0.00000000	      0.00000000	      0.01745329
     12.26666700	      2.50575321	      0.07647919	     -0.21459997	      2.59592617	      0.97791181	      0.06950018	     -0.21937955	      0.20226263	      0.11376914	      0.29145172	      0.71849705	     -0.06512272	      0.72303590	     -1.09500800	      0.83496196	     -0.12471129	     -0.65005554	     -1.05564504	      0.38731223	      0.76928975	     -0.68057866	      1.47561486	      0.19148182	     -0.45246888	     -0.70036706	      2.26508564	      0.00000000	      0.00000000	      0.01745329
     12.30000000	      2.50575764	      0.08009927	     -0.21816957	      2.59663398	      0.97803749	      0.07059331	     -0.22291574	      0.20192610	      0.11098819	      0.29840729	      0.72486470	     -0.06586681	      0.72698154	     -1.09615785	      0.83740858	     -0.12736584	     -0.64610419	     -1.05696828	      0.40814038	      0.76243211	     -0.67012680	      1.46824123	      0.18922500	     -0.46342975	     -0.71878482	      2.22678417	      0.00000000	      0.00000000	      0.01745329
     12.33333400	      2.50602922	      0.08187865	     -0.22109349	      2.59726621	      0.97833350	      0.07228996	     -0.21940542	      0.20362453	      0.10635800	      0.30552743	      0.73447750	     -0.06412480	      0.73239259	     -1.09590825	      0.83928379	     -0.12890445	     -0.64265582	     -1.05851596	      0.40334077	      0.75688716	     -0.65792165	      1.47706358	      0.19227146	     -0.46848935	     -0.74745801	      2.14977719	      0.00000000	      0.00000000	      0.01745329
     12.36666700	      2.50926030	      0.07926587	     -0.22321731	      2.59794882	      0.97887749	      0.07448304	     -0.20763937	      0.20383420	      0.10041567	      0.31358909	      0.73905943	     -0.05913445	      0.73333148	     -1.08999826	      0.84244287	     -0.12770245	     -0.64144348	     -1.05727078	      0.38078635	      0.75041424	     -0.64066951	      1.47862638	      0.20585076	     -0.46305750	     -0.76751592	      2.07895990	      0.00000000	      0.00000000	      0.01745329
     12.43333400	      2.52902496	      0.05523663	     -0.21529700	      2.59796307	      0.97927979	      0.07564356	     -0.15687761	      0.18405984	      0.08754589	      0.32300807	      0.72099677	     -0.03191889	      0.71946080	     -1.07042418	      0.83911338	     -0.10734363	     -0.65811970	     -1.06389917	      0.28293317	      0.74113370	     -0.63465547	      1.48477047	      0.18737263	     -0.43608715	     -0.68558183	      2.00002325	      0.00000000	      0.00000000	      0.01745329
     12.46666700	      2.54843000	      0.04397853	     -0.20556709	      2.59806422	      0.97864677	      0.07613065	     -0.13435465	      0.16793950	      0.07069370	      0.33272225	      0.70780752	     -0.00941045	      0.71875621	     -1.06340401	      0.83388249	     -0.08016004	     -0.65883868	     -1.07918474	      0.29395338	      0.70471723	     -0.62400523	      1.56139759	      0.11487316	     -0.42054187	     -0.51314598	      2.03810638	      0.00000000	      0.00000000	      0.01745329
     12.50000000	      2.55919145	      0.04487469	     -0.20303739	      2.59775775	      0.97826095	      0.07809515	     -0.13698158	      0.15592779	      0.06898929	      0.33457445	      0.70715719	     -0.00642506	      0.72585383	     -1.06309501	      0.83363328	     -0.07322279	     -0.65187769	     -1.08811371	      0.31477513	      0.62764408	     -0.58132791	      1.67607358	      0.01980895	     -0.40038451	     -0.31652315	      2.13998750	      0.00000000	      0.00000000	      0.01745329
     12.53333400	      2.56192379	      0.04626429	     -0.20520051	      2.59715897	      0.97803458	      0.08007094	     -0.14179822	      0.14279475	      0.08349694	      0.32147186	      0.71693496	     -0.00744520	      0.72952432	     -1.06061442	      0.83484362	     -0.07241908	     -0.64896362	     -1.09170107	      0.32156899	      0.52071387	     -0.54593186	      1.81864236	     -0.10094942	     -0.36454480	     -0.08623777	      2.28052367	      0.00000000	      0.00000000	      0.01745329
     12.56666700	      2.56284242	      0.03727359	     -0.19735324	      2.59508326	      0.97773891	      0.08042280	     -0.12081627	      0.09886953	      0.09517427	      0.28558278	      0.70181299	     -0.01155696	      0.71304983	     -1.04839065	      0.82411404	     -0.07562645	     -0.66108962	     -1.08463621	      0.31176313	      0.43281937	     -0.55701791	      1.93792187	     -0.14967222	     -0.31136368	     -0.00618688	      2.41654294	      0.00000000	      0.00000000	      0.01745329
     12.63333400	      2.56610822	      0.02340478	     -0.20131884	      2.59134957	      0.98010731	      0.08322581	     -0.09629516	      0.04455629	      0.14527051	      0.21710441	      0.71567574	     -0.00635487	      0.69984765	     -1.04812016	      0.82807024	     -0.06069838	     -0.66813262	     -1.09912445	      0.30148777	      0.08866379	     -0.56515463	      2.14028054	     -0.21962358	     -0.09651661	      0.29241870	      2.46734802	      0.00000000	      0.00000000	      0.01745329
     12.66666700	      2.56169372	      0.01333294	     -0.19436555	      2.58887751	      0.98157189	      0.08220886	     -0.07339660	     -0.01993407	      0.15623637	      0.18370093	      0.69835646	     -0.01485764	      0.67945148	     -1.04217083	      0.82045102	     -0.06668263	     -0.68619418	     -1.09189847	      0.29636217	     -0.05080273	     -0.53578227	      2.09137615	     -0.23489858	     -0.03941296	      0.28390012	      2.47899590	      0.00000000	      0.00000000	      0.01745329
     12.70000000	      2.56000686	     -0.00123048	     -0.19787237	      2.58700856	      0.98450883	      0.08210686	     -0.04197396	     -0.06910143	      0.16842762	      0.17565322	      0.68633454	     -0.01951255	      0.65460797	     -1.02884263	      0.82312322	     -0.06182769	     -0.69365002	     -1.08727683	      0.26534074	     -0.16009965	     -0.39850706	      1.99989982	     -0.25061296	      0.01464575	      0.27813882	      2.42755140	      0.00000000	      0.00000000	      0.01745329
     12.73333400	      2.55375803	     -0.00910762	     -0.19438054	      2.58425341	      0.98681984	      0.08189176	     -0.02831413	     -0.10048591	      0.16571057	      0.16519491	      0.68101340	     -0.02020341	      0.64236437	     -1.02366895	      0.81701543	     -0.05886768	     -0.70026939	     -1.08504425	      0.24368320	     -0.21404141	     -0.37104006	      1.96953054	     -0.26632881	      0.10441905	      0.26883735	      2.31988984	      0.00000000	      0.00000000	      0.01745329
     12.76666700	      2.54104802	     -0.01209642	     -0.19309222	      2.58309714	      0.98879085	      0.08038942	     -0.02973317	     -0.13993878	      0.15460177	      0.17140206	      0.68194091	     -0.02581869	      0.62946404	     -1.01894758	      0.81220425	     -0.06269868	     -0.70516576	     -1.07810746	      0.23589138	     -0.24731316	     -0.41614818	      1.96387361	     -0.29363985	      0.21597577	      0.22309769	      2.21688264	      0.00000000	      0.00000000	      0.01745329
     12.80000000	      2.52158906	     -0.01068517	     -0.19236761	      2.58374074	      0.99046567	      0.07928126	     -0.04055051	     -0.19124711	      0.13630522	      0.18506679	      0.68479596	     -0.03588635	      0.61663498	     -1.01560736	      0.80766476	     -0.07110076	     -0.70779949	     -1.06661846	      0.27853205	     -0.28543232	     -0.39563303	      1.95279707	     -0.32017415	      0.32877732	      0.13809570	      2.11620806	      0.00000000	      0.00000000	      0.01745329
     12.83333400	      2.49998523	     -0.00610324	     -0.18190752	      2.58317435	      0.99048997	      0.07845257	     -0.05378835	     -0.24263200	      0.11530313	      0.17681582	      0.67070143	     -0.04654865	      0.61245762	     -1.02617801	      0.79302571	     -0.08083223	     -0.70949504	     -1.05771999	      0.32342222	     -0.39612863	     -0.33543826	      1.97886162	     -0.33115956	      0.44255465	      0.01695731	      2.01519780	      0.00000000	      0.00000000	      0.01745329
     12.86666700	      2.47848124	     -0.00682616	     -0.16840879	      2.58182405	      0.98805560	      0.07971545	     -0.04165096	     -0.26408307	      0.10289216	      0.15165983	      0.65386627	     -0.04568375	      0.61873181	     -1.04271853	      0.77430903	     -0.07141010	     -0.70296635	     -1.06647622	      0.35011793	     -0.65950900	     -0.33003547	      2.06508027	     -0.29149779	      0.54872850	     -0.08648974	      1.90698829	      0.00000000	      0.00000000	      0.01745329
     12.90000000	      2.45812368	     -0.01478738	     -0.16242184	      2.58355316	      0.98588614	      0.07965436	     -0.01563184	     -0.32349906	      0.11120031	      0.13544059	      0.63850356	     -0.04898543	      0.60789926	     -1.05336964	      0.77335512	     -0.07005565	     -0.71682793	     -1.06480723	      0.36859216	     -0.80623360	     -0.32907270	      2.07442510	     -0.34073614	      0.58446812	     -0.16922595	      1.86879587	      0.00000000	      0.00000000	      0.01745329
     12.96666700	      2.41927342	     -0.02310577	     -0.16519296	      2.58661251	      0.98570180	      0.08249646	      0.01183118	     -0.36269494	      0.11512608	      0.16314676	      0.64978229	     -0.04263976	      0.60384854	     -1.04929540	      0.77429986	     -0.06390435	     -0.72160634	     -1.07247331	      0.32968513	     -0.80447220	     -0.30157574	      2.06219321	     -0.33414752	      0.58268262	     -0.22769320	      1.86328093	      0.00000000	      0.00000000	      0.01745329
     13.00000000	      2.40893236	     -0.02449090	     -0.16484418	      2.58882500	      0.98563714	      0.08304736	      0.01291121	     -0.36954178	      0.11669810	      0.17121302	      0.65200518	     -0.04187975	      0.60451749	     -1.04265470	      0.77389844	     -0.06136088	     -0.72354096	     -1.07292393	      0.29163246	     -0.78398878	     -0.31181909	      2.07181869	     -0.31033072	      0.58044997	     -0.22764282	      1.87197597	      0.00000000	      0.00000000	      0.01745329
     13.03333400	      2.39303232	     -0.02684326	     -0.15705754	      2.58976880	      0.98543152	      0.08418761	      0.01129200	     -0.36619988	      0.10430066	      0.16754602	      0.65275453	     -0.03730637	      0.60682716	     -1.02761329	      0.76200642	     -0.06481738	     -0.72708309	     -1.07617788	      0.25257759	     -0.77354370	     -0.27564920	      2.05033015	     -0.23177617	      0.59973995	     -0.30010936	      1.91509378	      0.00000000	      0.00000000	      0.01745329
     13.10000000	      2.38421184	     -0.02914515	     -0.15457750	      2.59468039	      0.98486769	      0.08493971	      0.00851465	     -0.36963967	      0.09912500	      0.16899772	      0.65910777	     -0.03725595	      0.60564451	     -1.02275179	      0.76058664	     -0.06259719	     -0.73100985	     -1.07816787	      0.22287143	     -0.77078962	     -0.30290874	      2.04095910	     -0.21663342	      0.61614026	     -0.31432482	      1.90978665	      0.00000000	      0.00000000	      0.01745329
     13.13333400	      2.37120235	     -0.02660837	     -0.14061075	      2.59531081	      0.98457933	      0.08540461	     -0.00843566	     -0.36012433	      0.07757130	      0.16538303	      0.65858234	     -0.03991194	      0.61005731	     -1.03131277	      0.74693297	     -0.07698612	     -0.73889035	     -1.08156497	      0.23053055	     -0.74125351	     -0.32910142	      2.01352377	     -0.18978134	      0.64878379	     -0.36217332	      1.89378817	      0.00000000	      0.00000000	      0.01745329
     13.16666700	      2.37118450	     -0.02655045	     -0.14057414	      2.59604284	      0.98463020	      0.08540956	     -0.00840742	     -0.36010876	      0.07763332	      0.16547264	      0.65853030	     -0.03990733	      0.61009088	     -1.03131227	      0.74689424	     -0.07701628	     -0.73889440	     -1.08155114	      0.23056725	     -0.74117373	     -0.32907965	      2.01355540	     -0.18979663	      0.64883845	     -0.36218097	      1.89379863	      0.00000000	      0.00000000	      0.01745329
     13.20000000	      2.36913597	     -0.02686614	     -0.14223080	      2.59806702	      0.98458874	      0.08655529	     -0.01140648	     -0.36194101	      0.07361264	      0.17310599	      0.66325811	     -0.04154583	      0.60693081	     -1.02984961	      0.74715050	     -0.07740719	     -0.74032720	     -1.07360891	      0.23410005	     -0.72954054	     -0.32786679	      2.01785779	     -0.19652110	      0.65835771	     -0.36737472	      1.89371151	      0.00000000	      0.00000000	      0.01745329
     13.26666700	      2.36932361	     -0.02869321	     -0.13590337	      2.59976884	      0.98414699	      0.08656787	     -0.00887347	     -0.36373660	      0.06857449	      0.17001177	      0.66559977	     -0.03994975	      0.60546787	     -1.04234378	      0.74420137	     -0.08236013	     -0.74816377	     -1.06919110	      0.24729422	     -0.73266941	     -0.32737462	      2.01935679	     -0.21677908	      0.66347621	     -0.38177783	      1.90629685	      0.00000000	      0.00000000	      0.01745329
     13.30000000	      2.36900090	     -0.02803716	     -0.13555571	      2.60097565	      0.98453008	      0.08677822	     -0.00868690	     -0.36449762	      0.06803029	      0.16946645	      0.66606610	     -0.04011094	      0.60506787	     -1.04219875	      0.74425339	     -0.08241635	     -0.74827054	     -1.06915882	      0.24741614	     -0.73288000	     -0.32744168	      2.01949059	     -0.21679972	      0.66324868	     -0.38173991	      1.90639369	      0.00000000	      0.00000000	      0.01745329
     13.33333400	      2.36929896	     -0.02786222	     -0.13503326	      2.60231434	      0.98494941	      0.08693712	     -0.00809741	     -0.37080588	      0.06256723	      0.16489161	      0.67137724	     -0.04343190	      0.60317356	     -1.04029028	      0.74412872	     -0.08397079	     -0.74889953	     -1.06909707	      0.24839807	     -0.73436678	     -0.32845769	      2.01999813	     -0.21700454	      0.66145692	     -0.38031227	      1.90613287	      0.00000000	      0.00000000	      0.01745329
     13.36666700	      2.37780716	     -0.02807400	     -0.13380341	      2.60431580	      0.98601135	      0.08664582	     -0.01540628	     -0.38262681	      0.04524447	      0.17647049	      0.67025997	     -0.04924831	      0.59961510	     -1.04966085	      0.75959110	     -0.09533214	     -0.75795449	     -1.06954511	      0.28013812	     -0.68034331	     -0.37888771	      1.97333485	     -0.24781769	      0.64540097	     -0.31821895	      1.90141799	      0.00000000	      0.00000000	      0.01745329
     13.40000000	      2.37771485	     -0.02483344	     -0.13690743	      2.60561820	      0.98802151	      0.08747948	     -0.02404003	     -0.36623132	      0.02891174	      0.20078038	      0.68251029	     -0.04912048	      0.60331942	     -1.03692121	      0.75945346	     -0.09686796	     -0.74987896	     -1.06879864	      0.31782225	     -0.57834825	     -0.38561918	      1.89487993	     -0.25770290	      0.61701576	     -0.24221599	      1.89838268	      0.00000000	      0.00000000	      0.01745329
     13.46666700	      2.39679914	     -0.02093913	     -0.13335306	      2.60909514	      0.98940418	      0.08881326	     -0.04265624	     -0.32100037	      0.01124177	      0.20378809	      0.68139352	     -0.04670006	      0.61074628	     -1.02211775	      0.76183991	     -0.09571791	     -0.73691784	     -1.05949272	      0.44431152	     -0.44309528	     -0.46963266	      1.82724911	     -0.38368731	      0.57262067	     -0.00777210	      1.99985105	      0.00000000	      0.00000000	      0.01745329
     13.50000000	      2.40841976	     -0.01476436	     -0.12578893	      2.60928815	      0.98924200	      0.09057841	     -0.04837028	     -0.28352317	      0.01323786	      0.18501376	      0.66945036	     -0.04690124	      0.62518562	     -1.02441638	      0.75713619	     -0.09315728	     -0.72558255	     -1.05976931	      0.47231227	     -0.43072615	     -0.50207295	      1.91610017	     -0.39374294	      0.53195045	      0.05167782	      2.08638097	      0.00000000	      0.00000000	      0.01745329
     13.53333400	      2.42542320	     -0.01251666	     -0.12100319	      2.61067458	      0.98930230	      0.09172324	     -0.05202893	     -0.22649215	      0.02475300	      0.16054837	      0.65585301	     -0.03863396	      0.63680644	     -1.03027796	      0.75753178	     -0.08300856	     -0.71336441	     -1.05520303	      0.43973972	     -0.44825237	     -0.57363959	      2.07597943	     -0.38124255	      0.48053617	      0.09613381	      2.17618030	      0.00000000	      0.00000000	      0.01745329
     13.60000000	      2.46067261	     -0.01134457	     -0.12745744	      2.61365802	      0.99088272	      0.09583097	     -0.06534404	     -0.05645619	      0.04553506	      0.17305131	      0.66824865	     -0.00144459	      0.65807951	     -1.03602055	      0.77294981	     -0.05064757	     -0.68705668	     -1.05200778	      0.27883328	     -0.31500756	     -0.49667627	      2.16967376	     -0.29664987	      0.25719826	      0.14049028	      2.28907548	      0.00000000	      0.00000000	      0.01745329
     13.63333400	      2.48054473	     -0.01326265	     -0.14474791	      2.61724358	      0.99154325	      0.09586078	     -0.08074295	      0.04501581	      0.05994964	      0.21663095	      0.69799808	      0.01763267	      0.66293721	     -1.03674782	      0.79909560	     -0.03794678	     -0.68225209	     -1.05436260	      0.23649111	     -0.20765206	     -0.37492776	      2.04732146	     -0.27174702	      0.08541675	      0.12705243	      2.33569230	      0.00000000	      0.00000000	      0.01745329
     13.66666700	      2.49444341	     -0.00601719	     -0.15990017	      2.62020694	      0.99170890	      0.09798796	     -0.10876811	      0.15197159	      0.06815652	      0.25455705	      0.73175150	      0.02564125	      0.67483322	     -1.02637404	      0.81924116	     -0.03531349	     -0.66930833	     -1.05934048	      0.22865503	     -0.04445365	     -0.32064553	      1.85844106	     -0.25014081	     -0.09444391	      0.11092942	      2.32216637	      0.00000000	      0.00000000	      0.01745329
     13.70000000	      2.49635900	      0.00527121	     -0.17922647	      2.62328984	      0.99176362	      0.09747456	     -0.13227144	      0.19064791	      0.09343055	      0.28232755	      0.74135608	     -0.01417988	      0.66536994	     -1.02106583	      0.84696998	     -0.08219872	     -0.68027724	     -1.03291737	      0.26581488	      0.22394321	     -0.39104835	      1.53717529	     -0.23843013	     -0.32862850	     -0.06217516	      2.29646124	      0.00000000	      0.00000000	      0.01745329
     13.73333400	      2.51093846	      0.01236289	     -0.18960291	      2.62567414	      0.99190818	      0.09732015	     -0.15105521	      0.27525526	      0.09875695	      0.30815929	      0.76260001	     -0.00742343	      0.68062395	     -1.02683252	      0.85780512	     -0.07613123	     -0.66928053	     -1.05147745	      0.37775327	      0.34178199	     -0.32929596	      1.34087062	     -0.20426202	     -0.43783557	     -0.14353112	      2.16136687	      0.00000000	      0.00000000	      0.01745329
     13.80000000	      2.54328771	      0.00823410	     -0.17500576	      2.62934228	      0.99345769	      0.09399621	     -0.11441999	      0.26067390	      0.09023519	      0.26117005	      0.71781297	     -0.01511847	      0.66986277	     -1.01306399	      0.83983644	     -0.09183028	     -0.68310917	     -1.03935246	      0.54066311	      0.55840008	     -0.33104697	      0.99814992	     -0.05288926	     -0.55599051	     -0.26418043	      1.94300813	      0.00000000	      0.00000000	      0.01745329
     13.83333400	      2.56219258	      0.00318116	     -0.17000798	      2.63111752	      0.99516352	      0.09248670	     -0.09200145	      0.23823599	      0.08137159	      0.26468523	      0.70966431	     -0.00331566	      0.66758207	     -1.01023557	      0.83376809	     -0.08847564	     -0.68595181	     -1.04827704	      0.45616357	      0.70567235	     -0.28393208	      0.68889689	     -0.01245411	     -0.58419164	     -0.22095896	      1.79769726	      0.00000000	      0.00000000	      0.01745329
     13.86666700	      2.58851464	     -0.00028868	     -0.16616373	      2.63359505	      0.99605075	      0.09256200	     -0.06600603	      0.23839924	      0.06358391	      0.27472926	      0.70830823	      0.00802228	      0.66887180	     -1.01004269	      0.83659716	     -0.07967575	     -0.68416740	     -1.05702755	      0.34716621	      0.86036922	     -0.27677241	      0.39346521	      0.00011697	     -0.58049502	     -0.13792134	      1.65247597	      0.00000000	      0.00000000	      0.01745329
     13.90000000	      2.60568773	     -0.00176486	     -0.16594540	      2.63709111	      0.99630053	      0.09295531	     -0.04979068	      0.23023703	      0.04257192	      0.27509176	      0.71133295	      0.01035725	      0.66473754	     -1.01298817	      0.84216317	     -0.06905773	     -0.68339333	     -1.06949963	      0.29757628	      0.94237609	     -0.27344614	      0.30180725	     -0.00642710	     -0.58339682	     -0.06070327	      1.56247804	      0.00000000	      0.00000000	      0.01745329
     13.96666700	      2.65281928	     -0.02442917	     -0.15107597	      2.63978462	      0.99748533	      0.08844076	      0.00147881	      0.21289949	      0.02616805	      0.26299993	      0.66986038	      0.03827155	      0.64437720	     -1.02583122	      0.83470189	     -0.04372992	     -0.69504933	     -1.04224423	      0.31848047	      0.98040672	     -0.24510026	      0.22235739	     -0.07713799	     -0.57686195	      0.15629306	      1.52945752	      0.00000000	      0.00000000	      0.01745329
     14.00000000	      2.65264879	     -0.02305547	     -0.14724432	      2.63975038	      0.99786704	      0.08902772	      0.01170551	      0.22053777	      0.02655689	      0.25699246	      0.66700218	      0.03982719	      0.65055553	     -1.02193138	      0.83084284	     -0.04175979	     -0.69172083	     -1.05043427	      0.32087467	      0.97713836	     -0.24349605	      0.22342286	     -0.09497614	     -0.57861935	      0.15764408	      1.53369224	      0.00000000	      0.00000000	      0.01745329
     14.03333400	      2.67864577	     -0.02163667	     -0.12386110	      2.63937995	      0.99810223	      0.08648921	      0.01892668	      0.23091641	      0.01027883	      0.22485352	      0.63551351	      0.06275190	      0.66412771	     -1.01700508	      0.80574423	     -0.01117135	     -0.67208321	     -1.05253793	      0.39314474	      0.95915038	     -0.20413395	      0.28811715	     -0.19055380	     -0.51901418	      0.30874452	      1.55351516	      0.00000000	      0.00000000	      0.01745329
     14.06666700	      2.68093709	     -0.02249953	     -0.12054526	      2.63985002	      0.99860031	      0.08476479	      0.02463349	      0.24329397	      0.01008516	      0.22184663	      0.63415615	      0.06986176	      0.66449778	     -1.00920022	      0.80237497	     -0.00580438	     -0.67090541	     -1.05272132	      0.38476466	      0.95898105	     -0.20584210	      0.30635139	     -0.21643715	     -0.50703864	      0.30056900	      1.56041951	      0.00000000	      0.00000000	      0.01745329
     14.10000000	      2.68531077	     -0.02212249	     -0.11802047	      2.63930936	      0.99854636	      0.08397072	      0.03431364	      0.25411315	      0.01263604	      0.22196945	      0.63138059	      0.07047357	      0.66819706	     -1.00854457	      0.80318463	     -0.00573643	     -0.66639661	     -1.05175605	      0.38492384	      0.96221505	     -0.20662594	      0.31426857	     -0.22903633	     -0.50828198	      0.29525570	      1.56407383	      0.00000000	      0.00000000	      0.01745329
     14.16666700	      2.69474005	     -0.01492544	     -0.10818335	      2.63790949	      0.99777724	      0.08015387	      0.02093396	      0.25209130	      0.01972320	      0.18375607	      0.61436353	      0.07205418	      0.67742285	     -1.00022839	      0.78285016	      0.00118374	     -0.65195416	     -1.04572440	      0.48427522	      0.90574937	     -0.25795952	      0.55301671	     -0.26170208	     -0.49807212	      0.28100100	      1.61261190	      0.00000000	      0.00000000	      0.01745329
     14.20000000	      2.69307623	     -0.01576923	     -0.10586792	      2.63680800	      0.99830906	      0.07889543	      0.02438077	      0.26014382	      0.02538395	      0.18779614	      0.61798460	      0.08408629	      0.68250522	     -1.00001299	      0.77827495	      0.00522463	     -0.65271350	     -1.05602071	      0.49510055	      0.88566544	     -0.28555597	      0.57684623	     -0.27016394	     -0.47326301	      0.30518160	      1.56411097	      0.00000000	      0.00000000	      0.01745329
     14.23333400	      2.69258225	     -0.01695480	     -0.10520804	      2.63666116	      0.99846863	      0.07885226	      0.02837544	      0.25888964	      0.02599896	      0.18762283	      0.61633267	      0.08465106	      0.68226723	     -0.99882912	      0.77855543	      0.00561678	     -0.65141630	     -1.05418522	      0.48978379	      0.88422504	     -0.29353776	      0.58417581	     -0.26737789	     -0.46076656	      0.31578902	      1.56150094	      0.00000000	      0.00000000	      0.01745329
     14.26666700	      2.69052266	     -0.01785031	     -0.10260848	      2.63479829	      0.99862790	      0.07803103	      0.02954537	      0.25698963	      0.03080229	      0.18178651	      0.60994470	      0.08759753	      0.68331535	     -0.99602328	      0.77149578	      0.00550920	     -0.65261797	     -1.05574529	      0.49296127	      0.88433774	     -0.30244968	      0.59160171	     -0.27909900	     -0.46615515	      0.32738955	      1.54809988	      0.00000000	      0.00000000	      0.01745329
     14.33333400	      2.68222514	     -0.01878652	     -0.09842097	      2.63134309	      0.99937309	      0.07996305	      0.02890344	      0.25653917	      0.04063649	      0.16805088	      0.60039139	      0.08737851	      0.68288169	     -0.97226661	      0.75723723	      0.00731500	     -0.64970107	     -1.05315014	      0.51907240	      0.87509600	     -0.31303021	      0.61084177	     -0.29513765	     -0.49270608	      0.33097357	      1.60351511	      0.00000000	      0.00000000	      0.01745329
     14.36666700	      2.67366747	     -0.02265198	     -0.09951582	      2.62943952	      0.99884090	      0.08159606	      0.03024068	      0.24676336	      0.04432617	      0.16962775	      0.60335822	      0.08493421	      0.67917860	     -0.97120907	      0.75613760	      0.00988356	     -0.65282014	     -1.05613754	      0.52295775	      0.88076332	     -0.30113749	      0.64750448	     -0.29919972	     -0.50314019	      0.34353817	      1.67930191	      0.00000000	      0.00000000	      0.01745329
     14.40000000	      2.66594605	     -0.02523264	     -0.10086356	      2.62684610	      0.99970740	      0.08579083	      0.03357742	      0.24308306	      0.04675043	      0.18019568	      0.60779810	      0.08557806	      0.67646085	     -0.96945367	      0.75847471	      0.01049303	     -0.64979402	     -1.05557824	      0.48906125	      0.88181908	     -0.30583575	      0.66435200	     -0.25394736	     -0.45973054	      0.36797507	      1.71783201	      0.00000000	      0.00000000	      0.01745329
     14.43333400	      2.64170536	     -0.04036425	     -0.09819867	      2.62378602	      0.99880558	      0.08575733	      0.04635276	      0.21368711	      0.04521252	      0.16728266	      0.61885227	      0.09639983	      0.65845956	     -0.97400814	      0.74784086	      0.02063288	     -0.67302029	     -1.06883460	      0.35960489	      0.88764332	     -0.26267804	      0.72164117	     -0.24763226	     -0.40927262	      0.44945435	      1.84417013	      0.00000000	      0.00000000	      0.01745329
     14.46666700	      2.62588952	     -0.04698825	     -0.10196187	      2.62095417	      0.99907852	      0.08714428	      0.04471533	      0.17011557	      0.05554816	      0.16222081	      0.61818600	      0.08894324	      0.63969901	     -0.97421419	      0.75409745	      0.01639565	     -0.68501538	     -1.06542874	      0.24107846	      0.83871159	     -0.23362116	      0.79541035	     -0.23564818	     -0.32917264	      0.53061914	      1.94681379	      0.00000000	      0.00000000	      0.01745329
     14.50000000	      2.60051634	     -0.04844079	     -0.10797832	      2.61709778	      0.99937303	      0.08936244	      0.04290965	      0.11491760	      0.07145272	      0.14989869	      0.62142802	      0.07371066	      0.62867973	     -0.97474046	      0.75572412	      0.00627763	     -0.69149827	     -1.06170276	      0.16026589	      0.74927829	     -0.27745322	      0.94370418	     -0.23570326	     -0.22054548	      0.60216784	      2.05456785	      0.00000000	      0.00000000	      0.01745329
     14.53333400	      2.57638055	     -0.04203791	     -0.12500313	      2.61214689	      0.99990530	      0.09250698	      0.02815474	      0.06510808	      0.09461307	      0.14711796	      0.63380900	      0.04860250	      0.62583502	     -0.98122414	      0.77164430	     -0.01177529	     -0.68960057	     -1.05824558	      0.18029932	      0.61808437	     -0.31815901	      1.15549458	     -0.23267319	     -0.09334586	      0.65865645	      2.14133651	      0.00000000	      0.00000000	      0.01745329
     14.60000000	      2.52110675	     -0.05913871	     -0.15192775	      2.60609947	      1.00240582	      0.09488888	      0.05444788	     -0.03509743	      0.12781208	      0.13968000	      0.66654117	      0.04383205	      0.59723427	     -0.97105725	      0.78675474	     -0.01142672	     -0.70991675	     -1.05356037	      0.23128243	      0.30818635	     -0.45007495	      1.55797527	     -0.32440443	      0.16178713	      0.59116864	      2.09015594	      0.00000000	      0.00000000	      0.01745329
     14.63333400	      2.50170538	     -0.06488889	     -0.15202478	      2.60355675	      1.00390971	      0.09334919	      0.07171020	     -0.13108430	      0.13865983	      0.11973474	      0.64621810	      0.02737103	      0.57811768	     -0.97113052	      0.78737767	     -0.02759377	     -0.72580193	     -1.03318622	      0.24666559	      0.14321759	     -0.46771175	      1.67223479	     -0.42925611	      0.22374088	      0.44491182	      2.00689428	      0.00000000	      0.00000000	      0.01745329
     14.66666700	      2.49240866	     -0.07055709	     -0.15817796	      2.59989691	      1.00495543	      0.09329513	      0.08251386	     -0.15144332	      0.15263843	      0.10596822	      0.63878596	      0.03204239	      0.57539880	     -0.97107136	      0.78450509	     -0.01467421	     -0.72303568	     -1.03405265	      0.28283840	     -0.12454527	     -0.35643041	      1.84449305	     -0.47717592	      0.30826227	      0.34017715	      1.84553689	      0.00000000	      0.00000000	      0.01745329
     14.70000000	      2.48855816	     -0.07013584	     -0.15236913	      2.59684578	      1.00575821	      0.09215638	      0.09628501	     -0.21525283	      0.16142078	      0.09043210	      0.61567390	      0.01366187	      0.56833647	     -0.97834236	      0.78222002	     -0.03271745	     -0.72962984	     -1.02202568	      0.30543222	     -0.29886561	     -0.33453769	      1.93380626	     -0.52142477	      0.34934907	      0.22357382	      1.68671480	      0.00000000	      0.00000000	      0.01745329
     14.76666700	      2.48068711	     -0.07737356	     -0.13957570	      2.59493982	      1.00509853	      0.09004925	      0.09268942	     -0.22150292	      0.16191618	      0.08263913	      0.61874178	      0.02506328	      0.56139352	     -0.95638139	      0.74776852	     -0.02137966	     -0.73450974	     -1.03472443	      0.32560347	     -0.52981031	     -0.20611685	      1.98643738	     -0.51545387	      0.64307864	      0.24019855	      1.16030141	      0.00000000	      0.00000000	      0.01745329
     14.80000000	      2.48213124	     -0.07300463	     -0.13452506	      2.59456647	      1.00205876	      0.09050570	      0.10056552	     -0.27995948	      0.17011702	      0.06579295	      0.62876434	     -0.00405870	      0.55978039	     -0.98168933	      0.76182219	     -0.04403238	     -0.74854212	     -1.05349452	      0.37840820	     -0.68042066	     -0.31917321	      2.06768744	     -0.51678515	      0.75343060	      0.22299887	      0.91328358	      0.00000000	      0.00000000	      0.01745329
     14.83333400	      2.47884828	     -0.07622101	     -0.14336857	      2.59604135	      1.00085421	      0.09038408	      0.10833913	     -0.31406878	      0.18302977	      0.07544828	      0.65253170	     -0.01374815	      0.55140629	     -0.98204099	      0.76983995	     -0.05244425	     -0.76066966	     -1.06096531	      0.40923015	     -0.74132606	     -0.42203931	      2.05023684	     -0.48198478	      0.85445503	      0.21097430	      0.66363868	      0.00000000	      0.00000000	      0.01745329
     14.86666700	      2.47793586	     -0.07756901	     -0.15751660	      2.59848422	      1.00123172	      0.09075872	      0.10985113	     -0.33452662	      0.17811703	      0.10859366	      0.67606903	     -0.02163844	      0.54337183	     -0.97585726	      0.77831375	     -0.05483790	     -0.76543873	     -1.06082946	      0.37993855	     -0.70020252	     -0.41872599	      1.99505670	     -0.46745222	      0.88261113	      0.21304686	      0.58798822	      0.00000000	      0.00000000	      0.01745329
     14.90000000	      2.47999387	     -0.07412807	     -0.16124431	      2.59821622	      1.00054560	      0.09195782	      0.11044478	     -0.34276372	      0.17216368	      0.12399445	      0.68367311	     -0.03190368	      0.54652244	     -0.97767145	      0.77820108	     -0.06323203	     -0.76261635	     -1.06005509	      0.40161690	     -0.66068677	     -0.38925221	      1.97466872	     -0.45608671	      0.89142154	      0.21931466	      0.57180607	      0.00000000	      0.00000000	      0.01745329
     14.96666700	      2.49296479	     -0.07308263	     -0.14625308	      2.59927498	      0.99806510	      0.09127398	      0.09753441	     -0.35555430	      0.15683075	      0.09803077	      0.66908465	     -0.04948060	      0.54924103	     -1.00640150	      0.76519974	     -0.06741346	     -0.77166387	     -1.06049968	      0.38798639	     -0.64866488	     -0.48372801	      2.00275886	     -0.51826485	      0.91339573	      0.25954866	      0.60339619	      0.00000000	      0.00000000	      0.01745329
