# Supplementary material for: Simulation of Human Movement in Zero Gravity
Source: Sensors (Basel). 2024 Mar 9;24(6):1770. doi: 10.3390/s24061770 (PMC10976247; doi:10.3390/s24061770)
Supplement: Supplementary file 1 [file sensors-24-01770-s001.zip › supplementary/motion_data/7 Punches/motion.trc]

PathFileType	4	(X/Y/Z)	sample.trc
DataRate	CameraRate	NumFrames	NumMarkers	Units	OrigDataRate	OrigDataStartFrame	OrigNumFrames
0.033333333333333333	0.033333333333333333	384	32	m	0.033333333333333333	1	384
Frame#	Time	PELVIS			SPINE_NAVEL			SPINE_CHEST			NECK			CLAVICLE_LEFT			SHOULDER_LEFT			ELBOW_LEFT			WRIST_LEFT			HAND_LEFT			HANDTIP_LEFT			THUMB_LEFT			CLAVICLE_RIGHT			SHOULDER_RIGHT			ELBOW_RIGHT			WRIST_RIGHT			HAND_RIGHT
		X1	Y1	Z1	X2	Y2	Z2	X3	Y3	Z3	X4	Y4	Z4	X5	Y5	Z5	X6	Y6	Z6	X7	Y7	Z7	X8	Y8	Z8	X9	Y9	Z9	X10	Y10	Z10	X11	Y11	Z11	X12	Y12	Z12	X13	Y13	Z13	X14	Y14	Z14	X15	Y15	Z15	X16	Y16	Z16
1	0	2.470567525245798	1.203454519584148	0.1208358115863608	2.441425880544991	1.378309585096998	0.1160308217183297	2.419128878258146	1.518254353524112	0.1126540748013122	2.436597912295316	1.732319572220576	0.1315792993965472	2.418128286221979	1.695844356533398	0.1580367041846653	2.33689713458356	1.657446841263258	0.2676316274281978	2.319207414666576	1.388311205840417	0.3072460227008548	2.235188322296775	1.181780361164763	0.250331480777238	2.262561405476609	1.107907968968305	0.2788751219579028	2.279469616029644	1.050071265548278	0.2360905832721247	2.295521044987308	1.072471850723913	0.2132880374290529	2.451117032477404	1.697813656685299	0.0999874294860109	2.509791351111343	1.670321565592578	-0.01275368537662915	2.563491153855117	1.400604957862054	-0.05427946693892719	2.478841046539636	1.191593104384332	-0.1097502831340428	2.49313824970708	1.115342064036622	-0.09059910437496901
2	0.03333399999999997	2.473320047362102	1.204013710257964	0.1185128755938673	2.444352132817063	1.379112495935545	0.1137802064319099	2.42216645399449	1.519260614889095	0.1104591682685941	2.440224345824711	1.733487636503872	0.1300310415684518	2.421583736922654	1.69694327012451	0.1564147089142194	2.341577784779874	1.657939945725796	0.2670397244471922	2.323367328797257	1.387318471917484	0.3042719113473503	2.240688302392582	1.177808726815851	0.2556199897570236	2.273555415182059	1.105913241413548	0.2737665309072905	2.285237449353104	1.046566054317305	0.2365778354486404	2.296943944337766	1.07059250953419	0.2106875100479372	2.454710893782036	1.698985464118073	0.09829870793648511	2.513978694458655	1.671489685622615	-0.01446292980710055	2.562153554482768	1.39911212498529	-0.05809744463853315	2.480552490983536	1.188486239322556	-0.1177035294170049	2.499251967774725	1.111998702942342	-0.09309626765764961
3	0.06666699999999981	2.476058909565745	1.204596133497525	0.1161604230804408	2.447277854069319	1.379935457502535	0.1115324560504115	2.425219209568734	1.520283743851873	0.1082963270260865	2.443850839600855	1.734665454181266	0.1285381575323389	2.425042353252545	1.698052842835787	0.1548354875660581	2.346087968322236	1.658441013428476	0.2663706503851552	2.327575449652292	1.3861407786863	0.3010778073201392	2.247269849758853	1.17383502998249	0.2586265351442908	2.280939212958453	1.10246656717909	0.2697779050243175	2.289800076203373	1.042625433822308	0.2360053388636419	2.298977270644763	1.067460493447821	0.2062285437038087	2.45830559486838	1.700168975511067	0.09667069884716009	2.518105682322427	1.672664733832059	-0.016103249175226	2.56097147861641	1.398110128943385	-0.06181677130123471	2.483612303052339	1.186167559760596	-0.1242598796658695	2.502537235094262	1.10739394103821	-0.1000814176283474
4	0.09999999999999964	2.478765631278674	1.205231301447667	0.1137487420598417	2.450202668612413	1.380808111639301	0.1092828342748977	2.428309392264701	1.521353453896834	0.1061809006637476	2.447499974316914	1.73588226191952	0.1271353761571466	2.42853433813852	1.699203664164946	0.1533218996756352	2.350334656227654	1.658997698985881	0.2655170868403496	2.332001813540157	1.384955537303307	0.2974004208051453	2.255578849611486	1.170116969477998	0.2586818390818185	2.287245121337954	1.098627862859097	0.2661022483046273	2.295290349592863	1.039153606735159	0.233870377062462	2.302549010309495	1.063263012351346	0.2017894984076006	2.461914737267799	1.701392668637731	0.09514356966871695	2.522228510708348	1.673853874302951	-0.01762500692661073	2.562071888662287	1.397910536649572	-0.06357812286181033	2.487573661432931	1.185360716451221	-0.1277806469130444	2.505564540647816	1.105769708732168	-0.1090240872922523
5	0.1333339999999996	2.481415764587072	1.205943876447716	0.1112666913487985	2.453105905476894	1.38175658383427	0.1070167502388613	2.431420676667694	1.522497471232499	0.1040887299702999	2.45116099331341	1.737171826855426	0.1257798646302364	2.432047360664548	1.700431777144263	0.1518327581358808	2.354297297040986	1.659680849615958	0.2643503208638837	2.337044501381619	1.384194429909634	0.29312694723928	2.265269300057162	1.167238567627555	0.2558098467318406	2.294210660699845	1.095658950472652	0.2610563115529713	2.301368718842978	1.036456367251128	0.2297619660475953	2.308125240874809	1.05926974388622	0.1969120215068045	2.46552512420392	1.702686323716079	0.09367812935862915	2.526411920562389	1.675058446771417	-0.01906968658276335	2.563418235665577	1.398735733007642	-0.06523668247168389	2.491254945737557	1.186075160983631	-0.1301968655278048	2.507730668533474	1.107233317822656	-0.1176769568283751
6	0.1666669999999995	2.483979754537924	1.206735165264839	0.1087359967180085	2.455949278324846	1.38278053858277	0.1047423017434754	2.434508327321649	1.523714692434636	0.1020163148571453	2.454785288623145	1.738536562139522	0.124407470369567	2.435527149340212	1.701743020334845	0.1503180786980105	2.358012896878851	1.660536880053232	0.2628610925438615	2.342536024377594	1.384173902458906	0.2886644285562895	2.27497080842961	1.165664599242659	0.2511748463490483	2.302917556186288	1.093305409122878	0.2536370947447886	2.306129581710072	1.033514223646208	0.2236866288480867	2.314984160866193	1.056943955287872	0.1905016836878329	2.469094361472201	1.704047968114598	0.09221657289831513	2.530678467717823	1.676261690038771	-0.02048261136291749	2.566638080145029	1.400500320644561	-0.06793390499232764	2.491649623466081	1.188952446887682	-0.1342290651241672	2.509223916515047	1.1112050058793	-0.1219904806354956
7	0.1999999999999993	2.486420064006949	1.207579081643228	0.1062131886011452	2.458676954022595	1.38384789838265	0.1025012978771993	2.437510221626659	1.52496916021973	0.1000083648834032	2.458294963672565	1.739936474439401	0.1229981134355729	2.438885476898966	1.703100863089448	0.1487726338342051	2.361409749791579	1.661573720743935	0.2611977653153061	2.347760463636731	1.385101089406483	0.2847926986046167	2.282904302631819	1.165916744275698	0.2460396277556154	2.311172698052307	1.092782938576555	0.2445265308076026	2.3097127070307	1.030576913690818	0.2166006868655794	2.320804940648303	1.058416590203562	0.1831940134233934	2.472559425603207	1.705435576771307	0.09074746656996122	2.534940890472281	1.677427459900817	-0.02185152197904644	2.571957744385294	1.402685358041216	-0.06956312103493641	2.491834445189099	1.19326103920577	-0.1377034801753405	2.512419342124951	1.11752274140328	-0.1278759409529928
8	0.2333339999999993	2.488699750989071	1.208432275961304	0.1037662698968756	2.461235189651831	1.384908411923817	0.1003395582956669	2.440363987660326	1.526205489331836	0.09810351962913348	2.461620250572881	1.741307780540506	0.1215401261171119	2.442050124859001	1.704443872105478	0.1472002840383234	2.364456387312348	1.662731823551653	0.2594212146900853	2.352082881046285	1.386584849673301	0.2815367174304428	2.288400602960116	1.167295349751849	0.2417289341924544	2.313391994958343	1.093580136639183	0.2353350760030233	2.313558409472688	1.024187977289329	0.2077950872804799	2.32725541161184	1.061801303545125	0.1780362588281074	2.475858690521978	1.706785700516654	0.0892611861268048	2.539044544339858	1.678510002958588	-0.02319747120176796	2.577045793917575	1.404560898150758	-0.07137714875520572	2.491666675072993	1.197169634141865	-0.1412891206100161	2.518097435933406	1.123878999101255	-0.1276880614900593
9	0.266667	2.49079217759008	1.209250044034657	0.1014606471272095	2.463587021526902	1.385912002103993	0.09830858111775846	2.443020474343783	1.527368900810696	0.09634462282063121	2.464716506910292	1.742586560784409	0.1200808379006998	2.444979540565809	1.705708145648516	0.1456525116670737	2.367187422132616	1.66392586518945	0.2576759739476547	2.355738802984484	1.388183001828775	0.2788491799135484	2.292168061198837	1.169030029731341	0.2381416603568793	2.312990793699832	1.096214382359267	0.2269060891165115	2.320215415036654	1.01423057615152	0.1969196033141402	2.337309773241285	1.066810891763113	0.1729805309215456	2.478947128475015	1.708037145579536	0.08779898542271287	2.542828643618843	1.679468501657767	-0.02450042362446579	2.579479952064884	1.405695041702225	-0.07376802597514456	2.492159259899409	1.199253448223274	-0.1460149372888813	2.526300788487633	1.125436727150515	-0.1243238771308146
10	0.2999999999999998	2.492682112220511	1.20999286348207	0.09934322843041733	2.46570971122053	1.386814814810248	0.09644856566156997	2.445442493312974	1.528411267685129	0.09476328867305302	2.467544588842959	1.74371625137032	0.1186900817441538	2.447636497648015	1.706835066518143	0.144195743476483	2.369628325374931	1.665068237714995	0.2561376805120407	2.359177838190136	1.389633885243027	0.2770798144500393	2.295567223477583	1.170641840587649	0.2353946155316946	2.317811663034266	1.102260666910161	0.2222638057882128	2.326445648790832	1.022463908428519	0.1853590226842127	2.341577299728211	1.073506083290672	0.1651370561373432	2.481787474714266	1.709137861891329	0.08642008729885937	2.546111468494074	1.68027524024993	-0.02573014836901512	2.582144300678556	1.406150225904159	-0.07403383144868815	2.497013275412284	1.199696808329832	-0.1483208012728073	2.531672987881314	1.122884501602323	-0.1343416410242454
11	0.3333339999999998	2.494371507041661	1.210632769861725	0.09742972784696521	2.467605737941187	1.387589031851711	0.09477881850352303	2.447613347056294	1.529303504623034	0.09336667593113934	2.470107947056221	1.744666400720122	0.1174022151781521	2.450040302752512	1.707792077818787	0.1428694916695105	2.371979073772537	1.666086706761989	0.2549144839307921	2.363762447392221	1.390819252939775	0.2760271992831184	2.300228067642847	1.171844123038639	0.2337881940478559	2.321505226460083	1.108097168292672	0.2196294478285672	2.328116759033219	1.030580431729055	0.1762056185603924	2.344120624317581	1.078916883564455	0.1581216447372962	2.484368894425702	1.710059614130681	0.08514259557800236	2.548751247667267	1.680920332293586	-0.02694143403127216	2.585657687391449	1.406266267804005	-0.07471097262010384	2.502964183962689	1.199268507723777	-0.1496901908760282	2.535869247965607	1.12094258784103	-0.1406332410440343
12	0.3666669999999996	2.495876758494894	1.211147400502487	0.09570916727844613	2.469294421562186	1.388213977379352	0.09329806447134016	2.449537568222529	1.530025343028498	0.09214765170801269	2.472424109793934	1.745418718571317	0.1162364245464607	2.452216887324393	1.708558493357067	0.1416931401748907	2.374331912929555	1.666920199625632	0.2540124573238693	2.368527590109349	1.39159843124859	0.2747693692056239	2.306067638625347	1.172306376528153	0.2332866591281793	2.324905687797556	1.112402887933807	0.2182732719689477	2.330474211957297	1.03387000443654	0.1707637453490629	2.346794775414599	1.081294809664636	0.153877489025609	2.486699322516512	1.710785535621433	0.08397568010452046	2.550774476261054	1.681405361089946	-0.02814525409711312	2.587759841464523	1.406149326377997	-0.07612240349247319	2.50726199958671	1.198121772365811	-0.1511863354802379	2.541228420923514	1.120245779660695	-0.1384749133299615
13	0.3999999999999995	2.497225878597969	1.211521511560776	0.09414882849602677	2.470812026099004	1.388675940650495	0.09198364588570383	2.45125325463698	1.530564065810773	0.09108602888561142	2.474531731184628	1.745962293600808	0.1152047653224384	2.454207749672106	1.709121007037777	0.1406694610251046	2.376668400883424	1.667532673474499	0.2533598349358371	2.372739500853594	1.391987987071445	0.272436264380986	2.313093940615238	1.17216270345591	0.2329182658618794	2.327696533122296	1.116259206351548	0.2175811110503626	2.3335494524304	1.03869822789857	0.1671130386995939	2.347327703029936	1.082329748297886	0.1513746019596072	2.488812186778713	1.711306329706244	0.08292997329499245	2.552334805050764	1.681739285007128	-0.02931024770804864	2.589099010138543	1.405894423329749	-0.07807819538184325	2.510573962618856	1.196392666052112	-0.1525612351138803	2.546752932155216	1.12036157537895	-0.1379217648733881
14	0.4333339999999994	2.498449667225908	1.21174516729936	0.09270478163649915	2.47219508555646	1.388966066262122	0.09079407305864569	2.452816826717567	1.530912855540103	0.09015437916779362	2.476469009975315	1.746292906265075	0.114305145692129	2.456048141985435	1.709473101983671	0.1397841690758182	2.378926748165463	1.667913821171614	0.252915995022952	2.375882016670776	1.392088665988623	0.2686616768514713	2.321029861432164	1.171733036070443	0.2316478120744243	2.33201361958166	1.120596910826256	0.2169617111504337	2.335658874081076	1.045675738145407	0.1640227726096551	2.346653738304044	1.083236096917365	0.1497602960598891	2.490749382164009	1.711619147660326	0.08200806838309015	2.553618225464175	1.681935901458932	-0.03038854585008385	2.589884692819884	1.405635267328545	-0.0804415319048857	2.514486272094594	1.194129966513019	-0.1528163780548024	2.552270322283673	1.119350005117768	-0.1355259012450683
15	0.4666669999999993	2.499581412723092	1.21181691506854	0.09132648418008976	2.47348434949328	1.389084595318862	0.08967595668246128	2.454292265902241	1.531074420452163	0.08930859378003292	2.478271322337681	1.746416982742721	0.1135182544844698	2.457767666210527	1.709618933609013	0.1390042550452411	2.381036529013538	1.668064024321986	0.252633002743448	2.377765967020092	1.391825709534281	0.2643686128476796	2.327702388708521	1.171208306754981	0.2289766263757191	2.332930659372697	1.123910849043085	0.2160228660589413	2.334459195046619	1.049378757390515	0.1615336267935264	2.345794670907383	1.083169559363388	0.1497462156484973	2.492555518772931	1.711731471065042	0.08119675357769944	2.554784752176412	1.682010309816522	-0.03133838944368389	2.589288324602018	1.405508589177002	-0.08219643520384921	2.519268485872054	1.191845408413746	-0.1526344825615493	2.555935295835626	1.11683544783278	-0.1352796408854092
16	0.5	2.500668884401624	1.211745516935557	0.08995413469364952	2.474738532328269	1.389042736243923	0.08856076553200239	2.455754021688664	1.531062062697506	0.08847209832368751	2.479998491925666	1.746353018958514	0.1127679904778291	2.459425121420918	1.709576603763428	0.1382453357039453	2.382963823213454	1.668010067937147	0.2523239680397052	2.378494183530991	1.391213828501938	0.2604684492229226	2.332402000808027	1.170476871634661	0.2262042165405018	2.332785125606595	1.125878303041651	0.2149788529252255	2.331664464738591	1.050911776137325	0.1596255284799118	2.342188299145825	1.082801618457796	0.1498884082903132	2.494291665965042	1.711660620623699	0.08042842297122445	2.556040445439954	1.681974033007975	-0.03218346908521051	2.589330409581666	1.405464752523975	-0.08301815584754006	2.523768360784119	1.190241871991695	-0.1523721402127712	2.55937362688042	1.113641085795928	-0.1344273717629152
17	0.533334	2.501769941428536	1.211547421653854	0.08852884085333047	2.476021170953933	1.388859535328519	0.08737635999256767	2.457270047346519	1.530896649612599	0.08755716194731115	2.48170830885115	1.746128938330175	0.1119458860700519	2.46107554310867	1.709375031534293	0.1373961111155017	2.384604335545051	1.667809433224821	0.2517560658615062	2.378925836630131	1.390483053774665	0.2582144675146635	2.33466594953531	1.169716662683993	0.2243694468806529	2.332089205184416	1.126688361497393	0.2144024222394851	2.330070558042009	1.051841273161584	0.1593576832092804	2.339736898276424	1.082133941682147	0.1508792881815562	2.496017253880595	1.711431414731681	0.079604806163768	2.557541713384046	1.681836263186358	-0.03300392109929094	2.590926602074047	1.405454783573028	-0.08296807363134637	2.526331685698056	1.189661790352114	-0.1521114722059419	2.560920593231156	1.111813573103578	-0.1356774349239261
18	0.5666669999999998	2.502945440727464	1.211246949854663	0.08699829027465686	2.477391490283418	1.388562137097005	0.08605212661935294	2.458892978961666	1.530607201538859	0.08647182142103023	2.483441420788628	1.745782889526905	0.1109224135189876	2.462754273458263	1.709054077408888	0.1363299917950023	2.385929573838433	1.667529005503436	0.2507312070953016	2.378815177419072	1.389860173881906	0.2574010674563023	2.334780975893176	1.168976632445968	0.2237504821922559	2.33115694393355	1.125486794744715	0.2141920242834991	2.329564073251512	1.050281892550858	0.1606108480265746	2.336929979510757	1.080500760764131	0.1527130857061131	2.497778497719012	1.711077541426917	0.07860620471320212	2.559370305473848	1.681603244307681	-0.03391935346176714	2.593084664776501	1.405363737900375	-0.08241249792484703	2.527783586762294	1.189553385629252	-0.1513044091949602	2.560922094400437	1.110030401245897	-0.1362652946252266
19	0.5999999999999996	2.50424875066431	1.210875925596515	0.08532216911092853	2.478899142063821	1.388186216487111	0.08452692603994039	2.460660205717833	1.530231725709334	0.08512904047411202	2.485215117146122	1.745364870943135	0.1095449377840767	2.464474910117073	1.708666108278019	0.1349075518651595	2.386995922526867	1.667237431692381	0.2490435153298607	2.377324083831666	1.389609512577304	0.2571662382307047	2.333008366206212	1.168506919409856	0.2244418959354653	2.329193654421942	1.122830029039952	0.2144264686763786	2.329503867714727	1.047098822832654	0.162554941567313	2.336592400106281	1.078822342142926	0.1536979408520191	2.499602462537161	1.710643008645636	0.0772888628496389	2.561548626749594	1.681281348329265	-0.03508640779826977	2.59396409269863	1.405158108591758	-0.08218482732212663	2.529574945769063	1.189441121091725	-0.1509356129805471	2.561625412403933	1.109171392598813	-0.1343703861480283
20	0.6333339999999996	2.505718706289602	1.210472245255257	0.08349026723163176	2.480583520428958	1.387776798233938	0.08277642628814566	2.4625938785777	1.529819533699809	0.08347863391008786	2.487056935924199	1.744938194895479	0.1077153006960949	2.466271949117082	1.708276652175818	0.1330463795919027	2.388037553844208	1.66699120400502	0.2466320548251134	2.375675368193083	1.389841502156854	0.2568858145688947	2.330771852095586	1.168547658042868	0.2258702505131935	2.328267480495057	1.120648287237785	0.2151444659625156	2.330575868542624	1.044867614750819	0.1645168157602646	2.337228495658791	1.078239830520079	0.1540541214173207	2.501513469486738	1.710184510269381	0.07555426649160756	2.564049964352889	1.680878848358577	-0.03663141003843622	2.595173990712477	1.404823564955093	-0.08266486926095003	2.531911700408437	1.18928401545756	-0.1513251697804496	2.562914336935642	1.11011062641648	-0.1373503527559694
21	0.6666669999999995	2.507376679505464	1.210070404995338	0.08152002718569659	2.482471826219825	1.387376276181359	0.08081599782314824	2.464701237684984	1.529416913573312	0.08151581730648995	2.488990175706031	1.744559640337272	0.1054229341397739	2.468175765560792	1.707943708496654	0.1307428818931	2.389259115794397	1.666821302438311	0.2435653275848014	2.375332523573254	1.390396182169945	0.2558335461865541	2.329710633601856	1.168873466975146	0.2270892929608012	2.32981186744078	1.120149177537646	0.2157587692442532	2.332962916852461	1.044931684981957	0.1663528469112454	2.337101086896374	1.078084512781285	0.1551042572577799	2.503528794256683	1.709754192319584	0.07338574932731909	2.566817603975868	1.680404269381475	-0.03858153480045239	2.598262574356324	1.404142926936965	-0.08332196194938823	2.533371667395285	1.1887556865433	-0.1514104537594129	2.563434499346086	1.110838631391244	-0.136287110399641
22	0.6999999999999993	2.509225522721218	1.209687418813505	0.07946467915669142	2.484566193568294	1.3870038666351	0.07869906264545061	2.46696379615965	1.529041681402279	0.07928747233886628	2.49098513051801	1.744245554412051	0.1027367560840748	2.470149033468538	1.707684071773832	0.1280631435314003	2.390609963179501	1.666720754041338	0.2400218928712706	2.37580602362042	1.390775293394318	0.2540066336201192	2.329498346261226	1.16886653783736	0.2273084459557142	2.331044354124175	1.119297392023951	0.215514998586364	2.336083444023726	1.043317350879189	0.1678533419714146	2.338272374602381	1.076141943205992	0.1557369333351342	2.505632622171688	1.709368444070253	0.07084737107211463	2.569639686105038	1.679866425086335	-0.04087804649913156	2.600434131681647	1.403005139644594	-0.0847375757670689	2.533764993539957	1.187522779717248	-0.1516855482582358	2.562487670363826	1.109510089216624	-0.1395578388099303
23	0.7333339999999993	2.511262355575632	1.209331592436981	0.0773943087770078	2.486856948086798	1.386668374669121	0.07648893759123232	2.469359978074815	1.528700633484131	0.07686035586180076	2.492996998666902	1.744000469115314	0.09970924895113518	2.472134297914329	1.707503962764302	0.1250634278166566	2.391937242769825	1.666700781904487	0.2361382818670605	2.376725765671432	1.390782650253271	0.2515300174297616	2.330182013758492	1.168287862522207	0.2260075303853664	2.334170219911254	1.117246503158019	0.2140103849041195	2.338601828537768	1.037956253248727	0.1684952330955956	2.341538048538083	1.07187491343178	0.1557088464714038	2.507800736089001	1.709030881986097	0.06799404488275691	2.572359704547856	1.679283555190759	-0.04347045830572085	2.601910699650125	1.401646365488867	-0.08724260758718227	2.534394174335132	1.18584032905828	-0.1533453084782838	2.56217551339406	1.107335651514075	-0.1422310623312771
24	0.766667	2.513477976621556	1.209007189913162	0.07538976361170076	2.489323066455639	1.386372859336165	0.07424938394721828	2.47186638742016	1.528394195932435	0.0743064762830991	2.494993099792266	1.743819417482881	0.09637437668352522	2.474088871812935	1.707401842719858	0.1217877695540397	2.393164032316539	1.666804598595188	0.2321225090101666	2.37772175585103	1.390718556608722	0.2492732661143518	2.330721518296327	1.167865696294836	0.223414455361408	2.334896335612596	1.115696191467251	0.2115538381368949	2.339539267883668	1.034424281684029	0.1675494665120015	2.345933232682772	1.068692644591595	0.1543018646345596	2.510014067252493	1.708734998544487	0.06486441467344575	2.574854705425602	1.678678960725266	-0.04633696336397736	2.602619977838093	1.400503829851882	-0.09024674074026634	2.534574265116314	1.184600137137625	-0.1551992688235715	2.564560890071346	1.106297316240319	-0.139795410660842
25	0.7999999999999998	2.515876648851865	1.208722893692908	0.07350619114990219	2.491966550404082	1.38612641736954	0.07201819643733133	2.47447685683458	1.528129306955134	0.07165123471617256	2.496994309528095	1.743704047475104	0.09273277620313172	2.476030790625868	1.707383319207751	0.1182439420902545	2.394301066891071	1.667086554675995	0.2280444419841413	2.378590052024027	1.390943180872197	0.2480284458090334	2.329526756128208	1.168212715862768	0.2204408951280445	2.338038144618129	1.115255721780194	0.2082568252457486	2.341483464264445	1.033551522741414	0.1656754070927672	2.34850013654256	1.0686469393814	0.1519731793598562	2.512286813951594	1.708480285448936	0.06146062608470612	2.577152198423756	1.678072558657691	-0.0494831437447778	2.605278402873604	1.399677404404161	-0.09345884992895823	2.534984082288823	1.184172500452689	-0.1582239424072609	2.565796099198865	1.106267922894603	-0.142414945508396
26	0.8333339999999998	2.51847194848607	1.208490244036293	0.07176738400455594	2.494801808448901	1.385942591348644	0.06981138468766283	2.477178990767297	1.527917849570561	0.06888348673926742	2.499055876336184	1.743661224768416	0.08877389792489677	2.478014737132487	1.707459003079224	0.1144262785896817	2.395447310413766	1.66759049919886	0.2239655177247885	2.379616033954574	1.391505831923811	0.2481002270495204	2.326272096773829	1.169354229074252	0.2173555274077334	2.343152201192199	1.115236388488276	0.2045448298425509	2.34521690138215	1.032279290147768	0.1641187626188698	2.351518596136487	1.069362132984769	0.1491953982697073	2.514650818435389	1.708271442945157	0.05776525601278182	2.579288805186377	1.677480375104496	-0.05294996877165234	2.608101858432489	1.39904289636557	-0.09652007254408625	2.536004957233325	1.184048976987077	-0.160515235022675	2.566823508666833	1.105246077218731	-0.1462561313789276
27	0.8666669999999996	2.521280929469482	1.208327131581494	0.0701675897326714	2.497847502608453	1.38584342018908	0.06763137829933571	2.47994916525229	1.527781706228401	0.06597689553792441	2.501244095145359	1.743711163645997	0.08449343171111763	2.480104903188089	1.707651842359094	0.11033389541224	2.396726053037868	1.668353594616721	0.2200173521925814	2.381696040025036	1.392246524406146	0.2487771520390419	2.324117992062711	1.170846553195896	0.2143859808876527	2.345748044341595	1.115655981262757	0.2017490879836242	2.349037423432431	1.032327502571047	0.1630947522450529	2.35189804320087	1.069699714019225	0.1469166602145409	2.517141407901073	1.708126340340685	0.05376007619912351	2.581265070713877	1.676915771833732	-0.05678132785914908	2.610068463938825	1.398558463836531	-0.09835040245900016	2.536561810616865	1.184223736587003	-0.161238302834961	2.569884782747149	1.105027015836128	-0.1457115838416321
28	0.8999999999999995	2.524318723423689	1.208252780969432	0.06871630509696028	2.501138060049299	1.385854167502293	0.06548298618875922	2.482815994862133	1.527748868221951	0.06290405449565299	2.503654068491933	1.743885778610543	0.07985079788318492	2.482409622583118	1.707995588463538	0.1059355110780013	2.398344907439497	1.669407071404896	0.2162024932755983	2.384323089312496	1.393068886392785	0.2493842058587448	2.323682340722678	1.172252405695905	0.2115613036346884	2.345466584248605	1.115708970452935	0.1989005570075816	2.349089235520521	1.032568870040414	0.1609423939766388	2.354487376118346	1.070315990952469	0.1435818657855537	2.519816358586459	1.708073766433197	0.04939809389295485	2.583160310944207	1.676386024527333	-0.06105731868295133	2.613248712446588	1.398094666141114	-0.1004109359567962	2.536349357070932	1.184548557856741	-0.1626277280972353	2.572314186815367	1.105865106912003	-0.144235469232922
29	0.9333339999999994	2.527596955328474	1.208288554263994	0.06747366416502336	2.504710313476624	1.386001086931833	0.06339338619612307	2.485833941173829	1.527849114749072	0.05964629582780024	2.506375766281276	1.744221054864348	0.07477706185381461	2.4850407142599	1.708527205136577	0.1011773998855225	2.400592334330276	1.670776545081587	0.2124570276861484	2.387741488405339	1.394097485108503	0.2491104973086463	2.325986281129361	1.173315470244624	0.2097334404388785	2.347223718905175	1.116123160762421	0.1961368460581187	2.348145487529425	1.033346527741981	0.1581870340342125	2.358096954250017	1.071094812488602	0.1395131680005985	2.522731122121505	1.70814695914899	0.04461221085751092	2.585104754310052	1.675894881402823	-0.06586904565862779	2.616976310357307	1.397488264147827	-0.1038363877652642	2.537526343730625	1.184323855310917	-0.1647701514027788	2.575622072306897	1.105973150430092	-0.1448200662377144
30	0.9666669999999993	2.531113376015464	1.208454764612996	0.06651841367195752	2.508591945937772	1.38630768231413	0.06140395660733864	2.489074930219731	1.52811003369055	0.05620848918150104	2.509493446348352	1.744751075433934	0.06921499862996476	2.488113929499247	1.709280282427683	0.09601684623486988	2.403750568637229	1.672464555171083	0.2085574913796449	2.391716314941509	1.395622796298032	0.2473477629519129	2.330819051595422	1.174384301266381	0.2089555094784409	2.350268503923944	1.117933817200501	0.1943848204438659	2.348745059462873	1.033887561894365	0.1564771548505425	2.359556080416144	1.072432126646724	0.1367877408004072	2.525935642125551	1.708378835521895	0.03935324729309954	2.587313052485338	1.675445253276747	-0.07127510412319001	2.620356354573233	1.396633620919846	-0.1073428532619377	2.539593713338317	1.183578350037378	-0.166485857749717	2.578825705201698	1.105606014378624	-0.1483281228576599
31	1	2.534849879060418	1.20875253361685	0.06590514612255073	2.512791532241785	1.386775942650347	0.05954937621344696	2.492612759745419	1.528538371695473	0.0526229097982677	2.513044014932563	1.745487968499417	0.06319799271440893	2.491699788549546	1.710259816219921	0.09048671173740615	2.40796583596071	1.674416964434643	0.2042862242016999	2.396262014430659	1.397528187474314	0.2439365293748267	2.336981097428497	1.175600933018411	0.2079075950857593	2.352067649037157	1.120633403520265	0.1931857128321122	2.349273571922385	1.03353111156241	0.1551462506852906	2.356215502739039	1.073886168898114	0.1350460466026911	2.529448267632562	1.708787019935058	0.03365572590944495	2.589946353970247	1.675035320186306	-0.07725193591230897	2.624553434796763	1.395327266358447	-0.1120947517795129	2.541653834348371	1.182011543962135	-0.1697430358928882	2.582911608490447	1.1045175123772	-0.1479463466104828
32	1.033334	2.538768259406652	1.209165131863747	0.0656604916055704	2.517276488127801	1.387387058021918	0.05787349741894541	2.496469741405252	1.529119684318835	0.04897939933161571	2.516963005374657	1.746421551503039	0.05689493142050199	2.495752411108811	1.711441684487401	0.08473869861752753	2.413160042262295	1.676546385825184	0.1996892235171896	2.401714593174627	1.399688858365914	0.2390665138011786	2.343883774150957	1.177140811579562	0.2056452330344542	2.354571083517909	1.124757063185426	0.1914657609097729	2.348215275572256	1.03607079630027	0.1533318246884207	2.35460578429221	1.074925828700254	0.1328453904321878	2.533216869727255	1.70937358194527	0.02767960032499562	2.592953530062803	1.674663410157599	-0.0836481949012937	2.629246613397116	1.393790046760083	-0.1177372795429837	2.544161006601873	1.179687128228895	-0.1724344999470787	2.587006130305516	1.101707594343491	-0.1483514644413561
33	1.066667	2.542778206624003	1.209656301592436	0.06579842588408774	2.521936860870596	1.388100328184527	0.05644022412169941	2.500570936447055	1.529816794461369	0.04542646618684013	2.521086326769049	1.747515090572802	0.05057852319694654	2.500100474314038	1.712772921291525	0.07901825218763725	2.419064638547152	1.678733927676344	0.1950032754464731	2.407714731314482	1.402064772514396	0.233540655059616	2.350237901450356	1.179250663549411	0.2024474575505432	2.357053061067757	1.129664258392397	0.1894347760320906	2.346702282162343	1.043587205129711	0.1518231981950762	2.365918781174452	1.07609317754155	0.1291651453026704	2.537113279942335	1.710117324340704	0.02168388102408168	2.596154635059293	1.674323305988903	-0.09017785144990756	2.632480738815597	1.392600620943945	-0.1235097123354925	2.546655758448901	1.177568710207787	-0.1734734662536474	2.58933023508964	1.098663077799014	-0.1465459556941846
34	1.1	2.546731312747233	1.210155446364342	0.06631664681765538	2.526589686532168	1.388838441874344	0.05532065170421968	2.504751752282097	1.530554040283148	0.04213509842842497	2.525220161813596	1.748682848270044	0.04461890746906408	2.504520433326374	1.714151453894834	0.07364686474728631	2.425238246385875	1.680814526900999	0.190481003322804	2.413084132436378	1.404361710323694	0.2288035554629745	2.354246697069906	1.181789596731777	0.1989499318607445	2.352536051091102	1.13324616876099	0.187804803998093	2.346837764128914	1.0480370552868	0.1513589864995096	2.37799304522722	1.077990725342738	0.125284812629475	2.540976695448096	1.710951145217091	0.0160201448295838	2.59941215738474	1.673990870987957	-0.09643752117773732	2.636750193032006	1.391967430451809	-0.1291715098353669	2.547843998560793	1.176804759897094	-0.1738114525546228	2.592047379567787	1.098991548828875	-0.1461082372708534
35	1.133334	2.550448032982311	1.210566150967863	0.06721349733745334	2.531008393585222	1.389497707212105	0.05460872953422688	2.508788710493949	1.531229125558886	0.03931829454206608	2.529164182009387	1.749807403416218	0.03948183075587722	2.508770632835633	1.715444228263513	0.0690260203503168	2.431116996753601	1.682612711368844	0.186468024307833	2.418527000003281	1.406308740130936	0.2256892212191649	2.358063367952723	1.184219881009782	0.1959268792876272	2.352517900172387	1.136509190574167	0.1870330465819528	2.348349816388464	1.049738959327368	0.1516185415702595	2.383728069242788	1.080341808076764	0.1238613666612355	2.544630888454758	1.71177683514291	0.01113290881733415	2.602696983379913	1.673625468794137	-0.1018856580783736	2.642554913732652	1.391824310131098	-0.1346120765466864	2.548904972002883	1.177322726437978	-0.1737769016812621	2.595073895727162	1.100853775784473	-0.1458155322226566
36	1.166666999999999	2.553728903243222	1.210774696158414	0.06850074081389021	2.534929141564343	1.389955876068639	0.05441276863833829	2.512405424769371	1.531720488117052	0.03721139401013554	2.532670903285032	1.750750335270151	0.03559527113372288	2.51255591851899	1.716500982405056	0.06553560363894285	2.43620466753588	1.683958375899528	0.183349399524825	2.423676223372591	1.407778941056026	0.223691375302891	2.361982312339684	1.186062610489615	0.1935611040520097	2.356525012793399	1.139519390809473	0.1869603695492531	2.350300546346622	1.050297023385345	0.1526574915881324	2.384282248240829	1.082082778528832	0.1230288129325006	2.547858745506874	1.712472067574399	0.007433577058236031	2.605907807989728	1.67317137052747	-0.1060294660961892	2.649192064220895	1.391922845193818	-0.1392488989541541	2.550317818262132	1.178347582386233	-0.1736972685866134	2.597361978687449	1.101759137073737	-0.1488712399068533
37	1.199999999999999	2.556369919535674	1.210658571331838	0.07022203130922101	2.538079248185384	1.390079464292013	0.05486516711796847	2.515311673619527	1.531892595609559	0.03606898865462815	2.535447555472463	1.75135606105269	0.03332009711618996	2.515537665613127	1.717158475695927	0.06350983366064897	2.439991064314019	1.684679517753236	0.1814591836979228	2.427710348566076	1.408674672212598	0.2228402691802733	2.36490295181204	1.187175450163579	0.1919070442822085	2.358310519447647	1.141148845111007	0.1875113799853595	2.353203945048861	1.048139807546881	0.1550740824176698	2.386358700683986	1.082301508245162	0.1222498403513875	2.550410068145135	1.712894624163243	0.005274939977009856	2.608803118195743	1.672560696521458	-0.1084669415568876	2.654462016925017	1.392119963064247	-0.1430723684155646	2.551968370280123	1.179187616615556	-0.174162315659098	2.600041331662038	1.101254670708941	-0.1506997054452936
38	1.233333999999999	2.55819312031735	1.210097477030613	0.07247003172670771	2.540222387718295	1.389735997067015	0.05613565317570755	2.517247927778941	1.531607025417935	0.03615874943866592	2.537233007931673	1.751463449099568	0.03296909637679373	2.517430133065975	1.717252537626941	0.06325118324514771	2.442148025116452	1.684614336748516	0.1811378700090434	2.430237949833236	1.408930979447089	0.2234556051256696	2.366743275084453	1.187453589226624	0.1918683352293477	2.355812440239876	1.140832947193737	0.1891012458848582	2.355369523387396	1.043769365866397	0.1580782150502069	2.382659113827626	1.081603247600404	0.1227341042541815	2.552052041521951	1.712893346686178	0.004965969011751856	2.611092280943539	1.671718594897129	-0.1088849583068799	2.658822642108718	1.392456140421274	-0.1456078899044276	2.553175494057585	1.180019610347502	-0.1740941169801501	2.60049807311134	1.101149727138942	-0.1478329891312432
39	1.266667	2.559074527383979	1.208983617500415	0.07540132656830596	2.541198097884664	1.388804946271957	0.05843529979230377	2.518018447177257	1.530731058081374	0.03774426629772457	2.537834760256423	1.750915471435895	0.03480133599349802	2.51804723750203	1.716627221575825	0.06502292337311402	2.442591589152098	1.683610664230391	0.1827027287119643	2.431058611591695	1.408272300057651	0.2246742236940665	2.368693938161878	1.186348106635511	0.1945588176873868	2.354158948533756	1.14016255276016	0.1931228322160005	2.356057304821305	1.042533904080253	0.161205344293069	2.373426787940215	1.08013995944322	0.1277187565883976	2.552597048302225	1.712317908522358	0.006763479842696781	2.612484325196681	1.670566536596301	-0.1070599183206963	2.660173592874361	1.392798712996309	-0.1453916340488572	2.552800956990199	1.180655169992348	-0.174076326258001	2.59792347399575	1.101294616176596	-0.1448097289113346
40	1.3	2.55894271353805	1.207235695431161	0.07926192432173258	2.540928746761504	1.387193577908663	0.06202297617224837	2.517514359562395	1.529155312882946	0.04107575014851163	2.537150631512771	1.749579607007277	0.0389985921302421	2.51731991411695	1.715155916005753	0.06902349938341676	2.441399930999941	1.681534355074499	0.1862922055811212	2.430280135961599	1.406274014700654	0.2262004048840482	2.371795583327585	1.183455278694493	0.1998285070906247	2.35548732341814	1.140052685425917	0.1999314417062855	2.355542505358619	1.04264908355601	0.1654855513134745	2.362444720932335	1.078464158669558	0.1381704401052243	2.551925113265883	1.711037793234842	0.01085706011273802	2.612826303714705	1.66902896109028	-0.1028300951462294	2.659150090323588	1.392775147961359	-0.1422546090573793	2.552078171888602	1.180710447187545	-0.1737765305521285	2.594484785440009	1.100986014486131	-0.1443759847567496
41	1.333334	2.557782735157213	1.204809875262459	0.0843340074911603	2.539405005907172	1.384851829512016	0.06715359820255389	2.515679504487285	1.526812444220956	0.04634136707386131	2.535136705694314	1.747375755792313	0.04563554550273288	2.515239917593859	1.712767268961285	0.0753535138860897	2.438720595128163	1.6783100908644	0.1919001531238112	2.427894039783057	1.402662384923124	0.228699050929989	2.374179719933357	1.178892544342502	0.2067912416818207	2.3575294914172	1.139232054640299	0.208286805101218	2.355408642853136	1.041054032456884	0.1711143450350146	2.356817476438637	1.077358639654522	0.1484931599255298	2.549968046593802	1.708968863661114	0.01733503616976475	2.612105435189307	1.667049573355576	-0.09611772323112396	2.656692274623596	1.391805308419548	-0.137528935557752	2.551564106110601	1.179310890386401	-0.1738209187651206	2.589333312590879	1.099108136813369	-0.1425810798454699
42	1.366667	2.555629915868001	1.201719500544101	0.09089303607853577	2.536670003527556	1.381795745607562	0.07405708797523702	2.512489676125527	1.523705427560454	0.05367341390755972	2.531748329388961	1.744313998213779	0.05469874904263877	2.511779064082757	1.709480355164126	0.08403197682309731	2.434558410635702	1.67396645069734	0.1994976303589252	2.423779169865017	1.397762017421917	0.2333012347096903	2.373150843861234	1.173508355779207	0.214461347650104	2.3576746271106	1.136794036389147	0.2166294897278326	2.359119914229689	1.038913487341406	0.1774562059752973	2.35385725871391	1.074903656480145	0.1562861244529442	2.546679230268948	1.706110593573846	0.02620270792124011	2.610234511226713	1.664612916807908	-0.08692569944281768	2.653660519008534	1.390002416715513	-0.1323479644906947	2.551713277499014	1.17691999806224	-0.1751699555026109	2.582559823289956	1.097307260852028	-0.1419643624155115
43	1.399999999999999	2.552554982478593	1.198026302819147	0.09918482368308461	2.532804436512901	1.378099115739907	0.08293252384812334	2.50794349733076	1.519901045741094	0.06315889249238851	2.526944914962208	1.740486454973782	0.0661573221478452	2.506893124644549	1.705394011316136	0.09505687122562896	2.428820459953986	1.668622047029793	0.2092783729139351	2.418477776999326	1.39207506227814	0.2407447256549962	2.369451190713565	1.168045667838644	0.2226236518787642	2.352251634229889	1.132982575113646	0.2256120554989476	2.361282005315688	1.033873417823382	0.1849257024755205	2.350722624492788	1.070694337733094	0.1622357179725645	2.542035724749261	1.702540610943756	0.03744198159692819	2.606987798513986	1.661746578892936	-0.07528246415545575	2.650768829376817	1.387821412634025	-0.1256103224426216	2.554355432000388	1.174401681958173	-0.174653561512838	2.577373827123417	1.096012055928782	-0.1456498080166182
44	1.433333999999999	2.548660473718689	1.193825405594821	0.1093580171100603	2.527922297779343	1.37387291567465	0.09387231640247515	2.502078048022203	1.515507930838887	0.07477067627316854	2.520695053431063	1.736036050111633	0.07987500079246888	2.500529671839175	1.700655735838521	0.1083200595437204	2.421383021697611	1.662436239742783	0.2213775913235763	2.412411426945154	1.385710389680795	0.2513818648057606	2.364764060019947	1.162511261719117	0.2322808551045513	2.347713718622507	1.128473805173021	0.237467389896394	2.360969329704923	1.032011347401061	0.1930840414607575	2.358831903244059	1.068098463500376	0.1670473612637475	2.536044581204602	1.698386440567369	0.05092594880814424	2.602074385033708	1.658511274400516	-0.06133510179994099	2.647515365259135	1.385167588596595	-0.1166964993139279	2.556099290731952	1.17232904645014	-0.1699782650271946	2.568418504142395	1.094417743447234	-0.1501063882660371
45	1.466666999999999	2.544096506082357	1.189235977500683	0.1213812757697781	2.522197545568458	1.36925300766064	0.1067940155431912	2.49501585102876	1.510663915768521	0.08831222704705122	2.513053491861079	1.731136236380703	0.09555506154391338	2.492723961188499	1.695442370246419	0.1235482909252508	2.412182964003916	1.655589210840729	0.2355340169389494	2.404406340868162	1.378261932428979	0.2648089051104961	2.357084686897496	1.156119686194869	0.2416979957574505	2.339268987261053	1.122245206883868	0.2481469223707626	2.358151178331942	1.029468479524586	0.202939553517419	2.362956224388569	1.064712049430565	0.1754168411460654	2.528793423454557	1.69380682626426	0.06636678769990735	2.59542461622278	1.655001541119257	-0.0454140241296425	2.643146284394802	1.381314584428049	-0.1048398268755753	2.550628855894228	1.1703800314788	-0.1607139612613598	2.564025820169254	1.092339823714614	-0.1391317846586075
46	1.5	2.53908694755076	1.184406578617479	0.1350383480482365	2.515892762784778	1.364406510011264	0.1214654198227131	2.487006925503686	1.505546086468294	0.1034933137568271	2.504273089094074	1.725999408651139	0.1128562631123339	2.483751294702852	1.689969979398927	0.1404146763456701	2.401632739529873	1.648318774638907	0.2514273695180348	2.394522489040266	1.369423750564813	0.2808683135763626	2.345306109704522	1.147879821119368	0.2504543198232598	2.324301547732852	1.111184716118768	0.25374296921782	2.353652095638445	1.021203074533527	0.2148262516220559	2.344838472020348	1.057747885720376	0.1901721435724946	2.520511181669029	1.688999242944477	0.08342320314576925	2.587380889857714	1.651347529697911	-0.02792099475714673	2.637459121196313	1.375460324319721	-0.0887128314407831	2.542699532575371	1.165862168973027	-0.1498261673108259	2.558532093321864	1.087388683338557	-0.129403464759648
47	1.533334	2.533916441566403	1.179529501539296	0.1499469157281078	2.509322408024832	1.359539188304324	0.1375045093665281	2.478373793135924	1.500373437363536	0.119929045628256	2.49466047923138	1.72087605761552	0.1313629041587825	2.473952053382491	1.684491766453414	0.1585143345915912	2.390380185779569	1.640948821276464	0.2688051140224722	2.383776674794932	1.359930053642881	0.2999989914056632	2.330494458431073	1.138615443004541	0.2612732627541455	2.301552797893649	1.095312373820421	0.2537383950315349	2.348556157163172	1.006521188498961	0.2288924538868584	2.316734481296136	1.047878044880036	0.2103351497888008	2.511478659933097	1.684201925192825	0.1016747766887781	2.578400649351934	1.647712259144847	-0.00930382469581079	2.628440164939189	1.368420345640097	-0.07091793882174628	2.534741991608318	1.158354528166652	-0.1361405648904719	2.550253788955329	1.076620811259132	-0.1137946204289959
48	1.566667	2.528867898192253	1.174802032599707	0.1655921064588866	2.502801461696686	1.354851970383972	0.1544014504942983	2.469506824946587	1.49536355367357	0.1371591978898102	2.484541398720014	1.716001205685402	0.1505642632330376	2.463682458596188	1.679246154248662	0.1773416075322879	2.378950493403059	1.633822416889574	0.2871543586804539	2.372268656145984	1.350967997735399	0.3206775717749555	2.315610747603388	1.129992566561965	0.2767163832638944	2.280302382068269	1.080184578980984	0.2538065057069298	2.341441814372399	0.9901818212958642	0.2435687775640979	2.307357313507832	1.041068669735594	0.2277373197663377	2.50201150413305	1.679642145076655	0.1206199299602665	2.569014507191953	1.644261879981981	0.009942135363928281	2.617452791558594	1.361958780697343	-0.05371657694518264	2.527640472248677	1.151038971803777	-0.1226699484910189	2.541840729170347	1.066778541085296	-0.1002559335331166
49	1.6	2.524139474371283	1.170384568050967	0.1814141259936383	2.496573930435192	1.350502525376204	0.171599093738521	2.46079119250752	1.490695039114781	0.1546868110105626	2.474226925761797	1.71155594024208	0.1699126264220804	2.453254858928488	1.674419445763534	0.1963425015789239	2.367437932989873	1.627213357030179	0.3056401593822486	2.357753859429609	1.343141994980275	0.3411126088644157	2.298503117513418	1.123177784521379	0.2939554397926261	2.267261446485687	1.071951205803267	0.2603680548902052	2.325519222956405	0.9793092816364261	0.2583539196902278	2.294788826289075	1.038645197192677	0.2423850699720713	2.492431334651091	1.675496388963551	0.1397336838759687	2.559698482489769	1.641134108537043	0.02932465041264564	2.60946049388994	1.357812744239232	-0.0366584735382431	2.520877522782649	1.148665529883336	-0.1126875863741983	2.538197297607405	1.068053268880901	-0.09509220708369698
50	1.633334	2.519885583602742	1.166378002786074	0.1968916567918275	2.490850747225031	1.346582912998758	0.1885772986215842	2.452580672216775	1.486477107344971	0.1720409276788051	2.46409569983584	1.707634547549653	0.1888901354762324	2.443051076298538	1.670116948854622	0.2149945284425044	2.356024413173721	1.621308553868605	0.3234833182712798	2.342508701430897	1.336458516445867	0.3600409310591178	2.280934981506552	1.118062593925087	0.3111271713729323	2.245241955064476	1.068151036024391	0.2734955345193497	2.30490074787454	0.9763244496241288	0.2756217338214868	2.277326588727728	1.036508858691593	0.2590753351165063	2.4830946117963	1.671853913634366	0.1585196415740888	2.550926436960182	1.638396869294935	0.04839973636694771	2.604702481195011	1.355270622945512	-0.0188313745271288	2.512425222905653	1.14985012246436	-0.1005745204757274	2.529238759485899	1.071953129220456	-0.08083344291067143
51	1.666666999999999	2.516258137313036	1.162835421772477	0.2115149102090696	2.48584083565762	1.343132818221805	0.2048478244362928	2.445200679224799	1.482761744330023	0.1888020502279157	2.454571862984953	1.704264316952685	0.2070511724406364	2.433513834507385	1.666379963671639	0.2328525852486953	2.345140722725202	1.616226596433954	0.3401846913474471	2.33191644496732	1.330927963861813	0.377317561073163	2.268251743275377	1.114131638802544	0.3269631635569089	2.223666817151885	1.065085583646566	0.28994182432069	2.293954033743336	0.9824193366521574	0.295437310243913	2.265210363140876	1.035663746597475	0.2814762864186479	2.474372436734341	1.668736795844301	0.1765420827020278	2.543163317583578	1.63606374879762	0.06678979276970175	2.59933235922185	1.353334949414623	-0.001682327749616234	2.505779264810346	1.15131705822298	-0.09213225162849012	2.523336839779492	1.072273826058856	-0.07380275179775528
52	1.699999999999999	2.51336420854156	1.15974819518661	0.2248161656377979	2.481684893014746	1.340124976643436	0.2199529142357137	2.43890599446099	1.479533686046622	0.2046056531184801	2.445996445308602	1.701399070779804	0.2240044708190362	2.424990948244623	1.663175784193078	0.2495350564197276	2.335090068919061	1.612009702867544	0.3555478918687032	2.325271378742327	1.326650373764972	0.3943806363740609	2.260369808048175	1.110767519052365	0.3422548982723616	2.218470066521525	1.060763989874751	0.3063674468208291	2.293116034884115	0.9823937213214002	0.3109586911094658	2.261722248144014	1.033568100261134	0.3023015577648128	2.466571368376261	1.666095827977382	0.193411672564312	2.536549527423951	1.634103945902521	0.08411427788274491	2.593784873005072	1.35222632543348	0.0140054999059039	2.498760242489857	1.153076751053799	-0.08338386430162628	2.515810878210832	1.072527124587564	-0.07120718175911425
53	1.733333999999999	2.511240216411129	1.157032392015765	0.2363215142238926	2.478437111608813	1.337450529471045	0.2333916420209711	2.433887509378998	1.476694784565734	0.2190211524816526	2.438632020322588	1.698896064240232	0.2392901580622463	2.417733988997274	1.660373859045439	0.2645916032369591	2.326032071074754	1.608615154642593	0.369237342748689	2.317226177539098	1.323763547874347	0.4104396067102272	2.253346987692454	1.107865790350468	0.3559988025512419	2.217460140980409	1.056628068705824	0.3218791930169231	2.291379462375074	0.9782659086597612	0.3228100323404869	2.251946848141063	1.027742327954037	0.3125652031909701	2.459939084577607	1.663790641195848	0.2086695899954812	2.531083325189552	1.632436990976151	0.09987673635770788	2.586339810595815	1.352443951809214	0.02683931681289804	2.48880818082413	1.156068359565815	-0.07705625735383896	2.505391956434265	1.073478928754198	-0.06492611890702996
54	1.766667	2.50986429998154	1.154538217796914	0.2455710186868473	2.47607652022915	1.33493296983782	0.244628870929887	2.430266171384007	1.474077904040234	0.2315438601913974	2.432718340447406	1.69653411915398	0.2524259599965529	2.411964574151107	1.657763411230397	0.277539816993537	2.318253669412258	1.605912254642456	0.3808878040530221	2.304037748020771	1.322107726205182	0.4235589543021875	2.241724974387351	1.105276617811504	0.3669362465394493	2.20560353742083	1.051986475472875	0.3346336983907522	2.279944508155945	0.9761347314915947	0.3369111559724516	2.213154498466518	1.019726112484053	0.3090138862422548	2.454691085856444	1.661606686524216	0.221822636641639	2.526774971615148	1.630935993029429	0.1135232493436921	2.578736510837651	1.354279221592357	0.03647669450035423	2.479433634208131	1.161185656278235	-0.07222121560928957	2.497993440001508	1.076460127049817	-0.06029453631801245
55	1.8	2.509187092250655	1.152070994326113	0.252206609249314	2.474538268430261	1.332355936763953	0.2531700074843556	2.428098675321667	1.471474909922595	0.2416523389954995	2.428490566793716	1.694055636011964	0.2629487340298419	2.407900073435051	1.655095353407125	0.2879129472270334	2.312268574527088	1.603682213178266	0.390121396861821	2.288419562279775	1.320980534157748	0.432777491198467	2.227205752461852	1.101685167687417	0.3768485211530339	2.182880706781601	1.043999773488418	0.3423501909206113	2.259168768408798	0.9708490986778067	0.3533108105934721	2.177194903494135	1.015150606941381	0.3055374014838058	2.451018759549698	1.659292693862134	0.232385417253109	2.523723837412787	1.629437609874284	0.1245003305871449	2.576967041200149	1.357160482626605	0.04294157967398255	2.473525467165858	1.16860723070747	-0.06792894269974523	2.492294694022789	1.083684236902559	-0.0604640299034265
56	1.833334	2.509167054002496	1.149425555174535	0.2560699522245969	2.473751756896116	1.329504453811338	0.2586751884854446	2.42738729655188	1.468677334630945	0.2489246398702927	2.426177091519101	1.691225043871081	0.2704735041763831	2.405754789298985	1.652141796898238	0.2953322505496804	2.308702578614392	1.601705553377716	0.3967475533781292	2.274463249776401	1.320168244122141	0.4381535623751445	2.214389069920887	1.097204568900753	0.3888074254462835	2.165701325967666	1.037318181380934	0.3453624854659061	2.242298121744065	0.9709557555539077	0.3696450783338939	2.15682839614213	1.014622907416482	0.3071337756256659	2.44908821387496	1.656612432894031	0.2399501475484172	2.522020102309277	1.627773325958421	0.1322685553690704	2.578210685762177	1.360091159339756	0.04778993362689016	2.469471684584033	1.177041674882787	-0.06537166653398221	2.485795815119721	1.093859516329498	-0.06365953163340037
57	1.866667	2.509804074890191	1.146407119013128	0.2571622644811881	2.473689847259237	1.326184215793796	0.2609908342352755	2.428109873812815	1.465488359525846	0.2531020778105167	2.425976450142299	1.687836523048122	0.2747903804593311	2.405719911922205	1.648700743898025	0.2995897936110443	2.308061671923351	1.599772300557754	0.4008150961306528	2.265367760179852	1.320017764396579	0.4417822146261259	2.206542363135104	1.093929238177764	0.4027193510432218	2.160610231061016	1.040366381269817	0.3449512718749191	2.236188878904406	0.9866624970183242	0.3827116800618094	2.1517594514245	1.022059995789917	0.3098428710101347	2.449031369001503	1.653357119754602	0.2442877026172365	2.521690925467782	1.625780578220546	0.1364457270110057	2.577838034497983	1.362073229403931	0.04920350646604913	2.464041719160397	1.184029552937629	-0.06641429555988596	2.478023501518759	1.1009533531459	-0.06601352101959383
58	1.899999999999999	2.511130258004912	1.142858172947613	0.2555846196474754	2.474365638932661	1.32224742108343	0.2601359400827368	2.430221336648842	1.461749343620846	0.2541095364199	2.427989178818768	1.683737773718799	0.2759087638522653	2.407885892438865	1.644616660719431	0.3006830955272474	2.310549001386434	1.597650431612289	0.4025129054094039	2.262587979343032	1.320868105537555	0.4450648954583035	2.204124708343862	1.094814091526959	0.4106806408056429	2.157532281930048	1.054834595854914	0.3414895529445691	2.233310284119717	1.026595721811359	0.3908221567675019	2.143199091213699	1.040474641419342	0.309093375880357	2.450908125072604	1.649373704897815	0.2453930693219612	2.522671446601435	1.623324779175574	0.1369441300084392	2.578611514707256	1.363169929792071	0.04529534739106238	2.459437063046706	1.189123752749915	-0.07131403735997763	2.470784889452397	1.104843131754307	-0.068470676977752
59	1.933333999999999	2.513203198497657	1.138664184857215	0.2514758045765809	2.475831509804482	1.317595996206142	0.2562471476979498	2.43367068351088	1.457346316749915	0.2520096381512863	2.432215976666077	1.678830148063257	0.2740290117125063	2.412248649239727	1.639779320745236	0.2987829716817998	2.316119562488778	1.595068848493335	0.4020111387842729	2.264935550976127	1.322931735968093	0.4486706927914303	2.207333325757936	1.101829742347713	0.4050383044656471	2.152212318491953	1.073143607416071	0.3352746327576886	2.23095189678572	1.052811593049599	0.3893745854076525	2.13417932104945	1.06179815723119	0.305860581475719	2.454705783511952	1.644568529083918	0.2434523728997476	2.524929839355983	1.620313585633322	0.1339726862586131	2.58208899692946	1.363973194271097	0.03862128548818364	2.458145715716845	1.193460472809448	-0.07584351321701559	2.467862827656447	1.110265215723934	-0.07100515520548457
60	1.966666999999999	2.516095631492471	1.133731025802148	0.2449857718620622	2.478154536900038	1.312153246255381	0.2495119581690749	2.438384577917261	1.452181747998298	0.2469181443890555	2.438514567545333	1.673033655567449	0.2693427813087898	2.418664465832955	1.634092073872381	0.2940664948798316	2.324490095031244	1.591712919515206	0.3992135864799326	2.268504238428592	1.325950541794061	0.4513949151152953	2.2138079359987	1.114809381560476	0.3866514998334021	2.148938168324392	1.093516821457644	0.3248609537811254	2.23417080785264	1.072734278162375	0.3771169520909471	2.134990976294471	1.082523224111144	0.2949361296293369	2.460309617195258	1.638871483162925	0.2386483459933266	2.528493007472167	1.61668650760838	0.1278182772025037	2.590299247554755	1.363710417120738	0.02928277084566894	2.461892923274587	1.196716242721731	-0.08058350711845422	2.465339290970348	1.117543105048224	-0.07672934240656358
61	2	2.519883038270488	1.12798564328425	0.2362921079020943	2.481382754604124	1.305864803619269	0.2401579181292119	2.444245993219026	1.446182957825798	0.2390062800251561	2.446592762103184	1.666301461484547	0.2620529160173339	2.426832080678015	1.627486430510372	0.2867359706662608	2.335110846779379	1.587252302960673	0.3939690571016237	2.26857709570021	1.328684280952171	0.450374782073405	2.216354058729082	1.130241208620192	0.3634081899494526	2.159572545853536	1.111435210974434	0.3091703229373243	2.24134905484752	1.09223615533158	0.3576474599059061	2.147069930954779	1.09952282716414	0.2791658101477636	2.467498988406434	1.632248089452007	0.2311744991569297	2.533365550613225	1.612435364329653	0.1188078569644907	2.599933323904858	1.36094940492654	0.01622875697144105	2.467509733518582	1.197059659461483	-0.09049080844046152	2.461092701474626	1.121497563758662	-0.0880143245158513
62	2.033334	2.524628839999505	1.121408449669519	0.2256479503601044	2.485547286030168	1.29873159735008	0.2284817211297501	2.45113491963934	1.439339035500516	0.228535837274759	2.456041306905886	1.658657428564569	0.2524352842033678	2.436329190283574	1.619960517296589	0.2770655911108171	2.347192104929076	1.581429612800059	0.3862179103561492	2.263757844447202	1.329619168671405	0.4434147616830464	2.205760627867845	1.144601862549543	0.3386032976840868	2.154447151023098	1.125048662884868	0.2887837035005206	2.228203814503434	1.105405491708809	0.3336873226245856	2.136730784162582	1.108760168152422	0.2607388772758988	2.475976870631016	1.624736301668467	0.221304661245186	2.539455023154593	1.607619165064422	0.1073493848026756	2.60830660077817	1.355550643044677	0.002833015834070544	2.471289048775131	1.195724412960048	-0.1026998647311592	2.45321736573168	1.125308974054113	-0.1149871253376958
63	2.066667	2.53038453731848	1.114043412115448	0.2133461169284251	2.490689720187878	1.290820432634399	0.2148282381011429	2.458957272677832	1.431708677469186	0.2158252663549745	2.466445694332334	1.650200261724225	0.2408463350148518	2.446752119311202	1.611586456726319	0.2654034854260226	2.360157719504786	1.574127758890102	0.3761148196815178	2.260075301926872	1.327427116255065	0.4319494807349242	2.182908789641048	1.15575595953942	0.3156193362024133	2.112370135923432	1.134762660902711	0.267497448085626	2.187415469735098	1.109388022011804	0.3075160141182483	2.091086539919488	1.113266650827683	0.241904002602451	2.485434502560413	1.616448526359223	0.2093889943001768	2.546598547319642	1.602345077060499	0.09384571148561481	2.613811921933114	1.348442899672932	-0.01061703038944381	2.471676160447084	1.194401714053844	-0.1185554719780129	2.450087392283489	1.125544364954324	-0.1302835280050492
64	2.1	2.537168395431022	1.106006765749565	0.1997027785386633	2.496861271405666	1.282277705309483	0.1995865149312699	2.467662136797659	1.423438343688034	0.201245873551111	2.477494938123189	1.641125157889191	0.2277652803601281	2.457832433033394	1.602535526201614	0.2521998076371548	2.373681497542635	1.565395510554884	0.3638689182642735	2.264340325757204	1.321115806646375	0.4183967412477264	2.163272906057878	1.164957362037214	0.2938725985340055	2.09077052885769	1.141515135543919	0.241793207351482	2.164064760652039	1.110705566111053	0.2802027045423788	2.066388035097737	1.117558051459541	0.2216517030408213	2.495620537909065	1.607588407088533	0.1958942975646191	2.554784838788963	1.596749993974048	0.07876582369365953	2.620300579515223	1.341494308940845	-0.02573579820467085	2.472497515473282	1.195283929332089	-0.1365936488199369	2.455924240743203	1.122425304567156	-0.1332267312188357
65	2.133334	2.544892254078411	1.097471824689787	0.1851342573489857	2.504054865182258	1.273314215246235	0.1832754155004669	2.47717691779839	1.414746469763168	0.185307586467028	2.48894666291767	1.631704310044095	0.2138066222530251	2.469362940793921	1.593066072988986	0.2380248926795841	2.387316144023826	1.555443656763796	0.3497360642805476	2.275407755642732	1.310369959512214	0.4019210470511741	2.152950318928772	1.173557222123787	0.2678347024905061	2.093136386399729	1.148384332900204	0.206953190276604	2.163927900839417	1.126852486540882	0.2474729140783209	2.074954137955718	1.12059969703646	0.1903610906996219	2.50632194870595	1.598425405580636	0.181442231883697	2.564143647337186	1.59096369858921	0.0627965283116972	2.631652020529962	1.335927032036059	-0.04447384807552495	2.473505482716845	1.199656048769284	-0.1507550167044564	2.459830345311071	1.121976000065504	-0.1391913889494443
66	2.166666999999999	2.553331971692215	1.088658287756142	0.1702222930956744	2.512130335524449	1.264183943456988	0.1665927653485726	2.487286376073132	1.40589366906405	0.1687028591036096	2.500476190773056	1.622252540571663	0.1996053241554508	2.480995375851486	1.583496611825724	0.2234914419361348	2.400336268021783	1.544677461440072	0.334234466772897	2.288149872624317	1.296358664846	0.3806796250149733	2.149174656452928	1.181984347264959	0.2363301438504973	2.097021635387819	1.156522784658136	0.1671843460126245	2.16965109002422	1.143591313612809	0.2071207375245634	2.081640126115305	1.125134643388795	0.1512371420793212	2.517265033370262	1.589255002991624	0.1667168247553171	2.574691752386835	1.585086246933754	0.04681588775378308	2.6472792124456	1.331758907819422	-0.06805539734377442	2.475112182500611	1.206440506844677	-0.1687845469987116	2.45806756477516	1.126689567995933	-0.1670575876701419
67	2.199999999999999	2.562145161339294	1.079793109518124	0.155646968726156	2.520783383316498	1.255131927023348	0.150303043677316	2.497619734605546	1.397125710747016	0.1522078234052274	2.511647440336452	1.613054700762728	0.18575076244993	2.492218070610428	1.57413041353744	0.2091942463757222	2.411914064811604	1.533642276874187	0.3182567804148299	2.298624595310421	1.281446039830137	0.354899452317554	2.14736640624879	1.191003264503157	0.2022324500008118	2.096476647013757	1.168236947469566	0.1260757362346349	2.174231549289369	1.161425285880362	0.1613447899946656	2.076902746174468	1.145386154187208	0.1022877083335824	2.528092444599557	1.580333682930064	0.1523765588195167	2.585939499643556	1.579192736369199	0.03165655232027986	2.664686838240234	1.329236905804822	-0.09423772546134536	2.480152696578913	1.212847808245053	-0.1875327686606689	2.466761570362497	1.132765704651367	-0.1791997254746888
68	2.233333999999999	2.570940860327335	1.071075560417864	0.1420101755921535	2.529614138151173	1.246355978807448	0.1350580408571919	2.507755373804551	1.388635368137866	0.136516828497929	2.522059679226761	1.604316499294663	0.1727363449293306	2.502553042994375	1.565200043970796	0.1956400301007155	2.421272064263706	1.522907207591768	0.3026876222590539	2.304605697492385	1.267922388856949	0.3259681283416518	2.147915676801181	1.20174031568107	0.164428094354068	2.098314642475723	1.183146799082635	0.08540720877284187	2.175395230338413	1.178309621745123	0.1144309559143396	2.080642073416518	1.175523644642206	0.05632430185925894	2.538457409581102	1.571838912088461	0.1389773561773446	2.597214336149998	1.573322209612547	0.01797458591058052	2.679138092923307	1.327801275246992	-0.1154745500709245	2.486934007736294	1.217140826780627	-0.2012809528617322	2.475215653714308	1.138530622516233	-0.1960725334298099
69	2.266667	2.579345014892888	1.062658350058193	0.1296440869345019	2.538217474567927	1.23799464849421	0.1212559497443371	2.517314222339491	1.380553339361126	0.1221164569504104	2.531468313603844	1.596161163189711	0.1608427650835784	2.511718291998891	1.556860406958909	0.1831348136271534	2.427974441326227	1.512947670244955	0.2878258367179442	2.304804121100779	1.256932980665129	0.2938358911473396	2.147485458114262	1.214166064550399	0.1239650246531388	2.092823320027263	1.199099567867486	0.04541605566505967	2.169541856245131	1.18725285457785	0.06939092974130731	2.07400047389077	1.199300581909162	0.01373587211969772	2.548103091785534	1.563867032132937	0.1268455172641237	2.607970535161117	1.567481183367336	0.00606317382508704	2.694624453398113	1.327019973341422	-0.1305830446118504	2.496635653112123	1.22133607365856	-0.2106617360363837	2.483838541434201	1.146811808486801	-0.2041317622808622
70	2.3	2.587032188924776	1.054626979717869	0.1186892466185823	2.546240414481119	1.230110058056061	0.1091091100881725	2.526017264666389	1.37293098804404	0.1093341575399084	2.539761168601156	1.588622509871387	0.1500710748222103	2.519608878001382	1.549180473716413	0.1717415771663809	2.432113206518165	1.504156054266595	0.2736396018276045	2.301035953906478	1.249567908881308	0.2612510950442416	2.143919422032665	1.228974320510693	0.08737986042284727	2.081901110293677	1.216529106968358	0.009809449464432901	2.159864128804422	1.201892407602364	0.0313593380428531	2.062849094834046	1.218971512405047	-0.02379405788224222	2.556861067217502	1.556424361422806	0.1160323289369603	2.617905904956527	1.561645141296541	-0.004131855645795089	2.712029830609762	1.325621339104869	-0.1390081217620687	2.509042732933122	1.226666082375897	-0.215672934243011	2.490078254582778	1.161881174432001	-0.2105810248892103
71	2.333334	2.593749864283501	1.04700976089018	0.1091929259598413	2.553422462180422	1.22270954903518	0.09871851678711181	2.533693460660347	1.365768789353798	0.09836140152348039	2.546912029514504	1.581685723923088	0.1403053277249028	2.526234752770519	1.542173725007064	0.1614126387326416	2.434138264187001	1.496822103063936	0.2602053561967719	2.295772756693125	1.24696529425638	0.2319591432458558	2.138811597058009	1.246821233460806	0.05892984165189769	2.080360554173986	1.236189743689774	-0.0186823537048602	2.155153713551443	1.231579918465917	0.004068190033540748	2.064105225851895	1.24096668026386	-0.05223596802111043	2.564632531293996	1.549473681621566	0.1064586664834641	2.626946703398421	1.555783974200915	-0.01279802597566532	2.729930256699824	1.322765455811314	-0.1406033376309052	2.52339635425502	1.233279979528016	-0.2179204474776247	2.495012629082386	1.181537498598144	-0.2251534731832867
72	2.366667	2.599340776837308	1.039793248197225	0.1011167019814665	2.559594120431859	1.215757403399432	0.09005121931509433	2.540260742387145	1.359026987383574	0.08922146453542855	2.552935768732957	1.575287858481166	0.1314222019351203	2.531657037915711	1.535792050372359	0.1520641900034242	2.43456489094699	1.491032760236365	0.2475976257462306	2.28838265521081	1.249382996560592	0.2062292496434622	2.13352303176557	1.266460373516362	0.03537140712536451	2.086125413220159	1.256506358516775	-0.04185401748884929	2.156742703085024	1.261393051375707	-0.01771407130410144	2.07549398961986	1.262376929761308	-0.0736491344304626	2.571365159330992	1.54294464306362	0.09800821138985724	2.635125922187678	1.549866372041797	-0.02013330148464219	2.747562372035148	1.318381429671501	-0.1420399098961432	2.537212908284979	1.241167454793059	-0.2185153579881786	2.498397655751746	1.197208661267297	-0.238542115179173
73	2.399999999999999	2.603737481688086	1.032930999783598	0.09437718123832978	2.564657553213042	1.209179450069979	0.08297991818687517	2.545678824442928	1.352625002783634	0.08180018037843399	2.557845442766476	1.569312913658222	0.1232888751193721	2.535928185483288	1.529922713361222	0.1435824954068989	2.43392675301735	1.486661297900734	0.2359163695203741	2.276987723204643	1.25604993501602	0.1816063650506805	2.126892758065631	1.285552211427017	0.01048164916249773	2.085113241651021	1.27784718135673	-0.06489651108893445	2.153917824040857	1.292900709767702	-0.04227150884230931	2.078428591408398	1.28348182067321	-0.09881711647395261	2.577023589778813	1.53672872283831	0.0905300591003743	2.642487357446249	1.543870050390003	-0.02631397554354368	2.761656966981576	1.312292663834111	-0.1458970500343362	2.547271253823751	1.248134729263325	-0.219310726248404	2.498575889702464	1.205522642193554	-0.2319144718184488
74	2.433333999999999	2.606942796390618	1.026354986579867	0.08886089837285797	2.568557978080039	1.202867793183404	0.07730810164520742	2.549897988258747	1.346438120751817	0.07586829817300626	2.561613028226815	1.563579112491897	0.1156998379249466	2.539035170916642	1.524381627407878	0.1357763015621944	2.432563202427013	1.48346001311108	0.2252073745758009	2.262829109234651	1.265786177367246	0.1584689255304151	2.118016280573354	1.302851867711792	-0.01527237095970793	2.063201268226544	1.299373365863331	-0.08867031845893066	2.135793510995332	1.316527324928527	-0.07027993017931725	2.060166937254588	1.305868718977615	-0.1278002295219394	2.58156075002871	1.530664291676204	0.08379148826545478	2.649030523952894	1.537777222568039	-0.03152710377993667	2.772576851442567	1.304749413486296	-0.1470788778962288	2.559928364994901	1.250714352554808	-0.2225239956199218	2.501402247060164	1.207414109382628	-0.1940528323338055
75	2.466666999999999	2.609024993655465	1.019991897688834	0.08444287879732679	2.571290857063161	1.196702351708181	0.07280780355231492	2.552875959432388	1.34032208398077	0.07113326775798093	2.564240680346895	1.557866502363856	0.1084525170802974	2.540986814854139	1.51894348366802	0.1284469652980316	2.430764314796589	1.481115601244181	0.2154642774765732	2.251072011877045	1.277381238482292	0.1410334019910071	2.109183172014355	1.317609295180111	-0.0344894317381323	2.055269492855407	1.318299163128105	-0.1078125610993532	2.130784593173369	1.329785392460511	-0.09311180504393071	2.05095057740628	1.322062668671621	-0.148894731600794	2.584959000465925	1.524560811841807	0.0775510505561663	2.654730264386314	1.53156761042707	-0.03595747154123646	2.763568252474576	1.29637931355903	-0.1442335081567152	2.557722676131442	1.246985914070744	-0.2420838237336173	2.481957716225557	1.211073734762394	-0.1910088635612176
76	2.5	2.610118088135898	1.013750729036478	0.0809683918552494	2.572936879604109	1.190555742785939	0.06922342302032669	2.55465053701558	1.334130959330848	0.06725686279539965	2.565807623780893	1.551955329924561	0.1014563198704716	2.541869456903975	1.513373635055639	0.1214719080188254	2.428586896664203	1.479222554956161	0.2063077555086467	2.240697043127081	1.290148909096565	0.1293747015605879	2.100085314612523	1.331040209862142	-0.04624884916966737	2.061481194603078	1.334300865622625	-0.1207755638020693	2.134674750025141	1.346246033408018	-0.1080166208365746	2.060382519742121	1.332941019914337	-0.1620268830155516	2.58727341437484	1.518236005810873	0.07166048971104198	2.659566698913718	1.525209708495695	-0.03976972576138239	2.758362493540863	1.289793006011327	-0.1273289958548208	2.550100241153805	1.244289240380341	-0.2273574292257466	2.471542426528678	1.224405362870898	-0.1624783995102558
77	2.533334	2.610396333527738	1.007536248257511	0.0782294815435795	2.573641216834994	1.184314296932699	0.06627301766275949	2.555332200374215	1.327744404308246	0.06388108955566191	2.566457399655761	1.545668529340374	0.09472794557505201	2.541836733069596	1.507470865613799	0.114813713961806	2.426026062645007	1.477337083748786	0.197228823063496	2.228333291207255	1.303172932647373	0.1192347113325718	2.089723227832052	1.343400358533997	-0.05663488232651813	2.054077715669374	1.347949491211152	-0.1306690055453815	2.122758051088486	1.365227053456642	-0.1216295125029297	2.055781986591816	1.342055948331057	-0.1729569954371531	2.588620754085102	1.511552998838276	0.0660556299500272	2.663742767878215	1.518685404258947	-0.04303903996075813	2.764988375364954	1.287012580604042	-0.1086165769891493	2.553805701376252	1.244666522793651	-0.209610985375027	2.475649828153026	1.229972865060688	-0.1581753782300662
78	2.566667	2.610038041597009	1.001295815082564	0.07600209544419897	2.573576051856925	1.177929348913547	0.06371841921232284	2.555088121387666	1.321123594986412	0.06075032797432141	2.566368306058671	1.538944672564781	0.08842123995086999	2.54108283414145	1.501144583951686	0.1085740344308627	2.423140820920895	1.475143949641394	0.1881783360048128	2.214194829188379	1.315208230466677	0.1076366732991083	2.079488274474619	1.354136774321276	-0.06959067682408966	2.040826193280318	1.359239218380802	-0.1388787859290775	2.089012989337014	1.385349337283066	-0.1350287164071339	2.046869750363856	1.348768744453048	-0.1870644923971331	2.589155566260466	1.504484151062475	0.06079721928768709	2.667337286966533	1.512017159934556	-0.04578965040198779	2.788964191866713	1.287739326527345	-0.09414406774574247	2.575499064329597	1.247762374180292	-0.1744933049016835	2.496603042894352	1.233369230492303	-0.1354031088989277
79	2.6	2.609215340397249	0.9950484558880829	0.07408524581630277	2.572926057214298	1.171447576578454	0.06140814872766149	2.554129001510185	1.314342974188458	0.05776694742046672	2.565738685844318	1.531879526531807	0.08283580183382913	2.539834259182393	1.494459209042357	0.1030166761084142	2.420239056407631	1.472517181398491	0.1799463358273593	2.200383157958901	1.325353852979474	0.09544957922410036	2.070699476920951	1.362644233502371	-0.08427135305410345	2.01953313370587	1.367825552831966	-0.1445488006933135	2.040722286474499	1.399526970797223	-0.1461905520299674	2.034401274426316	1.352908678896065	-0.2040023332635887	2.589054427371126	1.497146976147528	0.0560814641587306	2.670073519411945	1.505287043181015	-0.04806995143825817	2.821042107576277	1.290650236559519	-0.08645444863453453	2.606975743305989	1.251221095203199	-0.1212942922709875	2.519943237519177	1.244191015421757	-0.09176883049482723
80	2.633334	2.608102243460325	0.9888831234844225	0.0723550562425254	2.571902216622655	1.165003448223416	0.05933208672890466	2.552732828205482	1.3075770295171	0.05506012981058771	2.564824569186187	1.524708773075547	0.07840012413399584	2.538395862881573	1.487623633240694	0.09855175942709329	2.417806416283866	1.469496803813759	0.1737797689469403	2.189707447118427	1.333066106440019	0.08620092425159011	2.064525328753577	1.369382824086389	-0.09565909331132079	2.006171605036244	1.374299589612079	-0.1472597854165235	2.01592298170105	1.410569720290572	-0.1527946986886638	2.021225874144264	1.355100951855875	-0.212603312597884	2.588540032075987	1.489781983393859	0.05225631631109857	2.67157076745297	1.498633319194272	-0.04987381372055841	2.836137631521904	1.29413531302292	-0.08392643849748065	2.626847971074712	1.247737858834429	-0.1153774216209712	2.528997038597613	1.241695543489441	-0.08046921879632821
81	2.666666999999999	2.606860327177382	0.9829127780188917	0.07076129831122033	2.570707943723477	1.158755837719822	0.05754527217754937	2.551188789566454	1.301024502457892	0.0528357459299502	2.563924666670923	1.517701057641432	0.07548820991685622	2.537106322148698	1.480891241996467	0.09553403339303175	2.416163622539424	1.466195543196771	0.1704319590848274	2.183531760493875	1.337780089929574	0.0814237945169497	2.061238628658185	1.374306039763481	-0.1010563041554272	1.996944611861555	1.379106087489276	-0.14776373268877	2.009778548835247	1.416838717211927	-0.155248627231559	2.010522625967271	1.356440887664088	-0.2129969834327891	2.587869597845349	1.482649258353252	0.04966572566932482	2.671707180884937	1.492205988069532	-0.05115021377508839	2.83130577352558	1.295139697066052	-0.08698592631043228	2.632642692049648	1.236121371784893	-0.1699612658859999	2.518718594172128	1.221890344846435	-0.1332248465881713
82	2.699999999999999	2.605610923554542	0.977236400852859	0.06929246141755895	2.569502691071448	1.152841544744632	0.05609041752843071	2.549734040406752	1.294855296252736	0.05123113410204376	2.563306744126283	1.511086103601115	0.0742158238422517	2.536242072917113	1.474489818905217	0.09407070404794876	2.415484379493228	1.462746233509209	0.170074892280307	2.182671116458067	1.339519954591323	0.07990141265017388	2.061903478951014	1.377602516373972	-0.102017358979312	1.996623141113361	1.381915752313633	-0.1476150565730249	2.012942942235018	1.419018655846246	-0.1552560828029228	2.008852566905289	1.357669246268636	-0.2105189362006945	2.587282700633439	1.475961081392886	0.04845101341984795	2.670745275445142	1.486129241219652	-0.05186775635984638	2.818432799340214	1.290349834408427	-0.08766413427130211	2.631305460541685	1.222519738095793	-0.1953253334222447	2.526307274817768	1.200809241181431	-0.1751166537800296
83	2.733333999999999	2.604416623363263	0.9719470890845751	0.06786426274484485	2.568359532588822	1.147379882403602	0.05486691641244795	2.548467624478107	1.289211194433144	0.05013431881958916	2.563131142141107	1.505052282095075	0.07424518482282293	2.535934543274299	1.468618827542397	0.09385840147450009	2.415625007813272	1.45929832073916	0.1718815395230978	2.184831144580928	1.338886444128683	0.0797442380449509	2.065663414839324	1.379880825990438	-0.1016014434368062	2.005948638089916	1.383402826635565	-0.1480095441997448	2.020321276854522	1.421584439047453	-0.154674870436853	2.018082708477215	1.360047297621723	-0.2096417882952047	2.58693494268233	1.469880824194391	0.04831965009263148	2.669042639660232	1.480477075435771	-0.05234448017709935	2.815941474249223	1.282103101553827	-0.07393699425080255	2.632342912972227	1.211412475352466	-0.1313713625102906	2.56899329736078	1.18886143342486	-0.06993984119269478
84	2.766667	2.603303654946809	0.9671210363057724	0.06628096367617181	2.567297545713402	1.1424584180485	0.0536066407178314	2.547390543710743	1.284187868724144	0.04916899228746906	2.563475878367341	1.499722008271472	0.0747917743022514	2.536225799398335	1.463421555079466	0.09419649602655165	2.416415947323113	1.456007228232496	0.174081787105714	2.186623666334949	1.336755839896675	0.0795607083536447	2.068697145115533	1.381564374437812	-0.1011981442977733	2.008276748970993	1.384739003554904	-0.1480790027985792	2.023322165315865	1.425015715331852	-0.1539563897854848	2.018639535892502	1.363760396907856	-0.2090405559135328	2.586908816292622	1.464503564414503	0.04853649026297916	2.666864418446055	1.475265788356463	-0.0533950236939234	2.81454632629311	1.274586568324212	-0.06454006428829805	2.630185733123358	1.20115493770299	-0.1309814591419182	2.562492848884039	1.178543946887649	-0.07447588988679464
85	2.8	2.602308343442132	0.9627853125944381	0.06446653493619391	2.566372509130004	1.138100262979589	0.05216611010174528	2.546550542154302	1.279800556234016	0.04808882422813009	2.564312034758484	1.495117109325329	0.07515561231514263	2.53706762510116	1.45893534483815	0.09446906483169057	2.417832080987876	1.452974489807975	0.1756735454113796	2.187615796041432	1.3341026051472	0.07937728419219683	2.069788480347096	1.382815904251644	-0.1007651634391597	2.00495952404581	1.386451824703731	-0.1480119974724637	2.022745018344672	1.426967361332828	-0.1537164686912824	2.01420910150877	1.368075290632421	-0.208505465840896	2.587223001929445	1.459835775672322	0.04847066790118659	2.664527888204334	1.470493200440595	-0.05545228404679801	2.805900546393394	1.26932444743806	-0.07581233436647292	2.622036575045823	1.190075215867991	-0.1753536108821468	2.538033624083636	1.16663311619678	-0.1345785042645506
86	2.833334	2.601480710025267	0.9589297829024024	0.06247779924636139	2.565676847044652	1.134280696489807	0.05056278249252059	2.546045869064503	1.276005754854418	0.04684765909067769	2.565538722229084	1.491185308557493	0.07491296582271716	2.538346183326148	1.455115952394911	0.09429784519528432	2.419890646915506	1.450234335279459	0.1765208160992106	2.189268707908409	1.331615415163086	0.07959245575364479	2.070563254228301	1.383683267107871	-0.100157464043607	2.005833046810138	1.38867399387901	-0.1484541521842913	2.025688306277007	1.429126418762959	-0.1546804807675191	2.012583020864821	1.374057999406457	-0.2079867436357154	2.587858457133926	1.455821956921053	0.04778681902757683	2.662394046663287	1.466154151811016	-0.05844223608846562	2.79528423084136	1.266295305899724	-0.09722029747795669	2.61133081507077	1.179225164700533	-0.2092137853537192	2.521321124531656	1.159727539581194	-0.1718349306850702
87	2.866667	2.600872909234847	0.9555410168269486	0.06042696594816709	2.565296917299182	1.130968667916582	0.04888140611581968	2.545956745669045	1.272751631983487	0.04548614038831408	2.567047350802496	1.487856680406497	0.07393219110986343	2.539929700802027	1.451897487527465	0.09353653414676338	2.422434136092978	1.447796970568194	0.1767260759494457	2.191955195560909	1.329399745860748	0.08102857303981069	2.071745549450358	1.383616559098783	-0.09820934948861139	2.009621128626661	1.389497539703604	-0.1486747886992274	2.03218480287729	1.429948047309753	-0.1551788089375243	2.014832914875737	1.379298355224341	-0.2044221632359241	2.58878777922696	1.452395443718877	0.04643226372719627	2.660858908221526	1.462251935475466	-0.06196268701732407	2.783851809167874	1.264452334879556	-0.1202903786750721	2.600033529156772	1.167177213957562	-0.249080948240634	2.508830483939392	1.149471378553125	-0.2227014888304991
88	2.899999999999999	2.600535757245447	0.9526217872932395	0.05842906787939749	2.565301896766706	1.128152074934761	0.04722267661401561	2.546331953321218	1.270009113486341	0.0440783147078359	2.568751379375545	1.485084339203651	0.0722919824072152	2.54170314830065	1.449234290211911	0.09220843235476606	2.425133471180857	1.445673286492458	0.176296899350174	2.194543614323497	1.32744231886752	0.08289890142946262	2.072974870854623	1.382495989844996	-0.0948017150636933	2.014115831102473	1.388823136621053	-0.1487777988792042	2.037949603818908	1.432299349621746	-0.1536392094983864	2.019293091721587	1.38258065845862	-0.1975405074628524	2.589987933205959	1.449514805862653	0.04454403476330283	2.66030590259255	1.458804039365658	-0.06549532492096204	2.777168679389932	1.263276312599757	-0.1380240382497793	2.595187502474141	1.156957498707365	-0.2905826486797236	2.509330719136633	1.137812259172148	-0.2690450458758622
89	2.933333999999999	2.600503417280491	0.9501944270659968	0.05654344834145951	2.565713381335805	1.125845981514644	0.04564249188612274	2.54717489027814	1.267787398596699	0.04268565747823005	2.570613053759413	1.482869058438221	0.07017667032411028	2.543613432490373	1.447126386110382	0.09043909758034503	2.427729357450284	1.443903727550899	0.1752332405729401	2.196313421271614	1.325672858597358	0.08373320193199452	2.073955176714323	1.380358787251293	-0.09183645026243137	2.021964304285659	1.386953006541152	-0.1498090024236698	2.04162737601304	1.435416312928794	-0.1515178559412068	2.02016078283783	1.382899959396982	-0.1912247467883628	2.591445402983519	1.447184556502996	0.04232428245093048	2.660851775269342	1.455848815335589	-0.0687150660924737	2.777714007842194	1.263204734991278	-0.1451370143861073	2.60994227610904	1.151479511590906	-0.2838426980614445	2.512592947969941	1.135084102746564	-0.2884698474027496
90	2.966666999999999	2.600787359500367	0.9483002741325437	0.05479349525698025	2.566510503993494	1.124093164912524	0.04416203351344376	2.548455142990747	1.266133953085807	0.04135313546764974	2.572648359453406	1.481261104328334	0.06781179896266559	2.54568245313322	1.44562211574735	0.08840844867147517	2.430187697172897	1.442586496190361	0.1735992039070494	2.197776479284598	1.324065725572057	0.08374914302131116	2.075115491969457	1.37822611092308	-0.0896329067282947	2.024632321842917	1.385882266638019	-0.1500936840748172	2.043848787251902	1.437114509211767	-0.1493134517615501	2.020845635929114	1.381877058987662	-0.1884606533447351	2.593158800733589	1.445455756065598	0.03998074475205061	2.662530921838286	1.453447175843176	-0.07145982551121806	2.780291869170409	1.263622970046757	-0.1476563988989409	2.623603396262812	1.14899038121403	-0.2802246957968421	2.517557870871811	1.137158505713959	-0.29600117168539
91	3	2.601370178655481	0.9469753750118299	0.05318679622059846	2.567632923366223	1.122932087891824	0.04278080222275957	2.550092713031535	1.265092719268355	0.04009369586869863	2.574869110577848	1.480307567320247	0.06537330062094598	2.547932252216355	1.444766682243718	0.0862681285297614	2.432595823977049	1.441811045509225	0.1714458253802649	2.199424127983751	1.322772839742768	0.083462015123137	2.076410082317771	1.376324346270789	-0.08810707143430947	2.026013716722425	1.384609443350948	-0.1495912370469729	2.045118763464851	1.435096501799962	-0.1475837439633028	2.026867638613036	1.379578717288795	-0.1877691144184267	2.595107289745451	1.444375921671129	0.03765503709477208	2.665212063395187	1.451643984125677	-0.07375674450496859	2.783037155686809	1.263619607339175	-0.1491116232012539	2.633805197426639	1.147211438666448	-0.2855201027112423	2.528284149222456	1.137652743600766	-0.3023230239780424
92	3.033334	2.602211282698053	0.9462503958966227	0.05172159281644419	2.568993677605107	1.122396319732812	0.04149207342694179	2.551965021598157	1.264701733991908	0.03890542141119745	2.577233482688372	1.480050758173697	0.0630251323212043	2.550321938014346	1.444597666927216	0.08416688703226692	2.434976477137782	1.441633933854387	0.1689491850800887	2.201100398357101	1.321993920990454	0.08269378027492662	2.077257690240014	1.37502270922775	-0.08768296888636513	2.027668386117846	1.383428375582566	-0.1496483697937297	2.044018282820255	1.432105475424031	-0.1470826741918873	2.029725705907872	1.377569423166004	-0.1881355859484697	2.597228681794238	1.443990021472963	0.0354657600752738	2.668552087388059	1.450471323437739	-0.07570326956035059	2.78779347107875	1.262732200497451	-0.1496709562353987	2.639611539977846	1.148111651667914	-0.2886134734756018	2.535316642576142	1.138157418616082	-0.3092334837354214
93	3.066667	2.603257525069191	0.9461449981720046	0.05038367094309957	2.570507397944451	1.122508552266633	0.04028771797843407	2.553951242624008	1.264986033803861	0.03777782497322633	2.579634211115859	1.480523131032627	0.0608867050417453	2.552743487687682	1.445138406949523	0.08222315613077097	2.437290275294026	1.442102899174055	0.166371908451847	2.202517879943469	1.3219568195382	0.08178741977250387	2.077555536087084	1.374706247137779	-0.08796629267994824	2.028871147421724	1.383371726700033	-0.150292786555464	2.043047313892734	1.43116698714408	-0.1472979447223632	2.029402326703024	1.376920241621454	-0.1888204956091337	2.599420749139796	1.44433637211892	0.03348463296263655	2.672019589923853	1.449966645061155	-0.07745558897377681	2.794967805736475	1.261606548830072	-0.1505672774064139	2.641619762844678	1.153686064528457	-0.2898217863683406	2.536804830626779	1.137742516770346	-0.3079545448970809
94	3.1	2.604451265789676	0.946655166125314	0.04916974832901903	2.572099240846141	1.123266735028871	0.03918344214439929	2.555946870961054	1.265943188449122	0.03672920714797886	2.581932391666841	1.481729674266729	0.05907055603943206	2.555055393002769	1.446382944181052	0.08055546136981698	2.439481460332495	1.443242855771087	0.1641370784755017	2.203657499986379	1.322708851233908	0.08155712166703394	2.07738336952192	1.37548328238995	-0.08809464624777388	2.031593997135993	1.384749249870648	-0.1507178189139768	2.042256056270991	1.433527474069558	-0.1472487949523771	2.030430735035993	1.377774789158161	-0.1893011111370459	2.601566556629909	1.445427552604708	0.03178270646590194	2.675086205904291	1.450166123063075	-0.07910566720926468	2.806987008153403	1.261120195219631	-0.1511703729715265	2.644243440255948	1.163846942558973	-0.2906633038360378	2.542257283295199	1.13629611870024	-0.276682106979413
95	3.133334	2.605726569171395	0.9477525658210115	0.04809945805890516	2.573684849841642	1.124640232589844	0.03822632188851658	2.55784121375956	1.267538668745399	0.03582319094412591	2.583909901557057	1.483641266808189	0.05767710747726381	2.55701467166198	1.448290498781794	0.07927761707946161	2.44125386733468	1.445033620112757	0.1628648182933229	2.20388681298686	1.323844474777262	0.08222630520337511	2.076002546852614	1.376791361778998	-0.08727566292935714	2.031873368697509	1.385689604309797	-0.1500165375465732	2.039798588534975	1.433858279332216	-0.1460956232839919	2.030812884358919	1.377225993053989	-0.1892034516463623	2.603509487168566	1.447243507737751	0.03043307002027217	2.677098127902242	1.451090149682356	-0.08066305553774028	2.812042051118299	1.262015648795916	-0.1505596160699929	2.641724056084317	1.174078369477061	-0.2907862730426274	2.543153966333872	1.132547233591471	-0.2790717408727089
96	3.166666999999999	2.607032195266911	0.9493813312413963	0.04720618710170612	2.575217698532813	1.126569254389639	0.03747909640991613	2.559608223252082	1.269708188973094	0.03516012237163586	2.585522318990526	1.486185553627588	0.05682834696133453	2.558582685212603	1.45078642672656	0.0785112403783351	2.442641338128683	1.447424089907662	0.1628388629029439	2.203369957291504	1.325647784888512	0.08387680030549849	2.073647802414778	1.378752842655897	-0.08522774546889178	2.028205964557829	1.38655444092751	-0.1471612345511519	2.037853166193115	1.434086308493052	-0.1432114857786918	2.027598999594719	1.375008956910409	-0.1875820851229752	2.605207962362303	1.449716565205633	0.02955145019661965	2.678125261286183	1.452716960956718	-0.08192743444279219	2.810484882925583	1.264709671323656	-0.1485627695904239	2.631872283506171	1.182504019960072	-0.2784407251692889	2.534347699393369	1.12678072891269	-0.283779740202169
97	3.199999999999999	2.608338920198816	0.9514550716263458	0.04654839673723381	2.576700552749939	1.128963611718683	0.03701741700436542	2.561316373398495	1.272357537405887	0.03485804694218684	2.586907490196106	1.489252843247407	0.05663012497418368	2.559937025323878	1.453767521797588	0.07835444799531889	2.444022833758607	1.450336879842858	0.163930515133276	2.203350115179648	1.329018634652388	0.08689925471763757	2.071521260576897	1.382417876471529	-0.08152758506567431	2.023192150383216	1.390103179666336	-0.1416881489666189	2.036238440151479	1.440233581523896	-0.1381231172027858	2.024466849892415	1.375625819332339	-0.1836522997238998	2.606742285859926	1.452735697482288	0.02925828190314826	2.678939486086144	1.454986277182508	-0.08257398387783256	2.807667704357448	1.26882380442535	-0.1478928081606139	2.628357826418239	1.186732233720406	-0.2768693528654575	2.532018289944677	1.124387652007705	-0.2859506307156358
98	3.266667	2.610846153615209	0.9564356861568288	0.04622937119199715	2.579497156896847	1.134609391489309	0.03725235463715319	2.564700175074402	1.278524058132256	0.03569070599187446	2.589333588129199	1.496306602031676	0.05809473248707699	2.562381243148206	1.460577991714369	0.07981333075866026	2.447046059381903	1.457065876856664	0.1675620112366643	2.205401016786617	1.339079550413962	0.09370575662994311	2.069167236445189	1.392947254513915	-0.07227132895373195	2.014583949030215	1.40188753970888	-0.1298381550661716	2.02881577919909	1.454732402385052	-0.1265955820646517	2.022582787875267	1.388136262054184	-0.1752270098602445	2.609538606735467	1.459745801126629	0.03047847462377512	2.681605491837006	1.46093765431236	-0.08166202607358003	2.805017378954412	1.27895246826075	-0.1436754072945585	2.632771693220974	1.195842188788146	-0.2866419077177125	2.538851880572223	1.128258376595719	-0.2924243407337915
99	3.299999999999999	2.611987391254308	0.9590636212690924	0.04672786250369351	2.580765755055806	1.137557484582463	0.03811212754887924	2.566348528860929	1.281717632445012	0.03698868522181567	2.590453784575113	1.499923297057625	0.05969359728990802	2.563527733804684	1.464061835004772	0.08138878944543561	2.448509096659749	1.460455336152463	0.1692415537640974	2.20675495162671	1.344204827442229	0.09541865670661591	2.068127019890259	1.397364997416076	-0.06944616511646569	2.015181709186448	1.405787482183191	-0.1275066621078353	2.027530197821262	1.457823429323894	-0.1245093296550777	2.022927038132494	1.392827061975479	-0.1741440998664275	2.61085267244734	1.463357935161663	0.03198724179490077	2.683611987051316	1.464301261414317	-0.08014230580979109	2.811802081013584	1.284294637431209	-0.1367199422668876	2.634427211595326	1.207105682088752	-0.274429484960175	2.543862123187249	1.134950963156786	-0.2902534641517772
100	3.333333999999999	2.613013641894602	0.9616109649945412	0.04779135922599349	2.58190678006096	1.140402794607504	0.03959912401973472	2.567906584884646	1.284786964829769	0.03900456782758258	2.591501795404111	1.503373561976202	0.06197419520077	2.564584696592715	1.4673821863885	0.08363063315393451	2.449747653014696	1.46359558842385	0.1708861731632981	2.207751701246494	1.348480624263942	0.09636659653461686	2.066872945694321	1.400581185239522	-0.06781560780963292	2.01560606724205	1.408033516344045	-0.127276178171483	2.0273449695729	1.459569784306208	-0.1246407515934769	2.022882784955415	1.395458135000099	-0.1746815515042424	2.612103029620137	1.46681365296415	0.03421110492480875	2.685798765313913	1.467730930442621	-0.07784025215745564	2.819849931062161	1.288281792742031	-0.132268806301308	2.635606551473675	1.217169366441388	-0.2605282607888978	2.547229127009143	1.140717712723103	-0.2901872968292031
101	3.366667	2.613903365710299	0.9639727892099884	0.04953809524058822	2.582904157981755	1.143031485654058	0.04184495907260113	2.569323759255975	1.287609491656874	0.04187235992810762	2.592425861832855	1.50651355304235	0.06517404256474255	2.565469195932816	1.470397256297395	0.08674600968458071	2.450549063605996	1.46632648370563	0.1730846343205009	2.207874277829086	1.351438632208015	0.09756127561492803	2.065772152259968	1.402351924304616	-0.06688184053792662	2.015865092794999	1.408795158007568	-0.127443081559525	2.026193076823222	1.460255923569119	-0.1248321315109378	2.02403326078432	1.395947473539633	-0.1752937525460197	2.613260127879311	1.469973513104402	0.03738433912997787	2.687867340983705	1.471110955761583	-0.07445035260216101	2.823045465986616	1.289681654360809	-0.1328053773451376	2.63797705800796	1.221719098252953	-0.2626942184554873	2.549388061213276	1.142143346745253	-0.2915955388979034
102	3.4	2.614649761645969	0.966081795592113	0.05207615778321874	2.583770818755692	1.145370948060693	0.04496118695062544	2.570601505700142	1.290107033875411	0.04570923633785786	2.593219414497908	1.50925138883167	0.06952781813500138	2.56616177732423	1.473016219363542	0.09093168085490375	2.450847875293579	1.468562501367337	0.1764235658511332	2.208146896352225	1.352871577013777	0.09888026043577475	2.065365534941405	1.402836115037303	-0.06600375167251797	2.016082407160374	1.408889935938924	-0.1267478128891991	2.026204017927281	1.461056088180212	-0.1241330048146574	2.025776563399183	1.39561524213398	-0.1750941044020839	2.614326313075719	1.472748802087387	0.04174325159250402	2.689717262431792	1.474347799767764	-0.069617040723722	2.821161661574424	1.288596225530628	-0.1347960216924396	2.640924941126631	1.222189261940997	-0.2766044512323454	2.550137148843435	1.140994704298741	-0.2915661469583612
103	3.433334	2.615254035049424	0.9678960991303704	0.05546421650328229	2.58453019377643	1.14737519332091	0.04898951806129898	2.571773058283915	1.292230557083285	0.05055398765353427	2.593914029982465	1.511529254529395	0.07514922644809306	2.566697004085705	1.475183513117061	0.09627195801935268	2.450685644898251	1.470261230818123	0.1812452729647385	2.209045626347937	1.352847400679246	0.100436856932781	2.065877535037498	1.402302830659375	-0.06455273864120722	2.015338670606312	1.408343671206615	-0.1247320695175846	2.026746294554836	1.461408083947354	-0.1219494067262758	2.025974768857001	1.394980790252007	-0.1730475034092356	2.615327021968779	1.475082385983444	0.04741038056337264	2.691402582702639	1.477356830196941	-0.06309633837737449	2.818328027861425	1.286191775548854	-0.1341852614485248	2.643753515229744	1.221013597960998	-0.2806554428068596	2.551517372122351	1.140799796466591	-0.2920066112226203
104	3.466666999999999	2.615719779472907	0.9693861868280549	0.05965444729749347	2.585207687275792	1.149010253090735	0.05383721184410439	2.572882189154322	1.293943787868962	0.05627783768703644	2.594568718461627	1.513302231259442	0.08192277463515035	2.567150551691209	1.476858189904347	0.1026396369424453	2.450202660812932	1.47141712686535	0.1874370871231708	2.210354628043897	1.351797591703842	0.1021793811957766	2.067877042481878	1.401376752025316	-0.06321152654311907	2.01485140405528	1.407271979436624	-0.1225786201009835	2.027359759860385	1.461227250415342	-0.1194783580230923	2.024701821598605	1.394187162570847	-0.1708865766793642	2.616299636702879	1.476928527615643	0.05428044391690517	2.693178819916033	1.480065450631874	-0.05486581911305936	2.810293277166318	1.281703221351886	-0.1328838329222387	2.637720877938533	1.218358199565443	-0.2880903417804151	2.551716582833365	1.14120096371663	-0.2974814231662211
105	3.5	2.616048324035745	0.9705385861275632	0.06444935931993899	2.585817128902363	1.150259967319271	0.05925184453378361	2.573957257768116	1.295230140470963	0.06257240947869339	2.595239921635589	1.51454837558967	0.08953359253558543	2.567598573251821	1.478021671409405	0.1097200636105844	2.449540480395852	1.472076436976316	0.1946101091018992	2.211594363585149	1.35038429936362	0.1046392481139466	2.072051422326894	1.401032029353559	-0.06224265202405062	2.015106174604927	1.406056041505226	-0.1212926495800658	2.028234994933644	1.459371851345758	-0.1177145682516515	2.025316736349802	1.393492256309184	-0.1697134060678987	2.617273432974859	1.478264013098628	0.06203945758933772	2.69539624910908	1.482420055907191	-0.04513957290726122	2.795667601518244	1.274097554153096	-0.1170530954293371	2.616555144716805	1.214311392514373	-0.2718190331600743	2.546310043058301	1.142657332930894	-0.2654382752849893
106	3.533334	2.616251263066389	0.9713506265880171	0.06943546610142161	2.586363487741041	1.151122072917133	0.06476825356334479	2.575000023662998	1.296090777007956	0.06889636242448072	2.595975206937407	1.515271657118811	0.09738421352583562	2.568113351318333	1.478679910290403	0.1169439490511689	2.448989167862421	1.472316208996136	0.2020225251519848	2.213415589769751	1.349328450846062	0.1076515726785428	2.079219238160525	1.401902039650058	-0.06234654485127052	2.020051354495673	1.405115608971469	-0.1214860928697871	2.031726897632681	1.456860362238011	-0.1170124950209465	2.032775542943404	1.393460349863689	-0.170096656152278	2.618262522805729	1.47909004876989	0.07007271301095008	2.698475368462873	1.484380671993338	-0.03456909733741542	2.79621488662463	1.265546632901464	-0.07081175519907804	2.602572835663449	1.210320301509416	-0.1552984938604664	2.543585984064006	1.144581887503031	-0.1020603690449395
107	3.6	2.616310137155043	0.9719887526887369	0.07770597861621439	2.587081998274752	1.151725846195235	0.07366317635300405	2.576624329393481	1.296605616201507	0.07885586166268607	2.597537514600042	1.515267365204388	0.1104869852916267	2.569278868425295	1.478606866546595	0.1287795564934476	2.448871442498438	1.47186396329031	0.2131238190966739	2.217645254993191	1.349345296202638	0.1101692625690544	2.095186564544915	1.405542689682326	-0.06805298806690124	2.033596279938831	1.40422006106624	-0.1265784136304449	2.041938288972404	1.456964883758756	-0.1200595813313985	2.044772691485754	1.395349783753514	-0.1761256449698578	2.620099017618593	1.479307682208044	0.08349511020414278	2.706657496360378	1.486946241441081	-0.01582075033969682	2.83012472494214	1.261747639776508	-0.02969276300407924	2.639290437719839	1.208435900666721	-0.07544875994306169	2.587196790306884	1.142703553994051	-0.0433394930128925
108	3.633334	2.616140504243951	0.9718658167284164	0.080123967530771	2.587086066082506	1.1515312093132	0.07616195669626283	2.576921531738306	1.29634506393919	0.08155396444622683	2.598174111358905	1.514671187386235	0.114525719106134	2.56972391074757	1.478010202902637	0.1323253648360573	2.449038326943897	1.47134569927326	0.2158458802466731	2.21828059597851	1.349734087825053	0.1103006426013507	2.100054105138893	1.406699532983564	-0.07083741906349386	2.035389951738314	1.403696153535366	-0.128391801066617	2.043593697386819	1.456359785575383	-0.1218184474318798	2.044741495872514	1.395214021936283	-0.1775327986182083	2.620756580321292	1.478812364851924	0.08759918665899688	2.709893565940826	1.48746469047759	-0.009966261044614112	2.836983776810553	1.262737697902336	-0.02768554369229956	2.648242567444725	1.209131434226825	-0.07609693201718104	2.593160523710807	1.142391165232546	-0.04580988707384157
109	3.666667	2.61583065638473	0.9715057975095568	0.08106647476606148	2.58678989378546	1.151076955925213	0.0770728228258207	2.57677824796712	1.295825888158206	0.0824764983427792	2.598634940632541	1.513803713898855	0.1165100486771883	2.570003891026158	1.477164254282497	0.1339755864542228	2.449220990285958	1.470741072329992	0.216597774749014	2.218292472191632	1.349954444727083	0.1100871568777992	2.103247111081191	1.407090277003663	-0.07308380413429701	2.036435841439933	1.402925238344439	-0.1288748096895144	2.044518891113192	1.454327427373014	-0.1231600749028053	2.044041901927204	1.394866193056824	-0.1781424402686044	2.621160285451404	1.478027273059074	0.08956016377395523	2.711708163289039	1.487467101183612	-0.007310849935735004	2.840430344430446	1.263891617332452	-0.02708316169080432	2.65046988052083	1.209644041787712	-0.07801524668325042	2.591758239366506	1.14382313627595	-0.04586437742009256
110	3.699999999999999	2.615390735365803	0.9709656452778075	0.08052759308482474	2.586203604021191	1.150431498360322	0.07645917445017417	2.576222906374489	1.295124867535822	0.08176730690846087	2.598904831987255	1.512770201114137	0.1165247304775362	2.570122533776959	1.47617121606258	0.1338340853233364	2.449373234757094	1.470094415036649	0.2156061629253455	2.218290044972216	1.349802023953314	0.1093784169426462	2.105235901299049	1.406806559369193	-0.07500938748043443	2.036816771551616	1.402024279125346	-0.128719349853782	2.046184995558345	1.451842380572695	-0.1244980953065063	2.042125877228415	1.394653084857999	-0.1786379187076442	2.621298756922705	1.477051659887834	0.08946885271206667	2.711922352268151	1.487003093116958	-0.00784516675579059	2.842122374788176	1.265245254297795	-0.02799129197293746	2.651155907605426	1.2094795798841	-0.09135302497085573	2.582790686036255	1.144597855892526	-0.05735354674873939
111	3.733333999999999	2.614840787604019	0.9702988337912589	0.07866609490640217	2.585361905795854	1.149656189172896	0.07453683534980014	2.575319487904732	1.294307453899414	0.07971924575140298	2.598979239763978	1.511655340733491	0.1148253648538558	2.570088396843504	1.47511197018444	0.132155910331119	2.44946819979882	1.469419069079288	0.2131130117987494	2.217913800973335	1.349342725272347	0.1083598571525912	2.10524651441433	1.405974980861012	-0.07637067978987792	2.03448116251208	1.400606167245328	-0.128855114811588	2.046911018939699	1.450569339860526	-0.1259427908148883	2.039383017078342	1.393628866925667	-0.1791405025842994	2.621181190251717	1.475968078997166	0.08760114906709479	2.710621371206473	1.486154944904831	-0.01118797389639151	2.838854983586407	1.266538903657397	-0.03263840009577632	2.648313939675766	1.209171339248929	-0.1122476185200301	2.567811136694127	1.144641230810653	-0.08901575757110353
112	3.766667	2.614208590578178	0.9695586624025953	0.07576647986768362	2.584311560328305	1.148809164436921	0.07162527659754987	2.574138376422106	1.293432914320154	0.07671026891976562	2.598867014629218	1.51052417718323	0.1118537918415361	2.569908597957694	1.474046863768	0.129347255690888	2.449452660581595	1.468712560522917	0.2094896565541921	2.217203586486327	1.348702039265893	0.1068108567275316	2.103582815028362	1.404861724614	-0.07776442045804752	2.034981654641048	1.398540668598278	-0.1302755371032848	2.046960717659207	1.44884456106391	-0.1283518826747105	2.040950423624006	1.391183547231265	-0.1816145572348964	2.620835899113762	1.474844708538624	0.08441840580938133	2.708128451635108	1.48502436541686	-0.01659032526010466	2.831384789371431	1.267390064410961	-0.04160872618327847	2.638458200057103	1.209768108242316	-0.1024917011119229	2.574996192618926	1.15436831372432	-0.04616172039934036
113	3.799999999999999	2.613518555518375	0.9687942910289424	0.07216483212680841	2.583099713938873	1.147942508399736	0.06807324237042899	2.57274314046165	1.292552115691706	0.07311837278631443	2.598579882829374	1.509423202382538	0.1081061703427187	2.569579708213118	1.473017312202924	0.1258536966120413	2.44928617709723	1.467964309826969	0.2051291911287373	2.21619802992445	1.348030186646637	0.1046672719285322	2.099784133079307	1.403798093798033	-0.07872607039018796	2.029931551279164	1.396708916392227	-0.1320767275559112	2.043087002460099	1.445653644386058	-0.1312961902076885	2.036878808860992	1.387762025612205	-0.182635128667279	2.620299804175802	1.473734834665774	0.08042964147668187	2.704827627555545	1.483719195653357	-0.02322186079766565	2.825902997971176	1.268713416420189	-0.05395033426195524	2.632692712495221	1.210606618355118	-0.1514968738778739	2.552095341533931	1.161041933713107	-0.1023902603191984
114	3.833333999999999	2.612803294840013	0.9680475385150105	0.06831295557145614	2.581801175225787	1.147100908641083	0.0643293801569876	2.571230512440886	1.291707063145598	0.06940927385027984	2.598129017072758	1.508387584841026	0.1041957551661839	2.569090698886967	1.472051917976406	0.1222193023108196	2.448886467013117	1.467167057061917	0.2006587745006454	2.215219934423313	1.34747731614821	0.1019316112904173	2.094881681197829	1.402817977231216	-0.0796164346593249	2.024838224121758	1.396019512291743	-0.1344729981031707	2.040028307720938	1.445177823223521	-0.1346977912050058	2.03155897897255	1.386321875579734	-0.1832313727864134	2.619622613982548	1.472682630783902	0.07627212171728559	2.701247106051077	1.482356393656406	-0.02999539153389682	2.818976540101777	1.270022249767984	-0.06939083578964682	2.626681961079592	1.212968673229999	-0.1975865269065807	2.529917810811737	1.16563231178629	-0.165857749055343
115	3.866667	2.612088226795896	0.9673501662095741	0.06467149917719214	2.580494851602042	1.146318651204902	0.06083731879130735	2.56969613197511	1.290927344760481	0.06601881906522197	2.597505555876078	1.507437579575438	0.1006987933364265	2.568398869158551	1.471164087586993	0.1189501947576793	2.448080358502678	1.466318883178021	0.1967163252844646	2.214011483895195	1.346978114693337	0.09888133344668323	2.089911261816437	1.401420583804355	-0.08076769301468027	2.022587116891121	1.395998262871975	-0.1374541793816608	2.03832625024613	1.446360589573443	-0.1381304278310231	2.029119799773863	1.386859100996097	-0.1852401775615167	2.618847480343501	1.471718430318183	0.07254898123365211	2.697856110838478	1.481042759648899	-0.03586962965059681	2.809019002045348	1.271223049313707	-0.08215142917207907	2.617383313132803	1.215987265994961	-0.2167370911259761	2.515808289925644	1.170607276573409	-0.1955967868453055
116	3.9	2.611393940142564	0.9667201907700212	0.06162104213729058	2.579255734671381	1.145616704153162	0.05795456756633083	2.568226377668879	1.290229063114018	0.06327858987105801	2.596748603653881	1.506579971805256	0.09802247864645933	2.567516341034917	1.470358909949967	0.1164051044387249	2.446847722140607	1.465440028199647	0.1936770998220165	2.212189837354317	1.346638680750582	0.0964987659014144	2.085327880685148	1.399473111034274	-0.08140771296476688	2.021520413068962	1.395979794203924	-0.1396874914591439	2.03755475596099	1.44667158078089	-0.1407206679022733	2.026044942556147	1.3874012979243	-0.1861000965409818	2.61804141725748	1.470854068226253	0.06969315175433149	2.695067462224435	1.479853029135767	-0.04012767466917546	2.802380837029056	1.272812153520461	-0.09004876830621815	2.612620530732136	1.219046233157492	-0.228314645251148	2.511078875916233	1.174037969429781	-0.2144408441540732
117	3.966666999999999	2.610209421970755	0.9657052519317967	0.05833615227819672	2.577327393606396	1.144527958659685	0.05500458349495262	2.565961928938757	1.289158277776002	0.06071571797401687	2.595333696211699	1.505244369681706	0.09614783186934818	2.565707841223092	1.469101667126081	0.1144221435214575	2.443810451032336	1.463784739735917	0.1907110827245511	2.207673334208677	1.346506159794241	0.09415208338729283	2.078659089678195	1.395995002310607	-0.08160707459880059	2.021144058559297	1.395316960389344	-0.1413756741519418	2.036734484842389	1.444488543590853	-0.1435031562125884	2.027343048993878	1.385455744789009	-0.186609367573834	2.61678137447197	1.469518189489672	0.06767415663138697	2.692604397769287	1.478076012655023	-0.04245736297756211	2.801445903985729	1.277666101465893	-0.08969032460352885	2.619153982882808	1.224721760446271	-0.2337997033089668	2.523178689975071	1.176268370482105	-0.2197410691432064
118	4	2.609806620188425	0.9653362706246138	0.05845482578293893	2.576802412374812	1.144178019230032	0.05524722600445944	2.565401024359629	1.288836475011692	0.06118781328613524	2.594977225941515	1.504847744048232	0.09719415230190621	2.565131717570032	1.468733420312976	0.1152308310801437	2.442542454973326	1.463138214140919	0.1906687045020207	2.205895894773767	1.346494078627827	0.09332225507070011	2.076303917929849	1.395362212859897	-0.08182609916300776	2.018900376174706	1.395592366331094	-0.1419825834302543	2.035030082705121	1.443861955846054	-0.1448706744238223	2.02480580599783	1.385923310259543	-0.1874071240069669	2.616561567361727	1.469115436080787	0.06877305145914325	2.693305908665351	1.47758462833685	-0.04044267361675234	2.803271264978309	1.280262408030833	-0.09086660278248553	2.624281124199006	1.227071512670106	-0.2374060980311979	2.527760854747108	1.178802207987549	-0.2266223609756714
119	4.033334	2.609576707814645	0.9650562358436516	0.05990479156033866	2.576653003274475	1.143963645959637	0.05678547321721965	2.565354568708524	1.288669867644177	0.0630027447436291	2.595002359291313	1.504663018808559	0.09971895396783005	2.564956905890861	1.468569350928134	0.1173943499374556	2.441693341649754	1.462663961612964	0.191782326711567	2.205360842802232	1.346227698989418	0.09284262267415824	2.075717866376997	1.395589907725236	-0.08204610515567851	2.018332715674229	1.39659084568017	-0.1427698820165633	2.034595221456359	1.444184387581937	-0.1460537572899834	2.024878170934584	1.387952364729844	-0.188403684990901	2.616728463634867	1.468914906687478	0.07144481298067956	2.695506217961945	1.477407454395559	-0.03615539392566732	2.806307509422973	1.281491704206549	-0.09345402208997547	2.629829564427299	1.228917548199438	-0.2430093156362629	2.53120999050042	1.183292618273968	-0.2322849548961398
120	4.066666999999999	2.609531073079771	0.9648504102617975	0.06266269868508899	2.576885312738329	1.143868795771613	0.05960498907594078	2.565842037589273	1.288642399695538	0.06617354208726124	2.595412153467521	1.504681152137592	0.1036979277706191	2.565196119166321	1.468599692708395	0.1208950893758424	2.441254275760322	1.462358107189892	0.1942922483051527	2.206251957985376	1.345544369294304	0.09323608065720927	2.077985024391297	1.396241906258876	-0.08207939322904395	2.02015154957191	1.397735794327036	-0.1434798517769318	2.036760960030693	1.444934532332316	-0.1462981337993411	2.024267709939539	1.390957043941471	-0.1884316055409944	2.617284239180714	1.468905886135575	0.07567458199829084	2.699169730869492	1.477553033459892	-0.0295717317864539	2.81410811265218	1.27894468520373	-0.09095809546647064	2.637715165410469	1.22871413225985	-0.2473039099039751	2.538719186790789	1.18718929614792	-0.2422049838969715
121	4.1	2.609662481952685	0.9647079192473605	0.06651742678348595	2.577449066579231	1.143874917304961	0.06349052047168717	2.566784844145651	1.288732520720689	0.07047536172691232	2.596081459385508	1.504884397074578	0.1088310477152796	2.565711248406172	1.468803888533801	0.1254615209305121	2.44100418093611	1.462219667399553	0.1982089422353325	2.208158568270852	1.344507207737147	0.09465836416673744	2.083136332111886	1.396993171753768	-0.08217028040440322	2.024664845366558	1.398534690646102	-0.1442659065378895	2.041682019813556	1.44606272967641	-0.1458522956155698	2.029780710616493	1.393260184022374	-0.1896543483559554	2.618135278675908	1.469072079097825	0.08115735282814297	2.703858378180331	1.478021020105469	-0.02107928245249479	2.825964428622398	1.271059309885141	-0.07036922665956379	2.64302012346019	1.224938608451608	-0.2164622495028234	2.551802828129953	1.184189712136492	-0.2154931387262178
122	4.133334	2.609960123411459	0.9646278557344902	0.07100914832261665	2.578258697620976	1.143969331418684	0.06795631928177188	2.568027041604858	1.288923398029578	0.07534806476735352	2.596824280504161	1.50525479917606	0.1144533101772361	2.566298414794537	1.469160036354445	0.1304881830205587	2.440721999852481	1.462259073610506	0.2029433347579861	2.21012713855363	1.343354726495459	0.09689162732679536	2.089672517319832	1.397540104096654	-0.0821748876914724	2.034773918865084	1.398880071506535	-0.1449205521832537	2.047298285091467	1.445354246644391	-0.1449581296550715	2.040918299155773	1.394550342707804	-0.1918718968176091	2.619131502649335	1.469399698463208	0.08719120745490855	2.708777702663126	1.478795545803244	-0.01174000633207804	2.840366976539954	1.260728911482667	-0.03038699272392228	2.645437354339331	1.218346887333765	-0.1221733093108234	2.575138732756349	1.171646365783576	-0.05938299241374934
123	4.166667	2.610414407769274	0.9646197483533882	0.07550213285485841	2.579220815098816	1.144149884280447	0.07232944353130666	2.569390550977187	1.289209715808192	0.07999879463618625	2.597472886286727	1.505785779342951	0.1196110362440539	2.566783747600711	1.469659248465303	0.1351123845009697	2.440345440811112	1.462505957555289	0.2072510068136571	2.210870437358938	1.342530507821329	0.09851130774237832	2.094030735686506	1.39743182594433	-0.0824672888961244	2.036625306976068	1.398380043255651	-0.1453216313679307	2.048519636375141	1.444274886051078	-0.1442179467083734	2.043165241266991	1.394411191699955	-0.1928611330140807	2.620121852271484	1.469884788576358	0.09276574181588775	2.713045661617468	1.479839172884069	-0.003167304652963051	2.847103669768142	1.255210628165939	-0.009917001636912179	2.64986570128685	1.212770906867418	-0.09693193823747588	2.582794438673082	1.161022946398081	-0.04572462675349701
124	4.199999999999999	2.611023812727423	0.964696811021294	0.07958262449550615	2.580273694610752	1.144421734311589	0.07619483800693425	2.570757844594891	1.289595128230068	0.08396567936767906	2.597963144473862	1.506480417356468	0.1237439074168515	2.567109587395748	1.470307276278484	0.1388257965689889	2.439943864314903	1.462985641865705	0.210552023271192	2.21063218678109	1.342304285828871	0.09940226633232367	2.096265397792087	1.396726819664387	-0.08339148052402966	2.036695089281986	1.397041156235209	-0.1458399080576047	2.047471494052801	1.443157533259015	-0.1439167464501094	2.042053961388758	1.392919016238773	-0.193291872130525	2.621026835023493	1.470528009045507	0.09729377390505355	2.716359413180442	1.481086347487298	0.003763867059337611	2.844404498177482	1.25504304931078	-0.0144370012881075	2.647636119238474	1.209278349056456	-0.09009156977489584	2.59598122152489	1.153091883236036	-0.04789708434047467
125	4.233333999999999	2.611786148929524	0.9648706738577317	0.08303418715630875	2.581378293941032	1.144790480826397	0.07937640227477694	2.572063241302414	1.290083352323668	0.08709642185342414	2.598314476580474	1.507339311926611	0.1266370834070446	2.567309557047574	1.471111981493599	0.1414378460998972	2.439653714842331	1.463698840995446	0.2126939057502368	2.209877116879952	1.342674626856346	0.1000425425634589	2.097404746084945	1.395855147716478	-0.08496684744281847	2.037243746765878	1.395357284771423	-0.1468069648911628	2.046215891906598	1.442518613037353	-0.1443885832338492	2.042933551946764	1.390568251382657	-0.1942920440079866	2.621826831616404	1.47132395660727	0.1005593754126272	2.718802832380863	1.482444820986276	0.008751939695827523	2.843226121129477	1.257390295335577	-0.01468268861391248	2.647812348734942	1.206956298535754	-0.0782211046895203	2.602122400405015	1.146168138930915	-0.04515426392958491
126	4.266667	2.612703353293006	0.9651502631164623	0.08579214724593953	2.582532900323242	1.145260277467978	0.08186908953802835	2.573314841484839	1.290675113247487	0.08944551031830827	2.598591975314385	1.508359399463346	0.1282968904947712	2.567475200276248	1.472076800669596	0.1429642587105762	2.439634852694746	1.464616862559114	0.213603090203044	2.20923924065767	1.343317834204084	0.1006578137320805	2.098302300463148	1.394961408029168	-0.08689008588194647	2.036171649441093	1.393234014127761	-0.1479828535879757	2.044261366933557	1.44115618848099	-0.1452179382926935	2.039946873026323	1.387731788824772	-0.1946910357206842	2.622542739600755	1.472264478283869	0.1025836858564771	2.72067696962241	1.483825985253473	0.01184309681238444	2.847086998441551	1.260538223211469	-0.0117064903583019	2.651755779306569	1.206662501275286	-0.0699553155852943	2.606234158543723	1.14413545295976	-0.03696844310021054
127	4.333333999999999	2.614959978949376	0.966078219418692	0.08957137430691833	2.584966615187219	1.146533479091401	0.08527344597596115	2.57566456866597	1.292181070746521	0.09246010928788123	2.59901020629825	1.510841522206247	0.1288419349373644	2.567803820031386	1.474453969732186	0.1436018574008093	2.440141325172973	1.466820303220424	0.2123801119640961	2.21050111283564	1.344013132957314	0.101641059035907	2.103628860736182	1.393484151224013	-0.09180371034189946	2.035993623008229	1.387425828420474	-0.1501647909131162	2.045335573920236	1.436723942056367	-0.1463250297034181	2.037506430588464	1.383429659089203	-0.1968144579443995	2.62372996212254	1.474546192213104	0.1038555372346883	2.723791978129334	1.486404645219693	0.01395610215253724	2.85545371869372	1.264483055249742	-0.007291967315021465	2.657261296211754	1.210677101178742	-0.06854965667895352	2.608465888258135	1.147633343221773	-0.03679803542136168
128	4.366667	2.616242533371876	0.9667519045402567	0.0908790954458987	2.586182642286616	1.147344344934761	0.08649285317767995	2.576682781923144	1.293087059448284	0.09346726534439848	2.599081765967776	1.512243043339106	0.1283277388180002	2.567862140471614	1.475806389793661	0.1432534913501926	2.440135227717569	1.467917383850938	0.210779736966215	2.212079495639862	1.343733479979578	0.1013136967876766	2.10745454803046	1.392803467981787	-0.09470329607304949	2.040036267049778	1.384130346845037	-0.15133689379161	2.044380653174997	1.432557075236884	-0.1466759480685393	2.039749100287573	1.38165964792442	-0.1989109217628617	2.624133995738563	1.475843410520048	0.1036828377434828	2.725097128872494	1.487483055596345	0.01386015354901111	2.859601080882746	1.265407435104557	-0.005281197468346895	2.660240282455722	1.212479412338908	-0.06990482190782724	2.61069721306797	1.149685583109282	-0.03746800527312281
129	4.4	2.617587882223066	0.9675869133073262	0.09197996580485789	2.587348820216523	1.148281196990398	0.08757395104210657	2.577523762835654	1.29409514123287	0.09433284600212415	2.599017712367278	1.513713487138797	0.1276624669561772	2.567782994120126	1.477230462708859	0.1428074285868786	2.43959602343477	1.468865741203766	0.2088908602863924	2.2126178139715	1.342859364836648	0.100628578391197	2.10927668244225	1.3915350708092	-0.09665039504957458	2.040897562426248	1.380964442395722	-0.1522504662919866	2.042502964316507	1.428336586826364	-0.1471101897105902	2.038976623879577	1.378870452148377	-0.2001376018024122	2.624361565524089	1.477218970420241	0.1033098744544711	2.726127601601095	1.488342116146619	0.01343894513176394	2.863225074280654	1.266087724403645	-0.003933309689918755	2.663879396731643	1.213749058691439	-0.07054433907549125	2.610995095947833	1.154554364059341	-0.03854783520213311
130	4.433334	2.618979644943717	0.9686021191868093	0.09295537113303823	2.58845324934241	1.149357225986352	0.08861187735768751	2.578167979501087	1.29521352003241	0.09516900278974454	2.598821996964286	1.515240286993014	0.1270260236834053	2.56757712696681	1.478713843137977	0.1424569155245365	2.438521588139715	1.469597090930994	0.2071277004031735	2.212436511298034	1.341593524491709	0.09975709688699945	2.108953377619688	1.390399697748022	-0.09739038874244832	2.039641470202013	1.378723888514657	-0.152808673245014	2.043580696836278	1.426781436451006	-0.1480154447168039	2.039245670280494	1.376769584044252	-0.2008304547024727	2.624394115201756	1.478667147200563	0.1028790591855684	2.726690519599976	1.488931135618843	0.01275751783112716	2.865989389574466	1.266736120530457	-0.002591284165321375	2.66734447546127	1.215014366889514	-0.07177481872130963	2.610185355270478	1.163848288722898	-0.04139432981410222
131	4.466666999999999	2.620420231547651	0.969811212905903	0.09384722094678746	2.589522957368243	1.150584094400227	0.08966786240783696	2.578652851186184	1.296451220637186	0.09605819398329216	2.59852572507124	1.516821814455014	0.1265093862284419	2.567306401496038	1.480253114728265	0.1423271932131333	2.437036242525037	1.470076424288284	0.2059299275421873	2.211842865316969	1.339596810891735	0.09850700130451857	2.108158853993108	1.390231804261154	-0.09802350528916996	2.03933924513271	1.377989611213952	-0.1528870184305544	2.044130828259052	1.426557180174223	-0.1486470215130136	2.039860053260874	1.375591177208255	-0.2019831727528858	2.624232099063453	1.480191829974113	0.1024426207747372	2.726484810882153	1.489216453137221	0.01168501145701717	2.868346735981014	1.267834454496136	-0.0006291186073912956	2.669833392219588	1.216544053289272	-0.07216644562385759	2.609952090573315	1.170326409749837	-0.04252449258798685
132	4.5	2.621933597574617	0.971210893354521	0.09468090630907131	2.590623598844342	1.151957616339528	0.09077387897574565	2.579071129037386	1.297802397801846	0.09704232677646443	2.598214288405216	1.518445098989965	0.1261167386342415	2.567119111421459	1.481833698283228	0.1424725596236047	2.43550324830271	1.470289556370658	0.2057233594625248	2.210611315224383	1.335756444987014	0.09772291698207826	2.108655847563131	1.391499357433978	-0.09803890031750406	2.037881828610433	1.378748662344879	-0.1508609710602294	2.042132029464639	1.426609147048171	-0.146678214127755	2.039531534626076	1.374660425231325	-0.2024161409541262	2.623908527088352	1.481784286322887	0.1019648241511214	2.72520354088768	1.489181495816398	0.009978154691766406	2.872960615876881	1.268935773771338	0.002824739860950496	2.673701974949165	1.218033091884226	-0.07048288676917849	2.611433926159771	1.17252730471828	-0.04169728927294498
133	4.533334	2.62356048138197	0.9727709878710783	0.09546104315570922	2.591855311965281	1.153446462437288	0.09191928830096933	2.579572225520076	1.299233951872967	0.09810450885769828	2.598037409458868	1.520067955199355	0.1257790189692014	2.567264742246179	1.483412062403166	0.1428770318900661	2.434691949854641	1.47023448810224	0.2069966191326297	2.209089809680903	1.328625278570837	0.1000137210959261	2.112959138117593	1.393956267433289	-0.09485316920622611	2.038171646247566	1.380140224769549	-0.1440405910956773	2.040216585001427	1.425102504315875	-0.1382782662175893	2.042112492275403	1.373901124533511	-0.197799465117016	2.623494946595606	1.483406927873261	0.1013366168462772	2.722590244163157	1.488828003224613	0.007358274249557674	2.877788155905779	1.268095818112348	0.005061682167749728	2.677381185118951	1.218450438330782	-0.06753212469802856	2.616471962325168	1.172034556535545	-0.03866400435568086
134	4.6	2.627348855374335	0.97611141368276	0.09672889694464522	2.595188863066729	1.15649733037225	0.09401767887376572	2.581577585010209	1.302053145155732	0.1000531874157247	2.598844294385129	1.52296386035013	0.1248063457241392	2.56980546282076	1.4862073916264	0.144093053269947	2.439960847126374	1.469435353979105	0.2158879642346797	2.21303007866858	1.303516586768191	0.12983435860975	2.139041316505629	1.395379555667226	-0.06481882970109053	2.068998586566841	1.379447432496187	-0.1081105455323315	2.052185462149288	1.41296802997237	-0.09378223266791573	2.064749440610333	1.375645266324029	-0.1571127615186518	2.62279594103265	1.486421780345937	0.09906477684820883	2.712519320933619	1.487274498820293	-0.00135432007217761	2.855952550617876	1.253447032404374	-0.01548511438074646	2.656522365792522	1.213041676922216	-0.08684467020753961	2.602887297271366	1.167799753349142	-0.05287854448015108
135	4.633334	2.629590890161816	0.9777118763447146	0.09709529772080105	2.597512005466919	1.157870642449375	0.09471978674606304	2.583443121483621	1.303242765610835	0.1005968424071831	2.600179976171122	1.523997490187615	0.1238484320046869	2.572786632316781	1.487182562029264	0.1445672458066459	2.448561946634412	1.468796532665387	0.2239520071967054	2.225896087102138	1.287604116526947	0.1646585959439374	2.159317222481596	1.389540458265904	-0.0305382282499028	2.078942675386177	1.375791069472835	-0.07547732824732593	2.067811419689366	1.401586908142956	-0.05924493114867539	2.075536583543231	1.37645653806356	-0.1208630725822874	2.622704091373	1.487590517078405	0.09709009882991186	2.704668731878975	1.486158939710007	-0.007631660763629601	2.830609003035802	1.240867195528373	-0.0374816890804	2.626928592056017	1.211956154722022	-0.1114451496890273	2.565479006793881	1.173539604268141	-0.05651755570590405
136	4.666667	2.632070171631929	0.9791323350566982	0.097241600156917	2.600355342007402	1.159010346882328	0.09506887085812858	2.586035951853051	1.304150389428608	0.1006640234740159	2.602211834004972	1.524608255841176	0.1224300311066851	2.577055611393797	1.487724347295431	0.1447365855993659	2.461693029562846	1.468084358086284	0.2337829387592621	2.251749087044638	1.271304573480567	0.2136794300229879	2.189146666945758	1.37813339536724	0.01735828058079706	2.105232214713876	1.370135322050676	-0.03155548383320811	2.100247238523909	1.389669416634174	-0.0157528952990875	2.10341842475924	1.378030889115303	-0.07727023202414797	2.622840401794119	1.488394891438914	0.09446074845126652	2.694762410677374	1.484899088456611	-0.0149050649875171	2.818406074170101	1.230613882914335	-0.05172011163422221	2.602753498112458	1.224725806635937	-0.1083124537716037	2.544021904393588	1.204360464603674	-0.04919679113293659
137	4.699999999999999	2.6347213325818	0.9802479363993805	0.09713132742064237	2.603667794784439	1.159800495950659	0.09497308865963147	2.589319191155314	1.304662132055197	0.1001011615855611	2.604851471922498	1.524692073038298	0.1204222759238627	2.582476048717911	1.487725387666615	0.1443833266007654	2.478634649922404	1.467307818534286	0.2437537441535307	2.295120025386346	1.256253655930395	0.2685890355900641	2.231230533210309	1.360281080866719	0.0710604350866266	2.152045658781806	1.356042438847509	0.02416516779709294	2.139426433324572	1.37342362314329	0.03958747318854473	2.148898201233591	1.366674730859017	-0.02045699202514128	2.623179841556736	1.488729376087576	0.09112969711481361	2.682811166080543	1.483543553330008	-0.0228486826404587	2.803128388225756	1.227835114698705	-0.07485051448222729	2.583662904842318	1.260821081901515	-0.1153721593433719	2.522482977132351	1.28163386567547	-0.08126259859959402
138	4.733333999999999	2.637426929189255	0.9809319946843278	0.09678736037450292	2.607253094485036	1.160126447214652	0.09439617206305208	2.593035908454366	1.304672249988213	0.0988127357246233	2.607882900891508	1.524171146399627	0.1177346242607352	2.588670913589195	1.487109798450653	0.1433268164106454	2.497934606692668	1.466394526655127	0.2523100516431257	2.355821018935106	1.243626569125182	0.3189893643628782	2.283451486716007	1.334881218490762	0.1194278908979987	2.201409273236222	1.328205743628803	0.08575790227542382	2.175425472941201	1.337057797982585	0.09203241953090371	2.205879294709378	1.33511588333882	0.03645406626938773	2.623625397464512	1.488502779872374	0.08710052390167251	2.669104014552921	1.482117157667755	-0.03104697941026176	2.760615082958396	1.235501483803805	-0.1141981282705333	2.545152863019701	1.297762060378453	-0.1416419979658578	2.504444880581687	1.368810390217453	-0.1130089987617645
139	4.799999999999999	2.642558868163869	0.9807505246847031	0.0957087989368256	2.614046750853498	1.159185848278063	0.09193632411627584	2.600146178594911	1.303063915321349	0.0941696764433614	2.614372220450457	1.521404583747675	0.110439518208342	2.601700708063473	1.484154862820489	0.1389356644624953	2.538197785514686	1.464108829616035	0.2625108170051905	2.515295808975825	1.231703094030519	0.3775293516546361	2.403740139238841	1.281016527699529	0.1898873817982965	2.326275347431399	1.25827721136142	0.1962277873650412	2.261898345935347	1.283751199529956	0.1618172011871399	2.361691012899739	1.264068769739339	0.1255765171422354	2.624538267667933	1.486337983945809	0.07739333130805472	2.639540774809795	1.479155620535733	-0.04688316530259162	2.601848735571334	1.288845279693947	-0.2050476968420172	2.379949948803243	1.355332626761997	-0.1863688368908758	2.361032669000251	1.417802875315456	-0.2477658748952789
140	4.833333999999999	2.644844931399119	0.9798381558173792	0.09519595321743848	2.616710303442241	1.157903926569483	0.09022585334347541	2.602861757452313	1.301478385640328	0.09107647938861949	2.617709930117433	1.519318464211937	0.106036865577013	2.608013412287034	1.481997649416809	0.1357319919968804	2.558153268866581	1.46283663718258	0.2644562735928619	2.607837237695813	1.235159036092106	0.383402872668974	2.456650031593913	1.262646230368561	0.2237542136909134	2.406278537704848	1.22931304167697	0.2276110411626937	2.344776939454541	1.214885225755584	0.1876698383290702	2.409619055613143	1.222019424465605	0.1556984919805373	2.62502561971942	1.484489653194684	0.07203805181851917	2.62561677932365	1.477633951323326	-0.05435570447615606	2.480551025723122	1.321264742712915	-0.2278664265454321	2.252827606643962	1.37831978139657	-0.1980443416172626	2.169908829542202	1.395141703865534	-0.2412549142966197
141	4.866667	2.646821701308644	0.9784672869995126	0.09483096027807182	2.618612677255097	1.156188715871359	0.08843623834389079	2.604604376170519	1.299496178928323	0.08784880544254911	2.62052821833118	1.516925359044333	0.1016441945003595	2.613254264314003	1.479547676386235	0.1322960353556057	2.575186207584791	1.461298965900116	0.2650248771126552	2.67248427159061	1.238587279400845	0.3763126609961493	2.484986817979034	1.245598710352301	0.2537173200153229	2.418277512345603	1.210932458557434	0.2328818643871939	2.414107116290376	1.202158917715257	0.2053966633750102	2.444828040145289	1.20298173312834	0.1747190628633652	2.625282893803081	1.482281299892113	0.06690921737379418	2.613218159972037	1.476146009498412	-0.06081595280485567	2.407369571208231	1.350180263361234	-0.2353899216143658	2.175579002537376	1.395817439965978	-0.2102840479795403	2.076619650584414	1.37557241556413	-0.2482055655146347
142	4.933334	2.649758748090894	0.9749830158231267	0.09473529608594596	2.620274858264731	1.152151300284789	0.08537262900259243	2.605108894789197	1.295049359821691	0.08207773446260309	2.623696600641658	1.51195401687273	0.09413144567038634	2.619191382333039	1.47450121338239	0.1259805877450381	2.593779716360929	1.457317175973214	0.2637169377186313	2.712851649779001	1.232758671854954	0.3538938155720435	2.502963236671939	1.21232671580124	0.2739098629432205	2.487856217369406	1.196704846434421	0.1925862525826477	2.460456306621007	1.220097177023628	0.2108703990417699	2.535579729794452	1.226747007893671	0.2058228684593969	2.624823838238186	1.477524052240399	0.05854637172388	2.593716576991777	1.473414377565608	-0.06959755926187228	2.36431329385034	1.383971147139725	-0.2206491352591001	2.130799816979287	1.411208425162435	-0.2215033646675227	2.065895326635891	1.373726666871443	-0.2564638494522336
143	4.966666999999999	2.650872850613428	0.9732352086771385	0.09489232568650179	2.620482429614575	1.150226105755781	0.08422149616109829	2.604340004339526	1.292987593625818	0.07969815918832088	2.624392010872117	1.50978840184489	0.09100391641187637	2.620388557943757	1.472326734549861	0.1232068170742344	2.596430009833728	1.455199194278297	0.2619277855007011	2.718076034826334	1.228452123982176	0.3462649376291494	2.507764692442457	1.202328194110752	0.2733259722862532	2.511391441526021	1.196575600566738	0.1782281340076066	2.46674768405068	1.219436715901797	0.2087712913553183	2.546191344272429	1.234849481888445	0.2151570377466585	2.624401534464183	1.475380210372443	0.0552513449845031	2.586721722738428	1.472236059116778	-0.07243582662408758	2.346821381816937	1.388603167976194	-0.2051753250191891	2.111436503598449	1.405777560807062	-0.2173077807568333	2.089476147998514	1.365746218317176	-0.2773509058723806
144	5	2.651844855792098	0.97170737794203	0.09509832054727355	2.620568185013366	1.14860006776811	0.08333730869591283	2.603288050769023	1.291273169574148	0.07769483134985118	2.62482077873844	1.508069913963483	0.08826596345143811	2.620903757048523	1.470622288678893	0.1207284161891579	2.596503269205478	1.453291653946403	0.2597555270777368	2.720531893258707	1.2251319904653	0.341641394137313	2.509984823535045	1.197556328731625	0.2718143049168844	2.509819775670477	1.196918044880144	0.1732836206910534	2.466993007404432	1.216600133412136	0.2072151888978089	2.543039864922666	1.23459121792054	0.2168174234524293	2.624083878748073	1.473628139092501	0.05246773349957392	2.581713872583929	1.471238518727802	-0.07464175606515318	2.338651869882788	1.388011593902974	-0.1988029699891382	2.102877538663393	1.39822395071027	-0.215986151886287	2.073420395789494	1.368205050656018	-0.29197969364925
145	5.033334	2.652709267862642	0.9705212480648184	0.09531379924375157	2.620676262015866	1.147400405523428	0.0826813649133476	2.602237204182008	1.290040148704785	0.07604135539852697	2.62521279009698	1.506930757979201	0.08588616485822397	2.621129846844803	1.469517896718714	0.118554309031133	2.595488935607443	1.451821113530264	0.2575642913736065	2.72130963855895	1.223403689943471	0.339635313392108	2.510386803205043	1.195742332215959	0.2707886888958279	2.504432205901731	1.196158740135427	0.1727908266169585	2.465165437449373	1.213776609382543	0.2066184771058767	2.537849275897499	1.23186030675579	0.2157185500375741	2.624007084384678	1.472404544684376	0.05011811590625132	2.57859543828118	1.470454260975858	-0.07648369643712358	2.337825635489071	1.385702104681747	-0.2012350865183616	2.102204246896532	1.392590894219825	-0.2182388908771831	2.066993507373371	1.373264216257553	-0.2948152108759721
146	5.1	2.654039658828645	0.9694418467046961	0.09570581010323301	2.621004717532857	1.146540593924988	0.0817755995748166	2.600675366884549	1.28931429076964	0.07352179429914268	2.626359673518317	1.506686196193483	0.08217188521054768	2.621552870058864	1.469383070636493	0.1151413886611912	2.592954014476919	1.450736640132672	0.2538522344271563	2.723012147629732	1.225206591983365	0.3417524404000182	2.511755165814156	1.193263553097244	0.2702080026769175	2.511277951818511	1.193736963322754	0.1735014568726737	2.472821905324858	1.208513350522956	0.206675402107199	2.539148609463323	1.228738465934484	0.2151996912947046	2.624796984118442	1.471862711733014	0.04653294104802633	2.577373209625121	1.469583853554931	-0.07969458763347387	2.343856205630786	1.382806892210377	-0.2135295100254997	2.108284944697788	1.387048243341135	-0.2321523066100117	2.105638620839383	1.385912291451212	-0.3185731029318309
147	5.133334	2.654394878046404	0.9696102024279566	0.0958525639434797	2.621082534398985	1.146928278404367	0.08136662933308124	2.600217058010883	1.289885161528002	0.07251009491598216	2.627171949393797	1.507641861898118	0.08085009433727221	2.621883050454613	1.470402344552374	0.1139066080796337	2.591827083349038	1.451285771405485	0.2523967243030551	2.72308542284341	1.228212511733686	0.34471172308535	2.512422934502369	1.19130113694164	0.2691507442679599	2.516416364498692	1.193101950430153	0.1721878022358698	2.478677079847771	1.208033298556737	0.2049156639778265	2.538189549169178	1.230944990168873	0.2154185491205873	2.625652143391012	1.472617742663232	0.04525426298950123	2.579019210780662	1.469498767369972	-0.08121643192107997	2.346433445177988	1.383330093392399	-0.2154038291748232	2.111301284530771	1.386372794548601	-0.23857068519927	2.1075721378703	1.395429443549995	-0.3224015496654538
148	5.199999999999999	2.654038393632845	0.9712570198137216	0.09607720122329828	2.620423823033118	1.149171180583538	0.08049464532314765	2.599500527123654	1.292725296959059	0.07093759222751266	2.628844266230689	1.511493626427584	0.07947960420528348	2.622308394067527	1.474390628742048	0.1124979082356016	2.58906658075749	1.454602752241514	0.2500932464699359	2.718308411421642	1.234997930584477	0.3504843982849892	2.5075792820912	1.185961969773649	0.2691839972401149	2.521620451131139	1.186229699101227	0.171064278043028	2.479254173716046	1.206870984739396	0.1999774287581765	2.531150107390535	1.232884204097766	0.2140657845001231	2.627857722561919	1.475986615961517	0.04392384472390361	2.58700519595503	1.469917184403875	-0.08386217755598757	2.344146497531611	1.385716915647147	-0.2150128968046671	2.110050528530463	1.38713547292276	-0.2483436287679405	2.098194320897792	1.401660465017835	-0.3298182513275588
149	5.233333999999999	2.653091577479235	0.9725839074053301	0.09622329963803486	2.619350902547283	1.150837275951268	0.08010196376855006	2.598874376939714	1.294783221258678	0.07051278510614552	2.629289596764519	1.514136597281043	0.07958323916521638	2.621869080653887	1.477112904925747	0.1124169548595023	2.586065106002029	1.457245605145572	0.2490558301298342	2.713270605938033	1.237358783037978	0.3509589182536594	2.499612232469353	1.18463297574618	0.2746655376922414	2.507749232413339	1.175203097472878	0.1779068196653633	2.468354501752692	1.195173157576346	0.2008466532583931	2.517367482255268	1.223731339364445	0.2131304716306155	2.62888662991337	1.478354311318992	0.04408825081716138	2.594055228831509	1.470327169334073	-0.08463983167017482	2.348506729141921	1.385272435966685	-0.2174201608161667	2.11373072943346	1.386195191628851	-0.2491597204769549	2.096273868382899	1.40907594606408	-0.3270342618056991
150	5.266667	2.651459208641417	0.9740970706404404	0.0964529732660435	2.617530622125292	1.15268219098637	0.07981814912319968	2.597739946816645	1.297052363410857	0.07044593756242362	2.629035086340575	1.51699663039352	0.08028452549211505	2.620415979851173	1.480067353199358	0.1127775207627631	2.580137248351037	1.460341179406413	0.2476843322871636	2.704046157793528	1.237225662889027	0.34794920333815	2.488455173955812	1.19080120532955	0.2813573836600844	2.455486599825648	1.165667074505194	0.1916856383495403	2.447672381043894	1.173761948419304	0.2089215906264464	2.481851787675107	1.211325087525033	0.2150922664017207	2.629556012735351	1.480924284309292	0.04494919275745436	2.603365373656934	1.470776129747313	-0.08468499510958569	2.361747292423501	1.381445439999732	-0.2228773955097398	2.125343981273501	1.381801973864771	-0.2509520422292524	2.101303819180346	1.414498638543555	-0.3157118834713232
151	5.299999999999999	2.649032382155514	0.9756461714437022	0.09681956524143752	2.614789813546252	1.154522539462972	0.07972001270945149	2.5957899708848	1.299312808774476	0.07080902490871349	2.627656436949624	1.519802075957607	0.08159141054778177	2.617384342582529	1.482988178754853	0.1135478506558568	2.569128519638709	1.46362709182197	0.2453810902488981	2.682325369107057	1.231998037453885	0.3409233421901486	2.47755218933868	1.213585822338279	0.2747898919282237	2.419057949986832	1.182530703539854	0.2012228085880818	2.43542315469654	1.193581776392489	0.2218408691485104	2.444515783201461	1.22580908075828	0.2172233185050712	2.629573211405383	1.4834360004398	0.04658452187023916	2.614437971184941	1.471175117496988	-0.0835844455061179	2.381333486039835	1.371435774628302	-0.2302483609599811	2.142638010845598	1.374469536644551	-0.2662975056038737	2.10527203299777	1.413935064417515	-0.3215208636796852
152	5.366667	2.642019345148718	0.9784324050963479	0.0978374667538341	2.606756870391689	1.157664326075978	0.07993465229510544	2.589084666043431	1.303129329554474	0.07228071630932606	2.620832908417325	1.524405909570644	0.08513604550042313	2.605889389236936	1.487881804118915	0.1153573818442177	2.531677334536199	1.470217165135517	0.2357457416617514	2.579385084097316	1.210286553581286	0.3115786868471115	2.453325324369944	1.300767160630288	0.2002532138871523	2.497149298684446	1.316300017862356	0.1647915287962296	2.482091386549175	1.385430672554823	0.2055496076056596	2.456171240558581	1.36061971362821	0.1625323974025176	2.627052814108925	1.487498911222765	0.05147233295494551	2.638490500311036	1.471667023587045	-0.07749991239568331	2.431479710252114	1.33156928388098	-0.231811165498005	2.193131901449595	1.368502080103528	-0.2751999368381693	2.099146476024386	1.406590950400137	-0.2874438316342582
153	5.4	2.637799595140098	0.9795546390136454	0.09820078231401604	2.601949239394614	1.158821051447635	0.07991137277927859	2.584678938612045	1.304484156594545	0.07277857381524686	2.615590348782424	1.525960537931969	0.08653304186871742	2.597956942876448	1.489595887636171	0.1155813013922637	2.509976508493035	1.473601948643117	0.2277708867845894	2.499393440667683	1.207635830231882	0.2916961858205996	2.430572894318443	1.340129728921501	0.1518477110727577	2.506727225075127	1.366321966062334	0.1277483202478613	2.494945248734715	1.415928477915286	0.1617572442048054	2.47857173174474	1.403625985909355	0.1088121178567927	2.624536334324937	1.488834970109189	0.0539105944057611	2.649645440289794	1.471798246588186	-0.07306495456514527	2.485783740479512	1.302710178657807	-0.2274088468135867	2.261275327757746	1.375097985507861	-0.2580069149781271	2.176621080922463	1.426051952587671	-0.2722185318061335
154	5.433334	2.633357191607616	0.9804035267647542	0.09826564888546316	2.596937143451457	1.159604591409317	0.07960602858436615	2.579857972814337	1.305354302618926	0.07282843044097025	2.609393860515341	1.526888172413751	0.08731074140452802	2.589074006949098	1.490677584153324	0.1150216311173614	2.489298119182149	1.477013152882229	0.2180879561984567	2.415608775319547	1.215964954213974	0.2637568094327672	2.400256692277547	1.369346898771215	0.1000316492058061	2.478609880337214	1.397048154308637	0.08185299932051972	2.478098824740405	1.439980822302347	0.1038931113145797	2.499672383624733	1.427806050245235	0.05922984130503105	2.621285693543949	1.489596588748965	0.05594544067087785	2.658776368115193	1.471908651655961	-0.06812713746512247	2.560218119610727	1.271780400228746	-0.2206766555542349	2.356449663234815	1.375642221982	-0.2276877504158668	2.286420094232077	1.41659500994019	-0.2579150298887841
155	5.5	2.624491529038863	0.9811386647320008	0.09747861202477349	2.587139230673728	1.159976976526129	0.07834424360873463	2.569939529473681	1.30560545535918	0.07201547476757131	2.595679396432403	1.526859872645878	0.08781042384333519	2.570484049754209	1.490915749461449	0.1123871397334056	2.454169179351329	1.48324782782602	0.1968902866985144	2.303711135405206	1.258958637710321	0.1989393880771002	2.329225721957944	1.39782455041125	0.008142490768237007	2.37529192564044	1.423521664411546	-0.02515529338284118	2.381551452615177	1.477051532967261	-0.02310302464164036	2.431092409123506	1.442663016109268	-0.03718599295783365	2.613511551576531	1.489402634642344	0.05943654545993488	2.669895404384524	1.472285721427116	-0.05631607787161363	2.665532717857904	1.223042548096928	-0.16759534503704	2.462290625013411	1.320197498882741	-0.2007313228080881	2.394211624458086	1.327797455126189	-0.2139066106446256
156	5.533334	2.620412848430244	0.9810820945447559	0.09678905304966641	2.582766771275301	1.159666795951827	0.07759806405421107	2.565346874728563	1.305122740243122	0.07146891306777409	2.589186347867229	1.526060553908515	0.08835093673606149	2.561906059969181	1.490229734021505	0.1110289071324421	2.439442771924378	1.485582625074962	0.1859646914813628	2.271900162513064	1.285054772076971	0.1666154972291581	2.295311068086236	1.399835146083605	-0.02811629292393164	2.314577275487366	1.423964659026763	-0.07315230631345938	2.330338507241012	1.474042926210452	-0.07088080393354246	2.379086163230099	1.432048940706733	-0.07076017467010473	2.609687563951351	1.488594055455757	0.06164674775534603	2.67375459659295	1.472677283993801	-0.04858668025257882	2.699602719302348	1.210722106819429	-0.1075796200154699	2.486358251907404	1.271010865900967	-0.1682990725252846	2.437177605831228	1.24678507594043	-0.182124186592103
157	5.6	2.613695275319048	0.9805070541673926	0.09478749194636049	2.575824078774509	1.158552637124453	0.07587835824506439	2.55780254173145	1.303552282346254	0.07021032737721693	2.578814409573364	1.523630143950853	0.09050032075705947	2.548251337389141	1.488008936080644	0.1088600168321045	2.416274008484161	1.488013574534446	0.1643946915779781	2.230636016878087	1.33037246367959	0.08937920075451905	2.246111402802728	1.397239526365065	-0.1071137344447465	2.290457837499462	1.414611130414068	-0.1613086410417919	2.290979885025793	1.470534153105796	-0.1480000245055042	2.344588807998146	1.398905358454996	-0.1078772759506774	2.60348342189872	1.486227193786012	0.06720484876603439	2.682387709752942	1.474032528782389	-0.03037649524883879	2.742160455171127	1.214043407514802	0.01015521223569907	2.556097452334151	1.221997646735651	-0.1096503115457692	2.5185527505844	1.209806793440867	-0.1152088294406325
158	5.633334	2.611228790009209	0.9801707409725393	0.09345386140752465	2.573338018976393	1.157966060204515	0.07482974020699752	2.554929759754439	1.302727805230919	0.06938303770358727	2.575117811220695	1.522337671437781	0.09170358761074533	2.543358396982369	1.486821034492766	0.1079002599892897	2.407893908645361	1.488119297452288	0.1544605000093741	2.21346876826945	1.345651483380819	0.04764623479103498	2.229886058038856	1.396327726883356	-0.1605307543344383	2.286676617081529	1.398371646356074	-0.2061559081076599	2.28447149134569	1.417180229357692	-0.1988289944409399	2.326714086664148	1.382704224085347	-0.1453487239542121	2.601253481515579	1.484975449662399	0.06997895431766064	2.687413146528342	1.474974279727354	-0.02144056956660124	2.7471555909272	1.221113744976916	0.03653173809072168	2.590388055742848	1.223928241356537	-0.08999344033568285	2.52569913963677	1.22989251663839	-0.06850741016195508
159	5.666667	2.609381294822608	0.9799424119155407	0.09198100972500445	2.571477190035043	1.157524043223419	0.07367321709168743	2.552636937278712	1.302072664136094	0.06840543045865727	2.572350447942052	1.521245843903564	0.09281850459091281	2.539646493711357	1.485832455371346	0.1070012757354339	2.401572388566877	1.487699673693865	0.1455788805376591	2.201954202323171	1.356624213003238	0.01272782119518657	2.219944981084054	1.39641316400132	-0.2035106008820189	2.267452190491756	1.382857095423354	-0.2435045032817503	2.279234199159926	1.381923215142212	-0.2450896951701776	2.302477779653234	1.379476036651097	-0.1808684133998628	2.599595974475366	1.48391362982856	0.07247170980401646	2.692597671424854	1.476116566498408	-0.01340406346381826	2.73060275139641	1.227202550459808	0.03018896258762648	2.613772641831176	1.229593393041003	-0.1155181561023298	2.495745040366514	1.241507905895276	-0.115448742715153
160	5.699999999999999	2.608111628775816	0.9799009654409346	0.09051584349612064	2.570192743594246	1.157321342008102	0.07252624596292158	2.550912748327457	1.301700111301818	0.06739172560227223	2.570402107556248	1.52050308846079	0.09389379910358954	2.536957210461881	1.485185480686648	0.1062675605989993	2.397121977645913	1.486996818682667	0.1380274358557372	2.197869735658556	1.364322190580413	-0.01127583803517067	2.220319653973636	1.398731172627464	-0.2271210324594045	2.281528662083804	1.377312987029531	-0.2662013141958539	2.302286578057343	1.381082070970525	-0.2731115207731562	2.321058859554959	1.384748111413319	-0.197964589704415	2.598472697640549	1.483185228447865	0.07470102174318523	2.697503954077974	1.47747407332444	-0.006414612848224529	2.721848199031899	1.231295183366312	0.01886981071161462	2.630074715938891	1.232508709674688	-0.138891500458874	2.489719199744818	1.238348084964918	-0.1488437627088195
161	5.733333999999999	2.607335630013766	0.9800833475086798	0.08918713459166423	2.569401230771806	1.157406099557512	0.07152758427405222	2.549715643315256	1.301670126259398	0.06651134756797447	2.569141440092844	1.520190711204625	0.09501392392156867	2.535112180112692	1.484955534857286	0.1058256953917733	2.394076572031116	1.486198165455184	0.1318591167620113	2.196689440853079	1.369859555428955	-0.0263313133598174	2.223948703930938	1.401673659741085	-0.2380003233218098	2.29983380567856	1.374937744509223	-0.2792410586119773	2.335199808506704	1.371549272102793	-0.2883889611219566	2.337968043447918	1.392092275752468	-0.2054660564541826	2.597822180598953	1.48287090726502	0.07674361980714162	2.701711984032144	1.47902802458095	-0.0005153204293984167	2.722710711699662	1.234332929399546	0.01461242128337045	2.639777399276663	1.235120896693295	-0.1447022639057121	2.497354327100977	1.234336421998829	-0.1553521242660705
162	5.799999999999999	2.606915130870858	0.9811142434849199	0.08720134368489964	2.568904452291986	1.15843631196967	0.07028498536542163	2.548650046295637	1.302651790414347	0.06565529238576528	2.568341239569419	1.520883344195468	0.09763622942087405	2.5334620851389	1.485767631357105	0.106136911178254	2.390663329056848	1.48477272158039	0.1227508038765019	2.196569549874728	1.377450486481185	-0.04575143333355543	2.2219820456354	1.407713241633536	-0.2506583749653907	2.304101361605439	1.375120481182634	-0.3043635702905178	2.342048318297073	1.358548776640608	-0.3014395425307185	2.335042134716825	1.38761625232202	-0.2277796213853845	2.597748036723314	1.483514421570611	0.08055062792222947	2.707826225905718	1.482503093518234	0.008148632992141337	2.721397763119366	1.243105557837684	0.01680469454215697	2.642106640235728	1.245702743835218	-0.1423131527524421	2.497188832647828	1.240039243175799	-0.1547059455289456
163	5.833333999999999	2.607126560665019	0.9819200986422633	0.08663199076495463	2.569029199833911	1.159331131576711	0.07015872530620086	2.548653029531456	1.303610940289632	0.06589203302905787	2.56870877549914	1.521824817014704	0.0992907016752345	2.533512095626782	1.4867473230577	0.1070506852564634	2.389858701735602	1.484301272477235	0.1195237852060706	2.197980508771702	1.380923234351493	-0.05591768036175098	2.216209548253637	1.412192456337259	-0.2582225169439011	2.256459026700072	1.375420143323683	-0.3264202462084023	2.337452393105819	1.370008044270161	-0.304143677624939	2.326785236972069	1.379140725878713	-0.2474216705033582	2.59825758214082	1.484412229353679	0.08248663789209336	2.710002903753514	1.484276025001537	0.01113339489752669	2.717212635429131	1.249867361291568	0.01952778589389083	2.645162682159122	1.255675961008838	-0.1452484917245259	2.500052096563655	1.249344808485781	-0.1721443621758339
164	5.866667	2.607541893153565	0.982878075466262	0.08641941942946643	2.56930750900001	1.160427524575435	0.07045930120026284	2.548904771325804	1.304821472159405	0.06669495962438957	2.569525491454505	1.523088390660905	0.1012476885453339	2.534068145063759	1.488035458766823	0.1085822301522356	2.389457755340205	1.484041669972658	0.1176673012588943	2.200530297013105	1.384345176608063	-0.06491896302968399	2.209912860386542	1.417951458980935	-0.2656480453574471	2.115701020371046	1.368537138045569	-0.3502273929959773	2.318434477140582	1.396189418333687	-0.3053272743319119	2.318146381051464	1.372717352549504	-0.2683966120217486	2.599066411120978	1.485623914842706	0.08449790995705177	2.71141874193632	1.485942421082519	0.01312664307331111	2.714675777820548	1.255584562099464	0.02198647911575707	2.650670049284811	1.265314558698315	-0.1440389235430504	2.504916597735594	1.259228680695706	-0.1788910721047116
165	5.9	2.608134196856946	0.9839639992955802	0.08658493674890091	2.569700713023423	1.161691390831088	0.07121585150807729	2.549317384442152	1.306236842889579	0.06806277762933939	2.570731147021151	1.524618941353969	0.1034255996612655	2.535076126419483	1.489576502416526	0.1107096899193859	2.389325822549248	1.483995881791432	0.1177442181634986	2.201860513404232	1.386843258181303	-0.06848218220405913	2.206279032260562	1.423065679117048	-0.2701132160551544	2.068348436569718	1.364153849935377	-0.3631032995546879	2.308465068577205	1.413076659360617	-0.3053444634437472	2.318553999121548	1.374462643376218	-0.2775289138960351	2.600101680829292	1.487098123256884	0.08646840417075052	2.71168756205277	1.487410351541191	0.01378234189087615	2.71605493568599	1.257982680850191	0.02282601575222222	2.655378359890367	1.269010917982904	-0.1460217418233825	2.51039628544515	1.264644726476923	-0.1856508570422617
166	5.933334	2.608920281925459	0.985155883836162	0.08710868883461993	2.57022718940315	1.163087807527676	0.07240749753332137	2.549860330494354	1.307806405552527	0.06993607162185564	2.572287746210306	1.526353678657854	0.1057136668552943	2.536529299285996	1.491305524472532	0.1133606800974972	2.38943641725149	1.484104990710472	0.1200162543763208	2.200575342845496	1.386867318465567	-0.06520625411879881	2.202437948088341	1.426362932708901	-0.2707224584379376	2.063285783009051	1.361868591175278	-0.362831938771656	2.30120612833653	1.420009214911403	-0.304848615760323	2.3165756484513	1.376936083971731	-0.2758270075019874	2.601302253155933	1.48877871198396	0.08826331705828222	2.710548961891423	1.488620709070425	0.01286573564487454	2.718359465729027	1.256426778206655	0.03001480613492422	2.646408888101103	1.261720558803489	-0.1443589513559046	2.513716021644222	1.255186466257652	-0.1836844897547892
167	6	2.611381095617419	0.9877609576994065	0.0887963143704167	2.572112788811382	1.166123794488286	0.07557162840479563	2.551654564278577	1.311184799560911	0.07442962497719496	2.576558290001713	1.530148466903449	0.1097959258793068	2.541182696457036	1.495022984664665	0.1194312905107124	2.392099575072327	1.484444781346371	0.1315057822254181	2.189492481922114	1.374132274179358	-0.03454201343304943	2.178835643512203	1.424845776764354	-0.2500848158374829	2.078235102915548	1.363679565925615	-0.3249343838325467	2.266924775382483	1.422654350626901	-0.2874572569165235	2.275357875531402	1.37485262465339	-0.2496494849949704	2.604125997277307	1.492511710560128	0.09047259958051841	2.704845802447658	1.490219332362486	0.006252881774628414	2.715552719623312	1.246343264823244	0.07006092065551095	2.560362959418342	1.223596265736814	-0.08787948113586246	2.474022116628084	1.194239492417244	-0.05315213183633388
168	6.033334	2.613255830757548	0.9891072652661014	0.08962310809220306	2.573789241000119	1.167671869890548	0.07713424982378142	2.553214103138148	1.312870671646142	0.0764773541726468	2.579408392853782	1.532056065406293	0.1109819326113217	2.544736541208463	1.496846330671346	0.1222344707064405	2.396335442389101	1.484530993265488	0.1410869891467419	2.180908995977835	1.359923099810865	-0.002362892075993188	2.16151803229389	1.419519095277826	-0.2188513258355779	2.160859239404552	1.380896203308916	-0.2845795671548513	2.246314024615483	1.427604902585687	-0.2553866407678513	2.252116767094153	1.379383014356057	-0.2194723405152894	2.605771969671607	1.494434410325933	0.09028157475643342	2.701368601570018	1.490650957398038	0.0008043594046882778	2.712199959758855	1.242632307591647	0.07286709722626415	2.530259029119421	1.214026795734996	-0.07053448715991956	2.432258049567584	1.1879583214858	-0.03752935279221106
169	6.066666999999999	2.615640171373069	0.9903855934966005	0.09029259339307448	2.576138041428706	1.169130248193712	0.078494618376756	2.555433805063104	1.314426535583756	0.07811761393484223	2.582850703758502	1.533819237706838	0.1112978368425809	2.549387882187812	1.498488346378358	0.124557020946002	2.404085363944536	1.484500900024562	0.153628512660397	2.177565332959988	1.341779142958222	0.0413344009751261	2.152010019665499	1.41071908523777	-0.1718477724694433	2.200868277888361	1.3958808107788	-0.2350133967960787	2.243693848627263	1.42181755423672	-0.2066814042124021	2.258490898868024	1.390070657201065	-0.1727152612426228	2.607604624268052	1.496257378395612	0.08895354856439251	2.697760841347548	1.49088468026589	-0.005987357141579544	2.732721698360826	1.239382710999048	0.04989226870390973	2.536141790839058	1.218530247774282	-0.08405757453817889	2.424281696851627	1.196311806823043	-0.0508757605350327
170	6.1	2.618463835091956	0.9914872895114495	0.09078052155169211	2.579153971210082	1.170391110270178	0.07960822274165064	2.558358843164386	1.315741634932392	0.07928779750943811	2.586863495019124	1.535318794509272	0.1106849553220777	2.555181742125178	1.499828370433639	0.1262824940124801	2.416196546883316	1.484404697255835	0.1689253349895477	2.186697863986895	1.321713403339356	0.0941490704822756	2.157725340389985	1.398311938016543	-0.1147174937502795	2.214371672712876	1.40177527726935	-0.1784389175329241	2.258906721018378	1.402290712873056	-0.1477608000032036	2.277048365646969	1.402117455068063	-0.1212586762245364	2.609584501906952	1.497864963527559	0.08648680589360337	2.693438561901909	1.490950596595472	-0.01415968412099824	2.77932890115664	1.234682282912718	0.0112785976937151	2.574658651298283	1.234095005135194	-0.1236365083741514	2.466681999366295	1.219107989395869	-0.08594380686181324
171	6.133334	2.621533217304101	0.9923130729972377	0.09109249273314042	2.582663454628441	1.171362892312775	0.08046359249837121	2.561854899144484	1.31673044841835	0.07998894805861831	2.59122997976059	1.536471143599722	0.1091921075185943	2.561862090188315	1.500783187049388	0.1273655831526581	2.432484771383387	1.484371450474045	0.186419362404791	2.21220882149521	1.301473105407527	0.1580928277078951	2.183086445685715	1.383594750442667	-0.04745429960040495	2.231319629360002	1.395382093435313	-0.1100868017747225	2.284929359611788	1.388927744801138	-0.07847917318388581	2.298575124354648	1.404371533896429	-0.06806825393413596	2.61156444903191	1.499171585535614	0.08301229734493633	2.687249825738308	1.490876500930461	-0.02369061297988981	2.797891128616476	1.229550846388594	-0.02229674867738704	2.589239899224661	1.260347249342505	-0.1318184028897591	2.491556512788609	1.263603621758547	-0.1071867552228771
172	6.199999999999999	2.62757411161027	0.9928531524797261	0.09084259720787212	2.590258104692254	1.172168977476705	0.08099214376634274	2.569726660651114	1.317481907463351	0.07962476257950565	2.599930844730955	1.537469507265534	0.1036259877858828	2.576280218695182	1.501292163436513	0.1271304997052032	2.473210185670731	1.484748342755205	0.221356523594928	2.32147336396643	1.267525490493152	0.295494385463295	2.2825828121916	1.345189288269147	0.1007983554649471	2.312225657995227	1.347081865673655	0.04546812929071653	2.352051986762686	1.403171942886833	0.06993025028907536	2.37517218917437	1.373020709939109	0.03055295131289663	2.614930083377794	1.500599964905897	0.07350808363710748	2.667990760916254	1.49046348291024	-0.04543742626404594	2.738980072699957	1.227258940765375	-0.1305249033908506	2.533763286841322	1.336793590213653	-0.1511491556207434	2.453926985438176	1.38521367535248	-0.1172429299905232
173	6.233333999999999	2.630173801297251	0.9924898709945352	0.09004884818878868	2.593879670028251	1.171920890559204	0.08042082480187504	2.573650386926796	1.317170324801319	0.07838228168970451	2.603742525724785	1.537218985558819	0.09968634641080495	2.583135465408286	1.500767548151982	0.1256303150945247	2.494212442134312	1.485160031058018	0.2347375120880597	2.398218413689945	1.257077017510757	0.349393765648439	2.338315883200701	1.316117293277646	0.1690245536749684	2.366691372998728	1.314602399730131	0.1140700386657208	2.382425958423118	1.37126962904291	0.1315272615653564	2.411597969217513	1.339596111440541	0.09151107661984967	2.616086304865773	1.500613759362946	0.06783497920829827	2.655684698352399	1.490209054636491	-0.05649850700406312	2.65857480890879	1.237312735669212	-0.1839298499394696	2.464324248653207	1.367699914346845	-0.1813440275286939	2.407668967095763	1.403295119386093	-0.1495520798743829
174	6.266667	2.632396007275093	0.9917742035287039	0.08872109650307107	2.597235334500443	1.17131760502225	0.0792374690524105	2.577483333110603	1.316503286284269	0.07650540891422646	2.607199934819207	1.536590873823565	0.09530939673586082	2.589603209480375	1.499858789400722	0.1233611311318898	2.514338094506312	1.485839246068272	0.2439270425926133	2.48437465618167	1.252954154140286	0.3803228373235339	2.387640562568087	1.280734649488371	0.2262466114649489	2.450197007394638	1.2844798588825	0.1651596400925675	2.433436058298479	1.336451045786186	0.1729266172124983	2.454935119418582	1.314722461677243	0.1389014983845147	2.616978974619921	1.500263051985264	0.06198618206903707	2.643500197657974	1.490040165785737	-0.06682084707752454	2.551021930905022	1.260478416095743	-0.2235141846447279	2.356638292101035	1.389134090864665	-0.226564227782787	2.308486358619692	1.414068583031256	-0.2096393336878764
175	6.299999999999999	2.634314467619586	0.9908337865298597	0.08695618298289902	2.600372584704534	1.170492989360821	0.07759876757396059	2.581344226143346	1.3156343222053	0.07430350112071647	2.610542408185863	1.535761766837435	0.09105447672397124	2.595880331405908	1.498750232986304	0.120785363781779	2.533439691993306	1.486795238653924	0.249363690083672	2.568332141205576	1.25447427773829	0.3861432260951499	2.418076737384928	1.241247010081534	0.2624718085799875	2.453949178553368	1.240071114113989	0.1904623945041404	2.452937285975941	1.247119076827029	0.1854104516102281	2.42798449271666	1.258358513489408	0.1478823980153625	2.617833222286064	1.499709157184708	0.05654612711259981	2.633479155733124	1.490036334542489	-0.07565073081251696	2.462509788316872	1.297359530431846	-0.2480688791505819	2.254165225921407	1.407244845415515	-0.2784086882503494	2.195124424213323	1.420088713846136	-0.2751168853825746
176	6.366667	2.637222852624182	0.9885172380580568	0.08315395914613137	2.605705628456761	1.168364414804305	0.07422764676132945	2.58850948589385	1.313433697746463	0.07048834417301542	2.61633789944532	1.533582747650841	0.08481727581420304	2.606817532211367	1.496058308442327	0.1165841088299375	2.565512736462034	1.488526143134299	0.2542027142334391	2.643423578171863	1.260636420890891	0.3493077171184738	2.429483300000596	1.191546771827942	0.2844378752597972	2.387852994292666	1.194288925095929	0.2039748709182818	2.420145391083006	1.189467784719988	0.170046274773627	2.407963796413641	1.216614307309886	0.1603054918182501	2.619263315346048	1.498052440914156	0.04876915642816072	2.621005297686742	1.490157148934419	-0.08686006233639518	2.418983981411624	1.371983336153841	-0.2689393979662972	2.185991278073297	1.428097783018826	-0.3120528148156478	2.13564387313987	1.379483007292097	-0.267348489348068
177	6.4	2.638078965589799	0.9872582217967089	0.08175283711631513	2.607614930629254	1.167146131803605	0.07317339005802224	2.591230622818067	1.312152351564777	0.06954315993972157	2.618158214776054	1.532244248160486	0.08330655913432237	2.610576020425813	1.494515676524467	0.1155545158007555	2.576239051047328	1.488810122598554	0.2558214363056017	2.648054781128064	1.262010000325554	0.3337014085462883	2.428126053971836	1.182285676926829	0.2853393860009861	2.363879225826015	1.184917239833621	0.205022293921552	2.406666727215169	1.183413977981708	0.1634602689663093	2.408873362237448	1.216208578249346	0.1785550028364672	2.619471115051499	1.496945978708715	0.04686581059844656	2.61656444047743	1.489978423381342	-0.08901644890567748	2.41039347866007	1.391645294332478	-0.2568862140710839	2.172626054064716	1.42859106037765	-0.2792985191564568	2.109969538335242	1.383808419678454	-0.3111273605940808
178	6.433334	2.638466303010083	0.9860275773526312	0.08095583652757246	2.60886804721841	1.165908878854284	0.07274617023715128	2.593046883563644	1.310818917366499	0.06932678988704896	2.618936722367056	1.530794567828581	0.08280426745462723	2.612748239682751	1.492908459129017	0.1152793543859165	2.582368661635632	1.488557424211491	0.2574996934238705	2.648629226359817	1.261387499744649	0.329883124787402	2.434044817622805	1.180079539510164	0.2801834462193785	2.364603307323459	1.179068882585593	0.1986947306081313	2.410834005835909	1.1834660499167	0.1520509343471298	2.404626503979224	1.216872168587955	0.1898346084375113	2.619136239969058	1.495702292698395	0.04616913375608909	2.612039715792293	1.48954301150949	-0.08927223389792961	2.399917918743581	1.398859293676914	-0.2464219213358273	2.161184469645989	1.425508655746118	-0.2689240418038338	2.10052987302426	1.395713463220533	-0.3225452814388865
179	6.5	2.638101986416563	0.9839493288061889	0.08086934833688643	2.609685949918493	1.163701916030755	0.07321902474157269	2.594189004628262	1.308340871463745	0.07013224212734132	2.617752710366783	1.527960258303865	0.08348424596665266	2.612934627623149	1.489889549234523	0.1159620163360314	2.583164589097104	1.486789311415768	0.2601892234460471	2.660648820393905	1.256248556272926	0.3464085449511444	2.467496680948915	1.185836797130804	0.2566798200830335	2.448279831187112	1.173879709170135	0.1683981922321295	2.468110233213927	1.22254963332936	0.10447319434266	2.398339590542437	1.220461088282798	0.1781390889104866	2.617052730808288	1.493192217767552	0.04683414670189221	2.602197734928298	1.488126768615103	-0.08672745833822589	2.38365166191583	1.394090933043433	-0.2406188973815591	2.147425650083029	1.421368656937983	-0.2602935458644971	2.09727656053761	1.413362117805381	-0.3188951874318245
180	6.533334	2.637650723298981	0.9832286401224358	0.08115580317921169	2.609649312809498	1.162891625461328	0.07365309092635978	2.594049339114046	1.30738495214049	0.07058735173247434	2.6164822891281	1.526818213534744	0.08391704400179083	2.611940047339368	1.488706942169213	0.1163131594092632	2.580786523934322	1.485620882040942	0.2606021748616875	2.669130253905888	1.255119155995491	0.354382495197462	2.478806301192347	1.191438541047045	0.2546750320311353	2.462613337156896	1.169464745127386	0.1645826188377247	2.473917252354584	1.219546996322439	0.09309732664777215	2.398010756605677	1.218251883051917	0.1704711021099325	2.615727255865196	1.492162539786061	0.0473415368802873	2.597541628464194	1.487341697904453	-0.08527388853870282	2.379071042170712	1.388768884752539	-0.2383015800700917	2.144996954420458	1.420921003737414	-0.2527661163250844	2.100263955884741	1.419634683712507	-0.3105956309593106
181	6.566666999999999	2.637193878150601	0.9827906188679583	0.08144635469040046	2.609550566333363	1.162369495566776	0.07400677160591748	2.593769035482937	1.306730963657051	0.07085155624095038	2.615217243243849	1.526006013747265	0.08409335739071681	2.610852545192533	1.487880272259934	0.1164251693073443	2.578134065732094	1.484510896198733	0.2603124662579697	2.679109574721795	1.256210696468805	0.3601711070685475	2.486087657572569	1.198445910062292	0.2605048803077202	2.479737527503244	1.167207358727752	0.1711749946705457	2.469319932937845	1.213012481927991	0.0922503435530394	2.403289102977674	1.215555485855159	0.1667917522081853	2.614495023084412	1.491425972396939	0.04759602085407124	2.593437893767634	1.486630733381355	-0.08428052783177215	2.374224672372139	1.384634341035765	-0.2375400203742289	2.141631723037293	1.420836617821502	-0.2528637693449349	2.098227685751549	1.422092658097137	-0.308591048663295
182	6.6	2.63680860963505	0.9826727017156531	0.08169010002751619	2.609494459215097	1.162183687327098	0.07425565374283911	2.593507234454366	1.306437146352864	0.07093244552355049	2.614200954331555	1.525594339948806	0.08398075595816168	2.609985665789804	1.487476948846516	0.1162936564222514	2.575884408344518	1.483633032268523	0.2595602311228598	2.689356554230963	1.258237468506126	0.3631230600918239	2.491245646762186	1.205730563833667	0.2674070765457092	2.497251748214823	1.168687308150504	0.1811043240545471	2.46572085942797	1.209339393502047	0.09584743751502786	2.410695087276672	1.214180730289967	0.1690232860483588	2.613510378594742	1.491052087966489	0.04755087709792124	2.590136650818632	1.486068318563029	-0.0838389458594373	2.369828176519934	1.38208167788149	-0.2377461458893411	2.137534687238183	1.420519987902503	-0.2558512686092627	2.094487422996284	1.421213778479129	-0.3172966753344253
183	6.666667	2.636315718106735	0.9834307746030397	0.0820765316412244	2.609654813664743	1.162863288155528	0.07456433047298121	2.593364796900617	1.306981845038405	0.07079566518899094	2.613386606416461	1.526013719119523	0.0832496305633382	2.609506952251689	1.487967551971383	0.1156524214211051	2.574050394388551	1.48287789869172	0.2575241507291193	2.695303439347039	1.259794801122879	0.3596083509032811	2.489569589666455	1.210965339442586	0.2724867827762723	2.501700993021753	1.171162136203893	0.1913738029354088	2.464320914315296	1.203174530536895	0.1022782660770536	2.411874261324126	1.213065321551328	0.175439614160435	2.612595595524795	1.491451228319455	0.0469004559241442	2.586600209723414	1.485541951704468	-0.08420481027765013	2.364764997464294	1.38093011380627	-0.2345097586820399	2.132264320628878	1.414805512526375	-0.2530807258912482	2.092470395966752	1.419019568599944	-0.3096966369083908
184	6.699999999999999	2.636140941164399	0.9842805064949226	0.08227435660840118	2.609817036509841	1.163699989850321	0.07470594671590584	2.593509602247721	1.307792047225965	0.07071993782119095	2.613640628885586	1.526802898203374	0.08287642989683559	2.609956798341351	1.488812514782808	0.1153593958784667	2.574563521157128	1.483035361221152	0.2564038524650714	2.692632498738353	1.260404139246432	0.3556665499258403	2.483681720786577	1.206042300654054	0.2762535026390862	2.494293829610116	1.169067874083093	0.1958417553542967	2.454488477370524	1.197991806220204	0.107157491332816	2.406464265120798	1.211756051838222	0.1792642696547554	2.612701154969345	1.492194124755116	0.04653775366230804	2.586549146375729	1.48561383886755	-0.08472640197651267	2.363057903997923	1.382936249673832	-0.2333230744081073	2.129856783281543	1.410814127437986	-0.2547539375663544	2.093016597056526	1.417502400891441	-0.3097926742095466
185	6.733333999999999	2.635896546494543	0.9854018520174458	0.08254564192907342	2.609892217320366	1.164820651914259	0.07492097449494678	2.59368492637698	1.308911674478523	0.07076936854330795	2.614195011668855	1.527918005618863	0.08271841317958514	2.610667997902293	1.489993053941771	0.1152719258911587	2.575524329610028	1.483500900050781	0.255375569012122	2.688128629903076	1.262081640267673	0.3524467621399169	2.476337378328949	1.19619083447636	0.283468404028881	2.470996806199002	1.16322903303153	0.2033295070433795	2.427858879509418	1.188429084698569	0.1152640937751602	2.38811136156026	1.208068696538257	0.1855107785784953	2.613096980829748	1.493246535583349	0.04637787883172652	2.587683141963348	1.485909107315402	-0.08518448959842248	2.36264003165123	1.386426600298405	-0.2327435913606679	2.12843041314502	1.407643405372915	-0.2519040495718807	2.095671646551041	1.415800411249918	-0.3004329562614796
186	6.766667	2.635421052563628	0.9867333161016779	0.08296946246345015	2.609660349262855	1.166156960206926	0.07528752825461052	2.59366042069091	1.310269557076392	0.07106611050113053	2.614743041158558	1.52927921218684	0.08298586930095887	2.611211254145298	1.491427074551634	0.1155603532470249	2.575856285268287	1.484169466476164	0.2546707916177853	2.683338675570737	1.265360709461198	0.3533199105995837	2.471328856412867	1.185022421720619	0.2912590821209216	2.449005954163811	1.155081656178949	0.2122475569886794	2.39989503265876	1.176913247224753	0.1239888472256846	2.370232005381058	1.201884763562402	0.1917924249469032	2.613596621638945	1.49453384773275	0.04664775142607287	2.589910949243054	1.486402802692812	-0.0852601474533671	2.363324609723518	1.390267536016138	-0.2328165270604324	2.12851409004745	1.405835979155881	-0.2489413257934724	2.100005454413425	1.413941876716401	-0.2935015681356059
187	6.833333999999999	2.633214427456749	0.989719921140452	0.08445759025777916	2.60743240719215	1.169148331278942	0.07661119839072594	2.592041553491194	1.313366061368095	0.07266446371074262	2.614515839513817	1.532400747538313	0.08531979275310977	2.609982078371078	1.494709316074009	0.117615690658861	2.571073801139513	1.485648426967339	0.2548542531698182	2.673379473451721	1.270458452406705	0.3669896134413574	2.465652986668817	1.179227806227888	0.2965658324521276	2.43606298351295	1.151572585336946	0.2179606796892812	2.379448232423186	1.175493740085895	0.1319346607804688	2.356388323656134	1.190410590009869	0.1956175544269042	2.614105201737039	1.49748246643209	0.04910866094866492	2.597595380887209	1.487825856488034	-0.08314269334814317	2.366389663525366	1.392739692605021	-0.2302204220124828	2.13081423474213	1.403513728953334	-0.245052334172432	2.101082448287448	1.412494409707104	-0.2943272291542257
188	6.866667	2.63132482458701	0.9912229089885538	0.08550113981496828	2.605161515687306	1.170644239542758	0.07752087374162339	2.5900778427294	1.314942709564519	0.07393522932878166	2.61322181538342	1.534007630338729	0.08741610249338366	2.607497525186834	1.49640160520176	0.1193328416118326	2.564845567204531	1.486230409687795	0.2555826882766813	2.663175036544503	1.267975093706888	0.3756038346697687	2.456719203127655	1.195626614599798	0.2923267085752216	2.441269571003605	1.170406040607587	0.2093803752897364	2.38163935166351	1.194968000655318	0.1292880119744654	2.35494169891075	1.195715226377828	0.1925559444313475	2.613792372898013	1.498989813623126	0.05139781212727771	2.603285987131047	1.488664735712359	-0.08058804898167704	2.377960926690178	1.388513770347428	-0.2279177773111424	2.14289283569038	1.40358520723527	-0.2440973186458726	2.107851329131075	1.417833194192664	-0.2989148710616761
189	6.9	2.628924721761941	0.9926394047416374	0.08659952657677358	2.602093739347801	1.172046763622266	0.07843107863370399	2.58723989366129	1.316442909848554	0.07531125346824039	2.610922078544545	1.535563514440116	0.08990447082726918	2.603491870869817	1.498042726991306	0.1212435323104639	2.555611299422551	1.486553323853306	0.2559842784692077	2.643882356774891	1.260362324255196	0.3802612604101274	2.444228846533538	1.226405451670343	0.2812338221359522	2.454131302299824	1.206899960055613	0.1922712691791442	2.390831540285559	1.233041755662507	0.1202811419848442	2.351986457364924	1.213785609334092	0.1838745676989674	2.612961450900698	1.500436335267558	0.05420874124090781	2.610182637939272	1.48952338604483	-0.07706315546182493	2.395650138058574	1.379097670256348	-0.2280346706151484	2.161720118322967	1.403628144814996	-0.2474984096582158	2.118248957378723	1.425615640602274	-0.3085965187812759
190	6.933334	2.626155129854794	0.993916742098965	0.08754270517204593	2.598398235338776	1.173306503880721	0.07912719425855488	2.583644635626949	1.317815243207641	0.07650540011253473	2.607634313703398	1.537031607797901	0.09242897074561257	2.59803335714095	1.499591760545899	0.1229806116915945	2.543317940572058	1.486545400570056	0.2549862559968382	2.605102398731951	1.248132658803419	0.3763988716276628	2.428859669020886	1.265799009218324	0.2617761926015081	2.434774686845978	1.250166400110397	0.170266561529656	2.405898870568506	1.267536794356652	0.1016706364478901	2.359418515706087	1.249573404872594	0.1544712367654932	2.611618989057189	1.501784614531852	0.0572123711540338	2.618191609178923	1.490354341913662	-0.07280241976248457	2.414299022469397	1.363464719223487	-0.2320750054710543	2.182275432506281	1.403540845443231	-0.2513582909336067	2.127954321964337	1.424016909917547	-0.315143943428079
191	6.966666999999999	2.623180349590238	0.9950334923433499	0.08818027183797474	2.594292311732626	1.174404597503584	0.07946911303497743	2.579479265624872	1.319036668579478	0.07732378707368427	2.603450494735598	1.538397113485473	0.09473617755234937	2.591290078126258	1.501029701498626	0.1242849605175693	2.527757462319266	1.486268035124953	0.2518165137193188	2.550143751755069	1.235230423931073	0.3634255443453568	2.414691129384535	1.309582646942596	0.233899463029331	2.433331187170645	1.298788274474275	0.1441658102217851	2.435478697150514	1.323431047157405	0.07912355748992976	2.4087062229858	1.306788416860041	0.1082059558568489	2.609817496790995	1.503021888677581	0.06017327839337686	2.627154102275965	1.491155822592184	-0.06793372914174221	2.442448579076673	1.340459482561009	-0.2335240791503491	2.216891332940945	1.403220248698593	-0.2552637181238205	2.148188429588441	1.40633243366936	-0.3094029424634297
192	7.033334	2.617285210394236	0.9967994219460623	0.08823303164048357	2.585819571445544	1.176133225784813	0.07889465018742627	2.570467775437336	1.321019422360546	0.07756492813449681	2.593237747778741	1.54079987266489	0.0980973818052813	2.575317348498734	1.503540971706836	0.1250955927261084	2.488878535273078	1.485756852613262	0.2384149870534349	2.422080715467979	1.226548201800427	0.3045678805497964	2.375196307122918	1.3766971125782	0.1613883915351715	2.402673580713464	1.355695431044863	0.07912858920369899	2.484502112434673	1.362240868381513	0.04396498781630311	2.401889450577176	1.386136375345901	0.03653688359935861	2.605292109897915	1.505161960594467	0.06533953036745783	2.645786510314631	1.492857582585167	-0.0570242080554788	2.538619419235698	1.286256705336934	-0.2156866571560997	2.325343070185923	1.392525451414932	-0.2358161777552246	2.239426051253685	1.403650746147806	-0.2870877071997356
193	7.1	2.612408627910207	0.9977560146772136	0.08674658236286291	2.578493608165801	1.177035035103918	0.0770027377702555	2.562456881276189	1.322128961605019	0.07650107760137664	2.582731045726304	1.542366892826074	0.09957103730923134	2.559268474195466	1.505173999737008	0.1236655248998363	2.451058122182514	1.486466687523845	0.2202867601356838	2.290576377356848	1.251111182335308	0.2035672460193158	2.298934492497762	1.416100175182762	0.08540699527808694	2.344805303873891	1.421474066118519	0.001559018163507514	2.431365473522425	1.444519500179091	-0.006904857951039369	2.390079199693643	1.435790932389454	0.001795551174426117	2.600714393821675	1.506502744663579	0.06912270275211609	2.661210145448008	1.494865646859342	-0.0456874621136072	2.649623956650208	1.247125823975827	-0.1734483340200829	2.439896984957232	1.3508391726176	-0.1885045118708646	2.348143318750112	1.373921115662601	-0.2116042009475691
194	7.133334	2.61068114407678	0.9978353400313327	0.08578499703960688	2.5758868090672	1.177088007695792	0.07601782382645172	2.559774213657896	1.322259774358478	0.07607551941705906	2.578549174075099	1.542694019347472	0.09991433802547341	2.552867691784868	1.505526136608636	0.122591822802496	2.437184080257037	1.487414293528342	0.2118146201410279	2.248039061097454	1.272974200842929	0.1644154260764145	2.247716700841202	1.419252523303806	0.04699327296747483	2.294089019933004	1.429433417834561	-0.03626648652371636	2.367436111902362	1.459072366990143	-0.0386707912221445	2.357501523916183	1.4346029455932	-0.02232679120670589	2.599107556557981	1.506739163200951	0.07073548013512551	2.668205095820107	1.495986963341177	-0.03992897645370204	2.700001387182449	1.24274345348651	-0.1475097252404396	2.490526243435505	1.316333631811577	-0.1909426525519653	2.398903011066107	1.347343320113955	-0.19611349132686
195	7.166667	2.609583423455515	0.997622779916613	0.08503592881682449	2.574275586807523	1.176863375130108	0.07540970790863163	2.558432574188331	1.322103362611144	0.0762311797344673	2.575694736403903	1.542709766841974	0.1004864672994526	2.548372234582587	1.505563253099917	0.1218336249416241	2.428553283225439	1.488703016464756	0.2055757575773896	2.226085002197586	1.299372242927663	0.1437694983050419	2.192770136936794	1.412097354849067	0.005977482858635403	2.228488360599756	1.402916183858387	-0.07189413957265593	2.280744716571395	1.425802153476994	-0.08023287058628958	2.293527295557916	1.411770982908223	-0.06532224817992613	2.598333370826033	1.50667815623989	0.0726041187337834	2.675535262739985	1.49715022060859	-0.03380672171735917	2.741473144038193	1.248888356737434	-0.1210587706218282	2.538066461022431	1.284134600000033	-0.2139379938107027	2.438446411786171	1.315516599070667	-0.2151502578731487
196	7.199999999999999	2.609163239741951	0.997118619352534	0.08478552798972423	2.573717922013035	1.17636460019769	0.07546013589710776	2.558493964376837	1.321666224586883	0.07727885231476693	2.574290897469868	1.542419419134218	0.1017296442489206	2.545921276144861	1.505287521620746	0.1218348821932517	2.424880183801028	1.490086952677668	0.2024724685397115	2.217080591335147	1.327369236597633	0.1348490538517921	2.145334767637979	1.400560902315776	-0.03454864327690298	2.161676486289172	1.359236846978111	-0.1016267244023343	2.200608465215165	1.364412603425188	-0.131141286410513	2.219609933356656	1.37846262938707	-0.1187681003014549	2.59846929687485	1.506327679283971	0.07513154620460177	2.683356595430912	1.4982802870393	-0.02701923933405227	2.781652916503144	1.258966465808374	-0.08697401150098927	2.580278134692338	1.26549215149882	-0.2176848729019374	2.469175689004638	1.294922417950357	-0.2101425978244018
197	7.266667	2.61000980628736	0.9953590171871132	0.08586923657251111	2.575040323005694	1.174644187467258	0.07730181747127558	2.561554352279326	1.32004304498464	0.08137354495768682	2.574555317557218	1.540991852477281	0.1061176995286325	2.545302321276426	1.5038522152243	0.123967103968924	2.424853613351362	1.491844881478505	0.2022222557464754	2.212092471413459	1.364837339891289	0.1112664373198163	2.103883169635871	1.386407226644367	-0.08764157461445328	2.122508641150966	1.328453772512417	-0.1371793820315931	2.165171003279245	1.320740213666478	-0.2024949574479558	2.17391330955405	1.348573580982784	-0.1752908991825047	2.600625699038498	1.50484963729977	0.08188205180740976	2.69801066793002	1.500185336343159	-0.01251031545719115	2.854836581454532	1.269926215521036	0.01544255562245468	2.654129260606134	1.247048682501962	-0.1060373480516243	2.558278753502063	1.264713850220696	-0.06802132280516668
198	7.299999999999999	2.610943578034197	0.994235678992677	0.0867200222097495	2.576325560518251	1.173539822090523	0.07840964564187618	2.563612590734431	1.318972122298844	0.08340445950638682	2.575300468198682	1.539959584490047	0.1083618279449413	2.545858958956381	1.502796741413283	0.1252333305935856	2.424946168742575	1.491994823963902	0.2019372665815594	2.209477032765556	1.370638938279678	0.0930041882583781	2.092369781905891	1.380700214448531	-0.1083913604128147	2.099087854249841	1.325519595868425	-0.1544935793680411	2.155131603412701	1.344347816969554	-0.2158903497811528	2.1399823234552	1.335377313166479	-0.2034006447465663	2.602011014244605	1.503830223661182	0.08510474865323525	2.703306881182006	1.500937451199985	-0.006306289366561761	2.872436660749312	1.273706228842058	0.05153583509488342	2.680256456232447	1.24568547325336	-0.08557718611550943	2.594536742199929	1.245703117191448	-0.04631117365238169
199	7.333333999999999	2.611994760887317	0.993034327572373	0.08745100948027136	2.577686229400489	1.172351391423167	0.07926839537021271	2.565564107010259	1.317805933564752	0.08495083418089153	2.576011519809481	1.538790928580495	0.1101200892926666	2.546413315360248	1.501595194311634	0.1261662936600497	2.424204741765934	1.49174450212468	0.2006875880933675	2.204322350819937	1.36977176079331	0.07831224631849186	2.083170115024769	1.376099399168856	-0.122134939159555	2.082637975437254	1.324948715591078	-0.1722988511087379	2.142269868550795	1.354703860954827	-0.221796744671813	2.123920609567922	1.328135148826467	-0.2210509885669471	2.603284124553532	1.502697051275383	0.08766160545727299	2.706867470078989	1.501554555699562	-0.001487446039809986	2.875665719856906	1.27671394734445	0.07022595473473026	2.694391504999384	1.247466797514227	-0.08728301923159507	2.607201048505462	1.230423502814919	-0.05337513766357422
200	7.4	2.613990242754772	0.9906221571903893	0.08804784318396597	2.580154394188779	1.169972430339145	0.0799331626598941	2.568788969020673	1.315455128732924	0.08646207281702706	2.577137036682273	1.53635597774166	0.1118823001886356	2.547346131593115	1.49908217144723	0.1268177623588888	2.422898394092453	1.49079785676411	0.1980624454668616	2.204245645988161	1.360466304862029	0.06670424327562396	2.079726618797372	1.371571707574076	-0.1296473558136223	2.086752056329066	1.33649666563647	-0.2003948964174768	2.154492653535224	1.362110118822257	-0.220613509769247	2.128132554587878	1.321990451936181	-0.2250334883670108	2.605300612235912	1.500369512117456	0.09047420776942997	2.710376998915377	1.50242467709241	0.003971307245208812	2.871981721601145	1.279405155069925	0.08304871950409623	2.702879794276398	1.251086301257178	-0.08783242078636309	2.612113627104036	1.221034415526535	-0.05691424465262367
201	7.433334	2.614768331150537	0.9895270891594101	0.0878091516615061	2.581103279375233	1.168913822014954	0.07974609836359089	2.569967666440668	1.314414129865449	0.08654803157875404	2.577522605056863	1.535262466217595	0.1120391500557672	2.547692243253933	1.497950231289392	0.1266476947306117	2.423012572826662	1.490375517083903	0.1975467388471265	2.207718108755333	1.357338988165814	0.06514302219455108	2.078529161888835	1.371334660780563	-0.1289953132962726	2.091056474064072	1.341662913774871	-0.2078717275759917	2.159293146184714	1.363072521751549	-0.2192455966866001	2.134307846988547	1.32261989861219	-0.2229631637598601	2.606015894121858	1.499331181314468	0.09092778713526961	2.711166656094834	1.502716972498147	0.005095618742786491	2.870602781326206	1.28051056435399	0.09174606169191499	2.708141532710401	1.251616084113973	-0.08168508297447745	2.616465417472083	1.218573857149921	-0.0540591623988572
202	7.466666999999999	2.615320946318386	0.9885706538619031	0.08721967531793338	2.581778454623048	1.168011656790641	0.07927438457353331	2.570792068891316	1.313535501784754	0.08631077848312949	2.577735116678113	1.534335658204166	0.1118679456176739	2.547874388982638	1.496988616378931	0.1262581919152935	2.423532402816497	1.490030349260108	0.1976632494240841	2.211998109420075	1.356129049499658	0.06435111586168935	2.076687236447675	1.371942977255832	-0.1274112730525403	2.095749565047252	1.344824499859324	-0.2106857408226307	2.159620262325259	1.369441471129114	-0.2188438952999857	2.142686192107012	1.327538627700611	-0.2195811176616887	2.606504669264987	1.498453389101022	0.09094371213989333	2.711627974827838	1.502934048894317	0.005548016116399346	2.869177671873215	1.281194540998407	0.09835782280447229	2.712256771099456	1.250396507286802	-0.07921979200264284	2.617877570650244	1.215249155711413	-0.05645531463810896
203	7.533334	2.615744741612863	0.9872567000077416	0.08531921046067664	2.582252181424644	1.166854840914969	0.07782110414370734	2.571233269112515	1.312446075541726	0.08521678529465808	2.577511716134076	1.53318155598887	0.1110351856561066	2.547459742892999	1.495783622291671	0.1251434840471799	2.423972077234815	1.489336868445841	0.198187255850409	2.215866890502841	1.357182438177794	0.06469476980860867	2.075829751711621	1.372913453570146	-0.1252209148063859	2.096010440865547	1.348679572204923	-0.2105276518014327	2.159660886508931	1.3712605216152	-0.2120744709728647	2.141527478714177	1.327903179916531	-0.2188341846619663	2.606761581620839	1.497364756991183	0.09030035481872044	2.711945383723866	1.503222427395748	0.005613626550291102	2.86513797051388	1.279942488973959	0.1010911947350133	2.712613690477423	1.245646264149721	-0.08018013620196879	2.617512015930174	1.213114971641131	-0.05707142617635692
204	7.566666999999999	2.615678323500876	0.9869981813895038	0.08419357907244171	2.582090080858107	1.166696520358733	0.07698867732889728	2.57083282707124	1.312334963074978	0.08446368883561807	2.577102468102307	1.533064942422796	0.1105733869981541	2.546831233786985	1.495654458238093	0.1245433146686202	2.423098425262592	1.488874710941643	0.1974646586226192	2.215639711915907	1.358129377034792	0.06362707955561991	2.075618161284188	1.372647714977091	-0.1262575056665214	2.096452174516138	1.350484936531885	-0.2120055131363341	2.155637285973756	1.362135186997691	-0.2050686863044123	2.138061501059339	1.323808123656792	-0.2220181642053974	2.60656504211538	1.497257613509496	0.08988748877675855	2.711940948917711	1.503344856291821	0.005586366564675096	2.864447831193604	1.278578615067606	0.09954979227806678	2.712040686487402	1.244346272523315	-0.08268535335717155	2.616200042207794	1.212941834537966	-0.0577441264304402
205	7.6	2.615500344575094	0.9870637615513635	0.08307847423309497	2.581732661899866	1.166875154842684	0.07617841633798951	2.570067033697212	1.31257278973177	0.08362427605491254	2.576563131703669	1.533324477241406	0.1101892894780081	2.54598576983819	1.49590874195114	0.124001545750936	2.421195747528748	1.488288140055264	0.1955862913607646	2.214764434006974	1.358524296400678	0.06065334579332871	2.074553670588509	1.371975488632738	-0.1287869523052993	2.098497724751331	1.352222532836603	-0.2148872326221188	2.15261351999701	1.359777165426129	-0.2015596956048836	2.139359152098215	1.322413091242121	-0.223085950948256	2.606201896094895	1.497509444066774	0.08952287680589764	2.711880848208793	1.503492197137923	0.005602868912515481	2.864475636795629	1.277261519061775	0.1003028054101118	2.71347888230415	1.24422063202367	-0.08324492884950167	2.617244858887767	1.213420338005178	-0.059081972891845
206	7.666667	2.615096797563738	0.9882694305262739	0.08122935743635253	2.580776548481048	1.168337694095281	0.07480488835826589	2.567837794941967	1.314196299662522	0.08170875208464798	2.575522054853671	1.535097367766359	0.1097310925814904	2.544253827078846	1.497674510831399	0.1232848944865896	2.414777031269129	1.486837592531778	0.1883994366708805	2.211561985394443	1.356508954981724	0.0464116377743611	2.068811587697097	1.367138452696116	-0.141729465802549	2.087447394973402	1.35196225567513	-0.22593639048168	2.145716504099507	1.356569941547553	-0.2132894426824568	2.129914787413651	1.325023077089168	-0.2354544262302965	2.605216721515641	1.499226641667227	0.08885958308765356	2.711323035625327	1.503960108276908	0.004979421373952808	2.862858785811419	1.275330682481315	0.1023373785313711	2.711681508986953	1.244230947810584	-0.08336398534136581	2.613998693926962	1.217724988143561	-0.06087221719597975
207	7.699999999999999	2.614997242935856	0.9894234048449045	0.08064355119807083	2.580357910202764	1.16962939815026	0.0742952914435909	2.566634457304707	1.315589895702438	0.08061743807215119	2.575314430571563	1.536623903939026	0.1095527665740918	2.543822458714069	1.499190936756981	0.1231340956486331	2.411213987291011	1.486079731405694	0.1835364477905604	2.208975604891033	1.353417696691263	0.03726001288031864	2.065151968971436	1.362258992453324	-0.1513211402761736	2.073596895691901	1.349410625313109	-0.2325219361596656	2.143544683956021	1.352326910129643	-0.2269580840020279	2.097524008206783	1.32433605346116	-0.257630716781072	2.604743619958631	1.500712579064844	0.08834328335833179	2.71065514481313	1.504305862717601	0.003605490220606518	2.865696325638129	1.275286177744995	0.09826046680069707	2.712693223420399	1.23975920915323	-0.08582862607415961	2.612508075781623	1.221485715511737	-0.05993554359241231
208	7.733333999999999	2.614997924129504	0.990907053071698	0.08034614065297124	2.580055875235375	1.171249430207791	0.07394185645604859	2.565525146191995	1.317320093730619	0.07948159749959612	2.575441093024719	1.538518420461428	0.1092732905560054	2.54392729867204	1.501066268013412	0.1231097685475605	2.408285107279473	1.485372474460524	0.1785539203910565	2.20359933472982	1.34770238934438	0.03175665958108042	2.059129390088217	1.35776494672514	-0.1569674810809671	2.059602872286065	1.345127177141792	-0.2353758550622464	2.134071889444294	1.351170493932329	-0.2383752868805942	2.047819596702348	1.320321149499331	-0.2791896655333735	2.604328660599901	1.502566145977829	0.08749858751193669	2.709344950250751	1.504710691203639	0.0009967242966050635	2.871054654179274	1.276288200598677	0.08401115952207323	2.718279715753722	1.230383750627786	-0.08960857346386081	2.618502383478037	1.217029581945775	-0.06083120103649679
209	7.799999999999999	2.61524617104244	0.9944826423571239	0.08087828405085574	2.579859495723036	1.17505919801027	0.0740417371848003	2.563915743701132	1.321341947741798	0.07771366777898614	2.576899482404945	1.542898544337316	0.1085283655424055	2.546314100114047	1.50537361238259	0.1238286838600606	2.408316565350302	1.48424104954868	0.1742444531905363	2.1937014818346	1.326673934184618	0.04936651495242206	2.047140492052136	1.355465364741501	-0.1351290947473304	2.028874180221014	1.339679685963142	-0.2150348769855976	2.093869503930971	1.353953533817601	-0.2265574252198608	2.034891619163719	1.326358243442542	-0.2623947178486301	2.603679965278608	1.506893770414524	0.08484277554477535	2.703008512066493	1.505512216392299	-0.008292353696406784	2.877796791068816	1.277250284362857	0.003963042969523991	2.72519818023792	1.213082992458396	-0.1602477433398671	2.640662093684008	1.178557120844539	-0.1614806296924026
210	7.833333999999999	2.6154338550512	0.9963111417702537	0.08189701634808752	2.579922985929961	1.176963077078382	0.07475010034113387	2.563489656030967	1.323328165352619	0.07755816701221613	2.578256546218216	1.545032321994544	0.10841865796088	2.548751418728756	1.507454078888968	0.1249561296990235	2.412920444830867	1.483838544227385	0.1784541780602825	2.198907035982916	1.31233603340092	0.07628527170627344	2.055156212594019	1.357398973726393	-0.1074549823891452	2.035661554278922	1.345723144294959	-0.1887665787488681	2.097612652145297	1.359327292574429	-0.2011894578751663	2.064373614251021	1.347689782889194	-0.2253301724157168	2.603411701043292	1.50903131827472	0.08340674740038247	2.696986710815929	1.505795078874813	-0.01444758141556068	2.872148579364694	1.275608211771732	-0.02562486411564432	2.70813080378705	1.226875034178343	-0.1864148279101727	2.626211448502205	1.198692513740721	-0.1997107824582431
211	7.866667	2.615608860936935	0.9979455038922427	0.08336558420120779	2.580000912475014	1.17862333158842	0.07585281332506887	2.563231676349691	1.325037872076428	0.07791232802474476	2.579939870108708	1.546823377452265	0.1084572075109849	2.551926051104823	1.509186126016984	0.1265336118053537	2.420841347829021	1.483460205854511	0.1873990470366793	2.212317638361087	1.295963727863304	0.1139862958370436	2.074302735075196	1.359977336921832	-0.06955557139524052	2.055300149732783	1.356393329971418	-0.151870733660727	2.114399476410076	1.378499439709588	-0.1587336060067604	2.095012830355292	1.371953679302592	-0.1798021098872308	2.603105265059593	1.510855171273919	0.08192472164985418	2.688394454643176	1.50589955490897	-0.0213494077111377	2.856703671169537	1.270761549621721	-0.03307255967969432	2.672733838981151	1.258602796246262	-0.1550983474113351	2.583801233844631	1.266733300856367	-0.1334599276234255
212	7.933334	2.615881362501251	1.000009791955864	0.08643101433473385	2.579988348590485	1.180547140999556	0.07789154144007072	2.562923855251652	1.326935332006105	0.07861745011077627	2.583788566532087	1.548599467214902	0.1072193125660919	2.559726698359602	1.51083890785396	0.1290358204875145	2.444865839309037	1.4825657792024	0.2122887771918489	2.272490564149551	1.258981502316214	0.2113595144782652	2.141960129553309	1.347165379496694	0.03222178840286753	2.133340943296885	1.353315739607692	-0.05229439063622506	2.155175939869761	1.431640114839112	-0.02404070344301063	2.167786822854412	1.390722327359862	-0.0648068506597422	2.602181322129915	1.512797206582092	0.07736622058250803	2.663440782855997	1.505432033134447	-0.037845710234401	2.757159232218259	1.256259764848603	-0.1192088356085643	2.542921655609713	1.324058817253736	-0.1642667639259384	2.48884301990925	1.392818827277763	-0.1239723382137474
213	7.966666999999999	2.616008612982103	1.000257659741803	0.08745977014387862	2.579849495533939	1.18062502530968	0.07820834393512631	2.562780755362479	1.326940214791847	0.07827061868313941	2.585629410493208	1.548400307493488	0.1052558747933121	2.563793785345124	1.510574567342636	0.1290628049529987	2.4588575876139	1.48211043777449	0.2239587064373912	2.323546745626243	1.242280273299905	0.2569940058006067	2.188012134492202	1.324228767309452	0.08360323831418012	2.182298778632031	1.323641714600517	-0.001272670974443401	2.188932637764931	1.401474054778183	0.04390066810356102	2.21987670768501	1.36824023421332	-0.01390608034251717	2.601493144088868	1.512731118983579	0.07381278341727907	2.648062770246708	1.504952131366983	-0.04695415460877084	2.67304626384138	1.259255072785287	-0.1724869831449939	2.448680381397808	1.333415369682354	-0.1900855432839941	2.405429454905547	1.405204414934892	-0.1978580255083958
214	8	2.61616533293433	1.000000709239906	0.08787829032130094	2.579655800200043	1.180151391421856	0.07780516013369412	2.562689810701928	1.326370856991011	0.07721239451454667	2.587272939548263	1.547561690402618	0.1023879731184471	2.56765858384253	1.509660164276277	0.1280820654713201	2.472554254593835	1.481742109982257	0.233120635663745	2.386531016247226	1.229568188167945	0.2912158962687615	2.241035204887945	1.29148891919299	0.127663578379809	2.238003101483264	1.283505555765042	0.04278981536754507	2.230500355070105	1.339704269462992	0.09846424021435618	2.266602384088295	1.330205275121015	0.0259382401600808	2.600692673750946	1.512056660074436	0.06951086256797338	2.631987262423495	1.504447086719891	-0.05591070214369952	2.566266169473303	1.276604562064728	-0.2140448894204975	2.334022106933079	1.336532975083913	-0.2167276635471592	2.260369927655526	1.388749378234427	-0.25094321072257
215	8.066666999999999	2.616709410822617	0.9984201807135331	0.08666884238789882	2.579566579931206	1.178128008395876	0.07499349167165625	2.563393773049929	1.324171131961568	0.07340059652375175	2.590373771259659	1.54479601239841	0.09536168222437075	2.574839638781019	1.50669329887085	0.1240795929711208	2.497014315863954	1.481638707753481	0.243714041223529	2.512907532493442	1.219417913271607	0.3097052371098218	2.342849730872426	1.221406205249802	0.1704204220010751	2.345103996463461	1.221912276307907	0.08260071614322657	2.322691014798355	1.250600805387238	0.1347925865478876	2.354303702467595	1.259319308085372	0.05113781707413037	2.599466979218541	1.509675546528537	0.0602335697360392	2.603666314096416	1.503717771137094	-0.07107542123604473	2.412938926008347	1.338461848847852	-0.2432484081220897	2.177838055572581	1.349918061156155	-0.2566096157995042	2.12122712125214	1.346883926424983	-0.3308332196665867
216	8.1	2.617135074506054	0.9973320822566535	0.08507807550815633	2.579904159121853	1.17687172110032	0.07287047259939768	2.564522275316508	1.322859542051112	0.07109566489951269	2.592083095350616	1.543250009536104	0.09200851194437816	2.578277935930472	1.505023033676552	0.1217452540041496	2.507450245846909	1.482062957960353	0.2465625285871954	2.559271828314456	1.22013191887367	0.2998236640735468	2.373790620399703	1.196553755702619	0.1693659126310723	2.392062336467793	1.20580738269406	0.07885689239897201	2.351323487479976	1.231040715875318	0.1311886617330107	2.396706184316888	1.238801039503347	0.05040432745423708	2.599398057876413	1.508329349246963	0.05608316369282586	2.594127478968377	1.503576012349128	-0.0765090799007162	2.376964882539727	1.366074901391668	-0.2346348592339863	2.142076362357143	1.353987729205364	-0.2672370442372548	2.109344242247946	1.338219947439435	-0.3095390729568723
217	8.133334	2.617698819821584	0.9961693775567693	0.08288055316242839	2.580638007104364	1.17559759406107	0.07042822048835387	2.566316241460575	1.321553690981364	0.06871704611002553	2.594082701748994	1.541756898682619	0.08902079390033096	2.581771824279629	1.503398001361078	0.1194468115775567	2.517457074329658	1.482793630423475	0.248680517566521	2.588138164865567	1.223446575578533	0.287647129141921	2.389491286149793	1.183028098621402	0.1688434011454616	2.408318563714936	1.195210383338543	0.07434086203927812	2.362359480423209	1.224264669628151	0.1255098125327682	2.415547172817914	1.226970676428052	0.05198656201362952	2.599885533296142	1.507028812928112	0.05250342902102201	2.588428238305726	1.503581749850506	-0.0805404984384694	2.355650541192444	1.385074253793806	-0.2222909700324008	2.12190247522747	1.354961181132119	-0.2689641725356052	2.077338521942802	1.346919576855893	-0.2915144365008435
218	8.166667	2.618421107443135	0.9949910333512872	0.08015236988062527	2.581831853613608	1.174366013821664	0.06774956913070217	2.568798029690025	1.320306292647793	0.06630278126614632	2.596484694345029	1.540361156526138	0.08636240569645613	2.58544511117227	1.501873184664862	0.1171989189044827	2.527867376066758	1.483703105052312	0.2503245064178828	2.600277325089106	1.228505219825398	0.2824710316820144	2.393102426339907	1.177628985077148	0.1783776994318849	2.403605724503849	1.187710304985104	0.08111000935486447	2.357506169997469	1.22817742540421	0.1213473038255961	2.417356472338247	1.218025633371424	0.06568007030316779	2.601010295161744	1.50581094932463	0.04943301060187444	2.586434757676409	1.503692950802664	-0.08356838844286836	2.350238566013432	1.395069769603307	-0.2172705278893992	2.117620730405772	1.356039930741814	-0.2704079832495368	2.067203487531986	1.354968549929812	-0.2927424933963891
219	8.233333999999999	2.620231757258559	0.9927832811131296	0.07373443943424766	2.58532570036289	1.172201523868423	0.06209931721812546	2.575197921583098	1.318139816281023	0.06152273337167108	2.602288526746199	1.537983675118406	0.08168644048948999	2.593175662162166	1.49927878176538	0.1127971308335911	2.549577913917135	1.485637026153509	0.2520658313524429	2.602378422837774	1.242186852483723	0.2939654251045276	2.385480577131927	1.178131773228144	0.2241693432540904	2.348111262586879	1.174345664184339	0.1299910616090946	2.322542205867907	1.246453088883962	0.1182252201405982	2.368122420840935	1.196724955130523	0.1169704621747994	2.604859828780141	1.503721846929486	0.0443410895011729	2.590439851284031	1.504105292051146	-0.08806660767062897	2.363479894669294	1.397845042705988	-0.2219667886040632	2.132973720555133	1.357466612268745	-0.2820275046324038	2.091066484189225	1.351594275748851	-0.3311462398500536
220	8.266667	2.621181534598974	0.9918532915100094	0.07049434256528483	2.587288314100193	1.171348479918362	0.05941903900596801	2.578530441604961	1.317297382417244	0.05932231969611897	2.605321954708858	1.537067156691708	0.07957027194854439	2.596845826732809	1.498287409335174	0.1106898688424917	2.558867632102144	1.486533941885772	0.2518914374798513	2.601384121064276	1.249001322441386	0.3010802726617786	2.382636924875241	1.180463841395589	0.2438673866879416	2.332300639416435	1.169794991040855	0.1561934660232389	2.30337190207281	1.233896953110964	0.1223029441504796	2.347828664105025	1.195140326372993	0.1388267150204389	2.607203174598121	1.502905665774437	0.04215882151718407	2.594177071341012	1.504359648317721	-0.08995052750183113	2.36867277328144	1.395623565592131	-0.2242240612960207	2.137953100959292	1.357219313836026	-0.2820898449129704	2.098984439001967	1.352608776448496	-0.3361130724224618
221	8.299999999999999	2.622061325021217	0.9911094196734974	0.06753938283033943	2.589157030833839	1.170705122164092	0.0570282107734915	2.581566125974684	1.316672699822608	0.05736546630827663	2.608176506067225	1.536385099517309	0.07763203013994885	2.600107328676877	1.497556508406772	0.1087412167554073	2.565910376800785	1.487351034384563	0.2511133272682416	2.601917511304335	1.254216898793733	0.3054571307149841	2.382373872531765	1.182815793535591	0.2549905781135048	2.329193862528979	1.168225437771782	0.1743874496156951	2.292535767134285	1.217401972841888	0.1283305922671684	2.338540073671445	1.198578397885965	0.1511049308707914	2.609553718533048	1.50229179800418	0.04020737457483542	2.597809481704653	1.504629396846843	-0.09167962325408432	2.373255257067299	1.393360341281941	-0.2257704753109077	2.141935745862428	1.356931923013648	-0.2804675077115648	2.109888965370351	1.361598627222419	-0.3439973596736854
222	8.333333999999999	2.622809016334711	0.9905982521193317	0.06504512273150635	2.590799160300399	1.170310947184237	0.05504068263147121	2.584110165447302	1.316307621164101	0.0557277642837815	2.610705826571265	1.53598155881923	0.07593538998314105	2.602832376589093	1.497129211487336	0.1070406078031754	2.570506660875967	1.488114712048528	0.2499826171385829	2.603162334673218	1.257813774085383	0.3075790358082075	2.383221656626411	1.184614225259244	0.2598826344541128	2.328439566390543	1.168214880194675	0.1841937535868014	2.288180329925143	1.209324621542784	0.1332972407074099	2.334517546862757	1.201435259995607	0.1563760766350506	2.611747910656053	1.501924060349022	0.03852503982795962	2.600769916738174	1.504906595180501	-0.09323268479442086	2.375387860692772	1.391925630341818	-0.2269466456088106	2.143533523500378	1.356573280295598	-0.2803548100158874	2.113191991764999	1.370139889958742	-0.3471491633894213
223	8.4	2.623701632885866	0.9903851044748593	0.06179317030652842	2.593114672928595	1.170359723162517	0.05252149035470976	2.587470547154651	1.316448007002344	0.05361790446224726	2.614604041360679	1.536098612860147	0.07353254005976612	2.606683296341713	1.497267794244657	0.1046799585561619	2.574087481455783	1.489560702100551	0.2473906931388672	2.607217545062999	1.263940502488592	0.3096805595147555	2.387464519979348	1.18652965982491	0.26167476815283	2.328870278003201	1.169406045343012	0.1892295215217648	2.289342922874911	1.209980697813197	0.137983508526986	2.334454404575647	1.202658935242736	0.1590499441389552	2.615338181678478	1.502022497374726	0.03617335126672881	2.604343666753659	1.505443807793374	-0.09566360400095152	2.374492425492517	1.392517282759966	-0.2267502789657906	2.142375869600778	1.357051646231825	-0.2795029072588197	2.112464960856388	1.376962352071073	-0.3452287349211993
224	8.433334	2.623747715997002	0.9907072905157512	0.0611267817052021	2.593683830527547	1.170817085515402	0.05205755642916749	2.588255541587626	1.31696664351849	0.05322310187003591	2.615940746187389	1.536627342488978	0.07296302385577463	2.607871787772127	1.497838742565471	0.1041512027819023	2.574214669171716	1.490238311249005	0.2461704448618726	2.609869559595423	1.268342995244303	0.3120725637553101	2.391501174983024	1.186958911548911	0.2630089603984598	2.330622099459435	1.170125180168322	0.191287663125208	2.293241844636665	1.213524979661965	0.1402101471098087	2.336108479536007	1.202839877742591	0.1617515407340364	2.616635445019134	1.502501692437882	0.0356232947251838	2.6052610463543	1.505675888198035	-0.09646191641697231	2.372707747046285	1.394182016384379	-0.2258561691084428	2.140400849190641	1.358043732010459	-0.2764534347992647	2.112112550857324	1.38281583703094	-0.3341989618164721
225	8.466666999999999	2.623454349182556	0.9913127882942018	0.06116373679777103	2.593780384317997	1.171553332239078	0.05217999586395002	2.588410075999941	1.317771974684933	0.05334695382230549	2.616799078279648	1.537452991079276	0.07296352640741981	2.608520172856552	1.498725887420898	0.1041857526020463	2.57365834081034	1.490842486365652	0.2452711353498704	2.609320428592783	1.27349019650302	0.316096603899014	2.395293349602246	1.186726597011936	0.266294630194298	2.33195921167479	1.16976548776263	0.195128238145812	2.297026642262145	1.214929515077391	0.1426179971586854	2.338262935491188	1.202391591341285	0.1650301750870443	2.617525983900641	1.503254387652118	0.0356363328327453	2.605858168622909	1.50585650430148	-0.09683373147755207	2.371922412197232	1.395873106562848	-0.2256381627890461	2.139439659495857	1.358776688878384	-0.2760037354906365	2.111594229406474	1.382356404500221	-0.3348566693619965
226	8.5	2.622760217295971	0.9921834446207873	0.06192861393282267	2.593333194201354	1.172546259959959	0.05291635879446444	2.587884710928709	1.318839703408021	0.05404502273538878	2.617092218448232	1.538549447470476	0.0736447931574768	2.608506268297397	1.499903661681207	0.1048679193067461	2.572120760065228	1.491335821990926	0.2447887101216422	2.602266910584572	1.278570532930688	0.3219117407243924	2.39848404050191	1.185879630815071	0.2713796065309512	2.336042628153434	1.167965894274327	0.200398870379343	2.300928330884801	1.215084265473179	0.1453470778193628	2.34261365390921	1.200615338634173	0.1698770908999484	2.617956059506662	1.504254920714934	0.0363351346727441	2.60638096262499	1.505960404590256	-0.09661272163914901	2.37178426874441	1.397121002732386	-0.2257609465609615	2.138986707043628	1.35922868282848	-0.2754602170315159	2.109210809345692	1.378851241504769	-0.3313341495060252
227	8.566666999999999	2.619975105418547	0.9945867528350297	0.06552123632345253	2.590567492042135	1.175160355833405	0.05613516002828339	2.584591603050131	1.321614559957965	0.05717638756024329	2.615583952715195	1.541414647811571	0.07724054135492124	2.605811194838259	1.502996062212168	0.1082316911683734	2.563080306164127	1.491856119679588	0.244767196259333	2.577817529946271	1.280477834885707	0.3325410517512121	2.400359408031878	1.187966299183451	0.2711292957057954	2.336684177859626	1.170880901316317	0.1972651342409316	2.308008612585777	1.216288951827447	0.1481857551813335	2.337809207414386	1.199621811496769	0.1738652063667575	2.617269894503549	1.506853546944224	0.0400776595795096	2.608393542998373	1.505840815520294	-0.09373570552371616	2.374275681046837	1.396837693705619	-0.2279355775680883	2.140486425154407	1.362063905528665	-0.2731475230354464	2.110202462447003	1.378898343731761	-0.3264905435361836
228	8.6	2.617850729675101	0.9960300886767973	0.06818139539793648	2.588204063466315	1.176691231275318	0.05846678335368504	2.581792788550547	1.323230218994443	0.05950041827191069	2.613594010977982	1.543106842796719	0.08008819339515846	2.602794672053156	1.504835597933299	0.1107814738057034	2.55372172199796	1.491840978544169	0.2447692970541161	2.577455154039538	1.272243107116252	0.3339434826681347	2.398614971666311	1.194276527104151	0.2542256695070609	2.354234718898379	1.180250434699414	0.1741966957481692	2.331847834438422	1.225989209174402	0.1448980296053299	2.35025155741484	1.203750991368413	0.1587690226456643	2.61610252496407	1.508369587648898	0.04311644612366251	2.610551654532835	1.505574896987806	-0.09085752778530683	2.380682659995804	1.393708821692755	-0.2321181953007606	2.145273385735563	1.365044378911963	-0.2722231150562138	2.114865483964523	1.386448383900948	-0.3315067759220676
229	8.633334	2.6153011542832	0.9975454623106234	0.07115919879519306	2.585272554685739	1.178280654044066	0.06104501352254318	2.578346303033072	1.324904657598387	0.06210559787942808	2.61075021337544	1.544889399738431	0.08337291203040245	2.598609358302183	1.506785556164151	0.1136205596119986	2.5410493483512	1.491661422443982	0.2443514716464026	2.579460738379458	1.257329306559812	0.3296907982302295	2.394330905633484	1.206350417098464	0.2234422592350938	2.402171015078583	1.193099573269571	0.1345719980287071	2.3695251768588	1.243121640684976	0.1347482404956961	2.406640569343951	1.212922065758567	0.1234980852155127	2.614412558796132	1.509946691058269	0.04671282748066508	2.613906663845325	1.505152244258031	-0.08708320733348125	2.391491529800373	1.387345369675785	-0.2347888717488107	2.154405383640717	1.367338496074299	-0.2755995185586759	2.115938972238538	1.397266124128816	-0.3441432713789198
230	8.699999999999999	2.609390383615092	1.000454078025479	0.07675056508218372	2.57834923052504	1.18128478427467	0.06570538019626732	2.570294876546166	1.328058427717435	0.06682818669118547	2.602908871487619	1.548356604030475	0.08956694602060024	2.587382605096727	1.510624683830458	0.1184864671766313	2.511525867059146	1.491357891777874	0.2407494533490822	2.523729763509291	1.225377546828043	0.3044395665430026	2.374822557715511	1.260699268666479	0.1556368732628364	2.379902282160977	1.243300401364795	0.06525729404058198	2.364644855593992	1.271751118471515	0.09291645878137644	2.406552644193118	1.258433984317243	0.05336012911306717	2.609800259789892	1.512937373380501	0.05398186635021947	2.624034482900991	1.503884737305875	-0.07802026382538511	2.435819239798772	1.359999678123603	-0.2398831092139698	2.197690907753798	1.362905989049497	-0.2832062980666408	2.152426038615122	1.402746418878551	-0.3555625464830865
231	8.733333999999999	2.606179829415889	1.001714497898682	0.07880469560251212	2.574554562924946	1.182560818106707	0.06723775743928818	2.565891671544842	1.329387941036228	0.06832975361041681	2.59796260503775	1.549884755691542	0.09171362558700399	2.580421275384192	1.512344430871088	0.1197542524519114	2.495431046894591	1.491620801887136	0.2367517464144156	2.472599292849512	1.214843220963725	0.2869528923054673	2.371234488986787	1.305487182937923	0.1260052467865223	2.401408110254871	1.304432250082465	0.04267934572566555	2.380752428084466	1.332029395075483	0.0752861311136188	2.414846311016465	1.32262059552912	0.02195752099488487	2.606940927490096	1.514209713040823	0.0569247343907826	2.629726516459271	1.503115995557622	-0.07321559391771466	2.468713209694719	1.334990887795868	-0.2432537725811687	2.231339314785383	1.35583837527288	-0.2848110459012867	2.180739223364572	1.388700654424229	-0.3659695312426628
232	8.766667	2.602936010679153	1.002794038776048	0.08006726632569633	2.570721883115846	1.18363483444753	0.06794467050569405	2.56141716571071	1.330496022358303	0.06890287191262665	2.592537844480173	1.551207767624283	0.09282624259288373	2.572831023599617	1.513854433023951	0.1198565606629142	2.479114706841021	1.49249213144692	0.2309598440114946	2.418003350821072	1.212616060153196	0.2655513475760691	2.369487799441258	1.349979808285327	0.105461847712869	2.420483767065833	1.364853127835186	0.02784121011833614	2.402331450254251	1.390289600265723	0.06102312301890437	2.425025218341122	1.389432299677907	0.001320960181611867	2.603848336534381	1.515277522114796	0.05899673482784028	2.63554949507354	1.502380098644279	-0.06855936282781376	2.507819729887562	1.306023383841422	-0.2423453463981208	2.272247478370275	1.346860669912561	-0.2840981848992941	2.204014667891817	1.390026339312891	-0.3477156778768491
233	8.833333999999999	2.596872345848012	1.004203175907106	0.07995334520806978	2.563676929563071	1.184970008628128	0.06681453915844168	2.553175456800996	1.331820597284552	0.06732030436592627	2.581521177676021	1.552918232175556	0.09194830264806325	2.557484043219992	1.515906236547292	0.1166971815132258	2.4491779985348	1.496301133602268	0.2157867259390363	2.317697082194822	1.234754078328056	0.2189756136275174	2.324790483109193	1.413200005464294	0.0862764687417993	2.352096370404452	1.435573749304181	0.00662910186411017	2.417879485900586	1.472307107536505	0.01681207224740696	2.412836452057582	1.448649740220386	-0.001977043501983999	2.597740850094792	1.516528326318949	0.06038556540089721	2.64770015506687	1.501387984634017	-0.05999086534755893	2.613519506928145	1.254409536533918	-0.2117297205026454	2.384997716486736	1.319150577834547	-0.2676882830888276	2.303995882539234	1.365673470545201	-0.3047699709935343
234	8.866667	2.594333207896209	1.004400083214177	0.07872603430637627	2.560864205504526	1.185106157589265	0.06525876691635243	2.549966210383963	1.331909563718782	0.06560297444925775	2.576697286760646	1.553139619897081	0.09031470614337636	2.550757148772874	1.516277733599438	0.1138960559266284	2.437495228740281	1.499003946980091	0.2079345268334812	2.278455852223915	1.255151204279899	0.1994120957571449	2.282284623473674	1.428167777920782	0.06897612898809627	2.307655015944386	1.444816433774108	-0.01495766680413719	2.381047858359039	1.475666559713428	-0.01384944937282664	2.374165545306348	1.450608622417299	-0.01631403990030504	2.595204618879204	1.516561385813422	0.05998077106199275	2.654450824656008	1.501240702650033	-0.05599989420071476	2.67873651215674	1.238498579411363	-0.1744461972751931	2.45759862456265	1.302338657855981	-0.2467210169024155	2.365291088351625	1.333859208775013	-0.2674981564812727
235	8.9	2.592298685783475	1.00423329499583	0.07694891414505257	2.558797214876681	1.184882010702973	0.06336767572046872	2.547764396779129	1.331621188546035	0.06370940638425789	2.572888378525612	1.552941046354684	0.08835098381382103	2.54541334366623	1.51621134384239	0.1108088040248744	2.429335412190168	1.501976375303138	0.2009883871540405	2.251241070132988	1.279543276603055	0.1844338693650154	2.233593728550713	1.432297695289154	0.03932135527851659	2.259399415001867	1.441069371278249	-0.04633658845678969	2.326936745722227	1.470090105709283	-0.04709937796915876	2.329767294409767	1.444122175594919	-0.04286908784987599	2.593361925035224	1.516206463573766	0.05923969494383298	2.661840782572322	1.50137097811943	-0.05209439773038786	2.741068464277913	1.233262204868447	-0.1265658892558095	2.530284749216228	1.284660543217994	-0.2270736843883615	2.440724300585339	1.304971269498522	-0.2412870571951133
236	8.933334	2.59086509515225	1.003727314198229	0.07489490492060462	2.557616933546206	1.184338843105714	0.06145654856831449	2.546726049648966	1.331007683788716	0.06196936203263407	2.570393440780056	1.55237934214314	0.08648303291023191	2.541842842015406	1.515762350635194	0.1078882123873641	2.425076877535494	1.504872629484675	0.1953940024018389	2.23568107347604	1.306171140669983	0.1663938493631199	2.184368558302741	1.4260894187	-0.002665345293475771	2.200823727402343	1.425711081172709	-0.08803467980264111	2.265092394906683	1.443214454690133	-0.08739439680065102	2.266508251016762	1.416399690895408	-0.09073592329465707	2.592391739892109	1.515519808138913	0.05852879693393299	2.669679608809369	1.501761554427766	-0.04830016593325853	2.783025238168209	1.238797311792523	-0.08949465017976121	2.580414828687861	1.267189265685136	-0.2129247973108304	2.488343342032569	1.288398598503398	-0.2206958775704856
237	8.966666999999999	2.590051303991468	1.00291254895925	0.07288776929036589	2.557322659283332	1.18350874204724	0.05982756453841842	2.546787914937029	1.330102844396255	0.06064848675218885	2.569200274902011	1.551483587748469	0.08507148620943253	2.540001133413143	1.514959687314579	0.1054855420284222	2.424044038527486	1.507273060676445	0.1912405120687615	2.226283588098588	1.332920497176055	0.1419709535934381	2.141565802190892	1.413473217069248	-0.04923823192172698	2.139370134489643	1.40337690361995	-0.1328872934114493	2.217701558466498	1.389226349093037	-0.1316651367688206	2.195622773107621	1.374014772124956	-0.151625674523721	2.592284488572203	1.514531695896842	0.05818969818502701	2.677524782475157	1.502326871780057	-0.04453130929877108	2.806181225279455	1.25123088681148	-0.07697222814278781	2.609328937065978	1.250944708047852	-0.2120270627500884	2.512597156617049	1.26140334249255	-0.2211901978197723
238	9.033334	2.589954099787998	1.00053537901236	0.07030319418899331	2.558678440883007	1.181122620194161	0.05832937289349627	2.548990642169723	1.327541740636375	0.05991688563838041	2.569235280393643	1.548794349726484	0.08469743938246113	2.539377608041197	1.512392718968751	0.1031195634777787	2.424307626031901	1.509561272826579	0.1859015244875591	2.2111566876563	1.374871118493806	0.09678273981175202	2.089162073257087	1.393567900050917	-0.1039032890006199	2.089081869732798	1.372886905140808	-0.1830554851276489	2.166556680111792	1.352266946438689	-0.1800408843474888	2.124621810635367	1.349784008029038	-0.2061205711826752	2.593733695606862	1.511764244574983	0.05978263050005612	2.691084921654175	1.503548926298436	-0.0356165763196807	2.799722722270314	1.275434275218535	-0.06529143810662139	2.622594654401708	1.227098656787102	-0.2226746755530534	2.517515368241252	1.196258508210785	-0.2053936216789657
239	9.066666999999999	2.590467540336364	0.9991026322574585	0.07024178976862525	2.559935572085221	1.179673743179829	0.05881572292224761	2.550533444125976	1.325987459538742	0.06079029035520834	2.569746011511939	1.54709780913342	0.08621471468763726	2.539598896473133	1.51072739248434	0.1035304194091486	2.422794226480313	1.509295759695493	0.1839855394256035	2.205383366444128	1.384201097823821	0.07931796564825852	2.075879290738219	1.388591532579457	-0.1184167994251229	2.082990494620999	1.363075174960936	-0.1933806072634887	2.151239976375687	1.366618012642328	-0.1956694659350504	2.122240911971164	1.348815627788403	-0.215687220400631	2.594828504085572	1.51008097552228	0.06225005265164432	2.696646200242365	1.504040649583265	-0.02941082079615679	2.810557806519468	1.281586286486911	-0.02511078186402388	2.649339161692711	1.226809091071531	-0.2045329095870153	2.541195792830551	1.188462015550275	-0.2011713750561075
240	9.1	2.591189347425213	0.997620421948656	0.07100641831521956	2.561299739677025	1.178157848208789	0.06007856409898023	2.551998914972324	1.324353717483712	0.06240394599157016	2.570201905332528	1.545272702462756	0.08874241069615427	2.539686174563719	1.50891955133174	0.1049048447338661	2.419584018466951	1.508203698541199	0.182310090268153	2.198049997005211	1.385865737856322	0.06677732530239805	2.067787856584579	1.385937770777704	-0.1289561005010993	2.090129641373597	1.3557917918821	-0.1997066507904575	2.147544878947377	1.381760991683939	-0.2107372696841387	2.12580527531975	1.346103423263053	-0.221370651309793	2.595891195424982	1.508297434140629	0.06569311350161881	2.70109437680742	1.504376043499346	-0.02223148127038256	2.845198659194727	1.282623113913108	0.04354707882419134	2.695474722330432	1.236950265058092	-0.1299875425281649	2.607832435931758	1.204123142896689	-0.08895810854703895
241	9.133334	2.591978419292394	0.9962016520514605	0.07219881081063148	2.562564236104029	1.176693021293095	0.06170778026965663	2.553179763819975	1.322768147752368	0.06431861107186977	2.570501063855719	1.543467560105679	0.09161996939347072	2.539564426065368	1.507126523357688	0.1067240018839423	2.41569296123243	1.506623807920842	0.1806879958692345	2.189641741231739	1.383327682546294	0.05970780541543547	2.059890735592581	1.38193202427549	-0.1338923608391479	2.070139094444873	1.347772081517046	-0.2073667555156226	2.134867594423534	1.371527598854378	-0.2221377053245337	2.113914537942956	1.336584453692528	-0.2269743684773161	2.596796983324652	1.506547153384638	0.06936998826761956	2.704037788788642	1.504548907615614	-0.01545239021352768	2.856691054990122	1.28016625178262	0.08340328927072764	2.709766865001531	1.249224212018424	-0.09856090704767061	2.61729354090471	1.219387457668977	-0.06093952634219883
242	9.166667	2.592755886833995	0.9949533484439297	0.07346071211445834	2.563633917942	1.175398092499264	0.06333952896683338	2.554043422738512	1.32136388554163	0.06616503889520484	2.570722443345954	1.541842929722993	0.09433437238771698	2.539393149095038	1.505514284122333	0.1085848048814699	2.412593628787838	1.504928488593065	0.1795294471951888	2.184563642734263	1.38048963515721	0.05705694381445996	2.055873288636283	1.378649565076002	-0.1352815743261371	2.062059448039733	1.34420985791306	-0.212940688311597	2.129475650675376	1.364652729452361	-0.2277000991573422	2.109229028141986	1.330285996411088	-0.23011607251714	2.597550491653074	1.504976608097878	0.0726942045008913	2.705730368255784	1.504600116928968	-0.01002160688846888	2.855387528703899	1.276949177071302	0.09181533212019588	2.707259331820764	1.257072599886969	-0.0987591601251212	2.611281488982549	1.225198745392303	-0.06551827877786059
243	9.233333999999999	2.594174032160251	0.9932818752302526	0.07554384519612775	2.565113294093568	1.173668362590447	0.06599598464586358	2.55490088843164	1.319488112679393	0.06905673749714304	2.571151827876714	1.539596352630551	0.0986639656195413	2.539231457594093	1.503298592723122	0.1118581503645452	2.410228544953971	1.502053234507381	0.1791946066048458	2.184743192975432	1.37779196788905	0.05966801426297243	2.061196704822263	1.377668511284202	-0.1340569522624944	2.067199981517909	1.346242543169601	-0.2115798465001055	2.135104305310815	1.368837137503352	-0.2268978511396887	2.108123529936285	1.330534159981684	-0.2315310380874187	2.598700660614665	1.502807419615508	0.07763403782715175	2.707109737407026	1.504603451658074	-0.003420912556906641	2.85331633379253	1.272087511749044	0.08476417476990554	2.701069276875247	1.256036829252314	-0.1021719951673166	2.608234223895936	1.222181216140052	-0.06567284812265906
244	9.266667	2.594820379171831	0.9929774484580436	0.0762740227844504	2.565553859494439	1.173362981112999	0.06696801850599936	2.554945184888592	1.319155250041562	0.07006384639753142	2.571388877509345	1.539133017652449	0.1003259383312851	2.539245858221987	1.502854113823449	0.1132387966762453	2.410439658089968	1.501071721749868	0.1796276653771954	2.185724534320762	1.378061731752261	0.06156242514502747	2.06182895966373	1.377372270908272	-0.1321310816704359	2.066010237060662	1.347839719533377	-0.2095142786412332	2.133893337038075	1.372685491699603	-0.2248882634070974	2.10310944397693	1.335107246648656	-0.2314063750067169	2.599133486327502	1.502360908972707	0.07935382707684435	2.707591913883773	1.504686911650014	-0.001530990890739875	2.852285895113384	1.269446947407272	0.08066747363599391	2.699798385112955	1.249065764925781	-0.1002557647122523	2.607366768934111	1.215693549566366	-0.06028108759567653
245	9.299999999999999	2.595445854966177	0.9930946766025855	0.07684648442616659	2.565842036745324	1.173502118313057	0.06777486128191845	2.554797422128308	1.319300009147865	0.07087780113863039	2.5716410099705	1.539195594291362	0.1017657818123881	2.539302794453434	1.502935827869152	0.1145139389706743	2.411119537653367	1.50043517046469	0.180196721015947	2.186750820239891	1.378963860847829	0.06245105845994079	2.058501272053366	1.376263154874654	-0.1296508336492743	2.059591620133545	1.347642062212221	-0.2084330072017404	2.128101503175784	1.372072590989623	-0.2231600043468561	2.101094064954629	1.33742802558239	-0.2296918211653182	2.599492909477727	1.5024244839599	0.08073891570805039	2.708287727630414	1.504905774239582	-5.363398129707667e-05	2.849596883708359	1.266128603804942	0.07104963017620022	2.701192371770899	1.238100808719166	-0.1106109612490989	2.608569418283015	1.200383288277695	-0.07271696835273231
246	9.333333999999999	2.596074668985962	0.9936690604225225	0.07739091508197893	2.566023140059584	1.174123540097085	0.06855927078280537	2.554511829131858	1.319961110708553	0.07167804813568283	2.571878797044737	1.53983322341789	0.1031687375750021	2.539350613821274	1.503588027425831	0.1158422825622464	2.411772649657856	1.500111902181409	0.1809439444296397	2.188333418663835	1.37984127442586	0.06281299161964304	2.054395277898876	1.374812301987468	-0.1273842364258055	2.058850751237266	1.346722240735875	-0.2085699474235025	2.123161503540374	1.371233354287523	-0.2207823611077026	2.103291656149153	1.336890545683184	-0.2283796590343136	2.599779839927236	1.503049187572708	0.08200719195580411	2.709151240687824	1.505311623009813	0.001355565660936067	2.846465563060941	1.263342115529255	0.05957192603955894	2.70440372912296	1.227821943465648	-0.1364897496931635	2.610250874183356	1.183791999707176	-0.1250242968872951
247	9.366667	2.596735166896135	0.9947137274261781	0.07804051250199925	2.566137324214126	1.17523943490497	0.06945354202889271	2.554116525961906	1.321148826064277	0.07261678502142188	2.572052438731151	1.541060584856729	0.104724017362656	2.539312671561565	1.504819142502709	0.1173960614607785	2.411783732314592	1.500028763238349	0.1819597953207396	2.189459863793392	1.379709049999339	0.06353696354744068	2.05211175441391	1.374034979268238	-0.1259258579460541	2.061138318148892	1.347619380302261	-0.2091523699108914	2.121903158460375	1.370985069715004	-0.2163843311935444	2.103662187951545	1.336329311150558	-0.2290570364192547	2.599976304142583	1.504254882619374	0.08335626604923853	2.709823192525251	1.505935232511064	0.002846396565254615	2.846107411866078	1.264242441117593	0.07172775239599082	2.706557394015987	1.229989924683024	-0.1188567010742415	2.607919069791922	1.200257316973883	-0.08587436918106219
248	9.433334	2.598336852497234	0.997977432279869	0.07968400734873146	2.566482143464027	1.17869156565309	0.07152402284487985	2.553325995779189	1.324807035038975	0.07475429675661277	2.57253602043357	1.544938386582954	0.1080288934905379	2.539425021043252	1.508659615384892	0.1210236220229621	2.409877557340287	1.500049251770204	0.183368988713781	2.192006377234673	1.37071767023354	0.06788192510418345	2.052302142212954	1.374557293831214	-0.1216527496295532	2.060553095306658	1.350429489892578	-0.2058231393823042	2.123114643090846	1.357892396369813	-0.2011591332943053	2.098435123279505	1.333627425599026	-0.2254253456615565	2.600293308369452	1.508092462757118	0.08594768318275388	2.709339070904409	1.50766592727746	0.004415485565742973	2.858184747476478	1.275854108071976	0.09432791350463088	2.712802959414298	1.24501922606664	-0.09519673464121158	2.612049499148971	1.222871774711163	-0.06918469448080553
249	9.466666999999999	2.599384914772297	1.000019549855969	0.08064654260911687	2.566922078450574	1.180838849426068	0.07263389729522302	2.553173222234457	1.327070027143666	0.07580957252479203	2.573184699997012	1.547350528531261	0.1095580120526961	2.540042209753385	1.511028344293006	0.1229533713860211	2.408606964285339	1.499902300672932	0.1832631201403999	2.194922705595388	1.359788006520291	0.072103698406734	2.054266854819877	1.375718855884093	-0.1167879504569278	2.064376057815037	1.350671323985173	-0.1998424292967423	2.128628240349608	1.35779839848624	-0.1945204920849124	2.106848410569516	1.336564760270942	-0.2167189316285743	2.600603288894381	1.510498761717215	0.08690734232107988	2.70800991299446	1.508631639219661	0.003701656626472998	2.86196957274414	1.280888841101705	0.09476401029785167	2.716037238158242	1.249003222966289	-0.09423265807690705	2.616553261490294	1.225108149537795	-0.06630305652409861
250	9.5	2.600656733524892	1.002193547867927	0.08167953741207357	2.567692993339266	1.183120305579997	0.07375668695394413	2.553395940784495	1.329464853335661	0.07677919507533119	2.574376284275095	1.549903692219988	0.1108361775249223	2.541429865265268	1.513519427870632	0.1248466216869634	2.40794017901058	1.499544091007462	0.1826662899780869	2.196072135277692	1.345209499606347	0.077441672871756	2.054997165236815	1.376763421171049	-0.1099023540833444	2.06471528279042	1.349989865980345	-0.1920317760723691	2.128316340737556	1.354194974620426	-0.1882434881022665	2.110658387477827	1.340924601618869	-0.2082008737648555	2.601163659902283	1.513063403811303	0.08744440409831394	2.705926910232478	1.509570943485107	0.001487939142402511	2.861942903224101	1.281571728188845	0.08180060399836103	2.715207609958058	1.249075971492584	-0.1037877794625272	2.616382203274762	1.220472014853246	-0.07019579851418933
251	9.566666999999999	2.603838207136277	1.006398151566228	0.083781051002302	2.570448787327237	1.187536122337734	0.07588523251655806	2.555460415397438	1.334076051415928	0.07833618705414135	2.578800795944352	1.554815802213433	0.1121409131706634	2.547348821574742	1.518231731790888	0.1282189290682179	2.413015897237619	1.498529141693367	0.184970624653377	2.202428887166886	1.310515880045951	0.1012057137101556	2.062873181671451	1.376709033735159	-0.0807145768629341	2.058909067359931	1.354310021177544	-0.162204744184754	2.121255053294565	1.351430636412126	-0.160044647205423	2.09723282561204	1.358087769228566	-0.1849131488817613	2.603189736007252	1.518083085665416	0.08666767637012776	2.69863086117913	1.511223418177104	-0.008224038716390407	2.862348637801721	1.270755586691008	0.01157435841510773	2.694066890214196	1.252260384005977	-0.162485954014762	2.60804544632545	1.217637894933183	-0.1403392216097279
252	9.6	2.605639506509279	1.008136824802007	0.0847100059847022	2.572373446592669	1.189363606595598	0.07676687255503646	2.557308761217202	1.335968334554827	0.07884752878842767	2.581880039401097	1.556816210508503	0.1119463494446386	2.551836400390396	1.520082894888558	0.1295382880262797	2.42070439683059	1.498214307145343	0.1914273172042126	2.218309580283711	1.292771792536154	0.1292797722902561	2.079524782408742	1.372599575571667	-0.04952768722221065	2.070706522769437	1.359151193485419	-0.1311012917087286	2.123367365661971	1.379979452314833	-0.1235577681017439	2.109376401465709	1.375537136392093	-0.1529725365965265	2.604502329028624	1.520201595004444	0.0851121047657355	2.692367052216206	1.51190561966716	-0.01562211311058073	2.849468040027415	1.263591651927098	-0.01981784799462065	2.659067625116086	1.267886058738526	-0.1640794736928916	2.571607907072432	1.261985994252601	-0.119448310432616
253	9.633334	2.607511607330759	1.00943740306656	0.08539961199869565	2.574594908341152	1.190725778795771	0.07734298297063505	2.55963786756934	1.337358269326852	0.07897255000894368	2.585394244403428	1.558250204614522	0.1109479613349199	2.557208524003889	1.521334149950891	0.1303364497623015	2.43221747182593	1.498151044848759	0.2014560393696257	2.247755208357194	1.275543410215568	0.1692207823197788	2.1083585384281	1.362015903852914	-0.007028207102024193	2.098701006242761	1.355108119621947	-0.08798735968125425	2.130232047737747	1.422139149741359	-0.06830817007192116	2.136405895487785	1.387784780809385	-0.1096009950521839	2.605906790572772	1.521808396680615	0.08258191743480933	2.683966574235263	1.512459437327597	-0.02452044612296624	2.819998075986723	1.25623917052844	-0.05786939037810173	2.611001508488473	1.28921978828577	-0.1672407832777306	2.524025285311571	1.309062501786409	-0.1455824301564731
254	9.666667	2.609412159706848	1.010196927758281	0.08576357247190555	2.577048191946779	1.191508494986365	0.07750355931994019	2.562357826272592	1.338122560253022	0.07857311292370087	2.589223125912002	1.558968846413072	0.1090735655665277	2.563280567366422	1.521843259646977	0.1304299986997609	2.446789338530136	1.498322344125927	0.2131430477441489	2.292056960178953	1.259524663152236	0.2172610632721327	2.148772402652688	1.343263632109787	0.04452936775643834	2.142612522403471	1.336199037364872	-0.03543310117327036	2.156763669840622	1.417767721228087	-0.003043532737524078	2.175974326526477	1.380623495506349	-0.05447872222527552	2.607345251539983	1.522756092380633	0.07909645631385039	2.673608475211926	1.512882175455606	-0.03445465366239739	2.763883987682028	1.250277549145467	-0.1070725001361661	2.540578446717027	1.309625554720236	-0.1708080717328756	2.435375262347575	1.344594623043799	-0.1754592992839913
255	9.733333999999999	2.613234981713151	1.010046806640642	0.0851737335389486	2.582461530912754	1.191312480014747	0.07635195229826519	2.568711095908209	1.337781117860145	0.07611039208505513	2.597528108868204	1.558300185537401	0.1032111007052419	2.576849373597842	1.520700624805556	0.1284626763675423	2.481569078245116	1.499135041143735	0.2348145013187193	2.416247807617838	1.240491114325277	0.3069665650552548	2.251579209530084	1.287916278677692	0.1453801163005861	2.240736934186787	1.270358985013933	0.06426808776809453	2.219887783841882	1.321456954839357	0.1172991129965123	2.269068494533188	1.313137153784887	0.04262031588987641	2.610327628689461	1.522676488741145	0.07015475870238071	2.650145667055098	1.513476964510605	-0.05453782019074754	2.660540203256601	1.261377912180095	-0.1886947131553602	2.442971684427382	1.353830389566154	-0.1980292883194167	2.348554467598579	1.371359092875298	-0.2148392927989335
256	9.766667	2.615107290540703	1.009236314564975	0.08396663856258677	2.585257727756261	1.190462697665166	0.07491893020463875	2.572098353923185	1.33683718387632	0.07405896885632435	2.601721860303703	1.557133500910711	0.09961292071333547	2.583805505420038	1.519275597078202	0.1265500003089979	2.499821297562835	1.499607083841506	0.2429672109967392	2.485878951187964	1.241136086125148	0.3369323938843427	2.308908191228278	1.260132881854595	0.1849102186935247	2.304860366910195	1.24177683415417	0.1024885031793571	2.27623611723133	1.286144372397447	0.1570242266391478	2.330722561621998	1.278986908755189	0.07590487506813992	2.61180576572815	1.521843186736867	0.06521399832828177	2.638077794693658	1.513746852061237	-0.06356431028459579	2.586253233164708	1.28487801432179	-0.216051485987681	2.375424589268968	1.380906917681394	-0.2275123717697821	2.285992457187276	1.384685089283415	-0.2473404233572094
257	9.799999999999999	2.616928513433051	1.008018990213452	0.08201310009152371	2.587996947689647	1.189204674397817	0.07286669203445395	2.575439314282476	1.335484071197667	0.07150888005819447	2.605736278237432	1.555543806652168	0.09578696294483846	2.590477395868299	1.517422144479143	0.1241233212671136	2.517513978137851	1.499914681764361	0.2486858306650586	2.5529771893282	1.247401502370818	0.352244566606412	2.36318325497208	1.234704074802508	0.2163960960638227	2.362373717481937	1.216216410835961	0.1326403428302014	2.331646465886418	1.253738867616544	0.1868070507746938	2.37186539257231	1.252588571543793	0.09888931775536985	2.613225828033858	1.520595252206667	0.06024016344706806	2.626453913640648	1.514019808141405	-0.07147953850699791	2.500361338911318	1.317546185398939	-0.2344668320155326	2.285819635378493	1.402303635057326	-0.2501577740884091	2.197597836562351	1.386699441736862	-0.2806810057800828
258	9.833333999999999	2.618713054118658	1.006486330639334	0.07932383291881882	2.590663405171818	1.187629372402697	0.07025189475808263	2.578666229124544	1.333812676091236	0.06853957340570815	2.609474700821585	1.553627581716667	0.09189232420501825	2.596642559616859	1.51524572797157	0.1212995411497942	2.534168772653971	1.499859018453602	0.2519525279986651	2.609366775645429	1.256022104972208	0.354994954617882	2.407788462601236	1.213147480728017	0.2415614697776912	2.40849958674476	1.191264914907855	0.1571402305964973	2.368654516237169	1.227909137000182	0.2116026941883594	2.390636273434926	1.230190812249905	0.1167994427705553	2.614596079093264	1.519018786201406	0.0554142438119546	2.616184732413476	1.514295982867604	-0.07819202425634897	2.43532126225388	1.351225234342085	-0.2517588331574745	2.208616243107246	1.411380940862104	-0.2664696412931497	2.133813570476312	1.372345740268687	-0.307985567357344
259	9.866667	2.6204553977395	1.004758108328783	0.07607083610865269	2.593255833161999	1.185856406462827	0.0672757087793505	2.581783542464982	1.331941435464185	0.06538771981115438	2.612904650721025	1.551509938362352	0.0881748930490787	2.602187195804555	1.51288361257866	0.1183224383082061	2.549664087396565	1.499365785207123	0.2533607542827717	2.647542129923725	1.264517206985292	0.3500947213784384	2.438077396951928	1.197365645216751	0.260509579738868	2.422524181679464	1.170922152560279	0.1786157049650018	2.375730017481871	1.218635406238597	0.2311756671193999	2.397252489616396	1.213383765244077	0.1360468739759688	2.615958098754405	1.517225608904243	0.05099142134314477	2.608452198716685	1.514577728844701	-0.08359479130379292	2.412936325788261	1.37880423501319	-0.272293367879218	2.175125824876164	1.41351812051744	-0.2842227702867224	2.12008316514557	1.362012687370519	-0.3286806391983983
260	9.933334	2.623563178142231	1.001163808979893	0.0691569536856767	2.597941347477094	1.182170805499614	0.06147168129803833	2.587427967309037	1.328054845577991	0.05983344135053529	2.618621432777989	1.547156469755345	0.08221699887465195	2.610996873136417	1.508143304123837	0.113047303289072	2.574677489831906	1.497590360543354	0.2533874275472865	2.672007209183981	1.278404205611881	0.3350100543242077	2.462010617904653	1.179692734922789	0.2850975436369809	2.397295127981745	1.149228204873722	0.2154671866403315	2.343158594853643	1.225064963979001	0.2531816229779399	2.390460680014265	1.200197282234225	0.1846310168276796	2.618607892833292	1.513413906702568	0.04426509873111717	2.601520005529865	1.515007334182469	-0.09026287011979731	2.383705781149288	1.407613913868144	-0.2563003435928389	2.1423897552662	1.418811385044856	-0.2601062627349733	2.096194023571359	1.384587894562582	-0.3201852703863385
261	9.966666999999999	2.624792922331105	0.9994723379562357	0.06616259404032585	2.59986577220998	1.180440694920055	0.05915477708524436	2.589781488125892	1.326231635742219	0.05785013234981522	2.620832989858018	1.545138454620076	0.08014759983216593	2.61416100820049	1.506001715456281	0.1110683078436542	2.583197442833789	1.49669079181891	0.2528264082251191	2.667606495327103	1.281474557546378	0.3280414085360244	2.460476433976107	1.173697584516616	0.2926140675453595	2.387205770777247	1.140402046210652	0.2280807512683682	2.335709423527209	1.220214611878175	0.2589014246386583	2.376472094740049	1.195114715069126	0.2005213522737592	2.619833427190565	1.511586314184981	0.0420750261719996	2.601404242543654	1.515047199765923	-0.09189596769650304	2.378406543806216	1.410368331726978	-0.2411712630778129	2.138909773461779	1.416081230762468	-0.2490537942020163	2.098774984638366	1.402779970128019	-0.3152116007175076
262	10	2.625742580485098	0.9979423829141614	0.06381949537674976	2.601415545758408	1.178882355942199	0.05744214380200374	2.591715820321369	1.32459337719061	0.05651909361659015	2.622582057084899	1.543345963352592	0.07872065719577864	2.61649052759668	1.504134504691974	0.1096459802712599	2.588871382748168	1.49595025359878	0.2523549753388238	2.657864446313685	1.281037929348022	0.3228334124570397	2.452330082839624	1.169029793299317	0.2970233121120587	2.380623533365662	1.132744573980734	0.2341515495016256	2.336703095530071	1.215306104357161	0.2593536628685124	2.364131067435374	1.191787688739486	0.2044495748686639	2.620937009031706	1.509923008784067	0.04064669179529425	2.602427004674446	1.5149282673931	-0.0926807661790611	2.380774341239771	1.408726235176937	-0.2310241601197791	2.142544255299247	1.409254429676181	-0.2510378636059413	2.100260401794262	1.41244602979965	-0.3087545894263256
263	10.033334	2.62641305664551	0.9966059995088672	0.06224693724064767	2.602574479439248	1.177527989929928	0.05636658450705526	2.593178727585913	1.323173766609735	0.05578486908252721	2.623869136281977	1.541812426211676	0.07786962945271202	2.618043684444342	1.50256926795279	0.1087547499765499	2.592144436696489	1.495369747502141	0.2521675829762055	2.645841053532617	1.277555251998909	0.3205058874092954	2.438905610580707	1.167092402393885	0.2994629674153445	2.366623176544961	1.128972375461397	0.2359958834030111	2.33010465312974	1.213261052231136	0.2579295813391563	2.35625390679736	1.190399617134932	0.2023950559495069	2.621870731709522	1.508462684908653	0.03986682422746265	2.60358901378759	1.514635888924039	-0.09285564639394603	2.382403127190885	1.405756408228284	-0.2270532904027188	2.144141192162332	1.402770916260555	-0.2508665505541652	2.099246515055542	1.416851984404915	-0.295967605560213
264	10.066667	2.626849653087995	0.9954722042829173	0.06142549233564855	2.603396118701461	1.176383528995078	0.05586561442067502	2.594204886951405	1.321975959192822	0.0555221633806019	2.624752788680587	1.540533230835364	0.07744932674497321	2.6189607931083	1.501294746391274	0.1082805004146221	2.593659871511329	1.494901464408442	0.2522131757192932	2.635145465023155	1.272682797029727	0.3203404868337434	2.424462082027405	1.168711786204647	0.2994188971616294	2.356581919880678	1.131312586805313	0.2341682062828511	2.322226876832687	1.217117575265491	0.2548745901672473	2.355824960463014	1.194006989216631	0.1959019671188232	2.622627562729123	1.507209484458298	0.03955685337688427	2.604366503939059	1.514169301310862	-0.0926643982670044	2.381539700931459	1.403624822993154	-0.2263849303882517	2.143164176892223	1.399275788311581	-0.2518069273613365	2.093549802938384	1.415660740099444	-0.2942164021545049
265	10.133334	2.627287199689145	0.9937798082216736	0.0614819651080654	2.604402344060297	1.174685705577198	0.05607420701302374	2.595359919794996	1.320198601088498	0.05584370898921456	2.625784172582769	1.538666003754743	0.07718514282633837	2.61969126221942	1.49952281103251	0.1079616967140813	2.593446240043333	1.494091579666869	0.2522337125336866	2.624505319554808	1.264329979438668	0.3211617370437739	2.406984042251012	1.175455853498605	0.293930037837961	2.360995300358468	1.140724246646431	0.2251380490616796	2.322555888554303	1.223963404497646	0.2456025917365348	2.363011665839496	1.20611566604944	0.1749244920618216	2.623782708792584	1.50528253591306	0.03956451125802595	2.604748456827555	1.512777177446307	-0.09204743096867733	2.374641824448631	1.402692323788673	-0.2254049251941192	2.136922640166739	1.396661535304996	-0.2508303105489447	2.087735636029136	1.414143821149673	-0.2940624869174247
266	10.166667	2.627419788648417	0.9931965664629743	0.06198740557705616	2.604793006006092	1.174109677557269	0.0564895884521051	2.595743504389594	1.319595583618625	0.05616278547300518	2.626228009845319	1.538048100249154	0.07702922630497695	2.619951285467505	1.498983912513434	0.1078351322090045	2.592764023548077	1.493697005710837	0.251923460321974	2.628245589575568	1.262860581633228	0.3200063020783762	2.408439096395278	1.177346735098059	0.2955048361536026	2.348376612090847	1.139907661155704	0.229503666742804	2.313224995049049	1.222967134605855	0.2492488950876289	2.360209946755257	1.198706420207097	0.1802739447135072	2.624320351915996	1.504591975490697	0.0395491009214238	2.604838187148048	1.511903266662703	-0.09195117763675614	2.374510980074309	1.402913589646034	-0.2270897416711274	2.136894425686887	1.395548766653285	-0.2530468359346014	2.088422596574988	1.41510245067029	-0.2954560153115941
267	10.2	2.627526720015875	0.9927700456350859	0.06264822375623692	2.605168886146886	1.173695142571168	0.05699486278723737	2.596082076039123	1.319159600452633	0.0564997095702386	2.626706818048733	1.537608700976101	0.07676111963343277	2.620275675301959	1.498637899116431	0.1076422782996808	2.591918404148806	1.493317640465734	0.2514590688483805	2.62962053731804	1.262269838279047	0.3188641750965323	2.409034069059373	1.178629308767693	0.2981042606991746	2.338665950481969	1.138156595540459	0.2358045949278419	2.30435641697914	1.222857824844825	0.2542899531065441	2.357422774155997	1.191567257041237	0.1901077323688944	2.624856662067031	1.504060582587346	0.03941851063615869	2.604972752172786	1.510944256478213	-0.09203521985431581	2.375397420261336	1.403096077860627	-0.2281592369976512	2.137957799146019	1.39427563480503	-0.2548173194859499	2.09164873275662	1.416888656673575	-0.2959160850651479
268	10.233334	2.627589520656161	0.9924976677718321	0.0633952625985266	2.605508700442614	1.173436688391907	0.05753592474069725	2.596363904441623	1.318882949383565	0.05681685236967007	2.627211807432771	1.53733281094659	0.07637306548011133	2.620664168819305	1.498464961546958	0.1073698572752391	2.59084367502751	1.49297850411435	0.2509527318754605	2.625508998947914	1.260921236415906	0.3181292116952176	2.405044522866652	1.180119704715453	0.2964215179887559	2.337901143612551	1.138696142449495	0.2360038539172655	2.302744919054236	1.225550073292385	0.2532071941206282	2.35613800322948	1.191387883048283	0.1916502122333598	2.625365839718545	1.503680660713587	0.03916023904322075	2.605033713984652	1.509925575298372	-0.09225222969778683	2.375382801982669	1.402929467956044	-0.2280975349926347	2.138205789144635	1.39389024162726	-0.2557148843065807	2.088349850346921	1.416117947764482	-0.29312454542302
269	10.3	2.6274965376411	0.9924630956103662	0.06482791564817367	2.605986708084787	1.17343261389522	0.05846435138353677	2.596696457260533	1.318852094998391	0.05716873823667351	2.628282607910007	1.537312723894497	0.07520058433668986	2.621675232499818	1.498659445493676	0.1065127486346078	2.588550224246349	1.492522842234624	0.2497684078742202	2.613174873464026	1.255238779284872	0.315640958220607	2.394333545238827	1.182565786316265	0.2725538017911454	2.354217987630253	1.142539959672696	0.2132050872852859	2.321248907011643	1.221459103999031	0.2301601063872118	2.356436257871223	1.203752479478957	0.1573264433520207	2.626216994788824	1.503438185743909	0.03819231853919224	2.604525145926469	1.507826771687273	-0.09308021276002287	2.370246532580681	1.401608047318013	-0.2225071675103247	2.133244351080178	1.393508293919174	-0.2522640687580329	2.08872749747867	1.419175538467926	-0.2901482949817999
270	10.333334	2.627303696078616	0.9927403909862178	0.06530992733143005	2.606088856494287	1.173723750719147	0.05868210245045687	2.596714821962141	1.31913350263546	0.05703667114376368	2.628837621741191	1.537602228868612	0.07440746801787267	2.622329653852112	1.49904863179775	0.1058848266457205	2.588295828302236	1.492462909825989	0.248964081841908	2.618826136880331	1.253610450178948	0.3142194191894165	2.400772400319926	1.182715090333191	0.2578106589211069	2.367646563567399	1.143954619209811	0.2032017819720371	2.33926136805276	1.21796846970421	0.2225736619147751	2.367735467824887	1.208135880336284	0.1422699788266837	2.626516449990147	1.503622413277591	0.03744761593435544	2.603803254331212	1.506809588534177	-0.09372741906278333	2.367986008881529	1.401638740358944	-0.2190805422833195	2.131537297978128	1.3931397986876	-0.2528928743627206	2.083357500643762	1.413790739989642	-0.2912303837519578
271	10.366667	2.626958157868572	0.9932342297830389	0.06556022719186601	2.606032582918607	1.174227344022445	0.05867985668770947	2.596559674720784	1.319628369003643	0.05664752091489621	2.629282051467018	1.538112319601891	0.07348477813190059	2.62295519066005	1.499648837818674	0.1051162378170581	2.589255883829461	1.492561029959681	0.2479337501650582	2.631131125246495	1.254918736740951	0.3165214557338069	2.413749271152107	1.182779897619453	0.2524173111870371	2.385714975608217	1.143973213986587	0.202581557509032	2.358892981437458	1.21834306103207	0.2240467724742789	2.399335888685958	1.206835303396783	0.1419645029372207	2.626639134663883	1.504034481153195	0.03653088309688351	2.602634825265676	1.50584152674306	-0.09456775197154266	2.367973670348311	1.402027513804943	-0.2179184666254815	2.132687953566305	1.39182385459145	-0.2568303673957633	2.080339525869277	1.406430227617585	-0.2911507378950615
272	10.433334	2.625431401271556	0.994835091468784	0.06573639525052689	2.604913042614361	1.175814703513239	0.05837306433090927	2.59518654564495	1.321194530694641	0.05553928385881274	2.62878281374388	1.539774968485166	0.07160715271466957	2.622787384867706	1.501473226757218	0.1034993413249463	2.593460723524871	1.493179461796026	0.2453232139692922	2.645884600723029	1.265295594890694	0.336088270412547	2.428313855283938	1.190403506202063	0.2785048880682715	2.359255856930686	1.149050832856766	0.2338007984041377	2.335565618902224	1.228671558176818	0.235343102270142	2.379943636485801	1.197209462084956	0.1765031482057065	2.625722748921913	1.505500427105098	0.03460161072124303	2.5988664009907	1.504022839614773	-0.09666948448435589	2.370504571463962	1.399197263409287	-0.2261356503129225	2.136329595153744	1.385165255327541	-0.2663036955856651	2.080811701559919	1.404530198110179	-0.2982332444980372
273	10.466667	2.624000567851046	0.9958833724452147	0.0660619849689722	2.603481746263836	1.176823469600207	0.05844942221523055	2.593608085755032	1.322184849947623	0.05529583096944137	2.627248502432322	1.540855083546076	0.07109929471453004	2.621200023885171	1.502635668337537	0.1030768573518564	2.594700454120435	1.493562590971504	0.2443070659632343	2.642675658437831	1.269703773333799	0.3483268333993167	2.423190021105689	1.201878601254966	0.2970262658459134	2.348607761572716	1.167541424187705	0.2513334130109474	2.317080861577625	1.23423695245286	0.225653057705657	2.357163273508829	1.202039770899762	0.1972561889604268	2.624343212693355	1.50646957280177	0.03408704046275059	2.596509580385219	1.503123236058955	-0.0974815526031847	2.369126837671728	1.394311779200428	-0.2346968864980166	2.13454372428257	1.380557684436532	-0.2732239007103163	2.079863743192205	1.409256611172215	-0.316545740355637
274	10.5	2.621995990856438	0.9970246802285156	0.06678531107654369	2.601284486264625	1.177894605205873	0.0589082444034653	2.59130181430732	1.323230705170104	0.05556876068873622	2.624724849887829	1.542005531409688	0.07124479356967671	2.618384348523705	1.503875917317737	0.1032424907502263	2.593925051210173	1.493873883343497	0.2439050595661169	2.633341378944716	1.270777330484389	0.3585307075594849	2.412094957579162	1.217796369061502	0.308323973737905	2.346239521600688	1.195383160879395	0.2614066097050846	2.313097098475419	1.230378211397646	0.2096371225187625	2.34055079165662	1.216127459685977	0.2134727058339441	2.622291868122831	1.5074987291389	0.03426764737875719	2.594596156840917	1.502180401378199	-0.09769135009600524	2.371407423683197	1.386222894939027	-0.242197385124288	2.136342047590257	1.376463948370332	-0.2789000735265794	2.091871085277404	1.415937385203895	-0.3319482921556017
275	10.533334	2.619379424645335	0.9981706680655777	0.06798866256067641	2.598244487138201	1.178931096458519	0.05983365544337964	2.588227973352751	1.324232068390841	0.05650846087400861	2.621183804419829	1.543106454764431	0.0722895049818274	2.614253206006935	1.505075840032658	0.1041972577591589	2.590035607651886	1.494004602644226	0.2444832723721634	2.619421839723332	1.26790769786429	0.3657084797086921	2.399410000559882	1.237322459486891	0.3080640188467197	2.338996768595603	1.223624245692195	0.2596146731731785	2.315475214001167	1.229685179631721	0.1935088603241704	2.327420163942171	1.23226465603738	0.2203146079693096	2.619579201770138	1.508472720236766	0.03540912625085509	2.593643798098761	1.501154743512612	-0.09691704272679125	2.37980399141449	1.373800179450466	-0.248237416894762	2.144172243719893	1.373611130071491	-0.2847998187897908	2.109050037968913	1.414970827558609	-0.3469899527415291
276	10.566667	2.616174740514512	0.9992196823909868	0.06963371118587809	2.594360811948061	1.179821296071275	0.06119342545764966	2.584379825567233	1.325070253702707	0.05811486542187687	2.616560356230193	1.544021096469101	0.07430356706157494	2.608682097449929	1.50609823411254	0.1059671623272033	2.582228898652208	1.493849469294149	0.2461752635399593	2.600711758194774	1.261036384302715	0.3696575496849777	2.389028289365476	1.2610905243974	0.2925808949597042	2.338247723919554	1.251461465296257	0.2371888869045289	2.328951499342147	1.246242864471357	0.165020211274056	2.321624740768873	1.253109990504662	0.2019094298206974	2.616198866197368	1.509260986009402	0.03760581058418216	2.593922517406223	1.500026618970984	-0.09493857042320183	2.395726912820444	1.3565379929971	-0.2531076166574172	2.159529875041602	1.372062799254003	-0.284779123670259	2.126269050574884	1.400124056099695	-0.3712897899627028
277	10.633334	2.608484581014027	1.00068617557948	0.07332435239593751	2.584602764889083	1.180802523171583	0.06435171598698466	2.574675742868152	1.325866404565588	0.06234281415586837	2.604432157025176	1.544840250696245	0.08023931018866665	2.593601871503909	1.507154846776174	0.1108412142355241	2.555153118249026	1.49243029647707	0.2507721033914651	2.543141709144322	1.241650276768888	0.3657245452010663	2.383392727312314	1.319585888833164	0.2265707665377374	2.382902570227044	1.319192093870695	0.1436934989445489	2.403418424389007	1.340333499094577	0.06909191159224543	2.355803906891985	1.326941101525116	0.09464120012369028	2.607745931594979	1.509852100872011	0.044268416924179	2.598371003058441	1.497491855402915	-0.08763280612213155	2.446067680050384	1.310588812163862	-0.243534602349303	2.214134695497521	1.362241165499372	-0.2590503666140565	2.152194269853481	1.374030189392523	-0.3388193153489953
278	10.666667	2.604359369759175	1.000993749863551	0.07466850547196692	2.579187326948329	1.180796535127165	0.06545359634789422	2.56914486845357	1.325727131451647	0.06409004305254214	2.5974865427769	1.544644955004128	0.08305950209795702	2.584800013443318	1.507089876801127	0.1128511993366216	2.537710068028117	1.491201969535821	0.2511950389976428	2.500502634133893	1.235490272685024	0.3544292430563474	2.384377556145691	1.350553604030877	0.1958893531216568	2.391735924833351	1.360542961645332	0.105950393024779	2.430083924136409	1.389751243389643	0.03765475196921705	2.382953659283789	1.373532772000889	0.06338385580831676	2.603031480444496	1.509554501304309	0.04768673091535029	2.602532169702052	1.496155071645761	-0.08312088797320637	2.477389547112223	1.285828800161246	-0.2324065087301632	2.248265690000627	1.349643661106144	-0.2540963876278935	2.182207733922209	1.374646268810977	-0.3198990780718577
279	10.7	2.600267492156758	1.000973812880033	0.07524082772076122	2.57371699618127	1.180440144949027	0.06577309555737457	2.5634451466998	1.325225242274678	0.06501685331592022	2.590286481210647	1.544073401354458	0.08504355446894117	2.575594484999074	1.506650510243339	0.1138624805970744	2.518715764383739	1.489719124795479	0.2487682349985604	2.450798860985467	1.23493923620117	0.3322138128646941	2.380205400112747	1.37871987106661	0.1710234983403292	2.416063362166363	1.399665495069061	0.08037430100882077	2.466844791570339	1.446190400571009	0.01760803078279223	2.415765195130949	1.41819710977287	0.04609929912028745	2.598216180297605	1.508883156660001	0.05044503950686773	2.607904676868989	1.494850185147299	-0.07867031833173511	2.50964290982935	1.26378298199278	-0.2190097480670725	2.283500747695291	1.337470214440043	-0.2480338099598446	2.210383103319963	1.367147787812659	-0.3039215853351536
280	10.766667	2.592620899855141	0.9999120454585607	0.07342928832683586	2.563227838078808	1.178729376605445	0.0632893423314322	2.55218675140769	1.323252893568949	0.06339498026306992	2.575770814573314	1.542033129197593	0.08513753555743966	2.556836440865525	1.504850465310575	0.1116623403054193	2.47848607630715	1.486129734184608	0.2324767504330627	2.348124453156366	1.251838493290476	0.2452401887141829	2.337634175120384	1.420649126518914	0.1241526510869023	2.388981128475982	1.446894498591917	0.04119544599927089	2.469756440861904	1.476816793299399	-0.01794202790948222	2.40911534872939	1.455062682395155	0.0133931287587167	2.588713279470908	1.506640993315501	0.05256594468811694	2.621252167892817	1.492574093537293	-0.07141901424535058	2.605042070734457	1.237316300193139	-0.1775647546083782	2.382550215191706	1.308788630248806	-0.199238022795142	2.297899569440903	1.321871439418613	-0.2434680343986795
281	10.8	2.589226663798363	0.9988654245492551	0.07096976838412807	2.558438297602881	1.177419507560921	0.06035484807939519	2.54687355219456	1.321862920880923	0.06063105668613269	2.568797570085528	1.540689332371922	0.08298310379526541	2.547736029651455	1.503597121529416	0.1082675494952017	2.4576547552029	1.484026538032898	0.2177763315728228	2.300639631761383	1.267440429434265	0.1835131378371825	2.296507904693137	1.432332761330528	0.09326235334793828	2.339203618618884	1.459311039654444	0.02268712075248661	2.419977395961083	1.47705787052586	-0.027681558379362	2.348138816472868	1.452091553506763	-0.004287813909571043	2.584228264411364	1.505196312267707	0.05158410289883796	2.628518233009303	1.49167954078665	-0.06909625419508628	2.685352836340984	1.234284536555769	-0.1446476002752157	2.460513076303986	1.274151154224834	-0.1762661674068829	2.386713599239957	1.297030436719964	-0.2062774158200583
282	10.833334	2.586228192416025	0.9975195552502693	0.06757893805274756	2.554137759286864	1.175888338710206	0.05640879432162537	2.54199373911193	1.3203094833132	0.05666134184914082	2.562344684522556	1.53926333158917	0.07951597344431222	2.539288557754235	1.50222819032231	0.1035658208958939	2.437345074378749	1.481819936050218	0.1994049669378855	2.256935268729066	1.285775174808682	0.1194260675795706	2.247384013407491	1.437806249916614	0.05349730693397152	2.263297423721862	1.460839145741112	0.009462536786847824	2.346372797076121	1.48524196003057	-0.01688049916141468	2.27468721169407	1.440145465281922	-0.005788236688184477	2.580105728932439	1.503672899892892	0.04929623128497353	2.635569110312781	1.491014334509127	-0.06786220714824856	2.743773931606371	1.238080908583553	-0.1145704029982421	2.527300206325955	1.23563831963056	-0.1809730209933849	2.461811582401932	1.28017385421726	-0.1850348568447124
283	10.866667	2.583699185094746	0.9959562111186572	0.06349261054326588	2.550472099527615	1.174241929869211	0.05176087094529429	2.537748564857527	1.318710125793768	0.0518483871743266	2.556653222641859	1.537884686275218	0.07522599103752969	2.531870812855442	1.500860347528582	0.09810538713229537	2.419569256256448	1.479684439236217	0.1800749384757999	2.220734121346943	1.30501565439181	0.06584418609500178	2.202277942267974	1.438741686874652	0.01417063005421068	2.183510032601015	1.448555319125721	0.006053284512079821	2.26518641056188	1.459666904610804	0.01242469636134811	2.192163337031111	1.4192330651173	0.003361724828568932	2.576475789309241	1.502208944291452	0.04608364245497876	2.641689992059681	1.490654057122167	-0.06770283848531489	2.764403691853484	1.248267130745633	-0.0999748380245722	2.563204502655118	1.207554982141771	-0.1992943349108054	2.48181709277605	1.257549826758768	-0.1959659282629439
284	10.9	2.581705373684191	0.9942910328336979	0.05907738883880515	2.547558111870496	1.172604334451425	0.04686669116591071	2.534319962881316	1.31718953727489	0.0467608219199512	2.551885905750118	1.536678538703156	0.07073372689470241	2.525747751145681	1.499612525882415	0.09256356659175966	2.405826446949731	1.477756608895377	0.1627706078908847	2.193530891970129	1.322505597382784	0.03056575918090716	2.167625956994115	1.436486145956759	-0.0116934633875112	2.131021959252931	1.432510577100899	0.007131806496968006	2.208456320414981	1.424698375416792	0.03500731882391769	2.114460840131585	1.387227185602307	-0.01324125708146274	2.573433285579563	1.50093641044989	0.04249557578162124	2.646445516431387	1.490654589195615	-0.06831610050668768	2.774886074034054	1.263396447018122	-0.1011954301186179	2.578386006958031	1.194649707186243	-0.2144657385355735	2.488596801294282	1.231472651313839	-0.1989602204447079
285	10.966667	2.579350853312359	0.9911807918946836	0.05072769723874642	2.544074884773467	1.169854672265927	0.03796039432644123	2.53018352224528	1.314852456755673	0.03772481638263865	2.545172508056726	1.535229221350696	0.06278989854012383	2.517400191581303	1.497941094123394	0.08299728144461598	2.38962453403947	1.475001285319209	0.1396995611113318	2.169523033305872	1.343262481034096	0.007496791040401828	2.13572274590587	1.424135866979263	-0.03730528988850659	2.108177499812308	1.416743857383132	-0.002144412587740596	2.171655676777473	1.39827281130199	0.03322467010673162	1.971253018367793	1.333418121592979	-0.1207151415637691	2.569218602306242	1.499405814038306	0.03587987090181557	2.652146771700624	1.491860597268931	-0.07029297941179119	2.780519181850241	1.290087582917467	-0.1011847467495859	2.593474323682468	1.193017796989789	-0.2149754790648967	2.510875157810267	1.211484717226753	-0.2203083857185966
286	11	2.578929591571552	0.9899794542040831	0.04730903037693755	2.543443056460864	1.168961438462147	0.0344829483099915	2.529477752417339	1.314234050251725	0.03440895489313564	2.543067347765488	1.535166885350591	0.05978505346940416	2.514898785811068	1.497710754751729	0.07943512321806336	2.385364110042499	1.474296809915054	0.1344862062657795	2.164061595205032	1.348047907856438	0.008773680837243151	2.134488299706446	1.415443407544688	-0.05381259103331245	2.105564663430807	1.418083609357328	-0.01943669009037185	2.169283524990729	1.413698329280744	0.01221706693431633	1.954172004448922	1.320778531748183	-0.146446912971257	2.568004568318014	1.499324408728309	0.0333664529908646	2.653628883784593	1.493099087126874	-0.07100003162625482	2.77456145022895	1.295872548351891	-0.1043838989696366	2.59219294553687	1.193887189259559	-0.2246173522159852	2.514121409127786	1.207932082011258	-0.2379262291786717
287	11.033334	2.578943711522049	0.989166532019264	0.04453055489731774	2.543498321812838	1.16853249370399	0.03177640044298364	2.529664008954836	1.314118372988595	0.03200086833791927	2.54178778114648	1.535673856843434	0.05751405540161419	2.513455203298827	1.498021606705508	0.07676385970941962	2.383029316873272	1.474082003137982	0.1327525290112406	2.157544256831033	1.351200056722528	0.01591143512168058	2.142897934520062	1.407853759535606	-0.07030838362525665	2.12445880951471	1.423192080994767	-0.0379536672883137	2.172876927093575	1.448393403928541	-0.009860245734587006	1.953008549024081	1.31441259806729	-0.1520742844669922	2.567402353135327	1.499820489490413	0.03149238484112617	2.654939870824353	1.494766420490574	-0.07133688081669465	2.7683050428147	1.297899956433804	-0.1086350288215018	2.589294462190302	1.194229272990621	-0.2320698093492244	2.51487174376405	1.205529447946749	-0.248057479899734
288	11.066667	2.579313531260268	0.9888419612436394	0.04231862651631264	2.544168772285262	1.168667534505438	0.02973434608039053	2.530683883821568	1.314606580035238	0.03033187191007343	2.541383188157603	1.536850527995325	0.05591206084611845	2.513111515014606	1.498981854395116	0.07489207915056767	2.382743980697524	1.474323465318008	0.1330858104041675	2.154860686062588	1.352948132724916	0.02149321468333067	2.156796356222043	1.405466218281575	-0.07294196789736966	2.13611438676012	1.423392956951463	-0.04354344006957778	2.175396201404756	1.450218350146687	-0.01617094563471626	1.954480319185107	1.312710203612939	-0.1531245791871859	2.567435787732939	1.500986763832569	0.03017650996967335	2.656805864726518	1.496843921013354	-0.07135985942248227	2.767310276553995	1.298978886517784	-0.1074717489512454	2.592337205065567	1.195432372500953	-0.2353722690010705	2.522090278584741	1.206455230494685	-0.2560705576677093
289	11.1	2.579950917856338	0.9890358992382438	0.04059708526903912	2.545325934105995	1.169383654193558	0.02826319737099458	2.532374970254121	1.315708991029126	0.02926448113647022	2.541776397941407	1.53869290204091	0.05490015072046425	2.513762435247645	1.500596650414816	0.07372408205681119	2.384341209884238	1.474923917275568	0.1342933204116388	2.158626584130904	1.353584608989005	0.01929298001526026	2.166956082803233	1.40775068589268	-0.0676958257900015	2.137359358844901	1.420668904831283	-0.04052362035494883	2.174440849138165	1.43399026099945	-0.01242700260393415	1.974929597828755	1.32127515487446	-0.1412882642337444	2.568034593788428	1.502814301159991	0.02933263847880218	2.659457753996757	1.499268284980474	-0.07119381257497236	2.770904590419765	1.300752909755523	-0.1049705216486663	2.597309644155218	1.197481343211466	-0.2349919157148965	2.527773743099776	1.208572271124593	-0.2584337225052936
290	11.166667	2.581584882644194	0.9907755430719811	0.03843429951179978	2.548278298054945	1.172222947242695	0.02676642037935206	2.536600426038468	1.319335691887288	0.02855027328093107	2.543896566614496	1.543785876141633	0.0544435121034423	2.516665991255526	1.50524112414753	0.07315826488370961	2.390177364491162	1.476594506288338	0.1361221350584572	2.172779914399637	1.354295670348686	0.002658731494492834	2.168135252932092	1.416547463688865	-0.05618832696357917	2.138727087850376	1.414204086221668	-0.03029685331841093	2.172008090879147	1.411416166138652	-0.003631914611292724	2.103883957588846	1.369174130719079	-0.04600775570601695	2.570145225212713	1.50787697659286	0.02893493009499647	2.665917938847655	1.504704036249946	-0.07034624701006235	2.783396195668803	1.308751908383031	-0.1002537323786923	2.607920998560577	1.204143206969702	-0.2276541334687854	2.533891430924621	1.213136675699464	-0.2561797714451742
291	11.2	2.582334115385589	0.9921537156608399	0.03795374871336245	2.549590181064574	1.17409244398476	0.02664041110295067	2.538435059723777	1.321549736565142	0.02875530638665729	2.544959416166786	1.546609414907213	0.05497222037778177	2.518053427749551	1.507866468739185	0.07364083945978867	2.392673937329977	1.477292483096928	0.1359311527384656	2.180001549257931	1.354099449582419	-0.008248211779668887	2.161786400540326	1.419716916982456	-0.05166474089425458	2.122215763299316	1.409355360730941	-0.02577058897549802	2.170785225614897	1.394490760497077	0.001522787187110635	2.117476856272307	1.37911582214036	-0.02311536637325326	2.571170090399637	1.510699820947933	0.02940850204316318	2.668763916102602	1.507428073756402	-0.06946415018412798	2.790374389343384	1.313542723808919	-0.09582472737689972	2.614682586284845	1.207942288699873	-0.2237080757177461	2.538907446680434	1.21708344470855	-0.2545397860882634
292	11.233334	2.582907496098049	0.9937471743691036	0.03786457646167498	2.550520493590111	1.176085019345916	0.02688246341770376	2.539682882612424	1.32381930321657	0.02926638143696227	2.545628326877106	1.549335878827195	0.05596846887534777	2.51889252123504	1.510425326708288	0.07455778566540706	2.393939612599352	1.47773997742905	0.1351035554115275	2.183623218491856	1.353810810826057	-0.0148823539531926	2.156717969242961	1.421282714737767	-0.04884248468872213	2.117628667229136	1.406143231292563	-0.02353051185077491	2.173447262676087	1.387222994971875	0.004763514739612586	2.117363693605026	1.377169361225579	-0.02114653296803295	2.571882304421418	1.513444684211019	0.03032289929974065	2.670644199601786	1.509963205425281	-0.06823330588791997	2.795323353959227	1.318036395629023	-0.09173800882461647	2.620100882803575	1.211434731047213	-0.2200372807687264	2.543103683068767	1.22171440800344	-0.2530937898745759
293	11.266667	2.583263629818544	0.9954587829439707	0.03816526729594763	2.550962274008467	1.17807594649107	0.02746567679423379	2.540176587520851	1.326002236410628	0.03004499630316883	2.545727760695209	1.551789747002217	0.05735445675194259	2.518960223614283	1.512749376841746	0.07582340708163439	2.393583801815878	1.477884176939161	0.1338422098432608	2.182552670502102	1.353561078339038	-0.01669860373699718	2.154137888495888	1.421675327889732	-0.04756745082913411	2.122423454469688	1.405520989056924	-0.02310136159409464	2.176761803219526	1.387199384383965	0.00623508526164028	2.1221128953663	1.373851275181572	-0.02633122194293651	2.572152221451395	1.515939671447271	0.03162336522382109	2.671222353307831	1.512181295023083	-0.06669217457722222	2.797071141934838	1.321662543681459	-0.08955630405842548	2.6228382902165	1.213630049570134	-0.218865606936103	2.545262105617291	1.22458508680702	-0.2531672607687528
294	11.3	2.583412225538725	0.9972139733466894	0.03887623374324576	2.55090802513647	1.179980466103392	0.02839503625662609	2.539894098230719	1.328008998340981	0.03109813227081505	2.545250928892799	1.553872692855082	0.0591259738981573	2.518241857822488	1.514744269085375	0.077425732841137	2.391644559251113	1.477692222874489	0.1322878745816065	2.17944584755378	1.352695080971819	-0.01742022913790433	2.151627112999544	1.421048908540651	-0.04790001805713923	2.121996244551933	1.405484071661555	-0.0235980516369661	2.175234540388333	1.386722282151246	0.006411213322762028	2.103165588694837	1.362495285583949	-0.05543442865339688	2.571969822504545	1.518085259305512	0.03331906898383754	2.670523112889553	1.51399339403873	-0.06477599014325137	2.794973859918966	1.324208958007219	-0.08818745585225768	2.622143694974576	1.214216287657594	-0.2186854125861083	2.54362860327508	1.224779703706778	-0.2528900102128609
295	11.366667	2.583386948528617	1.000721029862525	0.0416478648463903	2.549825674084857	1.183453879365094	0.03140994591037704	2.537750145442236	1.331469537876902	0.03423125475035706	2.543375370065649	1.557019824917331	0.06402339125702437	2.515473393081764	1.517831307442268	0.08184995980330098	2.385085243613138	1.476534388933161	0.1291388127148691	2.175187590870711	1.346953807611172	-0.02216408258209534	2.143859877537412	1.418531179738642	-0.05379072011131334	2.112427022834042	1.404545961071625	-0.02727297716221811	2.16801817520953	1.387339060023941	0.005277764807693145	1.969954090212619	1.319621870479249	-0.1765769877529237	2.570804634730227	1.52139211648659	0.03809259053984461	2.667235846580533	1.516305144561966	-0.05938998078394456	2.788188242967212	1.328217000984892	-0.08262284027648333	2.618877999675538	1.214290201328146	-0.2143088627217012	2.54134176075774	1.223058198817552	-0.2517416294469292
296	11.4	2.583419252869567	1.002454133224925	0.04376123230665277	2.549186481926503	1.185059399026779	0.03355772552204357	2.536477226011358	1.333004577362555	0.0364253964326246	2.542553528116049	1.558268143396793	0.06721348310362622	2.514177036026113	1.519094787442388	0.08477360670065726	2.381914168022313	1.475799246244679	0.1282025782364292	2.176106271264607	1.341316478306587	-0.02498042697271692	2.140446934487211	1.41799119218636	-0.05886582946998197	2.104586232510427	1.404797420601902	-0.03041223307852265	2.167823425117092	1.389835508685356	0.003596731519968159	1.988301937370513	1.326211725166518	-0.1577050272378542	2.570226150936424	1.522716406944313	0.04121844339063561	2.665920420585478	1.516833824718018	-0.0558324275753453	2.788940862333515	1.330526068539831	-0.07954327887723685	2.619525426403751	1.21591745104675	-0.2079109144860402	2.543157931150858	1.223708301261716	-0.25103456582127
297	11.433334	2.583594190627813	1.00415234337407	0.04638152781567518	2.548713828758895	1.186589982507514	0.03615300671895019	2.535429131419092	1.334447124629536	0.03908154895654613	2.542142832666261	1.559396659741596	0.07087978639861642	2.51338793667203	1.520259171291544	0.08819262198438496	2.379602282613433	1.475092136429828	0.1283482906549792	2.176516725527428	1.333658588549437	-0.02442334926425497	2.140216902619574	1.418330409739195	-0.06175901693299838	2.103834824056463	1.406127587884817	-0.03185270697230138	2.170938734322117	1.393721234737184	0.003315604239803815	2.077332669592864	1.352786684761822	-0.07885565878694599	2.569880003315412	1.523908415651158	0.04480330754629283	2.66535397987675	1.516972543083022	-0.05177941862060965	2.793714799948724	1.331596941104551	-0.0800856063435948	2.621968263010733	1.219191659400247	-0.2063693177206634	2.547168742771629	1.228429204154242	-0.2513180628813511
298	11.466667	2.583947274679417	1.005785028659688	0.04948384355083027	2.548503000242133	1.188034001720326	0.03916840949651658	2.534757640157521	1.335797658305406	0.04217726416793391	2.542301374303816	1.560434960611082	0.07494907528056179	2.513337689679564	1.521348001486741	0.0920809564924992	2.378584875954529	1.474451839144598	0.1302054192346485	2.176135352865739	1.323055927009189	-0.01751605880795349	2.144788087674026	1.419415513940052	-0.05957262457058535	2.104611249788196	1.409559457535327	-0.02708052371744661	2.17483761704371	1.404710495014822	0.007897419913954122	2.113543909337945	1.370770011598181	-0.02878591403474158	2.569857316867806	1.524994487281941	0.04874320161646285	2.665452238675519	1.516749345293567	-0.04747078885211291	2.79975453730821	1.328997639192223	-0.08218990353908746	2.623228594680127	1.223725710072084	-0.2084730666105034	2.549031641310706	1.232888743130476	-0.2557714021329377
299	11.533334	2.585099031126341	1.008640947319279	0.05654637904869786	2.548857249526633	1.190485544573999	0.04579270222425083	2.53455384617477	1.33805717316071	0.04885662131464633	2.544507349281232	1.56210820270904	0.083058372885218	2.51586645779623	1.52315425980719	0.1003230654141819	2.382102119418172	1.473447208949328	0.1403329427336113	2.185920117181973	1.291591433243894	0.02002872234161483	2.170830199708025	1.421120604592866	-0.032755715128942	2.126384257980235	1.420748738876009	0.009397521095450168	2.191003186952122	1.442795813295352	0.03930883246742743	2.131679568329972	1.39243836354884	0.02179888381725667	2.570754600610821	1.526718835780891	0.05626577711477223	2.665756372126634	1.515403235654392	-0.04050708120492997	2.819676171072194	1.306176356855473	-0.07387978860952356	2.616784810936529	1.242492907595724	-0.188275583050209	2.553989661982577	1.248601981027823	-0.244471585806121
300	11.566667	2.585782079561179	1.009715293739396	0.05998860858837202	2.549289070312477	1.191345240451206	0.04882596206394996	2.534820066846191	1.338808234726104	0.05171200429883534	2.546401083218661	1.562568339738632	0.08610753685561538	2.51836030457196	1.523689807847154	0.1038557463142555	2.387087080240411	1.473079420352413	0.1486217849362106	2.201889985657796	1.272160997161319	0.05075654887314932	2.187115819096705	1.419072209247665	-0.006923054991731474	2.143422342832052	1.424442271123927	0.03806177066598211	2.199488843549767	1.453926738901677	0.06537469241960198	2.14591088913388	1.404095038237549	0.05115982270436709	2.571484701160835	1.527195464467373	0.05875399049755789	2.664293475817998	1.514401514664866	-0.03961935609490545	2.828495019959979	1.286635619170846	-0.05652954609575314	2.607907328860877	1.260162199746496	-0.132617899421736	2.565530841756673	1.274075000449196	-0.1242005559768678
301	11.6	2.586455933845585	1.010441219520387	0.06290723015139082	2.549771845702168	1.19184438550975	0.05118126954918913	2.535128988083228	1.339179964721661	0.05363066812878115	2.548598908413604	1.562631085243041	0.08771955793231012	2.521455764986282	1.523825413938463	0.1063224410593213	2.394090610702449	1.472745660005982	0.1584091588254629	2.22628794578345	1.251770135486873	0.08906141127062159	2.201569229277978	1.412714972843746	0.02663043378122375	2.161742183820418	1.424383489169746	0.07130634370015311	2.219900441760524	1.452433995441774	0.09771472485429183	2.165321553035265	1.413043195769937	0.07841205624135314	2.572208991801773	1.527283318930098	0.0595661221662685	2.660383861024345	1.513282237726341	-0.0417989859609653	2.806006026522417	1.265960079373152	-0.0621200973307027	2.576032225257995	1.277048414084905	-0.1252585509910215	2.528659152922508	1.307837309181948	-0.1108243296077299
302	11.633334	2.587092123063122	1.010759247575947	0.0650840058365741	2.550257851905301	1.191924217229004	0.05264871146403231	2.535375763149446	1.339109271212626	0.0543642877813226	2.550928945566389	1.562223331562286	0.0876470369206651	2.524948473386734	1.523479558916959	0.1074591233763455	2.402702693398956	1.47237665392038	0.1687640627125574	2.260225398731635	1.232151679086497	0.1328525542236887	2.217498543932392	1.400199343552003	0.06758991551069292	2.186028016895761	1.420837704325842	0.1077072085231941	2.243830663625967	1.458026479905209	0.1330158135788405	2.19293552873755	1.42257296765877	0.1006200499063945	2.572815039454547	1.526920440784959	0.05846612691632094	2.653518894389457	1.512136032914842	-0.04727068322640501	2.752467035593076	1.248284048697335	-0.09358561272855372	2.52017122422883	1.296054606592969	-0.1414013886735052	2.465368503022624	1.359810787056291	-0.1198810873575835
303	11.666667	2.587700808424035	1.010652761187719	0.06648164253764058	2.550780984571685	1.191577262134383	0.0532410112293524	2.535590611389579	1.338590651559038	0.05396856638232389	2.553344029699886	1.561340134328111	0.0860565043627915	2.528751783294445	1.52264063626524	0.1073312558695374	2.412569074554501	1.471905730901219	0.178630425206616	2.305706763352179	1.215053807665847	0.177284283863389	2.237338951437018	1.380431412183626	0.1118595252851823	2.218634342355781	1.413641522582365	0.1446688975223917	2.275637698282236	1.450535692044772	0.1713795310590134	2.230133164931016	1.419788727376682	0.1261609058549937	2.573310293211917	1.526107890466081	0.05569213798872546	2.644140486998232	1.511051436955431	-0.05534369135365311	2.706198788246351	1.236445708601547	-0.1310903304451638	2.482324936945189	1.318782985939868	-0.1537492176568717	2.459180600238114	1.398580365474186	-0.121507060707826
304	11.733334	2.588893899344051	1.009456422763268	0.06727235231430416	2.552205284804608	1.189969913713429	0.05246433802672419	2.536375576497694	1.33661792846313	0.05085145690867486	2.558393431845166	1.55863773421311	0.08017322916146837	2.537008950807923	1.519944999000825	0.1045723619548659	2.43367041788897	1.470709254217802	0.1939480439759821	2.412716833370775	1.194342429025555	0.247553280698129	2.285896620636715	1.323804702152417	0.2006231581327282	2.266643683820458	1.374697723194826	0.2205880217889609	2.328298706027948	1.389106858998803	0.2310501562326414	2.291025353684527	1.368237656719482	0.2031168772252603	2.574243723286351	1.52362585917062	0.04732547595474745	2.621136065505618	1.509443637111413	-0.07480211871478011	2.602226821853601	1.240929459391858	-0.2018475677715093	2.426318799531579	1.382738997163616	-0.1753356672190226	2.391973862448872	1.432676129247203	-0.1250049662138273
305	11.766667	2.589531366118255	1.008559689114666	0.06696738326430404	2.553277959122968	1.188934160481836	0.05149282120571731	2.537240674197349	1.33540659977939	0.04866121091006827	2.561114903032043	1.557097165550742	0.07680980122106557	2.541430388556252	1.518358275827291	0.1026016068514309	2.443701570267973	1.470091300351266	0.1981645107313072	2.458463870474604	1.192172110260863	0.2613804918210063	2.317734954672157	1.293952236082721	0.2384518675981477	2.298899199157364	1.336805107082722	0.2551194728482419	2.333505222037878	1.323372288736882	0.2386876864623085	2.335719721392267	1.330915823120619	0.2421742742176074	2.574908011340867	1.522232276668462	0.04282304059624873	2.609696385659319	1.509059453793932	-0.08407687761650853	2.538557015355731	1.258891658621671	-0.2267821044677401	2.38320676984485	1.412174499362083	-0.1817126888641632	2.337948486506528	1.445703534955917	-0.1239113989770307
306	11.833334	2.590928297204866	1.006508765408997	0.06574161061465744	2.556212522349339	1.186751016691482	0.04917741539843504	2.540035626012948	1.332902322280719	0.04391699855535393	2.566848247273541	1.554018503565042	0.07077380256809118	2.55032621352467	1.515096564812668	0.09859849404579941	2.46061799185461	1.46879420522298	0.1997247428042534	2.515803240511829	1.19778036227483	0.2412698627311867	2.381796889836481	1.246488546663157	0.2681746596818708	2.376448536269637	1.257995883743048	0.2819271367820654	2.396961553462133	1.255735066119777	0.227490983722891	2.426296430059109	1.266812749873667	0.2583710518261573	2.576903667075157	1.519509302491367	0.03495472160773286	2.591962753726737	1.509148837840382	-0.09864464312547555	2.425749075209216	1.314142563428169	-0.2522073001764013	2.279044194402873	1.434838749825816	-0.1808504820889258	2.246074802842676	1.442982746174023	-0.1376102631140048
307	11.866667	2.591648708694613	1.005457114340281	0.06510914218250531	2.55795619361492	1.185686595467538	0.04808692137082526	2.541813006936096	1.331686174006479	0.04163668042186897	2.569657874684722	1.55253096387058	0.06853101706361692	2.554422087199557	1.513482179975919	0.09692835639046986	2.467592746821865	1.468017663452391	0.1988833300302697	2.53348214077416	1.202238687052247	0.2298091806499566	2.404085943604387	1.23260856613468	0.2678030447635661	2.398645020998315	1.238869984265444	0.2844926624801865	2.416481433759992	1.26096783713082	0.2179789711117006	2.447136753790453	1.254188452105222	0.25719548082371	2.578192444797654	1.518229727492953	0.03203967455070518	2.586822195095056	1.509518565466367	-0.1034583015455093	2.40009986167748	1.342866364854873	-0.2645117965432678	2.239911697700568	1.427080641060472	-0.1925626094610402	2.195715368779531	1.420796599922673	-0.1474908288958451
308	11.9	2.59232563558993	1.00446443474108	0.06464015082987344	2.55972801345504	1.184702391253618	0.04719513946907369	2.543656631710355	1.330554905124317	0.03961139461755259	2.572257232764517	1.551128438763556	0.06705542618214605	2.558006708609343	1.511938972547138	0.09572339311143854	2.473429544331761	1.467130841655745	0.1980000090982254	2.544623479583541	1.205710882049738	0.2236099873496085	2.417201364748841	1.223188487949205	0.2639821632924362	2.397590934064239	1.235072161809316	0.2872058352219876	2.418910428922884	1.266331827146749	0.2104543852245759	2.446213953288047	1.249015595177454	0.2547777778890704	2.579589128353678	1.517049470025729	0.03004304992257334	2.584242340412908	1.510007709842822	-0.1064868964552464	2.394462553087164	1.36708500587607	-0.2802738580766033	2.23053415254931	1.415684997711802	-0.2063048919170006	2.195518277116776	1.401533500364516	-0.1437657923789763
309	11.933334	2.592893175279265	1.003587298792628	0.06441211873531474	2.561367994875276	1.183847137279164	0.04657469367271892	2.54538670609637	1.329560855754267	0.03797042145175192	2.574520075790272	1.549869156592123	0.06638932235023431	2.560901912774765	1.510538268019994	0.0950695117145131	2.477593815971361	1.466175318657542	0.1971694998367604	2.548120378269416	1.207180762785951	0.2182680354074531	2.421018535717927	1.217520774827382	0.2582911899877565	2.355192385077269	1.235785316569274	0.2878448217990893	2.410456257346032	1.26624926022083	0.2060567880298285	2.42993696216137	1.247021155801431	0.2435167197205477	2.580999260089988	1.51601224840621	0.02899395640292889	2.583652882357444	1.510508090551962	-0.1078479447724663	2.392466636979152	1.382109340085928	-0.2854649559278252	2.235402605570613	1.411336578702511	-0.2038344000063157	2.21168866431213	1.400957895559835	-0.1371670639230913
310	12	2.59362872090542	1.002200900345909	0.06460514118902322	2.563945265724493	1.18253086831732	0.04608875985985442	2.548143763477527	1.328012835107641	0.03590208245266864	2.577955300308212	1.547860008424655	0.06682505181981309	2.564607683353264	1.508295987208474	0.09504439490736873	2.480423836930826	1.464261542511348	0.1950048889202032	2.5539508805904	1.20498484416904	0.2023049377266217	2.418152494284589	1.222310420904648	0.2525801361589815	2.398622857204491	1.227197862645256	0.282535503743353	2.417028175364113	1.249787502948658	0.1957888895907412	2.452085972681825	1.236660135264864	0.235620113797776	2.583668493743136	1.514377742780086	0.0290240623299903	2.586368387346617	1.5112100347448	-0.1071173500725178	2.391309873304618	1.386078602303717	-0.2798287564990066	2.234096255690385	1.4206382352134	-0.1901014610565208	2.196442144568158	1.414487683514661	-0.137185120537423
311	12.033334	2.593897275530766	1.001614141892528	0.0648780583530142	2.564942007852552	1.18198767225206	0.04610298954195328	2.549245363043429	1.327387026428044	0.03539955122420727	2.579333932054711	1.547066980134183	0.0673844760329901	2.565804728185849	1.507433459905439	0.0953088231895626	2.480488221349853	1.463443247046129	0.1940070673734885	2.553882528839535	1.202918096696282	0.1960918583421896	2.413160724668674	1.230279071674161	0.2471407013436547	2.403904579298687	1.227128206460955	0.2761964887134372	2.419189226905417	1.250977534672564	0.1909879096972834	2.457748985463688	1.235942522726938	0.2270125157242321	2.584969284761579	1.513704861822703	0.0295343381188521	2.589131772164453	1.511305611665926	-0.1060443958023547	2.398634034370389	1.382093597498574	-0.2779344939262682	2.242712188802344	1.423133264198564	-0.1836983140774243	2.206936010238017	1.413894181872482	-0.1298839568854757
312	12.066667	2.594170839595084	1.001053275666583	0.06518197463047019	2.565803347111198	1.181470484313564	0.04622152235837471	2.550198161525899	1.326807783378749	0.03517405340619632	2.580595327398692	1.54637127706772	0.06786554467407238	2.566799336637251	1.506708564694482	0.09555131487059142	2.480532200450667	1.46277331098152	0.1934364627140049	2.550139934855957	1.200636586635878	0.192722489823445	2.405632654968553	1.240548860300164	0.2390887234166569	2.389729025741302	1.23509180037525	0.2666794635620423	2.419633946077871	1.265048760962606	0.1874600600755467	2.455635488817655	1.237228078333617	0.211714215806352	2.586247823726653	1.513072366832543	0.03003902246413286	2.592231173516792	1.51117446864636	-0.1050488486704861	2.405284774394747	1.377744241111856	-0.2753114180145417	2.252279482438453	1.423400027039799	-0.1798489650783111	2.221743276964109	1.411979203973383	-0.1262076742133902
313	12.1	2.594487959583277	1.000511597736292	0.06547816466054021	2.566564917359833	1.180965276437674	0.04639421429910324	2.550997236535246	1.326252857574056	0.03511915112640011	2.581778936876601	1.545745443306652	0.06808346110482009	2.567700145727078	1.50609586544579	0.09563136415788465	2.480839719684389	1.462259761648348	0.1932471821479923	2.545270133552015	1.198373242503854	0.1914687300097206	2.398048949000968	1.250605977479955	0.2313953020270335	2.377859850603727	1.246362960176413	0.2562034311652822	2.420577299815584	1.275691724558275	0.1847288784267235	2.454129077996967	1.236629088087909	0.1950231365992448	2.58748031984907	1.51245249129607	0.0303278734233915	2.595202136154492	1.510784837201426	-0.104417396156324	2.409070755995947	1.374077590017559	-0.27148178904003	2.257683395766425	1.422503431460467	-0.1786832404078068	2.224232950548914	1.411561039283694	-0.1236362563355431
314	12.133334	2.594867935206568	1.000006737863397	0.06575274375398045	2.567247041557261	1.180484254113103	0.04657962582852691	2.551633069492061	1.325727021259707	0.03512678211373371	2.582898837118864	1.545187459871941	0.06793331248578043	2.568564915945265	1.505591270770113	0.09546202090694951	2.481407187549083	1.461906696606009	0.1932805968935344	2.541556941255619	1.196661136754079	0.1922760266422742	2.392988630916876	1.257466373317777	0.2278133947220436	2.37522501371461	1.255320239545122	0.2491414911161582	2.42191876861917	1.280385890879911	0.1835638034343433	2.453839221362598	1.234231237504138	0.1806796641170701	2.588639117017134	1.511847670367408	0.03026939912795325	2.597607276117064	1.51012818081584	-0.1043176706776387	2.410397654827992	1.371121216558025	-0.2685491484372911	2.261111925064563	1.420139711083158	-0.1784409214727274	2.225478191865978	1.411182617823239	-0.122917506608028
315	12.2	2.595798990742666	0.9992151386142594	0.06628299048563113	2.568418597757168	1.179692193348899	0.04695500616664348	2.552499086819811	1.324846971852602	0.03514808057232534	2.584959046410081	1.544334921694401	0.0665445170745093	2.570252597000661	1.50494953471098	0.09436204887024548	2.482720751559154	1.46166700510175	0.1930453039890284	2.541488195296003	1.195964287277006	0.1990665541925385	2.394728591893684	1.259958572744215	0.2344686050086443	2.37661885205539	1.256646391416094	0.2543306788635628	2.425859128692026	1.280082928782522	0.1899931526745027	2.441770061241506	1.2233771714873	0.1579510055333722	2.59069720086876	1.5107689969945	0.02907583000711277	2.600159577107347	1.508087352629943	-0.1057194307236451	2.413458918351926	1.366876028822678	-0.272307302395541	2.267702256467883	1.410174091651601	-0.1838030139458741	2.229365262731508	1.410838791158627	-0.1294696837438498
316	12.233334	2.596307288224134	0.9989808302739539	0.06659434855273615	2.568908046391347	1.179430081152925	0.04718953051430326	2.552800333807007	1.324540037758581	0.03520097416511913	2.585869133798157	1.544072649365431	0.06552148813668425	2.571028204733041	1.504833094414983	0.09359399779800054	2.482935784962882	1.461761645156262	0.1923573410607771	2.544505212011265	1.1967879560227	0.202365099338865	2.40024099117255	1.256633784851129	0.2404495405542008	2.391066394042428	1.251442506852141	0.2617311060437018	2.431307943997822	1.276698771033137	0.1941733541591296	2.443192677930144	1.21788986842823	0.1557372374936536	2.591588439315317	1.510344604916535	0.02815001103191093	2.600346379952978	1.50676815598395	-0.106916187766672	2.416383009072588	1.365729617604045	-0.2795687089136155	2.269514837404193	1.40444496500796	-0.1921147727838958	2.229446026303035	1.411735057292739	-0.1351456547413499
317	12.266667	2.596805444706674	0.9988732792660138	0.06699189859816404	2.569324670509763	1.179275584426861	0.04753297925235919	2.55307534673528	1.324343130731684	0.03541135878405938	2.586691165764365	1.543929840977193	0.06454069749766066	2.571724684428671	1.504855398868597	0.09289470540510078	2.482714211613141	1.461991491538077	0.1913761258197697	2.54582859780268	1.197555193919343	0.2047945145372974	2.403664275506567	1.251310906719	0.2448123574872185	2.392188830051651	1.248981825743404	0.2658265269921617	2.430922508783753	1.277153846864858	0.1955378568754269	2.442278219825616	1.215946286097738	0.1559817343985081	2.592403623915875	1.510018675674238	0.02727355943568029	2.600029312880872	1.505291259979197	-0.1080751438140379	2.419493201466362	1.364843151909468	-0.2857376133908782	2.269928248988023	1.399594764215384	-0.20251974467641	2.23008552898373	1.412258456087617	-0.1449124532215971
318	12.3	2.597260594564834	0.9988964996248729	0.06751474424648553	2.569654569664384	1.179235620744779	0.04805175748180245	2.553370179702341	1.324269127707783	0.03590738074787327	2.587448111653742	1.543914943620663	0.06381226541638667	2.572355413348462	1.505019564267752	0.09244636395778789	2.482177696070903	1.462367214790753	0.1903773008344607	2.545352656523554	1.198120863167271	0.206662915332047	2.405036187994487	1.242758559711586	0.2493009488833359	2.389799335595691	1.24588767358419	0.2673717722729156	2.426052631873747	1.277106699537882	0.1945812665537137	2.442043430423288	1.214845913513258	0.1563722570103254	2.593171991256483	1.509806536987996	0.02666122366294489	2.59953292562832	1.503691450694143	-0.1089301244866301	2.421148226162082	1.363781494225299	-0.2885743194575904	2.271505718930442	1.397032479402553	-0.2087900258306897	2.232536269653437	1.412644032593451	-0.1525759001734157
319	12.333334	2.597645921872119	0.9990457516335749	0.06820406498599341	2.569885880450758	1.179312005348898	0.04881379312537883	2.55371863813451	1.324328184761303	0.03681367766513416	2.588180196930056	1.544039785477691	0.0635219400540902	2.572966420607194	1.505332064605941	0.09241832841070363	2.481644364592605	1.462903904585326	0.1898084871263871	2.543649949292698	1.198611423530718	0.2083856729491504	2.406033964698443	1.230483804344074	0.2549105658032124	2.394191874658987	1.237151061070112	0.2687113111297256	2.421427086927778	1.267608202122827	0.1920703629135482	2.447750670221173	1.213199724522604	0.1570535896844134	2.593925824830138	1.509724650987791	0.0264981843994036	2.599284312548923	1.502008735942536	-0.1092709596850974	2.420413747362922	1.361985222174866	-0.2873354711363695	2.272244223174773	1.397303035541384	-0.2105013799571348	2.23323481013127	1.415887873097336	-0.1569673774302936
320	12.366667	2.597924786957768	0.9993100289496456	0.06907835817269667	2.569991873218274	1.179501351641201	0.04986174471265905	2.554130342695534	1.324525490922701	0.03822420785479819	2.588891520367993	1.544313950842123	0.06381586856494967	2.57356768842113	1.505796473836331	0.09294165761980716	2.481392246010042	1.463613574577428	0.1901167209642719	2.539541672038884	1.199207359473446	0.2103371257229799	2.406054440919831	1.218761613378262	0.2572119926283162	2.40321322515406	1.2282780684987	0.2687105739341661	2.42684346936825	1.253267791752559	0.1875075623102761	2.455563834686155	1.214308128704951	0.1579646752288616	2.594670738280114	1.509786916139838	0.02693096376030084	2.599650163517341	1.500298535658483	-0.1089198935701629	2.417469115490952	1.359419930779963	-0.2838094478711486	2.271508055254943	1.39995768578213	-0.2109452583439639	2.233749092686196	1.41921391865895	-0.1606094520324431
321	12.433334	2.597892109463468	1.000147343007065	0.07133405139093989	2.569550747635434	1.180203931072001	0.05282835010130475	2.554914186167157	1.325332387072409	0.04269881360298594	2.58984165834573	1.54531880835242	0.06636364075641686	2.574238649296621	1.507171407559324	0.09579191076366494	2.481504282043356	1.465555457537154	0.1942717246886129	2.516214387374549	1.200062088927932	0.2185298586405431	2.392650332050075	1.212749630283566	0.2458249211410733	2.380991051389087	1.238496265732085	0.2580165465973173	2.450520924734535	1.251755220182967	0.1804233131208215	2.424168277068664	1.225529719898829	0.1674527703249039	2.595883917091878	1.510367047936532	0.02984014217962701	2.603243712529032	1.497093738826014	-0.1056767346885365	2.41087929581149	1.349293397700565	-0.2688137721131194	2.270804330901667	1.407992480400427	-0.1951175081539132	2.236368185611219	1.419454009976795	-0.1517014081557637
322	12.466667	2.597400525968039	1.000718411860847	0.07265253550186454	2.568803400717035	1.180723355989844	0.05469713586540741	2.555061373818447	1.325945659862357	0.04573343005359783	2.589705905773283	1.546057182272437	0.06859226399719701	2.573835526553689	1.508081416001592	0.09806108400185426	2.481147998148907	1.466769514269139	0.1981771111263783	2.499358398063367	1.199482574415268	0.2267460839095274	2.380744573453381	1.224055031422475	0.236726631658038	2.353031001975932	1.256810676312694	0.2472071122127688	2.446593236178307	1.261082888396325	0.1782216846705001	2.396541684388873	1.233874988652306	0.1701935661011939	2.596119942548866	1.510899885152333	0.03232924569766896	2.606642579203168	1.495767848117305	-0.1026303924057385	2.419179151500591	1.339636364394412	-0.2674488856044155	2.282294453931476	1.409404683411164	-0.1893422296350639	2.251287983123931	1.424073893940049	-0.1521573498484874
323	12.5	2.596515172448687	1.001406088013943	0.07404958607052282	2.567636514751806	1.181378549897619	0.05678403102819082	2.554953458515211	1.326719826708906	0.04925659951254152	2.58897008980118	1.546982899374837	0.07142056366446618	2.572702944051125	1.509164453230485	0.1008302863511537	2.480243646108603	1.468146330974147	0.203274929667873	2.484984782840027	1.198158688487026	0.2408734812205044	2.373200966732349	1.245811424270774	0.2296676067636237	2.357560716310879	1.284541548238443	0.2315986033342666	2.439707718437171	1.275277497139032	0.1714854064820293	2.399076158604638	1.248243124370667	0.1642960868698173	2.595994215729042	1.511627354191326	0.03550047951102118	2.611056128722209	1.494728857457017	-0.09851071885527843	2.43938859214488	1.325291681396335	-0.2695247582465137	2.303853823764551	1.406830898017431	-0.187227116307653	2.270930280512905	1.430891867868027	-0.1553220278578924
324	12.533334	2.595251186069518	1.002228416073687	0.07545075558035054	2.566105753874715	1.182196042076068	0.05899069824696339	2.554622520186248	1.327676767109642	0.0531016233478659	2.587612881064583	1.548127096754693	0.07470870141238233	2.570825850950329	1.51044632270617	0.103934287159058	2.478754274338426	1.469688473953281	0.2089381674239671	2.472609362581867	1.196922989627677	0.2583459015693312	2.372898835357018	1.274789625919429	0.2220834046503442	2.404765044763103	1.321491250612162	0.2071327374780279	2.434516259848137	1.300218072587596	0.156286249950403	2.433892915626859	1.276241070470944	0.1434729210211066	2.595504016087347	1.512582936274431	0.03923089090310416	2.61640394798587	1.494043524467521	-0.09336979282614681	2.470797174222549	1.306418064572336	-0.2693964985469441	2.335591084216039	1.399586602715744	-0.1856041403814095	2.297512691595417	1.433704269524196	-0.1536036469481192
325	12.566667	2.593684083705341	1.003186388471563	0.07673549905509031	2.564331897445324	1.183181549593527	0.06113798535352795	2.554115167395081	1.328812254223064	0.05693828514824875	2.585696039645783	1.549484282101957	0.07816713320790539	2.568284384255389	1.51191683746715	0.1070571495919483	2.476563753529194	1.471380501723604	0.2138016417403623	2.454928235551293	1.196797565945549	0.2674734919969879	2.370723448455438	1.301998706640258	0.2097978704670424	2.426827563579268	1.352448364625676	0.1765502975295952	2.433883205637818	1.316677353795481	0.1371304340702016	2.454451578814145	1.310733886727589	0.1142133794510068	2.594695422471979	1.513765946843165	0.0432382666995557	2.622550676101556	1.493764164891197	-0.08750042865376192	2.510668040349997	1.284474305768719	-0.2622490156748709	2.373221920895967	1.388494377706283	-0.1816983185989393	2.331360825489255	1.434465891367222	-0.150208908210014
326	12.633334	2.589968347865964	1.005333070651262	0.07848659100437934	2.560269965114542	1.185449613173179	0.06462105060108392	2.552103836507654	1.331359459958302	0.06342328546833492	2.579985044460833	1.552492432658989	0.08478044853950126	2.560791443906319	1.515069015593476	0.1124020210374793	2.467930738874485	1.474958641827612	0.2189260514525063	2.401122344217004	1.201942972692736	0.2569739022798316	2.350539856075469	1.342564864171023	0.1742487388746296	2.405521022730151	1.393245829934759	0.1238844843779761	2.430402709970749	1.350696987064971	0.09761834011631831	2.422845838002742	1.362797184616282	0.07878758175148064	2.59199595249504	1.51650377151487	0.05126752651333506	2.635052894347433	1.494516199142285	-0.07439415136767959	2.622789940800545	1.243035830655357	-0.219121593045067	2.455298933698089	1.346998535825925	-0.1622225289686816	2.420021938509358	1.411568302911849	-0.1523343872014678
327	12.666667	2.588007218574939	1.006356403077767	0.07878651287960795	2.558063599468154	1.186540102105139	0.0657251559461806	2.55036203518109	1.332552536975484	0.06566606201239243	2.576093200431314	1.553870784387306	0.08768301478172012	2.555614766244924	1.516476476596948	0.1143081993650813	2.460165231015098	1.476645504506903	0.2189068850250294	2.376431559400278	1.207175064583856	0.2492045649910324	2.33546367733197	1.356909177409608	0.1561669984206064	2.400357676138615	1.407427730283521	0.1086056976465133	2.424876253372483	1.376047642624406	0.08037756362101414	2.410296774721884	1.384188405826836	0.07026758156330253	2.590047194188061	1.517803092587935	0.0550384578694644	2.640157956615233	1.495538138643491	-0.06741660400776869	2.68328995453159	1.231449010553226	-0.1840671818270513	2.484185212159668	1.320279798940251	-0.17259664330629	2.45218786383654	1.37566318553344	-0.1516792290276576
328	12.7	2.586123495352307	1.007221401891005	0.07865216098119344	2.555878706347027	1.187461802990307	0.06630969166869677	2.54819281176177	1.333537740788811	0.06706811726707566	2.571633222338447	1.554984841182373	0.09010996758523289	2.549608821960122	1.517593217408983	0.1154944278126488	2.449742720571855	1.478122607112279	0.2165952148528535	2.351090182515422	1.214594866833463	0.23973514615347	2.313999656261942	1.369309470889943	0.1332271948361511	2.372743377290578	1.421415802373018	0.09378299505702009	2.396281365147325	1.401909858259839	0.06044309512664119	2.394369290701367	1.405575135188626	0.05662494719400139	2.587789991780634	1.518880820944579	0.05844982719725311	2.644145221459026	1.496949879004161	-0.06041521870831753	2.724604177384177	1.229687305216576	-0.1495200267943441	2.502051590498808	1.29657451859787	-0.194354639011275	2.45525826377065	1.339391822265328	-0.1558982202369638
329	12.733334	2.584466086560539	1.007832925264863	0.07813700081837875	2.553927245452543	1.188111786708908	0.06637610683976963	2.545883603021777	1.334205219815036	0.06758844765753044	2.566967294655373	1.555710832705418	0.09190230054607892	2.543236874100777	1.518301454045335	0.1158317684895081	2.437313201940409	1.479285894397125	0.211290228354038	2.320981222792675	1.224917469503744	0.2224017152577689	2.285037169440685	1.380183973060668	0.1029385357699466	2.321596528104526	1.432800981253451	0.07411606094069695	2.348421303766981	1.424329764794996	0.03569425214480614	2.372869684486706	1.420054799281612	0.03407339781387027	2.58547033086914	1.519611273963527	0.06134976980970022	2.64764870267516	1.498669442600397	-0.05356966163163482	2.740388102602281	1.237448290128985	-0.1215940318250262	2.510969652367732	1.28173544340869	-0.1922031678136239	2.453381683811177	1.323931752061617	-0.1503407076906876
330	12.766667	2.583206421372489	1.008125616073454	0.07740887487727983	2.552463012908098	1.188423633977654	0.06603581736125733	2.543813317261019	1.33449002780315	0.0673254894489473	2.562597712672571	1.555979961013624	0.09307116030127538	2.537152848627037	1.518538961483339	0.1153704240140212	2.424456683445428	1.48006000302912	0.2030291975931536	2.285770771679402	1.23893633865146	0.1918377101406974	2.251118470288366	1.390002247485864	0.07196654687261292	2.27891559081068	1.438618174846172	0.05453589221655405	2.315919275423318	1.424787587529872	0.01156011260441523	2.347625441880407	1.419645477452113	0.008176938623160044	2.58341814072956	1.519920049366975	0.06373712106040513	2.651592872909833	1.500567794787362	-0.04683141341845695	2.748623129524359	1.253508039241022	-0.1046318546382506	2.520964058147381	1.275103296039634	-0.1811200201079091	2.449620962474372	1.321365373505473	-0.1475435941596326
331	12.8	2.582483199248257	1.00809427773528	0.07672811997436652	2.551698471901795	1.1883979210396	0.06555102904460093	2.542342654439249	1.334401110277307	0.06662766268432491	2.558988754651546	1.555811538262894	0.09389476085172459	2.531953013960836	1.518333212870021	0.1144218079555364	2.412668134324972	1.480470766826385	0.1927003253664978	2.249579491321504	1.257022127647224	0.1488334469440295	2.217398282892012	1.398550228915845	0.04375078505962074	2.23042812227711	1.434352538539385	0.03694230836271491	2.287185501104096	1.399905708219406	-0.008761591922663079	2.318386545107019	1.403758666969368	-0.01388185588259437	2.581942341246726	1.519815398345774	0.06588559792724173	2.656775813031486	1.502508628010556	-0.03977874415160756	2.770749088406954	1.275870223738271	-0.09022215424199792	2.554888370427329	1.271419576446553	-0.1965910208098915	2.46451748939309	1.316520880643328	-0.1722170353284521
332	12.833334	2.582368895581522	1.007783029895325	0.07638508973420075	2.551743005519827	1.188090206964125	0.065270078823585	2.541726034397829	1.334009247382874	0.0660166717105448	2.556459097939788	1.555302755131726	0.09480696678026863	2.528046345933701	1.517789296646639	0.1134657894437378	2.402952108202216	1.480660702018103	0.181910739667152	2.220584558920314	1.278208692655123	0.09996150559563771	2.189770195013923	1.405149706591086	0.01804495869892174	2.178000425535944	1.425222653602298	0.02101773105511831	2.248245680843781	1.379546030247784	-0.02514473121851207	2.271109358767797	1.377932312590432	-0.03271639883882765	2.581253706879615	1.519378974016671	0.06822398334811647	2.663611997998285	1.504379073221367	-0.03186039672016313	2.802996027123919	1.29759481966045	-0.05237981599947267	2.61131071776071	1.265539079389918	-0.1973285228309551	2.509905965929711	1.306629425992504	-0.1847167023486807
333	12.866667	2.582855221912694	1.007265397750857	0.07653454042472441	2.552570914243387	1.187588129025214	0.06542239919661184	2.542045089444712	1.33342148014844	0.06589865997609008	2.555114676680104	1.554599109126887	0.09606396289706132	2.525592160109779	1.517057046691419	0.1128571925316849	2.395858774806378	1.480769010961837	0.1721130962739334	2.204216643095421	1.299297405476049	0.05629962144737891	2.172381137977972	1.409104399663817	-0.005469991958050663	2.136253603356493	1.41973845570768	0.00399369968395406	2.215972489570678	1.366550239946602	-0.03540776290629213	2.233893689306152	1.3608900959441	-0.03720389571036159	2.581406331174967	1.518740375774213	0.07096729477470129	2.671800521564752	1.506105605054786	-0.02307875881487905	2.846765064120271	1.311288164691282	0.01474123139344275	2.682769198458929	1.254244398657052	-0.1366492100916319	2.603069561009674	1.290557167690099	-0.1034452294666032
334	12.9	2.583850014027665	1.006623815370203	0.07710579537907332	2.554018723945092	1.186987220973952	0.0659888125412177	2.543164645167691	1.332750739854869	0.06634275746840322	2.554807534726022	1.553853190114593	0.09756415119113261	2.524445263579068	1.516287334517093	0.1126427313361123	2.391248437519673	1.480868895032728	0.1638855485136591	2.194615766919883	1.31698803278925	0.02417945739768449	2.166295328369213	1.411131343231881	-0.02396380772176588	2.132609453008783	1.417689160209838	-0.01187251803277591	2.203114845492885	1.357833966291025	-0.04410877756993112	2.230893111531746	1.364359065014317	-0.03547965344238527	2.582268572649554	1.518041504959283	0.07391748828994603	2.680175384517758	1.50766036031702	-0.01433751208179685	2.873447416028731	1.316149286766235	0.07590370304662523	2.733447604396296	1.245559331880552	-0.08944904727997607	2.653520946281646	1.273869067516451	-0.07789462363560919
335	12.966667	2.586920890022002	1.005238200839179	0.07900004227804897	2.558072627499034	1.185799162442969	0.06794189192476924	2.547051924406526	1.331522044777682	0.06853746706297743	2.556523289298798	1.552696739258694	0.1008449168894063	2.525251137544433	1.515075139520815	0.113340442904312	2.388967240263186	1.481097001243558	0.1534113644072601	2.197781875517792	1.335904650409579	-0.005212063641484502	2.174771655589214	1.41377052708278	-0.04185102855107328	2.139627494629968	1.416431852893356	-0.02806621236070109	2.205935940453515	1.36064625677344	-0.05807804332021067	2.231910675187431	1.384438569190627	-0.04016737107595571	2.585455607516414	1.51691428842157	0.07958028859182514	2.694510488707404	1.510337684121916	3.172399555774344e-05	2.869220308761322	1.306120787373229	0.109635948155188	2.735216675161813	1.239155695178029	-0.07998836171705137	2.636055227464073	1.253943717208979	-0.08242765303910238
336	13	2.588777144117191	1.00459846853613	0.08006759104767185	2.560346934995982	1.185321530990084	0.0690896498277646	2.549368702810966	1.331084217139361	0.06996058660267684	2.558015418433685	1.552417642527093	0.1025068554810367	2.526571324450496	1.514749790676146	0.1141856435153589	2.390160972673572	1.481160412218338	0.1508807026805109	2.207096961752188	1.338904632721734	-0.01167512907051931	2.180736042459984	1.414890258955924	-0.04422000892273341	2.145457455700354	1.414132385703684	-0.03059048444154637	2.213357107464973	1.36043864686396	-0.06203045390799287	2.226247567062493	1.387685107213551	-0.03640263950242469	2.587380798726014	1.516627161660421	0.08203500391973387	2.699729834964212	1.51153377110862	0.005100136142284154	2.860484784729159	1.300092494123624	0.1143671375679312	2.726353786426833	1.238558793724285	-0.07819347497441077	2.624491043710321	1.248918492655992	-0.08150871367628684
337	13.033334	2.590718493442421	1.004036587905939	0.08108676262948795	2.562601800022287	1.184956268433693	0.07022973426974588	2.551650427701283	1.330795198222899	0.07140029230069662	2.559589213338121	1.55235563193789	0.1041119115524925	2.528070445506587	1.514625226087785	0.1152645832342725	2.391900758410678	1.481141424765996	0.1494522731453506	2.215382397035696	1.33980649135003	-0.01703239489884159	2.185044604257021	1.415714652792519	-0.04564864140206622	2.146435024240185	1.411606803935138	-0.03171429767939589	2.215821412379586	1.358697286953939	-0.06495783012775855	2.224564932738927	1.385739700348632	-0.03568581194522092	2.58928437944832	1.516550195086179	0.08414551684839237	2.703473913650963	1.512650512284651	0.008780207046660098	2.856482274754042	1.296668167977198	0.1198519572788686	2.723980990109278	1.23654832088766	-0.0738953092601088	2.623799052722076	1.246164189682466	-0.08000902781666629
338	13.1	2.594581831006882	1.003195379778943	0.08282885608540301	2.566731685618753	1.184562085705179	0.07230711158900348	2.55562504896593	1.33062511748286	0.07398052139905081	2.562444671920249	1.552759486243843	0.1069381391498657	2.530858297436844	1.514872799715926	0.1176902925304864	2.395108758234257	1.480879525095819	0.1481837534022824	2.222849081459342	1.340100953364666	-0.02695954093783387	2.189386955540272	1.41686132948549	-0.04896897047432935	2.139283083300355	1.407180744481272	-0.03218641685390794	2.20898409326696	1.358771468749676	-0.07060976312445326	2.217923347284732	1.376272646382625	-0.04359683983915712	2.592667092599974	1.516914029217034	0.08731290860199654	2.70741411504171	1.514587205987344	0.01297211196183928	2.858380689449159	1.2965497912536	0.1231221134934326	2.720401883487175	1.229714181319939	-0.06335243483158502	2.623295144469534	1.247724299400935	-0.06590266138446932
339	13.133334	2.596395430816744	1.002925538576138	0.08351652552641349	2.56850420325583	1.184513755875277	0.07316594786423813	2.557191155528447	1.330702464693033	0.07497430291163298	2.563639742527051	1.553129459833954	0.1080781005132934	2.531989844509094	1.515165390818627	0.1188160570067834	2.396140222847146	1.480696780866568	0.1479680711435144	2.222255321752495	1.340519432832992	-0.02985361913929583	2.189449580772666	1.417447990303357	-0.04962634604754661	2.140400215503453	1.405507883553345	-0.03139410604705806	2.208638816123288	1.359917028784439	-0.07344607784303445	2.215206085792879	1.374224259484036	-0.04497609395467296	2.594092691844282	1.517261008910128	0.08841666441038393	2.708400479614287	1.515354948870716	0.01413684017466912	2.858450929545434	1.297387660707015	0.1203406636236093	2.717870024514141	1.228449112582218	-0.06578096098910714	2.617774570679226	1.246139323405234	-0.06891811582890864
340	13.166667	2.598089276598693	1.00276291261598	0.08407870346213908	2.570064978829319	1.18455406226902	0.07386889629855882	2.55848403344565	1.330865246945177	0.07571186547316888	2.564745684492111	1.553553181896242	0.1090239589223096	2.533004329635417	1.515524101981961	0.1197867869201611	2.396950899034942	1.480499027480304	0.1477760702196057	2.221360651150996	1.341306238978361	-0.0315379838842747	2.189125743237973	1.418256312747911	-0.04957957568727698	2.141146641838132	1.404279615215539	-0.0307172344892088	2.210148844575522	1.35942224593219	-0.07490671696398454	2.212331864593167	1.373574297568154	-0.04451163505256337	2.595386674360546	1.517660039299989	0.08926325913202017	2.709357883796376	1.515941897434409	0.01506070346504842	2.858873022134052	1.297368656011148	0.1182836290376931	2.71680461545763	1.228531294259062	-0.06783708419481886	2.615276865509649	1.244859530740026	-0.07041020101701592
341	13.2	2.599666167131232	1.00272130441978	0.08452869956692131	2.571441628862218	1.184688618402372	0.07441487734818726	2.559566791369441	1.331114420069357	0.07620389711706942	2.565839381642953	1.554016597089488	0.1097819277727422	2.533991223758919	1.515939822201823	0.1205766537419729	2.397736772706553	1.480290603331465	0.1474815523949505	2.220797765411295	1.342212277258469	-0.03169336630896959	2.189177629306035	1.419501018382125	-0.04853757477446003	2.143253056202739	1.403635881453124	-0.02968949769299265	2.212662341363387	1.359055712846267	-0.07436425542756915	2.211100580241821	1.373188898202958	-0.04233681475956321	2.596605196060222	1.518097397619723	0.08989565713083437	2.710529301906679	1.516322901571325	0.01583931212101652	2.860395868811235	1.29643260769912	0.1175744418398155	2.717465173330686	1.228856483151094	-0.06840953692698973	2.615371797892902	1.244431285021626	-0.07056045324623429
342	13.266667	2.602572552187708	1.0031034021766	0.08519408663944832	2.57379706375486	1.18534209803587	0.07510888890906912	2.56130288924778	1.331978343692166	0.07655982267887272	2.568133584810222	1.555191371217828	0.1106486719425697	2.536062130386626	1.51707019016753	0.1215912183001062	2.399160985433878	1.47989566457391	0.1461601580185576	2.221721428769467	1.342552953892356	-0.02898913455873837	2.191308646871706	1.423026529894608	-0.04529958294492818	2.147492211598165	1.405473961354932	-0.02538085490072368	2.21467689526091	1.363716511440515	-0.07040485998314684	2.210896811465336	1.370791962417998	-0.03332411673518123	2.598927792221516	1.519209774355017	0.09043573023213411	2.713290675146825	1.516491711471171	0.01654147755903452	2.867143534703509	1.293835077228779	0.1203158611194192	2.723501029446165	1.229690169992147	-0.06692602131472095	2.621245393964925	1.245029616789902	-0.06892060440686695
343	13.3	2.603968394042815	1.003587327617086	0.08545814708551006	2.574849808722098	1.185930718974427	0.07529405746412342	2.562020485107558	1.332671956751246	0.07646215193821816	2.569341459391938	1.55601470585894	0.1106711643045218	2.537163740367625	1.517889886452192	0.1218144391030413	2.399449036946639	1.479749697732328	0.1449049120380355	2.222753294659383	1.341072240995409	-0.0289302244007462	2.193127894797877	1.42438244707085	-0.04644484871302781	2.143631606979579	1.407685878213049	-0.02365509616936077	2.209412688502068	1.365410629297303	-0.07078495884050716	2.208061140489621	1.366183770670967	-0.03211097599123395	2.600040587315307	1.519992509466329	0.09020939634008801	2.714364382827105	1.516329958978962	0.01596537123907662	2.870664488349486	1.294122667853349	0.1225508219305181	2.726827880243133	1.230975809407898	-0.06593308656082626	2.624333211509755	1.246459082686261	-0.06823327435578565
344	13.333334	2.605371053535453	1.004291232582981	0.08572043285029569	2.575868441803646	1.186725128861039	0.0754052492932462	2.562682035027844	1.333576297487454	0.07621067502070365	2.570642441869071	1.557049420988459	0.1103747224381764	2.538389449346	1.518930463955112	0.1218748024468601	2.399472197059927	1.479666548187951	0.1433981099186438	2.223683435031752	1.337834847570144	-0.03078538250195249	2.195027923471403	1.424641890003456	-0.05129644112280485	2.142206647874009	1.408182129293263	-0.02453374797883892	2.206573878614702	1.366225168340672	-0.07301603122918719	2.201023622912535	1.362984931858316	-0.03262929092879479	2.601145822106055	1.520977218481227	0.08955512435646117	2.714877461971391	1.516023993645352	0.01435288080090606	2.872787291496503	1.295635845314921	0.1210161161272126	2.728600396266976	1.230613804917497	-0.06400730774384987	2.626504196171893	1.246669827842859	-0.06449477563770513
345	13.366667	2.606818443640199	1.005211181176383	0.08604502059851349	2.576906322004712	1.187724859184164	0.07551001026805244	2.563369141933939	1.334691845949727	0.07590318909826275	2.572179360041857	1.558302527607848	0.109777420749726	2.539947611250153	1.520200371734136	0.1218553730719824	2.399827590952304	1.479677225396273	0.1423285525849594	2.224644274211522	1.332389107376459	-0.03182275102481578	2.197364056902081	1.423505999361151	-0.05815588200009583	2.13966671383506	1.407703948321022	-0.02733200095690367	2.208415931210557	1.364259311185375	-0.07452567251056799	2.182801671387488	1.364763359594713	-0.03083049120688611	2.602316418933522	1.522167415982976	0.08845043038746271	2.714732671439613	1.515579677888753	0.01142555299867981	2.872790692488483	1.297508342459839	0.1041676357447443	2.726729535081462	1.225583872709381	-0.07208550960421167	2.626681496572425	1.238810867825471	-0.07045422061674851
346	13.4	2.608343248308391	1.006323402371125	0.08653460097761823	2.578024467270332	1.188906894637793	0.07573093262870272	2.564190951190815	1.335992213468606	0.07572220313479265	2.574128092785997	1.559743344476635	0.109018878947072	2.542098656703077	1.521671308520761	0.1219365827147192	2.401424538556485	1.479795116858953	0.1428948604945962	2.22427488582132	1.325128645117107	-0.02702526395093584	2.201849080062896	1.421315899426079	-0.06171191711473275	2.141007346880958	1.407833787609149	-0.02713392966271769	2.216059251109317	1.361357661291921	-0.07283298371294152	2.154430811186115	1.371308438257175	-0.02204644315711665	2.603643937010195	1.523531621513925	0.0870091989413056	2.71391944390307	1.515015073327077	0.007163852918197688	2.871377099206245	1.299469407426278	0.06648699148081154	2.723167948672751	1.217479352133565	-0.109924516501094	2.628632473528041	1.220509941275721	-0.1404100692881681
347	13.466667	2.611647645101822	1.00891833073288	0.0884241379583366	2.580629806723557	1.191604744449775	0.07713170030442866	2.566387202579562	1.338902721713154	0.07654198667165478	2.579525621552054	1.562876561214927	0.1080209617076475	2.548634613339658	1.52490750662417	0.1233657682521764	2.411014342524648	1.480262364752762	0.15388465558331	2.220947200791141	1.307035465885368	0.01269921766622533	2.223824058735046	1.417370127805513	-0.0391917286507157	2.164036540506012	1.413390601103289	0.0009022600422710653	2.228980656507066	1.372132844158997	-0.05137240821571018	2.17984627507117	1.382279836388073	0.008881002582309295	2.606867426538181	1.526489373645928	0.08409814440207676	2.70921912080886	1.513650313805247	-0.004284024827850501	2.885355160813848	1.302958801400566	0.001906344378761444	2.720313800473875	1.218446878883084	-0.154221959463545	2.632819653813218	1.216776156514144	-0.1750593526402805
348	13.5	2.613402087389214	1.010245265240966	0.0898871979910789	2.582127530352818	1.192957030190326	0.07850575161646987	2.567691459101713	1.340327377258381	0.07777655740191183	2.58291541412632	1.564334402393084	0.1081889782403969	2.552985141486698	1.526437459289656	0.1250553340501534	2.419686049473412	1.480520429488996	0.1656429972625888	2.226920566748758	1.294867692030391	0.04747137847304689	2.239758790067161	1.415486452726307	-0.01236992145252913	2.192972127319461	1.417226677801724	0.0292146428805175	2.233822083373359	1.381895267966333	-0.02768810664899927	2.201394293773345	1.394094220527133	0.03605263069059999	2.608694768546529	1.527864521135959	0.08304359363454243	2.704388167398651	1.512922038381477	-0.01092056681404555	2.892316242323268	1.29981031432305	-0.01470151391207549	2.70667469623655	1.234562718628562	-0.1507768879928148	2.624577823291962	1.243039469745423	-0.1654338730280391
349	13.533334	2.615197358517944	1.01146722206438	0.09158099681072283	2.583741599928382	1.194175060686243	0.08024649529379155	2.569066517813905	1.341577756214573	0.07944659371356676	2.58666387708403	1.565522291892979	0.1088221247097681	2.55793699392142	1.527709434651683	0.1273350501869326	2.43097944846491	1.480736933439995	0.1810277415959013	2.242835767361373	1.279946279491142	0.09131541257285802	2.255502638471891	1.411589392826477	0.02407491191720881	2.219962466752214	1.419177753968981	0.06521260428612216	2.237734786570746	1.393588879112482	0.005728704725699297	2.218115526551742	1.406518214785516	0.07088111924815764	2.610596833402365	1.528988588102787	0.08230730507352309	2.697531680910408	1.512224277534403	-0.01784317514181556	2.888521220424884	1.290134380033774	-0.02553481550004023	2.676453266695211	1.262253799803758	-0.1233767011066763	2.610219705617759	1.303439557978424	-0.09203314952984193
350	13.6	2.618850938899515	1.013240510490766	0.09457638485416743	2.587236647937455	1.195819860686563	0.08354315672615771	2.571848807888022	1.343138038943253	0.08244736519131646	2.594795371818237	1.56661180881144	0.1096127208541432	2.569012438075468	1.529003737242505	0.1316167330976972	2.459886330232353	1.480976036779552	0.2148034262276169	2.30763455086293	1.245902524785071	0.1946951268646249	2.28748199446022	1.384781560182923	0.1204770329247352	2.258987047844019	1.406077788261087	0.1539250203323628	2.254724195903888	1.412381514652646	0.1013172180742382	2.259912420115157	1.39932216105851	0.1400243814893438	2.614429024190706	1.530024562106438	0.08014975476778941	2.67906844107923	1.511074364886237	-0.03290528925712776	2.811382759858067	1.25981455317004	-0.07631672431677033	2.584365656777284	1.305318068058566	-0.1309224292278416	2.564583885061175	1.411132550901996	-0.1458349713862211
351	13.633334	2.620715030297771	1.013679210111688	0.09536309580543184	2.589105767475208	1.196127449183104	0.08444742134020249	2.57324275610716	1.343327480527719	0.08296797203459666	2.598962659270539	1.566407310781792	0.1087015088937312	2.574797269232965	1.528921087496354	0.1324761084957174	2.476313625525645	1.481045055462734	0.2290049458754682	2.358023618277112	1.23124963024421	0.2442186450586777	2.313891159422173	1.358055033350393	0.1769155701924079	2.287580510907124	1.384453957290233	0.2091185872113349	2.293266510806681	1.385148861191975	0.1585726310375306	2.293461800926131	1.368971530817862	0.1878298481102749	2.616302769923704	1.529824496218588	0.07781901128018416	2.66869246320462	1.510684278656123	-0.04130531547377281	2.755375755290402	1.25161637974192	-0.1240762564462511	2.526289207483131	1.308101096949721	-0.1644946458725902	2.503832848777491	1.410470628083011	-0.1858006180353564
352	13.666667	2.622618759278553	1.013828879391159	0.09548337755833151	2.591068953524434	1.196109302037837	0.08459504327857123	2.574694324670143	1.343151878376735	0.08253930760845814	2.603025275151513	1.565773505342615	0.1065242099734382	2.580452839942862	1.528419082814998	0.1320037288294025	2.492470099917754	1.481194301230736	0.2391439253573485	2.414001255809548	1.220927593385954	0.2840475691347332	2.350428490678182	1.324333117244382	0.2308086799542883	2.32980305099652	1.354873483951117	0.2632197589694685	2.343835549837566	1.3298401235343	0.2116322693493872	2.339873787336268	1.328441247665157	0.2309013005732611	2.61812852816643	1.529205827428028	0.07438244161569954	2.658411917135513	1.510470473185077	-0.050167116051021	2.682034209430544	1.253926465934633	-0.170772043395354	2.446613098784724	1.303938822846374	-0.1880883197479351	2.391451652112385	1.382830261879075	-0.2040638578091342
353	13.7	2.624592878397721	1.013769444537974	0.09503104638246944	2.593186652624792	1.195862559874779	0.08405436499850374	2.576357157734007	1.342727695446609	0.08127792921353892	2.606949172692877	1.564875093766255	0.1033163155754149	2.585869730399345	1.527655942008981	0.1303347516445071	2.506959460778159	1.481581487019872	0.2448151419151991	2.470892172172657	1.215084209926708	0.3094717165535761	2.392130658815656	1.289485927199002	0.2761161495813044	2.390705444842197	1.325465836636865	0.3070928778006675	2.399695961680874	1.266281094236155	0.2525998677024504	2.40502214147502	1.29259665151542	0.2627693727305067	2.61997060243385	1.528324553561968	0.07014809478885937	2.649203035740641	1.510477353403825	-0.05885446321982817	2.601872536926059	1.268573822424565	-0.2171737308554521	2.362646726168326	1.307669182988666	-0.2155157799580944	2.283519107856332	1.37054820042546	-0.2103594813668669
354	13.733334	2.626657858381171	1.013595049866532	0.0941964369198879	2.595519115018928	1.195500498298131	0.08301854326852766	2.578422615008048	1.342188453573358	0.07947662789464231	2.61075758472828	1.563893374455768	0.0995049289480389	2.59104787971209	1.526806131901398	0.1278279269318924	2.518732205472752	1.482369556576924	0.2464303389610539	2.518164029684553	1.2128447265944	0.3171924835615653	2.426462689728823	1.261323942386357	0.3023990237085674	2.435425084690319	1.309165633071747	0.3320639425367524	2.433487461313505	1.239287830900946	0.2730472848216323	2.44921660661962	1.272983676117734	0.2763371206587893	2.621912648702543	1.527353904634658	0.06557891829381102	2.641908106102456	1.510729792655893	-0.06668681004929269	2.546961152343217	1.29240272099568	-0.257225401237242	2.307462775818425	1.317585031330931	-0.2527238395517573	2.213544049896986	1.36537719608079	-0.245539023531326
355	13.8	2.631022214918704	1.013166417442222	0.09207478317363571	2.6008677564668	1.194747120753198	0.08032785607358087	2.583993555507282	1.341125647849503	0.07542386160140824	2.618170915913341	1.562131195497632	0.09153154347340869	2.600951640317675	1.52528692601166	0.1217679807019756	2.534417239863316	1.485585740910514	0.2417725064536947	2.576240524015632	1.216863848567946	0.3016842683252983	2.45975061707238	1.218099221075964	0.299663745588814	2.463029584815061	1.295996181002551	0.3343684078900432	2.45817997841871	1.232478435517106	0.2852588283443321	2.472354425091939	1.24574724662726	0.2733752317802219	2.626216783823295	1.525579177457514	0.05681202839010524	2.633439900423002	1.511806788156748	-0.07858826623607992	2.513674388951014	1.343463051137304	-0.2887711983117247	2.282038649963526	1.325595705771576	-0.3208482091618216	2.209976536431519	1.35713545049537	-0.3160889259756274
356	13.833334	2.633212398747903	1.013015423787705	0.09104972470632614	2.603768583655774	1.194477689980837	0.0790537238220527	2.587341425862333	1.340734765454221	0.07364542531078111	2.621737630465873	1.56149773890417	0.08799294423058839	2.605699849051173	1.52476031025896	0.1188949948100825	2.539521246041454	1.488151445463603	0.2383597042699851	2.593743333078298	1.223211869029964	0.2932925227956032	2.463522776758775	1.191834363118439	0.2827084544565694	2.401063375183368	1.272126909097985	0.3223127499161346	2.44626855552919	1.229445678984192	0.2906964739717202	2.432520864554859	1.221814704466314	0.2662331102175608	2.628496836529223	1.524922228425824	0.05312850964961478	2.631142886686551	1.512495767038642	-0.08249989697304906	2.480618758226308	1.36624856135619	-0.2691909718096394	2.256544188283747	1.327427220810868	-0.3382752214575491	2.18453036155334	1.354651436223356	-0.3302245558184244
357	13.866667	2.635268308021444	1.012928070514376	0.09011801256637508	2.606624492904121	1.194307543502285	0.07795725224129374	2.59075234021541	1.3404665513722	0.07217500932914614	2.625025028990846	1.561056288118331	0.08489403322094422	2.610107752886916	1.524416456492442	0.1163386434464519	2.54422939338548	1.49134174748745	0.2362040338651628	2.61130789366971	1.231997121679865	0.2912206352169163	2.469229776341127	1.166046364562403	0.2691358548715574	2.37286368945013	1.23418403397438	0.308703082329263	2.421792043840855	1.210557234010392	0.2924364507275887	2.417711661904723	1.193408334373955	0.2654368516173117	2.630680681536209	1.524445734456195	0.04997707297026117	2.628852487943504	1.513169693810789	-0.08535606666601281	2.438122141571504	1.381992257599045	-0.2473792679725336	2.21928872928416	1.330014133197458	-0.3279758145735846	2.140013743366241	1.353998165178562	-0.3478594080576631
358	13.9	2.637097573408873	1.012873428486012	0.08927016766195348	2.609303075105672	1.194202975133864	0.07703742908073344	2.594034056415716	1.340284501089755	0.07100424384276004	2.627950893489589	1.560754824702298	0.08223489798837522	2.614065480130487	1.52420384667341	0.1141316160589605	2.549413061740896	1.495016360850291	0.2360501660698935	2.623889981116845	1.241844889037224	0.294173980741646	2.475404080639829	1.147183015343166	0.2569962687721333	2.369469351416154	1.194688246548674	0.293530919427893	2.39711697230362	1.185562408551364	0.2862796999451226	2.411130604752139	1.170875111802758	0.2614524278514955	2.632681298837295	1.524101508450736	0.04731927368934494	2.626391076927911	1.513768261690015	-0.08743080114900005	2.417773619069525	1.389153626260642	-0.2372002907738844	2.200498243894272	1.33277878707446	-0.3196269487530019	2.130281083881235	1.364149647368446	-0.3530338573693797
359	13.966667	2.639888140688697	1.012682685177574	0.08739887016348012	2.613774743113273	1.193981392035129	0.0752571482336216	2.599757217194686	1.339957200452885	0.06904043341820981	2.632801434939305	1.560258030126433	0.07779393884990811	2.620652386045421	1.523856428334439	0.1103863912134809	2.561998233612175	1.502888875788696	0.2401872105018777	2.634361443069902	1.262596744375143	0.3089789523658964	2.48007101816807	1.135584258516512	0.2403853752484001	2.379236867844694	1.145021457280479	0.274408336351935	2.374663943030543	1.14788437940102	0.2669316479302227	2.406469024792853	1.154577186121733	0.2448063924661747	2.63608969642338	1.523524061091878	0.04293572765852779	2.621421664986928	1.514637060915481	-0.09040707074916557	2.412465742374938	1.386846132509279	-0.2354575096934199	2.195187189521803	1.333070574368423	-0.3207553369664232	2.164378797513862	1.409742517354687	-0.3441139931149617
360	14	2.640817946953555	1.012466109006841	0.08610813211143654	2.61545309440783	1.193767946269136	0.07409423837059917	2.602051161572175	1.339710684114625	0.06790922197676087	2.634848756571435	1.559918645977748	0.07569592291889617	2.623366592529187	1.523576628001053	0.1085492895912904	2.568643930329251	1.506532293235154	0.2423334113582762	2.639240254521826	1.272597419379502	0.3190730439484991	2.478193583695418	1.138956265296241	0.2441124951755811	2.373384791293062	1.142900132387376	0.2807584403383239	2.373601781547434	1.156715312997076	0.2687751301136755	2.407698564811235	1.159226118262833	0.2527165337173642	2.637547402847742	1.523159535580708	0.04086198335344368	2.619375014615473	1.514895385603849	-0.09187181636043899	2.414676533148425	1.382792383191011	-0.2360442719609276	2.19748311438654	1.329709861282112	-0.319002608122884	2.158338819340176	1.393314272438414	-0.3351663815263954
361	14.033334	2.641435860601855	1.012151635589024	0.0845347310186117	2.616722296978378	1.193460547537671	0.07267431359000094	2.603924614919591	1.339381102186943	0.06658031863047999	2.636713648407866	1.559472909071336	0.07357750509331207	2.625766748089303	1.523180090277988	0.1066475435099904	2.574972505190398	1.509659534204629	0.2435761921858431	2.638849654174316	1.280692000321274	0.3263774837169702	2.475567246506819	1.144930395135106	0.2523556653402139	2.368585373143416	1.147328617147032	0.2907711758736709	2.371222127520188	1.166267783551657	0.2739895824157769	2.408625218775	1.162138140770842	0.2659115376811967	2.638868064715814	1.522704116622422	0.03875044744727656	2.617762671631443	1.515041390717309	-0.09350891402456016	2.415345619004135	1.379692171486324	-0.2379299613687449	2.197218480242814	1.32945640166972	-0.3153759279897166	2.139014931635776	1.36985480793431	-0.3408903867284091
362	14.066667	2.641756541192211	1.011766165189562	0.0827508698107636	2.617595125871766	1.193083381988728	0.07105159462567473	2.60540356436989	1.338992347642041	0.06509613809590936	2.638422471778173	1.558944241889742	0.07147377070760891	2.627899711864658	1.52268967609972	0.104725416312473	2.580691973600161	1.51213595435247	0.2438283032522299	2.636896755708391	1.28652672228932	0.3305522561260582	2.473292892218094	1.15145253885771	0.261569184695536	2.365094530831735	1.151573211624346	0.2988877987021829	2.365071489268837	1.172819469120071	0.2778524257529155	2.410769530968736	1.160371236818217	0.2813196441271407	2.640062484689421	1.522182002849898	0.03663003571525594	2.61661987582113	1.51508567750369	-0.09530234965651525	2.413949585691173	1.377857705416564	-0.2415463897591184	2.192899773162536	1.333495836024005	-0.3034506815653766	2.144113403797756	1.368807284299668	-0.326896408183629
363	14.1	2.641803474735825	1.011361197578842	0.08088822213200313	2.618105641468862	1.192687643002828	0.06934434466841603	2.606534429466326	1.338596063948218	0.06356651398259766	2.639960727042817	1.558393370803225	0.06950047257010439	2.629759686286232	1.522165190852578	0.1029008286965156	2.585334011226542	1.513907943279054	0.2432837205844116	2.643271728536338	1.290084047686608	0.3335238694052908	2.471509124731946	1.156367059187946	0.269842837061571	2.365961736135197	1.154027924170366	0.303912843537729	2.361033393409706	1.176615967060723	0.2806618582549346	2.412261292280354	1.158660894271863	0.2946929113259167	2.641127194861801	1.521652338969447	0.03461453141007849	2.616047770523918	1.515040382261383	-0.09714384220580863	2.412202426974459	1.37672030865462	-0.2458736980642248	2.187139644929524	1.338422095763657	-0.2954731428333525	2.144350664057446	1.373815667010888	-0.3229676811286364
364	14.166667	2.641143038787449	1.010760616700137	0.07763368362073605	2.618197759617077	1.192113434045631	0.06636117154010719	2.607929143853005	1.338053599395021	0.06103240532327504	2.64242209268495	1.557554854298159	0.06654440444153435	2.632601571028568	1.521349939950449	0.1001544142837451	2.590923816444032	1.515659167030689	0.2412692683698135	2.648286959957322	1.291993177980822	0.3365582672203507	2.467846613489745	1.159919357588935	0.2784501268661459	2.368160372251728	1.155685408889572	0.3009321283866863	2.356542667821042	1.17701112559761	0.2773107539279023	2.399094108647114	1.157993448857656	0.3088746528317108	2.642823046732119	1.520878811067018	0.0315227898961802	2.616667947094287	1.514770857433096	-0.1003205224291521	2.422828138114687	1.375544154078456	-0.2575405652390423	2.190694147816577	1.346222894597136	-0.2905411692580513	2.150424745581193	1.373722206534305	-0.3276435122939962
365	14.2	2.64043984724774	1.010695202906242	0.07657885088302611	2.617828287334407	1.192067486702176	0.06541275935278827	2.608227954386828	1.33803762467911	0.06033124263042362	2.643264153512626	1.557424467585644	0.06578168119468196	2.633524938184287	1.521223121251568	0.09946587720077099	2.592300089529955	1.51591245689783	0.2403731023980031	2.640648779541388	1.291941461476557	0.3361110082367795	2.468031533434692	1.159186094173236	0.2778377322351258	2.368025878909902	1.156449290552356	0.2986957013018735	2.353400489837314	1.178486724909487	0.2745225790380481	2.390452140922076	1.158619704085249	0.310165118087503	2.643402041926978	1.520778606734071	0.03068834722577575	2.617561134281509	1.514591984210641	-0.101412760214136	2.42641370830398	1.375679815850035	-0.2597851364611753	2.193674018643148	1.348725466329918	-0.2889845745528022	2.14502412726685	1.365758894788107	-0.325396037449887
366	14.233334	2.639469543547724	1.01084999565733	0.07606192743990436	2.617176519051334	1.192247563719617	0.06497266082096799	2.608242269369355	1.338256499947739	0.06013772906761024	2.643779698579509	1.557566005852775	0.0656309251931189	2.634056008288153	1.521363784800658	0.09936242689574507	2.593035202287678	1.515893246956824	0.2397931473803265	2.630405645649092	1.292152330926013	0.3350844593660682	2.470059244274581	1.157593655489955	0.2757824268615073	2.366318583146267	1.156680025810447	0.2984200315922399	2.350280095773071	1.179990686819515	0.2733043587217262	2.385756459302595	1.158487188181621	0.3084050642554756	2.643753639922495	1.520943834269002	0.03046943506444008	2.61864063124032	1.514409191117775	-0.1020291543943319	2.427864632508056	1.376073272327042	-0.2599945527659313	2.195520038283627	1.349681662764948	-0.2863439057220946	2.12574591794489	1.349959787026229	-0.3294886342240884
367	14.266667	2.638199573359127	1.01124181452091	0.07612816311197308	2.616201435743949	1.192670218979083	0.06508641773252002	2.607933234510954	1.338726406214503	0.06051184336502618	2.643897263509896	1.558001539300341	0.06620845821448706	2.634111606901304	1.52179236440702	0.09993670018271614	2.593140785312968	1.515638971625598	0.2396090869764626	2.628329984754311	1.293305554526278	0.3360036501922306	2.471479667462676	1.157033803877849	0.2766097982788899	2.365745335211598	1.156213809722468	0.2990485977533611	2.348984948496676	1.18001655952962	0.2740492022317299	2.385213813333625	1.157527605112351	0.3087968429892285	2.643832394398299	1.521396466741833	0.03098773418739491	2.619950306052694	1.514223688940694	-0.1020224429939217	2.428815679498981	1.376679047497755	-0.2606540267108151	2.196843385674095	1.349070730945349	-0.2857197259013506	2.12058155929518	1.342339343278512	-0.3312265691132374
368	14.333334	2.634561116371007	1.012692238298533	0.07807224424515548	2.612950042487075	1.194187605707632	0.06707141358495168	2.606019280447539	1.340357962100034	0.06323430033462549	2.642364706103772	1.559701055705861	0.07015154028618625	2.632037727206928	1.523451199354181	0.10355744298846	2.589566215434823	1.514539691146738	0.2409208860444021	2.64333964189988	1.294368429687136	0.3461474193021729	2.466577388478356	1.165380273768328	0.2814258441585776	2.370021871596312	1.162002201649444	0.2944373465784339	2.349913015534127	1.179448642399543	0.2775706711078055	2.387847036017865	1.155053911275203	0.3140341271849042	2.642838578760194	1.523116380330193	0.03490437239887412	2.623838973821851	1.513827418863188	-0.09908831327216518	2.434157026556048	1.377316256750301	-0.2641590907740289	2.200696095663135	1.353921943256023	-0.288702925930174	2.131811885700821	1.354808740868461	-0.3296627282406712
369	14.366667	2.632090766094064	1.013686906615004	0.0799362701749432	2.610475324245016	1.195208538512451	0.06895218259905983	2.604200239956556	1.341440495286126	0.06570148882179018	2.640324356224503	1.560884521943027	0.0738038700635891	2.629380275920588	1.524596706108489	0.1067925915820625	2.5842937686139	1.513770160109164	0.2426833813195681	2.641913553149966	1.289761104930455	0.3518377894835464	2.458214144484843	1.176950785936376	0.2727478770498242	2.374373475053858	1.176304136220944	0.2825156153639248	2.351495771310978	1.184793351640783	0.2744076024981996	2.387768147124622	1.157503744408716	0.3033681363688663	2.641544739686695	1.524307544092511	0.03864053321885852	2.626701659803588	1.513608934999162	-0.09552658995630933	2.437360319637678	1.375824047181989	-0.2621413874061749	2.201372441915719	1.366112574841325	-0.2926068126152681	2.133941215627416	1.370239919921683	-0.3255010061036614
370	14.4	2.629164701042277	1.014777909384928	0.08226936860130486	2.607347728246919	1.196311598629135	0.07131898464462086	2.601681075290676	1.342601882347088	0.06885023833722405	2.637170798103941	1.562185467250859	0.07854674833229014	2.625284463293096	1.525846806932868	0.1108956143010148	2.575645269726893	1.512936286032764	0.2449611798530011	2.627263726586266	1.27989450111332	0.35210061638627	2.444463574187303	1.195094991601079	0.2474915928613196	2.367558283420348	1.200841681405187	0.2571331191721624	2.351025147166296	1.203235737827636	0.2572335454436794	2.383412342742613	1.169805383774302	0.2636076686397059	2.639573934585588	1.5256171161254	0.04358045840068574	2.630321600050164	1.513378653209414	-0.09033646178494145	2.435967634549834	1.37111011899937	-0.2511506128008789	2.200347170150801	1.378049710206199	-0.2838192458885083	2.134845521077649	1.382835924533608	-0.316249453204182
371	14.433334	2.625835912457998	1.015883253386706	0.08480338049902013	2.603602600137965	1.197410534477946	0.07393607460381148	2.598439792518378	1.343751615269974	0.07243992255330331	2.632809987820595	1.563508755652987	0.08410047760839888	2.619617405408286	1.527105608469987	0.1155604573224765	2.563299950707614	1.512108868057574	0.2470733993898425	2.598997758868307	1.266969741310935	0.3478448042747888	2.430388584882201	1.219886871135598	0.2121941790014502	2.346544694105823	1.230616095075963	0.2214232789028465	2.354829151691325	1.232266325122024	0.2243185551341058	2.382821217725202	1.199460463576993	0.2126757480991757	2.6368818604377	1.526951421412927	0.0494825725837715	2.634855424729529	1.5131472645217	-0.08359791181778801	2.436856004337967	1.361651461645929	-0.2361776251353213	2.205456357205555	1.383601519654339	-0.2822304296526456	2.145950628507753	1.389236436898755	-0.3260960907945117
372	14.466667	2.622202562912321	1.016928649498463	0.0872336465949672	2.599345017592625	1.198427922451649	0.07653005020612874	2.594486797068817	1.344807085256861	0.07613712770254477	2.627257382293362	1.564761250019284	0.09004720642724443	2.612385772561386	1.528281902336594	0.1203581637004932	2.547434977103216	1.511373382354933	0.2481655466502313	2.559843801796032	1.25418645269433	0.3405981937147271	2.418402290729573	1.25159973373696	0.1785496135523442	2.348014104737863	1.274505241022178	0.1784883719119918	2.381519341222566	1.275056464572666	0.1817048182549461	2.407518616337092	1.248516567210857	0.1630485398195944	2.633482928222358	1.528218082158845	0.05596335003651386	2.640366225814462	1.512937996540745	-0.07553294343180691	2.453166647929468	1.346632808565408	-0.2248270017877081	2.224343759329863	1.379103012996075	-0.278300893329062	2.158090732949	1.381899674698934	-0.3321531966719607
373	14.5	2.618384592345965	1.017876986417387	0.08928303219017884	2.594717769000238	1.199323033594637	0.07881974916362824	2.589857154228208	1.345721511842206	0.07953423156810972	2.620618709189674	1.565879525267685	0.09582933819997762	2.603701703380888	1.529320187887504	0.1247422818384387	2.528324452255082	1.510869879410772	0.2470801377881199	2.509284040499348	1.244371759069569	0.3280129915744333	2.404976782705079	1.28894014871629	0.1461682168956447	2.374860128010072	1.335446154479623	0.1262591274689178	2.433139452475402	1.347498382220087	0.1301676291265968	2.460830818318862	1.320998430185628	0.1022230918003268	2.629442797678618	1.52935120612806	0.06249649491551557	2.646606195297251	1.512787108381364	-0.06652732772598605	2.487138485281778	1.326444205239971	-0.2194570972589339	2.258790263607195	1.367573867607828	-0.2656824967272195	2.170052899206024	1.368150362491594	-0.2872188425271981
374	14.533334	2.614537641329141	1.018721070695169	0.09072890088907576	2.589920481662549	1.200084750979749	0.08054884249502525	2.584678129292377	1.346477965742204	0.08221822617079035	2.61317857315719	1.566823535882576	0.1008676870337009	2.593914646093324	1.53019221758591	0.1281665089874076	2.506850605970446	1.510772927361967	0.2427227393438332	2.452801477239554	1.241273199334398	0.3095104668257727	2.385207719208158	1.323828670978934	0.1151502831854688	2.366233441175287	1.384134025273362	0.07875116411638458	2.453997252789811	1.389056521608209	0.08755753091291929	2.476621348089493	1.381139165503053	0.06057060723071668	2.624930587942504	1.53030709731445	0.0685141097902532	2.653217803737457	1.512747464585908	-0.0570963339812262	2.528231361406333	1.304384465175678	-0.215616674962829	2.301274934656476	1.355236463284754	-0.2620630695671993	2.206966578638742	1.357569389961233	-0.2837496644231531
375	14.6	2.607336155115267	1.019937910780124	0.09160976261289429	2.580636140529883	1.201038772131653	0.08209211916323976	2.573721846632168	1.347324834490859	0.08507568826352582	2.597537856388652	1.56789369746802	0.1079132112353603	2.573156668978612	1.531179354739702	0.1315465060369461	2.462028705718691	1.511885866124187	0.2254452710608293	2.341606517539393	1.259711491477682	0.2686878431452162	2.321256133135078	1.365454227298841	0.05951494909710829	2.306451857779516	1.424891360658474	0.01726220075591236	2.396808931291976	1.434435381808235	0.02568360625650784	2.419394907631101	1.434274647506035	0.01294319366477973	2.615502801398515	1.531390200315673	0.07810544450120263	2.666511899867407	1.513129394457226	-0.03802091122955283	2.642396257995689	1.265602120936328	-0.1872825208939737	2.409449825086055	1.316205767419182	-0.2245728868306911	2.315733975250313	1.330782731129631	-0.2624077884616882
376	14.633334	2.604274428835791	1.020193879838509	0.09120466092964072	2.576609381536615	1.201117504966778	0.08209515330130605	2.568727527808618	1.347295737096418	0.08556227510280302	2.590406410190386	1.567860705332729	0.1100755547077771	2.56361848301562	1.531149003730288	0.1318060417878485	2.442395700525188	1.512929484747748	0.2151630736677369	2.297038406085142	1.278709403783143	0.2488263683116632	2.271569343327851	1.372025793072938	0.03413536153296232	2.249512161637771	1.423811947778125	-0.01619783016804544	2.341568536611765	1.421292295829615	-0.002624633045239943	2.364640675192702	1.424571819822946	-0.01152216063815352	2.611254046430375	1.531357680578924	0.08173164135055651	2.673241679968101	1.513565768856405	-0.02857732470490566	2.712167402949555	1.255692243145946	-0.147312521638638	2.484500379403245	1.291931731700095	-0.214045465481691	2.40158530528656	1.328718081099424	-0.2407841565098904
377	14.666667	2.601769023411276	1.020179813225	0.09046552862897096	2.573301312089979	1.200913880636458	0.08183824060017031	2.564620568238846	1.346960717719586	0.08580571938510348	2.584510344725264	1.56745462289738	0.1116569549995134	2.555694324459067	1.530779238559184	0.131563161874098	2.427267384276833	1.514100083180695	0.2058868568224997	2.268240926211241	1.300869603009101	0.2303741480584908	2.219962206743872	1.372996701854391	0.0137480961446782	2.197387608028781	1.414775402443639	-0.05166145740669713	2.28581746802188	1.407714623331494	-0.02931260911329947	2.310977927836141	1.411260308748091	-0.03601760406450545	2.607796987491904	1.530940215876977	0.08479644522061477	2.680312922117636	1.514154454352545	-0.01940642550229156	2.772611278288533	1.255891982667333	-0.09252881920854503	2.558398885427443	1.272026055313179	-0.1959192154457516	2.487509166982054	1.322738525484772	-0.2221787348881979
378	14.7	2.599908538912394	1.019913542174727	0.08963315243769736	2.570859874940997	1.200464738336387	0.08159052080226348	2.561663358807865	1.346371724446418	0.08614552024712077	2.580261568135777	1.566750944768259	0.1129984759479261	2.549935536338226	1.530147105901599	0.1312486677968538	2.417643791075032	1.515130808277242	0.1985818556311224	2.25023821507863	1.322389101723251	0.2063223397441498	2.175573071696593	1.372654629228047	-0.008094442957668663	2.154851742058939	1.401212067213186	-0.083963463103862	2.236290347444469	1.417707117628942	-0.05603478418828651	2.265778306321686	1.397016073341309	-0.06171313697129635	2.605383213671259	1.530203824829125	0.08755148896456127	2.687712115639407	1.514834424103709	-0.01079984395749205	2.813440553672902	1.264399848293149	-0.03887812425523233	2.620481176047273	1.260621316457033	-0.168423386055415	2.54569404850691	1.313023363963709	-0.1841419608187647
379	14.766667	2.598040334976564	1.018830810921965	0.08842365228285221	2.568504317264354	1.199083018354107	0.08182620274041695	2.559072087981029	1.344725297854607	0.08778538267061775	2.576647564762334	1.564824298925814	0.1158513583121555	2.544770635520158	1.528455874437428	0.131411572664232	2.411548803915906	1.515838464131672	0.1891039468012943	2.220970949689263	1.358890406171357	0.1372042632320191	2.114844212413201	1.367882191660925	-0.07149601448890446	2.100766522357866	1.369591115097992	-0.1348331423874947	2.17429001682758	1.403612594144429	-0.1111388308869436	2.169779630152832	1.347906277479258	-0.09769197850664944	2.603655959643937	1.528135011008253	0.09283792747351327	2.701820702208197	1.516164986973519	0.003693831275458145	2.848889063596125	1.290123060063129	0.01624026895743509	2.689355692490097	1.252817665933844	-0.150784753721195	2.5886194154056	1.285095644230408	-0.1989133145885263
380	14.8	2.597848966323812	1.018160555096798	0.08828588663729092	2.56832435940002	1.198309268822625	0.08248126073735013	2.559009498533734	1.343840498395336	0.08917734861170269	2.576634509625118	1.563812931307677	0.1176384088586194	2.544463140777024	1.527590168919955	0.1321281192596109	2.411222263530266	1.515253780908375	0.1855736966237875	2.211306846921679	1.371894504015181	0.09384458219108992	2.097811880373246	1.364603872033963	-0.1135134170586177	2.08194667327722	1.357072082728279	-0.1638146559401822	2.137743879652464	1.386801442904786	-0.1440292745087225	2.114370507839622	1.333304284722105	-0.12838867092262	2.603956093253053	1.52701969449248	0.09562447417398422	2.707419962055313	1.516720988603007	0.009481177091810639	2.881939028878654	1.301436270910952	0.06173712973250449	2.721510992726238	1.248210075170888	-0.09262443078549634	2.632331780050889	1.27702944837762	-0.1028948099360723
381	14.833334	2.597975567579458	1.017475889900918	0.08835480942380204	2.568538601487965	1.197547630124783	0.08330136865062232	2.559355757600975	1.342983045177316	0.09064179915909799	2.577236802931402	1.562848309814006	0.1193677514342773	2.544908127739676	1.52677793556696	0.1329874257047107	2.410930083588784	1.514091982049646	0.1818897997646031	2.206315370335649	1.380647159179118	0.05637769263357491	2.085549039046886	1.36388619699808	-0.1480573625806749	2.032705695617368	1.350157572323759	-0.1892949952782566	2.10284977151907	1.372775882525785	-0.1738992501559083	2.05980498757525	1.319076836375808	-0.1774310446502792	2.604660430756881	1.525937785192372	0.09817958346554191	2.711390565179714	1.517171845306201	0.01386678022708417	2.8944123773905	1.306647338026774	0.08632711348329256	2.729818348991016	1.240445270386302	-0.06501359111636565	2.637148131993699	1.266560532281795	-0.05575850490046137
382	14.866667	2.598277990030495	1.016801039740389	0.08850443041544351	2.568945313889385	1.196814890882117	0.08410658615253887	2.559833873423002	1.342167012386402	0.09193287373266684	2.578048221817748	1.561946174767984	0.1207676049401724	2.545587727769946	1.526027264372057	0.133714631890433	2.410206118662301	1.512550906537054	0.1780254199296781	2.203628980815763	1.384639553587934	0.0343224189699845	2.080124510418007	1.364295252102312	-0.1682594706768409	2.004998007223089	1.347757313666645	-0.2027532835315773	2.090316362547891	1.369936095740475	-0.1937828926033487	2.018670576682697	1.305984664333821	-0.2112388028822746	2.605505389042557	1.52491205865047	0.1002398159276222	2.713744063286147	1.517533975774755	0.01685756848947046	2.883006908362514	1.306784526895115	0.08162851986934906	2.717837726307014	1.231730286858624	-0.07534287856552353	2.611702969028038	1.246040474994729	-0.05864230920594287
383	14.9	2.598670947869048	1.016142823642178	0.08869199147791455	2.569444615474917	1.196112337284151	0.08485497684481086	2.560340238935932	1.341390549909195	0.09302289957039903	2.578907584174142	1.561102890067749	0.1218345107334467	2.546305129624877	1.525332133355436	0.1342580490047469	2.409234781530801	1.510815413337779	0.1742302005072198	2.201280996116619	1.385567357355829	0.02682527731285278	2.079765094555585	1.364719278323948	-0.1759274284370855	2.003663841213593	1.347787573279686	-0.2064576710183839	2.089326542140106	1.370967277744915	-0.2021192498703236	2.010760530408465	1.30155191828343	-0.2228683373602529	2.606386057527727	1.523941885741195	0.1018466228650555	2.715065840376194	1.517829932388463	0.0188764425814554	2.878249989293873	1.306136304932468	0.07104476027365286	2.721190499447207	1.2256155662027	-0.0963968237094968	2.624988645914905	1.230505068759346	-0.09210274293897598
384	14.966667	2.599542509964407	1.014868849157521	0.08918757123696866	2.570513283881763	1.194772894667481	0.08632002846966826	2.561282867036574	1.339920013769957	0.09494087349647004	2.580573289399169	1.559537422610364	0.12350651087323	2.547629514630469	1.524056907519709	0.135116357871426	2.406873938440112	1.507131678051102	0.1674071943917073	2.192014072197585	1.38377345156416	0.03679265638339058	2.086486953888757	1.366978429223457	-0.1732221904060154	2.001723986013288	1.352679992195986	-0.1994688886731437	2.093534115477133	1.379933282614392	-0.2031418730338022	2.010954317979512	1.312747089244608	-0.224058021162043	2.608116638788414	1.522115567961976	0.1044109417136762	2.716095817019534	1.518304201906783	0.02151954820770104	2.880690673533533	1.304710143809283	0.06890620566203187	2.70676632620099	1.229467918401848	-0.07406072311827953	2.619020944667361	1.238679290474611	-0.05590496056960282
[truncated: 48 more columns]
