# Supplementary material for: Simulation of Human Movement in Zero Gravity
Source: Sensors (Basel). 2024 Mar 9;24(6):1770. doi: 10.3390/s24061770 (PMC10976247; doi:10.3390/s24061770)
Supplement: Supplementary file 1 [file sensors-24-01770-s001.zip › supplementary/motion_data/7 Punches/motion1_raw.trc]

PathFileType	4	(X/Y/Z)	sample.trc
DataRate	CameraRate	NumFrames	NumMarkers	Units	OrigDataRate	OrigDataStartFrame	OrigNumFrames
0.033333333333333333	0.033333333333333333	384	32	m	0.033333333333333333	1	384
Frame#	Time	PELVIS			SPINE_NAVEL			SPINE_CHEST			NECK			CLAVICLE_LEFT			SHOULDER_LEFT			ELBOW_LEFT			WRIST_LEFT			HAND_LEFT			HANDTIP_LEFT			THUMB_LEFT			CLAVICLE_RIGHT			SHOULDER_RIGHT			ELBOW_RIGHT			WRIST_RIGHT			HAND_RIGHT
		X1	Y1	Z1	X2	Y2	Z2	X3	Y3	Z3	X4	Y4	Z4	X5	Y5	Z5	X6	Y6	Z6	X7	Y7	Z7	X8	Y8	Z8	X9	Y9	Z9	X10	Y10	Z10	X11	Y11	Z11	X12	Y12	Z12	X13	Y13	Z13	X14	Y14	Z14	X15	Y15	Z15	X16	Y16	Z16
1	0	2.467607177734375	1.208669250488281	0.1218561248779297	2.43612890625	1.382494995117187	0.1192418975830078	2.413394287109375	1.5218916015625	0.1183986434936523	2.436746826171875	1.735060607910156	0.1337887115478516	2.4191328125	1.69944677734375	0.161670654296875	2.34350927734375	1.659932861328125	0.2746307067871094	2.319015625	1.389434906005859	0.3080864868164063	2.235796875	1.184076080322266	0.2476156616210937	2.244872314453125	1.089159591674805	0.2463845672607422	2.333583740234375	1.031950071334839	0.2288540191650391	2.314471435546875	1.071176124572754	0.2068694458007813	2.44844775390625	1.699959899902344	0.1018239593505859	2.49911572265625	1.668442993164063	-0.01393443298339844	2.545416259765625	1.3966220703125	-0.05538845062255859	2.460033447265625	1.185258972167969	-0.101581298828125	2.533456298828125	1.113490943908691	-0.1020290603637695
2	0.03333399999999997	2.470794189453125	1.206752502441406	0.1218471603393555	2.439203857421875	1.381341339111328	0.1174517364501953	2.416593994140625	1.521397583007813	0.1153395538330078	2.4403359375	1.735461730957031	0.1314257965087891	2.422628173828125	1.699622131347656	0.1593453826904297	2.3490048828125	1.661362976074219	0.2748414001464844	2.323213623046875	1.389558868408203	0.3069425964355469	2.2388583984375	1.178777236938477	0.2658087463378906	2.26009765625	1.092493072509766	0.2300301818847656	2.34503759765625	1.026617094039917	0.2305009460449219	2.310293212890625	1.071050308227539	0.205815673828125	2.45201123046875	1.700284240722656	0.099195068359375	2.50519189453125	1.668408081054688	-0.01600657463073731	2.540960693359375	1.393667694091797	-0.05721352767944336	2.462680419921875	1.180772323608398	-0.1132560958862305	2.543658447265625	1.117436073303223	-0.1049367599487305
3	0.06666699999999981	2.473176025390625	1.206566955566406	0.1223531112670898	2.439676513671875	1.380919647216797	0.1162378997802734	2.41570361328125	1.520860778808594	0.1128477783203125	2.439268310546875	1.735347412109375	0.1260721969604492	2.42156982421875	1.69983642578125	0.1544942474365234	2.354072265625	1.661651000976562	0.2738588562011719	2.327656494140625	1.389113952636719	0.3011124877929687	2.24763818359375	1.175425704956055	0.2654416809082031	2.26167431640625	1.087251571655274	0.2304854278564453	2.346102783203125	1.020565853118897	0.2292509460449219	2.324145751953125	1.07190625	0.1981714935302734	2.450994140625	1.699716674804687	0.09428974914550781	2.511494140625	1.668003662109375	-0.01743429183959961	2.534106201171875	1.391906799316406	-0.06065758132934571	2.474216064453125	1.173260345458984	-0.1181363830566406	2.5466474609375	1.09971647644043	-0.1162944717407227
4	0.09999999999999964	2.475916015625	1.20635954284668	0.1192150650024414	2.44326416015625	1.380956634521484	0.1150468063354492	2.41938623046875	1.520959594726563	0.1129031982421875	2.44447412109375	1.73506396484375	0.1295817108154297	2.42676123046875	1.699184448242188	0.1575402221679688	2.357777099609375	1.657469543457031	0.2748813171386719	2.3312646484375	1.384432067871094	0.2969408569335937	2.25723046875	1.167704345703125	0.2669152221679688	2.269592041015625	1.082048202514649	0.2256051483154297	2.35325537109375	1.014408476829529	0.2279232177734375	2.3302470703125	1.066057678222656	0.1935054321289063	2.4557177734375	1.699899169921875	0.09710250854492188	2.511703369140625	1.667847473144531	-0.01687786674499512	2.53894287109375	1.392333709716797	-0.06139826583862305	2.477242431640625	1.174224395751953	-0.119140869140625	2.5491845703125	1.100362121582031	-0.1246383743286133
5	0.1333339999999996	2.478087890625	1.206059768676758	0.1176773834228516	2.445625	1.380591003417969	0.1136204833984375	2.4225009765625	1.520643859863281	0.1119035720825195	2.44782275390625	1.734545959472656	0.1292059783935547	2.4298798828125	1.698655517578125	0.1569543609619141	2.3600419921875	1.658681274414063	0.2742972717285156	2.33523193359375	1.38553515625	0.2949811096191406	2.266350830078125	1.166898010253906	0.2676768798828125	2.272104736328125	1.081493461608887	0.2245640106201172	2.356874755859375	1.015305995941162	0.2244240417480469	2.329234619140625	1.063378765106201	0.1880004425048828	2.4592109375	1.699453857421875	0.09674122619628907	2.5152744140625	1.667922729492187	-0.01725966453552246	2.538593505859375	1.392224731445312	-0.06185286712646484	2.481673583984375	1.172804336547852	-0.1189922790527344	2.55760205078125	1.104066123962402	-0.1316082458496094
6	0.1666669999999995	2.4819208984375	1.207335876464844	0.1141909027099609	2.45009375	1.382735443115234	0.1095504302978516	2.427076904296875	1.523406494140625	0.1071752548217773	2.45477490234375	1.7379072265625	0.1248912963867188	2.43643798828125	1.702002624511719	0.1527281188964844	2.366576904296875	1.660552490234375	0.2702782287597656	2.340437255859375	1.386169128417969	0.2883258666992187	2.276589599609375	1.164290145874023	0.267384521484375	2.27915625	1.08259935760498	0.2165527038574219	2.36214892578125	1.013728484153747	0.2107158966064453	2.33559619140625	1.063252941131592	0.1812184448242188	2.4657783203125	1.702609436035156	0.09220143890380859	2.524126220703125	1.671347961425781	-0.02136538124084473	2.543894287109375	1.394185607910156	-0.06608224487304687	2.480683837890625	1.175730392456055	-0.1243610382080078	2.55683984375	1.107435523986816	-0.1409701690673828
7	0.1999999999999993	2.485579345703125	1.208614212036133	0.1100332183837891	2.45370458984375	1.383998443603516	0.1070812454223633	2.43187939453125	1.524844665527344	0.1067934341430664	2.4586494140625	1.739192199707031	0.1269836730957031	2.440173828125	1.7029482421875	0.1542629089355469	2.369478759765625	1.665162231445313	0.2725058898925781	2.346308837890625	1.390373748779297	0.2871127014160156	2.282609130859375	1.169047180175781	0.2611002502441406	2.2860009765625	1.088646896362305	0.2083392791748047	2.36431494140625	1.014330156326294	0.2064839630126953	2.337982666015625	1.068647079467773	0.172814712524414	2.4700888671875	1.704280395507813	0.09404781341552734	2.526452880859375	1.675504272460937	-0.02113031578063965	2.54957177734375	1.398667572021485	-0.06583598327636719	2.48496728515625	1.180912139892578	-0.1249734039306641	2.56201611328125	1.115174034118652	-0.1468072814941406
8	0.2333339999999993	2.487791015625	1.208921752929688	0.1064034881591797	2.45539794921875	1.383994445800781	0.1036022033691406	2.4349033203125	1.524864562988281	0.1043993759155273	2.45932666015625	1.739245300292969	0.1243984375	2.441059814453125	1.7029013671875	0.1515787048339844	2.3714365234375	1.666495910644531	0.2706794128417969	2.350581787109375	1.391892303466797	0.285935791015625	2.2888095703125	1.170117156982422	0.2616449584960938	2.287715576171875	1.090259712219238	0.2081783752441406	2.363568359375	1.015207745552063	0.1925270233154297	2.34015380859375	1.072201034545898	0.1677466278076172	2.47132763671875	1.704442810058594	0.09163614654541016	2.53042626953125	1.677766662597656	-0.02249102210998535	2.56150341796875	1.401684143066406	-0.06483699035644531	2.481781005859375	1.19074609375	-0.1289066467285156	2.565907470703125	1.132929382324219	-0.1459003753662109
9	0.266667	2.491427734375	1.211300399780273	0.1038316497802734	2.460755859375	1.387626556396484	0.101744873046875	2.439035888671875	1.529059143066406	0.1016244201660156	2.4671474609375	1.744185974121094	0.1209141387939453	2.4482998046875	1.708046691894531	0.1484248962402344	2.375976318359375	1.667231628417969	0.2653522338867187	2.3539853515625	1.391324157714844	0.2812978210449218	2.297688720703125	1.166439712524414	0.2612272644042969	2.29165380859375	1.093687042236328	0.1979549255371094	2.36162353515625	1.012162640571594	0.1834681549072266	2.346697265625	1.073624137878418	0.159750732421875	2.47851806640625	1.70890478515625	0.08805534362792969	2.537831787109375	1.681628479003906	-0.02659889984130859	2.565970458984375	1.404168823242188	-0.07157608795166015	2.487758544921875	1.191423477172852	-0.135972900390625	2.57295556640625	1.13237174987793	-0.1445819702148438
10	0.2999999999999998	2.492749267578125	1.211568099975586	0.1042204055786133	2.461072021484375	1.387720092773437	0.1009626235961914	2.440324951171875	1.529315856933594	0.1009015045166016	2.46667236328125	1.744537658691406	0.1218407440185547	2.447622802734375	1.708114624023438	0.1488437805175781	2.3769814453125	1.667182800292969	0.2667751770019531	2.356172119140625	1.391008880615234	0.2800350341796875	2.301947509765625	1.165626190185547	0.2595354309082031	2.296932373046875	1.095933502197266	0.1928065948486328	2.364735595703125	1.013348124504089	0.1744493255615234	2.3365390625	1.077321197509766	0.1514323577880859	2.4788134765625	1.709515075683594	0.08897219848632812	2.5431884765625	1.682384155273438	-0.02297240447998047	2.567020263671875	1.404720794677734	-0.0693676528930664	2.493234130859375	1.191414505004883	-0.1371451263427734	2.576588623046875	1.130874313354492	-0.1516082458496094
11	0.3333339999999998	2.494198486328125	1.212447601318359	0.101100341796875	2.46380908203125	1.388507293701172	0.09853224182128906	2.443911376953125	1.529961242675781	0.0990048828125	2.470637451171875	1.744656188964844	0.1207398910522461	2.451178466796875	1.70829736328125	0.1473722686767578	2.378036865234375	1.668711730957031	0.2639140014648437	2.368228271484375	1.392938812255859	0.2852368774414062	2.313211669921875	1.168910079956055	0.2579342346191406	2.303451904296875	1.10921134185791	0.1828220367431641	2.35870849609375	1.017663791656494	0.166157958984375	2.340421630859375	1.089689628601074	0.1420657653808594	2.483045654296875	1.70973583984375	0.08799818420410156	2.54337060546875	1.680803039550781	-0.02545819473266601	2.57081591796875	1.404006317138672	-0.07190912628173828	2.496498291015625	1.191303131103516	-0.1395121002197266	2.5801865234375	1.131617233276367	-0.1542365570068359
12	0.3666669999999996	2.494183837890625	1.212352035522461	0.1000166702270508	2.46383203125	1.38851904296875	0.09732904815673828	2.444619384765625	1.530147644042969	0.09812824249267578	2.471106201171875	1.745103210449219	0.1187843704223633	2.451791259765625	1.708817504882812	0.1456712951660156	2.379689697265625	1.668534790039062	0.262720458984375	2.37410595703125	1.392502685546875	0.2842437133789062	2.3235849609375	1.167098861694336	0.2584971618652344	2.306139404296875	1.111018707275391	0.1819319763183594	2.3611640625	1.020358421325684	0.1600655364990234	2.3493046875	1.090834632873535	0.1382249603271484	2.48345458984375	1.710031127929688	0.08614018249511719	2.544834228515625	1.680566467285156	-0.02669861221313477	2.573362548828125	1.403556762695312	-0.07218512725830079	2.501988037109375	1.189828002929687	-0.1401863098144531	2.584595458984375	1.128293579101562	-0.1537739715576172
13	0.3999999999999995	2.49433349609375	1.212860443115234	0.09930718994140625	2.465181640625	1.389287231445313	0.09752069091796875	2.445413330078125	1.530876892089844	0.09812336730957032	2.472695068359375	1.745855712890625	0.1180706024169922	2.453586669921875	1.709662231445312	0.1452506408691406	2.38237841796875	1.669070983886719	0.2627835388183594	2.380120849609375	1.392849517822266	0.283364990234375	2.329765869140625	1.167351058959961	0.2575906982421875	2.306857666015625	1.114205909729004	0.1803438720703125	2.36335546875	1.024382434844971	0.1586454620361328	2.3461005859375	1.091367095947266	0.1356780548095703	2.4845859375	1.710680847167969	0.08534819030761719	2.54261181640625	1.679633666992188	-0.02887111854553223	2.57950390625	1.403429016113281	-0.07367697143554687	2.50608837890625	1.18994401550293	-0.1404663848876953	2.590346435546875	1.13136279296875	-0.1568803863525391
14	0.4333339999999994	2.495728515625	1.213680435180664	0.09764633178710938	2.46678564453125	1.390165771484375	0.09473909759521484	2.4483955078125	1.531972351074219	0.09526280212402344	2.47811962890625	1.746612670898438	0.1158653411865234	2.457899169921875	1.710677978515625	0.1425994262695313	2.382551025390625	1.671679870605469	0.2581108703613281	2.38107763671875	1.394926177978516	0.2709661560058594	2.356220947265625	1.163999374389648	0.2596649780273437	2.31343310546875	1.127067535400391	0.1813992767333985	2.365472900390625	1.036582195281982	0.1524093322753906	2.34000048828125	1.096006896972656	0.1335863800048828	2.490286865234375	1.711266967773438	0.08341363525390624	2.550853271484375	1.6800615234375	-0.02946853637695312	2.579521728515625	1.402941558837891	-0.07501586151123046	2.510556884765625	1.187518447875977	-0.1404922027587891	2.5957734375	1.129553771972656	-0.1540388336181641
15	0.4666669999999993	2.495916748046875	1.213711364746094	0.09745604705810547	2.46701708984375	1.390221099853516	0.09448099517822266	2.448614990234375	1.532041076660156	0.09492327880859375	2.4782060546875	1.746736145019531	0.1153805999755859	2.45801220703125	1.710802185058594	0.1421449737548828	2.38285498046875	1.671711486816406	0.2577676086425781	2.38204638671875	1.394921936035156	0.2705171508789063	2.3578349609375	1.163899185180664	0.2592886352539063	2.314920166015625	1.12669393157959	0.1812100677490234	2.366875732421875	1.036128120422363	0.1522793884277344	2.3414130859375	1.095009483337402	0.1337366943359375	2.490391357421875	1.711373413085937	0.08294659423828125	2.551088134765625	1.680177795410156	-0.02988392066955567	2.5805576171875	1.403085693359375	-0.07526714324951173	2.512656005859375	1.187243728637695	-0.1405610961914062	2.59851123046875	1.130511917114258	-0.1553205871582031
16	0.5	2.49738232421875	1.214316589355469	0.0963623275756836	2.46807177734375	1.390964691162109	0.09339094543457031	2.449079833984375	1.532871215820312	0.09368341827392578	2.48034228515625	1.74747802734375	0.115188346862793	2.460105224609375	1.711481323242187	0.1419384155273437	2.389380615234375	1.669910400390625	0.2596749572753906	2.37772314453125	1.392790374755859	0.2553332214355469	2.371213623046875	1.160059814453125	0.2544092254638672	2.31665966796875	1.132640151977539	0.1794732818603516	2.362247314453125	1.040043174743652	0.1461147003173828	2.3287099609375	1.095643524169922	0.1342267303466797	2.49202734375	1.712188171386719	0.08240665435791016	2.552736572265625	1.680684020996094	-0.03050662612915039	2.578396240234375	1.403065368652344	-0.07696971130371094	2.521542724609375	1.182938934326172	-0.1394184875488281	2.602707763671875	1.119355400085449	-0.1536103363037109
17	0.533334	2.49654833984375	1.212835601806641	0.09515818023681641	2.46882177734375	1.389476043701172	0.09309867858886718	2.451015869140625	1.531312622070312	0.0941815185546875	2.4801259765625	1.746156555175781	0.1127826385498047	2.46043408203125	1.710349853515625	0.1400518951416016	2.388434814453125	1.670187072753906	0.2572371826171875	2.380029296875	1.393343933105469	0.2554319763183594	2.3735390625	1.160968154907227	0.2543604736328125	2.315680419921875	1.135803451538086	0.1813257598876953	2.360978271484375	1.043634624481201	0.1469395751953125	2.329637451171875	1.095757720947266	0.134668701171875	2.491983154296875	1.710630920410156	0.08043460083007813	2.55388818359375	1.679800964355469	-0.03177853012084961	2.577963623046875	1.402637756347656	-0.07918232727050781	2.52344970703125	1.18227880859375	-0.1415424346923828	2.605564697265625	1.120232429504395	-0.1559101257324219
18	0.5666669999999998	2.49671484375	1.21297297668457	0.09499656677246093	2.469958984375	1.390193115234375	0.09375709533691406	2.4508212890625	1.532196655273438	0.094144287109375	2.484390625	1.746646362304688	0.1155251159667969	2.464375244140625	1.710728698730469	0.1426194152832031	2.39134521484375	1.668357604980469	0.2587943115234375	2.3834873046875	1.390886413574219	0.2540286712646485	2.37740576171875	1.157982009887695	0.2504255218505859	2.316078857421875	1.134743911743164	0.1793096008300781	2.361307861328125	1.040081111907959	0.1514250793457031	2.31869921875	1.09140242767334	0.1401334533691406	2.495110595703125	1.711311218261719	0.08240380859375	2.55256787109375	1.679537536621094	-0.03224691772460937	2.582208251953125	1.402293365478516	-0.07995169067382812	2.524177490234375	1.181835006713867	-0.1408475341796875	2.6034208984375	1.115751251220703	-0.1550933532714844
19	0.5999999999999996	2.498345458984375	1.211908828735352	0.09029701995849609	2.4712646484375	1.388847351074219	0.09109342193603516	2.45290478515625	1.5307421875	0.09375026702880859	2.485395751953125	1.745042358398437	0.1154150161743164	2.465416015625	1.709068481445313	0.1423446044921875	2.3905205078125	1.667890014648437	0.2575267639160156	2.380284423828125	1.390833282470703	0.2543528900146484	2.37225439453125	1.158272323608398	0.2521473236083984	2.314330078125	1.133881423950195	0.1787706604003906	2.364491455078125	1.040917797088623	0.1543707885742187	2.321263671875	1.090037658691406	0.1388243103027344	2.49643017578125	1.709820434570313	0.08237258148193359	2.552704345703125	1.678821533203125	-0.03287860107421875	2.581294189453125	1.401997039794922	-0.08148245239257812	2.5258203125	1.180903503417969	-0.1412648010253906	2.60449951171875	1.113376220703125	-0.1496954345703125
20	0.6333339999999996	2.499593505859375	1.207175704956055	0.08898472595214844	2.472014892578125	1.38300634765625	0.0884451904296875	2.455807373046875	1.524326782226562	0.09183846282958984	2.482926025390625	1.7382958984375	0.1116479644775391	2.46367626953125	1.702317077636719	0.138592514038086	2.39290869140625	1.666557312011719	0.2571314086914063	2.374238525390625	1.391507751464844	0.25604638671875	2.35897265625	1.160628128051758	0.2554593658447266	2.311345703125	1.125383926391601	0.1798433685302734	2.365968994140625	1.035674221038818	0.1555796203613281	2.325026123046875	1.089914710998535	0.1377840118408203	2.4949951171875	1.703242065429687	0.0792159652709961	2.55348193359375	1.67818603515625	-0.03551968002319336	2.57823681640625	1.402303039550781	-0.08221809387207031	2.528559326171875	1.180950134277344	-0.1408517150878906	2.60993359375	1.117968986511231	-0.1513477020263672
21	0.6666669999999995	2.504957763671875	1.208695053100586	0.08438715362548828	2.476360107421875	1.385512268066406	0.08336164855957032	2.459851318359375	1.527719299316406	0.08647894287109376	2.488231689453125	1.743044677734375	0.1049527359008789	2.4684267578125	1.707162841796875	0.1321913604736328	2.39344775390625	1.670704956054688	0.2490153503417969	2.377970947265625	1.393718505859375	0.2528760681152344	2.365231201171875	1.161230575561524	0.256326904296875	2.3141953125	1.128954650878906	0.1808279876708984	2.3664892578125	1.036740779876709	0.1577822875976563	2.320593994140625	1.090193000793457	0.1430013732910156	2.500439453125	1.707441589355469	0.07269208526611329	2.563359375	1.681621032714844	-0.04047919845581055	2.585462646484375	1.402864501953125	-0.08198016357421875	2.527512451171875	1.182266357421875	-0.1418520050048828	2.612508544921875	1.122223808288574	-0.1443438110351563
22	0.6999999999999993	2.506015869140625	1.209112777709961	0.08359075927734375	2.47783837890625	1.385538330078125	0.08234890747070313	2.461963134765625	1.527453918457031	0.08546192932128906	2.49212353515625	1.742017578125	0.1034908752441406	2.4721796875	1.706426879882812	0.1307857818603516	2.396385498046875	1.671061401367187	0.2469733581542969	2.374807373046875	1.395210906982422	0.2523450012207031	2.35627001953125	1.163714126586914	0.2564870910644531	2.311098876953125	1.126736747741699	0.1797301788330078	2.365972412109375	1.035580001831055	0.1600033416748047	2.323107421875	1.088412956237793	0.1417464599609375	2.50387939453125	1.706362609863281	0.07131169891357422	2.565404296875	1.679546508789063	-0.0420067253112793	2.58558935546875	1.401243286132813	-0.0826656723022461	2.525806396484375	1.181401016235352	-0.1411591491699219	2.608495361328125	1.119573684692383	-0.1521566925048828
23	0.7333339999999993	2.512327880859375	1.210164077758789	0.07819078063964843	2.484836181640625	1.387288452148437	0.07743228912353516	2.46785205078125	1.529557678222656	0.07980963897705078	2.496636962890625	1.744874938964844	0.09956024932861328	2.476275634765625	1.708929565429687	0.1263654251098633	2.397510498046875	1.670121215820312	0.2400250244140625	2.3766630859375	1.393410766601562	0.2491650848388672	2.3562646484375	1.161325698852539	0.2540020904541015	2.316337890625	1.121522216796875	0.1753796081542969	2.37083447265625	1.02870849609375	0.1611732025146485	2.325444091796875	1.080667869567871	0.1434266052246094	2.50925048828125	1.709328186035156	0.06733870697021484	2.571412353515625	1.678921203613281	-0.04522140502929688	2.5891044921875	1.399351959228516	-0.08470805358886718	2.527080322265625	1.178828918457031	-0.1413568572998047	2.60750341796875	1.114671585083008	-0.157703857421875
24	0.766667	2.51292919921875	1.208537948608398	0.07575894927978516	2.4843486328125	1.384835266113281	0.07425638580322266	2.4671103515625	1.526561401367188	0.07637266540527343	2.49653857421875	1.741010192871094	0.09601702117919922	2.476302734375	1.705236083984375	0.1228230133056641	2.39925439453125	1.667703491210938	0.2374354553222656	2.376945556640625	1.392131683349609	0.2473590393066406	2.355511474609375	1.160998077392578	0.2530843353271484	2.315750244140625	1.120948013305664	0.1749297637939453	2.3693818359375	1.028382211685181	0.1588951721191406	2.33882275390625	1.076412673950195	0.1396472778320313	2.508813232421875	1.705574462890625	0.06381517791748047	2.57064990234375	1.678439331054687	-0.04920531845092774	2.5864384765625	1.399439849853516	-0.0862103271484375	2.530140380859375	1.177784820556641	-0.1408745422363281	2.610539794921875	1.113727882385254	-0.1552395172119141
25	0.7999999999999998	2.515635498046875	1.208844512939453	0.07293727111816406	2.486464599609375	1.385230773925781	0.07262067413330078	2.46781689453125	1.526913452148438	0.07520085906982422	2.4953779296875	1.741921142578125	0.09380389404296875	2.475349609375	1.706082336425781	0.1207680435180664	2.3978818359375	1.668093200683594	0.2351241760253906	2.379666015625	1.391938079833984	0.2448447113037109	2.36461181640625	1.160151596069336	0.253234115600586	2.322404541015625	1.122455833435059	0.1750733032226562	2.37340673828125	1.028835906982422	0.1561203918457031	2.336874267578125	1.081080619812012	0.139276123046875	2.508063232421875	1.706386047363281	0.06179610061645508	2.571173583984375	1.677160766601562	-0.05014622116088868	2.59424609375	1.398665740966797	-0.08920101165771484	2.527681640625	1.180194717407226	-0.1461036529541016	2.609538330078125	1.117739471435547	-0.1600291290283203
26	0.8333339999999998	2.51744482421875	1.207853942871094	0.07295890045166016	2.4927080078125	1.385222015380859	0.07069540405273438	2.479877197265625	1.5278076171875	0.0730462875366211	2.503331298828125	1.744057495117187	0.08674648284912109	2.482966064453125	1.708543640136719	0.1140448150634766	2.400787109375	1.67220947265625	0.2259421844482422	2.3754853515625	1.397785705566406	0.257741943359375	2.331548095703125	1.169512756347656	0.2445325317382812	2.326077880859375	1.121067268371582	0.16106005859375	2.375315673828125	1.024902656555176	0.1513294219970703	2.3474609375	1.085544990539551	0.1334378356933594	2.517681396484375	1.707846130371094	0.05609258651733398	2.581107666015625	1.676856811523437	-0.05547126007080078	2.599130615234375	1.397559356689453	-0.09506233215332031	2.531177490234375	1.178838088989258	-0.1510815734863281	2.611580322265625	1.113827507019043	-0.1630134735107422
27	0.8666669999999996	2.520572021484375	1.207705780029297	0.07345323944091797	2.493326416015625	1.384293701171875	0.07009693145751954	2.476296875	1.526144104003906	0.07029903411865235	2.50010302734375	1.741908447265625	0.08349217987060546	2.48007177734375	1.706519104003906	0.1110055465698242	2.401019287109375	1.67144775390625	0.2251354370117188	2.384838134765625	1.397102142333984	0.2582640686035156	2.34092138671875	1.169424942016602	0.2437052459716797	2.329314208984375	1.120184692382812	0.161580078125	2.3812333984375	1.025617712020874	0.1528082122802734	2.343947265625	1.081982162475586	0.1361146850585938	2.514012451171875	1.705732727050781	0.05276757431030273	2.576956298828125	1.675597961425781	-0.05896344757080078	2.598275146484375	1.39682080078125	-0.09611712646484374	2.536814697265625	1.176451889038086	-0.1510071868896484	2.61682861328125	1.111657333374023	-0.1646323852539062
28	0.8999999999999995	2.5219443359375	1.207066711425781	0.07003990173339844	2.496053466796875	1.383540008544922	0.06754544830322265	2.481294677734375	1.525369873046875	0.0692596206665039	2.50252734375	1.741051391601562	0.08157732391357422	2.482763916015625	1.705627624511719	0.1090789794921875	2.4016923828125	1.672340881347656	0.2219898071289063	2.3853515625	1.399287322998047	0.2609476013183594	2.332410888671875	1.17499494934082	0.2350794067382813	2.329790283203125	1.119772758483887	0.1562550201416016	2.3798212890625	1.024175218582153	0.1507418975830078	2.351479248046875	1.08271484375	0.1323968200683594	2.51701171875	1.704963073730469	0.05116357040405273	2.57878759765625	1.676343200683594	-0.06132926940917969	2.604194091796875	1.39812158203125	-0.096059326171875	2.535372314453125	1.180670608520508	-0.1519856567382812	2.613794921875	1.114168357849121	-0.1651717071533203
29	0.9333339999999994	2.52571337890625	1.204136306762695	0.06619876098632813	2.498761962890625	1.380881500244141	0.06408469390869141	2.48276318359375	1.5229130859375	0.06598923492431641	2.50315625	1.739081970214844	0.08008942413330078	2.483124267578125	1.703319152832031	0.1071609268188477	2.401832275390625	1.672402770996094	0.2210107727050781	2.391302978515625	1.398455383300781	0.2603248901367187	2.33917724609375	1.173689712524414	0.2321059417724609	2.33124072265625	1.120328865051269	0.1520867614746094	2.379641845703125	1.02364412689209	0.1460112762451172	2.35559912109375	1.081742378234863	0.1268169021606445	2.518176513671875	1.703168823242188	0.0495395736694336	2.580672119140625	1.67574169921875	-0.06321575546264649	2.6071083984375	1.397210754394531	-0.1000262756347656	2.5376142578125	1.179791305541992	-0.1575504913330078	2.618324951171875	1.115014320373535	-0.1668805236816406
30	0.9666669999999993	2.5285126953125	1.205387664794922	0.06628323364257813	2.50117333984375	1.382388946533203	0.06409964752197266	2.48285302734375	1.52440380859375	0.06461322784423829	2.50342578125	1.741073547363281	0.07646460723876954	2.48383935546875	1.705484985351562	0.1042383728027344	2.403802978515625	1.674509948730469	0.2192714538574219	2.399613037109375	1.400040588378906	0.2595365295410156	2.35312841796875	1.17347314453125	0.2325433959960937	2.3349560546875	1.124806686401367	0.1510118408203125	2.3776767578125	1.025217012405395	0.1459695281982422	2.361951904296875	1.081054344177246	0.1243230438232422	2.517965087890625	1.704831237792969	0.04593012619018555	2.575956787109375	1.677570739746094	-0.06950968170166015	2.6086982421875	1.398732849121094	-0.10252001953125	2.5399052734375	1.179861480712891	-0.1569866638183594	2.622267578125	1.117014640808105	-0.1670801391601562
31	1	2.525732177734375	1.205497131347656	0.06664553070068359	2.5014814453125	1.382966583251953	0.06247818374633789	2.4845986328125	1.525195983886719	0.06101069641113281	2.50791259765625	1.741836181640625	0.06884351348876953	2.4877578125	1.707023864746094	0.09721439361572265	2.4090078125	1.675853759765625	0.2131326751708984	2.404978271484375	1.401978912353516	0.2577944030761719	2.358212646484375	1.175562973022461	0.2294476776123047	2.33818408203125	1.126803039550781	0.1483738098144531	2.374439697265625	1.024574577331543	0.1451339874267578	2.3561650390625	1.085505996704102	0.1206044158935547	2.522106689453125	1.704827026367187	0.03905154800415039	2.58294970703125	1.679187927246094	-0.07533258819580078	2.61690380859375	1.400509063720703	-0.1091738967895508	2.545193603515625	1.182268829345703	-0.1627075500488281	2.62743603515625	1.118579582214355	-0.1673474884033203
32	1.033334	2.52676611328125	1.203346649169922	0.06432926177978515	2.505051025390625	1.381220153808594	0.05901437377929687	2.487366455078125	1.523373107910156	0.05449635696411133	2.51678076171875	1.739421875	0.06169056701660156	2.495033447265625	1.705349060058594	0.0898324966430664	2.412952392578125	1.677478881835937	0.204377197265625	2.40872021484375	1.403011322021484	0.2463165740966797	2.37012841796875	1.174120834350586	0.2253737182617188	2.34309619140625	1.130583740234375	0.1432977294921875	2.370647216796875	1.025708198547363	0.1376762237548828	2.345662353515625	1.085602478027344	0.1209525451660156	2.53052099609375	1.701825134277344	0.03237655639648437	2.589216796875	1.673651550292969	-0.08262174987792968	2.626095458984375	1.394961822509766	-0.1146609191894531	2.54623095703125	1.179201583862305	-0.1673097839355469	2.631079833984375	1.118779037475586	-0.1652672424316406
33	1.066667	2.532157470703125	1.205948638916016	0.0649630126953125	2.512134521484375	1.385037719726562	0.05861274719238281	2.4931220703125	1.52773095703125	0.0510169792175293	2.521636962890625	1.745168273925781	0.05862118911743164	2.499726318359375	1.710773071289063	0.08674772644042969	2.416380126953125	1.68136376953125	0.2010458374023437	2.42071728515625	1.404884674072266	0.2404207000732422	2.393876220703125	1.172525085449219	0.2248714294433594	2.34915234375	1.144718322753906	0.1430266723632813	2.370788818359375	1.037931980133057	0.1355590515136719	2.37134326171875	1.081666946411133	0.1130598297119141	2.53584033203125	1.707440612792969	0.02920594024658203	2.591814208984375	1.675839904785156	-0.0871376724243164	2.628452880859375	1.395516387939453	-0.1197849960327148	2.550951416015625	1.176418731689453	-0.1681902160644531	2.631270263671875	1.109280967712402	-0.1634336853027344
34	1.1	2.538145263671875	1.206571304321289	0.06582971191406251	2.518283203125	1.385544067382813	0.05525906753540039	2.498698974609375	1.527946838378906	0.04371084976196289	2.523658203125	1.746032836914063	0.04364898300170898	2.5026806640625	1.712239074707031	0.07321067047119141	2.426135986328125	1.684362487792969	0.1926022491455078	2.41893408203125	1.407858276367187	0.2320926818847656	2.378863037109375	1.177296279907227	0.2169874572753906	2.323354248046875	1.139712249755859	0.1463825836181641	2.3718271484375	1.042227886199951	0.1372729339599609	2.39324951171875	1.084416618347168	0.1010218353271484	2.5381240234375	1.707558837890625	0.01531777858734131	2.59823388671875	1.674170166015625	-0.09848999786376954	2.635941162109375	1.393063262939453	-0.1230807723999023	2.55222021484375	1.175459365844727	-0.1681702423095703	2.635845947265625	1.112340469360352	-0.1647345275878906
35	1.133334	2.5424091796875	1.208657531738281	0.06589566040039062	2.524681640625	1.388495269775391	0.05620311737060547	2.50379150390625	1.531015625	0.0426863021850586	2.527486572265625	1.749933410644531	0.03915053176879883	2.5070625	1.716334716796875	0.06958042907714844	2.43189404296875	1.685535827636719	0.1896970520019531	2.423257568359375	1.408144165039062	0.2291257934570312	2.388315673828125	1.1757939453125	0.2171267242431641	2.3273017578125	1.141291198730469	0.1491005706787109	2.375055908203125	1.043542682647705	0.1357425994873047	2.40727001953125	1.088748466491699	0.09680632781982422	2.541840087890625	1.7110166015625	0.01108135604858398	2.597602294921875	1.672986450195312	-0.1039832916259766	2.641121337890625	1.391970642089844	-0.1306808319091797	2.553535400390625	1.173547286987305	-0.1678525085449219	2.6390546875	1.11268675994873	-0.1612752685546875
36	1.166666999999999	2.548055908203125	1.211037261962891	0.06717893218994141	2.532142822265625	1.391669616699219	0.05782632827758789	2.50847314453125	1.533875793457031	0.04084907150268555	2.5364833984375	1.753005249023437	0.0362847785949707	2.5155517578125	1.719814208984375	0.06708662414550781	2.441475341796875	1.688619445800781	0.1883589630126953	2.429640625	1.410336151123047	0.227332275390625	2.3970498046875	1.176686187744141	0.2191419525146484	2.335200927734375	1.146997283935547	0.1491579132080078	2.37409765625	1.04554109954834	0.1321965637207031	2.39772216796875	1.094157325744629	0.09313821411132812	2.549928466796875	1.713580505371094	0.008176068305969238	2.60144482421875	1.673533569335937	-0.1086865310668945	2.650560546875	1.392262817382812	-0.1331051483154297	2.55447021484375	1.175890167236328	-0.1661311645507813	2.6389033203125	1.112640747070313	-0.1684388885498047
37	1.199999999999999	2.5550595703125	1.211697174072266	0.06858453369140625	2.53840966796875	1.392476440429687	0.0579796142578125	2.513616943359375	1.534568786621094	0.03977490234375	2.539794921875	1.754261291503906	0.03485383987426758	2.519357421875	1.720864379882812	0.06588914489746094	2.4462470703125	1.689210754394531	0.1878969116210938	2.430016845703125	1.410354614257812	0.2242469177246094	2.39819384765625	1.176112350463867	0.2207916259765625	2.33815771484375	1.146301712036133	0.1490894317626953	2.37501904296875	1.044046424865723	0.1312983551025391	2.414244873046875	1.092247978210449	0.09656461334228515	2.553365234375	1.714871643066406	0.006617273807525635	2.6025556640625	1.674425048828125	-0.1113419723510742	2.649664306640625	1.392529449462891	-0.1376434173583984	2.556295654296875	1.174099365234375	-0.1674545288085937	2.640367431640625	1.110074638366699	-0.1688478851318359
38	1.233333999999999	2.55471875	1.214768829345703	0.07315335083007812	2.53985888671875	1.396334259033203	0.06064262771606446	2.514626220703125	1.538512084960937	0.03921217727661132	2.544542724609375	1.758590881347656	0.03226828765869141	2.523247314453125	1.725710754394531	0.06360825729370118	2.4488017578125	1.691039611816406	0.1847021331787109	2.43439892578125	1.411749328613281	0.2269968566894531	2.3985908203125	1.177175918579102	0.2200856018066406	2.33455810546875	1.144321380615234	0.1527506408691406	2.374657958984375	1.0433642578125	0.1319885406494141	2.404867919921875	1.091725006103516	0.09531629180908203	2.5577314453125	1.718538696289063	0.004415668487548828	2.608475341796875	1.672983276367187	-0.111635368347168	2.661785400390625	1.391441345214844	-0.1424111022949219	2.5572890625	1.176457153320313	-0.1679604187011719	2.64106103515625	1.11153914642334	-0.16256005859375
39	1.266667	2.55655419921875	1.215042297363281	0.07480052185058594	2.540451416015625	1.396533660888672	0.0603892936706543	2.51500634765625	1.538730041503906	0.03840441131591797	2.544814697265625	1.759052917480469	0.03207072067260743	2.52360595703125	1.726030639648438	0.06339604568481445	2.4509736328125	1.690845458984375	0.1856038513183594	2.43444287109375	1.411476715087891	0.2283803253173828	2.393882568359375	1.17737385559082	0.2249893951416016	2.333171142578125	1.142489120483398	0.1554978790283203	2.37801513671875	1.043450736999512	0.1346445007324219	2.389158935546875	1.091286338806152	0.1008452606201172	2.557956787109375	1.719059265136719	0.004026466369628906	2.610864501953125	1.672610290527344	-0.1108450775146484	2.660213623046875	1.390113037109375	-0.1420100402832031	2.553861572265625	1.175762313842774	-0.1673528900146484	2.63693603515625	1.110066680908203	-0.1592791900634766
40	1.3	2.556247314453125	1.214430633544922	0.07777010345458985	2.538532470703125	1.395619842529297	0.06369895553588867	2.513096435546875	1.537895629882812	0.04321006011962891	2.538029296875	1.758609741210937	0.03700589370727539	2.5172978515625	1.7251708984375	0.06812977600097657	2.445331787109375	1.692183349609375	0.1911719207763672	2.435576904296875	1.412093414306641	0.2292373657226562	2.402622802734375	1.177034378051758	0.2327781982421875	2.339645751953125	1.148243270874024	0.1626497497558594	2.379309814453125	1.048064895629883	0.1377151794433594	2.3645947265625	1.091938323974609	0.1177997131347656	2.55229736328125	1.718943969726562	0.009135340690612793	2.60777978515625	1.673004943847656	-0.1045674285888672	2.658171630859375	1.391228851318359	-0.1379267883300781	2.555826416015625	1.17567024230957	-0.1670282592773437	2.636391845703125	1.106938957214356	-0.1602619934082031
41	1.333334	2.553330322265625	1.208733703613281	0.08256180572509765	2.53442333984375	1.389989501953125	0.06985464477539062	2.50801953125	1.532255493164063	0.05004513168334961	2.535964111328125	1.75278466796875	0.04736385345458984	2.515064453125	1.719086242675781	0.07813113403320313	2.4414091796875	1.689962890625	0.2012304992675781	2.434160888671875	1.408125183105469	0.2254081115722656	2.42254150390625	1.171449020385742	0.2413300628662109	2.350802734375	1.155604232788086	0.1755685272216797	2.368917236328125	1.049331783294678	0.1506653289794922	2.354140869140625	1.101178421020508	0.1315628662109375	2.5494150390625	1.713394348144531	0.01866550445556641	2.604837646484375	1.669367614746094	-0.09589442443847657	2.655786376953125	1.387957580566406	-0.1325072326660156	2.553386474609375	1.17307177734375	-0.1668514862060547	2.631828857421875	1.101849838256836	-0.1601170043945312
42	1.366667	2.5514169921875	1.203065811157227	0.08671923065185547	2.530771484375	1.383228210449219	0.073767578125	2.50619189453125	1.525455749511719	0.05668710327148437	2.53074951171875	1.745301147460937	0.05321467208862304	2.510254638671875	1.711592590332031	0.08385041809082031	2.435498779296875	1.680415344238281	0.2049318237304688	2.430842041015625	1.4001689453125	0.2321668395996094	2.4225224609375	1.164738479614258	0.251306411743164	2.34846484375	1.150139526367187	0.1886071929931641	2.381409912109375	1.053386299133301	0.1476421356201172	2.3559580078125	1.105448402404785	0.1347082061767578	2.544901611328125	1.706179565429688	0.02491585540771485	2.60294482421875	1.663075561523438	-0.08792497253417969	2.65374267578125	1.383529510498047	-0.1279748992919922	2.546315185546875	1.173259719848633	-0.1671183776855469	2.622573974609375	1.100542846679688	-0.1593819427490234
43	1.399999999999999	2.552194580078125	1.200405410766602	0.08866499328613281	2.531956787109375	1.381000885009766	0.07724231719970703	2.50640380859375	1.523344299316406	0.06064794540405274	2.531178955078125	1.743510986328125	0.06403107452392579	2.510125244140625	1.708888122558594	0.09336649322509766	2.431712646484375	1.671282104492188	0.2105164337158203	2.421798095703125	1.390808868408203	0.2385052032470703	2.40360107421875	1.155179977416992	0.2520640563964844	2.339458984375	1.141218536376953	0.1789238128662109	2.3749306640625	1.037295043945313	0.1687310180664063	2.333319580078125	1.08552522277832	0.1487555084228516	2.54580078125	1.70516064453125	0.03479249954223633	2.6045986328125	1.665415405273437	-0.07913182067871094	2.649270751953125	1.385114654541016	-0.124088737487793	2.545552978515625	1.173320373535156	-0.16709375	2.624257568359375	1.102635871887207	-0.1644809417724609
44	1.433333999999999	2.552822998046875	1.199367904663086	0.09762907409667969	2.530365478515625	1.381240539550781	0.0881346206665039	2.500420166015625	1.5239384765625	0.07197289276123046	2.53548388671875	1.744289123535156	0.080969482421875	2.51320166015625	1.709571105957031	0.1099486541748047	2.4301435546875	1.666188232421875	0.2232548522949219	2.4198603515625	1.383266510009766	0.2485093536376953	2.41151171875	1.145823394775391	0.2699911499023437	2.33456396484375	1.131083587646484	0.2094010620117188	2.3746455078125	1.035170623779297	0.1700793762207031	2.352931640625	1.085223838806152	0.1459412231445313	2.547955810546875	1.705858032226562	0.05020321273803711	2.604592041015625	1.665805969238281	-0.06592134857177734	2.6471845703125	1.383766021728516	-0.116054328918457	2.539574951171875	1.173440811157227	-0.1664904022216797	2.616184326171875	1.099620368957519	-0.1591524047851562
45	1.466666999999999	2.5487470703125	1.195738845825195	0.1127964859008789	2.521829833984375	1.375357360839844	0.1015808563232422	2.48921728515625	1.516241516113281	0.08572476959228516	2.51445556640625	1.736119018554688	0.09306269073486328	2.49399560546875	1.700954467773438	0.1221190872192383	2.416740234375	1.661356567382812	0.2392674407958984	2.409879150390625	1.380409820556641	0.2609205017089844	2.404689697265625	1.144636428833008	0.2796170654296875	2.3278525390625	1.128447875976562	0.2206213836669922	2.37106982421875	1.034859516143799	0.1816286468505859	2.373799072265625	1.078913208007813	0.1481245574951172	2.528354736328125	1.698378784179687	0.06275212860107422	2.590569091796875	1.65857958984375	-0.04922277450561523	2.64458251953125	1.382218139648437	-0.1056889266967773	2.5362412109375	1.174565017700195	-0.1560256652832031	2.6091015625	1.097934684753418	-0.1543991546630859
46	1.5	2.538161376953125	1.183565231323242	0.1257572631835938	2.512515380859375	1.363303436279297	0.1175479125976562	2.4840615234375	1.505273468017578	0.1054774169921875	2.506972900390625	1.725129455566406	0.112800666809082	2.48630810546875	1.689871215820312	0.1414892425537109	2.40490576171875	1.652253234863281	0.2562320861816406	2.40165625	1.371375396728516	0.2748575744628906	2.398044921875	1.135591644287109	0.2896773376464844	2.31954638671875	1.121329681396484	0.2326055450439453	2.364646240234375	1.028910167694092	0.1933441009521484	2.34456787109375	1.084060829162598	0.1594577331542969	2.52182275390625	1.687510192871094	0.08289704132080078	2.5830595703125	1.646982421875	-0.02915597724914551	2.64093017578125	1.371647521972656	-0.08499872589111328	2.525791259765625	1.170829162597656	-0.1455290985107422	2.60366162109375	1.099492805480957	-0.1437753753662109
47	1.533334	2.521556884765625	1.173990509033203	0.1419649963378906	2.500812744140625	1.353996185302734	0.13645654296875	2.473114501953125	1.495611572265625	0.1229961853027344	2.4930419921875	1.71514306640625	0.1316519012451172	2.472244140625	1.679602294921875	0.1596664886474609	2.39097607421875	1.63500146484375	0.2714951477050781	2.391901123046875	1.355814636230469	0.3014952087402344	2.35709375	1.123318313598633	0.2848746948242187	2.289493896484375	1.102095138549805	0.2173959045410156	2.36214892578125	1.019776821136475	0.2172711486816406	2.274400390625	1.065272499084473	0.1891340942382813	2.508982177734375	1.677931091308594	0.1020166397094727	2.56916796875	1.637418151855469	-0.01020316791534424	2.629121826171875	1.364222351074219	-0.07043067169189453	2.519966064453125	1.160513549804687	-0.1299721527099609	2.593570068359375	1.085543075561523	-0.1221753158569336
48	1.566667	2.525537841796875	1.16842366027832	0.1621413726806641	2.499756103515625	1.349936828613281	0.1582169647216797	2.46267626953125	1.491006072998047	0.1435062103271484	2.489194580078125	1.712273559570312	0.1551516571044922	2.4673310546875	1.676543090820312	0.1831436462402344	2.3817138671875	1.629060485839844	0.2927120361328125	2.3889296875	1.346267181396484	0.3183260803222656	2.368387451171875	1.1090234375	0.3070252685546875	2.29316162109375	1.097533660888672	0.2437376708984375	2.3651025390625	1.015775278091431	0.221930160522461	2.287864501953125	1.062294929504395	0.1955472869873047	2.50404345703125	1.674608337402344	0.1245500564575195	2.561831787109375	1.626516174316406	0.01221140480041504	2.6115185546875	1.348535247802734	-0.05118925094604492	2.512281005859375	1.136171356201172	-0.1089453048706055	2.5824423828125	1.056205226898193	-0.1026301498413086
49	1.6	2.5283857421875	1.164101013183594	0.172155044555664	2.498709228515625	1.345394775390625	0.1715825958251953	2.4578603515625	1.485989868164062	0.1600154724121094	2.479314208984375	1.708105346679687	0.1735161285400391	2.45812158203125	1.67160107421875	0.2011875305175781	2.37074560546875	1.627578491210937	0.3111670532226563	2.375560302734375	1.344524932861328	0.3399557189941406	2.34639697265625	1.108203353881836	0.3214906311035156	2.28046533203125	1.105360260009766	0.2474869384765625	2.3479287109375	1.018311292648315	0.2316379547119141	2.264825439453125	1.075791641235352	0.2109455413818359	2.495169677734375	1.67096337890625	0.14262939453125	2.557050537109375	1.628790222167969	0.02980026626586914	2.6086123046875	1.350685394287109	-0.03394246673583984	2.50631005859375	1.142571441650391	-0.102611457824707	2.58967626953125	1.075955154418945	-0.09938791656494141
50	1.633334	2.517834716796875	1.155954986572266	0.1927794036865234	2.485561767578125	1.336952453613281	0.1899611358642578	2.449789794921875	1.479257751464844	0.1811282348632813	2.461418212890625	1.702365661621094	0.1936163177490234	2.44192236328125	1.665047546386719	0.2215318145751953	2.35809716796875	1.622785583496094	0.3350857849121094	2.338990966796875	1.339976776123047	0.3628720397949219	2.299951416015625	1.104445022583008	0.3508989562988281	2.25482666015625	1.104489776611328	0.2625068359375	2.30958203125	1.008232951164246	0.2507217559814453	2.24943798828125	1.065266716003418	0.2242935638427734	2.478837890625	1.665793090820312	0.1628172607421875	2.54029833984375	1.632346984863281	0.04673366165161133	2.608672119140625	1.356672912597656	-0.01280721282958984	2.493744384765625	1.15578596496582	-0.08376177215576172	2.573780029296875	1.084986343383789	-0.08436314392089844
51	1.666666999999999	2.50508740234375	1.151005966186524	0.2063359375	2.475700439453125	1.333155090332031	0.2029246368408203	2.440368896484375	1.475873687744141	0.1907804412841797	2.451481201171875	1.699539855957031	0.2075009002685547	2.431312255859375	1.661586853027344	0.2343933563232422	2.347241455078125	1.615362548828125	0.3469067993164062	2.33356884765625	1.330675476074219	0.3685782775878906	2.30462548828125	1.092547431945801	0.365068359375	2.243728515625	1.089111633300781	0.2863265991210938	2.30906298828125	0.9988062307834625	0.2780624694824219	2.247421875	1.055721794128418	0.2350230865478516	2.469721435546875	1.663396545410156	0.1763686218261719	2.5356142578125	1.632083435058594	0.06155732345581055	2.6012421875	1.354331970214844	0.003496367454528808	2.489949462890625	1.156082778930664	-0.08213391876220703	2.569233154296875	1.083987586975098	-0.07795243072509765
52	1.699999999999999	2.505055908203125	1.15123664855957	0.2237783050537109	2.4736435546875	1.334749389648437	0.2207196502685547	2.43476953125	1.477895324707031	0.2081345825195313	2.449358154296875	1.70324609375	0.2268741455078125	2.42792431640625	1.665094665527344	0.2533736267089844	2.335879150390625	1.613678100585938	0.3589466552734375	2.334443359375	1.327081665039062	0.3913515014648438	2.304700927734375	1.087504043579101	0.3734637451171875	2.24230712890625	1.079944274902344	0.2950364685058594	2.31172216796875	0.9920092077255249	0.2820694274902344	2.23394580078125	1.046427169799805	0.2544154510498047	2.467705322265625	1.666704956054688	0.1955076599121094	2.532571533203125	1.633617980957031	0.0791536636352539	2.5958125	1.352324645996094	0.02221764183044433	2.479310302734375	1.158327285766602	-0.07205480194091797	2.560025390625	1.086637687683105	-0.07953783416748048
53	1.733333999999999	2.505421875	1.152340255737305	0.2400072937011719	2.470692138671875	1.335773406982422	0.2369436187744141	2.4274375	1.477946929931641	0.2228860778808594	2.443056396484375	1.703837707519531	0.2418101348876953	2.4205537109375	1.665765380859375	0.2678036499023437	2.3254931640625	1.614255798339844	0.3712155456542969	2.335970458984375	1.326710418701172	0.4004376525878906	2.320691162109375	1.084877891540527	0.3860464477539062	2.245971923828125	1.081394691467285	0.3185092468261719	2.311301025390625	0.9938333554267883	0.2892843933105469	2.237236572265625	1.043854904174805	0.2729169311523437	2.462095947265625	1.667028381347656	0.2109417266845703	2.532813232421875	1.630890319824219	0.09852698516845704	2.5867099609375	1.347986846923828	0.03606351470947266	2.471498779296875	1.157561676025391	-0.06828858947753906	2.5512119140625	1.084054412841797	-0.07241593933105468
54	1.766667	2.506527587890625	1.156557800292969	0.2524760437011719	2.469955322265625	1.340582183837891	0.24933837890625	2.423824951171875	1.482618743896484	0.2351032867431641	2.435395751953125	1.709899230957031	0.2539553070068359	2.41349560546875	1.671249816894531	0.2801177368164062	2.31750048828125	1.61575927734375	0.3816740112304687	2.319169677734375	1.326480712890625	0.4099365539550781	2.302639892578125	1.083304466247559	0.3996587524414063	2.227716064453125	1.079153480529785	0.3316349182128907	2.297355224609375	0.9922934398651123	0.3087713012695312	2.217458740234375	1.038206047058105	0.2895013732910156	2.455184326171875	1.67323876953125	0.2229479217529297	2.5255322265625	1.639345275878906	0.1087723083496094	2.578939453125	1.354254516601562	0.04892694091796875	2.463330078125	1.166896743774414	-0.06315063858032227	2.542870849609375	1.092414726257324	-0.06741664886474609
55	1.8	2.51265576171875	1.152800842285156	0.2549182739257813	2.475106201171875	1.33496923828125	0.2590934448242188	2.426384765625	1.475127868652344	0.2489176483154297	2.4323916015625	1.700503723144531	0.2695904235839844	2.411344482421875	1.661467224121094	0.2950028686523438	2.310878173828125	1.60686083984375	0.39064599609375	2.295304443359375	1.321699401855469	0.429186279296875	2.269233642578125	1.083409309387207	0.3969646911621094	2.19619140625	1.06326346206665	0.3310680541992188	2.29157861328125	1.003396671295166	0.3272851867675781	2.17562060546875	1.046962215423584	0.2960889282226563	2.453142333984375	1.664889343261719	0.2387337341308594	2.5207607421875	1.634256408691406	0.1234201354980469	2.581003173828125	1.356382385253906	0.05011421585083008	2.457874267578125	1.173961700439453	-0.05736857604980469	2.535575439453125	1.099608062744141	-0.068505126953125
56	1.833334	2.511310791015625	1.152164321899414	0.2571133422851563	2.472852783203125	1.334087188720703	0.2649226379394531	2.426580810546875	1.475403015136719	0.2598862915039062	2.42522119140625	1.700956909179687	0.2802745971679688	2.405439697265625	1.661274047851562	0.3057369079589844	2.305902099609375	1.601776672363281	0.3994928283691406	2.2808876953125	1.316242523193359	0.4302363891601563	2.247395751953125	1.079480918884277	0.393337158203125	2.176156005859375	1.04422705078125	0.3319185485839844	2.2843095703125	1.012695930480957	0.3356848754882812	2.15307275390625	1.039502048492432	0.2939773254394532	2.447145751953125	1.665986999511719	0.2494635314941406	2.51734521484375	1.636287719726563	0.135400146484375	2.583700927734375	1.362146514892578	0.053435302734375	2.453979248046875	1.184080947875977	-0.0537829475402832	2.530416259765625	1.109504341125488	-0.07091461181640625
57	1.866667	2.513526123046875	1.150681411743164	0.2560712890625	2.47424462890625	1.332610595703125	0.265965087890625	2.42511083984375	1.473186737060547	0.2607867736816406	2.42591162109375	1.698581298828125	0.2861167297363281	2.4058505859375	1.658474853515625	0.3108388977050781	2.30450341796875	1.599641540527344	0.4034213256835937	2.27871435546875	1.314547332763672	0.4408978271484375	2.243715087890625	1.078308700561524	0.3999084777832031	2.17943408203125	1.040423824310303	0.3324332275390625	2.28778759765625	1.011446866989136	0.3452108154296875	2.152554931640625	1.041532306671143	0.3002160949707031	2.447408935546875	1.664041870117188	0.2544040679931641	2.517586669921875	1.63891796875	0.138989990234375	2.58105322265625	1.36286328125	0.05963253402709961	2.45047705078125	1.188346145629883	-0.05307662582397461	2.525261962890625	1.113734146118164	-0.077012939453125
58	1.899999999999999	2.51032568359375	1.14592822265625	0.2564518127441406	2.47070166015625	1.326072784423828	0.2636567077636719	2.42418505859375	1.466033447265625	0.258688232421875	2.42222998046875	1.689954711914063	0.2764478454589844	2.40330810546875	1.6507958984375	0.3025343017578125	2.307520263671875	1.599692565917969	0.4029842834472656	2.277348876953125	1.318028442382813	0.4418105163574219	2.24001318359375	1.084213706970215	0.4027423706054687	2.17930224609375	1.043028339385986	0.335330322265625	2.287127197265625	1.016989492416382	0.349301025390625	2.156304443359375	1.040397605895996	0.2996044921875	2.443505615234375	1.655024108886719	0.2458365020751953	2.51808984375	1.629906616210937	0.1348346099853516	2.589616943359375	1.359131622314453	0.0545861587524414	2.445454833984375	1.196628646850586	-0.05434914779663086	2.514829833984375	1.117725395202637	-0.07601488494873047
59	1.933333999999999	2.509422119140625	1.14184587097168	0.2524464721679687	2.467291259765625	1.322137298583984	0.2589362487792969	2.423722412109375	1.463679565429687	0.2570445861816406	2.4263037109375	1.687965881347656	0.2797677612304688	2.406547607421875	1.64849267578125	0.3051103210449219	2.30892919921875	1.600945129394531	0.4063340454101563	2.285567138671875	1.318489593505859	0.4512874755859375	2.2469912109375	1.087759391784668	0.3939776306152344	2.176972412109375	1.051901565551758	0.3322496643066406	2.286441162109375	1.032476505279541	0.3474067687988281	2.140482177734375	1.059127151489258	0.3177296752929687	2.44691943359375	1.653164733886719	0.2482604217529297	2.515203369140625	1.633882629394531	0.1315751800537109	2.591495361328125	1.364235687255859	0.04812988662719726	2.44540966796875	1.199690368652344	-0.05708759307861328	2.51525048828125	1.121308486938477	-0.08096996307373047
60	1.966666999999999	2.5086328125	1.14064811706543	0.2438570251464844	2.466666015625	1.318756103515625	0.2513192291259765	2.4305283203125	1.460577117919922	0.2553993835449219	2.429044921875	1.682356506347656	0.2773065490722657	2.4097822265625	1.643076416015625	0.3021585083007812	2.31466064453125	1.604049377441406	0.4068608093261719	2.295655029296875	1.326329223632813	0.4614504089355469	2.2721884765625	1.119974296569824	0.345033203125	2.178096435546875	1.094644508361816	0.3284249267578125	2.285517578125	1.0691357421875	0.3390697631835938	2.142522216796875	1.100113677978516	0.3059714050292969	2.450472900390625	1.648223876953125	0.2465704040527344	2.51176416015625	1.629190185546875	0.1278029098510742	2.603270263671875	1.368729858398438	0.04218548583984375	2.4489091796875	1.211997695922852	-0.05649563598632813	2.5094609375	1.132914794921875	-0.0940035400390625
61	2	2.51020166015625	1.133589385986328	0.2333795166015625	2.4706318359375	1.310864990234375	0.2418439483642578	2.436075439453125	1.4519931640625	0.2463919525146484	2.43849169921875	1.672133483886719	0.2686786804199219	2.41887939453125	1.633400939941406	0.2933945617675781	2.3253935546875	1.600003784179687	0.4000418395996094	2.2929677734375	1.328389831542969	0.4671517028808594	2.30711767578125	1.131799560546875	0.3366345825195313	2.21150048828125	1.116716743469238	0.3204455261230469	2.31850439453125	1.091091865539551	0.3157024841308594	2.17603466796875	1.131815277099609	0.2925813293457031	2.458975341796875	1.63796435546875	0.2379315795898438	2.515139892578125	1.620775817871094	0.1174473266601563	2.6077470703125	1.364930023193359	0.02619942283630371	2.452209716796875	1.208999526977539	-0.0676099853515625	2.49766357421875	1.123671875	-0.1102721862792969
62	2.033334	2.514195068359375	1.130130889892578	0.2212940521240234	2.473060302734375	1.307547027587891	0.2291275634765625	2.440761962890625	1.449498474121094	0.2358056488037109	2.45268798828125	1.669193603515625	0.2641200256347656	2.431844970703125	1.630522888183594	0.2881695251464844	2.338053466796875	1.593711364746094	0.3939199523925781	2.267470703125	1.327735687255859	0.4571826477050781	2.32105419921875	1.161267501831055	0.297244873046875	2.230268798828125	1.134170715332031	0.2707063293457031	2.33604345703125	1.109346534729004	0.2903354187011719	2.194988037109375	1.143312896728516	0.2667560729980469	2.47127783203125	1.635003540039063	0.2320163726806641	2.522900146484375	1.615627319335938	0.1094759368896484	2.61774072265625	1.360021179199219	0.01758907699584961	2.45339697265625	1.212787567138672	-0.07678945159912109	2.4880263671875	1.135706939697266	-0.1406824340820312
63	2.066667	2.5193828125	1.121640251159668	0.2139859466552734	2.4786376953125	1.298041290283203	0.2207320709228516	2.44762060546875	1.4393701171875	0.2272142944335938	2.468098388671875	1.657300659179687	0.2535630493164063	2.446786376953125	1.619760437011719	0.2783432312011719	2.35998779296875	1.586347106933594	0.3898034057617187	2.257447998046875	1.329190246582031	0.435704345703125	2.214469970703125	1.15753369140625	0.2802626037597656	2.116724609375	1.154981750488281	0.2814194946289063	2.215145263671875	1.117017959594726	0.2512100372314453	2.0749140625	1.151405334472656	0.2476940155029297	2.48435009765625	1.622512023925781	0.2213193054199219	2.53121826171875	1.602423950195313	0.09788830566406249	2.617572998046875	1.348997772216797	-0.002495445251464844	2.451730712890625	1.204523223876953	-0.09475621795654297	2.488896240234375	1.128140594482422	-0.1569649810791016
64	2.1	2.527248291015625	1.110480781555176	0.2046934661865234	2.477848876953125	1.283405822753906	0.2081361083984375	2.44509375	1.423254425048828	0.2150951843261719	2.466941162109375	1.640373474121094	0.2323176116943359	2.44693408203125	1.604089660644531	0.259251220703125	2.37684130859375	1.579325622558594	0.3827311401367188	2.275121826171875	1.324034576416016	0.4286473083496094	2.19646240234375	1.17205680847168	0.2692732849121094	2.101469970703125	1.153084381103516	0.2627729797363281	2.1986337890625	1.117957847595215	0.2282141723632813	2.062099853515625	1.152075820922852	0.2328658447265625	2.48147998046875	1.604638916015625	0.2008555603027344	2.53528125	1.588439880371094	0.08075482940673828	2.620840087890625	1.336926239013672	-0.01931673240661621	2.451945556640625	1.208100341796875	-0.1239897994995117	2.495744384765625	1.119805282592773	-0.1588204040527344
65	2.133334	2.53528271484375	1.099769470214844	0.1878282165527344	2.485435791015625	1.271001678466797	0.1914381256103516	2.458869873046875	1.410710296630859	0.2019967956542969	2.47557470703125	1.626474975585937	0.2189046020507812	2.45703271484375	1.590012084960938	0.2458922576904297	2.397949951171875	1.56794091796875	0.3741529541015625	2.285944580078125	1.317662017822266	0.4081449584960937	2.17647412109375	1.186368606567383	0.2514439849853516	2.101692138671875	1.152255111694336	0.2013119659423828	2.20747705078125	1.130922805786133	0.1961709594726563	2.069210205078125	1.138842620849609	0.2037377319335938	2.490357177734375	1.591411010742187	0.1874552307128906	2.539232421875	1.584241394042969	0.06559814453125	2.63123388671875	1.336467803955078	-0.03135539627075196	2.4640029296875	1.207809219360352	-0.1344467163085938	2.49922216796875	1.115680221557617	-0.1663525695800781
66	2.166666999999999	2.54841162109375	1.086648185729981	0.1598128204345703	2.499137939453125	1.257701080322266	0.1612912902832031	2.476888916015625	1.397826843261719	0.1723829803466797	2.497257568359375	1.612144165039063	0.1964960632324219	2.47794091796875	1.575220336914062	0.2220976409912109	2.40560009765625	1.545007995605469	0.3412610778808594	2.29883740234375	1.294313415527344	0.3835054321289063	2.187351806640625	1.195458618164063	0.2064247741699219	2.107019775390625	1.162282211303711	0.1654641723632813	2.212759521484375	1.150340713500976	0.1481121520996094	2.094463134765625	1.120482414245605	0.1835835876464844	2.511589111328125	1.577951293945313	0.1640515289306641	2.562203369140625	1.578074768066406	0.04298368835449218	2.645919921875	1.332086212158203	-0.0638609619140625	2.4634599609375	1.213276779174805	-0.1505564117431641	2.499822265625	1.122220672607422	-0.1835584564208984
67	2.199999999999999	2.563837646484375	1.074329208374023	0.1403705596923828	2.515381103515625	1.247188262939453	0.1418433227539062	2.49447607421875	1.388748138427734	0.1529338073730469	2.51629736328125	1.604395385742188	0.1803182830810547	2.49726953125	1.566798400878906	0.2059543914794922	2.425426025390625	1.525830139160156	0.3236553344726563	2.304377685546875	1.276936126708984	0.3506436767578125	2.14907373046875	1.198629684448242	0.1950077667236328	2.110651123046875	1.160839385986328	0.1144784088134766	2.21687890625	1.167188339233398	0.09215160369873047	2.073519775390625	1.172693878173828	0.08869766998291016	2.5298984375	1.570409912109375	0.1467230682373047	2.579029541015625	1.572444885253906	0.02385983657836914	2.66573193359375	1.330112640380859	-0.09463360595703126	2.469442626953125	1.222704284667969	-0.1707623291015625	2.502745849609375	1.127379806518555	-0.1970208587646484
68	2.233333999999999	2.57323046875	1.06762646484375	0.135003662109375	2.5268623046875	1.240915771484375	0.1349807434082031	2.505879638671875	1.382467987060547	0.1444220428466797	2.52731591796875	1.597965759277344	0.1719009552001953	2.5081513671875	1.560387939453125	0.1973871917724609	2.43674609375	1.519409240722656	0.3152113647460937	2.310340087890625	1.272589630126953	0.3327576599121094	2.16533935546875	1.201572875976562	0.1644765319824219	2.116614013671875	1.178584457397461	0.08402893829345703	2.216953125	1.184535400390625	0.04278531646728516	2.082917236328125	1.177088516235351	0.06578347015380859	2.54117236328125	1.564012268066406	0.1384362945556641	2.5898876953125	1.567720642089844	0.01556003856658936	2.666950927734375	1.327179504394531	-0.1123320236206055	2.466538330078125	1.22741423034668	-0.1875279388427734	2.503244873046875	1.141905364990234	-0.2345272979736328
69	2.266667	2.582524658203125	1.061097805023193	0.1257551345825195	2.5407861328125	1.236236267089844	0.1246742401123047	2.51835205078125	1.378300170898437	0.1304047698974609	2.53620654296875	1.594217346191406	0.1630647735595703	2.5172119140625	1.555654968261719	0.1875394897460937	2.445805908203125	1.506949310302734	0.303046875	2.30480224609375	1.26650244140625	0.2941354675292969	2.163072998046875	1.212709197998047	0.1157881927490234	2.102328125	1.197771118164062	0.04142044448852539	2.20253466796875	1.198003601074219	-0.001592073559761047	2.069829345703125	1.197289337158203	0.02327632141113281	2.551072265625	1.561110595703125	0.1289201965332031	2.6004287109375	1.56680517578125	0.005850635528564453	2.68294384765625	1.328856414794922	-0.1257494659423828	2.482602294921875	1.228117309570313	-0.2025572662353516	2.519574462890625	1.141505020141601	-0.24816064453125
70	2.3	2.597255126953125	1.052818489074707	0.1139791564941406	2.54981982421875	1.226883712768555	0.1102224197387695	2.52921533203125	1.369439422607422	0.1182869491577148	2.544394287109375	1.585339660644531	0.1554202423095703	2.52477001953125	1.546138977050781	0.17857373046875	2.445162109375	1.489315795898438	0.2850657653808594	2.29618994140625	1.254560501098633	0.2563556518554688	2.148049072265625	1.216580612182617	0.07845817565917969	2.086693359375	1.211464050292969	0.002989336967468262	2.183511962890625	1.215564453125	-0.04755216979980469	2.05217822265625	1.216502960205078	-0.01300786399841309	2.5607392578125	1.552867736816406	0.1211782073974609	2.6125009765625	1.558373046875	-0.001232877373695374	2.70400830078125	1.324953491210938	-0.1363357391357422	2.494422607421875	1.235432205200195	-0.2034001617431641	2.525032470703125	1.150162719726562	-0.2562188720703125
71	2.333334	2.602942138671875	1.050169208526611	0.1018850250244141	2.55576123046875	1.224293060302734	0.09792172241210938	2.53529736328125	1.366878387451172	0.1057332611083984	2.5526142578125	1.581584594726563	0.1484003753662109	2.5317685546875	1.542162475585938	0.1700588226318359	2.4433056640625	1.48265283203125	0.2677238159179687	2.288611572265625	1.252417236328125	0.2333253326416016	2.1381083984375	1.228132400512695	0.05502449035644531	2.072112060546875	1.237821746826172	-0.01594196605682373	2.16907080078125	1.239815231323242	-0.06633478546142578	2.04856005859375	1.247727447509766	-0.04641380691528321	2.56943505859375	1.549674255371094	0.1138644104003906	2.6211142578125	1.560679992675781	-0.008205466270446778	2.713087158203125	1.322789642333984	-0.1349140472412109	2.501498291015625	1.242099761962891	-0.2067022094726562	2.530455078125	1.173837432861328	-0.28085546875
72	2.366667	2.609611572265625	1.043634449005127	0.09279271697998047	2.562142333984375	1.216966705322266	0.08851988983154296	2.541303466796875	1.358962890625	0.09603569030761719	2.55891162109375	1.573162841796875	0.1368315887451172	2.537297607421875	1.534254333496094	0.1582369995117187	2.44529296875	1.481917633056641	0.2559308471679688	2.27713720703125	1.265457611083984	0.2069168701171875	2.127375244140625	1.247162063598633	0.02843908882141113	2.06752978515625	1.252534027099609	-0.04774403381347656	2.1639453125	1.2467021484375	-0.09798789978027343	2.037544067382813	1.260768218994141	-0.06881641387939454	2.57636181640625	1.540908874511719	0.1032112121582031	2.6359150390625	1.552782287597656	-0.01456867122650147	2.73292333984375	1.320193176269531	-0.1449019775390625	2.51495166015625	1.260016662597656	-0.2147336883544922	2.534521728515625	1.170995834350586	-0.2657870788574219
73	2.399999999999999	2.61354150390625	1.038919647216797	0.0883860092163086	2.566779296875	1.212642944335937	0.08331842803955078	2.546501220703125	1.354925445556641	0.0901764907836914	2.567157470703125	1.569440246582031	0.1292405090332031	2.544519287109375	1.531071533203125	0.1506965637207031	2.446467041015625	1.484346374511719	0.2455637359619141	2.27439892578125	1.27191650390625	0.1909446563720703	2.124307861328125	1.244052597045898	0.01362194156646728	2.091156494140625	1.277945739746094	-0.07116452026367187	2.19163037109375	1.284273651123047	-0.1129669189453125	2.0648154296875	1.279937591552734	-0.09489147186279297	2.584599853515625	1.536526245117187	0.09617308044433594	2.640483154296875	1.53911474609375	-0.02412498092651367	2.7267900390625	1.304425903320312	-0.1588764190673828	2.499512451171875	1.262966278076172	-0.2114869689941406	2.511177734375	1.183875198364258	-0.2789296569824219
74	2.433333999999999	2.62161083984375	1.028881326675415	0.08219537353515625	2.578897216796875	1.205316314697266	0.07826502990722656	2.56207373046875	1.349269195556641	0.08638337707519531	2.5764345703125	1.565660339355469	0.1287205352783203	2.553078857421875	1.526341064453125	0.1486469573974609	2.443656982421875	1.477233947753906	0.2310060882568359	2.2499462890625	1.291007507324219	0.1479541320800781	2.110303955078125	1.269031219482422	-0.04109443664550781	2.041415649414062	1.300582977294922	-0.1032516174316406	2.129682373046875	1.311517517089844	-0.1679324493408203	2.023056030273438	1.321143310546875	-0.1363465270996094	2.59661572265625	1.533091674804687	0.0962054443359375	2.64648193359375	1.523780090332031	-0.02765510177612305	2.774815185546875	1.298545776367187	-0.1498153381347656	2.542372314453125	1.289975463867187	-0.2049410095214844	2.52276123046875	1.188329681396484	-0.1844856109619141
75	2.466666999999999	2.622027587890625	1.026712018966675	0.08159841918945313	2.579879638671875	1.204062469482422	0.07771636962890625	2.5636513671875	1.348680084228516	0.08607353210449219	2.58072021484375	1.566039428710937	0.1272486724853516	2.556150390625	1.527112426757812	0.1470065765380859	2.44199072265625	1.483434509277344	0.2270337677001953	2.244847900390625	1.300008941650391	0.1418717041015625	2.11104541015625	1.27768310546875	-0.05251538848876953	2.054987548828125	1.321448974609375	-0.1205369186401367	2.1393232421875	1.326614654541016	-0.1916426086425781	2.029228271484375	1.321826354980469	-0.1458631744384766	2.601187255859375	1.532742126464844	0.09533128356933594	2.66160791015625	1.526498596191406	-0.02456390190124512	2.711220458984375	1.285117858886719	-0.1731680908203125	2.509637451171875	1.227749084472656	-0.2901833801269531	2.4606123046875	1.171024002075195	-0.2153052673339844
76	2.5	2.619879150390625	1.027524936676025	0.07867808532714844	2.5800244140625	1.205176177978516	0.0776820068359375	2.56566064453125	1.349654510498047	0.08798655700683594	2.584382080078125	1.567924438476562	0.1211279373168945	2.559419677734375	1.530019653320313	0.142157958984375	2.442399169921875	1.496253326416016	0.2224664764404297	2.247253662109375	1.310740814208984	0.1385779113769531	2.109331298828125	1.288989868164063	-0.05255334091186523	2.086073486328125	1.342050506591797	-0.1319304656982422	2.1803154296875	1.344679504394531	-0.1891298522949219	2.07665087890625	1.335517486572266	-0.1700264739990234	2.60468310546875	1.533345520019531	0.09061256408691407	2.65531787109375	1.5263134765625	-0.03348169326782226	2.6981259765625	1.262206665039062	-0.1382997131347656	2.47473193359375	1.249219985961914	-0.2242104644775391	2.4240390625	1.214988082885742	-0.1378731079101563
77	2.533334	2.6189970703125	1.027716995239258	0.07838768005371094	2.579600830078125	1.205739517211914	0.07697035217285156	2.565583740234375	1.350490264892578	0.08692333984375	2.58653857421875	1.569310302734375	0.1171313781738281	2.56114013671875	1.531899047851562	0.1386899719238281	2.443550537109375	1.497868072509766	0.2184403076171875	2.24282861328125	1.318439788818359	0.1331046752929687	2.103371826171875	1.296733947753906	-0.05734458541870117	2.08435205078125	1.347789001464844	-0.13930126953125	2.165064453125	1.359466674804688	-0.213765380859375	2.073959228515625	1.338729919433594	-0.1767197570800781	2.60653515625	1.534060119628906	0.08706485748291015	2.66016943359375	1.525610290527344	-0.03588725662231446	2.677091064453125	1.255887481689453	-0.1347607116699219	2.4550419921875	1.250369018554688	-0.2257855529785156	2.4026806640625	1.208678985595703	-0.1436354522705078
78	2.566667	2.619067626953125	1.022686496734619	0.0809655990600586	2.583884033203125	1.201429763793945	0.08039632415771485	2.57362646484375	1.346294982910156	0.09133488464355469	2.590826904296875	1.566473022460937	0.1106388244628906	2.565644775390625	1.529847595214844	0.1336488647460937	2.4473388671875	1.498404205322266	0.213164810180664	2.240471435546875	1.331353546142578	0.1186922836303711	2.09398193359375	1.304813537597656	-0.06550202178955078	2.073810546875	1.356628662109375	-0.1465974578857422	2.14185546875	1.383077392578125	-0.229329345703125	2.067172607421875	1.3434013671875	-0.1858810729980469	2.611826416015625	1.530087585449219	0.08276319122314453	2.67136865234375	1.525531188964844	-0.03751696014404297	2.697462158203125	1.255632965087891	-0.1331229553222656	2.468812255859375	1.240088485717773	-0.2038174896240234	2.426855712890625	1.192605010986328	-0.1190027008056641
79	2.6	2.615979248046875	1.005932247161865	0.07877825164794922	2.5780087890625	1.182064575195312	0.0713320541381836	2.564484375	1.325503295898438	0.07648523712158203	2.586074462890625	1.54328955078125	0.09265004730224609	2.559034912109375	1.508101806640625	0.1146799774169922	2.4356640625	1.488090911865234	0.1871947326660156	2.215711181640625	1.341508880615234	0.09687406921386718	2.07710302734375	1.310340240478516	-0.08961742401123046	2.019947509765625	1.373451690673828	-0.1367751922607422	1.989119873046875	1.402112243652344	-0.2375597381591797	2.042295654296875	1.354848571777344	-0.2210112457275391	2.607376220703125	1.506251098632812	0.06685890197753906	2.686890380859375	1.505236694335938	-0.03966376113891602	2.79905419921875	1.268308502197266	-0.1505146331787109	2.5702705078125	1.251167678833008	-0.08946202850341797	2.470481201171875	1.21931721496582	-0.09273341369628907
80	2.633334	2.614203125	0.9969732224941253	0.07801898193359375	2.5749267578125	1.171814346313476	0.06610539245605469	2.556297607421875	1.314174224853516	0.06516854095458985	2.5868330078125	1.529496276855469	0.08681775665283203	2.55789306640625	1.495191070556641	0.107316520690918	2.434034912109375	1.487542907714844	0.1801804046630859	2.208286376953125	1.354272369384766	0.08710923767089844	2.079594482421875	1.320541748046875	-0.104760871887207	2.012362915039062	1.381714019775391	-0.1384378356933594	1.984944702148437	1.416456756591797	-0.2378006896972656	2.02996630859375	1.357322082519531	-0.2267185211181641	2.6070234375	1.492294464111328	0.06076361083984375	2.692839111328125	1.496750610351562	-0.03994367218017578	2.794344970703125	1.260356750488281	-0.1589227905273438	2.568927490234375	1.247307922363281	-0.08878575134277343	2.470489501953125	1.213047286987305	-0.08335219573974609
81	2.666666999999999	2.612827392578125	0.9958523707389831	0.07847932434082031	2.573474609375	1.17063102722168	0.06653378295898438	2.554787109375	1.312949279785156	0.06557849884033203	2.5856328125	1.528114318847656	0.0878237533569336	2.5565947265625	1.493816223144531	0.1081671752929688	2.432395263671875	1.486156463623047	0.1803794250488281	2.206208740234375	1.355539306640625	0.08483720397949218	2.078236328125	1.323494201660156	-0.1077353744506836	2.011692504882812	1.385032775878906	-0.1420398559570313	1.984172119140625	1.420116363525391	-0.2412266998291016	2.029765625	1.357549530029297	-0.2302388458251953	2.605814208984375	1.490951171875	0.06172978591918946	2.69399951171875	1.486899749755859	-0.03688521957397461	2.73484326171875	1.259098175048828	-0.2004155578613281	2.50825927734375	1.198144256591797	-0.2290621795654297	2.43156640625	1.172542877197266	-0.16310009765625
82	2.699999999999999	2.61199462890625	0.9901134443283081	0.07751112365722657	2.573132080078125	1.164206680297851	0.06558913421630859	2.55514990234375	1.305991882324219	0.06486260986328125	2.589203369140625	1.519799743652344	0.08624390411376953	2.559789794921875	1.486170867919922	0.1066496810913086	2.43601123046875	1.481449798583984	0.1786005706787109	2.2083623046875	1.356135833740234	0.08291966247558594	2.07965234375	1.325590942382812	-0.1081795196533203	2.014076049804688	1.387524566650391	-0.1424551239013672	1.988445556640625	1.4204599609375	-0.2423681793212891	2.023807983398437	1.356596801757812	-0.2261584930419922	2.608690673828125	1.482402252197266	0.06036582565307617	2.68912255859375	1.471401794433594	-0.04344478988647461	2.688891845703125	1.260794494628906	-0.2312104644775391	2.47997705078125	1.189953048706055	-0.3132506103515625	2.420512939453125	1.142637466430664	-0.2424014282226563
83	2.733333999999999	2.61275634765625	0.9748501434326172	0.0720322265625	2.576359375	1.148901702880859	0.06407144927978516	2.56015966796875	1.290254119873047	0.06647637939453124	2.5723994140625	1.505476165771484	0.08762666320800781	2.547634765625	1.469072814941406	0.1089085922241211	2.436209716796875	1.471941009521484	0.1978891754150391	2.213913330078125	1.35796826171875	0.08123523712158204	2.082376220703125	1.329101867675781	-0.1069442977905273	2.014982177734375	1.385857666015625	-0.1452388153076172	1.99282421875	1.425425994873047	-0.2430415344238281	2.029968017578125	1.357118347167969	-0.2242704925537109	2.59453515625	1.470525695800781	0.06088519287109375	2.67310400390625	1.482610809326172	-0.04350002670288086	2.754291748046875	1.245863845825195	-0.1710785369873047	2.543869140625	1.196859878540039	-0.08034719848632813	2.547695556640625	1.135118515014649	0.002559542655944824
84	2.766667	2.613007568359375	0.9740999794006348	0.07230059814453126	2.576837646484375	1.148092590332031	0.0645175552368164	2.56106494140625	1.289397705078125	0.06723411560058594	2.573967041015625	1.504331817626953	0.08949713134765624	2.54912255859375	1.467915008544922	0.1105913391113281	2.43782958984375	1.470178497314453	0.1996109161376953	2.2162294921875	1.356705810546875	0.08156241607666016	2.08525146484375	1.330431457519531	-0.1072074737548828	2.017602661132813	1.387828094482422	-0.1439130249023438	1.992824096679688	1.431094024658203	-0.2394194641113281	2.034974853515625	1.362175964355469	-0.2248753356933594	2.59596337890625	1.469477691650391	0.06257244873046874	2.6736259765625	1.479690307617187	-0.04258456039428711	2.71844140625	1.241526168823242	-0.1843138275146484	2.500778076171875	1.175213104248047	-0.1289299163818359	2.514436279296875	1.113388122558594	-0.04721182632446289
85	2.8	2.61335595703125	0.9727475757598877	0.07236372375488281	2.57754736328125	1.146556213378906	0.06476610565185546	2.562352294921875	1.287707641601562	0.06781888580322265	2.5764052734375	1.502176879882812	0.0907692642211914	2.551450439453125	1.465870513916016	0.11175732421875	2.440478759765625	1.467874084472656	0.2008495483398438	2.219737548828125	1.354931030273437	0.08163408660888671	2.08914453125	1.331088623046875	-0.1073094787597656	2.022233764648437	1.388819793701172	-0.1444723052978516	1.995463745117187	1.433861968994141	-0.2384292144775391	2.042896484375	1.364162170410156	-0.2265163421630859	2.598131103515625	1.467353607177734	0.06371752166748047	2.673177734375	1.474361694335937	-0.04334415435791016	2.677415771484375	1.244440780639648	-0.2036715087890625	2.4636484375	1.149703765869141	-0.2067799987792969	2.46900732421875	1.085280052185059	-0.1263049545288086
86	2.833334	2.6131845703125	0.9720716552734375	0.07251204681396485	2.5778203125	1.1458056640625	0.06508472442626953	2.563237060546875	1.286878601074219	0.06844309997558594	2.5786728515625	1.50100244140625	0.09178672790527344	2.5535322265625	1.464848937988281	0.1127083053588867	2.442773193359375	1.467323089599609	0.2018365325927734	2.2219453125	1.355807739257813	0.08204347229003907	2.091904541015625	1.334167022705078	-0.1072768707275391	2.026760375976563	1.393102661132813	-0.1454384613037109	2.003693603515625	1.437676239013672	-0.2404773864746094	2.050493896484375	1.368514526367187	-0.2281587677001953	2.600126708984375	1.466128601074219	0.06466806030273438	2.673858642578125	1.473384307861328	-0.04313539886474609	2.6600693359375	1.253658645629883	-0.2162457733154297	2.45577587890625	1.147355941772461	-0.2555012054443359	2.45324609375	1.081595191955566	-0.1761023712158203
87	2.866667	2.612801025390625	0.9639372024536133	0.07307695770263672	2.576382080078125	1.139251480102539	0.06725452423095703	2.562822998046875	1.281712219238281	0.07308024597167968	2.5832744140625	1.497855377197266	0.09291973876953125	2.558335205078125	1.462087341308594	0.1157514953613281	2.448658447265625	1.462459991455078	0.2083663940429688	2.229481689453125	1.348627075195312	0.08184098052978515	2.0892763671875	1.335930145263672	-0.103703125	2.029822387695313	1.398609985351563	-0.1471369018554687	2.0141806640625	1.440272399902344	-0.2460974426269531	2.05940771484375	1.376524566650391	-0.2302201080322266	2.602951171875	1.461920135498047	0.06499528503417969	2.669899658203125	1.463981140136719	-0.04881850051879883	2.638408447265625	1.249020324707031	-0.2297782897949219	2.45131787109375	1.147971694946289	-0.331825927734375	2.423121337890625	1.082091369628906	-0.2562978210449219
88	2.899999999999999	2.610689697265625	0.9591847724914551	0.07643215942382812	2.5762841796875	1.135117889404297	0.06868778228759766	2.565078125	1.278049713134766	0.07340006256103515	2.588677490234375	1.494434326171875	0.09071434783935547	2.563232666015625	1.459238220214844	0.1140381546020508	2.454828857421875	1.463663177490234	0.2083803253173828	2.234383544921875	1.345777069091797	0.08691567993164062	2.090161376953125	1.337329315185547	-0.09623564147949219	2.02990625	1.395718780517578	-0.1446028594970703	2.020198364257813	1.4421630859375	-0.2423743591308594	2.070808349609375	1.379286254882812	-0.2237971649169922	2.60782080078125	1.457842651367188	0.06313532638549804	2.676763427734375	1.4571123046875	-0.04974110412597656	2.638436767578125	1.250150054931641	-0.2392012786865234	2.46126611328125	1.159098129272461	-0.3661746826171875	2.423003662109375	1.090845970153809	-0.2972439880371094
89	2.933333999999999	2.608764404296875	0.9528330383300782	0.07703733825683594	2.57456005859375	1.127921150207519	0.06951214599609375	2.5613115234375	1.270009063720703	0.07301398468017578	2.5888369140625	1.484501953125	0.0942159423828125	2.562558837890625	1.449600219726562	0.1165287857055664	2.454023681640625	1.453481903076172	0.2096682434082031	2.231247314453125	1.346998687744141	0.08506342315673829	2.080998779296875	1.326233154296875	-0.09066278839111327	2.047010375976563	1.387208343505859	-0.1571067199707031	2.020765502929688	1.453696807861328	-0.2382607421875	2.0676103515625	1.376114318847656	-0.2078205718994141	2.6074853515625	1.448188049316406	0.06636786651611327	2.67689306640625	1.444396362304687	-0.04540167617797852	2.637093505859375	1.252961807250977	-0.2483419342041016	2.470405517578125	1.166950073242188	-0.390030029296875	2.427009765625	1.097404396057129	-0.3264058532714844
90	2.966666999999999	2.60963037109375	0.9531047821044922	0.07656112670898438	2.57544091796875	1.128400695800781	0.06980008697509765	2.56224072265625	1.270613067626953	0.07393010711669921	2.588910400390625	1.485542633056641	0.09389341735839844	2.562598876953125	1.450662261962891	0.1163027496337891	2.454552001953125	1.454141082763672	0.2102323760986328	2.23271923828125	1.346682189941406	0.08420445251464843	2.08276904296875	1.326612640380859	-0.09214920043945313	2.046402709960938	1.388270172119141	-0.1568141632080078	2.022107421875	1.456714691162109	-0.2370818786621094	2.05902685546875	1.374354461669922	-0.2062618560791016	2.607869140625	1.44907763671875	0.0663703842163086	2.680867431640625	1.444543243408203	-0.04321065521240235	2.64310595703125	1.257093780517578	-0.250585464477539	2.482021484375	1.17415234375	-0.4007066955566406	2.435115966796875	1.104289489746094	-0.339818115234375
91	3	2.610572265625	0.950646110534668	0.07634829711914062	2.579184814453125	1.126714019775391	0.06928775787353515	2.56705615234375	1.269260314941406	0.07206340026855469	2.5920615234375	1.484766632080078	0.09135166931152344	2.566113037109375	1.449678619384766	0.1140133743286133	2.457613037109375	1.456062377929688	0.2075807189941406	2.23349951171875	1.345924560546875	0.08715254974365234	2.08420703125	1.31877734375	-0.08925066375732423	2.04619140625	1.379860137939453	-0.1537188415527344	2.0260009765625	1.449432556152344	-0.2343629455566406	2.074505126953125	1.364369964599609	-0.206494400024414	2.611218994140625	1.448334411621094	0.06379522323608398	2.6845087890625	1.447338806152344	-0.04590776443481445	2.65167724609375	1.265341156005859	-0.2594370727539063	2.4918779296875	1.18274169921875	-0.41163525390625	2.447264404296875	1.109494483947754	-0.3527811279296875
92	3.033334	2.61066552734375	0.9482145156860351	0.07640941619873047	2.579328125	1.124507530212402	0.06968142700195312	2.567741455078125	1.267240539550781	0.0732945556640625	2.600531005859375	1.481900085449219	0.09310374450683594	2.572844970703125	1.447786102294922	0.1153110122680664	2.460958740234375	1.457250701904297	0.2047856903076172	2.234156005859375	1.345954559326172	0.08986997985839844	2.0846162109375	1.318933532714844	-0.08668611907958984	2.050314208984375	1.38043017578125	-0.1529796600341797	2.017139892578125	1.446880126953125	-0.2321097869873047	2.077241455078125	1.365259246826172	-0.2045264739990234	2.61881591796875	1.444718719482422	0.06585746765136719	2.695287353515625	1.4439140625	-0.04183425903320313	2.6661064453125	1.2655048828125	-0.2593034973144531	2.508296875	1.190361099243164	-0.4177219848632813	2.459664794921875	1.117496925354004	-0.3614258117675781
93	3.066667	2.61017724609375	0.9487029418945312	0.07640982055664063	2.578176513671875	1.124037788391113	0.06946339416503906	2.56532666015625	1.266022796630859	0.07239198303222656	2.59327783203125	1.480464172363281	0.09103709411621094	2.5667060546875	1.445972137451172	0.1135236511230469	2.458648681640625	1.453907104492187	0.2067282257080078	2.233916748046875	1.346888549804687	0.08683616638183594	2.08330712890625	1.318637481689453	-0.08720267486572265	2.05169482421875	1.380495727539063	-0.1538546142578125	2.018143920898437	1.446574493408203	-0.2324583892822266	2.075364501953125	1.364113616943359	-0.2041093902587891	2.6120625	1.443772796630859	0.06387705230712891	2.68653662109375	1.441935516357422	-0.04446339416503906	2.661017822265625	1.265448150634766	-0.2622891540527344	2.5082529296875	1.188426254272461	-0.4231347961425782	2.45999267578125	1.114962959289551	-0.3681890869140625
94	3.1	2.61322607421875	0.95038232421875	0.07874922943115234	2.581907470703125	1.126486557006836	0.0710824966430664	2.5704189453125	1.269114440917969	0.074347900390625	2.617198486328125	1.480621978759766	0.09763408660888671	2.586344482421875	1.448394012451172	0.1183400115966797	2.46535205078125	1.457522766113281	0.1948679962158203	2.232813720703125	1.349830322265625	0.08889510345458984	2.0797958984375	1.320706237792969	-0.08404988861083984	2.052141357421875	1.384143280029297	-0.1514924163818359	2.012028930664063	1.449480682373047	-0.2281724700927734	2.069667236328125	1.367179229736328	-0.1999753723144531	2.633935546875	1.442486053466797	0.07079169464111328	2.713954833984375	1.437504272460937	-0.03403516006469726	2.6902890625	1.265049163818359	-0.2566073608398438	2.53840478515625	1.196575561523437	-0.4233270263671875	2.47715771484375	1.12777027130127	-0.374954833984375
95	3.133334	2.615653564453125	0.9509655380249024	0.07791005706787109	2.585729248046875	1.128203628540039	0.06931192016601563	2.576421142578125	1.27172998046875	0.07248635864257813	2.618313720703125	1.48560107421875	0.09392147827148438	2.58839697265625	1.452574188232422	0.1153340225219727	2.46839990234375	1.458122924804687	0.1950906524658203	2.232843994140625	1.350703247070312	0.09180018615722656	2.079022705078125	1.323620910644531	-0.08237388610839844	2.053375732421875	1.385833465576172	-0.1524136962890625	2.003912231445312	1.447331146240234	-0.2275829162597656	2.073243408203125	1.368048400878906	-0.2011517944335937	2.6357666015625	1.447525512695313	0.06697796630859375	2.7133291015625	1.440526824951172	-0.04040533447265625	2.697416748046875	1.266281097412109	-0.2641181030273437	2.545080078125	1.197401565551758	-0.4319713134765625	2.48415380859375	1.127449378967285	-0.3836860961914063
96	3.166666999999999	2.615126708984375	0.9507022819519043	0.07784271240234375	2.58494580078125	1.126413551330566	0.06895813751220703	2.5700810546875	1.268341735839844	0.06818048858642578	2.5990517578125	1.483183502197266	0.08200970458984375	2.57238818359375	1.449286712646484	0.1053594665527344	2.4622646484375	1.457716674804687	0.1962442169189453	2.22875537109375	1.350079650878906	0.09456588745117188	2.079989013671875	1.325654998779297	-0.08186195373535156	2.053971923828125	1.389439910888672	-0.1492216491699219	2.00964404296875	1.453676940917969	-0.224037841796875	2.072824462890625	1.367879302978516	-0.1978045349121094	2.61759619140625	1.445790893554687	0.05558082580566406	2.68765087890625	1.437682708740234	-0.05550911331176758	2.6767861328125	1.2618203125	-0.2753389282226563	2.5263203125	1.188496795654297	-0.4402952880859375	2.476721923828125	1.114235649108887	-0.3875033264160156
97	3.199999999999999	2.61657177734375	0.9551847305297851	0.07790280151367188	2.585835693359375	1.131221450805664	0.06889653778076171	2.569847900390625	1.273362274169922	0.06758908081054688	2.602897705078125	1.487968383789062	0.08378459167480469	2.5756884765625	1.45421142578125	0.1069501800537109	2.46515576171875	1.462508911132812	0.1978820495605469	2.2322060546875	1.349321472167969	0.09921720123291015	2.082791015625	1.325565246582031	-0.07747443389892578	2.055279296875	1.391170135498047	-0.1427863464355469	2.017447998046875	1.459437683105469	-0.2179685211181641	2.071354248046875	1.364412719726563	-0.1915308990478516	2.62064599609375	1.450469024658203	0.056749267578125	2.69088720703125	1.446351959228516	-0.05480965042114258	2.672494873046875	1.269958435058594	-0.2745653991699219	2.51924951171875	1.193963348388672	-0.4365168762207031	2.476119873046875	1.112943733215332	-0.3876479797363281
98	3.266667	2.621936279296875	0.9626759223937988	0.07737599945068359	2.5906318359375	1.141107803344727	0.07038697052001953	2.577824951171875	1.285450469970703	0.07304586029052734	2.608747314453125	1.503017303466797	0.09255394744873047	2.58242138671875	1.467980133056641	0.1162217712402344	2.47333837890625	1.477119232177734	0.2117170104980469	2.23995751953125	1.359778381347656	0.1086617202758789	2.088455078125	1.338275604248047	-0.07059743499755859	2.04478955078125	1.401803924560547	-0.1308653717041016	2.003787719726562	1.472181427001953	-0.2045025482177734	2.06692578125	1.385284851074219	-0.18522509765625	2.62638671875	1.465809051513672	0.06388721466064454	2.689195556640625	1.461629150390625	-0.05399692916870117	2.65942724609375	1.279559265136719	-0.2727026672363281	2.497607421875	1.201002777099609	-0.429571044921875	2.474489013671875	1.106677024841308	-0.3887242431640625
99	3.299999999999999	2.624104248046875	0.965698787689209	0.07704027557373047	2.593947509765625	1.144817138671875	0.07183919525146484	2.581906494140625	1.289528442382812	0.07601206207275391	2.6109384765625	1.507731323242187	0.09707141113281249	2.58389697265625	1.472420501708984	0.1197489166259766	2.472303955078125	1.483725524902344	0.2125900421142578	2.240728759765625	1.362622314453125	0.1080419082641602	2.088147216796875	1.337096435546875	-0.07049445343017578	2.047831787109375	1.402571319580078	-0.1313800964355469	2.00369384765625	1.472870513916016	-0.2036477508544922	2.06389013671875	1.388989715576172	-0.1828158569335938	2.62986962890625	1.470591369628906	0.0689404525756836	2.70016845703125	1.467118896484375	-0.04502611541748047	2.670958740234375	1.285353363037109	-0.26492919921875	2.510343994140625	1.209989776611328	-0.4254067993164062	2.478241455078125	1.118117538452148	-0.3844078674316406
100	3.333333999999999	2.6250830078125	0.971950611114502	0.07692879486083984	2.595949462890625	1.152117431640625	0.07131736755371093	2.58821533203125	1.297760955810547	0.07737555694580078	2.6158486328125	1.517394104003906	0.09663927459716797	2.58897900390625	1.481910095214844	0.1197798614501953	2.474921875	1.490396484375	0.2110212707519531	2.241347900390625	1.366930053710937	0.1100690536499023	2.08393896484375	1.341349731445312	-0.06576531982421875	2.044052612304688	1.404225524902344	-0.1303286285400391	2.005931884765625	1.472738983154297	-0.2083223114013672	2.05661181640625	1.390785308837891	-0.1811087951660156	2.63508203125	1.479976531982422	0.06864559936523437	2.70751416015625	1.476001922607422	-0.04473112487792968	2.682443115234375	1.289809814453125	-0.2632521362304687	2.52367138671875	1.211750122070312	-0.4259895629882812	2.481449951171875	1.123658576965332	-0.38454736328125
101	3.366667	2.625139404296875	0.9719371967315674	0.07705532836914063	2.595901611328125	1.151990493774414	0.07148274230957032	2.587965087890625	1.297548126220703	0.07748474884033203	2.614908447265625	1.517148010253906	0.09674984741210937	2.588187255859375	1.481594177246094	0.1198976669311523	2.474241943359375	1.489944946289063	0.2111672821044922	2.240638427734375	1.366699279785156	0.1104323959350586	2.083710205078125	1.3415693359375	-0.0657267074584961	2.04477734375	1.4046396484375	-0.1306020812988281	2.0018828125	1.471862518310547	-0.2071430053710938	2.058715576171875	1.390895111083984	-0.1816307678222656	2.634222900390625	1.479815887451172	0.06874620819091797	2.707101806640625	1.476155364990234	-0.04426964950561523	2.68427001953125	1.290529022216797	-0.2633157958984375	2.52682568359375	1.212093826293945	-0.4269721374511719	2.4837236328125	1.124521774291992	-0.3854790954589844
102	3.4	2.625197509765625	0.9716707210540771	0.07706401824951171	2.59596142578125	1.151583633422852	0.07143804931640625	2.587911865234375	1.297029968261719	0.07732185363769531	2.6148740234375	1.516524780273437	0.09582022094726562	2.58816064453125	1.481083099365234	0.1190670547485352	2.47432958984375	1.490150024414063	0.2102345275878906	2.240208740234375	1.367626953125	0.1104200668334961	2.083526611328125	1.342381072998047	-0.06570150756835938	2.045496948242187	1.405362609863281	-0.1310846862792969	2.003100341796875	1.472329376220703	-0.2080066986083984	2.0607568359375	1.391587585449219	-0.1822729339599609	2.63417333984375	1.479120361328125	0.06797122955322266	2.708471435546875	1.474492523193359	-0.0439594841003418	2.68809521484375	1.288743011474609	-0.2628589477539062	2.532258056640625	1.210861602783203	-0.4280456237792969	2.48649853515625	1.124875579833984	-0.3862855224609375
103	3.433334	2.6249111328125	0.9751475296020508	0.07684919738769531	2.59481884765625	1.154961486816406	0.07509978485107421	2.588197509765625	1.300211486816406	0.08530247497558593	2.612675048828125	1.519739990234375	0.106168327331543	2.586282958984375	1.483773834228516	0.1289503631591797	2.472395263671875	1.490734252929687	0.2201851806640625	2.2414716796875	1.368270599365234	0.1132625122070312	2.0839853515625	1.342403198242188	-0.06198494720458984	2.043989624023438	1.405063415527344	-0.1264677505493164	2.004553100585937	1.473050476074219	-0.2040346374511719	2.062154296875	1.390968811035156	-0.1789357604980469	2.632471923828125	1.482849731445313	0.07800322723388672	2.7049716796875	1.478919097900391	-0.0350948486328125	2.685954833984375	1.293337036132812	-0.254182373046875	2.53467626953125	1.211866958618164	-0.4217879638671875	2.486239501953125	1.124581787109375	-0.3862625427246094
104	3.466666999999999	2.628752197265625	0.977786226272583	0.07810812377929688	2.596890869140625	1.158637725830078	0.07862586975097656	2.588795654296875	1.304737731933594	0.09054942321777344	2.615765380859375	1.52558447265625	0.1115006713867187	2.58864599609375	1.489678802490234	0.1343204345703125	2.47455224609375	1.492714538574219	0.2271905670166016	2.244566162109375	1.368549499511719	0.1149453125	2.08887890625	1.339203643798828	-0.06364941024780274	2.044395263671875	1.403403106689453	-0.1246719665527344	2.005282104492188	1.475663055419922	-0.1996334075927734	2.0599775390625	1.390748168945313	-0.1770540771484375	2.635464599609375	1.488180816650391	0.08328990936279297	2.710829345703125	1.484988494873047	-0.02911212348937988	2.692143798828125	1.296949157714844	-0.2488662872314453	2.538648681640625	1.213341705322266	-0.4158900451660156	2.486995361328125	1.124891319274902	-0.3859263916015625
105	3.5	2.6287578125	0.9777923965454102	0.07815922546386719	2.596894775390625	1.158634429931641	0.07868791961669921	2.588801025390625	1.304726470947266	0.09062144470214843	2.61575439453125	1.525562561035156	0.1115893402099609	2.58864111328125	1.489654479980469	0.1344073333740234	2.474560791015625	1.492657073974609	0.2272836456298828	2.244615966796875	1.368428527832031	0.1150594177246094	2.08890966796875	1.339038604736328	-0.06349571228027344	2.044427856445313	1.403216003417969	-0.1245349273681641	2.005385620117187	1.4754716796875	-0.1995293731689453	2.06003466796875	1.390563110351563	-0.1769160003662109	2.63545263671875	1.488164855957031	0.08337461853027343	2.71027294921875	1.483915252685547	-0.02934760665893555	2.688857666015625	1.2909794921875	-0.2445424499511719	2.530941162109375	1.207581100463867	-0.4074822082519531	2.47780810546875	1.123628349304199	-0.3685330810546875
106	3.533334	2.627865966796875	0.9826243953704834	0.08003164672851562	2.59966748046875	1.164839340209961	0.08525178527832031	2.59517919921875	1.311400817871094	0.1009212341308594	2.618934326171875	1.534114013671875	0.1158020324707031	2.593665771484375	1.498061004638672	0.1408999786376953	2.4817900390625	1.496418884277344	0.2374736328125	2.25554833984375	1.367543029785156	0.1198311767578125	2.10145947265625	1.343618103027344	-0.06235146331787109	2.04430322265625	1.398769622802734	-0.1223812561035156	2.00590966796875	1.46870556640625	-0.2005877227783203	2.06555859375	1.3875078125	-0.1778482971191406	2.637937255859375	1.496301605224609	0.08725053405761719	2.6789794921875	1.484235260009766	-0.04181641387939453	2.70311865234375	1.204078826904297	-0.1171943893432617	2.461192138671875	1.185934600830078	-0.1278619003295899	2.443493408203125	1.127913429260254	-0.03947834014892578
107	3.6	2.6259599609375	0.9829518661499024	0.08078144073486328	2.60234814453125	1.164276870727539	0.08684285736083984	2.601099609375	1.309603088378906	0.1033376770019531	2.62105908203125	1.53014453125	0.1264237594604492	2.594607177734375	1.493420227050781	0.1482913818359375	2.480791015625	1.491267425537109	0.2406627502441406	2.255931884765625	1.368295562744141	0.1197217636108398	2.120358642578125	1.3501552734375	-0.07486673736572266	2.04824365234375	1.3921015625	-0.127699462890625	2.010417236328125	1.464901336669922	-0.2021864624023438	2.062057861328125	1.389066772460938	-0.1824311676025391	2.642376953125	1.493692749023438	0.09848402404785156	2.727273681640625	1.507623565673828	-0.005376525402069092	2.77330810546875	1.246858978271484	-0.1205311279296875	2.552308837890625	1.189540908813477	-0.04378996658325195	2.521965087890625	1.118001914978027	0.02878037834167481
108	3.633334	2.62562646484375	0.9817668495178222	0.08078326416015626	2.602007568359375	1.162843627929687	0.08692445373535156	2.600809814453125	1.307964416503906	0.1035144500732422	2.620804931640625	1.528151184082031	0.1271070861816406	2.594384033203125	1.491428558349609	0.1488618927001953	2.4805732421875	1.489479827880859	0.2409357452392578	2.255639892578125	1.3679208984375	0.11958447265625	2.12124462890625	1.350877044677735	-0.07553464508056641	2.05051708984375	1.393675842285156	-0.1293064880371094	2.011925170898437	1.465237731933594	-0.2043799438476563	2.060818359375	1.388032257080078	-0.1819468383789062	2.642078369140625	1.491811004638672	0.09910957336425781	2.725385498046875	1.505757263183594	-0.0057990403175354	2.767712646484375	1.245222534179687	-0.1219334945678711	2.5472861328125	1.189160385131836	-0.04363446807861328	2.52226806640625	1.11738688659668	0.03051238441467285
109	3.666667	2.62418115234375	0.9787184410095214	0.08118898773193359	2.59839599609375	1.159261917114258	0.08311821746826172	2.595083740234375	1.304416290283203	0.09651029205322266	2.619801025390625	1.523350891113281	0.1233032302856445	2.59238232421875	1.487014556884766	0.1442492370605469	2.48132763671875	1.490324645996094	0.2391870880126953	2.2561064453125	1.368251098632812	0.1200914154052734	2.1265537109375	1.351527587890625	-0.077792236328125	2.051518798828125	1.391563201904297	-0.1273659896850586	2.01326318359375	1.461139343261719	-0.2041654815673828	2.0596142578125	1.3875908203125	-0.1822120361328125	2.640486083984375	1.486984375	0.09506404113769532	2.728051025390625	1.504737213134766	-0.005397424221038818	2.779009033203125	1.243533081054687	-0.1150984725952148	2.55462890625	1.193849517822266	-0.04553541564941406	2.521145263671875	1.122242057800293	0.02507512664794922
110	3.699999999999999	2.62361865234375	0.9788628025054932	0.08086054992675781	2.596318603515625	1.158973449707031	0.08226180267333984	2.59188720703125	1.303974578857422	0.09513265228271485	2.620410400390625	1.5212958984375	0.1283642883300781	2.59211767578125	1.484957061767578	0.1479603881835937	2.47915185546875	1.489601684570312	0.2402901000976563	2.255885009765625	1.368255798339844	0.1176054077148437	2.132217041015625	1.351501220703125	-0.08368051910400391	2.0524423828125	1.388819396972656	-0.1274004745483398	2.01407763671875	1.453808319091797	-0.2078906860351563	2.05808544921875	1.387332794189453	-0.1861302795410156	2.6406865234375	1.485394073486328	0.09934944152832031	2.73003857421875	1.501712371826172	0.000439859926700592	2.781444580078125	1.242734130859375	-0.1133734588623047	2.55345751953125	1.195730255126953	-0.05564788818359375	2.518516357421875	1.136870590209961	0.02511799240112305
111	3.733333999999999	2.623753173828125	0.9784895782470703	0.08070937347412109	2.596585205078125	1.158636474609375	0.08211428833007813	2.592371826171875	1.303650909423828	0.09505397033691407	2.62198193359375	1.52094873046875	0.1276129913330078	2.593561767578125	1.484793853759766	0.1473759460449219	2.480876708984375	1.490093505859375	0.2400331115722656	2.25673583984375	1.368957641601563	0.1186842803955078	2.132211181640625	1.351710815429688	-0.08205596923828125	2.052893310546875	1.38935205078125	-0.1263460235595703	2.017419799804688	1.454384735107422	-0.2081300048828125	2.057802978515625	1.387087677001953	-0.1844924011230469	2.64202734375	1.484868469238281	0.09865176391601563	2.7265283203125	1.497500274658203	-0.004964783668518067	2.7275693359375	1.251483734130859	-0.1538108062744141	2.500651611328125	1.175161392211914	-0.1392120208740234	2.460759765625	1.107536643981934	-0.06817679595947265
112	3.766667	2.6231748046875	0.9766552124023438	0.07969791412353516	2.59670849609375	1.156923202514649	0.08029301452636718	2.592987548828125	1.302024658203125	0.09249601745605469	2.62043017578125	1.520157653808594	0.1212470703125	2.592700439453125	1.483988159179688	0.1419499969482422	2.48112451171875	1.489862976074219	0.2359207305908203	2.25508154296875	1.369142791748047	0.1176817779541016	2.130078125	1.350848327636719	-0.0826862564086914	2.050624755859375	1.387645935058594	-0.1274542922973633	2.020928833007813	1.455812408447266	-0.2089978332519531	2.065762939453125	1.385778228759766	-0.1906068267822266	2.640527099609375	1.483857330322266	0.09259212493896485	2.72578564453125	1.499257507324219	-0.01003614044189453	2.7555927734375	1.243037994384766	-0.137136474609375	2.535939453125	1.199208969116211	-0.05129420852661132	2.54824072265625	1.112272033691406	0.007888454914093018
113	3.799999999999999	2.62197265625	0.977708200454712	0.08026963043212891	2.594955078125	1.157800659179687	0.08117729187011719	2.590796142578125	1.302795379638672	0.09363276672363281	2.620760986328125	1.52015087890625	0.1247949905395508	2.59264599609375	1.484090850830078	0.1451047058105469	2.480039306640625	1.490065704345703	0.2377163238525391	2.25637548828125	1.366345397949219	0.1183971176147461	2.129493408203125	1.34992919921875	-0.08080912780761719	2.051271240234375	1.385174377441406	-0.1287718658447266	2.014049560546875	1.447708587646484	-0.2116552886962891	2.0705654296875	1.375688537597656	-0.1920419616699219	2.640405517578125	1.483964416503906	0.09572994232177734	2.720525634765625	1.492722625732422	-0.0116233081817627	2.704938232421875	1.25991259765625	-0.1794474639892578	2.484760009765625	1.170420181274414	-0.2109502105712891	2.4774853515625	1.109280609130859	-0.1248704605102539
114	3.833333999999999	2.622503173828125	0.9759497566223144	0.08062494659423829	2.5953310546875	1.156093688964844	0.08154734039306641	2.59090234375	1.301153259277344	0.09384518432617188	2.62454541015625	1.518260375976562	0.1235933837890625	2.596097412109375	1.482720794677734	0.1444013671875	2.482947265625	1.48916748046875	0.2364102020263672	2.2565888671875	1.368736968994141	0.1185449066162109	2.124305908203125	1.352484161376953	-0.07724649047851563	2.049480712890625	1.386466003417969	-0.1312431793212891	2.017685180664063	1.448433410644531	-0.2168271179199219	2.06844970703125	1.374898345947266	-0.1903292846679688	2.64331787109375	1.481620849609375	0.09448417663574218	2.715859375	1.482224426269531	-0.01853216361999512	2.689370849609375	1.266780731201172	-0.2071002349853516	2.485217529296875	1.186179901123047	-0.3038025817871094	2.453724365234375	1.120030891418457	-0.2273677520751953
115	3.866667	2.62182666015625	0.9751462078094483	0.08067784118652344	2.594192138671875	1.155221282958984	0.08225487518310547	2.5895654296875	1.300233673095703	0.09508132934570312	2.6218740234375	1.517165832519531	0.1275171966552734	2.59404638671875	1.481083709716797	0.1482337341308594	2.478291259765625	1.485613983154297	0.2370694580078125	2.253118896484375	1.365510620117187	0.1166046447753906	2.117650390625	1.351223724365234	-0.07716065979003907	2.046140014648437	1.387317535400391	-0.1341989135742188	2.013862182617188	1.452348937988281	-0.2172975769042969	2.07025732421875	1.377696197509766	-0.1922766876220703	2.640494873046875	1.481116546630859	0.09758231353759765	2.711634765625	1.484677276611328	-0.01627254486083984	2.679732177734375	1.287930297851563	-0.2235255279541015	2.49026318359375	1.211711578369141	-0.3493129577636719	2.4512177734375	1.1400556640625	-0.2818490295410156
116	3.9	2.62086767578125	0.974090648651123	0.07958793640136719	2.589356201171875	1.153832550048828	0.07783197784423829	2.581565185546875	1.299180755615234	0.08773313903808594	2.618382080078125	1.515535034179687	0.1217004241943359	2.590374267578125	1.479650268554688	0.1427150421142578	2.4770634765625	1.48445458984375	0.2350175628662109	2.250247314453125	1.365143432617188	0.1157603988647461	2.108991455078125	1.344446563720703	-0.07372637176513672	2.047278686523438	1.389467895507813	-0.13590771484375	2.01547412109375	1.453452758789062	-0.2202349853515625	2.061655517578125	1.382702575683594	-0.1885651702880859	2.6357216796875	1.479437805175781	0.09092493438720703	2.703712646484375	1.479616546630859	-0.02515043258666992	2.671269775390625	1.289764099121094	-0.2392964172363281	2.490175537109375	1.218465118408203	-0.3801586608886719	2.445224853515625	1.146160629272461	-0.3169195556640625
117	3.966666999999999	2.618011962890625	0.9702960128784179	0.08094116973876953	2.5871796875	1.148829116821289	0.08242283630371093	2.579697998046875	1.292944427490234	0.09488143920898437	2.61162255859375	1.508015167236328	0.1314664459228516	2.5838935546875	1.471726104736328	0.1512658538818359	2.469566650390625	1.476754547119141	0.2405989532470703	2.24535107421875	1.365241302490234	0.113900749206543	2.101996337890625	1.339408081054688	-0.07120427703857422	2.048861328125	1.389385925292969	-0.1363350219726563	2.016940063476563	1.45063720703125	-0.2216068572998047	2.075247802734375	1.376017608642578	-0.191509521484375	2.6302587890625	1.472761810302734	0.1010654220581055	2.70281640625	1.478488677978516	-0.01091689586639404	2.670876220703125	1.305370910644531	-0.2362579345703125	2.5034228515625	1.233436370849609	-0.390141357421875	2.45894140625	1.156380844116211	-0.3338325500488281
118	4	2.618146240234375	0.9701953601837158	0.0803632583618164	2.584981689453125	1.148531372070313	0.08027085113525391	2.57552294921875	1.292799224853516	0.09152957153320312	2.611159912109375	1.507621002197266	0.1277005844116211	2.58263916015625	1.471855865478516	0.1474755249023438	2.4680869140625	1.474634918212891	0.2368939971923828	2.24103955078125	1.366322479248047	0.1117451934814453	2.096803466796875	1.338785278320312	-0.07277892303466797	2.0462158203125	1.390846588134766	-0.1384752655029297	2.013843505859375	1.450172943115234	-0.2250924072265625	2.065583740234375	1.380364105224609	-0.1933909912109375	2.62934521484375	1.471903717041016	0.09747201538085938	2.702186279296875	1.472986206054687	-0.01465354156494141	2.675562744140625	1.303892028808594	-0.2441269226074219	2.51091162109375	1.236833312988281	-0.4035680847167969	2.464136474609375	1.159160293579101	-0.3497935485839844
119	4.033334	2.61763232421875	0.9709296131134033	0.08026055145263672	2.583863525390625	1.149388549804687	0.07883762359619141	2.5739755859375	1.293887268066406	0.08918041229248047	2.606828857421875	1.508958923339844	0.1281592864990234	2.578876953125	1.472482818603515	0.1476092834472656	2.46521435546875	1.477696746826172	0.2383541107177734	2.240917236328125	1.365037567138672	0.1112705459594727	2.093830810546875	1.340639221191406	-0.07183522033691406	2.045599243164062	1.392584564208984	-0.1395556640625	2.01403564453125	1.450138549804687	-0.2278339233398438	2.075501220703125	1.381197479248047	-0.1969723968505859	2.6253818359375	1.473869445800781	0.09731572723388672	2.69925439453125	1.480803161621094	-0.01413306617736816	2.674031982421875	1.312719879150391	-0.2449718170166016	2.515803466796875	1.242990768432617	-0.4101370849609375	2.467989990234375	1.164866836547852	-0.357673828125
120	4.066666999999999	2.6186396484375	0.9705928974151611	0.08041824340820312	2.585078369140625	1.149023529052734	0.07894504547119141	2.575346435546875	1.293475219726562	0.08935313415527343	2.612478515625	1.507244659423828	0.1311017913818359	2.5833095703125	1.471271453857422	0.1496339263916016	2.46678515625	1.47610546875	0.2366071319580078	2.240275390625	1.366202667236328	0.1112728576660156	2.093754638671875	1.340085876464844	-0.07193873596191407	2.046491577148438	1.392720336914063	-0.1397584686279297	2.012975708007812	1.449050323486328	-0.2280568542480469	2.066284912109375	1.38410791015625	-0.1955461730957031	2.63079248046875	1.472033966064453	0.1002831039428711	2.708206298828125	1.4788916015625	-0.008680603981018066	2.686045654296875	1.317081146240234	-0.2441405334472656	2.529858642578125	1.251881088256836	-0.412933349609375	2.47898974609375	1.173421798706055	-0.3640426330566406
121	4.1	2.61722314453125	0.9700232124328614	0.08237539672851563	2.586395263671875	1.149685531616211	0.08198293304443359	2.5786328125	1.294742919921875	0.09362475585937501	2.6159853515625	1.509835845947266	0.1329752807617187	2.58608251953125	1.47416162109375	0.1514508209228516	2.466246337890625	1.477579833984375	0.2348905029296875	2.23868994140625	1.365711853027344	0.1106779708862305	2.093813720703125	1.339324096679688	-0.07499937438964843	2.0437333984375	1.392107482910156	-0.1412277526855469	2.017255493164062	1.454422485351563	-0.2284358520507813	2.069606201171875	1.385060241699219	-0.1968292846679688	2.6349267578125	1.473904541015625	0.103053840637207	2.716505126953125	1.478812225341797	-0.003608748435974121	2.70162744140625	1.315925598144531	-0.2402875823974609	2.54767822265625	1.253757507324219	-0.4135709838867188	2.487547607421875	1.17901448059082	-0.368621826171875
122	4.133334	2.615661376953125	0.9731730461120606	0.08288805389404297	2.5872490234375	1.153338333129883	0.08672832489013672	2.581632568359375	1.298272979736328	0.1020050430297852	2.6201416015625	1.5138759765625	0.138319580078125	2.58909033203125	1.478922546386719	0.1563810272216797	2.467883544921875	1.478476501464844	0.2380937347412109	2.24085986328125	1.364218536376953	0.1145772857666016	2.1032548828125	1.342843536376953	-0.07740759277343751	2.0435693359375	1.390906341552734	-0.1392398223876953	2.01432421875	1.449624908447266	-0.2281531372070313	2.06816748046875	1.384902648925781	-0.1991929473876953	2.639783203125	1.477072235107422	0.1098794326782227	2.732053466796875	1.480336395263672	0.01210406398773193	2.7991513671875	1.226397247314453	-0.1058526611328125	2.5595615234375	1.211363998413086	-0.09850175476074219	2.545834228515625	1.139328903198242	-0.02193232536315918
123	4.166667	2.615520263671875	0.97325634765625	0.08290746307373047	2.5871015625	1.153420288085937	0.08678164672851563	2.58146484375	1.298351928710938	0.1020821762084961	2.61959033203125	1.513955810546875	0.1387965545654297	2.58858935546875	1.47891796875	0.1567808227539063	2.46729296875	1.4780068359375	0.2383571014404297	2.24087451171875	1.363324737548828	0.1141233291625977	2.103705322265625	1.342223205566406	-0.07820391845703124	2.0442021484375	1.390371673583984	-0.1401452026367188	2.014943359375	1.449261108398437	-0.2289412841796875	2.070218017578125	1.384793975830078	-0.2003688354492187	2.63930810546875	1.477235626220703	0.1103011779785156	2.730836181640625	1.482790222167969	0.01193265628814697	2.782107421875	1.235888412475586	-0.1270352172851562	2.54442724609375	1.202383819580078	-0.1353528747558594	2.532265625	1.129053298950195	-0.05975434875488281
124	4.199999999999999	2.61715087890625	0.971525957107544	0.08380110931396484	2.592717041015625	1.152815093994141	0.08789459991455079	2.590186767578125	1.29820132446289	0.1038303146362305	2.61971728515625	1.516086120605469	0.1389544677734375	2.589924560546875	1.479907440185547	0.1571359558105469	2.467119384765625	1.478596771240234	0.2372144165039063	2.23832373046875	1.364774475097656	0.1146458129882812	2.10603466796875	1.339639221191406	-0.0814477310180664	2.04390625	1.388141784667969	-0.1409525909423828	2.010312377929687	1.448676635742188	-0.2274878387451172	2.062349853515625	1.38290869140625	-0.1997641296386719	2.64108154296875	1.479817474365234	0.1108035583496094	2.733786376953125	1.494731811523438	0.01397654438018799	2.795658935546875	1.258645385742188	-0.1403903961181641	2.56483740234375	1.208328964233399	-0.09331291961669921	2.5744345703125	1.117346282958984	-0.03911626052856446
125	4.233333999999999	2.61553564453125	0.9745181102752686	0.08353358459472657	2.588720458984375	1.156010604858398	0.08440513610839843	2.5839033203125	1.301974853515625	0.09795773315429687	2.614142822265625	1.518514587402344	0.1431456756591797	2.583986083984375	1.481591613769531	0.1595134887695313	2.4646943359375	1.478761383056641	0.2453754577636719	2.239729248046875	1.365966552734375	0.1133694610595703	2.108887451171875	1.340963836669922	-0.08447906494140625	2.042901245117188	1.387027313232422	-0.1421821136474609	2.011088623046875	1.449348083496094	-0.2285036163330078	2.06888671875	1.380916442871094	-0.2042755432128906	2.6356259765625	1.483354614257812	0.113475227355957	2.73311767578125	1.503858856201172	0.02201608657836914	2.80010400390625	1.255068237304688	-0.1101131057739258	2.56994287109375	1.196388427734375	-0.06628657531738281	2.575921630859375	1.094155738830566	-0.036610107421875
126	4.266667	2.61636083984375	0.9744499893188476	0.08445561218261718	2.5890009765625	1.155553436279297	0.08488893890380859	2.583658203125	1.301284149169922	0.09810984802246094	2.6132109375	1.517778625488281	0.1421163635253906	2.58326171875	1.480895751953125	0.1586962890625	2.46381103515625	1.478139984130859	0.2439177856445313	2.238529052734375	1.3656015625	0.1132593612670898	2.10820458984375	1.341160522460938	-0.08452193450927735	2.0441298828125	1.387399505615234	-0.1439304962158203	2.004528564453125	1.447252655029297	-0.2285207824707031	2.064849609375	1.376228881835937	-0.2028111572265625	2.6347158203125	1.482606719970703	0.1126212997436523	2.730322509765625	1.503730773925781	0.01965896797180176	2.803819580078125	1.257336608886719	-0.1124428939819336	2.575501953125	1.195968460083008	-0.06502122497558593	2.5786875	1.093745994567871	-0.0355168342590332
127	4.333333999999999	2.621059814453125	0.9773984642028809	0.08575260925292968	2.593118896484375	1.15979313659668	0.08634311676025391	2.5873681640625	1.306568786621094	0.09995315551757812	2.617417236328125	1.525347106933594	0.14064404296875	2.587000732421875	1.4885771484375	0.1577571868896484	2.465439208984375	1.482515563964844	0.2417034301757812	2.237949951171875	1.365377716064453	0.1143484725952148	2.11286083984375	1.342716094970703	-0.08908781433105468	2.037774780273438	1.381840454101563	-0.1415328979492188	2.009825927734375	1.447801177978516	-0.227313247680664	2.058172119140625	1.370424987792969	-0.203552734375	2.639220703125	1.489329345703125	0.1117433776855469	2.737914794921875	1.508746551513672	0.02017978668212891	2.81417138671875	1.260631256103516	-0.111865837097168	2.583768310546875	1.198465591430664	-0.06644386291503906	2.581669921875	1.094399925231934	-0.04064764785766602
128	4.366667	2.624728759765625	0.9768306846618653	0.085343505859375	2.598383544921875	1.160070358276367	0.08889393615722656	2.594099365234375	1.307167877197266	0.1048714294433594	2.618780517578125	1.528900756835938	0.1364217376708984	2.5890810546875	1.492038421630859	0.1550456237792969	2.47045556640625	1.494496368408203	0.2441158599853516	2.248420166015625	1.369260803222656	0.1126958999633789	2.133534912109375	1.352377960205078	-0.09815924072265625	2.047704467773437	1.375340148925781	-0.1439120330810547	2.007532348632813	1.438854919433594	-0.227148681640625	2.06674755859375	1.371315063476563	-0.2088699493408203	2.641649658203125	1.492100646972656	0.1090605087280273	2.739841064453125	1.512204467773437	0.01641485786437988	2.8217392578125	1.258768615722656	-0.1038332977294922	2.5881083984375	1.199007446289063	-0.06826518249511719	2.586893310546875	1.095180358886719	-0.04003048324584961
129	4.4	2.623631103515625	0.9778551731109619	0.08624896240234375	2.59828662109375	1.160920303344727	0.08943092346191406	2.59469677734375	1.307799224853516	0.1052265625	2.617030029296875	1.529530029296875	0.1357511291503906	2.58728125	1.492628326416016	0.1539749145507812	2.4656513671875	1.493946136474609	0.2384740142822266	2.244196044921875	1.364956909179687	0.110838737487793	2.136367431640625	1.346696746826172	-0.1031318435668945	2.050130615234375	1.375119323730469	-0.1444653625488281	1.99855908203125	1.433672027587891	-0.224745361328125	2.057514404296875	1.369926910400391	-0.2066477966308594	2.640690185546875	1.492791595458984	0.1091553497314453	2.74029052734375	1.513116882324219	0.01842862319946289	2.82898974609375	1.262846832275391	-0.1024006576538086	2.596832275390625	1.199168487548828	-0.06686177825927735	2.588595947265625	1.095250305175781	-0.04093857192993164
130	4.433334	2.6256279296875	0.9773995094299316	0.08954544067382812	2.5995849609375	1.160325836181641	0.09101983642578125	2.5954736328125	1.3073017578125	0.1052456436157227	2.618366943359375	1.529175659179687	0.1336907501220703	2.58847802734375	1.492547943115234	0.1521886138916016	2.46546826171875	1.494819244384766	0.2345559844970703	2.240900634765625	1.364589080810547	0.1140315856933594	2.12903515625	1.346035400390625	-0.09773998260498047	2.043777221679687	1.371964721679688	-0.1425187530517578	2.006415405273438	1.434678680419922	-0.2273455657958984	2.05827783203125	1.369067932128906	-0.2069073944091797	2.641976318359375	1.492128784179688	0.1075140686035156	2.741560791015625	1.512172119140625	0.01677524375915527	2.840890380859375	1.264149658203125	-0.1001175842285156	2.60827587890625	1.200770568847656	-0.06772835540771484	2.5921708984375	1.098607353210449	-0.03884184646606445
131	4.466666999999999	2.625683837890625	0.977625545501709	0.08974427795410156	2.5995869140625	1.160491729736328	0.0912005615234375	2.59537353515625	1.307428833007813	0.1053657150268555	2.617866943359375	1.529267822265625	0.1339013061523437	2.588023193359375	1.492596282958984	0.1523457794189453	2.464869140625	1.494472930908203	0.2344320983886719	2.2412392578125	1.363667236328125	0.1129822387695313	2.1298876953125	1.345332153320312	-0.09900214385986328	2.04442333984375	1.370843109130859	-0.1435651550292969	2.006599853515625	1.433837005615234	-0.2279372253417969	2.056469482421875	1.370136077880859	-0.2068702545166016	2.641561767578125	1.492278076171875	0.1077490768432617	2.741285888671875	1.512621826171875	0.01728852081298828	2.8414970703125	1.265036834716797	-0.09957417297363282	2.608955810546875	1.201289688110352	-0.06790370941162109	2.59295947265625	1.099090454101562	-0.03919725036621094
132	4.5	2.62759423828125	0.979721134185791	0.09066898345947266	2.6001220703125	1.162415420532227	0.09302200317382812	2.594976318359375	1.309279907226562	0.1079337539672852	2.61532080078125	1.531286926269531	0.1371379699707031	2.585551025390625	1.494331817626953	0.1551604766845703	2.4606884765625	1.495911376953125	0.2346884307861328	2.2386591796875	1.363572296142578	0.1118309936523438	2.13017529296875	1.344320678710937	-0.1016109466552734	2.043797241210938	1.371794342041016	-0.14319189453125	2.002562744140625	1.433865478515625	-0.2266759948730469	2.054873291015625	1.369360504150391	-0.2078635406494141	2.639633544921875	1.494532287597656	0.1112018280029297	2.738341796875	1.513004821777344	0.01919589996337891	2.84712744140625	1.267694305419922	-0.09491574096679688	2.614880859375	1.201064590454102	-0.06682957458496094	2.59351513671875	1.099355194091797	-0.03984518432617187
133	4.533334	2.6286259765625	0.9808647499084473	0.09083904266357422	2.599603759765625	1.163007080078125	0.09280528259277344	2.593305419921875	1.309641021728515	0.1070542221069336	2.6136201171875	1.531531311035156	0.13416259765625	2.583868408203125	1.494814300537109	0.1524581451416016	2.45915625	1.496712127685547	0.2317481384277344	2.236988037109375	1.362161102294922	0.1127316513061523	2.129576171875	1.348052825927734	-0.101196647644043	2.040407470703125	1.374917816162109	-0.1363889312744141	1.993826782226563	1.429144683837891	-0.2222378540039062	2.05180322265625	1.36778515625	-0.2071156463623047	2.637919921875	1.494593841552734	0.1086479415893555	2.737099853515625	1.512056457519531	0.01729574012756348	2.859517578125	1.268262725830078	-0.08431085968017578	2.6248515625	1.207929962158203	-0.06823387145996093	2.599044921875	1.106370300292969	-0.04564861297607422
134	4.6	2.630126220703125	0.9883168439865112	0.09551031494140624	2.600044921875	1.170467666625977	0.1024699630737305	2.593600341796875	1.316988342285156	0.119929069519043	2.60498681640625	1.540666442871094	0.1395397033691406	2.576841796875	1.503338104248047	0.1593082275390625	2.443263671875	1.488157623291016	0.2212830810546875	2.22261865234375	1.325533020019531	0.1390576934814453	2.1944033203125	1.366966766357422	-0.09583626556396484	2.095170166015625	1.371219696044922	-0.1046747665405273	2.014610107421875	1.412412994384766	-0.1705076751708984	2.073640380859375	1.371555389404297	-0.1594998474121094	2.630656494140625	1.503859161376953	0.1150325317382812	2.721444580078125	1.509839599609375	0.01369889068603516	2.840126953125	1.264570526123047	-0.09011622619628906	2.605626953125	1.204193481445313	-0.06726484680175782	2.598671142578125	1.09958415222168	-0.04410943603515625
135	4.633334	2.632520263671875	0.9883563928604125	0.09487899017333984	2.603167724609375	1.169871078491211	0.1018048782348633	2.597716064453125	1.315824096679687	0.1193217010498047	2.6117392578125	1.538754821777344	0.1349405670166016	2.58423486328125	1.502133026123047	0.1563403778076172	2.455241455078125	1.48913232421875	0.2265501861572266	2.2355654296875	1.318459991455078	0.1645384368896484	2.2010703125	1.362329254150391	-0.06807405090332032	2.1018505859375	1.366429962158203	-0.06945039367675782	2.01213623046875	1.408224670410156	-0.1206796493530273	2.0664384765625	1.377125274658203	-0.1010649948120117	2.635960205078125	1.501503295898437	0.1100628356933594	2.715391357421875	1.497326538085938	0.000197090208530426	2.76450341796875	1.243215774536133	-0.1315240020751953	2.54385107421875	1.148337905883789	-0.1630144348144531	2.540185546875	1.083043128967285	-0.07840998840332031
136	4.666667	2.63528515625	0.9906257572174072	0.09469222259521484	2.59705126953125	1.171040740966797	0.09919173431396484	2.584663818359375	1.317311340332031	0.1133991546630859	2.608910400390625	1.540134582519531	0.1260115966796875	2.582231689453125	1.504597473144531	0.1503862152099609	2.46496240234375	1.477125610351562	0.2360778198242187	2.25132763671875	1.28779638671875	0.2232196044921875	2.20564697265625	1.359316925048828	-0.001092821359634399	2.115263671875	1.3718466796875	-0.0409427261352539	2.043265869140625	1.402747375488281	-0.1206004028320312	2.090587890625	1.408850036621094	-0.0769488296508789	2.629085205078125	1.501785217285156	0.09901345062255859	2.704592041015625	1.48609423828125	-0.0129893045425415	2.79015283203125	1.219186157226563	-0.09178571319580078	2.554195068359375	1.161776657104492	-0.08838851928710938	2.549814208984375	1.117768287658691	0.009272977828979493
137	4.699999999999999	2.635708984375	0.9861941289901733	0.09341609191894532	2.594750244140625	1.164274993896484	0.09785410308837891	2.578422607421875	1.308928741455078	0.1105765228271484	2.604555419921875	1.529256774902344	0.1263689270019531	2.579568359375	1.493628387451172	0.1514309539794922	2.474750244140625	1.461118377685547	0.2484209594726562	2.278748291015625	1.258664886474609	0.275904296875	2.259800537109375	1.358441711425781	0.06107155990600586	2.16489453125	1.360233581542969	0.03418829345703125	2.079452880859375	1.408134460449219	-0.01739781761169434	2.13700244140625	1.405780944824219	0.004108607769012451	2.622498291015625	1.491784088134766	0.09750975799560548	2.695681640625	1.487333129882813	-0.01553347682952881	2.801034912109375	1.237677322387695	-0.1144977951049805	2.579781982421875	1.332249206542969	-0.1175797348022461	2.532652099609375	1.269850494384765	-0.04568422698974609
138	4.733333999999999	2.63946630859375	0.9823197021484376	0.09021662902832031	2.600163330078125	1.160595352172852	0.09029180908203124	2.58195703125	1.305206481933594	0.09778672790527344	2.611076171875	1.525043823242187	0.1110988388061523	2.589178955078125	1.489476837158203	0.1388667449951172	2.50202001953125	1.469636657714844	0.2546557769775391	2.366181396484375	1.242783218383789	0.3548826599121094	2.32488720703125	1.332352386474609	0.1390142517089844	2.22858544921875	1.319840759277344	0.1223336486816406	2.13305859375	1.328440490722656	0.06732431030273438	2.202074951171875	1.315842895507813	0.08183837127685546	2.62510107421875	1.487657379150391	0.08014437103271485	2.66072998046875	1.460521789550781	-0.04675493240356445	2.73210400390625	1.189152984619141	-0.1121677780151367	2.548724853515625	1.340214904785156	-0.1484232635498047	2.533877685546875	1.434743713378906	-0.1026021270751953
139	4.799999999999999	2.638328857421875	0.9806251983642578	0.08994602966308594	2.6067138671875	1.159631256103516	0.09268897247314453	2.588739990234375	1.303707427978516	0.0991797866821289	2.60961083984375	1.523773193359375	0.1080795593261719	2.5972958984375	1.487215454101563	0.1398056640625	2.549544921875	1.471308776855469	0.2765043029785156	2.52884423828125	1.227008453369141	0.415013671875	2.419896484375	1.316737213134766	0.2254395751953125	2.33968505859375	1.260225128173828	0.2262974090576172	2.24170263671875	1.273705993652344	0.1779072723388672	2.319537353515625	1.270938659667969	0.156592041015625	2.617034423828125	1.487387969970703	0.07413206481933594	2.61829541015625	1.466357360839844	-0.0582119140625	2.537697021484375	1.239077575683594	-0.2136872711181641	2.3126728515625	1.300812377929688	-0.1604400787353516	2.272339111328125	1.3832392578125	-0.2127966918945312
140	4.833333999999999	2.63885009765625	0.9769063796997071	0.09497046661376952	2.603493896484375	1.156727600097656	0.09283082580566407	2.586265869140625	1.30214892578125	0.0977448501586914	2.61781396484375	1.52287158203125	0.1032076110839844	2.605177978515625	1.486934692382813	0.1361364898681641	2.557835205078125	1.468782928466797	0.2739612426757813	2.666003173828125	1.249344116210938	0.4179688110351563	2.524225341796875	1.305231170654297	0.2348085174560547	2.46227880859375	1.228106536865234	0.2347926330566406	2.386614501953125	1.22130632019043	0.1538563537597656	2.46932763671875	1.236550399780273	0.1423069458007812	2.622065185546875	1.485560272216797	0.06911078643798828	2.60355859375	1.463567993164062	-0.06289734649658203	2.425015869140625	1.304101379394531	-0.225264404296875	2.191839599609375	1.351179718017578	-0.1848792572021484	2.123645751953125	1.401455322265625	-0.2494284057617188
141	4.866667	2.6403740234375	0.9776648349761963	0.09706275177001954	2.60075	1.157501037597656	0.09105470275878906	2.58063427734375	1.303403625488281	0.09311083221435547	2.622888427734375	1.523535400390625	0.09847090911865235	2.61156689453125	1.487468322753906	0.1321363830566406	2.5722099609375	1.468534454345703	0.2731618957519531	2.755525634765625	1.264282928466797	0.3514238586425781	2.539139892578125	1.277189331054688	0.2495120697021484	2.524779296875	1.180573135375977	0.2308414001464844	2.492068115234375	1.254949920654297	0.1543495635986328	2.47257958984375	1.221264450073242	0.135003433227539	2.622330810546875	1.486445983886719	0.06348235321044922	2.58940625	1.474243103027344	-0.06771702575683594	2.386444580078125	1.360609710693359	-0.2422254638671875	2.145868896484375	1.377436279296875	-0.2161998443603516	2.056037353515625	1.367877960205078	-0.27368115234375
142	4.933334	2.639791259765625	0.9692184219360351	0.09761303710937499	2.6002392578125	1.147899536132813	0.08958657836914062	2.58551220703125	1.293575286865234	0.09240028381347656	2.622451904296875	1.513346069335938	0.09774907684326171	2.61670947265625	1.476440612792969	0.1314809265136719	2.610879638671875	1.474827575683594	0.2781360168457031	2.7608369140625	1.236521331787109	0.3132344360351563	2.528240234375	1.18820637512207	0.2965596618652344	2.52007666015625	1.183345016479492	0.1981462249755859	2.433795166015625	1.238824096679688	0.1558748016357422	2.51177392578125	1.210432586669922	0.1637274932861328	2.61810986328125	1.477264892578125	0.06240166091918945	2.576529052734375	1.478036560058594	-0.06606600189208985	2.357828857421875	1.389787780761719	-0.2332975616455078	2.117103515625	1.399421691894531	-0.2224772186279297	2.031199462890625	1.387557342529297	-0.2842242126464844
143	4.966666999999999	2.64339892578125	0.9644496345520019	0.09691310119628906	2.606509033203125	1.144811782836914	0.09101724243164062	2.58594677734375	1.290620391845703	0.09108526611328124	2.6219970703125	1.511844085693359	0.09227081298828126	2.6186513671875	1.474991607666016	0.1267887802124023	2.615208740234375	1.474340850830078	0.2743348388671875	2.78271240234375	1.245570541381836	0.3060256042480469	2.55144873046875	1.184169403076172	0.2967132263183594	2.530093994140625	1.186151489257812	0.1996388244628906	2.439771484375	1.236898681640625	0.1582652130126953	2.4927177734375	1.214268859863281	0.1710315704345703	2.615571533203125	1.475241088867187	0.05737878036499024	2.5603974609375	1.47331591796875	-0.06666511535644531	2.3166103515625	1.388413146972656	-0.2003292999267578	2.07578759765625	1.379734191894531	-0.2273408813476563	2.021832885742187	1.404693176269531	-0.3163580017089844
144	5	2.6446044921875	0.9627341842651367	0.09718646240234376	2.607501708984375	1.142826263427734	0.09160048675537109	2.58643505859375	1.288375915527344	0.09169564056396484	2.621380126953125	1.509492523193359	0.09273194885253906	2.61837353515625	1.472668792724609	0.127218635559082	2.6158525390625	1.473690643310547	0.2745957641601562	2.77685302734375	1.24032698059082	0.3031177978515625	2.54414794921875	1.185602447509766	0.2960967407226562	2.52349072265625	1.186834915161133	0.1989868621826172	2.4351162109375	1.239387908935547	0.1560670776367188	2.4900927734375	1.214940658569336	0.1689678802490234	2.6149794921875	1.472906951904297	0.05791067123413086	2.5586572265625	1.46985302734375	-0.06540573883056641	2.315185546875	1.382786285400391	-0.1974490356445313	2.07528857421875	1.368870697021484	-0.2275932006835938	2.028028930664063	1.401638702392578	-0.3177159118652344
145	5.033334	2.64713818359375	0.9612968940734863	0.09610302734374999	2.610623046875	1.141541473388672	0.09207494354248047	2.58624462890625	1.286563690185547	0.09126165771484375	2.622035400390625	1.507516693115234	0.08830976867675781	2.619668701171875	1.471207427978516	0.1233832702636719	2.617487548828125	1.475466461181641	0.2707006530761719	2.77305615234375	1.238725448608399	0.3013184814453125	2.538919677734375	1.190482376098633	0.2947775268554688	2.514871337890625	1.183060073852539	0.1987348327636719	2.42665283203125	1.235252792358398	0.1550753784179688	2.476900390625	1.213863250732422	0.1694734039306641	2.6147138671875	1.470461975097656	0.05417636108398437	2.5562431640625	1.467399383544922	-0.06812858581542969	2.3126123046875	1.381899536132813	-0.2008692321777344	2.072611328125	1.36547021484375	-0.2287407989501953	2.024868530273438	1.403142883300781	-0.3166588439941406
146	5.1	2.647089599609375	0.9609040489196777	0.095350341796875	2.611197021484375	1.140837600708008	0.09067855072021484	2.587162841796875	1.285578735351562	0.08927835845947266	2.62422216796875	1.505786529541016	0.08472920989990235	2.621556396484375	1.46984375	0.1199951477050781	2.61660302734375	1.47522802734375	0.2668778381347656	2.77499267578125	1.241858901977539	0.3025637817382812	2.542338134765625	1.189890213012695	0.2923070373535156	2.531828125	1.179285522460938	0.1943756713867187	2.44256640625	1.232881698608398	0.1554276885986328	2.481982421875	1.21268310546875	0.1639938659667969	2.61677392578125	1.468599273681641	0.05093917083740234	2.55903173828125	1.465530853271484	-0.07137518310546875	2.316466552734375	1.383404418945313	-0.2067498626708984	2.07804541015625	1.366706024169922	-0.2422624816894531	2.034329223632812	1.405769653320313	-0.3313689270019531
147	5.133334	2.64815380859375	0.9613804016113281	0.09542629241943359	2.612405517578125	1.141236831665039	0.09038338470458984	2.588318603515625	1.285888854980469	0.08860626983642578	2.62569091796875	1.505926971435547	0.08401847839355468	2.623024658203125	1.470004180908203	0.1192678527832031	2.6157041015625	1.473144378662109	0.2660413513183594	2.776085205078125	1.241846298217773	0.3050060424804688	2.5437802734375	1.190259185791016	0.2892238159179688	2.5376787109375	1.177984725952149	0.1911649475097656	2.450363037109375	1.232057495117187	0.1487787017822266	2.476055908203125	1.213196075439453	0.1627233123779297	2.6181376953125	1.468772644042969	0.05025450897216797	2.559953125	1.464801605224609	-0.07174732971191407	2.31645556640625	1.386281158447266	-0.2072704162597656	2.079349609375	1.369055206298828	-0.2498012237548828	2.037939331054687	1.407862823486328	-0.3400483703613281
148	5.199999999999999	2.64714453125	0.9658094787597656	0.09564329528808593	2.61063037109375	1.145942016601563	0.08725878143310548	2.587057373046875	1.291085784912109	0.0836869125366211	2.625223876953125	1.511685852050781	0.08067890167236329	2.6208857421875	1.475680938720703	0.1158920974731445	2.6110732421875	1.471042694091797	0.2629168701171875	2.77697705078125	1.24484211730957	0.3131902160644531	2.544451171875	1.195462936401367	0.2866064147949219	2.5444658203125	1.17265022277832	0.1899566650390625	2.457267333984375	1.227998611450195	0.14811474609375	2.472828857421875	1.213105972290039	0.1604508056640625	2.619084716796875	1.474421966552734	0.04652481460571289	2.556579345703125	1.461982543945312	-0.07319342041015625	2.305085693359375	1.388460266113281	-0.1983560943603516	2.071244140625	1.367891540527344	-0.258072265625	2.034370239257813	1.401712066650391	-0.3525671997070313
149	5.233333999999999	2.647548583984375	0.9661983642578125	0.09550590515136718	2.61104736328125	1.146456207275391	0.08701896667480469	2.587500244140625	1.291703582763672	0.08337997436523438	2.6260751953125	1.512387390136719	0.08041403198242188	2.621533935546875	1.476382781982422	0.1156511383056641	2.609490478515625	1.471461151123047	0.2626011657714844	2.772931884765625	1.243706726074219	0.3149768676757813	2.540413818359375	1.195631713867187	0.2847258605957032	2.541941162109375	1.172327026367187	0.1881363525390625	2.455699462890625	1.22799609375	0.1445710906982422	2.471129150390625	1.212668533325195	0.1570221710205078	2.6200048828125	1.475091766357422	0.04623083114624024	2.558033447265625	1.462977966308594	-0.07390196990966796	2.30672705078125	1.390749725341797	-0.2006414031982422	2.072768798828125	1.371780059814453	-0.261091796875	2.030796997070313	1.401057922363281	-0.3550573425292969
150	5.266667	2.648039306640625	0.9721520004272461	0.09537568664550782	2.611847900390625	1.153380661010742	0.08542469787597656	2.58702783203125	1.299144927978516	0.08009634399414063	2.626073486328125	1.520953918457031	0.08093643951416016	2.619486328125	1.484509735107422	0.1157770690917969	2.600457275390625	1.473424560546875	0.262428955078125	2.77124169921875	1.254176315307617	0.3327420654296875	2.54293310546875	1.189515502929688	0.2929210205078125	2.55052294921875	1.16363525390625	0.1967382659912109	2.460412841796875	1.215111846923828	0.1543674774169922	2.48028369140625	1.212158294677734	0.164815673828125	2.621896728515625	1.483720977783203	0.04601088333129883	2.5694658203125	1.463607391357422	-0.07832193756103516	2.313270263671875	1.395649810791016	-0.2010637817382812	2.0775634765625	1.373772186279297	-0.2587712707519531	2.019199096679687	1.390171691894531	-0.3476138305664063
151	5.299999999999999	2.6450126953125	0.9822344970703125	0.09571340179443359	2.607820068359375	1.163095932006836	0.08535442352294922	2.58499560546875	1.309116668701172	0.08136554718017579	2.626973388671875	1.530201904296875	0.08416519165039063	2.61727490234375	1.494069763183594	0.1185451736450195	2.587577392578125	1.476289978027344	0.2626312561035156	2.772051513671875	1.268965393066406	0.3336517639160156	2.548821044921875	1.201429992675781	0.2752391052246094	2.539359619140625	1.140599594116211	0.1966659698486328	2.457103759765625	1.216146789550781	0.2051978302001953	2.449927978515625	1.208637542724609	0.1749071502685547	2.6249111328125	1.492868072509766	0.04921469497680664	2.589834228515625	1.469853637695313	-0.08049389648437499	2.345210205078125	1.372097290039062	-0.2061732482910156	2.110818359375	1.369413238525391	-0.2719829406738281	2.020525512695313	1.387409576416016	-0.3274301452636719
152	5.366667	2.642384765625	0.9908938245773316	0.1007483901977539	2.60681201171875	1.174779418945312	0.08974126434326171	2.587393798828125	1.323483825683594	0.08702983856201171	2.63065771484375	1.547478942871094	0.09611474609374999	2.61368310546875	1.511304077148437	0.12867578125	2.54054248046875	1.469711700439453	0.2532585601806641	2.653822509765625	1.211742614746094	0.3244957275390625	2.465632080078125	1.262036376953125	0.1777018280029297	2.50045263671875	1.227054306030273	0.08927996826171875	2.43573046875	1.255661544799805	0.1781920166015625	2.40345263671875	1.283372894287109	0.07271144104003906	2.63535791015625	1.509209045410156	0.06133759689331054	2.635559814453125	1.473424560546875	-0.07225376892089844	2.4062470703125	1.355147674560547	-0.2175370483398437	2.16554150390625	1.367295989990234	-0.2715961608886719	2.05658544921875	1.371310729980469	-0.2706127319335938
153	5.4	2.640501220703125	0.9937489695549011	0.1035871505737305	2.605201416015625	1.177817962646484	0.09268744659423828	2.5874736328125	1.326849426269531	0.09126216125488282	2.6313955078125	1.550874389648437	0.1001821594238281	2.60988525390625	1.515681213378906	0.1311528167724609	2.50871533203125	1.479297424316406	0.2363696441650391	2.552814453125	1.209458267211914	0.3354002685546875	2.425294677734375	1.283786499023438	0.1410169982910156	2.498560302734375	1.268462860107422	0.07271392059326172	2.399968017578125	1.272184692382813	0.1292396545410156	2.405302734375	1.309484283447266	0.02214049530029297	2.640288818359375	1.511621368408203	0.06732276153564454	2.665154541015625	1.469697906494141	-0.06220030975341797	2.457953857421875	1.325301239013672	-0.2171601104736328	2.228095947265625	1.401568115234375	-0.2665293273925781	2.147952392578125	1.474109191894531	-0.2517402801513672
154	5.433334	2.63811572265625	0.9915302782058716	0.1026020584106445	2.603093017578125	1.174235824584961	0.09015603637695313	2.586234375	1.322326232910156	0.08851015472412109	2.627392578125	1.544799987792969	0.1055807647705078	2.600415771484375	1.509878570556641	0.1315938720703125	2.4880576171875	1.478901672363281	0.2250571899414062	2.40541162109375	1.206380874633789	0.2730896301269531	2.396329833984375	1.354365753173828	0.08132994079589843	2.48481884765625	1.333936645507813	0.03797761154174804	2.393392333984375	1.400213592529297	0.03879370880126953	2.508822998046875	1.406770874023437	0.04129024124145508	2.64241064453125	1.505790649414062	0.07532633972167969	2.70199658203125	1.477233734130859	-0.04518687057495117	2.553806640625	1.277551330566406	-0.2025317840576172	2.345806640625	1.390048156738281	-0.2683429870605469	2.24512109375	1.427425323486328	-0.2539910736083985
155	5.5	2.63546923828125	0.992281804561615	0.1025587387084961	2.599867431640625	1.17531103515625	0.09004568481445313	2.581831298828125	1.323602386474609	0.08782561492919921	2.61880078125	1.547176025390625	0.1069658813476562	2.591298583984375	1.51168734741211	0.1318708038330078	2.458196044921875	1.49048388671875	0.1971149139404297	2.281202392578125	1.275349853515625	0.118491340637207	2.349171875	1.413931884765625	-0.06912782287597656	2.416158935546875	1.365018615722656	-0.126523193359375	2.34641162109375	1.432130310058594	-0.1851959686279297	2.4490712890625	1.417691345214844	-0.1468410186767578	2.63568115234375	1.508392456054688	0.07720325469970703	2.700269287109375	1.477338745117188	-0.04044415664672851	2.585157470703125	1.241219467163086	-0.1745655517578125	2.37467578125	1.34326220703125	-0.2508178100585938	2.2886923828125	1.355327941894531	-0.1855776062011719
156	5.533334	2.633301025390625	0.9940846300125122	0.1044995040893555	2.59711572265625	1.177223709106445	0.09285107421875	2.578344970703125	1.325562133789063	0.09110228729248047	2.60835302734375	1.550301391601562	0.1111207733154297	2.58256787109375	1.513721069335938	0.1363738555908203	2.446031494140625	1.491686157226563	0.1941164093017578	2.25364013671875	1.307229187011719	0.08054152679443359	2.32269482421875	1.413296539306641	-0.1270889663696289	2.35454931640625	1.363940643310547	-0.2091932678222656	2.29367431640625	1.431212829589844	-0.2770332641601562	2.38889990234375	1.405779754638672	-0.2356748809814453	2.62586181640625	1.51226708984375	0.08068305206298829	2.667206787109375	1.479827423095703	-0.04678611373901367	2.613281494140625	1.194401260375977	-0.09939846038818359	2.373231201171875	1.180348602294922	-0.1524466247558594	2.30218505859375	1.14123014831543	-0.08007345581054688
157	5.6	2.62230224609375	0.9943552212715149	0.1054459915161133	2.58438623046875	1.175042404174805	0.09598152923583984	2.562456298828125	1.3211923828125	0.09483680725097657	2.586650390625	1.541860961914062	0.1313004150390625	2.5562294921875	1.504835235595703	0.1481302337646484	2.4113125	1.480507476806641	0.1668150787353516	2.256970947265625	1.350085327148437	-0.03607287979125977	2.335558837890625	1.478542633056641	-0.2233775787353516	2.392723876953125	1.407385986328125	-0.2636863098144531	2.3205400390625	1.49137777709961	-0.2801593933105469	2.413405029296875	1.374959838867188	-0.2560573120117188	2.610336669921875	1.505540435791016	0.1041460189819336	2.653803466796875	1.480083709716797	-0.0224739761352539	2.6537353515625	1.189632263183594	-0.05012580108642578	2.4157529296875	1.20371533203125	-0.09909487915039063	2.364520751953125	1.152837097167969	-0.01954098129272461
158	5.633334	2.62067236328125	0.9915289344787598	0.1028825912475586	2.58253466796875	1.170918258666992	0.09340501403808593	2.56092138671875	1.316130584716797	0.09266254425048828	2.587704345703125	1.53550830078125	0.1258127975463867	2.556978515625	1.499361328125	0.1429854431152344	2.411694580078125	1.488382598876953	0.1635990142822266	2.24551806640625	1.350483581542969	-0.02155999755859375	2.326684326171875	1.428849914550781	-0.2319649658203125	2.385838623046875	1.351698760986328	-0.2512838287353515	2.31778564453125	1.417841918945312	-0.3092947082519531	2.42928125	1.361816986083984	-0.2621116943359375	2.6108232421875	1.498746826171875	0.09940773010253906	2.657971435546875	1.473767242431641	-0.02500469207763672	2.688491943359375	1.186232864379883	-0.04494784164428711	2.4534150390625	1.213629943847656	-0.09434363555908203	2.411633544921875	1.158513290405274	-0.01306296157836914
159	5.666667	2.6151298828125	0.987811330795288	0.1023080444335937	2.576168212890625	1.166537551879883	0.09229611206054687	2.554269775390625	1.311346588134766	0.09152886962890625	2.587173095703125	1.529675415039062	0.1223598785400391	2.555431396484375	1.494702026367188	0.1397546997070312	2.410364013671875	1.487799743652344	0.1611008605957031	2.2343076171875	1.366540344238281	-0.02550731658935547	2.307538330078125	1.4251171875	-0.2444344787597656	2.357845703125	1.341977508544922	-0.2627113952636719	2.298461669921875	1.395764190673828	-0.339469970703125	2.403856689453125	1.360236145019531	-0.2858691711425781	2.609262939453125	1.492071105957031	0.09650407409667969	2.680093017578125	1.4681064453125	-0.01594734954833985	2.596059326171875	1.200414840698242	-0.08578590393066406	2.384681884765625	1.224349868774414	-0.1994298858642578	2.319526123046875	1.183880233764648	-0.1255936584472656
160	5.699999999999999	2.615734375	0.9858512840270997	0.1011588897705078	2.568660400390625	1.161944595336914	0.08682891845703125	2.54575634765625	1.306305755615234	0.08792680358886719	2.578639892578125	1.523242614746094	0.1248519897460938	2.544640380859375	1.4887392578125	0.138152099609375	2.399406494140625	1.475353576660156	0.1519947357177734	2.2432783203125	1.352265441894531	-0.049700439453125	2.346796875	1.431721649169922	-0.2483760681152344	2.404568603515625	1.35361669921875	-0.2657238464355469	2.358963623046875	1.423302886962891	-0.3387120666503906	2.454257568359375	1.378647399902344	-0.2741006469726562	2.60278515625	1.485589019775391	0.1011929473876953	2.68845703125	1.465290588378906	-0.0008538737893104553	2.60183447265625	1.206182952880859	-0.09375680541992187	2.413765380859375	1.234770355224609	-0.2412480773925781	2.33571533203125	1.199357925415039	-0.1784412536621094
161	5.733333999999999	2.615331298828125	0.9851860513687134	0.1007754364013672	2.568119140625	1.160948287963867	0.08644321441650391	2.544285400390625	1.304932830810547	0.08699508666992188	2.574109130859375	1.521491394042969	0.1265716094970703	2.5399765625	1.486691070556641	0.1383808898925781	2.394557373046875	1.472167724609375	0.1446750183105469	2.22922216796875	1.359974395751953	-0.05541622543334961	2.35591748046875	1.432596557617188	-0.2425018157958984	2.42097265625	1.363548828125	-0.2691291809082031	2.46488134765625	1.419187591552734	-0.3539919128417969	2.47668994140625	1.401474334716797	-0.277001220703125	2.599333984375	1.484254302978516	0.1035559616088867	2.68835205078125	1.467919921875	0.003966450691223145	2.608932861328125	1.209060943603516	-0.09451386260986328	2.42667236328125	1.24948454284668	-0.2458703460693359	2.34690966796875	1.204537048339844	-0.1922671813964844
162	5.799999999999999	2.614947021484375	0.9854736661911011	0.1005969314575195	2.567541748046875	1.161318695068359	0.08623126220703126	2.543319580078125	1.305346313476563	0.08655548858642578	2.57190869140625	1.52228369140625	0.1258714828491211	2.537966796875	1.487271179199219	0.1377565155029297	2.39253955078125	1.471676452636719	0.1437602233886719	2.228424072265625	1.359229095458984	-0.05747903823852539	2.35177734375	1.431200408935547	-0.2472485198974609	2.417407958984375	1.364332946777344	-0.277976318359375	2.4597763671875	1.416810333251953	-0.3656922912597656	2.471135498046875	1.404817504882812	-0.2958322448730469	2.597356201171875	1.485141174316406	0.1028674240112305	2.685357177734375	1.468984130859375	0.00221879768371582	2.600046142578125	1.211489044189453	-0.0955177230834961	2.417034912109375	1.255850463867187	-0.2451320190429687	2.337007080078125	1.211305862426758	-0.1914356536865234
163	5.833333999999999	2.61584423828125	0.9886245956420898	0.09649089050292969	2.56764892578125	1.164449462890625	0.08168772125244141	2.54267724609375	1.308529266357422	0.0820101318359375	2.5698837890625	1.525897155761719	0.1214583206176758	2.535154296875	1.491042083740235	0.1316721496582031	2.38973046875	1.472819213867187	0.132173095703125	2.21890966796875	1.357761993408203	-0.06238417434692383	2.349072509765625	1.427299530029297	-0.2488454284667969	2.43256005859375	1.410742309570312	-0.2988675231933594	2.5252021484375	1.417660369873047	-0.3592203063964844	2.462798095703125	1.390869323730469	-0.3031380310058594	2.596468017578125	1.488464111328125	0.1001375732421875	2.6941435546875	1.482703735351563	0.007370278358459472	2.585857421875	1.236026611328125	-0.09636431121826172	2.4239072265625	1.280782806396484	-0.2688615417480469	2.341124267578125	1.22595295715332	-0.2309136505126953
164	5.866667	2.61602490234375	0.9878094463348389	0.09410421752929687	2.566100341796875	1.163380294799805	0.08009215545654297	2.541146728515625	1.307565521240234	0.08282013702392578	2.568468994140625	1.524310974121094	0.1264707183837891	2.53316259765625	1.489522277832031	0.1350073852539062	2.387397705078125	1.473208923339844	0.133018310546875	2.217959228515625	1.355965911865234	-0.06179769515991211	2.33450830078125	1.432957244873047	-0.2544932403564453	2.420404052734375	1.410361785888672	-0.2977909545898437	2.5148798828125	1.424330505371094	-0.3541216430664063	2.450737548828125	1.390929077148437	-0.2993146667480469	2.595525390625	1.486982116699219	0.1054599151611328	2.69892724609375	1.487263854980469	0.01874891662597656	2.57686865234375	1.249317276000977	-0.09062633514404297	2.427534912109375	1.305120422363281	-0.2713790893554687	2.34784912109375	1.237718963623047	-0.2507368621826172
165	5.9	2.61873388671875	0.9886033220291137	0.09235535430908202	2.567693603515625	1.164349868774414	0.07828657531738281	2.541976806640625	1.308790924072265	0.08100056457519532	2.57052099609375	1.525623291015625	0.1263874435424805	2.53483984375	1.490922393798828	0.1344906616210937	2.38858349609375	1.475471984863281	0.1353401641845703	2.2170849609375	1.362548767089844	-0.06129999542236328	2.33780712890625	1.429271820068359	-0.2560164794921875	2.426487548828125	1.426481781005859	-0.3000912780761719	2.526439208984375	1.435924682617187	-0.3478304443359375	2.459888427734375	1.412680358886719	-0.3009796142578125	2.597534423828125	1.48815869140625	0.1052429428100586	2.70112109375	1.48798095703125	0.01820173835754394	2.580569091796875	1.249725555419922	-0.09413565826416016	2.432568603515625	1.317566864013672	-0.2726979064941406	2.3537646484375	1.246981475830078	-0.2590629272460938
166	5.933334	2.618867919921875	0.9894181108474731	0.09330203247070312	2.568910888671875	1.16605647277832	0.07897866058349609	2.543979736328125	1.311104309082031	0.0816390380859375	2.571689697265625	1.528579284667969	0.1279198532104492	2.535943115234375	1.493646728515625	0.1357207641601562	2.389464111328125	1.476296813964844	0.1388081970214844	2.212990478515625	1.368255523681641	-0.05746647644042969	2.33405859375	1.428852233886719	-0.2548731231689453	2.42269482421875	1.430774017333984	-0.2997757873535156	2.523760009765625	1.439160308837891	-0.3461635131835937	2.455540283203125	1.415772613525391	-0.3041521911621094	2.599035400390625	1.491129333496094	0.106792121887207	2.70286572265625	1.489120269775391	0.01940266799926758	2.5799833984375	1.250159683227539	-0.09125105285644532	2.433951416015625	1.326794677734375	-0.2689032897949219	2.35697119140625	1.252657653808594	-0.2636439514160156
167	6	2.61996484375	0.9929338521957397	0.08723966979980469	2.56899951171875	1.169448760986328	0.07626382446289062	2.544087158203125	1.314382965087891	0.08116432952880859	2.5803330078125	1.531557189941406	0.1222428741455078	2.54576953125	1.497015411376953	0.1352504730224609	2.399504150390625	1.489251770019531	0.152448486328125	2.199770263671875	1.369862731933594	-0.01225924491882324	2.28861083984375	1.426543243408203	-0.2270816040039063	2.369873779296875	1.425495178222656	-0.2842120971679687	2.463150634765625	1.429293151855469	-0.345134765625	2.401955078125	1.409955474853516	-0.2925811462402344	2.60394677734375	1.493811676025391	0.09749800109863281	2.66838671875	1.498818725585938	-0.02179007148742676	2.5983837890625	1.216922225952148	-0.01800420761108398	2.382104736328125	1.193092971801758	-0.1246257400512695	2.32969873046875	1.139871490478516	-0.04806175231933594
168	6.033334	2.621171630859375	0.9936347136497498	0.08896334075927734	2.56868359375	1.170721572875977	0.07855371093749999	2.543026123046875	1.316289459228516	0.08349858093261718	2.581158447265625	1.534760131835938	0.1221927108764648	2.546542236328125	1.500301361083984	0.1362468414306641	2.399821044921875	1.497755493164062	0.1572036590576172	2.191229248046875	1.353851104736328	0.02344588851928711	2.235107666015625	1.407665893554688	-0.2068153991699219	2.3187998046875	1.427110046386719	-0.2576824951171875	2.4162568359375	1.445839324951172	-0.3096966857910156	2.34989404296875	1.4171669921875	-0.2788585205078125	2.60424072265625	1.496511657714844	0.09718228912353516	2.67124169921875	1.488330841064453	-0.02130849647521973	2.567194580078125	1.217268493652344	0.009445116043090821	2.347770751953125	1.192443161010742	-0.09327799224853515	2.2564013671875	1.169809509277344	-0.04133810043334961
169	6.066666999999999	2.62336328125	1.00012504978478	0.08996388244628906	2.569701416015625	1.177882217407227	0.08103414154052735	2.5436689453125	1.324065521240234	0.08726809692382813	2.58287255859375	1.543250366210938	0.1272198257446289	2.549013916015625	1.508245300292969	0.1426026763916016	2.403882568359375	1.503067504882813	0.1757263336181641	2.1912763671875	1.342056396484375	0.06716722106933594	2.2399287109375	1.402949462890625	-0.161592041015625	2.326476806640625	1.420923278808594	-0.2090634460449219	2.4256220703125	1.442695037841797	-0.2577752990722657	2.359688232421875	1.409726928710938	-0.2237456665039063	2.604943359375	1.505290496826172	0.100409912109375	2.668830322265625	1.4938349609375	-0.02027459526062012	2.549117431640625	1.2287060546875	0.01784753799438477	2.324590087890625	1.200694931030273	-0.07540846252441406	2.222732177734375	1.170333114624023	-0.05606262969970703
170	6.1	2.6246611328125	0.9995766825973987	0.08892028045654297	2.570484375	1.176795043945313	0.0798721923828125	2.5438173828125	1.322588745117188	0.08568586730957031	2.583904541015625	1.541661376953125	0.1227993698120117	2.55041650390625	1.506888580322266	0.139161376953125	2.408314453125	1.494494842529297	0.1810509338378906	2.1874541015625	1.324827423095703	0.1101695709228516	2.247834228515625	1.402304779052734	-0.1101291198730469	2.337408447265625	1.419886047363281	-0.1513065338134766	2.441648681640625	1.430986175537109	-0.1917834014892578	2.37294384765625	1.411671600341797	-0.1525265045166016	2.605346435546875	1.503522155761719	0.09592476654052734	2.684602783203125	1.504213989257813	-0.01553322410583496	2.642225830078125	1.217357849121094	-0.05631203079223633	2.443326416015625	1.2145166015625	-0.1980628662109375	2.365232177734375	1.206055404663086	-0.1242002258300781
171	6.133334	2.626154296875	1.000971744418144	0.08863307189941406	2.5721533203125	1.177996551513672	0.07992906951904297	2.546123291015625	1.323681182861328	0.08619496917724609	2.58753564453125	1.542258361816406	0.1229033737182617	2.55467333984375	1.5074619140625	0.1402390594482422	2.41811767578125	1.485710571289062	0.1942815704345703	2.194583984375	1.307863616943359	0.1665544891357422	2.252093994140625	1.398434173583984	-0.04911001205444336	2.3420556640625	1.413888458251953	-0.08996361541748046	2.4468046875	1.401721038818359	-0.1283405456542969	2.375117431640625	1.394281372070312	-0.09005788421630859	2.607972900390625	1.504298095703125	0.09514068603515625	2.684589599609375	1.504167449951172	-0.01792507553100586	2.696853515625	1.212002075195312	-0.01878605651855469	2.495441650390625	1.239081085205078	-0.1536930999755859	2.409414794921875	1.237924911499023	-0.08894456481933594
172	6.199999999999999	2.6299375	1.008151288986206	0.08401280975341797	2.577419189453125	1.187370620727539	0.07610555267333985	2.553352783203125	1.334772216796875	0.08107231140136718	2.59964501953125	1.555741394042969	0.1088642807006836	2.57161767578125	1.520193603515625	0.1331160583496094	2.45672216796875	1.482960845947266	0.22169384765625	2.303895751953125	1.254020446777344	0.3114775390625	2.384516357421875	1.361637969970703	0.1090609588623047	2.48306396484375	1.360406158447266	0.08748249816894531	2.51650341796875	1.460430511474609	0.046322509765625	2.501273681640625	1.425724212646484	0.03681442260742188	2.614001708984375	1.5177509765625	0.07682039642333985	2.672360595703125	1.501445159912109	-0.04693011856079102	2.70936328125	1.224497406005859	-0.1416057891845703	2.499279052734375	1.352544006347656	-0.1364153289794922	2.4115458984375	1.413740020751953	-0.1174802169799805
173	6.233333999999999	2.623992431640625	1.009843732833862	0.08383018493652344	2.579307373046875	1.187811721801758	0.07632926940917968	2.557181640625	1.332930267333984	0.0787518310546875	2.597708984375	1.55086083984375	0.1071736068725586	2.57385107421875	1.514423889160156	0.1326451568603516	2.476869140625	1.472152221679687	0.2349240570068359	2.395856689453125	1.263098114013672	0.4099952697753906	2.3930986328125	1.291483825683594	0.1729563140869141	2.48581884765625	1.262792541503906	0.1528382568359375	2.42111279296875	1.346057098388672	0.1174579544067383	2.5248076171875	1.309795562744141	0.1440151824951172	2.60991552734375	1.514800415039062	0.07350154113769532	2.64589013671875	1.49318032836914	-0.05520050048828125	2.678282470703125	1.234642303466797	-0.1821494140625	2.509154296875	1.407400238037109	-0.1803120422363281	2.4318916015625	1.348098541259766	-0.1366754150390625
174	6.266667	2.6211943359375	1.00854705619812	0.08365799713134765	2.5875830078125	1.188058837890625	0.0816556625366211	2.56347705078125	1.332068756103516	0.08176462554931641	2.60389697265625	1.549639892578125	0.1024748992919922	2.58453125	1.513303527832031	0.1311552276611328	2.50729833984375	1.485029357910156	0.2522052001953125	2.496200927734375	1.281040130615234	0.4479097595214844	2.389455810546875	1.226276092529297	0.2430045471191406	2.468457763671875	1.193879501342773	0.1937390594482422	2.457444580078125	1.245037826538086	0.096279296875	2.484631591796875	1.260554016113281	0.1621441345214844	2.61179345703125	1.51363720703125	0.06788488006591797	2.634454833984375	1.481555999755859	-0.06089183807373047	2.56160302734375	1.253272201538086	-0.2211139678955078	2.384071533203125	1.415315979003906	-0.2147418518066406	2.286804931640625	1.372868713378906	-0.2166641540527344
175	6.299999999999999	2.620917724609375	1.0078629155159	0.08652283477783203	2.590530029296875	1.188318206787109	0.08348841094970703	2.5679169921875	1.332870269775391	0.08211865234375	2.61004931640625	1.551159606933594	0.09552365875244141	2.593362548828125	1.515242126464844	0.1265054016113281	2.52254345703125	1.490384490966797	0.252494155883789	2.60704736328125	1.268665496826172	0.4076302795410156	2.435490234375	1.198785629272461	0.25830224609375	2.49152783203125	1.174199020385742	0.1807549743652344	2.475426513671875	1.202765167236328	0.07486633300781249	2.45752099609375	1.196760864257812	0.1139348220825195	2.614782470703125	1.514513122558594	0.06087880325317383	2.626084228515625	1.482821685791016	-0.06977097320556641	2.450883056640625	1.309316802978516	-0.2202291259765625	2.252972900390625	1.439238006591797	-0.2650433349609375	2.160060791015625	1.389325439453125	-0.2787962951660156
176	6.366667	2.622649658203125	0.9992499129772187	0.08834875488281251	2.59064453125	1.180456817626953	0.08135964965820312	2.570006103515625	1.326191192626953	0.07859838867187501	2.61437255859375	1.545451782226563	0.09171867370605469	2.603546630859375	1.508173889160156	0.1241633682250977	2.558261962890625	1.494111846923828	0.2638871459960938	2.709680419921875	1.256767852783203	0.3096804809570313	2.4956025390625	1.174039169311524	0.2415803680419922	2.5013974609375	1.176790298461914	0.1423973083496094	2.457939697265625	1.206772567749024	0.04415555191040039	2.45632568359375	1.200323379516602	0.1049773941040039	2.612626220703125	1.509826538085937	0.05531795501708985	2.624068115234375	1.508535034179687	-0.07993343353271484	2.42166357421875	1.419902435302734	-0.2687214660644531	2.18614208984375	1.437253082275391	-0.32349072265625	2.153417724609375	1.347871276855469	-0.2745793762207031
177	6.4	2.62402880859375	0.9909499616622924	0.08875453186035157	2.591927978515625	1.17113395690918	0.08362025451660156	2.572253662109375	1.316177734375	0.08285317230224609	2.608507080078125	1.535913940429688	0.08961775207519532	2.60145458984375	1.499027740478516	0.1230846328735352	2.56920703125	1.488072357177734	0.2657850341796875	2.722348876953125	1.251874710083008	0.30026416015625	2.501873291015625	1.177036651611328	0.2507846984863281	2.505685791015625	1.181124176025391	0.1521199645996094	2.4849609375	1.203284042358398	0.04545798110961914	2.466403076171875	1.20245491027832	0.1141689910888672	2.60569384765625	1.499829162597656	0.05415475463867187	2.60014111328125	1.492012756347656	-0.08047005462646484	2.3890908203125	1.397953399658203	-0.2540020294189453	2.1546611328125	1.446788787841797	-0.2815667724609375	2.10124951171875	1.355031372070312	-0.274517578125
178	6.433334	2.624216064453125	0.9881149396896363	0.08748259735107422	2.59206689453125	1.168004974365234	0.08518482971191406	2.570630859375	1.312526519775391	0.08567787933349609	2.60982568359375	1.531299865722656	0.09359378814697265	2.604007080078125	1.494095550537109	0.1268052139282227	2.5773134765625	1.488237274169922	0.2706696472167969	2.7325439453125	1.253355270385742	0.3001221923828125	2.510798095703125	1.177917022705078	0.2602854919433594	2.5106064453125	1.18114079284668	0.1616981353759766	2.48742236328125	1.20142887878418	0.05538339233398438	2.463260986328125	1.201290908813477	0.126074821472168	2.60480712890625	1.495824035644531	0.05789443969726563	2.58375244140625	1.488408142089844	-0.07495954895019531	2.374462646484375	1.399318450927734	-0.2523152770996094	2.140542236328125	1.435391784667969	-0.2955276489257813	2.07694970703125	1.351614715576172	-0.2807796325683594
179	6.5	2.6237255859375	0.9882231140136719	0.08759636688232422	2.591525634765625	1.168080444335938	0.08544632720947265	2.570095458984375	1.312582122802734	0.08607887268066407	2.609164794921875	1.531330810546875	0.09443225860595703	2.603439697265625	1.494048950195312	0.127562614440918	2.576964599609375	1.48780322265625	0.2714306640625	2.730108642578125	1.251525466918945	0.3002628479003907	2.50768505859375	1.178036666870117	0.2607555541992188	2.507323486328125	1.181359771728516	0.1621854553222656	2.48551025390625	1.201281097412109	0.0555275993347168	2.461512939453125	1.202648391723633	0.1266438522338867	2.604093994140625	1.495941711425781	0.0586640396118164	2.582704833984375	1.488591430664063	-0.07412144470214843	2.3729033203125	1.399299560546875	-0.250705307006836	2.138826416015625	1.43572119140625	-0.2925747375488281	2.07440283203125	1.352748657226563	-0.2770117797851562
180	6.533334	2.6255927734375	0.9879426307678223	0.08696113586425781	2.593363525390625	1.16769416809082	0.08540403747558593	2.571649169921875	1.312067199707031	0.08627654266357422	2.609051025390625	1.531005493164062	0.09385716247558594	2.60340380859375	1.493854522705078	0.1271039276123047	2.57989404296875	1.490259887695312	0.2714913024902344	2.720357177734375	1.246030059814453	0.2968184814453125	2.495095947265625	1.179800415039062	0.261605224609375	2.497985107421875	1.165129531860352	0.1641758880615234	2.469110107421875	1.173574310302734	0.05773617935180664	2.462701416015625	1.202730438232422	0.1279193496704102	2.604454345703125	1.495439178466797	0.05824209594726563	2.58334423828125	1.485732666015625	-0.07435813903808594	2.37275927734375	1.385317199707031	-0.2436115417480469	2.140844970703125	1.435357055664062	-0.2825580139160156	2.073195556640625	1.354742828369141	-0.2688126831054687
181	6.566666999999999	2.6250869140625	0.9864788732528686	0.0853988265991211	2.595333984375	1.166616271972656	0.08275757598876952	2.57716552734375	1.311455993652344	0.08364525604248046	2.6090927734375	1.530982238769531	0.09646329498291016	2.604528076171875	1.492903411865234	0.1288027496337891	2.581244384765625	1.481821960449219	0.2728234558105469	2.72591064453125	1.239907089233399	0.2961540832519531	2.498674560546875	1.18139892578125	0.2602036743164062	2.499049560546875	1.163727554321289	0.1632463989257812	2.46532568359375	1.165391876220703	0.05793383026123047	2.463548828125	1.202435852050781	0.1291077423095703	2.605231689453125	1.49619970703125	0.06000758361816406	2.58016796875	1.482002502441406	-0.07147416687011719	2.36679638671875	1.383901000976562	-0.2385056304931641	2.13803662109375	1.439019073486328	-0.2876846313476563	2.091597900390625	1.349729827880859	-0.2540464935302734
182	6.6	2.624619873046875	0.9859037227630615	0.08569072723388672	2.59453125	1.166361419677734	0.08279171752929687	2.5755068359375	1.311395629882812	0.0831827392578125	2.6070791015625	1.531617492675781	0.09234064483642578	2.6028779296875	1.493957183837891	0.1253719787597656	2.578665771484375	1.483897125244141	0.2696197509765625	2.73426416015625	1.24914616394043	0.30132666015625	2.510154541015625	1.177825607299805	0.2656654663085937	2.511158935546875	1.166161148071289	0.1676043853759766	2.47031005859375	1.172089752197266	0.06475848388671875	2.4619580078125	1.202550521850586	0.1377747650146484	2.602977783203125	1.496192626953125	0.05638920974731446	2.57603369140625	1.481284301757813	-0.07492494201660156	2.358844482421875	1.386387634277344	-0.2398967132568359	2.130149169921875	1.446415191650391	-0.2859425964355469	2.086391357421875	1.352330139160156	-0.2626998901367187
183	6.666667	2.62484765625	0.9876038198471069	0.08641290283203125	2.593941162109375	1.168349685668945	0.08313412475585938	2.5743017578125	1.313646423339844	0.08336973571777344	2.606893798828125	1.534289123535156	0.09139387512207031	2.60254052734375	1.496730438232422	0.1246986618041992	2.576892333984375	1.484946014404297	0.2689155578613281	2.730644287109375	1.248806213378906	0.3049367065429687	2.5063271484375	1.176626037597656	0.2686118774414062	2.50683056640625	1.164912902832031	0.1703208312988281	2.470317138671875	1.156972915649414	0.06571612548828125	2.46528857421875	1.201437683105469	0.1446815490722656	2.602611572265625	1.4986142578125	0.05554435729980469	2.5709599609375	1.479935272216797	-0.07455511474609375	2.34906494140625	1.379072204589844	-0.2306663818359375	2.11977734375	1.435582733154297	-0.280964111328125	2.079473388671875	1.338978454589844	-0.2608903503417969
184	6.699999999999999	2.624226318359375	0.9881829328536987	0.08614320373535156	2.593593505859375	1.169133316040039	0.0828681411743164	2.573999755859375	1.314561828613281	0.08303868103027344	2.606140380859375	1.535457641601563	0.09118700408935547	2.601813232421875	1.497847381591797	0.1245017852783203	2.5750986328125	1.485930786132812	0.2686412353515625	2.72865380859375	1.249823043823242	0.3075005187988281	2.50463671875	1.176582153320312	0.2701336364746094	2.50601220703125	1.164830139160156	0.1717709655761719	2.472890380859375	1.149032119750977	0.06682939147949218	2.4693837890625	1.201972396850586	0.1490963745117188	2.601983154296875	1.499754852294922	0.05528960037231445	2.569181396484375	1.481002990722656	-0.07463359832763672	2.344040283203125	1.384122894287109	-0.2290663452148438	2.1139833984375	1.427835388183594	-0.2887147521972656	2.076297119140625	1.329788452148438	-0.2701249694824219
185	6.733333999999999	2.62416650390625	0.9891257438659667	0.08568278503417968	2.5929990234375	1.170799438476563	0.08202557373046875	2.5726787109375	1.316781921386719	0.08177793121337891	2.608230712890625	1.538164978027344	0.08960761260986329	2.603566162109375	1.50047265625	0.1231211013793945	2.578734375	1.487437225341797	0.2681612548828125	2.73105224609375	1.250192581176758	0.3136083374023437	2.50340478515625	1.18274382019043	0.2808177490234375	2.503501953125	1.166640243530273	0.1826205596923828	2.470649658203125	1.14800358581543	0.07753920745849609	2.47935498046875	1.202765701293945	0.1559640808105469	2.6032890625	1.502350799560547	0.05360281753540039	2.56829736328125	1.481170471191406	-0.07599854278564454	2.336894775390625	1.391953460693359	-0.2281799468994141	2.103029296875	1.418250396728516	-0.2875674133300781	2.06832080078125	1.317435791015625	-0.2770123596191406
186	6.766667	2.62462939453125	0.9921340250968933	0.08564135742187499	2.593989013671875	1.173421539306641	0.08315910339355469	2.5703388671875	1.318498382568359	0.08167169952392578	2.6076484375	1.538984802246094	0.08960307312011719	2.60217041015625	1.501500061035156	0.1230234298706055	2.572036376953125	1.484205261230469	0.2662032775878906	2.741128173828125	1.261945465087891	0.32213037109375	2.520893798828125	1.175775894165039	0.2872697143554688	2.50955908203125	1.161795288085937	0.1896701507568359	2.469467041015625	1.152207611083984	0.08621309661865234	2.487974853515625	1.202957809448242	0.1656458587646484	2.6029287109375	1.503241546630859	0.0536895751953125	2.569114990234375	1.480765045166016	-0.07562858581542969	2.337215087890625	1.402485015869141	-0.2315533447265625	2.102875244140625	1.423744079589844	-0.2884073486328125	2.079939453125	1.319535919189453	-0.282619384765625
187	6.833333999999999	2.62244189453125	0.9973117899894715	0.08510610198974609	2.5928779296875	1.178914703369141	0.08201326751708984	2.570123291015625	1.32424609375	0.08007525634765625	2.608255615234375	1.544664245605469	0.09053944396972656	2.601715576171875	1.506948303222656	0.1235663223266601	2.560975341796875	1.482253723144531	0.2631088562011719	2.74030419921875	1.275532073974609	0.3428203430175781	2.54536572265625	1.149279968261719	0.2854381103515625	2.507848876953125	1.151833862304688	0.1935087738037109	2.45940283203125	1.161374893188477	0.09358857727050782	2.478575927734375	1.177856262207031	0.16976025390625	2.604322021484375	1.509163330078125	0.05423639678955078	2.57181103515625	1.482843658447266	-0.07480193328857422	2.334849853515625	1.408068023681641	-0.2251614990234375	2.0990654296875	1.413710693359375	-0.2805276184082031	2.086756591796875	1.328677490234375	-0.3442039184570312
188	6.866667	2.62248095703125	1.000107672221959	0.08623133850097656	2.593796630859375	1.181431121826172	0.08405319976806641	2.572923828125	1.326710784912109	0.08358528137207032	2.611144775390625	1.54658544921875	0.09401716613769531	2.602590087890625	1.509314178466797	0.1269082717895508	2.55207177734375	1.486660064697266	0.263199462890625	2.710515380859375	1.269658203125	0.3563372802734375	2.509251708984375	1.16422314453125	0.2832382507324219	2.500011962890625	1.162229751586914	0.1845983581542969	2.458904541015625	1.177088851928711	0.08235483551025391	2.479638671875	1.186678588867188	0.1508628997802734	2.60917626953125	1.510815277099609	0.05798582839965821	2.5869365234375	1.480912353515625	-0.07211495971679688	2.35187890625	1.397569671630859	-0.2196260528564453	2.116699951171875	1.416577301025391	-0.2720487365722656	2.102708984375	1.330690673828125	-0.3337850646972656
189	6.9	2.616789306640625	1.002959698915482	0.08976434326171875	2.586973388671875	1.182260604858398	0.08675637817382813	2.569697265625	1.326551727294922	0.08836772155761718	2.6080322265625	1.544227111816406	0.09767709350585937	2.59745947265625	1.507857574462891	0.1302331695556641	2.552779541015625	1.484188507080078	0.2668385620117187	2.699181884765625	1.266971588134766	0.3701398315429688	2.479684326171875	1.239521896362305	0.2869477233886719	2.49862451171875	1.220060653686523	0.1926622467041016	2.44801025390625	1.220303802490234	0.09488304138183594	2.417622314453125	1.232854309082031	0.1576538391113281	2.60799951171875	1.508281097412109	0.06247690963745117	2.602265380859375	1.484364471435547	-0.06925042724609375	2.380012939453125	1.36853759765625	-0.2089085845947266	2.15274951171875	1.422658752441406	-0.2608584289550781	2.137098876953125	1.364303283691406	-0.3475232849121094
190	6.933334	2.6182529296875	1.003087796211243	0.0898155288696289	2.588173095703125	1.183263626098633	0.08662057495117187	2.571437255859375	1.328344848632812	0.08867088317871094	2.608591796875	1.547304138183594	0.09896996307373047	2.596124267578125	1.510912658691406	0.1312136688232422	2.5374169921875	1.483678253173828	0.2625230407714844	2.641545654296875	1.242184829711914	0.3670289611816406	2.43121142578125	1.252116439819336	0.2571440124511719	2.441899658203125	1.253070419311523	0.1591202545166016	2.482273193359375	1.24000927734375	0.05692604064941406	2.410873779296875	1.251047103881836	0.1136201629638672	2.61082568359375	1.510964263916016	0.0638845558166504	2.611251953125	1.484926605224609	-0.0682478256225586	2.399928955078125	1.362540649414063	-0.2215655670166016	2.16608544921875	1.406954650878906	-0.2561443176269531	2.08540673828125	1.376998718261719	-0.31832666015625
191	6.966666999999999	2.61782080078125	1.002839496135712	0.09005967712402344	2.5879853515625	1.182848297119141	0.08606184387207032	2.5733857421875	1.327999053955078	0.08867868041992187	2.611015869140625	1.546769470214844	0.09581761932373047	2.595360107421875	1.511472717285156	0.1278060836791992	2.527000244140625	1.486183685302734	0.2545873565673828	2.54849755859375	1.226014053344727	0.363064697265625	2.377551513671875	1.264506469726562	0.2030868835449219	2.420805419921875	1.267705902099609	0.1146415786743164	2.4864208984375	1.249525024414063	0.02756119537353516	2.41864453125	1.276222137451172	0.06728330230712891	2.616215087890625	1.509405487060547	0.06222924423217773	2.626473388671875	1.479091827392578	-0.06844380187988282	2.432443115234375	1.333546325683594	-0.2238108215332031	2.22152197265625	1.439334442138672	-0.2691161804199219	2.148146240234375	1.370620880126953	-0.3029417419433594
192	7.033334	2.619011474609375	1.003116774082184	0.09342561340332031	2.589882568359375	1.184224761962891	0.0891817398071289	2.576896728515625	1.330290313720703	0.09282878112792969	2.6098505859375	1.550673156738281	0.1070423049926758	2.587771728515625	1.515095336914063	0.1351124572753906	2.48893115234375	1.479951843261719	0.2381220855712891	2.41413232421875	1.212305038452148	0.2976642150878906	2.33936279296875	1.325612365722656	0.1015215072631836	2.4076826171875	1.289926239013672	0.03933902740478516	2.502857421875	1.254415298461914	-0.005724746704101563	2.34544140625	1.366164642333984	-0.01143682765960693	2.622814697265625	1.51308056640625	0.07546110534667969	2.6746103515625	1.484702056884766	-0.04621718978881836	2.51927099609375	1.298422882080078	-0.2044255981445313	2.316139404296875	1.42503857421875	-0.2369339599609375	2.216790771484375	1.414912536621094	-0.2743193054199219
193	7.1	2.618548095703125	1.006523574352264	0.09324920654296875	2.587627685546875	1.188644058227539	0.09048570251464844	2.575150146484375	1.335684478759766	0.09662543487548828	2.599455078125	1.557750854492188	0.1219426956176758	2.57456884765625	1.520464660644531	0.1457482604980469	2.46199853515625	1.493603363037109	0.2380542907714844	2.290089111328125	1.266621124267578	0.2094746551513672	2.24867919921875	1.388787933349609	0.006873071193695068	2.317549560546875	1.381101593017578	-0.0648279800415039	2.397534912109375	1.377493225097656	-0.1429938049316406	2.346572998046875	1.442860076904297	-0.06653513336181641	2.61792236328125	1.521313598632812	0.09119307708740235	2.685258544921875	1.497229248046875	-0.02470422554016113	2.6195869140625	1.250007568359375	-0.1646579437255859	2.412734130859375	1.371278106689453	-0.2054252319335937	2.3065078125	1.363607177734375	-0.1918386840820313
194	7.133334	2.615785400390625	1.000874478280544	0.08999860382080078	2.583351318359375	1.181069213867187	0.08848746490478515	2.568741943359375	1.326564575195313	0.09510901641845704	2.590058837890625	1.546807739257813	0.1212718048095703	2.56350341796875	1.509888305664063	0.1427714538574219	2.440751953125	1.489837707519531	0.2205803375244141	2.25064697265625	1.287024597167969	0.1643608093261719	2.18850244140625	1.379221130371094	-0.04611125564575196	2.253156494140625	1.4012177734375	-0.1175420455932617	2.3337587890625	1.412001770019531	-0.192939453125	2.29208740234375	1.409987060546875	-0.1142603378295898	2.6110390625	1.510619110107422	0.09267196655273438	2.68599267578125	1.495609588623047	-0.01856262969970703	2.67454052734375	1.235906921386719	-0.1447738189697266	2.46866845703125	1.352931304931641	-0.1897869873046875	2.365057373046875	1.356040954589844	-0.1657562255859375
195	7.166667	2.6145712890625	1.001335409045219	0.08935334777832031	2.581749267578125	1.18199299621582	0.08777853393554688	2.566774169921875	1.327876037597656	0.09434693908691406	2.58784326171875	1.548156127929687	0.1253934478759766	2.56017236328125	1.510878753662109	0.1451347808837891	2.430658935546875	1.490017395019531	0.2117594757080078	2.217914794921875	1.324720275878906	0.1205864410400391	2.13053564453125	1.379867065429687	-0.09461071777343751	2.191069091796875	1.3755771484375	-0.1729671325683594	2.26510986328125	1.363509155273438	-0.2550696105957031	2.224162841796875	1.366839996337891	-0.1846545867919922	2.609956298828125	1.512278381347656	0.09699805450439453	2.686197998046875	1.503308227539062	-0.01448209571838379	2.68783349609375	1.250625045776367	-0.1563767242431641	2.4684462890625	1.264291961669922	-0.256976806640625	2.393199462890625	1.312726470947266	-0.1988440093994141
196	7.199999999999999	2.61222509765625	1.003326637983322	0.08899474334716796	2.580879150390625	1.183641357421875	0.08831745147705078	2.566395263671875	1.329078216552734	0.09514717864990234	2.587646484375	1.548615600585938	0.1260713195800781	2.560022705078125	1.511493927001953	0.1457505035400391	2.433071533203125	1.496260009765625	0.2175670928955078	2.225826171875	1.362132659912109	0.0781905517578125	2.080482421875	1.371261962890625	-0.109972297668457	2.133209228515625	1.351862487792969	-0.1912234649658203	2.2060068359375	1.310618103027344	-0.26393505859375	2.167549560546875	1.347841186523437	-0.2029280090332031	2.60964697265625	1.512827270507813	0.09777334594726562	2.6963984375	1.522502197265625	-0.005094744205474853	2.688910400390625	1.314944915771484	-0.2058438110351563	2.49376611328125	1.278858184814453	-0.3424898681640625	2.401580810546875	1.272550933837891	-0.289811279296875
197	7.266667	2.61150830078125	1.006918113708496	0.08703434753417968	2.585343017578125	1.187689865112305	0.09269811248779297	2.581439453125	1.33273828125	0.1097069396972656	2.59333251953125	1.554112121582031	0.127220329284668	2.564521240234375	1.517564208984375	0.1460583953857422	2.437135009765625	1.499464447021484	0.2159603881835938	2.2297451171875	1.393017578125	0.05539232635498047	2.06577392578125	1.368985809326172	-0.1148374099731445	2.1233984375	1.334668853759766	-0.1871592102050781	2.201781982421875	1.282390167236328	-0.2452399444580078	2.16273486328125	1.361891479492187	-0.1930581665039063	2.61941748046875	1.517299133300781	0.1043682327270508	2.717545166015625	1.5107578125	0.01231195735931396	2.85785107421875	1.260985504150391	-0.02103558921813965	2.636913818359375	1.223002456665039	-0.1083522415161133	2.53507080078125	1.228252685546875	-0.07870046997070312
198	7.299999999999999	2.610474365234375	1.007427962303162	0.08675302124023437	2.5807021484375	1.187716110229492	0.08990110778808594	2.573846923828125	1.332886566162109	0.1049114761352539	2.586909912109375	1.553835021972656	0.1266625213623047	2.55747216796875	1.517161926269531	0.1442579345703125	2.429296875	1.495604400634766	0.2117173004150391	2.229375732421875	1.377837310791016	0.04955053329467773	2.068536865234375	1.375577697753906	-0.1253102416992188	2.128076416015625	1.355434661865234	-0.2013328704833984	2.20888134765625	1.316076293945313	-0.2659371337890625	2.158713623046875	1.339700927734375	-0.2133877105712891	2.613197265625	1.517247192382813	0.1036725463867187	2.705830322265625	1.5137099609375	0.005920149326324463	2.876031982421875	1.281034515380859	0.01540424346923828	2.671019775390625	1.240568908691406	-0.1038495178222656	2.59291748046875	1.190906433105469	-0.05175265884399414
199	7.333333999999999	2.609001708984375	1.006680011749268	0.08806767272949219	2.57472265625	1.185156539916992	0.08915987396240234	2.56366748046875	1.329391723632813	0.102734977722168	2.575151123046875	1.548835571289062	0.1277652969360352	2.544566650390625	1.512229309082031	0.1425205841064453	2.40871337890625	1.482532348632813	0.1857505187988281	2.204638671875	1.372045562744141	0.02639551544189453	2.038610473632812	1.363388122558594	-0.1414880828857422	2.095667724609375	1.341939392089844	-0.2183435516357422	2.174502685546875	1.301840576171875	-0.2838698120117187	2.12883203125	1.334788482666016	-0.2296396179199219	2.60295849609375	1.512657653808594	0.1066039123535156	2.702769287109375	1.512496643066406	0.01724142646789551	2.88218310546875	1.290971343994141	0.04905321502685547	2.69854296875	1.256006683349609	-0.1002832870483398	2.62144140625	1.19377685546875	-0.06370106506347656
200	7.4	2.607979248046875	1.00111782503128	0.08672731781005859	2.573716552734375	1.178642059326172	0.08501005554199219	2.562217041015625	1.322253967285156	0.09673165893554687	2.57524169921875	1.540161315917969	0.1242932205200195	2.544010986328125	1.503929138183594	0.1376900939941406	2.407973876953125	1.480896362304688	0.1818826293945313	2.207060302734375	1.362901062011719	0.02649015235900879	2.043157104492188	1.362867248535156	-0.1420005493164062	2.100295654296875	1.344233795166016	-0.2188886413574219	2.178861083984375	1.306357116699219	-0.2851093139648437	2.132682373046875	1.335371337890625	-0.2305947570800781	2.603123046875	1.50408804321289	0.1036699295043945	2.705845947265625	1.509249877929687	0.01890321159362793	2.87793701171875	1.2902431640625	0.08097170257568359	2.7159697265625	1.26120849609375	-0.09103021240234375	2.63649658203125	1.196549957275391	-0.06769690704345703
201	7.433334	2.611052734375	1.001526103854179	0.08736949920654297	2.57568310546875	1.17977912902832	0.08412024688720703	2.563307373046875	1.324166473388672	0.094750244140625	2.57717578125	1.54300244140625	0.1237462997436523	2.545296875	1.506713226318359	0.136411376953125	2.408299072265625	1.488822967529297	0.1824757232666016	2.2077177734375	1.358934112548828	0.03362218856811523	2.047074096679688	1.367006134033203	-0.1394764251708984	2.105345703125	1.346448486328125	-0.2156722259521484	2.18407421875	1.305622741699219	-0.2808922424316406	2.131852783203125	1.323177154541016	-0.2294040069580078	2.6053916015625	1.506663208007812	0.1034079895019531	2.712113525390625	1.514553466796875	0.02279133415222168	2.86888525390625	1.288779602050781	0.1048734588623047	2.7241474609375	1.264184844970703	-0.08407982635498047	2.640642822265625	1.201185852050781	-0.06940174865722656
202	7.466666999999999	2.610316650390625	1.000111642517149	0.08642234802246093	2.574247802734375	1.178188903808594	0.08095647430419922	2.56127587890625	1.322665924072266	0.08968814849853515	2.577700927734375	1.541209045410156	0.1197097015380859	2.545422607421875	1.505224273681641	0.1322508239746094	2.4084931640625	1.490717041015625	0.1797329711914062	2.20969384765625	1.353808990478516	0.03477664184570312	2.0516318359375	1.372565032958984	-0.1398960876464844	2.11036083984375	1.353736846923828	-0.2162003784179687	2.18893212890625	1.31376806640625	-0.2821552124023438	2.143028076171875	1.344309020996094	-0.2271988372802734	2.605470703125	1.504642303466797	0.09915375518798829	2.713872314453125	1.5130927734375	0.02084535408020019	2.873963623046875	1.289931701660156	0.1037624282836914	2.7375048828125	1.255723648071289	-0.08982893371582032	2.6473056640625	1.203320068359375	-0.07316845703124999
203	7.533334	2.609177978515625	0.9977617065906524	0.08393656158447266	2.575415283203125	1.175858810424805	0.07919458007812499	2.5643798828125	1.320099304199219	0.08856941986083984	2.57649267578125	1.538370300292969	0.1186400375366211	2.545201416015625	1.501786346435547	0.1314604797363281	2.4119228515625	1.490101013183594	0.1881299133300781	2.216806640625	1.354958526611328	0.03794272232055664	2.056386474609375	1.370371490478516	-0.1341068572998047	2.1149560546875	1.356005187988281	-0.2111920013427734	2.1943818359375	1.321219573974609	-0.2785960998535156	2.145733154296875	1.342711669921875	-0.2242076568603516	2.604726318359375	1.502510711669922	0.09777302551269532	2.713694091796875	1.511757659912109	0.0209134521484375	2.86878955078125	1.289923919677734	0.1138565673828125	2.736396240234375	1.25674462890625	-0.08200116729736329	2.64663134765625	1.202173156738281	-0.07367626190185547
204	7.566666999999999	2.60735693359375	0.9958519201278686	0.08340735626220704	2.573255126953125	1.173803649902344	0.07772956848144531	2.56169140625	1.318017059326172	0.08619131469726563	2.574564697265625	1.536097717285156	0.1168532180786133	2.54307958984375	1.499620727539063	0.1294462890625	2.41013330078125	1.489237640380859	0.1870343627929688	2.21445703125	1.356115264892578	0.03592619323730468	2.055863525390625	1.373405914306641	-0.1375393829345703	2.114817626953125	1.358109283447266	-0.2141149139404297	2.1942392578125	1.322179718017578	-0.2808689575195312	2.1376279296875	1.329002624511719	-0.2304707489013672	2.602731201171875	1.500185607910156	0.09602079010009766	2.7117646484375	1.509800445556641	0.01936701774597168	2.866572265625	1.287163330078125	0.1105988998413086	2.732451904296875	1.25971484375	-0.08488626098632812	2.642972412109375	1.205272064208984	-0.07357051086425781
205	7.6	2.604656494140625	0.9953829312324524	0.08225836181640625	2.570705078125	1.173492141723633	0.07644293212890625	2.559438232421875	1.31782861328125	0.08499697875976563	2.576218994140625	1.535585083007812	0.1171802139282227	2.544162841796875	1.499533172607422	0.1296978607177734	2.411171875	1.487248229980469	0.1870724334716797	2.2161474609375	1.354150177001953	0.03472904968261719	2.056861328125	1.373793975830078	-0.1380809020996094	2.115804443359375	1.360124237060547	-0.2150617523193359	2.195366455078125	1.325679046630859	-0.2825574340820313	2.13670166015625	1.328110076904297	-0.2326062316894531	2.603671142578125	1.499325103759766	0.09591408538818359	2.712131591796875	1.507561859130859	0.01812724685668945	2.871378662109375	1.2874755859375	0.1085504913330078	2.7390244140625	1.248623138427734	-0.0864140853881836	2.64367236328125	1.205451019287109	-0.07380943298339844
206	7.666667	2.60251416015625	0.9925438027381897	0.07891433715820312	2.567230712890625	1.170480072021484	0.07576827239990234	2.55196923828125	1.314478759765625	0.08406964111328125	2.567570068359375	1.531899169921875	0.1191438293457031	2.53499560546875	1.495754852294922	0.1299622802734375	2.3972763671875	1.480250213623047	0.1738564605712891	2.19868896484375	1.348936645507812	0.02454426956176758	2.041206787109375	1.374606079101563	-0.1491596221923828	2.099833251953125	1.358251342773438	-0.2258707885742187	2.178135009765625	1.320393096923828	-0.2930295104980469	2.127580078125	1.338562103271484	-0.2401417236328125	2.595851318359375	1.495822296142578	0.09865523529052735	2.706494873046875	1.50370849609375	0.02394372940063477	2.868068603515625	1.283650207519531	0.110309928894043	2.735556640625	1.258104858398438	-0.08676372528076172	2.64144921875	1.211194839477539	-0.07900406646728515
207	7.699999999999999	2.606496826171875	0.9935492663383484	0.079508056640625	2.569748046875	1.172458694458008	0.07629399108886718	2.5526240234375	1.317287902832031	0.08393563842773437	2.5706904296875	1.535729675292969	0.1209929504394531	2.537623291015625	1.499560302734375	0.1318155670166016	2.398766845703125	1.481006591796875	0.1742329864501953	2.2001005859375	1.349795928955078	0.02133618354797363	2.036501586914063	1.367734344482422	-0.1498720703125	2.094541748046875	1.354586273193359	-0.2284829254150391	2.173742919921875	1.320751495361328	-0.2979331970214844	2.123527099609375	1.337145599365234	-0.2433589935302734	2.59866552734375	1.499312896728516	0.09984837341308593	2.709128662109375	1.506564025878906	0.02318298721313477	2.871066162109375	1.281259582519531	0.1015029754638672	2.739019775390625	1.247792236328125	-0.0966871337890625	2.640151123046875	1.212769378662109	-0.08030483245849609
208	7.733333999999999	2.606073974609375	0.9936220350265503	0.07964393615722656	2.568677978515625	1.172973663330078	0.07659873199462891	2.5509052734375	1.318175964355469	0.08426615905761718	2.566957763671875	1.536971740722656	0.1241568450927734	2.53397509765625	1.500310913085937	0.1342753753662109	2.394078125	1.480891235351562	0.1743771514892578	2.195091552734375	1.348061248779297	0.02168430328369141	2.031844604492187	1.366704559326172	-0.1507935791015625	2.090172119140625	1.353376312255859	-0.2295418548583984	2.162958984375	1.334389251708984	-0.3111373901367188	2.12301513671875	1.34519873046875	-0.2418549652099609	2.595502197265625	1.500912536621094	0.1027893981933594	2.7058056640625	1.510244384765625	0.02539544486999512	2.870368408203125	1.283903137207031	0.09833448791503906	2.736061279296875	1.254853988647461	-0.0999310302734375	2.63796875	1.217340942382813	-0.08232360076904296
209	7.799999999999999	2.60892822265625	0.9987332298755646	0.07925558471679688	2.56848486328125	1.178912750244141	0.07560871124267578	2.54576123046875	1.324734039306641	0.0803609390258789	2.56458251953125	1.544387878417969	0.1241391296386719	2.53153369140625	1.507400146484375	0.1348451690673828	2.390097900390625	1.482390808105469	0.1705234680175781	2.1746767578125	1.345303192138672	0.04149578475952148	1.996943481445312	1.355051116943359	-0.1196639404296875	2.038547241210937	1.349640655517578	-0.2100954132080078	2.10387744140625	1.324119201660156	-0.2972422790527344	2.0731904296875	1.3590390625	-0.2243887481689453	2.59235302734375	1.508327239990234	0.1008733062744141	2.699972412109375	1.517654235839844	0.01800136947631836	2.84546337890625	1.27327392578125	-0.04590752029418945	2.7724599609375	1.156883804321289	-0.2465299072265625	2.67600244140625	1.110213203430176	-0.24026904296875
210	7.833333999999999	2.6118330078125	1.006424982070923	0.07766706085205079	2.576790771484375	1.189142974853516	0.07584419250488281	2.5603076171875	1.336811798095703	0.08268690490722656	2.57450048828125	1.559325500488281	0.1220628128051758	2.543946533203125	1.520970153808594	0.136493896484375	2.40458349609375	1.491472778320313	0.1804672241210938	2.1875595703125	1.325716613769531	0.08837422180175782	2.016391479492187	1.343269439697266	-0.08162849426269531	2.0448603515625	1.350648345947266	-0.1776480712890625	2.096896728515625	1.337338256835938	-0.2767125244140625	2.077805419921875	1.362269958496094	-0.1951572875976562	2.60151318359375	1.523752014160156	0.09644439697265625	2.70167529296875	1.530744384765625	0.003015540599822998	2.83372802734375	1.305226501464844	-0.1308935241699219	2.769308837890625	1.171578811645508	-0.325795166015625	2.6773896484375	1.114975273132324	-0.3319869689941407
211	7.866667	2.6116259765625	1.007652376651764	0.07812891387939454	2.577143310546875	1.189607543945312	0.07634226226806641	2.5614111328125	1.336662200927734	0.08336273193359375	2.576012939453125	1.558809204101562	0.118462043762207	2.54617236328125	1.520790588378906	0.1343719024658203	2.410237548828125	1.490648620605469	0.1857071075439453	2.1958759765625	1.315742919921875	0.1098679809570312	2.028894165039063	1.348016143798828	-0.06056383895874023	2.0622275390625	1.35226904296875	-0.154707763671875	2.117586181640625	1.334226867675781	-0.2505838928222656	2.101737548828125	1.379568115234375	-0.159216796875	2.602227294921875	1.523055236816406	0.09274031066894531	2.69732958984375	1.535683288574219	-0.004388287544250489	2.885374755859375	1.313747375488281	0.0242680892944336	2.7159013671875	1.231198577880859	-0.1303697814941406	2.622641845703125	1.283284332275391	-0.1435633392333984
212	7.933334	2.608906005859375	1.011145211219788	0.0752094955444336	2.570475341796875	1.190871566772461	0.07202717590332031	2.54784619140625	1.336044738769531	0.07480728912353515	2.5717021484375	1.555992919921875	0.1078366165161133	2.546103515625	1.518238098144531	0.1295089111328125	2.43065869140625	1.474895568847656	0.2100551147460938	2.25461376953125	1.251662368774414	0.2256394958496094	2.11926806640625	1.339224212646484	0.04922604370117187	2.1591962890625	1.354505584716797	-0.04030356597900391	2.13104248046875	1.460619934082031	-0.05879257583618164	2.1880849609375	1.422160522460937	-0.02103811645507812	2.590974853515625	1.520675476074219	0.07670406341552734	2.65018115234375	1.509513305664063	-0.04466338348388672	2.751736572265625	1.249393463134766	-0.123328369140625	2.554636474609375	1.386741027832031	-0.1524718627929688	2.5484287109375	1.472488586425781	-0.08906489562988282
213	7.966666999999999	2.608852294921875	1.007287547588348	0.07732292175292969	2.570842041015625	1.187591537475586	0.07549071502685546	2.55069873046875	1.333436218261719	0.08065710449218751	2.57967138671875	1.554675598144531	0.1030479583740234	2.556381103515625	1.517869140625	0.1288549957275391	2.45389013671875	1.473110473632812	0.2252635040283203	2.3063349609375	1.232641189575195	0.2685677490234375	2.173567626953125	1.335451721191406	0.09770008850097656	2.221076904296875	1.329844207763672	0.01049923896789551	2.190870361328125	1.437263061523438	0.00815385627746582	2.25361865234375	1.405922454833984	0.0237923469543457	2.59510107421875	1.518015991210937	0.07112723541259766	2.6271064453125	1.491916015625	-0.05828045272827148	2.692428466796875	1.23402067565918	-0.1757887878417969	2.474967041015625	1.340733917236328	-0.1624439086914063	2.471340576171875	1.436736480712891	-0.2097626953125
214	8	2.6042021484375	1.005907374382019	0.07818669128417968	2.56543359375	1.184298828125	0.07599958038330078	2.546979248046875	1.328944549560547	0.08231130981445313	2.577979736328125	1.548107116699219	0.1014627990722656	2.558147705078125	1.511557281494141	0.1295107727050781	2.4654169921875	1.47568896484375	0.2368171539306641	2.395734375	1.216674774169922	0.3264073791503906	2.244584228515625	1.280954376220703	0.1550709533691406	2.29814208984375	1.25523095703125	0.0764582748413086	2.233194580078125	1.337813842773437	0.1109382095336914	2.319804931640625	1.34407861328125	0.07391628265380859	2.589405029296875	1.511879028320313	0.06814696502685547	2.6214619140625	1.489865997314453	-0.06069148254394531	2.528273193359375	1.266287353515625	-0.2167473754882812	2.2936708984375	1.317808502197266	-0.2079756774902344	2.2428564453125	1.393275085449219	-0.2625637512207031
215	8.066666999999999	2.602146484375	1.000565826833248	0.08006890869140625	2.55789697265625	1.177453659057617	0.06743682098388672	2.540262939453125	1.322500274658203	0.06871134185791015	2.582518798828125	1.540437805175781	0.08248358917236329	2.5678037109375	1.504111480712891	0.1138755569458008	2.497958251953125	1.469092712402344	0.2377466888427734	2.571975341796875	1.240266571044922	0.3871184387207031	2.406493896484375	1.218111175537109	0.2180410003662109	2.462131103515625	1.177006469726563	0.1477058410644531	2.39232080078125	1.258531372070312	0.1205959091186523	2.44106689453125	1.23885188293457	0.08281866455078125	2.5852802734375	1.5043134765625	0.04718268585205078	2.56604931640625	1.478561553955078	-0.08365937042236328	2.34537060546875	1.367447692871094	-0.2325482330322266	2.113810791015625	1.329296936035156	-0.2857006530761719	2.07855908203125	1.35657275390625	-0.3821167907714844
216	8.1	2.60070703125	0.9990306277275085	0.0786402816772461	2.556131103515625	1.176353515625	0.06577664184570313	2.5384072265625	1.321806793212891	0.06682369232177734	2.58197216796875	1.540239990234375	0.07869447326660156	2.568234375	1.503916442871094	0.1107527465820313	2.51284033203125	1.465206115722656	0.2411485595703125	2.63442529296875	1.236200714111328	0.3568156433105469	2.447424072265625	1.185316055297851	0.2181693115234375	2.493034423828125	1.182575820922852	0.1304232177734375	2.39749267578125	1.238646865844726	0.1232226104736328	2.441546630859375	1.238179977416992	0.086183837890625	2.583349609375	1.503942199707031	0.04328550338745117	2.559114990234375	1.480782684326172	-0.08760236358642579	2.335732666015625	1.369803558349609	-0.2341223297119141	2.103745849609375	1.327740142822265	-0.2855132446289063	2.06799169921875	1.365832153320313	-0.3783419799804688
217	8.133334	2.60200146484375	0.9975212693214417	0.07961847686767579	2.554067138671875	1.175316558837891	0.06594601440429687	2.53396533203125	1.321559173583984	0.06530414581298828	2.580734375	1.541064636230469	0.07635704803466797	2.57076953125	1.503835205078125	0.1093458557128906	2.526427978515625	1.480646026611328	0.2485835571289063	2.686779541015625	1.250221038818359	0.3033233642578125	2.472444091796875	1.181671447753906	0.2197312316894531	2.488136474609375	1.174135513305664	0.1215998611450195	2.390755126953125	1.229128021240234	0.1219304428100586	2.4457998046875	1.239765167236328	0.0988934326171875	2.577347900390625	1.505291931152344	0.04002027130126953	2.537584716796875	1.488770294189453	-0.08910322570800781	2.297384521484375	1.383006439208984	-0.2157801208496094	2.068298095703125	1.329335601806641	-0.2768824768066406	2.036731689453125	1.366602264404297	-0.3724342041015625
218	8.166667	2.60096044921875	0.9972541770935058	0.07808252716064454	2.554077392578125	1.174787780761719	0.06564336395263672	2.534989990234375	1.320675750732422	0.06585843658447266	2.581513916015625	1.539508605957031	0.07619966125488281	2.572127685546875	1.502385498046875	0.1092208938598633	2.53304833984375	1.484600830078125	0.2502996063232422	2.683297607421875	1.246537780761719	0.2952037048339844	2.46559033203125	1.177766799926758	0.2236465148925781	2.4813642578125	1.175838684082031	0.1255915756225586	2.3830859375	1.228294982910156	0.1217619171142578	2.4415498046875	1.238824508666992	0.1041999435424805	2.577627685546875	1.503855712890625	0.04003253555297852	2.536737548828125	1.484390563964844	-0.08784977722167969	2.29618408203125	1.385387512207031	-0.217084716796875	2.067004638671875	1.339317657470703	-0.2807969665527344	2.03849169921875	1.376469360351563	-0.3769541015625
219	8.233333999999999	2.59917138671875	0.9936076078414917	0.07532215118408203	2.55924951171875	1.171108200073242	0.06560595703125	2.546573486328125	1.316187133789062	0.06822259521484375	2.58168603515625	1.534460754394531	0.08499641418457031	2.5736640625	1.496425262451172	0.1165325164794922	2.54136474609375	1.482711334228516	0.2582404174804688	2.6794990234375	1.238509460449219	0.288685791015625	2.45743896484375	1.181657745361328	0.2290157318115234	2.464320556640625	1.191226013183594	0.1313869781494141	2.36966650390625	1.247234008789063	0.1224104156494141	2.440043212890625	1.238280746459961	0.1058538513183594	2.580200439453125	1.500005004882813	0.0482121696472168	2.546581787109375	1.487893524169922	-0.08124972534179688	2.316751220703125	1.384177734375	-0.2194722290039063	2.091399658203125	1.342676635742188	-0.2903740539550781	2.0647080078125	1.375736938476563	-0.3873564453125
220	8.266667	2.59950244140625	0.9923783807754517	0.07484889984130859	2.559583984375	1.170071060180664	0.06506695556640625	2.546906982421875	1.315303802490234	0.06760325622558594	2.58236083984375	1.533827087402344	0.08343949890136719	2.574480224609375	1.495867889404297	0.1151852951049805	2.5445107421875	1.482777404785156	0.2576190490722656	2.6888037109375	1.242214569091797	0.2910519714355469	2.467086181640625	1.179692153930664	0.2349037475585938	2.469036865234375	1.187426986694336	0.1367873687744141	2.37142041015625	1.23780940246582	0.1251727676391602	2.435102294921875	1.233966979980469	0.1126413345336914	2.58062451171875	1.499211181640625	0.04674458694458008	2.545880859375	1.486865905761719	-0.08254337310791016	2.314299072265625	1.383152130126953	-0.2184491119384766	2.0879736328125	1.341847442626953	-0.2871758422851562	2.049880126953125	1.372666687011719	-0.3811623229980469
221	8.299999999999999	2.59728955078125	0.9912299785614014	0.07236500549316406	2.5597392578125	1.169208511352539	0.06340495681762695	2.548295654296875	1.3143232421875	0.0662876968383789	2.585479736328125	1.532193664550781	0.08259809112548828	2.5766865234375	1.494390930175781	0.1141748504638672	2.54297265625	1.478062652587891	0.2552111511230469	2.691343017578125	1.240548202514648	0.2891000366210937	2.472324462890625	1.176900329589844	0.2255723724365234	2.469285400390625	1.183799819946289	0.127565788269043	2.36333251953125	1.21399479675293	0.1221977462768555	2.43102880859375	1.233905654907226	0.1122086868286133	2.584072509765625	1.497617889404297	0.04595272827148437	2.55288330078125	1.487575408935547	-0.08423349761962891	2.32245751953125	1.382666717529297	-0.2202958831787109	2.09475	1.346130859375	-0.2858594970703125	2.06516650390625	1.379171661376953	-0.381956787109375
222	8.333333999999999	2.59729052734375	0.9912282428741455	0.0723623046875	2.559739990234375	1.16920671081543	0.06340145492553712	2.54829541015625	1.314321411132813	0.06628330230712891	2.585478759765625	1.532192260742188	0.08259016418457031	2.57668505859375	1.494390075683594	0.1141675186157227	2.542963623046875	1.478064025878906	0.2552023468017578	2.691306396484375	1.240532684326172	0.2890958251953125	2.472282470703125	1.176912780761719	0.2255575408935547	2.4692431640625	1.183814727783203	0.1275510787963867	2.36329150390625	1.214015197753906	0.1221846618652344	2.430981201171875	1.233921966552734	0.1121960754394531	2.584072021484375	1.497615814208984	0.0459454231262207	2.5528857421875	1.4875712890625	-0.08424139404296875	2.322464599609375	1.382659271240234	-0.2203093109130859	2.094760498046875	1.346118316650391	-0.2858815307617187	2.065186767578125	1.379154327392578	-0.3819835205078125
223	8.4	2.597290771484375	0.991228235244751	0.07236217498779297	2.559740234375	1.16920671081543	0.06340130233764649	2.5482958984375	1.314321411132813	0.06628313446044921	2.585479248046875	1.532192260742188	0.08258990478515625	2.576685546875	1.49439013671875	0.1141672668457031	2.542964599609375	1.478064270019531	0.2552021789550781	2.69130908203125	1.24053401184082	0.28909619140625	2.472285400390625	1.176912216186524	0.2255585784912109	2.469245849609375	1.183813751220703	0.1275521545410156	2.363294189453125	1.214013305664063	0.1221858749389649	2.430983642578125	1.233920593261719	0.1121970596313477	2.584072509765625	1.497615753173828	0.04594518280029297	2.55288623046875	1.487571197509766	-0.08424163055419921	2.322465087890625	1.382659332275391	-0.2203097686767578	2.094760986328125	1.346118438720703	-0.2858822326660156	2.0651875	1.379154357910156	-0.3819843139648437
224	8.433334	2.5959248046875	0.9923058295249939	0.07016234588623046	2.55906494140625	1.17132275390625	0.06177161026000977	2.547883544921875	1.317133697509766	0.06485296630859375	2.588796142578125	1.535464782714844	0.08009150695800782	2.579866455078125	1.497702239990234	0.1120457458496094	2.544367919921875	1.477281463623047	0.2528152160644531	2.706512451171875	1.249313873291016	0.2981788940429688	2.49062890625	1.176817657470703	0.2294932250976562	2.477628173828125	1.188215850830078	0.1322648773193359	2.372569580078125	1.222590866088867	0.1244460144042969	2.43098583984375	1.232326461791992	0.1187909164428711	2.58630126953125	1.500663757324219	0.04339385223388672	2.550662841796875	1.488268463134766	-0.08609166717529297	2.3152158203125	1.387781982421875	-0.21970654296875	2.08764453125	1.347308807373047	-0.2874841613769532	2.064190673828125	1.379207305908203	-0.3861679382324218
225	8.466666999999999	2.5959248046875	0.9923058295249939	0.07016234588623046	2.55906494140625	1.17132275390625	0.06177161026000977	2.547883544921875	1.317133697509766	0.06485296630859375	2.588796142578125	1.535464782714844	0.08009150695800782	2.579866455078125	1.497702239990234	0.1120457458496094	2.544367919921875	1.477281463623047	0.2528152160644531	2.706512451171875	1.249313873291016	0.2981788940429688	2.49062890625	1.176817657470703	0.2294932250976562	2.477628173828125	1.188215850830078	0.1322648773193359	2.372569580078125	1.222590866088867	0.1244460144042969	2.43098583984375	1.232326461791992	0.1187909164428711	2.58630126953125	1.500663757324219	0.04339385223388672	2.550662841796875	1.488268463134766	-0.08609166717529297	2.3152158203125	1.387781982421875	-0.21970654296875	2.08764453125	1.347308807373047	-0.2874841613769532	2.064190673828125	1.379207305908203	-0.3861679382324218
226	8.5	2.597900146484375	0.993839111328125	0.0695106201171875	2.56070654296875	1.173075119018555	0.06087440872192383	2.54908740234375	1.319091491699219	0.06373617935180664	2.5890673828125	1.53800146484375	0.07834886169433594	2.5801884765625	1.500253326416016	0.1104606399536133	2.542715087890625	1.478083068847656	0.2506973419189453	2.709932373046875	1.257416625976562	0.3133094482421875	2.499835693359375	1.172304214477539	0.2399896240234375	2.491041259765625	1.183133987426758	0.1420664825439453	2.389254638671875	1.225136856079102	0.1281121215820313	2.441388427734375	1.226982482910156	0.125723991394043	2.586834228515625	1.503004302978516	0.04170888900756836	2.551602783203125	1.489362579345703	-0.08798783874511719	2.316224365234375	1.387132476806641	-0.2214013977050781	2.08758642578125	1.347480285644531	-0.2874250793457031	2.055992919921875	1.374882598876953	-0.3853705139160156
227	8.566666999999999	2.59833251953125	0.9940975842475891	0.06958361053466797	2.561219482421875	1.173406127929687	0.06100561141967773	2.5497734375	1.319475372314453	0.06398517608642579	2.59016748046875	1.538357788085937	0.07883482360839844	2.5811796875	1.500588165283203	0.1109133911132812	2.543494140625	1.479002868652344	0.2512281188964844	2.710860595703125	1.25988330078125	0.3190240173339844	2.5018154296875	1.17194775390625	0.2458111572265625	2.49519287109375	1.181332580566406	0.1475402374267578	2.39426318359375	1.224998565673828	0.1322767028808594	2.441671142578125	1.225325820922851	0.1307932739257812	2.587906005859375	1.503386810302734	0.04215174865722656	2.552928466796875	1.489995208740234	-0.08767942810058593	2.317522705078125	1.388624816894531	-0.2218762054443359	2.08860009765625	1.350252044677734	-0.28791845703125	2.050989013671875	1.373103149414062	-0.3849338989257812
228	8.6	2.599234375	0.9967771842479706	0.06960523986816407	2.56288623046875	1.176521392822266	0.06075275802612305	2.552454833984375	1.322892791748047	0.0638897933959961	2.595564208984375	1.541516662597656	0.08008802795410157	2.585120361328125	1.50380517578125	0.1119166259765625	2.540987060546875	1.480938720703125	0.2503764038085938	2.6965771484375	1.255823791503906	0.32775927734375	2.487293212890625	1.178423217773438	0.2430264129638672	2.487731201171875	1.187921173095703	0.1443892059326172	2.38904833984375	1.236674362182617	0.1285831298828125	2.408603759765625	1.223135726928711	0.1289327087402344	2.593848876953125	1.506542572021484	0.04326895141601562	2.564600830078125	1.492421295166016	-0.08811259460449218	2.334453369140625	1.385876739501953	-0.2282640991210937	2.102019775390625	1.357357940673828	-0.2881214294433594	2.036655883789062	1.353309997558594	-0.3723556823730469
229	8.633334	2.59911474609375	1.001766129374504	0.0705606918334961	2.56108056640625	1.181137252807617	0.06079951858520508	2.548395751953125	1.327349975585937	0.06388310241699219	2.594852294921875	1.545165649414062	0.08198480987548828	2.5807421875	1.508030426025391	0.113078125	2.52943505859375	1.475339660644531	0.2470409240722656	2.66889208984375	1.246160415649414	0.3414961547851563	2.4584609375	1.208110809326172	0.2354050903320312	2.47687939453125	1.209434982299805	0.1380339202880859	2.380404296875	1.258530090332031	0.1125328598022461	2.39659765625	1.242962203979492	0.1075801315307617	2.595646484375	1.509840728759765	0.04546181106567383	2.581190185546875	1.490641357421875	-0.08774073791503906	2.354647216796875	1.376066101074219	-0.2275037994384766	2.11946923828125	1.362534118652344	-0.2817654418945312	2.0514169921875	1.344923309326172	-0.3620511779785156
230	8.699999999999999	2.60156982421875	1.005198900699615	0.07319773864746094	2.56027685546875	1.185956466674805	0.06270191955566407	2.541537841796875	1.333234588623047	0.06336362838745117	2.595755126953125	1.551547973632812	0.08512574768066407	2.57564501953125	1.515249206542969	0.1148111953735352	2.5009658203125	1.478743957519531	0.2382357788085938	2.586712158203125	1.218837768554688	0.3267987670898437	2.407518310546875	1.248677719116211	0.1677720031738281	2.459162353515625	1.245512329101563	0.0819227294921875	2.35220947265625	1.274556091308594	0.06271174621582032	2.411036376953125	1.285153778076172	0.03024280166625977	2.599888671875	1.51513671875	0.04908780670166016	2.62094970703125	1.5002666015625	-0.08535810089111329	2.4134169921875	1.355177032470703	-0.2329617614746094	2.174952392578125	1.347808288574219	-0.2864001770019531	2.091878662109375	1.370702697753906	-0.3513815307617187
231	8.733333999999999	2.60108251953125	1.00583486700058	0.07444126892089843	2.5626630859375	1.186749862670899	0.06675801086425781	2.55065625	1.334137786865234	0.07244822692871093	2.59695166015625	1.553785766601563	0.09128316497802734	2.576441162109375	1.517731323242188	0.1207072372436523	2.49183056640625	1.477306243896484	0.2356279907226562	2.4813642578125	1.201738006591797	0.3141393127441406	2.37719970703125	1.302209289550781	0.1218681945800781	2.448304931640625	1.281565643310547	0.05478555679321289	2.3402685546875	1.303240661621094	0.03409758377075196	2.4371171875	1.339125	0.01445728492736816	2.604066162109375	1.516772033691406	0.05658634567260742	2.624464111328125	1.494884063720703	-0.07654489135742187	2.44775537109375	1.326888916015625	-0.2374894561767578	2.208263916015625	1.346265808105469	-0.2781930541992187	2.12744384765625	1.388560272216797	-0.33521875
232	8.766667	2.603078369140625	1.011472825050354	0.07818518829345703	2.563281494140625	1.193949523925781	0.06906178283691407	2.549255126953125	1.342719207763672	0.07325888061523438	2.595058349609375	1.564395874023437	0.09650838470458985	2.57122607421875	1.528158874511719	0.1240417175292969	2.4818837890625	1.482602172851562	0.2353587493896484	2.4318759765625	1.200118698120117	0.2752569274902344	2.3680810546875	1.324086090087891	0.07611524963378906	2.44814892578125	1.305190368652344	0.01765110397338867	2.341589599609375	1.343333923339844	0.01360143566131592	2.453830810546875	1.372923858642578	-0.004797991275787354	2.60556591796875	1.526881713867188	0.06244446563720703	2.640230224609375	1.498331115722656	-0.06787207794189454	2.4937802734375	1.300373260498047	-0.2305341491699219	2.2551982421875	1.345683013916016	-0.2708612060546875	2.175816650390625	1.396935211181641	-0.3245326538085938
233	8.833333999999999	2.598988037109375	1.018186517715454	0.07737595367431641	2.564803466796875	1.201146240234375	0.07112788391113281	2.55309326171875	1.349476440429688	0.07632416534423828	2.590520263671875	1.571398620605469	0.1029676055908203	2.56533251953125	1.534695983886719	0.1281933746337891	2.453593505859375	1.494875762939453	0.2187257995605469	2.324615234375	1.237062149047852	0.2290987396240234	2.27143994140625	1.382406402587891	0.04291485214233398	2.343026611328125	1.417587585449219	-0.01825034332275391	2.418935302734375	1.475251617431641	-0.07854254913330078	2.366216064453125	1.454244659423828	-0.03552170181274414	2.60504296875	1.534319580078125	0.07024707031250001	2.6430556640625	1.498993988037109	-0.05684566497802734	2.600416015625	1.244509902954102	-0.1975895385742187	2.3720107421875	1.305644073486328	-0.2624285583496094	2.301284423828125	1.387272644042969	-0.2693479614257813
234	8.866667	2.5972236328125	1.013256824493408	0.07834973907470703	2.5635693359375	1.194830307006836	0.07192623901367187	2.5484912109375	1.341755950927734	0.07456182861328126	2.58781689453125	1.561665893554688	0.1001524658203125	2.56008203125	1.526218994140625	0.1236348037719727	2.442899658203125	1.504157653808594	0.2114005584716797	2.285621337890625	1.265127502441406	0.2046470336914062	2.21494873046875	1.383490264892578	0.007920056343078614	2.25919921875	1.416998474121094	-0.07493881225585937	2.326618896484375	1.430127349853516	-0.1632954406738281	2.2855791015625	1.413444610595703	-0.1008553085327148	2.604122802734375	1.523992492675781	0.06965756225585938	2.66447216796875	1.497384002685547	-0.04951657485961914	2.661474853515625	1.228565277099609	-0.1625380554199219	2.4436259765625	1.301180938720703	-0.242817626953125	2.340175048828125	1.327317932128906	-0.2307322540283203
235	8.9	2.595162109375	1.009751106262207	0.07838902282714844	2.563095703125	1.190595947265625	0.07584619903564453	2.554709716796875	1.336873657226562	0.08565505981445312	2.580575927734375	1.55780078125	0.1077184906005859	2.551641845703125	1.522055297851562	0.1284983978271484	2.424885498046875	1.499787170410156	0.1999074554443359	2.238330810546875	1.292399139404297	0.1438932189941406	2.167907958984375	1.398766998291016	-0.05797521591186523	2.2303056640625	1.426056732177734	-0.1300227661132813	2.31156298828125	1.428998504638672	-0.2059527435302734	2.261936279296875	1.420881256103516	-0.1469396209716797	2.60232861328125	1.52021337890625	0.08129420471191406	2.676120849609375	1.490523864746094	-0.02828055572509766	2.746001220703125	1.220510864257812	-0.107347785949707	2.537640380859375	1.286106750488281	-0.2110786743164063	2.43628564453125	1.270561004638672	-0.1814032745361328
236	8.933334	2.59474169921875	1.012239720344543	0.07880182647705078	2.56195556640625	1.193767623901367	0.07615522766113281	2.553142333984375	1.340661590576172	0.08598329162597657	2.577564697265625	1.562244689941406	0.1125462112426758	2.547795654296875	1.525960876464844	0.1316834106445313	2.415305908203125	1.506444885253906	0.1942706451416016	2.2140205078125	1.321686950683594	0.1105691528320313	2.117880126953125	1.390151733398437	-0.09821802520751953	2.173	1.407281066894531	-0.1793553466796875	2.2480556640625	1.400497589111328	-0.2618509521484375	2.195375	1.388859436035156	-0.2069271545410156	2.600569091796875	1.524955383300781	0.08633352661132812	2.683210693359375	1.504736968994141	-0.01975672721862793	2.771012939453125	1.231313705444336	-0.0677835693359375	2.569657470703125	1.262164428710937	-0.2000416870117188	2.470906494140625	1.280201293945312	-0.1623917846679687
237	8.966666999999999	2.59532177734375	1.011562808990478	0.07853435516357422	2.56289794921875	1.193102493286133	0.07582593536376953	2.55449267578125	1.339975219726563	0.08571033477783203	2.581609375	1.5612177734375	0.1119661331176758	2.5508798828125	1.525471374511719	0.1305508422851563	2.415907470703125	1.509494171142578	0.1885722503662109	2.216027587890625	1.330948425292969	0.08967326354980469	2.11190771484375	1.379066314697266	-0.1208834686279297	2.172303955078125	1.373810211181641	-0.1998394165039062	2.25068359375	1.343606323242188	-0.273475341796875	2.201869384765625	1.358937652587891	-0.2155784301757812	2.604639404296875	1.523491394042969	0.08643772125244141	2.6988212890625	1.515408874511719	-0.01127424812316895	2.776394775390625	1.260583312988281	-0.1286413879394531	2.594505126953125	1.268721923828125	-0.2892807312011719	2.499367431640625	1.253196685791016	-0.2424194793701172
238	9.033334	2.59320751953125	1.00942698764801	0.07831453704833985	2.565955810546875	1.190389694213867	0.07734300231933594	2.559061279296875	1.336214660644531	0.08695906066894531	2.584536865234375	1.556667419433594	0.1056204452514648	2.555103271484375	1.521465087890625	0.1261730804443359	2.431323974609375	1.516551086425781	0.2046418914794922	2.22354296875	1.397394958496094	0.05304142761230469	2.057691650390625	1.382160614013672	-0.1168574981689453	2.11471044921875	1.353553039550781	-0.1922705993652344	2.192930908203125	1.306427215576172	-0.2550902404785156	2.153068603515625	1.368590637207031	-0.1996018829345703	2.606867431640625	1.518723815917969	0.08058386993408204	2.70187060546875	1.509972442626953	-0.01478976726531982	2.71599462890625	1.273353088378906	-0.1798194885253906	2.56275927734375	1.228965286254883	-0.3603609924316406	2.48267431640625	1.184904251098633	-0.3059901123046875
239	9.066666999999999	2.5947705078125	1.009698676109314	0.07727362823486328	2.564766357421875	1.191469818115234	0.07365609741210938	2.560080810546875	1.338278106689453	0.08488966369628906	2.58702880859375	1.559982543945313	0.1049717254638672	2.557962646484375	1.524423583984375	0.126270263671875	2.433381103515625	1.517211364746094	0.2051844787597656	2.2263955078125	1.398319152832031	0.04870344543457032	2.060473876953125	1.376760223388672	-0.1227378082275391	2.1117197265625	1.356511444091797	-0.20553515625	2.186447998046875	1.317871063232422	-0.2788701477050781	2.14388623046875	1.348701385498047	-0.2202461395263672	2.608567138671875	1.52195947265625	0.07868482208251953	2.699632080078125	1.515287658691406	-0.02187661170959473	2.688851318359375	1.292160278320313	-0.2080868225097656	2.550976318359375	1.208454193115234	-0.389284912109375	2.476629638671875	1.155747314453125	-0.33305224609375
240	9.1	2.591734619140625	1.002561624765396	0.07668190002441407	2.564695068359375	1.183806671142578	0.07205198669433593	2.5598349609375	1.330002380371094	0.08095159912109375	2.5805830078125	1.550304626464844	0.10919775390625	2.54881005859375	1.514329772949219	0.1244497756958008	2.419150146484375	1.507860076904297	0.1931570434570312	2.213327880859375	1.393995697021484	0.03411969375610351	2.04727197265625	1.380872222900391	-0.1363079376220703	2.10523388671875	1.356567596435547	-0.2127197265625	2.18511279296875	1.312341094970703	-0.2758846740722656	2.1395205078125	1.350798400878906	-0.2228975830078125	2.60657080078125	1.513140197753906	0.08645657348632813	2.715974609375	1.514948852539062	0.007170051574707031	2.893574462890625	1.291562377929687	0.0546768798828125	2.7440654296875	1.256985107421875	-0.1315777893066406	2.659221923828125	1.215126708984375	-0.08260691833496094
241	9.133334	2.591546630859375	0.9991812841892243	0.07682440185546875	2.559974609375	1.178508758544922	0.07116400909423828	2.5504296875	1.323606658935547	0.07929754638671875	2.568822265625	1.542300354003906	0.110625	2.536273193359375	1.506414947509766	0.1231872100830078	2.400448974609375	1.491687194824219	0.1745930023193359	2.190322509765625	1.385342559814453	0.0191508674621582	2.022343139648437	1.370382568359375	-0.1471316070556641	2.078014892578125	1.341310485839844	-0.222785888671875	2.15493115234375	1.293674865722656	-0.2859433898925781	2.11069140625	1.331678680419922	-0.2338760681152344	2.596224609375	1.505564636230469	0.08961229705810547	2.704771484375	1.509964935302734	0.01067303848266602	2.8520146484375	1.2715458984375	0.07502996063232421	2.7048662109375	1.273298767089844	-0.1143481063842773	2.617401611328125	1.233278594970703	-0.07011151123046876
242	9.166667	2.593043212890625	0.9986049610376359	0.07692777252197265	2.561091796875	1.178195449829102	0.0725173568725586	2.550513427734375	1.32341015625	0.08141418457031251	2.572205078125	1.54217626953125	0.1126281433105469	2.538796630859375	1.506828063964844	0.1247684326171875	2.400206787109375	1.487890258789063	0.1673108978271484	2.188626708984375	1.386207946777344	0.009915292739868164	2.015732299804688	1.365793884277344	-0.1512073211669922	2.07020654296875	1.339851959228516	-0.2290438690185547	2.147148681640625	1.296094268798828	-0.2952117614746094	2.103561279296875	1.333919158935547	-0.2411180419921875	2.599341552734375	1.504867370605469	0.09209307861328125	2.709191650390625	1.504430358886719	0.01448132133483887	2.8517939453125	1.261268005371094	0.07335757446289062	2.70569482421875	1.278838562011719	-0.116509895324707	2.61782958984375	1.236446350097656	-0.07495426940917969
243	9.233333999999999	2.5910283203125	0.9992012615203858	0.07601229095458985	2.561031005859375	1.178670318603516	0.0721751480102539	2.553073486328125	1.323598541259766	0.08230364990234375	2.574080810546875	1.542181945800781	0.1111580200195312	2.54125390625	1.506829925537109	0.124305305480957	2.40392529296875	1.491252899169922	0.1708362426757813	2.194651611328125	1.383265472412109	0.01586642837524414	2.0238447265625	1.369065734863281	-0.1472495422363281	2.078791015625	1.345170806884766	-0.2250928955078125	2.155888916015625	1.302989624023438	-0.2916323547363281	2.108949462890625	1.329707214355469	-0.2379666900634766	2.60090478515625	1.504959411621094	0.0903730239868164	2.708442626953125	1.504566375732422	0.01015964126586914	2.848787353515625	1.261718627929687	0.07209664916992188	2.701703125	1.26982666015625	-0.1168749008178711	2.614464599609375	1.229215713500976	-0.07297422027587891
244	9.266667	2.592023681640625	0.9995381564497948	0.07591591644287109	2.56082177734375	1.178422958374024	0.07249892425537109	2.5516708984375	1.322944213867188	0.08304991149902344	2.57271337890625	1.540544799804688	0.1155213851928711	2.539912841796875	1.505072479248047	0.1279952850341797	2.4025634765625	1.490716979980469	0.1738964080810547	2.195522705078125	1.384373657226563	0.01589365291595459	2.024082641601562	1.36861767578125	-0.1456894683837891	2.0789462890625	1.348781951904297	-0.2244658508300781	2.156635986328125	1.311205963134766	-0.2926739196777344	2.11217919921875	1.343984771728516	-0.2368121948242188	2.599493896484375	1.503735900878906	0.0942060775756836	2.704962890625	1.505614471435547	0.01176740264892578	2.845318603515625	1.262935119628906	0.07151183319091797	2.69724609375	1.265367156982422	-0.1162061996459961	2.61126318359375	1.22411328125	-0.07098107147216796
245	9.299999999999999	2.59282763671875	1.000172799885273	0.07646759033203125	2.56041650390625	1.178792953491211	0.07238955688476563	2.550193115234375	1.323260955810547	0.08227883148193359	2.572356201171875	1.540688293457031	0.1148749160766602	2.539180908203125	1.505455444335937	0.1269923782348633	2.401100830078125	1.489790344238281	0.1700992736816406	2.190780029296875	1.3839189453125	0.0162635440826416	2.017443237304688	1.369455169677734	-0.1433380279541016	2.07128564453125	1.347469116210938	-0.2222247161865234	2.14772412109375	1.307377319335937	-0.2903795776367187	2.105625244140625	1.346936981201172	-0.2339524078369141	2.599117431640625	1.503691925048828	0.09388510131835938	2.706004150390625	1.50430615234375	0.01331628894805908	2.84184228515625	1.259943908691406	0.07629091644287109	2.696936279296875	1.265525970458984	-0.1137577667236328	2.610920654296875	1.222785079956055	-0.07004935455322266
246	9.333333999999999	2.59373486328125	1.000797928750515	0.07729158782958985	2.56180419921875	1.179683502197266	0.07355452728271485	2.552609619140625	1.324303192138672	0.08418981170654297	2.578346923828125	1.541516479492187	0.116978759765625	2.544851318359375	1.506684173583984	0.1295554656982422	2.407330322265625	1.492529998779297	0.1753449554443359	2.19743994140625	1.384613250732422	0.02186503982543945	2.024123901367187	1.370227264404297	-0.1380903472900391	2.07796240234375	1.348977722167969	-0.217294189453125	2.154482666015625	1.309701812744141	-0.2859952697753906	2.110436279296875	1.341471313476563	-0.2301989135742188	2.60427294921875	1.504172271728516	0.095451904296875	2.709707763671875	1.500453308105469	0.01287205505371094	2.805830078125	1.23491081237793	-0.03743756103515625	2.70496142578125	1.153926116943359	-0.2387347412109375	2.6145146484375	1.114583297729492	-0.2009446411132813
247	9.366667	2.594934814453125	1.000281358838081	0.0782857894897461	2.56265087890625	1.179530334472656	0.07502307128906251	2.55299072265625	1.324453247070313	0.08561077117919921	2.578763427734375	1.54243896484375	0.1165708923339844	2.54505810546875	1.507684753417969	0.1292510528564453	2.40760693359375	1.494456481933594	0.1765506439208984	2.19772509765625	1.388351135253906	0.02064649772644043	2.024082641601562	1.370712707519531	-0.1394190368652344	2.078302978515625	1.349283813476563	-0.2185889892578125	2.15546484375	1.310088226318359	-0.2870170288085938	2.110795654296875	1.341447875976562	-0.231480712890625	2.604874755859375	1.504777862548828	0.09556018066406249	2.72060205078125	1.502214324951172	0.02750406455993652	2.822507568359375	1.237120544433594	0.07218442535400391	2.70298388671875	1.238936721801758	-0.135718002319336	2.6042880859375	1.224083694458008	-0.1004239501953125
248	9.433334	2.5953623046875	1.003333231449127	0.07681298828124999	2.561427490234375	1.183566650390625	0.07485919189453125	2.550799560546875	1.329386383056641	0.08596721649169922	2.57682470703125	1.548796142578125	0.1175655899047852	2.542873291015625	1.513791687011719	0.1302600402832031	2.403595947265625	1.496857849121094	0.1739988555908203	2.191676513671875	1.377894134521484	0.02686759757995606	2.018267211914063	1.370605651855469	-0.1366292572021484	2.072614013671875	1.347834350585937	-0.2161763763427734	2.149074462890625	1.306032012939453	-0.2850703735351562	2.101726806640625	1.329984680175781	-0.2301249237060547	2.60310400390625	1.510908020019531	0.09634210968017579	2.71349560546875	1.509611724853515	0.01829702377319336	2.85105908203125	1.266362854003906	0.09378746795654297	2.714593017578125	1.251324859619141	-0.1048443069458008	2.6129541015625	1.225526306152344	-0.08573262023925782
249	9.466666999999999	2.59714404296875	1.006280543327332	0.07752034759521484	2.561884765625	1.187446395874023	0.07580605316162109	2.548361572265625	1.334068023681641	0.08541535949707031	2.575744384765625	1.553872314453125	0.122645881652832	2.541120361328125	1.518637390136719	0.1340965881347656	2.39959619140625	1.501134033203125	0.1733040618896484	2.189328125	1.363489440917969	0.03700491714477539	2.017488037109375	1.370315948486328	-0.13033447265625	2.072614013671875	1.348818939208984	-0.210481201171875	2.149047119140625	1.3068486328125	-0.2804341430664062	2.10743896484375	1.345821929931641	-0.2218990936279297	2.602221435546875	1.516030639648438	0.1008215026855469	2.7149384765625	1.519443115234375	0.02469857788085937	2.861505615234375	1.27894921875	0.09912189483642578	2.73281494140625	1.250127288818359	-0.1049690704345703	2.631759765625	1.221008514404297	-0.08385894012451171
250	9.5	2.599275390625	1.011126068115234	0.07863331604003906	2.557158447265625	1.189790313720703	0.07688047790527344	2.537089111328125	1.334879089355469	0.08601836395263672	2.56534423828125	1.552568420410156	0.1274407196044922	2.530354736328125	1.51764697265625	0.1374290161132813	2.388	1.498926849365234	0.169369873046875	2.178624267578125	1.352598083496094	0.04447224807739258	2.016415405273437	1.374089416503906	-0.1292522735595703	2.07271484375	1.34838037109375	-0.2066233978271484	2.14582958984375	1.307330017089844	-0.2796339416503906	2.11079345703125	1.35235400390625	-0.213810546875	2.591845703125	1.515073791503906	0.1056952209472656	2.702703857421875	1.518512756347656	0.0281753101348877	2.850427001953125	1.276832397460937	0.0890555419921875	2.72033154296875	1.247787155151367	-0.112529167175293	2.622904296875	1.220237258911133	-0.07891450500488281
251	9.566666999999999	2.604046875	1.016033187866211	0.07816488647460937	2.56289111328125	1.196102752685547	0.07526225280761718	2.545240234375	1.342440948486328	0.08448636627197266	2.574643310546875	1.562355590820312	0.1207048263549805	2.540576171875	1.52709423828125	0.1338207855224609	2.402188232421875	1.496882507324219	0.1768009948730469	2.188961669921875	1.327829711914063	0.08828072357177734	2.026381225585938	1.382478820800781	-0.07982846832275391	2.07827001953125	1.357198181152344	-0.1611329040527344	2.14675146484375	1.306896820068359	-0.2339274444580078	2.1199169921875	1.366106781005859	-0.1656725463867187	2.59999169921875	1.524499633789063	0.09750316619873046	2.705361328125	1.522195678710938	0.01127086544036865	2.84439501953125	1.270469482421875	-0.03680416870117188	2.724971923828125	1.19321696472168	-0.2340840606689453	2.640536865234375	1.146197128295898	-0.1873312072753906
252	9.6	2.60499853515625	1.017349601745605	0.07775314331054688	2.564638671875	1.197245712280274	0.07583858489990235	2.548412353515625	1.343420623779297	0.0856728515625	2.580591796875	1.563165344238281	0.1176098098754883	2.548046875	1.528002075195313	0.1340525665283203	2.412941162109375	1.491728820800781	0.1815624389648438	2.203189697265625	1.305489227294922	0.1278737640380859	2.047827514648437	1.379036773681641	-0.03918833923339844	2.094304443359375	1.3646416015625	-0.1259994812011719	2.15540576171875	1.332165374755859	-0.2136490936279297	2.141445556640625	1.391539245605469	-0.1198170166015625	2.60367236328125	1.525281127929687	0.09239291381835937	2.69355419921875	1.519779418945312	-0.009407266616821289	2.84973388671875	1.274418609619141	-0.01861042022705078	2.654466552734375	1.290724060058594	-0.1618762512207031	2.5778798828125	1.259773071289062	-0.09362724304199219
253	9.633334	2.60901318359375	1.016733015060425	0.07628398895263672	2.56935009765625	1.197558929443359	0.07402598571777344	2.5546533203125	1.344488800048828	0.08414311981201172	2.58768115234375	1.56551220703125	0.112730712890625	2.55613671875	1.530193481445313	0.1312981872558594	2.426982421875	1.490332763671875	0.1924310150146484	2.235430419921875	1.278298736572266	0.1682013397216797	2.088927490234375	1.367910034179687	-0.0004346221685409546	2.136968505859375	1.354563415527344	-0.08703314971923828	2.1055615234375	1.460916778564453	-0.103651985168457	2.175828369140625	1.417414154052734	-0.08206101226806641	2.609585205078125	1.527377624511719	0.08643814086914063	2.70523388671875	1.514067565917969	-0.009994409561157226	2.844658447265625	1.264267395019531	-0.06948741149902343	2.652194091796875	1.338194732666016	-0.1994859008789062	2.564751220703125	1.319106292724609	-0.1397721099853516
254	9.666667	2.60867529296875	1.018203777313232	0.0756279067993164	2.568667724609375	1.199681747436523	0.07355306243896484	2.5543232421875	1.347237182617187	0.08337135314941406	2.585580078125	1.569079406738281	0.1143197479248047	2.558788330078125	1.531927368164062	0.136880615234375	2.445474853515625	1.486113311767578	0.2219501647949219	2.27949560546875	1.250976806640625	0.2274481353759766	2.147922119140625	1.360161712646484	0.05673561859130859	2.20136572265625	1.334001159667969	-0.02401945686340332	2.186809326171875	1.442405914306641	-0.050601318359375	2.23775244140625	1.415487335205078	-0.02249585914611816	2.60362060546875	1.532494934082031	0.08298921203613281	2.658713623046875	1.509842681884766	-0.04037815475463867	2.717591796875	1.232609268188477	-0.1159336700439453	2.497001220703125	1.319407562255859	-0.1765049285888672	2.404474609375	1.374000122070313	-0.1653893280029297
255	9.733333999999999	2.605181396484375	1.017020917892456	0.07309719848632812	2.5665361328125	1.195381195068359	0.06834233093261718	2.552515380859375	1.340488800048828	0.07528231048583985	2.590621337890625	1.558287841796875	0.09689961242675781	2.567748291015625	1.522508666992187	0.1235896377563477	2.4788125	1.492694488525391	0.2358389739990234	2.424969482421875	1.230967529296875	0.3283783264160156	2.251515380859375	1.280293701171875	0.1740730438232422	2.29196044921875	1.246984848022461	0.09062255096435547	2.20077587890625	1.303298461914062	0.1178267364501953	2.312125244140625	1.306352996826172	0.07389077758789063	2.60265673828125	1.521669250488281	0.06423519897460937	2.641616455078125	1.506033843994141	-0.06362290573120118	2.687659423828125	1.248251266479492	-0.1838145446777344	2.462758544921875	1.325153594970703	-0.2194548187255859	2.365075927734375	1.365103790283203	-0.2085775604248047
256	9.766667	2.60639794921875	1.020426048278809	0.07359584045410156	2.57504150390625	1.200749786376953	0.06767292022705078	2.55689111328125	1.346019989013672	0.06740687561035157	2.59273388671875	1.563803649902344	0.09818317413330079	2.5733203125	1.525856994628906	0.1249117965698242	2.495548828125	1.500885711669922	0.2468091125488281	2.507673828125	1.248185989379883	0.375085693359375	2.32898388671875	1.252747955322266	0.2178356475830078	2.377226806640625	1.224193466186523	0.1364312286376953	2.28259814453125	1.281758178710938	0.1422139434814453	2.406638671875	1.263006225585938	0.1214417495727539	2.6021806640625	1.52933544921875	0.06224912643432617	2.63381689453125	1.518268859863281	-0.06851358795166015	2.6039765625	1.26852734375	-0.2108895721435547	2.403782470703125	1.385746063232422	-0.2764991455078125	2.301001708984375	1.384537872314453	-0.2489187622070312
257	9.799999999999999	2.60160986328125	1.018935789108276	0.0772441177368164	2.572877197265625	1.199188079833984	0.07246470642089843	2.55815625	1.344410064697266	0.07380015563964844	2.59680322265625	1.562125671386719	0.09566835021972656	2.58010107421875	1.524989379882812	0.1249671936035156	2.5138369140625	1.499984100341797	0.2529872283935547	2.577821533203125	1.263493072509766	0.3942942504882813	2.3942421875	1.219734558105469	0.2503090209960938	2.44323095703125	1.193919479370117	0.1687853088378906	2.3396181640625	1.232492263793945	0.171327880859375	2.453318115234375	1.234648834228516	0.1375065155029297	2.602690673828125	1.526888610839844	0.05992959594726562	2.621507080078125	1.510352722167969	-0.07231414031982422	2.502814697265625	1.303214141845703	-0.2337163238525391	2.31158056640625	1.438024108886719	-0.288845703125	2.21091796875	1.405197082519531	-0.2818268737792969
258	9.833333999999999	2.600397705078125	1.014177582740784	0.0797314453125	2.57389794921875	1.195160842895508	0.0761250228881836	2.558392333984375	1.340594055175781	0.07666901397705078	2.601896728515625	1.558414794921875	0.09174147796630859	2.587859619140625	1.521759704589844	0.123137939453125	2.5260537109375	1.502428894042969	0.2546510162353516	2.645227783203125	1.273053527832031	0.3707893676757812	2.449101806640625	1.186215667724609	0.2680139465332032	2.48667626953125	1.163074844360352	0.1796781921386719	2.3882841796875	1.213974304199219	0.1821669921875	2.439111572265625	1.20985498046875	0.1303569946289062	2.603583740234375	1.522642822265625	0.05594875717163086	2.602772216796875	1.496844757080078	-0.07641744232177734	2.398183349609375	1.356349304199219	-0.2239819488525391	2.18602099609375	1.43994091796875	-0.3015057067871094	2.125665771484375	1.362869537353516	-0.2600173034667969
259	9.866667	2.60325634765625	1.007014582633972	0.07950736236572266	2.575518798828125	1.189837707519531	0.07095607757568359	2.56025048828125	1.337011657714844	0.06824024963378907	2.604245361328125	1.557035766601563	0.08822095489501953	2.59396044921875	1.51844189453125	0.1197048416137695	2.5426259765625	1.494421020507813	0.2567762451171875	2.69235791015625	1.264072723388672	0.3388422241210938	2.483109375	1.181429275512695	0.2533992462158203	2.5173447265625	1.127735450744629	0.1764088287353516	2.43044677734375	1.197887390136719	0.1862881927490234	2.444585205078125	1.187827651977539	0.1190171585083008	2.6020986328125	1.5224677734375	0.05047103881835938	2.58191845703125	1.50722021484375	-0.08361899566650391	2.429732177734375	1.402552917480469	-0.3099798583984375	2.187697265625	1.419331390380859	-0.3329684143066406	2.14504833984375	1.32148095703125	-0.34636572265625
260	9.933334	2.599325439453125	1.000909422457218	0.0740063705444336	2.573188232421875	1.182514373779297	0.07242526245117188	2.558990966796875	1.328489044189453	0.07498238372802735	2.60006982421875	1.547396545410156	0.0907217788696289	2.593693603515625	1.508974029541016	0.1227249526977539	2.558819580078125	1.4902080078125	0.2643114318847656	2.754834716796875	1.289959869384766	0.3117693786621094	2.55309521484375	1.174003494262695	0.2592786865234375	2.499707763671875	1.153412322998047	0.17844921875	2.42714599609375	1.236953536987305	0.1681815795898438	2.467044921875	1.203872360229492	0.1527268981933594	2.594990478515625	1.513071166992187	0.05364665985107422	2.57088525390625	1.508825408935547	-0.07937336730957031	2.358391845703125	1.407392608642578	-0.2479458160400391	2.11881689453125	1.428662933349609	-0.2703324279785156	2.1063623046875	1.3978935546875	-0.3716653137207031
261	9.966666999999999	2.59902294921875	0.9989893043041229	0.07294429779052734	2.573229248046875	1.180004852294922	0.07185062408447265	2.55956298828125	1.325509918212891	0.07491138458251953	2.6001416015625	1.543718383789062	0.09069926452636719	2.594205078125	1.505338317871094	0.1225630416870117	2.56433154296875	1.489984832763672	0.2651723327636719	2.757144775390625	1.286429046630859	0.305208984375	2.5581806640625	1.163932815551758	0.2614556274414063	2.501892578125	1.141693603515625	0.1835014953613281	2.42878173828125	1.224318618774414	0.1738959350585937	2.463293701171875	1.197187545776367	0.1628571014404297	2.594782470703125	1.509587768554687	0.05372444152832032	2.568552734375	1.504467620849609	-0.07838407135009766	2.350291015625	1.403996887207031	-0.2382156372070313	2.111857666015625	1.422695922851563	-0.2655269470214844	2.1021513671875	1.399289916992188	-0.3687234497070312
262	10	2.5990283203125	0.9982060042619705	0.07201564025878907	2.574607421875	1.178676284790039	0.07165097808837891	2.56264013671875	1.323722961425781	0.07557652282714844	2.60138134765625	1.541527160644531	0.08883461761474609	2.59602001953125	1.503573059082031	0.1209930191040039	2.567519287109375	1.491580902099609	0.2636043395996094	2.757318603515625	1.286418487548828	0.3017948913574219	2.5623466796875	1.15837907409668	0.2612124938964844	2.51192138671875	1.13609196472168	0.1798335571289063	2.470695068359375	1.233418014526367	0.1482997283935547	2.465635009765625	1.207235961914062	0.1622711639404297	2.5960498046875	1.507123901367188	0.05238887023925781	2.5678388671875	1.501290618896484	-0.0787289047241211	2.34992041015625	1.399833831787109	-0.236308837890625	2.11303515625	1.422395477294922	-0.2656246643066406	2.10319482421875	1.394825256347656	-0.3673321228027344
263	10.033334	2.597690185546875	0.9979343159198761	0.07205388641357421	2.5732548828125	1.178402755737305	0.07167672729492187	2.56140869140625	1.32345849609375	0.07563774108886719	2.601627197265625	1.541015991210938	0.08854447937011718	2.59625439453125	1.503106353759766	0.1207533416748047	2.56881201171875	1.492550689697266	0.2636855773925781	2.735941650390625	1.269088439941406	0.3049937744140625	2.53646435546875	1.146105224609375	0.2712436218261719	2.485983642578125	1.123971702575684	0.1898572082519531	2.454045654296875	1.224966400146484	0.1590934753417969	2.456427490234375	1.203925674438477	0.1658673248291016	2.595817138671875	1.506636505126953	0.05214945602416992	2.56569775390625	1.500845306396484	-0.07854502105712891	2.34580517578125	1.399194641113281	-0.2332315826416016	2.109098876953125	1.413766815185547	-0.2684590148925781	2.1029697265625	1.387386383056641	-0.3707716674804687
264	10.066667	2.598766357421875	0.997928676366806	0.07216674041748047	2.574888671875	1.178360397338867	0.0714205093383789	2.563603515625	1.323380157470703	0.07511972045898438	2.602601806640625	1.540929138183594	0.08954263305664062	2.59736962890625	1.502801300048828	0.1214692153930664	2.57697802734375	1.495468780517578	0.2656878356933594	2.730513916015625	1.262068572998047	0.3035002136230469	2.520611083984375	1.155084365844727	0.2815209655761719	2.46385888671875	1.129300720214844	0.2055949859619141	2.429361328125	1.228660171508789	0.1725886535644531	2.4605458984375	1.20373486328125	0.1679629974365234	2.597054931640625	1.506781707763672	0.05293059539794922	2.567176025390625	1.501890472412109	-0.07777324676513672	2.34539990234375	1.400166931152344	-0.2293714447021484	2.1091572265625	1.412449676513672	-0.267488037109375	2.103923095703125	1.393193786621094	-0.3713617858886719
265	10.133334	2.598575439453125	0.9955899562835694	0.07165854644775391	2.574649169921875	1.17594010925293	0.07060061645507812	2.56294482421875	1.320879608154297	0.07381865692138671	2.60261767578125	1.538320434570313	0.08657415008544922	2.597683349609375	1.500394927978516	0.1187567520141602	2.57948388671875	1.494976593017578	0.2632937927246094	2.724304443359375	1.256269805908203	0.30151708984375	2.505048583984375	1.169784606933594	0.2817661743164063	2.433795166015625	1.143127059936524	0.2196775512695313	2.40712841796875	1.243709564208984	0.1834271697998047	2.460084228515625	1.203207641601562	0.1666606903076172	2.596549072265625	1.504001861572266	0.05023368453979492	2.5643056640625	1.500626556396484	-0.07989971923828125	2.339858642578125	1.401824584960937	-0.2292647399902344	2.104225341796875	1.40743115234375	-0.2718550109863281	2.102798095703125	1.376988464355469	-0.3730982055664063
266	10.166667	2.59858203125	0.9955896997451782	0.07166316986083984	2.57465966796875	1.175939682006836	0.07060918426513672	2.562962158203125	1.320879028320312	0.0738323974609375	2.60264404296875	1.538316101074219	0.08660919189453126	2.59770751953125	1.500387908935547	0.1187879867553711	2.579507080078125	1.494950622558594	0.2633236694335938	2.724328857421875	1.256239959716797	0.3015104064941406	2.5050693359375	1.169769638061523	0.2817431640625	2.433841064453125	1.143125228881836	0.2196207427978516	2.407185791015625	1.243715301513672	0.1833841247558594	2.46019580078125	1.203217529296875	0.1666269226074219	2.59657470703125	1.50400131225586	0.05026549911499024	2.56433837890625	1.500635437011719	-0.079869384765625	2.339906982421875	1.401835662841797	-0.2292571105957031	2.10428076171875	1.407420196533203	-0.2718831481933593	2.102855712890625	1.376990020751953	-0.3731297302246094
267	10.2	2.5989375	0.9954214396476746	0.07162297821044922	2.575039306640625	1.17578369140625	0.07057807159423828	2.563439697265625	1.320736907958984	0.07385221099853516	2.60342333984375	1.538123901367187	0.08672850036621094	2.598454345703125	1.500182464599609	0.1188904647827148	2.580251708984375	1.49476742553711	0.2634339294433594	2.72449609375	1.255691314697266	0.301620849609375	2.5047314453125	1.170504272460938	0.2817539367675782	2.43377880859375	1.144083404541016	0.2192143402099609	2.4076044921875	1.24467512512207	0.1826170806884766	2.461987060546875	1.203703231811523	0.1662452239990234	2.597286376953125	1.503836029052734	0.05036731719970703	2.565046142578125	1.500507995605469	-0.07977428436279296	2.340609375	1.401805236816406	-0.2292455139160156	2.1050947265625	1.406881530761719	-0.2726111755371094	2.103386962890625	1.377557800292969	-0.3741847229003906
268	10.233334	2.59892041015625	0.995410542011261	0.07165107727050782	2.5750107421875	1.175774642944336	0.07061749267578125	2.563403076171875	1.320729675292969	0.07390135192871093	2.603354736328125	1.538123291015625	0.08683366394042968	2.598392578125	1.500171905517578	0.1189863967895508	2.5801806640625	1.494693634033203	0.2635289306640625	2.724293212890625	1.255508575439453	0.301569091796875	2.504399658203125	1.170667419433594	0.2815969543457031	2.4332919921875	1.144434875488281	0.2191519165039063	2.40725830078125	1.2451083984375	0.1826733551025391	2.461493408203125	1.204022430419922	0.1661782073974609	2.597221923828125	1.503843414306641	0.05046302795410156	2.56499072265625	1.500530670166015	-0.07968376159667968	2.34062109375	1.401756256103516	-0.2292179412841797	2.1051181640625	1.406678375244141	-0.2726897583007812	2.103415771484375	1.377325408935547	-0.3742569274902344
269	10.3	2.600236572265625	0.9927481017112731	0.07089054107666015	2.57694921875	1.173335968017578	0.06916416168212891	2.56542431640625	1.318429351806641	0.0717432861328125	2.604197998046875	1.5362998046875	0.08320428466796875	2.599349609375	1.498527038574219	0.1156459274291992	2.579747802734375	1.489235473632812	0.2599300842285156	2.725919189453125	1.251778182983398	0.3023675537109375	2.500202392578125	1.184675857543945	0.2780914611816406	2.425509033203125	1.148017135620117	0.2257805480957031	2.409502197265625	1.24646662902832	0.1787205963134766	2.455288818359375	1.202955001831055	0.1605057067871094	2.598343994140625	1.501695404052734	0.04703949356079101	2.56587744140625	1.495791412353516	-0.08306829833984375	2.334550048828125	1.402002685546875	-0.2254859008789062	2.10036083984375	1.403442077636719	-0.27668408203125	2.10112060546875	1.375278259277344	-0.3786871337890625
270	10.333334	2.601734619140625	0.991527268409729	0.06952747344970703	2.5787607421875	1.171860656738281	0.06691041564941407	2.567618896484375	1.316766021728516	0.06899759674072266	2.604556884765625	1.534687683105469	0.07881009674072266	2.599467041015625	1.497271728515625	0.1115081329345703	2.57235986328125	1.485408111572266	0.2541514587402344	2.731719970703125	1.257115295410156	0.2965042114257813	2.509331298828125	1.188944641113281	0.2545171966552734	2.422268310546875	1.14484880065918	0.2442630157470703	2.407626220703125	1.239940521240234	0.1907025604248047	2.446152587890625	1.200968200683594	0.1531572875976563	2.599549072265625	1.499726348876953	0.04297143936157227	2.56929736328125	1.491730010986328	-0.08734428405761718	2.331812744140625	1.402748626708984	-0.2215814056396484	2.09899169921875	1.402904541015625	-0.2771200561523438	2.09328759765625	1.374302368164062	-0.378673828125
271	10.366667	2.602302490234375	0.9921588430404663	0.06870632934570313	2.577909912109375	1.172269439697266	0.06610932159423828	2.566455322265625	1.317113983154297	0.06864958190917969	2.6127958984375	1.5331357421875	0.0795187759399414	2.606111328125	1.495818817138672	0.1120270156860352	2.5721552734375	1.484478973388672	0.2532097930908203	2.742864990234375	1.267600372314453	0.3088612060546875	2.52702099609375	1.184183746337891	0.2609282836914062	2.441780517578125	1.136249969482422	0.2530477294921875	2.4528466796875	1.238754150390625	0.2144325408935547	2.457185546875	1.197375366210937	0.1636335296630859	2.606257568359375	1.49861181640625	0.04351713180541992	2.5718466796875	1.492388000488281	-0.08583226776123047	2.3354892578125	1.409593688964844	-0.2257733764648437	2.105294189453125	1.401479675292969	-0.2906718139648438	2.0636728515625	1.365630676269531	-0.3809039306640625
272	10.433334	2.6024306640625	0.9972822992801667	0.06874458312988281	2.5809560546875	1.178524002075195	0.06625669860839843	2.570670166015625	1.324068359375	0.06825135040283203	2.628083251953125	1.538347229003906	0.07945613098144531	2.618368408203125	1.501516815185547	0.1120732040405273	2.5718125	1.488763824462891	0.2501319580078125	2.72896923828125	1.266614013671875	0.3268438110351563	2.519169189453125	1.176699157714844	0.2619789123535156	2.4278271484375	1.142656051635742	0.2477193603515625	2.43488623046875	1.243876266479492	0.2038333587646484	2.447034423828125	1.196277420043945	0.1628854675292969	2.62089404296875	1.503803131103516	0.04330652236938477	2.58055126953125	1.489196594238281	-0.08421710968017578	2.339823974609375	1.406290710449219	-0.2189895477294922	2.112480224609375	1.393549194335937	-0.2957704772949219	2.0415166015625	1.363765075683594	-0.3687707824707031
273	10.466667	2.60278076171875	0.9957549843788147	0.06904771423339844	2.579688232421875	1.175202087402344	0.06626222991943359	2.567871337890625	1.319369659423828	0.06781102752685547	2.60208056640625	1.536731201171875	0.07626484680175781	2.596486083984375	1.499784118652344	0.1090527648925781	2.56829345703125	1.485458618164063	0.2505518798828125	2.7218759765625	1.267745941162109	0.3375632629394531	2.506181640625	1.20075666809082	0.2717817077636719	2.4253720703125	1.178873062133789	0.2214884643554688	2.432519287109375	1.257815246582031	0.1458050537109375	2.4378076171875	1.206002838134766	0.1548074340820312	2.598468994140625	1.501511444091797	0.04084770965576172	2.56926806640625	1.487839477539062	-0.08858128356933594	2.333348876953125	1.404426330566406	-0.2262122344970703	2.105899169921875	1.380545013427734	-0.2928826599121094	2.036618530273437	1.354799652099609	-0.3676864929199219
274	10.5	2.602646240234375	0.9978347284793854	0.06906474304199219	2.57936083984375	1.177804595947266	0.06506484222412109	2.56640673828125	1.322336853027344	0.06516753387451171	2.595443115234375	1.540853698730469	0.07926506805419922	2.5901220703125	1.502914367675781	0.1111899948120117	2.57115869140625	1.480974304199219	0.2537127075195312	2.70291015625	1.250052032470703	0.3451768188476563	2.4847412109375	1.214842483520508	0.2624243469238281	2.430750244140625	1.236406951904297	0.1835689086914062	2.465210693359375	1.240725830078125	0.0792618179321289	2.41891357421875	1.245763854980469	0.1449237823486328	2.5932783203125	1.506288299560547	0.04287692260742187	2.56771875	1.493003234863281	-0.08778729248046875	2.33765625	1.395246459960938	-0.2277282409667969	2.10838330078125	1.375652465820312	-0.2921811218261719	2.040316772460938	1.347747161865234	-0.3677836303710937
275	10.533334	2.602712158203125	1.001808454155922	0.06864887237548828	2.579461669921875	1.182441009521484	0.06631803131103516	2.567439208984375	1.327541595458984	0.06822114562988281	2.6020107421875	1.54597021484375	0.08308986663818359	2.595008544921875	1.508053771972656	0.1149856414794922	2.564434814453125	1.482283325195312	0.2553438568115234	2.68388427734375	1.244829360961914	0.3498997802734375	2.466967041015625	1.228634613037109	0.2563402709960937	2.418127197265625	1.272132598876953	0.1829446563720703	2.472581787109375	1.247839981079102	0.09013344573974609	2.401253662109375	1.260806610107422	0.1443036804199219	2.599692138671875	1.511354675292969	0.04652061080932617	2.56924072265625	1.490056457519531	-0.08249588012695312	2.351618896484375	1.368769744873047	-0.2258967437744141	2.1212177734375	1.376500885009766	-0.2918718872070313	2.040617431640625	1.346499908447266	-0.3535780029296875
276	10.566667	2.602109375	1.00466499710083	0.07113648986816407	2.580401123046875	1.186215621948242	0.06671894836425782	2.56889453125	1.331979461669922	0.06651759338378906	2.605523193359375	1.55123095703125	0.07769889068603515	2.597121826171875	1.513948669433594	0.1103240661621094	2.561209716796875	1.487190002441406	0.2498647308349609	2.649814697265625	1.237380065917969	0.3498785095214844	2.438558837890625	1.255726165771484	0.2423067321777344	2.412190185546875	1.301514617919922	0.1589209442138672	2.476297607421875	1.265696868896484	0.07598488616943359	2.390025146484375	1.279079864501953	0.1250604400634766	2.603920654296875	1.515691772460937	0.04169115829467773	2.57273486328125	1.492480224609375	-0.08740364074707031	2.36949169921875	1.347915161132812	-0.2327213897705078	2.13659814453125	1.372424011230469	-0.2887367553710937	2.045456665039063	1.345393280029297	-0.3362795715332031
277	10.633334	2.604709716796875	1.003022656202316	0.07322805786132812	2.583156982421875	1.18505615234375	0.0685307846069336	2.579256103515625	1.331536773681641	0.07268856048583984	2.598060546875	1.553519836425781	0.08540024566650391	2.588523681640625	1.515745056152344	0.1173377151489258	2.548750244140625	1.486468811035156	0.255715103149414	2.54390966796875	1.213343231201172	0.3334887084960937	2.3837705078125	1.29847705078125	0.1787803802490234	2.381322021484375	1.332154418945313	0.08574895477294922	2.470371826171875	1.34691796875	0.02104891777038574	2.364747802734375	1.331463897705078	0.05374831771850586	2.603457275390625	1.517729064941406	0.04983087158203125	2.59164306640625	1.488473449707031	-0.08160147094726562	2.415818359375	1.308963745117187	-0.2251735992431641	2.186034423828125	1.366535278320312	-0.2716448059082031	2.106798828125	1.347021545410156	-0.34017626953125
278	10.666667	2.6015703125	1.00282039809227	0.07399839782714844	2.57725537109375	1.182244735717773	0.0707562255859375	2.570376708984375	1.326772857666016	0.0756751708984375	2.591191650390625	1.545893676757812	0.08655440521240235	2.579346435546875	1.509144012451172	0.117931884765625	2.53056103515625	1.480870910644531	0.2516344146728516	2.495060791015625	1.210838409423828	0.3187569885253906	2.35805908203125	1.323368103027344	0.1638529968261719	2.371175048828125	1.349349822998047	0.0705430908203125	2.46690234375	1.396242279052734	0.04470489883422851	2.35452783203125	1.354653778076172	0.03624127960205078	2.598165771484375	1.510007019042969	0.05227054214477539	2.5978525390625	1.485499633789062	-0.0789518814086914	2.4603076171875	1.278295501708984	-0.2197938537597656	2.237072021484375	1.351366638183594	-0.2606129760742187	2.1479052734375	1.3623447265625	-0.3154287414550781
279	10.7	2.60127783203125	1.003351455688477	0.07580457305908203	2.5770322265625	1.183715606689453	0.07327134704589844	2.570876220703125	1.32896630859375	0.07923603820800781	2.5943193359375	1.548798706054688	0.09262960052490235	2.5802822265625	1.511864074707031	0.1232750930786133	2.515645263671875	1.482436553955078	0.2506490631103516	2.438155517578125	1.215267211914063	0.2963924560546875	2.3376162109375	1.348225006103516	0.1284622650146484	2.378748046875	1.38710400390625	0.04817064666748047	2.480449951171875	1.422329833984375	0.02435137748718262	2.3811396484375	1.389377288818359	0.0125729513168335	2.602584716796875	1.512827758789062	0.05835178756713867	2.6099580078125	1.484032867431641	-0.07247710418701171	2.497726318359375	1.257627716064453	-0.2090677795410156	2.275453125	1.334178955078125	-0.2554082336425781	2.1827998046875	1.357220916748047	-0.3009285278320312
280	10.766667	2.599979248046875	1.006908547878265	0.07845513916015626	2.57640234375	1.188423431396484	0.07731446838378907	2.572859619140625	1.334469604492188	0.08577882385253906	2.595359375	1.555583251953125	0.1005949325561523	2.577033447265625	1.518741821289062	0.1295062713623047	2.48629296875	1.495802215576172	0.2424291076660156	2.343783203125	1.250708404541016	0.2398436889648438	2.287572265625	1.382142791748047	0.04959941101074219	2.3577373046875	1.424540618896484	-0.005536303043365478	2.44627685546875	1.466227661132812	-0.05762841033935547	2.362530029296875	1.447911987304688	-0.0384230842590332	2.60810888671875	1.51909423828125	0.06784963989257813	2.634734130859375	1.493425628662109	-0.06191188812255859	2.570634033203125	1.236498199462891	-0.1773962097167969	2.352942138671875	1.328491180419922	-0.2244897003173828	2.24759521484375	1.314692260742187	-0.2192555084228516
281	10.8	2.59562841796875	1.001296485900879	0.0766742935180664	2.57232080078125	1.180319122314453	0.07696229553222657	2.571358154296875	1.324225677490234	0.08794107055664062	2.58401806640625	1.543084167480469	0.1023140869140625	2.563959716796875	1.506359466552734	0.128942626953125	2.47196630859375	1.505117370605469	0.2405737609863281	2.31894091796875	1.274804473876953	0.1988965759277344	2.235703857421875	1.391144470214844	0.01282630825042725	2.2444609375	1.426296722412109	-0.07763082122802735	2.349861572265625	1.439259490966797	-0.1036805953979492	2.23639111328125	1.418812194824219	-0.1119268951416016	2.601596435546875	1.507302703857422	0.07219672393798827	2.643186767578125	1.502970947265625	-0.05414225006103516	2.687163330078125	1.230735687255859	-0.1258261337280273	2.4596494140625	1.264591583251953	-0.1856602478027344	2.36343212890625	1.303652435302734	-0.1706887969970703
282	10.833334	2.595857666015625	1.003071985721588	0.07587065124511719	2.571236083984375	1.181783874511719	0.07694798278808594	2.567835693359375	1.325526763916016	0.08821136474609376	2.58359228515625	1.543936096191406	0.1038699188232422	2.55937109375	1.507820373535156	0.1276512145996094	2.45571435546875	1.505904510498047	0.2283844909667969	2.275568603515625	1.305594451904297	0.1541688995361328	2.184341064453125	1.404136535644531	-0.03811442947387695	2.16414794921875	1.419095031738281	-0.1321867523193359	2.271779052734375	1.423289611816406	-0.1505334930419922	2.15503515625	1.39157421875	-0.1596638488769531	2.604123779296875	1.507660461425781	0.07638734436035156	2.67117041015625	1.499569061279297	-0.03817150115966797	2.7412001953125	1.231027221679688	-0.1017976379394531	2.52271923828125	1.249794296264648	-0.1930177459716797	2.430549072265625	1.278168212890625	-0.1518921508789063
283	10.866667	2.593990478515625	1.001719957709313	0.07607703399658203	2.569233154296875	1.180960189819336	0.07716355895996094	2.56494677734375	1.325147399902344	0.08799431610107422	2.582070556640625	1.544190673828125	0.1025869445800781	2.556420166015625	1.508389343261719	0.1256448211669922	2.44419873046875	1.509845672607422	0.2174354858398438	2.249411865234375	1.332911743164062	0.1209621047973633	2.155629150390625	1.391783172607422	-0.08658524322509766	2.08519287109375	1.388933258056641	-0.1541781921386719	2.1862451171875	1.380357757568359	-0.195716552734375	2.06571044921875	1.352599700927734	-0.1642143707275391	2.603515869140625	1.507389678955078	0.07625160217285157	2.672703857421875	1.499208618164062	-0.0374893684387207	2.70423779296875	1.224019561767578	-0.1069989166259766	2.496044921875	1.205693054199219	-0.2213082733154297	2.39684423828125	1.233087387084961	-0.1997068634033203
284	10.9	2.593866943359375	0.9992553069591522	0.07480733489990235	2.569302001953125	1.178587142944336	0.07596772766113281	2.565203369140625	1.322835693359375	0.08674781036376954	2.58236328125	1.541846496582031	0.1028955993652344	2.557298828125	1.505787780761719	0.1262335662841797	2.44716015625	1.50770230102539	0.2205851440429688	2.24599560546875	1.35796923828125	0.09519039154052734	2.112744873046875	1.361956298828125	-0.09872977447509766	2.026196044921875	1.354393310546875	-0.1434187622070313	2.128574462890625	1.349468841552734	-0.1823235168457031	2.002251586914062	1.325696350097656	-0.156722412109375	2.6032470703125	1.50530224609375	0.07573048400878907	2.679120849609375	1.508719970703125	-0.03397441482543945	2.67590966796875	1.270957702636719	-0.1923171234130859	2.479531982421875	1.217514419555664	-0.3162813720703125	2.412880615234375	1.176526809692383	-0.2459718627929688
285	10.966667	2.59512451171875	0.9998205949515104	0.07598257446289063	2.572382568359375	1.180632385253906	0.07765973663330078	2.567401123046875	1.325895721435547	0.08770259094238281	2.596955322265625	1.544891784667969	0.1064643402099609	2.568829833984375	1.509976806640625	0.1287543792724609	2.4516181640625	1.513983459472656	0.2157578430175781	2.234113525390625	1.399596618652344	0.07685583496093749	2.088905029296875	1.356449493408203	-0.1053173065185547	1.994664794921875	1.346960083007813	-0.1318561706542969	2.096180419921875	1.342246398925781	-0.1749367065429688	1.962656372070313	1.329953186035156	-0.1359438323974609	2.616744384765625	1.507109161376953	0.07954277801513672	2.695724853515625	1.505852294921875	-0.02912037086486816	2.666255859375	1.30045263671875	-0.2283002471923828	2.48939208984375	1.220283569335938	-0.3692132873535156	2.441240478515625	1.153976989746094	-0.302115966796875
286	11	2.5937216796875	0.9983340494632721	0.07499109649658203	2.567494873046875	1.179164627075195	0.07609706878662109	2.5639384765625	1.324680389404297	0.08842711639404296	2.588095947265625	1.545015869140625	0.1061423873901367	2.560427734375	1.509493591308594	0.1283427886962891	2.44237939453125	1.51049609375	0.2149494018554688	2.22691015625	1.401445434570312	0.06733763122558593	2.07809765625	1.358313629150391	-0.112734375	1.986715209960938	1.34523568725586	-0.1474484558105469	2.08772998046875	1.341095611572266	-0.1924700469970703	1.957909790039063	1.322109100341797	-0.1467108154296875	2.609199951171875	1.507441650390625	0.07968204498291015	2.691787353515625	1.504974792480469	-0.02669471549987793	2.663265380859375	1.307993011474609	-0.2353878479003906	2.505681884765625	1.217482940673828	-0.3930093078613281	2.456177978515625	1.146963226318359	-0.3309376220703125
287	11.033334	2.593303466796875	0.992249128818512	0.07569990539550782	2.56587890625	1.171883087158203	0.07675106811523437	2.561064697265625	1.316533935546875	0.0893126220703125	2.580419677734375	1.536471862792969	0.1017238845825195	2.55350732421875	1.501122772216797	0.1244983901977539	2.43729443359375	1.501088562011719	0.212224853515625	2.224896484375	1.404457977294922	0.05481788635253906	2.075548095703125	1.357344635009766	-0.122061279296875	1.983510375976562	1.3403759765625	-0.1514031524658203	2.08724365234375	1.33927001953125	-0.1881668395996094	1.955547241210938	1.317269805908203	-0.1451045989990234	2.602343017578125	1.498925415039063	0.07644786834716796	2.687650146484375	1.50014208984375	-0.02682094192504883	2.660834228515625	1.315634674072266	-0.24474609375	2.516799072265625	1.219145065307617	-0.4095986022949219	2.4717197265625	1.14290315246582	-0.3520868225097656
288	11.066667	2.59361328125	0.9910840864181518	0.07574523162841797	2.56748681640625	1.171048034667969	0.07700842285156249	2.563592041015625	1.315808898925781	0.08988027954101563	2.57822314453125	1.536018310546875	0.1062701950073242	2.551859619140625	1.499694213867187	0.1282197723388672	2.435712646484375	1.500782501220703	0.2162077331542969	2.229276123046875	1.404449371337891	0.0505262451171875	2.0802568359375	1.350485260009766	-0.1249042282104492	1.98637841796875	1.338554748535156	-0.1509586029052734	2.08860791015625	1.330154754638672	-0.1910859680175781	1.958459106445313	1.313932434082031	-0.1454080963134766	2.60115087890625	1.499358520507812	0.08051329803466797	2.687634033203125	1.506426818847656	-0.02166777038574219	2.66306396484375	1.329159149169922	-0.2460549163818359	2.531564697265625	1.226863616943359	-0.4179920349121094	2.487186279296875	1.147035949707031	-0.3648184509277344
289	11.1	2.594169677734375	0.9943535494804382	0.07664305877685547	2.569212890625	1.175306503295898	0.07884549713134766	2.56636083984375	1.320644958496094	0.09288766479492187	2.584144287109375	1.541774353027344	0.107217903137207	2.557149169921875	1.505874145507812	0.1296092529296875	2.439861083984375	1.502836944580078	0.2171328887939453	2.228383544921875	1.402484985351562	0.05815485000610351	2.0771865234375	1.351681182861328	-0.1178024444580078	1.98858203125	1.340449035644531	-0.159574951171875	2.090213623046875	1.334729370117187	-0.2029351043701172	1.962622802734375	1.311810882568359	-0.1612248687744141	2.606664794921875	1.504381713867188	0.08170965576171875	2.69259423828125	1.501898590087891	-0.02194097709655762	2.67074755859375	1.321073699951172	-0.2454373321533203	2.54091455078125	1.222078964233398	-0.4220243835449219	2.4904765625	1.144926071166992	-0.3693532104492188
290	11.166667	2.60323974609375	1.000076462157071	0.07418355560302735	2.581746337890625	1.186011779785156	0.07610941314697266	2.582219482421875	1.334994079589844	0.09015863037109376	2.59406201171875	1.561692016601563	0.1089926071166992	2.568050048828125	1.523650817871094	0.1318167572021484	2.4504326171875	1.517286682128906	0.2246680297851562	2.2389169921875	1.399344940185547	0.06524600219726563	2.08665625	1.350104339599609	-0.1180850448608398	1.997253662109375	1.337430511474609	-0.1634030456542969	2.094159912109375	1.330436004638672	-0.2218257141113281	1.970380737304688	1.315099456787109	-0.1829115295410156	2.61764111328125	1.524605895996094	0.08156493377685547	2.70269970703125	1.52613134765625	-0.02706952476501465	2.6775654296875	1.330120635986328	-0.2466675872802734	2.542355224609375	1.221495178222656	-0.4217267456054687	2.489580810546875	1.142868041992188	-0.3681908569335938
291	11.2	2.6053984375	1.000219211325049	0.07395156097412109	2.58533203125	1.187310501098633	0.07702625274658204	2.587017822265625	1.337002563476563	0.09199736022949219	2.597036865234375	1.565251647949219	0.1077503433227539	2.5708779296875	1.52714990234375	0.130927001953125	2.450290771484375	1.5220556640625	0.2213202667236328	2.2384521484375	1.400128936767578	0.0624846076965332	2.085423583984375	1.349530548095703	-0.1215765762329102	1.994497436523438	1.337260314941406	-0.1651549682617187	2.095701416015625	1.331138061523438	-0.2172291717529297	1.968416748046875	1.313006927490235	-0.1862856903076172	2.62135498046875	1.527747009277344	0.08101830291748047	2.70872705078125	1.532180725097656	-0.02664046669006348	2.68486474609375	1.333070922851562	-0.2457335815429688	2.549230712890625	1.222269058227539	-0.42097021484375	2.491697021484375	1.145925964355469	-0.3678417358398438
292	11.233334	2.605728759765625	1.00443056678772	0.07525865936279297	2.586443115234375	1.192192916870117	0.07916529846191406	2.58861669921875	1.342305206298828	0.09469318389892578	2.59884326171875	1.570890014648437	0.1153378601074219	2.572284912109375	1.532240844726563	0.1375006256103516	2.448464599609375	1.522294128417969	0.2238332061767578	2.2380849609375	1.399067810058594	0.06237134170532226	2.086274169921875	1.350198120117188	-0.1241890640258789	1.995716918945313	1.337312042236328	-0.1690951080322265	2.096950927734375	1.335053436279297	-0.2222098693847656	1.969730590820312	1.313556121826172	-0.1901869201660156	2.623478515625	1.533784484863281	0.08802066802978516	2.712154052734375	1.538583129882813	-0.01912729454040527	2.6919140625	1.339037170410156	-0.2394729614257813	2.559270751953125	1.227449569702148	-0.4175973510742187	2.496732177734375	1.152161758422852	-0.3680166625976563
293	11.266667	2.60840673828125	1.007872900009155	0.07472824859619141	2.590877685546875	1.196644912719727	0.07952178192138672	2.59459423828125	1.347307189941406	0.09605023956298828	2.600962646484375	1.577061096191406	0.1168597640991211	2.574884033203125	1.537789672851563	0.1390487670898438	2.449611083984375	1.525991455078125	0.2242472686767578	2.23907080078125	1.399266784667969	0.06330208587646484	2.085439453125	1.350385894775391	-0.1232291030883789	1.9964736328125	1.337488006591797	-0.1721791381835938	2.102135009765625	1.336656524658203	-0.2172145538330078	1.97008056640625	1.314541046142578	-0.1921417541503906	2.626398681640625	1.540214660644531	0.08947298431396485	2.715439453125	1.545900695800781	-0.01814738655090332	2.69725341796875	1.344532012939453	-0.2388406066894531	2.565355224609375	1.231157608032227	-0.417959716796875	2.50072509765625	1.157018127441406	-0.3682305297851562
294	11.3	2.606166748046875	1.010979179382324	0.07479364013671876	2.588663818359375	1.199686889648437	0.0796632080078125	2.59266748046875	1.350326232910156	0.09585732269287109	2.597451171875	1.580123840332031	0.1157170867919922	2.571978271484375	1.540744689941406	0.1383722686767578	2.447345703125	1.524577331542969	0.2237004089355469	2.237980712890625	1.396647766113281	0.06235823059082031	2.0833173828125	1.349665496826172	-0.1236967468261719	1.993370727539062	1.337523834228516	-0.1709455261230469	2.096566162109375	1.332268524169922	-0.2210185241699219	1.967794799804687	1.313279541015625	-0.1929009704589844	2.62282763671875	1.543388916015625	0.08815956115722656	2.71081884765625	1.547011413574219	-0.02034777450561523	2.694072998046875	1.342759185791015	-0.2383506317138672	2.5634990234375	1.227464202880859	-0.4170950927734375	2.497763916015625	1.154333541870117	-0.3674036560058594
295	11.366667	2.598864501953125	1.010262280464172	0.07769044494628906	2.577140869140625	1.195332489013672	0.08157978057861329	2.5774658203125	1.343552001953125	0.09683525085449218	2.587686279296875	1.568898132324219	0.1204556350708008	2.56134619140625	1.5304609375	0.1416891021728515	2.433260986328125	1.515536193847656	0.2170202484130859	2.2266328125	1.394793914794922	0.05555282592773438	2.075992919921875	1.346268096923828	-0.1279266052246094	1.987054077148438	1.338232604980469	-0.1742435913085937	2.091572998046875	1.338676177978516	-0.216888900756836	1.96330029296875	1.310991851806641	-0.1939232330322266	2.61207958984375	1.532629028320312	0.09306552124023437	2.696796142578125	1.539529174804688	-0.01487635040283203	2.684721435546875	1.345191436767578	-0.2353668212890625	2.563168701171875	1.230279418945313	-0.4148881530761719	2.4989736328125	1.156341857910156	-0.3685792236328125
296	11.4	2.597484375	1.012637516975403	0.078344482421875	2.57193115234375	1.19701806640625	0.08327767181396484	2.56920654296875	1.344993591308594	0.09929122924804687	2.583929931640625	1.569323547363281	0.1276984100341797	2.556896728515625	1.531003173828125	0.1481421661376953	2.427746826171875	1.510031890869141	0.2198530120849609	2.225008056640625	1.392078887939453	0.05199946594238281	2.0838984375	1.353503387451172	-0.1408808746337891	1.989551391601563	1.343939239501953	-0.1741712341308594	2.093657470703125	1.337741516113281	-0.2170997924804688	1.96525390625	1.312353546142578	-0.1930409851074219	2.607525390625	1.533209838867188	0.09950588989257812	2.6900390625	1.539738159179687	-0.009991757392883301	2.678340576171875	1.347662078857422	-0.2321137237548828	2.5530107421875	1.23472834777832	-0.4099738159179688	2.49639501953125	1.152467468261719	-0.3682806701660156
297	11.433334	2.596547119140625	1.012859139442444	0.07753547668457031	2.569927001953125	1.196790832519531	0.08086207580566407	2.566117919921875	1.344597625732422	0.09571738433837891	2.583850341796875	1.568419494628906	0.1231937942504883	2.555819091796875	1.530723754882813	0.1432235107421875	2.42540869140625	1.515894470214844	0.2136241149902344	2.218939453125	1.386255126953125	0.06045772171020508	2.08808642578125	1.354110595703125	-0.1401394500732422	1.996229370117188	1.345014007568359	-0.1794439239501953	2.10274609375	1.339155364990234	-0.2154181671142578	1.974912963867187	1.309051177978516	-0.1948729095458984	2.60740673828125	1.5318359375	0.09575155639648437	2.695666259765625	1.54213818359375	-0.008547038078308105	2.69480419921875	1.350611419677734	-0.2307604217529297	2.56010986328125	1.246531051635742	-0.4065657653808594	2.50034912109375	1.166852142333984	-0.3647459716796875
298	11.466667	2.595619384765625	1.012194751739502	0.07794410705566407	2.567415771484375	1.194921173095703	0.08164850616455079	2.562195556640625	1.341890319824219	0.09680184173583985	2.5754287109375	1.564424926757813	0.1275740585327148	2.547928955078125	1.52614697265625	0.1465444946289063	2.41700634765625	1.511268188476563	0.2143276824951172	2.209532470703125	1.377757537841797	0.06879514312744141	2.09279736328125	1.353111022949219	-0.1399266815185547	2.001416259765625	1.347412048339844	-0.1796713104248047	2.1079814453125	1.352732849121094	-0.2137376251220703	1.981161376953125	1.311399566650391	-0.1928421630859375	2.5999140625	1.528851013183594	0.1001092376708984	2.68766064453125	1.540512329101563	-0.003558948516845703	2.704453369140625	1.354843719482422	-0.2281237182617188	2.567303466796875	1.257182464599609	-0.4039761352539062	2.5077666015625	1.175790222167969	-0.3668193054199219
299	11.533334	2.599853515625	1.017620250701904	0.07898533630371093	2.56913037109375	1.200102005004883	0.08342436218261719	2.56207958984375	1.347101196289062	0.09891300201416016	2.5764384765625	1.569238952636719	0.1333907470703125	2.54834912109375	1.530838928222656	0.1513533020019531	2.414667724609375	1.500750305175781	0.2081199035644531	2.20771728515625	1.325964935302734	0.1141627426147461	2.133377197265625	1.370834777832031	-0.1102691116333008	2.034225708007813	1.369667785644531	-0.1224815979003906	2.136369873046875	1.389135681152344	-0.1643911590576172	2.006173828125	1.344457366943359	-0.1221084289550781	2.601114501953125	1.533881958007812	0.1057264404296875	2.686886962890625	1.539498962402344	-0.0002426877617835999	2.74034228515625	1.345141510009766	-0.2116993713378906	2.56980615234375	1.272343200683594	-0.3698213806152344	2.509877197265625	1.183252212524414	-0.3632463989257813
300	11.566667	2.600247802734375	1.021847085952759	0.07596202087402344	2.569584228515625	1.204453231811524	0.08092037200927735	2.562485107421875	1.351486846923828	0.09701183319091797	2.579928466796875	1.574083679199219	0.1279236831665039	2.5508701171875	1.5364423828125	0.1460483856201172	2.418370361328125	1.494680816650391	0.1982807769775391	2.218160888671875	1.299525604248047	0.1338685455322266	2.153591796875	1.378091094970703	-0.08441232299804688	2.05444189453125	1.376564025878906	-0.09714639282226563	2.141539794921875	1.407273681640625	-0.1608396911621094	2.0243115234375	1.356032775878906	-0.09391947937011719	2.604518310546875	1.537824157714844	0.1013063735961914	2.6922470703125	1.528639465332031	-0.002917438745498657	2.824071044921875	1.283948120117187	-0.09353252410888672	2.59128271484375	1.328794342041016	-0.1506638793945312	2.54690234375	1.253182205200195	-0.08820686340332032
301	11.6	2.601238525390625	1.019541191101074	0.07524856567382812	2.5709931640625	1.20168408203125	0.07997231292724609	2.56448046875	1.348324462890625	0.09599234008789062	2.58343505859375	1.570445861816406	0.1246394348144531	2.554658935546875	1.53319140625	0.1435851898193359	2.425980224609375	1.487103149414063	0.2003288726806641	2.236199951171875	1.278693359375	0.1513900909423828	2.18791015625	1.37649658203125	-0.06252188873291016	2.0883525390625	1.381544677734375	-0.06333193969726562	2.190225830078125	1.407744140625	-0.1014001617431641	2.055372314453125	1.374136993408203	-0.0447016487121582	2.607272216796875	1.533965698242187	0.09792162322998046	2.691313720703125	1.520667419433594	-0.008363626480102538	2.808679931640625	1.261134979248047	-0.07033586120605469	2.58188330078125	1.317427032470703	-0.1375606384277344	2.503502685546875	1.251286773681641	-0.1058873519897461
302	11.633334	2.602072998046875	1.021444995880127	0.07561547088623047	2.572970458984375	1.204659927368164	0.08087332916259765	2.56773486328125	1.352037658691406	0.09715971374511718	2.582522705078125	1.575634765625	0.1252843322753906	2.55646484375	1.537306823730469	0.1465381469726562	2.438960693359375	1.483027313232422	0.2197503051757813	2.279466064453125	1.244557083129883	0.2015987548828125	2.2211689453125	1.356822357177734	-0.003852009773254395	2.121861083984375	1.368704895019531	-0.009372074127197266	2.177574951171875	1.437653228759766	-0.0784853515625	2.09022607421875	1.414706207275391	-0.03902245712280274	2.60517431640625	1.539775207519531	0.09631794738769531	2.672765869140625	1.521731994628906	-0.02124502563476563	2.67434228515625	1.239442947387695	-0.09936581420898437	2.456407470703125	1.333622009277344	-0.1570707550048828	2.356159912109375	1.372819396972656	-0.15025830078125
303	11.666667	2.600128173828125	1.015556794166565	0.07794349670410156	2.56858447265625	1.196556976318359	0.07631368255615234	2.561115234375	1.342898376464844	0.08652995300292969	2.582631591796875	1.5640166015625	0.1117647933959961	2.55876904296875	1.526554504394531	0.1357505798339844	2.44918896484375	1.479500579833984	0.2220799102783203	2.321428466796875	1.225619613647461	0.236834732055664	2.2559140625	1.347759124755859	0.04229292297363281	2.159668701171875	1.365508544921875	0.02628097724914551	2.222084716796875	1.444902984619141	-0.0204581356048584	2.1382470703125	1.412432098388672	-0.009058363914489746	2.601014404296875	1.528090087890625	0.08082847595214844	2.654732666015625	1.512499572753906	-0.04252092361450195	2.68938916015625	1.232491851806641	-0.1094855880737305	2.461715576171875	1.294764984130859	-0.1623733520507812	2.41113916015625	1.387801361083984	-0.1486686401367187
304	11.733334	2.599189453125	1.0165885887146	0.07812921905517578	2.5625703125	1.197005401611328	0.07330054473876953	2.54922119140625	1.343492523193359	0.07953363037109375	2.587407958984375	1.562867980957031	0.1048296813964844	2.565744140625	1.52600634765625	0.1318815460205078	2.472622802734375	1.485268829345703	0.2388560180664062	2.450165771484375	1.205829620361328	0.2915734252929688	2.2835927734375	1.268636627197266	0.1314835662841797	2.204587158203125	1.324445770263672	0.1086039123535156	2.306072509765625	1.364569366455078	0.08554352569580079	2.196271728515625	1.345650268554687	0.06408595275878906	2.598276123046875	1.526791015625	0.07050817871093749	2.641845458984375	1.511556793212891	-0.0571557731628418	2.595436279296875	1.24372998046875	-0.1600764617919922	2.4012734375	1.379530426025391	-0.2114513702392578	2.298701171875	1.398842071533203	-0.1877832336425781
305	11.766667	2.598368896484375	1.020050331115723	0.07715731048583985	2.564193603515625	1.199952056884766	0.07093751525878907	2.554116455078125	1.345980712890625	0.07643660736083985	2.5872294921875	1.564970886230469	0.1021707382202148	2.569445068359375	1.527161865234375	0.1302455444335938	2.489571044921875	1.490282531738281	0.2477799224853516	2.510591552734375	1.223247772216797	0.3415712585449219	2.328340087890625	1.232875747680664	0.1884973907470703	2.232009521484375	1.254789657592773	0.1840032806396484	2.31924462890625	1.302064392089844	0.1343027191162109	2.257102294921875	1.280324340820312	0.09225437164306641	2.595990966796875	1.53001513671875	0.06649626922607423	2.622592529296875	1.510185943603516	-0.06442778015136719	2.531741943359375	1.26609243774414	-0.1900750732421875	2.3443427734375	1.416181274414062	-0.2133227386474609	2.24135546875	1.41943505859375	-0.1864669647216797
306	11.833334	2.59905810546875	1.016120864868164	0.0801344223022461	2.567240234375	1.197268127441406	0.07530233764648438	2.55970263671875	1.344019592285156	0.08174664306640625	2.5948046875	1.564016723632812	0.1040486068725586	2.580665771484375	1.525892333984375	0.134076416015625	2.51442822265625	1.498519256591797	0.2629039916992187	2.598025634765625	1.238015686035156	0.3426814270019531	2.3984990234375	1.207382934570312	0.2143776397705078	2.310906494140625	1.220621322631836	0.1695057525634766	2.417095458984375	1.251043762207031	0.1548200378417969	2.39430419921875	1.215912551879883	0.09166781616210938	2.599369140625	1.529049194335937	0.06731803894042969	2.60792333984375	1.512554016113281	-0.067025390625	2.435440673828125	1.321533905029297	-0.201480712890625	2.22561376953125	1.434442352294922	-0.2449893798828125	2.12597314453125	1.395689727783203	-0.2465200500488281
307	11.866667	2.596931640625	1.012985841751099	0.08106912994384766	2.568750732421875	1.193748962402344	0.07753383636474609	2.561223388671875	1.3397216796875	0.08339784240722656	2.596444580078125	1.559034301757813	0.09903759002685547	2.58431201171875	1.521697875976562	0.1304391174316406	2.516464111328125	1.498317779541016	0.2582943725585938	2.633395751953125	1.250675323486328	0.3313157653808594	2.4353046875	1.191476257324219	0.2136536254882813	2.349698974609375	1.18421159362793	0.1649412231445312	2.44007861328125	1.247410995483399	0.1540027008056641	2.434396240234375	1.219801727294922	0.09297083282470703	2.5989892578125	1.523527038574219	0.06302008819580078	2.59303271484375	1.500585510253906	-0.06976405334472656	2.37921044921875	1.357786804199219	-0.2012513885498047	2.155945068359375	1.427622436523438	-0.2587515258789063	2.060626953125	1.385228149414063	-0.2793727111816406
308	11.9	2.599652099609375	1.008002517700195	0.08146000671386719	2.571394287109375	1.189168411254883	0.07766268920898438	2.559279052734375	1.335250610351562	0.08073833465576172	2.595626708984375	1.554767517089844	0.0980443344116211	2.585627197265625	1.516758422851562	0.1295730895996094	2.524607421875	1.495423736572266	0.2615426330566406	2.6850693359375	1.272044189453125	0.3326078186035156	2.490595458984375	1.167639190673828	0.2424663238525391	2.3961015625	1.15982177734375	0.2140411376953125	2.442648193359375	1.235571166992187	0.1474568481445312	2.4513525390625	1.205536834716797	0.1245220184326172	2.595703125	1.5198564453125	0.06120203399658203	2.5905673828125	1.517124389648437	-0.07386164093017578	2.398644287109375	1.405138305664063	-0.2593438110351562	2.1634921875	1.393640899658203	-0.3128742065429688	2.0705849609375	1.350587524414062	-0.2833094177246094
309	11.933334	2.60054150390625	1.008448444366455	0.0811138687133789	2.5721474609375	1.189725875854492	0.07698311614990234	2.559374267578125	1.335875213623047	0.07941888427734375	2.597264404296875	1.554969604492187	0.1005265579223633	2.587198974609375	1.516425048828125	0.1314390411376953	2.531219482421875	1.501319519042969	0.266588134765625	2.680100830078125	1.267274688720703	0.3288447265625	2.4862880859375	1.150958221435547	0.2524325866699219	2.38886767578125	1.156479522705078	0.2353493041992188	2.432780029296875	1.222132431030273	0.1571312866210937	2.456708740234375	1.202094299316406	0.1378437347412109	2.5968984375	1.520712707519531	0.06302495956420899	2.59275732421875	1.529250122070313	-0.07193276977539062	2.405470947265625	1.419469848632813	-0.2637075805664063	2.174316650390625	1.386846282958984	-0.3260430297851563	2.0794248046875	1.353363677978516	-0.2906734619140625
310	12	2.599033447265625	1.008372974395752	0.08012751007080078	2.573788330078125	1.189764144897461	0.07922016906738281	2.562562255859375	1.335683929443359	0.08347673034667968	2.600447021484375	1.554174255371094	0.1057739639282227	2.590886474609375	1.515451293945313	0.1364471282958984	2.536094482421875	1.495515686035156	0.2711139221191406	2.6840830078125	1.259041442871094	0.3226175537109375	2.473753662109375	1.188397994995117	0.2362486419677734	2.37762060546875	1.169901977539062	0.2225559692382812	2.445172119140625	1.227215087890625	0.1558034515380859	2.43346044921875	1.20503125	0.1159186935424805	2.599579345703125	1.520295532226563	0.06808451843261719	2.587119384765625	1.516097412109375	-0.06627529144287109	2.39137939453125	1.395169403076172	-0.2412304534912109	2.1557001953125	1.418658966064453	-0.2863569030761719	2.059661865234375	1.372872650146484	-0.2834981384277344
311	12.033334	2.60008349609375	1.007353287696838	0.08035621643066407	2.57429638671875	1.188876510620117	0.07915061950683594	2.563429931640625	1.334985900878906	0.08355524444580079	2.60377099609375	1.553616455078125	0.1024374465942383	2.5937587890625	1.515448547363281	0.1337492218017578	2.537507080078125	1.495335083007812	0.2679687194824219	2.68510888671875	1.259912445068359	0.3266716918945313	2.47503955078125	1.188813537597656	0.2393035888671875	2.378576171875	1.169932601928711	0.2278271331787109	2.4417373046875	1.225002731323242	0.1549588470458984	2.433079833984375	1.204943695068359	0.1186729049682617	2.602541259765625	1.519118408203125	0.06524578857421875	2.59371337890625	1.514805603027344	-0.06955150604248046	2.40572802734375	1.397839660644531	-0.2558775177001953	2.166779052734375	1.413635925292969	-0.2861879577636719	2.069768798828125	1.370077758789062	-0.2794502258300781
312	12.066667	2.60033251953125	1.007024133205414	0.08106135559082031	2.5745087890625	1.188798645019531	0.07932563018798829	2.5656708984375	1.335227264404297	0.08447917938232422	2.604728271484375	1.55423193359375	0.1053377380371094	2.594445556640625	1.515763854980469	0.1363068542480469	2.536639892578125	1.495678955078125	0.2700964660644531	2.680916015625	1.256473480224609	0.323468994140625	2.46952685546875	1.195470626831055	0.23089111328125	2.37376611328125	1.180636840820313	0.2101347045898438	2.4445517578125	1.251793807983399	0.1622526550292969	2.4301220703125	1.205124374389648	0.1155096206665039	2.604192626953125	1.519917602539063	0.06786315155029297	2.596733154296875	1.515253845214844	-0.06719587707519531	2.4135947265625	1.396609222412109	-0.2578700256347656	2.17438671875	1.413798645019531	-0.2880895080566406	2.0771044921875	1.370674499511719	-0.2802037048339844
313	12.1	2.6000703125	1.004654234409332	0.081139892578125	2.575978271484375	1.186793411254883	0.08115699768066406	2.5660146484375	1.333244659423828	0.0862960433959961	2.6061064453125	1.552474426269531	0.1041457214355469	2.595409423828125	1.514504760742188	0.1356378173828125	2.540390625	1.494256683349609	0.2706758728027344	2.676997314453125	1.248810256958008	0.3163044128417969	2.4593115234375	1.205599807739258	0.2280074310302734	2.367470947265625	1.185460723876953	0.1964907836914062	2.44983984375	1.254636322021484	0.1679853515625	2.433263916015625	1.205110458374024	0.1095500640869141	2.60564013671875	1.517582153320312	0.06716287231445313	2.6036552734375	1.512830444335937	-0.06817124938964844	2.415532470703125	1.392904205322266	-0.253395980834961	2.177142578125	1.411097778320312	-0.2900484619140625	2.0784208984375	1.37141259765625	-0.2811361389160156
314	12.133334	2.599929931640625	1.004097595214844	0.08117189025878906	2.575072021484375	1.185949523925781	0.08149993896484375	2.565098388671875	1.332229370117187	0.08729441833496093	2.605087158203125	1.551006774902344	0.1079298248291016	2.59453369140625	1.512648376464844	0.1389150085449219	2.5394482421875	1.494340484619141	0.2740435791015625	2.67146044921875	1.245454681396484	0.3121912841796875	2.45300341796875	1.210542007446289	0.2227764282226563	2.36514697265625	1.19040559387207	0.1816695709228516	2.4537412109375	1.255686935424805	0.1659447784423828	2.440590576171875	1.206502105712891	0.1023125915527344	2.604510498046875	1.516648986816406	0.07051995849609374	2.603454833984375	1.514062255859375	-0.06474881744384765	2.416247802734375	1.390895172119141	-0.2483169708251953	2.179392822265625	1.411895446777344	-0.2912905578613281	2.081158203125	1.371373626708984	-0.2820369873046875
315	12.2	2.60192724609375	1.002565653324127	0.08133270263671875	2.57704248046875	1.184530532836914	0.08190397644042968	2.56551611328125	1.330811096191406	0.0871240005493164	2.61051416015625	1.54880810546875	0.1072263717651367	2.598600830078125	1.510858184814453	0.1382734222412109	2.5450859375	1.494774475097656	0.2744136047363281	2.66774853515625	1.241367965698242	0.3152544555664062	2.447172119140625	1.207690277099609	0.230275634765625	2.362158203125	1.192217071533203	0.1816987915039062	2.452616455078125	1.255602066040039	0.1685386810302734	2.435463623046875	1.205445938110352	0.1068101043701172	2.609626953125	1.51425146484375	0.06996234130859375	2.609382568359375	1.510681640625	-0.06537359619140624	2.421166015625	1.389789154052735	-0.2497089538574219	2.184787353515625	1.39669384765625	-0.3001011962890625	2.080486572265625	1.374912078857422	-0.2938558654785156
316	12.233334	2.603582763671875	1.002097600221634	0.08059728240966797	2.578445068359375	1.184106109619141	0.07872496032714844	2.568928955078125	1.330617462158203	0.08344248962402344	2.611043701171875	1.549326110839844	0.1032284545898438	2.5994609375	1.511284057617188	0.1343263854980469	2.538799560546875	1.491515014648437	0.267015625	2.681902099609375	1.251928237915039	0.3229159240722656	2.467607666015625	1.211462860107422	0.2254297180175781	2.37526123046875	1.187693832397461	0.1981742706298828	2.4561240234375	1.257116241455078	0.1661285400390625	2.43724365234375	1.205785140991211	0.1081126708984375	2.610783447265625	1.514653930664063	0.0660295639038086	2.61028662109375	1.510278167724609	-0.06934574127197266	2.4289306640625	1.390145141601562	-0.2611194763183594	2.191302001953125	1.385360260009766	-0.3061379089355469	2.0861123046875	1.371255249023438	-0.2943504638671875
317	12.266667	2.604956298828125	1.002827819824219	0.08189350891113281	2.57956396484375	1.185556610107422	0.08032051849365235	2.567679931640625	1.332521789550781	0.08404335784912109	2.61183349609375	1.551824340820313	0.1030705718994141	2.59967529296875	1.513891357421875	0.1344142608642578	2.538461181640625	1.492577972412109	0.2672748107910156	2.677114990234375	1.248993240356445	0.3230001220703125	2.462201904296875	1.205674835205078	0.2257222137451172	2.36912451171875	1.185292831420898	0.1967937927246094	2.450744873046875	1.255075210571289	0.1659002075195312	2.43249951171875	1.205518890380859	0.107598388671875	2.611476806640625	1.516828430175781	0.06589293670654296	2.611439453125	1.510755950927734	-0.06996791076660157	2.43220361328125	1.389881652832031	-0.2650238647460937	2.195948486328125	1.375344390869141	-0.3194768676757813	2.0907568359375	1.367137145996094	-0.3004276733398438
318	12.3	2.603927734375	1.003271375656128	0.08254385375976563	2.579901611328125	1.185791900634766	0.08031320190429687	2.5695634765625	1.332575439453125	0.08368705749511719	2.610372314453125	1.551974731445313	0.1035580139160156	2.59935009765625	1.513711120605469	0.1347495880126953	2.53686767578125	1.491706665039062	0.2665619812011719	2.674995849609375	1.249254104614258	0.3254053344726562	2.461505859375	1.210585647583008	0.2243337097167969	2.3690830078125	1.191998947143555	0.1929150238037109	2.453130126953125	1.258483703613281	0.1620936737060547	2.43584033203125	1.207284072875977	0.1056002044677734	2.609994873046875	1.517309143066406	0.0662168197631836	2.60355419921875	1.508782318115234	-0.06907612609863281	2.42955908203125	1.394801696777344	-0.2719691162109375	2.195239990234375	1.374488342285156	-0.3305368347167969	2.090399169921875	1.362325347900391	-0.3129769592285156
319	12.333334	2.603697998046875	1.003414252281189	0.08295774841308594	2.58019384765625	1.185549087524414	0.08099967956542969	2.57104931640625	1.332027069091797	0.08521691131591796	2.611746337890625	1.551099426269531	0.1025553588867188	2.59993603515625	1.513444763183594	0.1339970397949219	2.5359208984375	1.491682342529297	0.2647037963867188	2.66314404296875	1.246450546264648	0.3325357666015625	2.45416748046875	1.194077285766602	0.2296141357421875	2.363905517578125	1.187266403198242	0.1892105560302734	2.442398193359375	1.257359252929688	0.153170654296875	2.438953857421875	1.205776672363281	0.1096251449584961	2.612177490234375	1.515936828613281	0.06585575866699218	2.609746826171875	1.508161956787109	-0.06927937316894531	2.425765869140625	1.391303802490234	-0.2603595886230469	2.193638671875	1.37734033203125	-0.3265526428222656	2.088717041015625	1.363809448242188	-0.3124100036621094
320	12.366667	2.6047568359375	1.003701695919037	0.08312849426269531	2.58061083984375	1.185931274414062	0.08157986450195312	2.5714921875	1.332530853271484	0.08640792083740234	2.613252197265625	1.55158447265625	0.1041687316894531	2.60095849609375	1.51395166015625	0.1355275726318359	2.5343662109375	1.491668975830078	0.265009521484375	2.655198486328125	1.245429275512695	0.3414543151855469	2.44971728515625	1.190957733154297	0.2322527008056641	2.3633857421875	1.196686492919922	0.1836871795654297	2.43727978515625	1.246864379882813	0.117217414855957	2.44080712890625	1.221396530151367	0.102558723449707	2.613810546875	1.516394775390625	0.06743051910400391	2.61024072265625	1.504253448486328	-0.0674853515625	2.42979345703125	1.387261138916016	-0.2622332153320313	2.197341552734375	1.374449829101563	-0.3283530578613281	2.092166015625	1.363975250244141	-0.3128118896484375
321	12.433334	2.60564501953125	1.008549374580383	0.08492649078369141	2.583225830078125	1.190873870849609	0.08564138793945313	2.575619873046875	1.337378082275391	0.09242995452880859	2.61683154296875	1.556593994140625	0.1072348175048828	2.602383056640625	1.519835021972656	0.1386538391113281	2.529965576171875	1.497538299560547	0.2648465576171875	2.63643994140625	1.250007629394531	0.3562559204101562	2.44538037109375	1.176813247680664	0.2330774993896484	2.404774169921875	1.217223937988281	0.1521526947021484	2.491595947265625	1.228247680664063	0.08345525360107423	2.419952880859375	1.222958786010742	0.1027446975708008	2.619686279296875	1.520486572265625	0.07155884552001954	2.623459228515625	1.500208374023438	-0.06227347183227539	2.416592529296875	1.365041687011719	-0.2139059295654297	2.18925341796875	1.394794006347656	-0.2908400268554687	2.086558349609375	1.36587841796875	-0.2946650390625
322	12.466667	2.604638671875	1.008913458824158	0.08519951629638672	2.582797607421875	1.19100146484375	0.08397870635986328	2.577066162109375	1.337369689941406	0.09031151580810547	2.614296630859375	1.556691955566406	0.1082221755981445	2.599158935546875	1.519557556152344	0.1387290802001953	2.52141796875	1.494562286376953	0.2609030456542969	2.611400634765625	1.242699737548828	0.35664453125	2.42844482421875	1.181663681030273	0.2164709930419922	2.389781005859375	1.226493927001953	0.1371375274658203	2.48440625	1.235053573608399	0.07959600067138672	2.382393798828125	1.230100570678711	0.09836288452148438	2.619131591796875	1.520950500488281	0.07250997924804688	2.63248193359375	1.504239990234375	-0.06097736358642578	2.437710693359375	1.359024353027344	-0.2183210906982422	2.207076416015625	1.391917266845703	-0.2817323303222656	2.1039921875	1.367254791259766	-0.2929141845703125
323	12.5	2.60491796875	1.008353364944458	0.08488092803955079	2.580720703125	1.190112091064453	0.08437329864501954	2.57274951171875	1.336339294433594	0.09090299224853515	2.6144443359375	1.554887817382812	0.1078925933837891	2.597859619140625	1.518353149414063	0.1383556823730469	2.516982421875	1.49591748046875	0.2589473266601562	2.58260546875	1.234771545410156	0.3493041381835937	2.3935078125	1.185949920654297	0.212614013671875	2.383309814453125	1.235491516113281	0.1275468444824219	2.482728759765625	1.23961669921875	0.07822643280029297	2.383038818359375	1.23540705871582	0.08852063751220703	2.61922607421875	1.518764404296875	0.07257328033447266	2.63817236328125	1.503363800048828	-0.060367919921875	2.4641552734375	1.338667144775391	-0.2226705322265625	2.2349677734375	1.395874664306641	-0.2724076843261719	2.130293701171875	1.379687713623047	-0.2840982971191406
324	12.533334	2.60183056640625	1.012944648742676	0.08760959625244141	2.57827099609375	1.195469741821289	0.08893363189697266	2.5667841796875	1.342053955078125	0.09437507629394531	2.60892236328125	1.56108056640625	0.1146916427612305	2.591083740234375	1.5242333984375	0.1443697052001953	2.5076689453125	1.496634948730469	0.2628086547851562	2.56872802734375	1.23166242980957	0.348421630859375	2.382673095703125	1.194264404296875	0.2027044982910156	2.365058837890625	1.245174621582031	0.119244514465332	2.4653291015625	1.242771133422852	0.07060809326171875	2.396287353515625	1.245718444824219	0.07236580657958984	2.614789794921875	1.525095031738281	0.07912473297119141	2.64159765625	1.506404998779297	-0.05254714202880859	2.49647509765625	1.322773864746094	-0.2245684051513672	2.27315771484375	1.403270446777344	-0.2731159362792969	2.166652587890625	1.394448852539063	-0.2687908020019531
325	12.566667	2.60079248046875	1.013725350379944	0.08924212646484375	2.5809267578125	1.196958526611328	0.08944561004638672	2.58306640625	1.343867706298828	0.1005595092773438	2.61412890625	1.565492370605469	0.1154646987915039	2.596613037109375	1.528730895996094	0.1455614166259766	2.505305908203125	1.497935577392578	0.2574737243652344	2.535644287109375	1.226655715942383	0.341065185546875	2.359079345703125	1.210641845703125	0.179880126953125	2.371954833984375	1.261642364501953	0.09544633483886719	2.474177490234375	1.256469543457031	0.05089607620239258	2.45247802734375	1.241704681396484	0.0745743637084961	2.623314453125	1.528681518554687	0.081370849609375	2.649422119140625	1.503517791748047	-0.04956147766113281	2.52908154296875	1.297681945800781	-0.2161849212646484	2.318332763671875	1.406257720947266	-0.2678687133789063	2.21211572265625	1.397311187744141	-0.2573583679199219
326	12.633334	2.59712744140625	1.01479741191864	0.09189049530029297	2.58579248046875	1.199453887939453	0.09273976135253906	2.594864013671875	1.346612518310547	0.1044630355834961	2.613942626953125	1.570653503417969	0.1157959365844727	2.59520751953125	1.533689392089844	0.1452265319824219	2.502404541015625	1.501805297851563	0.2563410949707031	2.433721435546875	1.227547500610352	0.3030884399414063	2.312308837890625	1.278291870117187	0.1017615814208984	2.34107177734375	1.337196838378906	0.02643567276000977	2.451576416015625	1.321515899658203	0.03635969924926758	2.43270751953125	1.350302062988281	0.04703355407714844	2.62822705078125	1.533365478515625	0.08374690246582031	2.662843017578125	1.504534118652344	-0.04497315597534179	2.625981689453125	1.24896061706543	-0.1812817687988281	2.40997998046875	1.346371185302734	-0.2376451110839844	2.3074619140625	1.378687744140625	-0.239984619140625
327	12.666667	2.594887939453125	1.016263872146606	0.09193750000000001	2.58172802734375	1.200265396118164	0.09151348114013672	2.589076904296875	1.347142639160156	0.1025749435424805	2.60887255859375	1.570364196777344	0.1157991409301758	2.5880341796875	1.53356494140625	0.1437310943603516	2.490885009765625	1.498434844970703	0.2494509582519531	2.40928466796875	1.228946868896484	0.29807421875	2.30816748046875	1.283482635498047	0.08755993652343751	2.34964404296875	1.344439178466797	0.02064488792419434	2.457921142578125	1.371939910888672	0.02239354515075683	2.415074951171875	1.374004730224609	0.03771916198730469	2.624938232421875	1.533166381835938	0.08473961639404297	2.674968017578125	1.507465728759766	-0.03906529235839844	2.69009814453125	1.237699035644531	-0.1475186920166016	2.46619384765625	1.302085235595703	-0.2160883636474609	2.3622587890625	1.326742645263672	-0.2069979858398437
328	12.7	2.595469482421875	1.016536304473877	0.08991075897216796	2.57596875	1.200545120239258	0.08682993316650391	2.57822900390625	1.348210144042969	0.09573127746582032	2.598504150390625	1.571401611328125	0.1179477081298828	2.576805419921875	1.533539855957031	0.1440401611328125	2.478234619140625	1.494281585693359	0.2476355438232422	2.38685595703125	1.224730941772461	0.2817634582519531	2.2881552734375	1.299960693359375	0.07564698028564452	2.3151767578125	1.369495056152344	0.009222134590148926	2.420715576171875	1.403259826660156	-0.007663831233978271	2.385239013671875	1.393764739990234	0.01459417819976807	2.615245361328125	1.535221069335937	0.08579266357421875	2.661378173828125	1.512339965820312	-0.04053400421142578	2.715433837890625	1.238299880981445	-0.1259207153320313	2.491165771484375	1.300004516601563	-0.1984234619140625	2.385440185546875	1.29637548828125	-0.1790317687988281
329	12.733334	2.59414404296875	1.021843706130982	0.08687862396240234	2.574926513671875	1.205383544921875	0.08911604309082032	2.577519775390625	1.352297729492188	0.1024868469238281	2.591779052734375	1.575178161621094	0.1261916580200195	2.56968359375	1.536870422363281	0.1509969177246094	2.463440185546875	1.493573394775391	0.2443058166503906	2.34847705078125	1.231954010009766	0.2520789184570312	2.26106396484375	1.311794281005859	0.04338677215576172	2.235275390625	1.360488006591797	-0.0395987548828125	2.282849609375	1.456688415527344	-0.07085464477539062	2.331584228515625	1.410184539794922	-0.01419870185852051	2.610839599609375	1.539580078125	0.09491345214843749	2.661957763671875	1.522874450683594	-0.03005055999755859	2.71678271484375	1.246576400756836	-0.104189826965332	2.495353271484375	1.294501098632812	-0.1919781646728516	2.3929140625	1.297014251708984	-0.1602984466552734
330	12.766667	2.5942412109375	1.021978996276856	0.08641306304931641	2.572230224609375	1.205643890380859	0.08900775909423828	2.572619384765625	1.352933746337891	0.1023824005126953	2.5907216796875	1.575727355957031	0.1291656494140625	2.566993896484375	1.537532043457031	0.1528592224121094	2.453040771484375	1.498817321777344	0.2393995208740234	2.314592041015625	1.248964614868164	0.2166434478759766	2.21463525390625	1.326149475097656	0.01196266746520996	2.200634521484375	1.393078094482422	-0.06080197525024414	2.26701416015625	1.466615447998047	-0.1131511764526367	2.28437353515625	1.401477691650391	-0.08075110626220704	2.61009814453125	1.539994995117187	0.09803553009033203	2.66077490234375	1.520966674804688	-0.02712994766235352	2.693981689453125	1.238082763671875	-0.09133753967285156	2.468415771484375	1.289281860351563	-0.1675971984863281	2.36119775390625	1.295510192871094	-0.162677963256836
331	12.8	2.593227783203125	1.022661506652832	0.08626981353759766	2.57053125	1.206375396728516	0.08844615173339844	2.570128662109375	1.353810363769531	0.1013264694213867	2.58998291015625	1.576462829589844	0.1293053283691406	2.565201416015625	1.538438903808594	0.1522586059570313	2.444547607421875	1.503970916748047	0.2313654174804687	2.2715361328125	1.279100708007813	0.1898371276855469	2.1752216796875	1.344569610595703	-0.02077937126159668	2.14193212890625	1.381977569580078	-0.1072442855834961	2.250507080078125	1.393158966064453	-0.1328958435058594	2.27696728515625	1.379996063232422	-0.1036235427856445	2.609794189453125	1.540583312988281	0.09856298065185547	2.667433349609375	1.524411010742188	-0.02406723022460937	2.701203125	1.270981018066406	-0.1654803161621094	2.47152099609375	1.273920593261719	-0.2469364929199219	2.37320361328125	1.269874725341797	-0.2034422149658203
332	12.833334	2.5936435546875	1.020471343994141	0.08675212860107422	2.570120361328125	1.20289143371582	0.08942801666259766	2.567906005859375	1.349399871826172	0.1019479827880859	2.585276123046875	1.570560913085937	0.1318785858154297	2.55947412109375	1.532599182128906	0.1530273742675781	2.431255615234375	1.504936584472656	0.2202584075927734	2.23387255859375	1.310904449462891	0.1526073760986328	2.143108642578125	1.350526184082031	-0.06506678771972656	2.076364013671875	1.366858062744141	-0.136732666015625	2.17456005859375	1.369676147460938	-0.1892905883789062	2.203748291015625	1.358178558349609	-0.182517333984375	2.606831787109375	1.535111755371094	0.1023752746582031	2.673797119140625	1.529190490722656	-0.01538402557373047	2.69311328125	1.308008361816406	-0.2024441070556641	2.4772939453125	1.269126525878906	-0.3051928405761719	2.39681689453125	1.250282470703125	-0.2373952026367188
333	12.866667	2.595470703125	1.022566841125488	0.08649327087402343	2.571036865234375	1.205205505371094	0.09113388824462891	2.56758251953125	1.351854156494141	0.1051590576171875	2.588254150390625	1.573148071289062	0.13541796875	2.560225341796875	1.535825317382812	0.1550623779296875	2.43406103515625	1.51671435546875	0.2294339904785156	2.22820458984375	1.353619567871094	0.1174560089111328	2.110755126953125	1.35182748413086	-0.09141107940673829	2.042665771484375	1.363862030029297	-0.1629422912597656	2.1466337890625	1.348206207275391	-0.2004764709472656	2.16143115234375	1.327908264160156	-0.2103752746582031	2.61084033203125	1.536988464355469	0.1074065399169922	2.69289892578125	1.541201965332031	-0.0008070766925811768	2.860878662109375	1.310887969970703	-0.05883914566040039	2.657271728515625	1.2171298828125	-0.1517882385253906	2.570712158203125	1.223509521484375	-0.08900703430175781
334	12.9	2.595541259765625	1.022289730072022	0.08401705932617187	2.570840576171875	1.202841644287109	0.09074979400634765	2.56074951171875	1.347788696289062	0.1026737594604492	2.57654931640625	1.566458190917969	0.1370287933349609	2.546160400390625	1.529440979003906	0.1517373809814453	2.414564453125	1.507040252685547	0.2111641082763672	2.207931640625	1.373729400634766	0.07217794799804687	2.075300537109375	1.336174011230469	-0.1207028961181641	2.022967529296875	1.354707702636719	-0.2019770202636719	2.13005517578125	1.328761840820313	-0.209583984375	2.17111767578125	1.355586822509766	-0.2139088287353516	2.60282861328125	1.530849548339844	0.1127697143554687	2.70042041015625	1.536739501953125	0.02051509857177734	2.90365869140625	1.335579010009766	0.05310730743408203	2.746885986328125	1.23375341796875	-0.09752555084228516	2.646392578125	1.215654846191406	-0.06915722656249999
335	12.966667	2.598168212890625	1.017654666900635	0.08749333953857422	2.574463134765625	1.197949371337891	0.09476898956298828	2.567671875	1.342512542724609	0.1097277221679687	2.58581689453125	1.561252624511719	0.1392606811523437	2.553562255859375	1.525402954101562	0.1524683532714844	2.416030029296875	1.509582397460937	0.1982918090820313	2.21126806640625	1.383619201660156	0.05107831954956055	2.08507275390625	1.343209777832031	-0.1449339294433594	2.015731079101562	1.353733520507812	-0.2137076721191406	2.124035400390625	1.337355072021484	-0.2260289916992188	2.1468427734375	1.3405458984375	-0.2625368347167969	2.613030517578125	1.524482238769531	0.118184211730957	2.71730224609375	1.524542358398437	0.03377652740478516	2.89672314453125	1.303390228271484	0.07120929718017578	2.737399169921875	1.228443359375	-0.09128390502929687	2.636204833984375	1.216003707885742	-0.06315665054321289
336	13	2.599712646484375	1.018846664428711	0.08837437438964844	2.57708447265625	1.200104553222656	0.09459066772460938	2.57557958984375	1.34513818359375	0.1122805938720703	2.591953857421875	1.565387756347656	0.1385732879638672	2.56030322265625	1.529205444335938	0.1530832824707031	2.424474853515625	1.514942749023438	0.2059493560791016	2.23232373046875	1.381452850341797	0.04655741119384765	2.08842626953125	1.350226257324219	-0.1399298400878906	2.023308715820312	1.35055322265625	-0.2140323333740234	2.13293017578125	1.340769226074219	-0.2259257965087891	2.157017333984375	1.340329345703125	-0.2535699310302734	2.619200927734375	1.528486450195313	0.1172542877197266	2.722205078125	1.533172119140625	0.03053743362426758	2.881996826171875	1.299192230224609	0.0846557388305664	2.73047314453125	1.230161163330078	-0.08904709625244141	2.628271240234375	1.216301086425781	-0.06365426635742187
337	13.033334	2.60149072265625	1.016699026107788	0.08765898895263671	2.57845458984375	1.197957992553711	0.09239944458007812	2.576375244140625	1.343097686767578	0.1091896667480469	2.5935048828125	1.562620239257813	0.1406535186767578	2.561324462890625	1.526336608886719	0.1536757049560547	2.4247509765625	1.514552429199219	0.2052343444824219	2.23341455078125	1.381007781982422	0.04488916778564453	2.088705078125	1.350533508300781	-0.1411063537597656	2.022574951171875	1.350362854003906	-0.2143128356933594	2.13147802734375	1.337812774658203	-0.2297308654785156	2.15797802734375	1.341994720458984	-0.2550464324951172	2.620989013671875	1.526012939453125	0.1191279983520508	2.727116943359375	1.533082641601562	0.03642336273193359	2.874812744140625	1.29257421875	0.09606841278076172	2.7339091796875	1.224307662963867	-0.08665603637695313	2.630545654296875	1.215744598388672	-0.06372795867919921
338	13.1	2.603644775390625	1.016733806610107	0.08957221221923828	2.582573486328125	1.198435165405273	0.09401837921142578	2.581968017578125	1.343753967285156	0.1107325973510742	2.596330322265625	1.563621643066406	0.1428410491943359	2.564535400390625	1.526870971679688	0.1557058258056641	2.428267578125	1.513583129882813	0.2081428375244141	2.238749267578125	1.3776767578125	0.04709157180786133	2.096093994140625	1.356587097167969	-0.1420879669189453	2.020448486328125	1.344813049316406	-0.2044763793945313	2.127802001953125	1.346815460205078	-0.2319073944091797	2.129329833984375	1.309222076416016	-0.2563042297363281	2.624344482421875	1.527373901367187	0.1212633285522461	2.730468994140625	1.539250305175781	0.03887140655517578	2.87828076171875	1.298763305664063	0.09978916931152344	2.741806884765625	1.225075775146484	-0.08452290344238281	2.637961181640625	1.215910446166992	-0.06356662368774414
339	13.133334	2.604989501953125	1.016634391784668	0.08926736450195312	2.583100341796875	1.198136962890625	0.09549336242675781	2.58174951171875	1.343248596191406	0.1135632553100586	2.589783203125	1.563888916015625	0.1419459381103516	2.559190673828125	1.526441711425781	0.1556389923095703	2.42365966796875	1.515074035644531	0.2102793731689453	2.23847119140625	1.375399017333984	0.04755854797363281	2.0974111328125	1.355563446044922	-0.1428679351806641	2.01989697265625	1.345959899902344	-0.2032602386474609	2.12439990234375	1.351391784667969	-0.2396502075195313	2.12595068359375	1.313608947753906	-0.2598639221191406	2.618708251953125	1.528142761230469	0.1207689361572266	2.72274560546875	1.54423828125	0.03651230621337891	2.877716796875	1.308365478515625	0.09730875396728515	2.744307861328125	1.224291381835938	-0.0847026138305664	2.640317138671875	1.215093246459961	-0.06464398956298828
340	13.166667	2.604996337890625	1.016631149291992	0.08926836395263672	2.583115234375	1.198132125854492	0.09549360656738282	2.581774658203125	1.343241485595703	0.1135659027099609	2.5898349609375	1.563877685546875	0.1419475555419922	2.559239013671875	1.526434692382812	0.1556408386230469	2.423709716796875	1.515080749511719	0.2102834930419922	2.238509521484375	1.375420166015625	0.04757098770141602	2.0974453125	1.355592590332031	-0.1428491516113281	2.019932495117188	1.34598779296875	-0.2032409057617187	2.124444580078125	1.351423217773438	-0.2395997314453125	2.125959228515625	1.313592864990234	-0.2598240966796875	2.618755126953125	1.528128601074219	0.120770622253418	2.722794921875	1.544212280273437	0.03651765060424805	2.8777412109375	1.308329223632813	0.09731880950927735	2.7443310546875	1.224266891479492	-0.08469253540039062	2.64034033203125	1.215082015991211	-0.06463633728027343
341	13.2	2.60499658203125	1.016631092071533	0.08926839447021484	2.583115478515625	1.198132080078125	0.09549364471435547	2.581775146484375	1.343241424560547	0.1135659866333008	2.589835693359375	1.563877624511719	0.14194775390625	2.559239501953125	1.526434631347656	0.1556410217285156	2.423710205078125	1.515080810546875	0.2102837677001953	2.238509765625	1.375420501708984	0.0475714340209961	2.097445556640625	1.355593231201172	-0.1428486022949219	2.019932739257813	1.345988647460937	-0.2032402648925781	2.124445068359375	1.351423736572266	-0.2395985870361328	2.125958251953125	1.313592010498047	-0.2598230285644531	2.618755859375	1.528128479003906	0.1207707901000977	2.7227958984375	1.544212158203125	0.03651794815063476	2.877741943359375	1.308329132080078	0.09731916809082031	2.744332275390625	1.224266738891602	-0.08469239044189453	2.640341552734375	1.215081802368164	-0.06463630676269531
342	13.266667	2.6070712890625	1.014835762023926	0.09029566192626953	2.58459521484375	1.195861206054687	0.09564104461669921	2.5828232421875	1.34074755859375	0.1126738739013672	2.596469970703125	1.560236511230469	0.1436243438720703	2.564849609375	1.523553833007813	0.1565997314453125	2.429185546875	1.514267395019531	0.2103744201660156	2.240828857421875	1.375395416259766	0.05181485366821289	2.0973955078125	1.364110229492188	-0.1368321075439453	2.023413452148437	1.346978179931641	-0.1995640563964844	2.128951904296875	1.363642333984375	-0.2278647308349609	2.12127587890625	1.304840423583984	-0.2416409301757813	2.624541748046875	1.52405908203125	0.122316520690918	2.730237060546875	1.533229125976562	0.03960540771484375	2.883773681640625	1.297928131103516	0.1029839782714844	2.750955322265625	1.220037673950195	-0.08144657135009765	2.646510009765625	1.21559260559082	-0.06357613372802734
343	13.3	2.60916650390625	1.01555942440033	0.09098927307128907	2.58726123046875	1.196985046386719	0.09775944519042969	2.586927734375	1.341960906982422	0.1165939636230469	2.600708984375	1.562343505859375	0.1442344512939453	2.569170654296875	1.5257607421875	0.1580627746582031	2.43331884765625	1.514699279785156	0.2118450012207031	2.243901611328125	1.373641326904297	0.055456787109375	2.09991748046875	1.368591094970703	-0.1336532592773438	2.018837158203125	1.350744903564453	-0.1870346069335938	2.12108642578125	1.356092498779297	-0.2292685241699219	2.11225927734375	1.301317138671875	-0.2372259826660156	2.62867333984375	1.525798828125	0.1231672592163086	2.734430419921875	1.535927368164062	0.04019752883911133	2.888260498046875	1.299427398681641	0.1010419540405273	2.75356005859375	1.22350227355957	-0.08348650360107422	2.64936474609375	1.216128540039062	-0.06391186141967774
344	13.333334	2.61041455078125	1.015869466781616	0.09152217864990235	2.588621337890625	1.197604751586914	0.09808477783203125	2.587478759765625	1.342920532226562	0.116024772644043	2.6000263671875	1.563208251953125	0.1475436553955078	2.56832666015625	1.526246398925781	0.1602334899902344	2.430189208984375	1.511689971923828	0.2076042633056641	2.242529296875	1.367805938720703	0.05086839294433593	2.105700927734375	1.367727478027344	-0.1440024566650391	2.018765014648438	1.349821807861328	-0.1875236663818359	2.11822412109375	1.361101318359375	-0.2353391418457031	2.098270751953125	1.293075408935547	-0.2387702331542969	2.628529052734375	1.527045654296875	0.1263481979370117	2.735025390625	1.541195617675781	0.04457786560058594	2.891668701171875	1.305188232421875	0.1022179489135742	2.75851220703125	1.229681076049805	-0.08408614349365234	2.65462353515625	1.217861724853516	-0.06416103363037109
345	13.366667	2.61108203125	1.017233947753906	0.09252603912353516	2.58830859375	1.199462677001953	0.09920394897460938	2.5829462890625	1.345480438232422	0.1144868545532227	2.59411181640625	1.566254638671875	0.1483184967041015	2.562403076171875	1.528883178710938	0.1604412841796875	2.42333544921875	1.5124873046875	0.2059786529541016	2.235245361328125	1.364969970703125	0.05143074798583985	2.11276953125	1.374285034179688	-0.1534828643798828	2.022980712890625	1.350683654785156	-0.1883967590332031	2.1236474609375	1.361573059082031	-0.2346106719970703	2.097859619140625	1.289872131347656	-0.2403739318847656	2.623070068359375	1.530326477050781	0.1269365692138672	2.73009130859375	1.543190002441406	0.04489280319213867	2.889268798828125	1.307859771728516	0.1032130126953125	2.75673876953125	1.229165420532226	-0.08326438140869141	2.65245166015625	1.217166442871094	-0.06362385940551758
346	13.4	2.612704833984375	1.018512121200561	0.09429041290283204	2.587923095703125	1.201196228027344	0.1014231033325195	2.57933251953125	1.347741485595703	0.1157569351196289	2.5933486328125	1.569305847167969	0.149224853515625	2.5615986328125	1.532048461914063	0.1623812408447265	2.42057080078125	1.51422021484375	0.2029716186523438	2.230975830078125	1.359806488037109	0.05506163787841797	2.122105224609375	1.366202819824219	-0.1585637969970703	2.027360229492187	1.355597015380859	-0.1873219146728516	2.131849609375	1.357369781494141	-0.2268849029541016	2.001479125976562	1.32584912109375	-0.1935206451416016	2.62146533203125	1.532994262695313	0.1269077682495117	2.728094482421875	1.543190063476563	0.04310974502563476	2.861344482421875	1.29481298828125	-0.02996399307250977	2.7660166015625	1.168610717773438	-0.2143030090332031	2.660187744140625	1.151729873657227	-0.2176588745117188
347	13.466667	2.6175224609375	1.021331285476685	0.09862237548828125	2.5925458984375	1.203791610717774	0.1005238723754883	2.587191650390625	1.350387512207031	0.1131529159545898	2.600275634765625	1.571266479492187	0.1488172454833984	2.5695439453125	1.533570190429687	0.1627742767333984	2.429636962890625	1.51443798828125	0.2056427154541016	2.22385888671875	1.347928588867187	0.0992894287109375	2.15126123046875	1.363655670166016	-0.1283291015625	2.0540146484375	1.359622222900391	-0.1485325775146484	2.154677734375	1.370313934326172	-0.1953868103027344	2.035820190429687	1.31858544921875	-0.1550453796386719	2.627761962890625	1.535608032226563	0.1249225463867187	2.73167626953125	1.548911926269531	0.0385751953125	2.864925048828125	1.329310729980469	-0.09747447967529296	2.761531494140625	1.207216522216797	-0.2796592102050781	2.6632548828125	1.169854721069336	-0.2596219177246094
348	13.5	2.61990185546875	1.025422706604004	0.100319206237793	2.593965087890625	1.210108673095703	0.1022222290039062	2.5882001953125	1.358593139648437	0.1145168533325195	2.6070244140625	1.583381469726562	0.1395971069335938	2.576316162109375	1.546418518066406	0.1573840942382813	2.439311279296875	1.516173217773437	0.2088482971191406	2.2344755859375	1.327585113525391	0.1318044586181641	2.184938232421875	1.358194458007812	-0.1035692672729492	2.086454345703125	1.362143676757813	-0.1240379333496094	2.195555908203125	1.368328979492188	-0.1526549072265625	2.05204296875	1.350323394775391	-0.1228547134399414	2.632716064453125	1.545756958007813	0.1153351287841797	2.731644287109375	1.542011779785156	0.01993710517883301	2.85729248046875	1.320913330078125	-0.1283014068603516	2.721753662109375	1.21453889465332	-0.3032392578125	2.63037353515625	1.167527587890625	-0.2687744750976562
349	13.533334	2.622398681640625	1.023619840621948	0.09879813385009766	2.594831298828125	1.207906799316406	0.1015043029785156	2.59037744140625	1.356153900146484	0.1156117401123047	2.60871533203125	1.581091064453125	0.1379011077880859	2.579833251953125	1.5439755859375	0.1581413421630859	2.451154052734375	1.508715576171875	0.2251929321289063	2.250046630859375	1.309872222900391	0.1673911285400391	2.220607666015625	1.361687530517578	-0.06743875122070313	2.120255859375	1.361562896728516	-0.0742756118774414	2.22093896484375	1.355200744628906	-0.1248933410644531	2.081151611328125	1.362544677734375	-0.07928611755371094	2.632876220703125	1.543593627929687	0.1120128326416016	2.713501708984375	1.530428039550781	0.001571871280670166	2.89992236328125	1.316744964599609	-0.07648763275146485	2.66857470703125	1.316281555175781	-0.1581586303710938	2.59322314453125	1.295948333740234	-0.08307279205322265
350	13.6	2.625652099609375	1.02341455078125	0.0998817138671875	2.59621875	1.206864807128906	0.102440803527832	2.5896015625	1.354712341308594	0.1152552185058594	2.60784423828125	1.5791484375	0.1358992462158203	2.5834345703125	1.541555419921875	0.1603339385986328	2.472338134765625	1.498422149658203	0.249580322265625	2.313686279296875	1.258739166259766	0.2644313354492188	2.267598876953125	1.32089013671875	0.03559038162231445	2.174960693359375	1.342525726318359	0.003834575414657593	2.237217041015625	1.416055755615234	-0.05432939147949219	2.155515380859375	1.396188110351563	-0.02632559013366699	2.627834228515625	1.542308288574219	0.1061041793823242	2.674539306640625	1.516935974121094	-0.02013398742675781	2.778989013671875	1.250240112304688	-0.08311468505859375	2.55931494140625	1.348605804443359	-0.1268090591430664	2.559195068359375	1.454795562744141	-0.1464220275878906
351	13.633334	2.626834716796875	1.01967830657959	0.1008464202880859	2.596333251953125	1.202221298217773	0.09982445526123047	2.5857041015625	1.349582122802734	0.1078166580200195	2.61218408203125	1.572190734863281	0.1294884796142578	2.58961572265625	1.534977661132813	0.1557820587158203	2.48685888671875	1.499427673339844	0.2566254272460938	2.371662841796875	1.242682250976562	0.3113460998535156	2.3157880859375	1.304662048339844	0.08567117309570313	2.218838134765625	1.320604431152344	0.06763594055175781	2.31053125	1.377291961669922	0.03690874481201172	2.196212890625	1.361991302490234	0.02933123397827148	2.627743408203125	1.535509033203125	0.09730261993408203	2.659040283203125	1.510480773925781	-0.0331069450378418	2.75291455078125	1.253949905395508	-0.1365536499023438	2.532826171875	1.358275634765625	-0.1298497619628906	2.531803466796875	1.464217315673828	-0.1483939361572266
352	13.666667	2.624630615234375	1.023749387741089	0.1004373168945313	2.599781494140625	1.206179931640625	0.0985836181640625	2.59599853515625	1.353073944091797	0.1072584228515625	2.622415283203125	1.5751806640625	0.1205133514404297	2.602546875	1.538776977539063	0.1494783172607422	2.510421875	1.507075012207031	0.2602686157226562	2.437814697265625	1.247287811279297	0.3528865966796875	2.351554931640625	1.260963897705078	0.130017074584961	2.255867431640625	1.285323150634766	0.1412784729003906	2.35171484375	1.299349273681641	0.08602613067626953	2.230916015625	1.293540069580078	0.0777488784790039	2.635390869140625	1.537900939941406	0.08828724670410157	2.6528662109375	1.519794494628906	-0.04508565521240234	2.655197509765625	1.253078369140625	-0.1604248962402344	2.4180849609375	1.303384521484375	-0.1627193298339844	2.33580615234375	1.363065734863281	-0.1961593933105469
353	13.7	2.623736328125	1.021697450637817	0.1006591491699219	2.595307373046875	1.202862701416016	0.09850198364257813	2.576965087890625	1.348322448730469	0.09954827117919922	2.619796875	1.566955139160156	0.112704833984375	2.599785400390625	1.53174267578125	0.1426772308349609	2.5214267578125	1.511359802246094	0.2653100891113281	2.516673828125	1.266300018310547	0.4089038391113281	2.44201953125	1.198151397705078	0.1929687805175781	2.356029052734375	1.24716926574707	0.1940094909667969	2.445050537109375	1.215394882202149	0.1356698303222656	2.336282958984375	1.225158203125	0.1176698226928711	2.627539306640625	1.529489990234375	0.07935012054443359	2.64745947265625	1.507668182373047	-0.05256981277465821	2.56594970703125	1.268998718261719	-0.1945953979492188	2.32690185546875	1.298826751708984	-0.2107239074707031	2.239765869140625	1.360199340820313	-0.2106905059814453
354	13.733334	2.62267529296875	1.022065670013428	0.1009919891357422	2.595985107421875	1.203300765991211	0.09921685791015625	2.57887451171875	1.348750366210937	0.1005072784423828	2.618964111328125	1.567343688964844	0.1181412124633789	2.600057373046875	1.5311787109375	0.1476014251708984	2.5271220703125	1.512189147949219	0.2735694580078125	2.569181640625	1.269833221435547	0.4150534973144531	2.462854248046875	1.184428939819336	0.2197991638183594	2.38534375	1.245823059082031	0.2201230163574219	2.448845947265625	1.203037887573242	0.1398209991455078	2.36117529296875	1.217377288818359	0.1394988250732422	2.626531005859375	1.530847717285156	0.08376983642578124	2.639625244140625	1.511856079101562	-0.04928871154785156	2.5078359375	1.321416229248047	-0.2223869018554687	2.269925537109375	1.334842041015625	-0.2596336364746094	2.164119140625	1.331365386962891	-0.2709440002441406
355	13.8	2.619225341796875	1.021553869247437	0.1004002380371094	2.593374755859375	1.202967437744141	0.09571262359619141	2.57747998046875	1.348645080566406	0.09493647766113281	2.61997216796875	1.567564025878906	0.1002778549194336	2.604201904296875	1.532584899902344	0.1328970642089844	2.55595068359375	1.518091003417969	0.2708651428222656	2.66777001953125	1.276243865966797	0.3689683227539062	2.512552734375	1.169391311645508	0.223089828491211	2.44727392578125	1.243126907348633	0.2325990753173828	2.473875244140625	1.181825531005859	0.1439397125244141	2.40930859375	1.175420394897461	0.1508316650390625	2.623695556640625	1.529793518066406	0.06661557006835937	2.62580517578125	1.517824890136719	-0.06795953369140625	2.50493994140625	1.372453216552734	-0.2869475402832031	2.27922802734375	1.326971374511719	-0.3592156066894531	2.17757666015625	1.296681854248047	-0.3493230590820313
356	13.833334	2.61922802734375	1.02154873085022	0.1003996353149414	2.593377197265625	1.202963241577149	0.095712890625	2.577479736328125	1.348641387939453	0.0949359130859375	2.619946044921875	1.567566833496094	0.1002651824951172	2.604186279296875	1.532586120605469	0.1328883361816406	2.55600732421875	1.518087890625	0.2708820190429688	2.668060302734375	1.276325866699219	0.3689327392578125	2.512800537109375	1.169291641235352	0.2232311553955078	2.447426513671875	1.242938461303711	0.2327799377441406	2.4740791015625	1.181619857788086	0.1441471252441406	2.40949658203125	1.175063507080078	0.15109619140625	2.623667236328125	1.529796081542969	0.06660256195068359	2.62581884765625	1.51786474609375	-0.06797589874267577	2.50515869140625	1.372608001708984	-0.2871549682617188	2.2795947265625	1.326972015380859	-0.3597912292480469	2.1779423828125	1.296519104003906	-0.3504199829101562
357	13.866667	2.61526220703125	1.018298368453979	0.09923036193847656	2.587111083984375	1.199672210693359	0.09334412384033203	2.57040087890625	1.345523834228516	0.09207776641845702	2.616587890625	1.564168395996094	0.09360291290283203	2.60246240234375	1.529489501953125	0.1274163436889648	2.5586689453125	1.516440673828125	0.2672875671386719	2.719008544921875	1.297643615722656	0.3529076538085937	2.55679541015625	1.1585107421875	0.2464826049804688	2.483266357421875	1.224976593017578	0.2460648651123047	2.480477783203125	1.164317138671875	0.1528792724609375	2.459282958984375	1.144795471191406	0.15861572265625	2.617486572265625	1.526159057617188	0.05987623977661133	2.591473388671875	1.507690490722656	-0.07167964172363281	2.402226318359375	1.396594879150391	-0.2610087280273438	2.20029052734375	1.329172668457031	-0.3755763549804688	2.09666455078125	1.312220031738281	-0.3564985961914062
358	13.9	2.615211669921875	1.017924226760864	0.09915058898925781	2.5871748046875	1.199399291992187	0.09326254272460938	2.570573974609375	1.345329833984375	0.09200186157226563	2.61683056640625	1.564064025878906	0.09326597595214844	2.6027978515625	1.529390502929687	0.1271572570800781	2.560419677734375	1.516341979980469	0.2675331726074219	2.72340673828125	1.298096252441406	0.3499252319335938	2.56014599609375	1.157365905761719	0.2470198211669922	2.48572314453125	1.222876968383789	0.2486882476806641	2.479809814453125	1.163369750976563	0.1548482208251953	2.462232421875	1.142939239501953	0.1591338806152344	2.61761572265625	1.526019409179687	0.05954182052612305	2.590896484375	1.506874328613281	-0.07183831787109375	2.40061962890625	1.394493286132813	-0.2595694580078125	2.198636962890625	1.325830627441406	-0.3735451049804687	2.09434912109375	1.307427429199219	-0.3599323425292969
359	13.966667	2.6151953125	1.017921508789063	0.09913224792480468	2.58716259765625	1.199399108886719	0.09323021697998046	2.570552978515625	1.345330383300781	0.0919512710571289	2.616793212890625	1.564071350097656	0.09314979553222656	2.602761474609375	1.52940673828125	0.1270516815185547	2.560405517578125	1.516401550292969	0.267440185546875	2.72345263671875	1.298203521728515	0.3498524780273438	2.56018505859375	1.157401092529297	0.2470496215820313	2.485741943359375	1.222890106201172	0.2487452392578125	2.479769775390625	1.163380447387695	0.1549087829589844	2.4622373046875	1.142939300537109	0.1591975708007813	2.617582763671875	1.526015930175781	0.05943692779541015	2.590897705078125	1.506826293945313	-0.07194547271728516	2.400753173828125	1.3943173828125	-0.25973974609375	2.19891943359375	1.325486389160156	-0.3738846435546875	2.09463232421875	1.306898651123047	-0.3605097045898438
360	14	2.6151953125	1.017921300888061	0.09913187408447266	2.58716259765625	1.199398956298828	0.09322960662841796	2.570552734375	1.345330230712891	0.09195033264160156	2.61679248046875	1.5640712890625	0.09314753723144531	2.602760986328125	1.529406921386719	0.1270496368408203	2.56040576171875	1.516402404785156	0.2674385070800781	2.723454833984375	1.298205688476562	0.3498506774902344	2.560186767578125	1.157401641845703	0.24705029296875	2.4857431640625	1.222890106201172	0.2487466430664063	2.479769287109375	1.163380615234375	0.1549101715087891	2.462238037109375	1.142939041137695	0.1591992797851562	2.61758203125	1.526015747070312	0.05943489074707031	2.5908974609375	1.506825134277344	-0.0719474868774414	2.400755126953125	1.394313415527344	-0.2597422180175781	2.198923828125	1.325479095458984	-0.3738893737792969	2.09463671875	1.306888153076172	-0.3605178527832031
361	14.033334	2.6151953125	1.017921300888061	0.09913187408447266	2.58716259765625	1.199398956298828	0.09322960662841796	2.570552734375	1.345330230712891	0.09195033264160156	2.61679248046875	1.5640712890625	0.09314753723144531	2.602760986328125	1.529406921386719	0.1270496368408203	2.56040576171875	1.516402404785156	0.2674385070800781	2.723454833984375	1.298205688476562	0.3498506774902344	2.560186767578125	1.157401641845703	0.24705029296875	2.4857431640625	1.222890106201172	0.2487466430664063	2.479769287109375	1.163380615234375	0.1549101715087891	2.462238037109375	1.142939041137695	0.1591992797851562	2.61758203125	1.526015747070312	0.05943489074707031	2.5908974609375	1.506825134277344	-0.0719474868774414	2.400755126953125	1.394313415527344	-0.2597422180175781	2.198923828125	1.325479095458984	-0.3738893737792969	2.09463671875	1.306888153076172	-0.3605178527832031
362	14.066667	2.6147724609375	1.017786558151245	0.09885758209228515	2.586854736328125	1.199331527709961	0.09288609313964843	2.5704013671875	1.345321533203125	0.09158493041992187	2.617069580078125	1.564037658691406	0.09225259399414062	2.60313720703125	1.529436340332031	0.1262809066772461	2.56217138671875	1.516754211425781	0.26715380859375	2.726627197265625	1.298718780517578	0.347444580078125	2.561902587890625	1.157485198974609	0.2474403839111328	2.487160888671875	1.222595993041992	0.2510760498046875	2.4771064453125	1.164473358154297	0.1566836700439453	2.461648193359375	1.14317578125	0.1619251403808594	2.617620361328125	1.525924011230469	0.05857938766479492	2.59015966796875	1.506411743164062	-0.07263447570800781	2.398779296875	1.393604187011719	-0.2591145629882812	2.19613720703125	1.324742279052734	-0.3719437866210937	2.091955810546875	1.305165100097656	-0.358921630859375
363	14.1	2.6129482421875	1.016385681152344	0.09613888549804687	2.58523388671875	1.197613662719726	0.08975086975097656	2.569298583984375	1.343394348144531	0.08830290985107422	2.61804150390625	1.561243835449219	0.08713787078857421	2.604492919921875	1.526974975585937	0.1215210876464844	2.56882275390625	1.515394836425781	0.2636476135253906	2.734804443359375	1.297161163330078	0.3382477722167969	2.56689892578125	1.154574066162109	0.2468491058349609	2.491643310546875	1.218303970336914	0.2557213897705078	2.4715556640625	1.163153335571289	0.1613831176757813	2.461727294921875	1.143803421020508	0.1643428497314453	2.61752734375	1.523066833496094	0.05367431640625	2.586586181640625	1.503127746582031	-0.07644544982910156	2.38887890625	1.393073913574219	-0.257069091796875	2.180439208984375	1.328991577148438	-0.3608604125976563	2.076827392578125	1.307137084960937	-0.3485072021484375
364	14.166667	2.61112890625	1.015860182762146	0.09390803527832031	2.5837421875	1.197457397460937	0.08659856414794923	2.570556396484375	1.343796264648438	0.08546656799316406	2.622622314453125	1.561316101074219	0.08596781158447266	2.609778564453125	1.526626708984375	0.1203410797119141	2.566595458984375	1.510263275146484	0.2601852722167969	2.731777587890625	1.289674926757812	0.3316347045898437	2.55979052734375	1.146576019287109	0.2477448577880859	2.48814306640625	1.215161636352539	0.2458151397705078	2.46385693359375	1.158681686401367	0.1530133819580078	2.45853857421875	1.144394622802734	0.1551267242431641	2.6203193359375	1.523629211425781	0.0518827018737793	2.588678466796875	1.502489685058594	-0.07814757537841797	2.411605712890625	1.387655670166016	-0.2771539001464844	2.186780517578125	1.332264831542969	-0.3473998413085937	2.08211181640625	1.312232574462891	-0.3401720275878906
365	14.2	2.611119140625	1.015830700874329	0.09387226867675781	2.5837275390625	1.197437423706055	0.08655724334716797	2.570524169921875	1.343782867431641	0.08541419219970703	2.62255419921875	1.56132421875	0.08591943359375	2.609696533203125	1.526634704589844	0.1202914123535156	2.566390869140625	1.510290161132812	0.2601085205078125	2.73144189453125	1.289683044433594	0.3318658752441406	2.559551025390625	1.14654508972168	0.2478075866699219	2.487892822265625	1.215124069213867	0.2457464447021484	2.4636982421875	1.158536163330078	0.1529791259765625	2.45835205078125	1.144218643188477	0.155143798828125	2.62027734375	1.523630737304687	0.05183555221557617	2.588784912109375	1.502496246337891	-0.07823953247070313	2.412101318359375	1.387586608886719	-0.2775714721679687	2.187482666015625	1.331971862792969	-0.3483460693359375	2.082822998046875	1.3117451171875	-0.3414468688964844
366	14.233334	2.61111865234375	1.015830060005188	0.09387224578857421	2.583726806640625	1.197436920166016	0.08655741119384766	2.570523193359375	1.343782470703125	0.08541446685791015	2.622552734375	1.56132421875	0.08592059326171875	2.60969482421875	1.526634460449219	0.1202924346923828	2.56638818359375	1.510289794921875	0.2601094360351562	2.73143896484375	1.289683746337891	0.3318720397949219	2.559550537109375	1.146543243408203	0.2478120880126953	2.4878916015625	1.215121322631836	0.2457489318847656	2.463699462890625	1.158529663085937	0.1529830932617187	2.4583515625	1.144212463378906	0.15514892578125	2.620275634765625	1.523630798339844	0.0518365707397461	2.58878515625	1.502496704101563	-0.07823920440673827	2.412107177734375	1.387585815429687	-0.2775759582519531	2.187491943359375	1.331966979980469	-0.3483584594726563	2.082832763671875	1.311735809326172	-0.3414641418457031
367	14.266667	2.611111572265625	1.015882026672363	0.09384957885742187	2.583706787109375	1.197522201538086	0.08653102111816406	2.570466796875	1.343892456054687	0.08537205505371094	2.622400146484375	1.561501037597656	0.08583422088623047	2.60953857421875	1.526809692382812	0.1202172622680664	2.5662080078125	1.510554260253906	0.2600668334960938	2.731480712890625	1.290241363525391	0.33243212890625	2.559853515625	1.146688110351562	0.2484125823974609	2.488070556640625	1.215158218383789	0.2461779937744141	2.464091064453125	1.15824055480957	0.1535310211181641	2.45862744140625	1.144009704589844	0.1557479553222656	2.620158935546875	1.523788208007812	0.05175483322143554	2.58881982421875	1.502644287109375	-0.0783827133178711	2.412537841796875	1.387644012451172	-0.2780986328125	2.1881240234375	1.331758056640625	-0.3494653015136719	2.0834541015625	1.311333404541016	-0.3430027770996094
368	14.333334	2.6111015625	1.015898663520813	0.09384941101074219	2.583693115234375	1.19754541015625	0.08653487396240235	2.57044970703125	1.343920959472656	0.08537897491455078	2.622376953125	1.561539672851562	0.08585697937011719	2.609512939453125	1.5268447265625	0.1202383651733398	2.566162841796875	1.510590148925781	0.2600877990722656	2.731450927734375	1.290302978515625	0.3325378112792969	2.559853271484375	1.146718490600586	0.2484861145019531	2.488062255859375	1.215184524536133	0.2462213592529297	2.464110107421875	1.158230926513672	0.1535843200683594	2.458617919921875	1.144028411865234	0.1558185577392578	2.620140380859375	1.523827026367187	0.05177420425415039	2.58883056640625	1.502720123291016	-0.07838175964355469	2.412602783203125	1.387857147216797	-0.2782404479980469	2.1882548828125	1.331990692138672	-0.3498597412109375	2.08356640625	1.311483093261719	-0.3439150390625
369	14.366667	2.6075244140625	1.021063814163208	0.08983367156982422	2.58307958984375	1.203995208740234	0.08276690673828126	2.57339404296875	1.351329986572266	0.08281542205810546	2.623775390625	1.570330627441406	0.08677442932128906	2.608969970703125	1.535333129882813	0.1204008560180664	2.554254150390625	1.504505340576172	0.2544041290283203	2.71931494140625	1.297577453613281	0.3629294128417969	2.5673837890625	1.148864562988281	0.2513312072753906	2.487149169921875	1.208001449584961	0.2529444122314453	2.465240234375	1.151487899780273	0.158926513671875	2.458501220703125	1.149962005615234	0.1607621612548828	2.623971923828125	1.5324765625	0.05242712020874023	2.60223779296875	1.502999847412109	-0.07869944763183594	2.432599853515625	1.383373321533203	-0.2833468627929687	2.198462890625	1.357076019287109	-0.3434302368164063	2.093839599609375	1.33851724243164	-0.3282586669921875
370	14.4	2.6076005859375	1.02082018661499	0.0903619155883789	2.581011474609375	1.20313981628418	0.08215859985351562	2.56964404296875	1.350142608642578	0.08142641448974609	2.622647216796875	1.568134521484375	0.08792924499511719	2.6066328125	1.533180847167969	0.1209330215454102	2.55066552734375	1.501950317382812	0.254092041015625	2.710876708984375	1.299381988525391	0.3761931457519531	2.54368017578125	1.171100387573242	0.2618318176269531	2.489086181640625	1.246609115600586	0.2268018493652344	2.46707080078125	1.162416641235352	0.1567687072753906	2.4538857421875	1.183865539550781	0.1497654876708985	2.62316259765625	1.530540832519531	0.05340750885009766	2.609296142578125	1.503830200195313	-0.07917140197753907	2.431322265625	1.371073608398437	-0.2673956298828125	2.19417529296875	1.36367041015625	-0.3189767150878906	2.089204833984375	1.344007720947266	-0.3098900756835937
371	14.433334	2.604559326171875	1.026051990509033	0.09205851745605469	2.578248291015625	1.207929229736328	0.08304222869873047	2.570403076171875	1.354809631347656	0.08390660095214844	2.622351806640625	1.57251904296875	0.08993888854980468	2.603564697265625	1.538378112792969	0.1221366348266602	2.543623779296875	1.506518249511719	0.2530072326660156	2.6294697265625	1.278114013671875	0.4002618103027344	2.50706494140625	1.219456558227539	0.2033042144775391	2.4226630859375	1.262846649169922	0.1740532684326172	2.47259130859375	1.243287231445313	0.07636539459228515	2.4604150390625	1.24353645324707	0.07191318511962891	2.625920654296875	1.534227478027344	0.0565633316040039	2.6113974609375	1.498112548828125	-0.07335875701904297	2.415180419921875	1.348968200683594	-0.2269133148193359	2.193867431640625	1.376651214599609	-0.3214002685546875	2.0951396484375	1.347291931152344	-0.2926912536621094
372	14.466667	2.6062265625	1.025905893325806	0.09173345184326172	2.5769697265625	1.207749893188476	0.08181861877441406	2.570489501953125	1.355041564941406	0.08448114776611328	2.62195654296875	1.573192565917969	0.09645934295654297	2.600828857421875	1.538660339355469	0.1269412460327148	2.5302724609375	1.504752624511719	0.2523022918701172	2.59335595703125	1.272975830078125	0.4069841918945313	2.498507568359375	1.23281999206543	0.1904381408691406	2.41524755859375	1.281843597412109	0.1664464569091797	2.4819091796875	1.265197021484375	0.07835961151123047	2.4775107421875	1.260260559082031	0.05836248397827148	2.627965087890625	1.535135803222656	0.06297186660766602	2.625847412109375	1.500539123535156	-0.06850125885009765	2.43271923828125	1.332530303955078	-0.2071331787109375	2.217378662109375	1.378826507568359	-0.3093627014160156	2.117462646484375	1.350600738525391	-0.2827093811035156
373	14.5	2.606209716796875	1.025788541793823	0.09332030487060547	2.5783076171875	1.208231140136719	0.08501412200927734	2.57360400390625	1.355774932861328	0.08988741302490234	2.61626513671875	1.576050842285156	0.1042255859375	2.594793701171875	1.540693908691406	0.1336410522460937	2.51936572265625	1.504736541748047	0.2558396759033203	2.529957275390625	1.249654495239258	0.3851242065429688	2.485675048828125	1.240889068603516	0.1492189483642578	2.40121875	1.293904663085937	0.1489671020507813	2.45126953125	1.306288391113281	0.0496566162109375	2.491411376953125	1.315835479736328	0.03577571487426758	2.625493408203125	1.5381865234375	0.07112746429443359	2.641787353515625	1.510107513427734	-0.06113425827026367	2.48138134765625	1.317557006835937	-0.2101835632324219	2.25494677734375	1.370203979492187	-0.2816983337402344	2.14872412109375	1.361191650390625	-0.2689148254394531
374	14.533334	2.608587890625	1.025455736160278	0.09442792510986328	2.580826904296875	1.208548126220703	0.08803400421142578	2.57623779296875	1.356464630126953	0.0946310043334961	2.61535107421875	1.577986450195312	0.110241325378418	2.59220751953125	1.542476196289063	0.1384369506835937	2.504820556640625	1.503313842773438	0.2519009704589844	2.446142578125	1.232448455810547	0.3265059509277344	2.41728076171875	1.310183929443359	0.1003338394165039	2.342086669921875	1.33301220703125	0.03847113418579102	2.451471923828125	1.316970550537109	0.0191722526550293	2.4895908203125	1.380304626464844	0.006307795524597168	2.62735546875	1.539892700195312	0.07807714080810547	2.658119140625	1.501445404052734	-0.04932773208618164	2.522773681640625	1.286526031494141	-0.1942924652099609	2.31714453125	1.388616455078125	-0.2767686767578125	2.215227294921875	1.358649017333984	-0.2591406555175781
375	14.6	2.611570556640625	1.026954372406006	0.09537677764892578	2.584694580078125	1.211869415283203	0.09123178863525391	2.5806591796875	1.360971343994141	0.1001111602783203	2.6081796875	1.585406677246094	0.1246773910522461	2.5830703125	1.548017028808594	0.1493416748046875	2.467353515625	1.506748565673828	0.2349873199462891	2.319711181640625	1.257771118164063	0.2400311889648437	2.362421875	1.376496002197266	0.03237339782714844	2.2787158203125	1.390427673339844	-0.02217846298217773	2.365880126953125	1.408011108398437	-0.09223419189453125	2.412451904296875	1.462726776123047	-0.06430084991455078	2.62585009765625	1.548271545410156	0.09330256652832031	2.67553271484375	1.515566650390625	-0.03097114753723144	2.62574560546875	1.262773101806641	-0.1746076354980469	2.389521728515625	1.323929809570312	-0.2062930908203125	2.282105224609375	1.309943450927734	-0.2143070526123047
376	14.633334	2.60433349609375	1.026989412307739	0.09286254119873047	2.580593994140625	1.209953369140625	0.09636857604980469	2.568922119140625	1.356812255859375	0.104076530456543	2.594763671875	1.578412109375	0.1296213226318359	2.5681162109375	1.541635375976563	0.1521522521972656	2.44619140625	1.509579406738281	0.22941455078125	2.269620849609375	1.28608804321289	0.205470703125	2.24169677734375	1.376843109130859	-0.01483726501464844	2.180465576171875	1.375042724609375	-0.09337024688720703	2.28013037109375	1.369872650146484	-0.1436835174560547	2.32357861328125	1.397974945068359	-0.1215953826904297	2.61439599609375	1.541606384277344	0.1001587524414062	2.66898388671875	1.512834533691406	-0.02106554794311524	2.704468505859375	1.244470901489258	-0.1284950714111328	2.4821787109375	1.291852569580078	-0.2142873992919922	2.384394287109375	1.335234375	-0.2067568054199219
377	14.666667	2.60631005859375	1.024123359680176	0.09070222473144532	2.578144287109375	1.206075698852539	0.09260835266113281	2.56601904296875	1.352524078369141	0.1012342758178711	2.588771728515625	1.573210632324219	0.1326557159423828	2.56081298828125	1.535994445800781	0.1524633636474609	2.4332451171875	1.512818420410156	0.2228692474365234	2.239265869140625	1.314930847167969	0.1553698883056641	2.1553232421875	1.359354248046875	-0.06436122894287109	2.14035888671875	1.380578216552734	-0.1602904968261719	2.249009765625	1.371171081542969	-0.1836018524169922	2.250255126953125	1.370829040527344	-0.1708190460205078	2.610621826171875	1.537123901367187	0.1040704345703125	2.6726806640625	1.519871826171875	-0.01540176582336426	2.75552001953125	1.253369934082031	-0.09642549896240235	2.53367236328125	1.248415863037109	-0.1939985046386719	2.471421875	1.332863403320312	-0.1729276885986328
378	14.7	2.6068193359375	1.027589855194092	0.08969688415527344	2.578713623046875	1.209960006713867	0.09490087890625	2.5705859375	1.356639923095703	0.1089580612182617	2.584170166015625	1.578086364746094	0.1441663665771484	2.5550615234375	1.5399267578125	0.1605563049316406	2.4217412109375	1.514032836914063	0.2191521453857422	2.226849609375	1.337378570556641	0.1070479049682617	2.114623291015625	1.367246063232422	-0.1029663619995117	2.0708974609375	1.373084869384766	-0.1923027038574219	2.180588623046875	1.3724580078125	-0.2139265289306641	2.2056513671875	1.360892700195313	-0.199215087890625	2.61002490234375	1.542711242675781	0.1178962020874023	2.691144287109375	1.53879345703125	0.008715369224548341	2.812000244140625	1.275077819824219	-0.01825738143920898	2.61666162109375	1.248030746459961	-0.1602832946777344	2.535100830078125	1.314500732421875	-0.1393491058349609
379	14.766667	2.60473876953125	1.025532653808594	0.0886828384399414	2.57792431640625	1.20740983581543	0.09387870788574219	2.57110791015625	1.353586151123047	0.1081807708740234	2.591681396484375	1.573962463378906	0.1413866577148437	2.560955810546875	1.537176025390625	0.1573819122314453	2.4258681640625	1.510786590576172	0.2100348968505859	2.22676123046875	1.360807403564453	0.07212760925292969	2.09546533203125	1.365792175292969	-0.1276367874145508	2.014234008789062	1.348012756347656	-0.1818528137207031	2.1198623046875	1.359287139892578	-0.2153757781982422	2.10349560546875	1.294776794433594	-0.2273455200195313	2.616783935546875	1.537544494628906	0.1161993026733398	2.7184033203125	1.530037963867187	0.02677280426025391	2.796630126953125	1.267961273193359	-0.07044800567626953	2.64722314453125	1.213190063476562	-0.2529403533935547	2.547181884765625	1.249446319580078	-0.2428794403076172
380	14.8	2.599246826171875	1.024819822311401	0.08985887908935547	2.575904052734375	1.206286666870117	0.09669052124023438	2.57158642578125	1.351733215332031	0.1125388412475586	2.58737353515625	1.572132141113281	0.1411243133544922	2.555276123046875	1.535788513183594	0.154509521484375	2.414529052734375	1.512640930175781	0.1888163909912109	2.2172294921875	1.379460144042969	0.03466312408447265	2.103330322265625	1.369597076416016	-0.1741092071533203	2.00570703125	1.35511083984375	-0.1791510162353516	2.10787158203125	1.341705108642578	-0.2201332244873047	2.00793505859375	1.28967529296875	-0.1708750762939453	2.61521240234375	1.535326049804687	0.1201994094848633	2.724611328125	1.530042358398437	0.04133876419067383	2.912963134765625	1.310904266357422	0.04254280090332031	2.728634033203125	1.241376281738281	-0.09633966064453126	2.631841064453125	1.266162414550781	-0.05975803756713867
381	14.833334	2.598592041015625	1.024118593215942	0.08960651397705079	2.57099267578125	1.20403694152832	0.09582330322265625	2.565348876953125	1.348428131103516	0.1137024307250977	2.587789794921875	1.567161499023437	0.1415369262695312	2.5544384765625	1.532147399902344	0.1544017944335938	2.414773193359375	1.51203369140625	0.1916349639892578	2.225613525390625	1.389406036376953	0.02202701568603516	2.107934814453125	1.359350677490234	-0.1812257843017578	2.00970458984375	1.355652801513672	-0.1819759979248047	2.1103056640625	1.346981536865234	-0.2263877868652344	1.983803588867187	1.314592468261719	-0.1973581237792969	2.61463232421875	1.529555358886719	0.1213891983032227	2.7215595703125	1.52334228515625	0.04044210052490235	2.907151611328125	1.304817443847656	0.0611324577331543	2.7345185546875	1.236607833862305	-0.09064686584472656	2.636108154296875	1.263692749023438	-0.06263208389282227
382	14.866667	2.597276611328125	1.026093690872192	0.08972618865966797	2.563644287109375	1.204896911621094	0.09305423736572266	2.5531396484375	1.349144195556641	0.1087235794067383	2.578441650390625	1.56733642578125	0.1368025207519531	2.54510986328125	1.532631164550781	0.1503646850585937	2.405519775390625	1.507656707763672	0.1842885589599609	2.218708984375	1.389150299072266	0.009633794784545898	2.10562060546875	1.355463012695312	-0.1954058685302734	2.007787963867187	1.355272613525391	-0.1867348022460938	2.1053984375	1.350302032470703	-0.2376694793701172	1.982894653320312	1.311339324951172	-0.2028311462402344	2.604364013671875	1.529583801269531	0.1158500213623047	2.705358642578125	1.519954040527344	0.02809944725036621	2.853714599609375	1.274045867919922	0.02743252754211426	2.657802978515625	1.227298645019531	-0.1022760238647461	2.566169189453125	1.236829086303711	-0.05035506820678711
383	14.9	2.59776171875	1.024661367416382	0.09035289001464844	2.565247802734375	1.203644073486328	0.09202446746826172	2.556643798828125	1.347983459472656	0.107635871887207	2.576646484375	1.566396606445313	0.1377240447998047	2.543520751953125	1.530991333007813	0.1498552856445312	2.40332373046875	1.506724060058594	0.1815450439453125	2.2194619140625	1.387481750488281	0.00440378475189209	2.106110595703125	1.351942321777344	-0.2001027526855469	2.009006225585937	1.355944732666016	-0.1861046600341797	2.10530078125	1.350747741699219	-0.2394016723632812	1.983671875	1.311123962402344	-0.2026181182861328	2.604049560546875	1.529278564453125	0.1175703430175781	2.716850341796875	1.531931091308594	0.04510003280639648	2.86644775390625	1.289184326171875	0.01147958660125732	2.727248291015625	1.205722961425781	-0.1646377716064453	2.626791748046875	1.186431091308594	-0.1379243774414063
384	14.966667	2.598322998046875	1.025467895507812	0.08923564910888672	2.56725439453125	1.204933013916016	0.09285154724121093	2.558405517578125	1.349372924804688	0.1092463760375977	2.5795634765625	1.568076477050781	0.1386760559082031	2.54654443359375	1.532722839355469	0.151513671875	2.406603759765625	1.505173919677735	0.1825722351074219	2.2169970703125	1.387196655273438	0.01008255767822266	2.103734130859375	1.356619720458984	-0.1956487884521484	2.0055771484375	1.355104553222656	-0.1901059875488281	2.10225	1.357320831298828	-0.2432394104003906	1.984487060546875	1.311023895263672	-0.2034495849609375	2.606514892578125	1.530810607910156	0.1180191879272461	2.71317236328125	1.528117858886719	0.03647436904907227	2.8651318359375	1.285472564697266	0.01011452293395996	2.669230712890625	1.241258102416992	-0.1209797134399414	2.58530810546875	1.203136428833008	-0.06890423583984374
[truncated: 48 more columns]
