# Supplementary material for: Simulation of Human Movement in Zero Gravity
Source: Sensors (Basel). 2024 Mar 9;24(6):1770. doi: 10.3390/s24061770 (PMC10976247; doi:10.3390/s24061770)
Supplement: Supplementary file 1 [file sensors-24-01770-s001.zip › supplementary/motion_data/7 Punches/motion2_raw.trc]

PathFileType	4	(X/Y/Z)	sample.trc
DataRate	CameraRate	NumFrames	NumMarkers	Units	OrigDataRate	OrigDataStartFrame	OrigNumFrames
0.033333333333333333	0.033333333333333333	384	32	m	0.033333333333333333	1	384
Frame#	Time	PELVIS			SPINE_NAVEL			SPINE_CHEST			NECK			CLAVICLE_LEFT			SHOULDER_LEFT			ELBOW_LEFT			WRIST_LEFT			HAND_LEFT			HANDTIP_LEFT			THUMB_LEFT			CLAVICLE_RIGHT			SHOULDER_RIGHT			ELBOW_RIGHT			WRIST_RIGHT			HAND_RIGHT
		X1	Y1	Z1	X2	Y2	Z2	X3	Y3	Z3	X4	Y4	Z4	X5	Y5	Z5	X6	Y6	Z6	X7	Y7	Z7	X8	Y8	Z8	X9	Y9	Z9	X10	Y10	Z10	X11	Y11	Z11	X12	Y12	Z12	X13	Y13	Z13	X14	Y14	Z14	X15	Y15	Z15	X16	Y16	Z16
1	0	2.471318359375	1.202837341308594	0.1175126953125	2.44652490234375	1.377536376953125	0.1131092529296875	2.425876953125	1.517065002441406	0.10904248046875	2.43586279296875	1.730365295410156	0.1322528076171875	2.41677685546875	1.6931474609375	0.15679052734375	2.3273935546875	1.654893005371094	0.2595009765625	2.319460693359375	1.385586456298828	0.30594677734375	2.236844970703125	1.179336059570312	0.2485921630859375	2.27947265625	1.124567001342773	0.313853271484375	2.22442724609375	1.068009651184082	0.24174560546875	2.276671875	1.072763031005859	0.2182188720703125	2.45332177734375	1.696884216308594	0.1012628173828125	2.51816015625	1.674170959472656	-0.00922900390625	2.581225830078125	1.406472503662109	-0.05351708984375	2.498427734375	1.199077545166016	-0.1177623291015625	2.4521689453125	1.115907516479492	-0.0794918212890625
2	0.03333299999999983	2.47483544921875	1.203441223144531	0.1147520751953125	2.450369140625	1.379718811035156	0.109640380859375	2.430015625	1.520515014648438	0.1050157470703125	2.4437080078125	1.73546875	0.1284554443359375	2.42369091796875	1.698270874023438	0.1531190185546875	2.3357392578125	1.660074584960938	0.2587476806640625	2.323593505859375	1.387886108398438	0.3013961181640625	2.2417802734375	1.177687728881836	0.2494544677734375	2.28850732421875	1.123081695556641	0.3132445068359375	2.2280068359375	1.067016540527344	0.2437861328125	2.283723876953125	1.071306640625	0.218976806640625	2.46087744140625	1.701390502929688	0.0972822265625	2.527389892578125	1.674926147460937	-0.0127181396484375	2.58581298828125	1.403594390869141	-0.05657763671875	2.49716162109375	1.196685363769531	-0.1219173583984375	2.45629931640625	1.111048980712891	-0.080657470703125
3	0.06666600000000056	2.47774365234375	1.201954345703125	0.111646240234375	2.4513896484375	1.378691864013672	0.1053138427734375	2.429396484375	1.5198212890625	0.099656494140625	2.444330078125	1.73536962890625	0.1253697509765625	2.4246904296875	1.697781494140625	0.150161376953125	2.33888818359375	1.658606689453125	0.258003662109375	2.32831494140625	1.3852548828125	0.301283935546875	2.2446728515625	1.174099670410156	0.251763671875	2.2996259765625	1.117891616821289	0.30775048828125	2.23152880859375	1.064510452270508	0.2426268310546875	2.273675048828125	1.063908172607422	0.2116932373046875	2.4607470703125	1.701465087890625	0.0932806396484375	2.5240166015625	1.676196899414062	-0.019550048828125	2.58336181640625	1.404385345458984	-0.0668006591796875	2.49351806640625	1.196531036376953	-0.1311138916015625	2.45729541015625	1.111197265625	-0.08416955566406251
4	0.1000000000000005	2.48115185546875	1.198406616210937	0.1109383544921875	2.455623779296875	1.374772583007813	0.1055704345703125	2.435197021484375	1.515765625	0.101267333984375	2.44798046875	1.731212036132812	0.1234093017578125	2.42853076171875	1.693977661132812	0.1485989990234375	2.34487451171875	1.656433837890625	0.2581427001953125	2.331466796875	1.383666107177734	0.299125	2.2517919921875	1.170843292236328	0.2535179443359375	2.30501806640625	1.111841247558594	0.3077900390625	2.236474609375	1.063277389526367	0.239942626953125	2.27469921875	1.059918518066406	0.210098876953125	2.46490576171875	1.697023559570312	0.0921165771484375	2.5322392578125	1.673830810546875	-0.018336669921875	2.589248046875	1.402280120849609	-0.06507727050781251	2.4952705078125	1.19949072265625	-0.1367359619140625	2.462263671875	1.111610382080078	-0.0928876953125
5	0.1333330000000004	2.4826787109375	1.199479797363281	0.108268798828125	2.4576552734375	1.37610595703125	0.1039180908203125	2.43842578125	1.517429321289062	0.1009547119140625	2.4514931640625	1.732679077148437	0.1264739990234375	2.431521728515625	1.6951083984375	0.15082666015625	2.345197265625	1.657939331054687	0.25857861328125	2.337964111328125	1.383780548095703	0.2929532470703125	2.2627958984375	1.170058212280273	0.2430579833984375	2.31583935546875	1.113901123046875	0.3005816650390625	2.247336669921875	1.058454711914063	0.238022216796875	2.286323974609375	1.057215530395508	0.2064278564453125	2.4688271484375	1.698868774414062	0.0949259033203125	2.53390966796875	1.675968994140625	-0.0170655517578125	2.586549560546875	1.403517517089844	-0.065172119140625	2.506248046875	1.195840667724609	-0.1400732421875	2.458401123046875	1.110785400390625	-0.1049959716796875
6	0.1666660000000002	2.48612109375	1.202087890625	0.10383740234375	2.462229736328125	1.379023803710937	0.0992451171875	2.4419638671875	1.520291931152344	0.09483068847656249	2.4557158203125	1.7354404296875	0.1223948974609375	2.435947021484375	1.697624084472656	0.146619873046875	2.35079541015625	1.650693969726563	0.251628662109375	2.3444658203125	1.376269897460938	0.2860316162109375	2.27618798828125	1.159962707519531	0.2364178466796875	2.3255888671875	1.099970336914063	0.29345361328125	2.25015576171875	1.052264770507813	0.232336669921875	2.295361572265625	1.045554969787598	0.2024720458984375	2.472636474609375	1.701893737792969	0.09027783203125	2.53544140625	1.678010437011719	-0.0229385986328125	2.5882763671875	1.405798522949219	-0.073578857421875	2.498993408203125	1.200331176757812	-0.144975830078125	2.4610185546875	1.114070037841797	-0.10150048828125
7	0.2000000000000002	2.48963671875	1.206979583740234	0.1022774658203125	2.4663955078125	1.384614471435547	0.098989501953125	2.444828369140625	1.526149536132813	0.0943253173828125	2.46101806640625	1.741612915039062	0.12361083984375	2.4402119140625	1.703801025390625	0.1472901611328125	2.35503662109375	1.656458862304687	0.2527264404296875	2.351520751953125	1.380546356201172	0.2825318603515625	2.2864375	1.163969589233398	0.22667041015625	2.338201171875	1.098552688598633	0.27559912109375	2.2566923828125	1.04505029296875	0.227944580078125	2.305173583984375	1.050879402160644	0.189369873046875	2.47814892578125	1.707926147460938	0.091505126953125	2.5439150390625	1.681436157226563	-0.019932373046875	2.59346435546875	1.408049499511719	-0.07261218261718751	2.49963232421875	1.206178802490234	-0.150638916015625	2.4632548828125	1.117616348266602	-0.1096947021484375
8	0.233333	2.49106396484375	1.208612670898437	0.09967956542968751	2.467904052734375	1.386269561767578	0.0959808349609375	2.4464267578125	1.527822143554687	0.09096850585937501	2.46239892578125	1.74335595703125	0.1200289306640625	2.441380615234375	1.705583557128906	0.1435943603515625	2.355485595703125	1.658328857421875	0.2485057373046875	2.3524716796875	1.382444122314453	0.2788973388671875	2.288577392578125	1.165392807006836	0.2234010009765625	2.340641845703125	1.100634033203125	0.2729029541015625	2.259935546875	1.045861686706543	0.225298828125	2.3087587890625	1.051907836914062	0.187347412109375	2.47980322265625	1.709608337402344	0.088126708984375	2.546624267578125	1.682879455566406	-0.0226414794921875	2.596964111328125	1.409355346679688	-0.07400634765625	2.50437548828125	1.20697509765625	-0.1522745361328125	2.4685078125	1.118285293579102	-0.1111280517578125
9	0.2666659999999998	2.493726318359375	1.210615997314453	0.096205078125	2.470416015625	1.3886044921875	0.0931531982421875	2.44931396484375	1.530515869140625	0.0890924072265625	2.467661865234375	1.746520568847656	0.1162637939453125	2.44700537109375	1.708990356445312	0.140712646484375	2.363793701171875	1.6631591796875	0.248740966796875	2.36158447265625	1.386286285400391	0.2746427001953125	2.28881005859375	1.172637115478516	0.215184814453125	2.330068603515625	1.088574981689453	0.2401107177734375	2.277269287109375	0.99720361328125	0.2138912353515625	2.333849853515625	1.05662678527832	0.191833251953125	2.483955078125	1.712370788574219	0.084059326171875	2.548232421875	1.683461669921875	-0.027955078125	2.59087451171875	1.408621063232422	-0.08210778808593749	2.49113818359375	1.208066253662109	-0.1575780029296875	2.4816474609375	1.121061401367188	-0.100778564453125
10	0.2999999999999998	2.494962890625	1.208884002685547	0.092426025390625	2.47169384765625	1.386466552734375	0.0904219970703125	2.45195166015625	1.528269409179687	0.08799560546875	2.468069091796875	1.743934326171875	0.11514990234375	2.44643994140625	1.706496520996094	0.138646728515625	2.3588349609375	1.663365112304688	0.243825439453125	2.35526416015625	1.387385375976562	0.27198779296875	2.283152587890625	1.174550491333008	0.2109765625	2.3416796875	1.114066909790039	0.2585386962890625	2.2956943359375	1.040492782592773	0.193419189453125	2.3447353515625	1.070921005249023	0.1766136474609375	2.48600732421875	1.709816589355469	0.0839830322265625	2.5545673828125	1.681144775390625	-0.0251480712890625	2.59515771484375	1.405911437988281	-0.07524462890625	2.50203173828125	1.206145904541016	-0.1590535888671875	2.486614501953125	1.111511993408203	-0.118536376953125
11	0.3333330000000005	2.49691845703125	1.210776977539062	0.0918719482421875	2.47426025390625	1.388407745361328	0.0893924560546875	2.4551640625	1.530274658203125	0.086707275390625	2.472184814453125	1.745838012695312	0.113877197265625	2.450635009765625	1.708456420898437	0.13752197265625	2.364337890625	1.666541625976563	0.2442354736328125	2.36162890625	1.390128997802734	0.2674376220703125	2.28887060546875	1.177307144165039	0.20727587890625	2.33817724609375	1.109162231445312	0.254904052734375	2.292255859375	1.045528602600098	0.1800234375	2.34674951171875	1.071331329345703	0.1725068359375	2.489754638671875	1.71169140625	0.0825430908203125	2.5573779296875	1.683130981445312	-0.0271783447265625	2.6031845703125	1.408873779296875	-0.077908447265625	2.511197998046875	1.207813323974609	-0.1597652587890625	2.49071533203125	1.110789001464844	-0.1281634521484375
12	0.3666660000000004	2.49777001953125	1.210673736572266	0.09060815429687499	2.4740498046875	1.388407348632813	0.087682373046875	2.455930419921875	1.530615234375	0.08593896484374999	2.473291748046875	1.7465107421875	0.11265771484375	2.45194482421875	1.709116821289062	0.136606201171875	2.368486328125	1.668672485351562	0.24636669921875	2.362647705078125	1.391625	0.2656500244140625	2.289156005859375	1.177875579833984	0.2085050048828125	2.34519677734375	1.114127944946289	0.2550316162109375	2.30034130859375	1.045482192993164	0.1838045654296875	2.3454658203125	1.071100982666016	0.1696292724609375	2.4905615234375	1.712267700195313	0.08115478515625001	2.55761865234375	1.683687255859375	-0.0291260986328125	2.60147998046875	1.408784790039062	-0.080245849609375	2.51286962890625	1.205770355224609	-0.1619378662109375	2.498455810546875	1.110766998291016	-0.12158544921875
13	0.4000000000000004	2.49989208984375	1.212113586425781	0.0886451416015625	2.47662158203125	1.389993774414062	0.0858682861328125	2.45738671875	1.532108764648437	0.08320654296875001	2.47536474609375	1.74775439453125	0.1122677001953125	2.453849609375	1.710156005859375	0.1357884521484375	2.370482421875	1.666078369140625	0.244301025390625	2.3662197265625	1.389069091796875	0.2662403564453125	2.28898388671875	1.176748840332031	0.20826513671875	2.34597314453125	1.113858749389648	0.2549005126953125	2.30251513671875	1.050713050842285	0.1778773193359375	2.348769775390625	1.070878952026367	0.1688697509765625	2.4925966796875	1.713780029296875	0.0804183349609375	2.5601533203125	1.684475219726562	-0.02944091796875	2.59751806640625	1.408656494140625	-0.0815135498046875	2.5142822265625	1.204025085449219	-0.16512158203125	2.502334228515625	1.110707397460938	-0.1201663818359375
14	0.4333330000000002	2.504603515625	1.212233734130859	0.08669311523437501	2.480716796875	1.390140777587891	0.0853023681640625	2.458802734375	1.531933227539062	0.082233642578125	2.4780615234375	1.747913757324219	0.1087088623046875	2.457015625	1.710593444824219	0.1331329345703125	2.376913818359375	1.667365661621094	0.244506103515625	2.370530517578125	1.390100067138672	0.2643927001953125	2.292466796875	1.177403564453125	0.2084630126953125	2.353111328125	1.11685969543457	0.2536741943359375	2.308559326171875	1.057624420166016	0.1741322021484375	2.35137158203125	1.07279411315918	0.16327734375	2.494431396484375	1.713558227539063	0.076774169921875	2.559138671875	1.682150329589844	-0.034293701171875	2.60279052734375	1.407162567138672	-0.08665441894531251	2.51786083984375	1.200989105224609	-0.1649417724609375	2.510022705078125	1.109190002441406	-0.116008056640625
15	0.466666	2.50484228515625	1.211339324951172	0.08542785644531251	2.48016357421875	1.389222229003906	0.0848167724609375	2.459069580078125	1.531228820800781	0.08340417480468749	2.477552734375	1.747318725585937	0.1103272705078125	2.45673046875	1.709840881347656	0.134745361328125	2.376607421875	1.668483032226562	0.24689208984375	2.37591162109375	1.390678680419922	0.2611937255859375	2.29587646484375	1.180891967773438	0.1972120361328125	2.34981884765625	1.121801788330078	0.2519312744140625	2.302513671875	1.062433029174805	0.1740303955078125	2.35337890625	1.07030241394043	0.1681951904296875	2.49396142578125	1.713088317871094	0.07824438476562499	2.556392578125	1.683562622070312	-0.034696044921875	2.596814453125	1.408372344970703	-0.08921484374999999	2.525279296875	1.196066558837891	-0.1647630615234375	2.512173583984375	1.104703323364258	-0.1160438232421875
16	0.5	2.504745849609375	1.210941223144531	0.08412963867187501	2.4809189453125	1.388772125244141	0.083857177734375	2.4609091796875	1.5308046875	0.0829661865234375	2.478614013671875	1.746779174804687	0.10968408203125	2.45786767578125	1.70929541015625	0.134064697265625	2.37886865234375	1.66645849609375	0.246281494140625	2.37662548828125	1.388905944824219	0.26026806640625	2.29667041015625	1.179301254272461	0.1963834228515625	2.3492783203125	1.116785430908203	0.2483668212890625	2.2991767578125	1.060342529296875	0.170181640625	2.352591064453125	1.069143844604492	0.1647818603515625	2.495199951171875	1.712599853515625	0.07770971679687499	2.557344482421875	1.681991333007812	-0.034955322265625	2.5995185546875	1.407280914306641	-0.08919287109375	2.527685546875	1.195440093994141	-0.1650728759765625	2.51667236328125	1.104835098266602	-0.114657470703125
17	0.5333329999999998	2.5054873046875	1.211823303222656	0.0824398193359375	2.48193310546875	1.389744354248047	0.081845703125	2.46219189453125	1.531856689453125	0.080751220703125	2.480407958984375	1.747718322753906	0.1085537109375	2.459621337890625	1.710142150878906	0.1327874755859375	2.38112548828125	1.666028015136719	0.2449183349609375	2.3758642578125	1.388476593017578	0.2597562255859375	2.29407373046875	1.179857879638672	0.19472216796875	2.34797509765625	1.119909210205078	0.248429931640625	2.29906787109375	1.061277099609375	0.1710577392578125	2.3524052734375	1.070213729858398	0.1656539306640625	2.4968671875	1.713658813476562	0.07636376953125	2.55987939453125	1.684061096191406	-0.0361363525390625	2.602861328125	1.408773193359375	-0.0871622314453125	2.52932275390625	1.197461944580078	-0.163106689453125	2.51667529296875	1.105599334716797	-0.1153560791015625
18	0.5666660000000006	2.50643115234375	1.211121459960937	0.0820921630859375	2.48348828125	1.389196868896484	0.08179797363281251	2.46539501953125	1.531591552734375	0.081734130859375	2.48422900390625	1.747419921875	0.110077392578125	2.4632275390625	1.7098447265625	0.1341680908203125	2.38462548828125	1.665115600585938	0.2460555419921875	2.37920458984375	1.387529632568359	0.2622528076171875	2.2956474609375	1.180053283691406	0.195490966796875	2.346984375	1.117754089355469	0.2491072998046875	2.29879150390625	1.060763641357422	0.1700174560546875	2.35319140625	1.069748199462891	0.1668062744140625	2.50069482421875	1.713361938476563	0.0778580322265625	2.564334716796875	1.6844267578125	-0.0345244140625	2.6065	1.408728485107422	-0.0846492919921875	2.530844482421875	1.198422882080078	-0.1615992431640625	2.5178447265625	1.104216064453125	-0.11866015625
19	0.6000000000000005	2.50734814453125	1.209657989501953	0.08193884277343751	2.48576953125	1.387827301025391	0.08067004394531251	2.467677734375	1.530155029296875	0.079051513671875	2.4856904296875	1.7458759765625	0.1080657958984375	2.464091064453125	1.708286743164062	0.1315576171875	2.38312646484375	1.66448193359375	0.2420438232421875	2.37489892578125	1.387091522216797	0.25849853515625	2.2953310546875	1.176818237304687	0.1960814208984375	2.34409912109375	1.111660400390625	0.2486175537109375	2.294030029296875	1.053265014648437	0.171810791015625	2.3520166015625	1.066163116455078	0.16962158203125	2.5029921875	1.7118671875	0.076265625	2.571538330078125	1.683864379882813	-0.033371826171875	2.60693994140625	1.407044830322266	-0.08188330078125	2.53225146484375	1.197030242919922	-0.1602691650390625	2.5186162109375	1.103120910644531	-0.1169781494140625
20	0.6333330000000004	2.50759423828125	1.208509216308594	0.0817698974609375	2.484878662109375	1.385973693847656	0.0807530517578125	2.46583740234375	1.527727355957031	0.07931005859375	2.4849501953125	1.742499755859375	0.1095069580078125	2.46324853515625	1.705000183105469	0.132724365234375	2.377710693359375	1.660936218261719	0.238997314453125	2.3721064453125	1.384720245361328	0.2607979736328125	2.2953623046875	1.174686981201172	0.196777099609375	2.34371435546875	1.110486236572266	0.250309326171875	2.294904296875	1.052154693603516	0.1731241455078125	2.35072705078125	1.06517643737793	0.16787841796875	2.50198486328125	1.708699157714844	0.0775828857421875	2.567318359375	1.682695861816406	-0.03399365234375	2.60818212890625	1.407870361328125	-0.084357666015625	2.5360029296875	1.19758544921875	-0.162146240234375	2.51593994140625	1.102353332519531	-0.125547607421875
21	0.6666660000000002	2.5100009765625	1.210344177246094	0.0792728271484375	2.48829296875	1.388364471435547	0.0783082275390625	2.470286865234375	1.530598571777344	0.0770538330078125	2.489541748046875	1.746408142089844	0.1032451171875	2.467631591796875	1.709299621582031	0.1271331787109375	2.383607421875	1.666508483886719	0.2355728759765625	2.3743466796875	1.389754577636719	0.2577042236328125	2.298103515625	1.177643356323242	0.1980706787109375	2.34758056640625	1.113541549682617	0.2511063232421875	2.29913330078125	1.053494422912598	0.174648681640625	2.352911865234375	1.066982971191406	0.1687249755859375	2.5067353515625	1.711896118164062	0.071991455078125	2.57455322265625	1.683134216308594	-0.037782958984375	2.614593505859375	1.406828216552734	-0.08434033203125001	2.540470947265625	1.196257965087891	-0.1612255859375	2.51488525390625	1.101314376831055	-0.12667431640625
22	0.7000000000000002	2.5098154296875	1.208781799316406	0.07720385742187499	2.48821337890625	1.386454681396484	0.07574841308593749	2.470864013671875	1.528485412597656	0.0745281982421875	2.48995263671875	1.743741943359375	0.1017802734375	2.4683193359375	1.706534912109375	0.1255665283203125	2.38668408203125	1.666327331542969	0.2364171142578125	2.3762900390625	1.390173522949219	0.2586605224609375	2.29871728515625	1.178933578491211	0.1994498291015625	2.348240234375	1.115688598632812	0.2531192626953125	2.30580859375	1.054078414916992	0.1746610107421875	2.353398193359375	1.067732955932617	0.1686754150390625	2.506930908203125	1.709506896972656	0.0702608642578125	2.57253466796875	1.681775756835937	-0.0408023681640625	2.61333642578125	1.405933471679687	-0.086032958984375	2.539800537109375	1.195140960693359	-0.16142724609375	2.51676513671875	1.099718353271484	-0.127021728515625
23	0.733333	2.514023681640625	1.210309051513672	0.07360754394531251	2.49347314453125	1.38827685546875	0.07282116699218751	2.4736572265625	1.530087890625	0.06967199707031251	2.49481005859375	1.745281005859375	0.09750036621093749	2.472375	1.708264892578125	0.120932373046875	2.387465576171875	1.664572692871094	0.228115234375	2.3771962890625	1.388384643554688	0.25301708984375	2.303306640625	1.173977096557617	0.1999573974609375	2.35513720703125	1.110859405517578	0.2517247314453125	2.30910498046875	1.045186309814453	0.17863720703125	2.356361083984375	1.06192121887207	0.169273681640625	2.51188671875	1.710855407714844	0.0661702880859375	2.5795634765625	1.678101257324219	-0.04239794921875	2.6181513671875	1.402103668212891	-0.0901783447265625	2.5431318359375	1.191820297241211	-0.1662088623046875	2.5151484375	1.099023651123047	-0.128188720703125
24	0.7666659999999998	2.51529833984375	1.209412811279297	0.07283447265625	2.495422119140625	1.388057067871094	0.0727537841796875	2.47587744140625	1.53039453125	0.07004406738281251	2.4961259765625	1.74662353515625	0.096137939453125	2.473962890625	1.709552368164063	0.120080078125	2.38891748046875	1.663982788085937	0.2270120849609375	2.37889697265625	1.386751403808594	0.2506683349609375	2.30657568359375	1.172580078125	0.19145263671875	2.35225927734375	1.108461074829102	0.24814453125	2.30801806640625	1.039026672363281	0.176916015625	2.35576171875	1.056494064331055	0.168362060546875	2.5132451171875	1.711928466796875	0.0648675537109375	2.578361328125	1.67768017578125	-0.0453271484375	2.6146318359375	1.400640991210937	-0.09443798828125	2.538686279296875	1.189158050537109	-0.168631591796875	2.519965576171875	1.097105072021484	-0.1229410400390625
25	0.7999999999999998	2.5169677734375	1.210696502685547	0.0707086181640625	2.49728857421875	1.389361877441406	0.0702137451171875	2.477912109375	1.531715454101563	0.06715771484374999	2.498282958984375	1.747969665527344	0.0929454345703125	2.4759736328125	1.710966735839844	0.116857421875	2.390407958984375	1.665685852050781	0.22349658203125	2.37997900390625	1.388509216308594	0.247614990234375	2.307684326171875	1.174308700561523	0.18847265625	2.353047119140625	1.110243911743164	0.245482421875	2.30904443359375	1.040727333068848	0.1741865234375	2.35684423828125	1.058126991271973	0.1658111572265625	2.51550146484375	1.713198669433594	0.061814453125	2.58106494140625	1.678677551269531	-0.048029541015625	2.617247314453125	1.401509552001953	-0.09647338867187499	2.5413974609375	1.189973907470703	-0.17061474609375	2.52237451171875	1.098025207519531	-0.1248389892578125
26	0.8333330000000005	2.51873046875	1.208909729003906	0.0719298095703125	2.49973779296875	1.38700390625	0.0689744873046875	2.482113525390625	1.529058044433594	0.064787841796875	2.498589111328125	1.745167907714844	0.08807861328125	2.477099853515625	1.708158996582031	0.1123792724609375	2.3917734375	1.662184753417969	0.2182427978515625	2.379068603515625	1.385846588134766	0.2397103271484375	2.308800048828125	1.169750274658203	0.1887591552734375	2.360951416015625	1.106911560058594	0.24051953125	2.3126748046875	1.037787048339844	0.1722427978515625	2.35950634765625	1.054798400878906	0.1623924560546875	2.5162783203125	1.710495361328125	0.0573775634765625	2.58093994140625	1.675815795898437	-0.052402587890625	2.61958154296875	1.399906158447266	-0.1004259033203125	2.54102587890625	1.188933959960937	-0.1706591796875	2.52052783203125	1.095221435546875	-0.1302275390625
27	0.8666660000000004	2.521952392578125	1.209456176757812	0.0722503662109375	2.502345703125	1.387455688476563	0.0673487548828125	2.48475244140625	1.529487060546875	0.0620152587890625	2.50066943359375	1.745794677734375	0.08398937988281251	2.47912158203125	1.708897521972656	0.1084158935546875	2.393874755859375	1.664944396972656	0.2152137451171875	2.381984375	1.388683441162109	0.2383697509765625	2.31264892578125	1.172141983032227	0.18794580078125	2.363537841796875	1.11393180847168	0.2460068359375	2.321767822265625	1.040160675048828	0.1782900390625	2.35698876953125	1.055983352661133	0.1594000244140625	2.518595703125	1.710956665039062	0.0536080322265625	2.5857841796875	1.677141418457031	-0.05493017578125	2.61934716796875	1.400111389160156	-0.1003892822265625	2.53837158203125	1.190141036987305	-0.1709404296875	2.52451806640625	1.096999954223633	-0.1265384521484375
28	0.9000000000000004	2.52389794921875	1.210346374511719	0.0689334716796875	2.50518212890625	1.388711517333984	0.06478515625	2.4862392578125	1.530726379394531	0.0583880615234375	2.50545751953125	1.747288513183594	0.0781097412109375	2.483216796875	1.710947021484375	0.1028839111328125	2.39504052734375	1.664872863769531	0.2066341552734375	2.38111181640625	1.389178558349609	0.2384249267578125	2.310601806640625	1.173110809326172	0.1861351318359375	2.359630859375	1.112201202392578	0.2432431640625	2.31759912109375	1.040347915649414	0.1734169921875	2.357719970703125	1.059039596557617	0.1561668701171875	2.522978515625	1.711799133300781	0.0481358642578125	2.591013671875	1.676908447265625	-0.059756103515625	2.622369140625	1.398714477539063	-0.102018798828125	2.53511669921875	1.191002380371094	-0.1728680419921875	2.52968701171875	1.099370162963867	-0.123442138671875
29	0.9333330000000002	2.5264326171875	1.206966430664063	0.06612487792968751	2.5084921875	1.385709747314453	0.061416259765625	2.489853515625	1.527990051269531	0.0544710693359375	2.506086181640625	1.745148315429688	0.0745079345703125	2.484693359375	1.708354064941406	0.09952929687500001	2.39718115234375	1.661051208496094	0.2036336669921875	2.38510693359375	1.385235198974609	0.239123046875	2.31023388671875	1.170868255615234	0.1841627197265625	2.36291796875	1.10874983215332	0.2368260498046875	2.31417138671875	1.042858428955078	0.1652135009765625	2.360167236328125	1.059376419067383	0.1501295166015625	2.523770263671875	1.709936279296875	0.0441629638671875	2.58835009765625	1.673680603027344	-0.065666259765625	2.628471435546875	1.396576690673828	-0.1108641357421875	2.537490234375	1.187233978271484	-0.1730604248046875	2.53376513671875	1.096318557739258	-0.1218055419921875
30	0.966666	2.531730712890625	1.207951019287109	0.064135498046875	2.51173583984375	1.386333831787109	0.0595345458984375	2.490477783203125	1.528093200683594	0.0518831787109375	2.506990234375	1.745224426269531	0.069978515625	2.48540234375	1.708733032226562	0.0951971435546875	2.39973779296875	1.667748229980469	0.2032816162109375	2.3845693359375	1.391929870605469	0.2356787109375	2.31135595703125	1.175818222045898	0.186406005859375	2.36668115234375	1.113837768554687	0.2363070068359375	2.320142578125	1.044087776184082	0.1670518798828125	2.359274658203125	1.063723640441895	0.1489500732421875	2.524767578125	1.709727478027344	0.04008837890625	2.591724609375	1.674113403320312	-0.06839074707031249	2.63107080078125	1.396582702636719	-0.11008837890625	2.54027587890625	1.188123275756836	-0.1747530517578125	2.534854736328125	1.09356120300293	-0.13096142578125
31	1	2.5338017578125	1.208902862548828	0.0647799072265625	2.513716796875	1.387395904541016	0.0587545166015625	2.49075830078125	1.528875427246094	0.0487659912109375	2.5092314453125	1.746372680664062	0.0623929443359375	2.48773193359375	1.710517395019531	0.0886639404296875	2.40416943359375	1.670277465820313	0.198826416015625	2.386555908203125	1.394380645751953	0.23146826171875	2.314182861328125	1.176294525146484	0.1891488037109375	2.36577978515625	1.112834014892578	0.241302734375	2.325513916015625	1.042648704528809	0.168493408203125	2.3593115234375	1.063335906982422	0.1495660400390625	2.526292236328125	1.710130920410156	0.032907470703125	2.59341845703125	1.670326232910156	-0.074146484375	2.6302880859375	1.392086730957031	-0.115111328125	2.5375078125	1.183478958129883	-0.17720654296875	2.538043701171875	1.09168571472168	-0.1273829345703125
32	1.033333	2.5390361328125	1.206034362792969	0.0650489501953125	2.519923828125	1.384854064941406	0.0563975830078125	2.49683447265625	1.526347534179687	0.0435645751953125	2.51574853515625	1.744237609863281	0.05666650390625	2.4941591796875	1.708421936035156	0.08308618164062501	2.410767578125	1.668882263183594	0.1939708251953125	2.39157275390625	1.393551208496094	0.2339736328125	2.3127431640625	1.178456329345703	0.1859271240234375	2.36327978515625	1.115559234619141	0.2400902099609375	2.326420166015625	1.041917976379394	0.168607177734375	2.3548759765625	1.064217086791992	0.145977783203125	2.53275634765625	1.707826049804688	0.0272076416015625	2.59806298828125	1.669099487304687	-0.0816492919921875	2.63653369140625	1.390344543457031	-0.121175048828125	2.5412109375	1.18087907409668	-0.17793798828125	2.54405029296875	1.086711303710937	-0.1324119873046875
33	1.066666000000001	2.54907861328125	1.208275756835937	0.066966552734375	2.527595947265625	1.386579895019531	0.0568062744140625	2.50358642578125	1.527752807617187	0.04361865234375	2.521205322265625	1.745856811523438	0.04974658203125	2.5004208984375	1.7107529296875	0.077640380859375	2.418869140625	1.675800048828125	0.191228759765625	2.4007626953125	1.399853912353516	0.2252720947265625	2.3217109375	1.184315887451172	0.1807518310546875	2.370694580078125	1.120835662841797	0.235498046875	2.321079833984375	1.053303314208984	0.165875	2.36396630859375	1.069812164306641	0.1470528564453125	2.53786181640625	1.708713134765625	0.021089111328125	2.60498095703125	1.668380615234375	-0.08591784667968751	2.63404638671875	1.389037414550781	-0.12740185546875	2.54437451171875	1.175903350830078	-0.178528564453125	2.546682373046875	1.083939392089844	-0.1288753662109375
34	1.100000000000001	2.551621826171875	1.210002075195312	0.06770410156249999	2.5296630859375	1.388532806396484	0.0559111328125	2.50504541015625	1.529779541015625	0.04137646484375	2.52249951171875	1.748448303222656	0.0417427978515625	2.50295703125	1.713899841308594	0.0713604736328125	2.4271240234375	1.6785029296875	0.1890863037109375	2.403361328125	1.402100372314453	0.2207042236328125	2.321017822265625	1.186622207641602	0.179367919921875	2.377760498046875	1.124104125976563	0.227721923828125	2.32144189453125	1.05354907989502	0.1663197021484375	2.363627685546875	1.071018127441406	0.145261962890625	2.53802490234375	1.710593139648438	0.0131981201171875	2.5978603515625	1.669230651855469	-0.0980032958984375	2.63781787109375	1.389945251464844	-0.134658447265625	2.54254833984375	1.177258850097656	-0.1794622802734375	2.5480126953125	1.086058685302734	-0.1282059326171875
35	1.133333	2.5570078125	1.210416625976563	0.07109912109375	2.53587255859375	1.388007080078125	0.05484716796875	2.512499267578125	1.528572265625	0.0373458251953125	2.52573583984375	1.746702880859375	0.0361605224609375	2.506759521484375	1.712140625	0.06581787109374999	2.42839453125	1.678616516113281	0.1817509765625	2.41345751953125	1.404222229003906	0.224865478515625	2.325066650390625	1.194140289306641	0.1742882080078125	2.377300048828125	1.130516052246094	0.2254588623046875	2.32314794921875	1.054820358276367	0.1691761474609375	2.36311474609375	1.071779808044434	0.152869384765625	2.542078125	1.709081848144531	0.0080950927734375	2.60322412109375	1.670557312011719	-0.1028128662109375	2.64212841796875	1.392188873291016	-0.139240966796875	2.544166748046875	1.18089469909668	-0.17989013671875	2.5519091796875	1.089796836853027	-0.12956201171875
36	1.166666	2.56388134765625	1.211178405761719	0.0739681396484375	2.542140380859375	1.388693634033203	0.054097412109375	2.519466796875	1.529411499023438	0.0346380615234375	2.53252734375	1.747988647460938	0.0327506103515625	2.513482421875	1.713437866210938	0.06254248046874999	2.434588623046875	1.681017700195313	0.1787906494140625	2.4187861328125	1.406060180664062	0.2216240234375	2.329925048828125	1.195907272338867	0.17000537109375	2.3784677734375	1.132333587646484	0.225093017578125	2.32450732421875	1.05546834564209	0.169796630859375	2.36492578125	1.071762664794922	0.153332275390625	2.54899755859375	1.710213989257813	0.0047891845703125	2.609869384765625	1.671018188476562	-0.1063526611328125	2.65091064453125	1.392686553955078	-0.1450880126953125	2.5460146484375	1.183290664672852	-0.1807191162109375	2.554681396484375	1.092568572998047	-0.12943603515625
37	1.2	2.5686875	1.211892333984375	0.07627722167968751	2.54774462890625	1.389588073730469	0.05442041015625	2.5226201171875	1.529650390625	0.03166650390625	2.536150390625	1.748574462890625	0.02912548828125	2.51708837890625	1.714086669921875	0.0591217041015625	2.437919189453125	1.680974731445313	0.175299560546875	2.4253740234375	1.405095825195313	0.216414794921875	2.33441943359375	1.195629913330078	0.1638106689453125	2.38010107421875	1.139448944091797	0.2287913818359375	2.332380615234375	1.054521255493164	0.179504638671875	2.362317626953125	1.071374359130859	0.1495089111328125	2.55248876953125	1.710621948242188	0.0011729736328125	2.61411328125	1.6694052734375	-0.1090955810546875	2.6560390625	1.390653717041016	-0.14749365234375	2.54691748046875	1.182677383422852	-0.1814549560546875	2.560208251953125	1.090681060791016	-0.133145751953125
38	1.233333	2.5700498046875	1.211600524902344	0.080844482421875	2.5509111328125	1.388893432617188	0.056660400390625	2.52928662109375	1.52918896484375	0.0332755126953125	2.5377490234375	1.747989624023437	0.0298463134765625	2.51888037109375	1.713270629882813	0.059560546875	2.43771533203125	1.679371215820312	0.173819091796875	2.426868408203125	1.405130340576172	0.2225198974609375	2.335780029296875	1.198738311767578	0.1605650634765625	2.376216796875	1.13628581237793	0.2230045166015625	2.33647705078125	1.04123087310791	0.1874403076171875	2.3600849609375	1.071892570495605	0.1494539794921875	2.555541015625	1.71035595703125	0.0025048828125	2.61793896484375	1.670840454101562	-0.1076849365234375	2.658660888671875	1.392945129394531	-0.149887939453125	2.550950927734375	1.184068099975586	-0.179830810546875	2.56066845703125	1.091073112487793	-0.1329830322265625
39	1.266666	2.57209326171875	1.209917282104492	0.0783135986328125	2.550113037109375	1.388443328857422	0.055320068359375	2.52518505859375	1.52933642578125	0.0319913330078125	2.5360400390625	1.749742065429687	0.031595947265625	2.516288330078125	1.714564575195312	0.0608275146484375	2.43612353515625	1.682450317382812	0.1776817626953125	2.42735107421875	1.405416412353516	0.223190185546875	2.33537646484375	1.196830932617188	0.163107177734375	2.3742802734375	1.134527740478516	0.227794189453125	2.33405078125	1.041353797912598	0.1858076171875	2.35958203125	1.06988264465332	0.1490797119140625	2.553920654296875	1.712001342773438	0.003764892578125	2.6192099609375	1.673582641601562	-0.1063690185546875	2.659629638671875	1.393587127685547	-0.14970458984375	2.550908203125	1.18336946105957	-0.1810321044921875	2.55806640625	1.091608901977539	-0.129703369140625
40	1.3	2.57074267578125	1.21393132019043	0.079810546875	2.54959326171875	1.393180816650391	0.0580970458984375	2.524828125	1.534571350097656	0.0353404541015625	2.534625	1.755583251953125	0.0353399658203125	2.51483447265625	1.720175109863281	0.0644808349609375	2.43402783203125	1.683465393066406	0.1799871826171875	2.4244248046875	1.405593322753906	0.2245789794921875	2.338031982421875	1.193352661132812	0.1667200927734375	2.3717724609375	1.132921569824219	0.236272705078125	2.334831298828125	1.039484802246094	0.1912347412109375	2.3571181640625	1.061915336608887	0.1618341064453125	2.55289208984375	1.717879089355469	0.00748193359375	2.6146875	1.678205078125	-0.104614013671875	2.660177734375	1.398060974121094	-0.1467105712890625	2.54805810546875	1.189380004882812	-0.180799072265625	2.55260595703125	1.097320007324219	-0.129164306640625
41	1.333333000000001	2.56801611328125	1.211211639404297	0.0845576171875	2.5487890625	1.391192626953125	0.06349560546874999	2.5249892578125	1.533139282226562	0.0409638671875	2.53527978515625	1.754610900878906	0.0453797607421875	2.515051513671875	1.718604064941406	0.0736778564453125	2.43464892578125	1.677141845703125	0.188291748046875	2.423153564453125	1.398273071289063	0.2303740234375	2.335868408203125	1.185660339355469	0.1729246826171875	2.36304736328125	1.124136932373047	0.2446876220703125	2.33440625	1.029809623718262	0.195056640625	2.358497802734375	1.054473304748535	0.1672388916015625	2.553811767578125	1.717324279785156	0.0169251708984375	2.61560693359375	1.678175659179687	-0.09573571777343751	2.6576865234375	1.397206329345703	-0.1404515380859375	2.55140185546875	1.185752014160156	-0.1797421875	2.548384033203125	1.095196418762207	-0.124919189453125
42	1.366666	2.5649130859375	1.207369995117187	0.087724609375	2.5458173828125	1.387316680908203	0.06623876953125001	2.52186572265625	1.529201171875	0.0434681396484375	2.53245947265625	1.75059716796875	0.050376708984375	2.51206884765625	1.714308959960937	0.078196044921875	2.433566162109375	1.671303100585937	0.1935576171875	2.41722998046875	1.392458862304688	0.2341956787109375	2.32735888671875	1.179384658813477	0.1827476806640625	2.37034423828125	1.124244827270508	0.2519267578125	2.34169482421875	1.029245826721191	0.2035963134765625	2.3587333984375	1.049567520141601	0.1764580078125	2.551047607421875	1.713599853515625	0.0215821533203125	2.614583251953125	1.674814086914063	-0.0902344970703125	2.652776123046875	1.393727844238281	-0.1376424560546875	2.554222412109375	1.179897369384766	-0.1836641845703125	2.53903857421875	1.093351013183594	-0.1245506591796875
43	1.4	2.5603974609375	1.200156219482422	0.0937459716796875	2.5403154296875	1.379168792724609	0.07352587890624999	2.516655517578125	1.520565307617187	0.052376220703125	2.52719873046875	1.740844116210937	0.0573450927734375	2.5063359375	1.705024780273438	0.0849466552734375	2.424686279296875	1.666718139648438	0.198797607421875	2.4104755859375	1.389403533935547	0.240375732421875	2.32211767578125	1.178310516357422	0.1841046142578125	2.361313232421875	1.122901107788086	0.2545714111328125	2.346793212890625	1.025724098205566	0.205591552734375	2.35841845703125	1.048717399597168	0.17958154296875	2.546240234375	1.703759521484375	0.029437255859375	2.61495849609375	1.668011352539063	-0.0794390869140625	2.652062744140625	1.388379577636719	-0.12713037109375	2.559843505859375	1.175286987304688	-0.182228759765625	2.5355400390625	1.090286071777344	-0.1249454345703125
44	1.433333	2.55911376953125	1.193525054931641	0.106066650390625	2.53840869140625	1.372108825683594	0.08925537109374999	2.5184306640625	1.514209106445312	0.07357177734375001	2.527676513671875	1.73367724609375	0.0790914306640625	2.506898681640625	1.697818908691406	0.10635693359375	2.423184814453125	1.664947998046875	0.2196898193359375	2.40860107421875	1.387855651855469	0.2547802734375	2.32334326171875	1.176503265380859	0.1985179443359375	2.362443359375	1.122166290283203	0.2693466796875	2.3480166015625	1.029374450683594	0.213297119140625	2.364435302734375	1.051977027893066	0.185927001953125	2.54704638671875	1.696906311035156	0.05134423828125	2.61395947265625	1.661460571289063	-0.0581195068359375	2.648775146484375	1.384590484619141	-0.115936767578125	2.581370849609375	1.16429150390625	-0.174529541015625	2.51583544921875	1.087930564880371	-0.144772705078125
45	1.466666	2.551363525390625	1.195346801757812	0.1165560302734375	2.52828125	1.373491851806641	0.10016650390625	2.504921875	1.514867309570312	0.083966064453125	2.5116279296875	1.7340615234375	0.09359484863281251	2.491366455078125	1.697493041992188	0.1202059326171875	2.410684326171875	1.66157373046875	0.234619384765625	2.40033349609375	1.384946228027344	0.2724989013671875	2.31202783203125	1.176847534179688	0.2101378173828125	2.350009765625	1.120034362792969	0.2794803466796875	2.34530810546875	1.025098541259766	0.2256219482421875	2.35935302734375	1.052156394958496	0.2022117919921875	2.53132421875	1.698085327148438	0.06513623046875	2.60020751953125	1.663313049316406	-0.043150146484375	2.639706787109375	1.388882629394531	-0.10775830078125	2.561353515625	1.171876708984375	-0.1639908447265625	2.52102734375	1.085345565795898	-0.120688720703125
46	1.5	2.541645263671875	1.185549591064453	0.13294091796875	2.5208623046875	1.363435791015625	0.1150567626953125	2.498567626953125	1.504433990478516	0.0969736328125	2.504739013671875	1.723131958007813	0.1073160400390625	2.4838427734375	1.686553100585938	0.13321142578125	2.39735693359375	1.64671435546875	0.2415274658203125	2.386890625	1.370672637939453	0.2791583251953125	2.30287353515625	1.162502685546875	0.2131380615234375	2.331373046875	1.107729431152344	0.2881387939453125	2.34227880859375	1.01483332824707	0.2321478271484375	2.3532626953125	1.037257736206055	0.2138182373046875	2.5252060546875	1.68732861328125	0.07937890625000001	2.595219482421875	1.655430908203125	-0.028711669921875	2.63611962890625	1.381468627929687	-0.0916820068359375	2.55963134765625	1.166388549804688	-0.15522216796875	2.513364013671875	1.080750801086426	-0.1169266357421875
47	1.533333	2.525509521484375	1.177072189331055	0.15369580078125	2.50569091796875	1.356904479980469	0.1343931884765625	2.4817646484375	1.498882934570313	0.113708740234375	2.49203564453125	1.719528747558594	0.12903564453125	2.47004296875	1.682393310546875	0.1542567138671875	2.37929248046875	1.637771789550781	0.25927197265625	2.367860107421875	1.359024963378906	0.299235595703125	2.28262060546875	1.152303359985352	0.222084228515625	2.314282958984375	1.091277946472168	0.292209716796875	2.3301650390625	0.9943473815917969	0.24224755859375	2.339066162109375	1.026062400817871	0.238997802734375	2.51225	1.683576354980469	0.1001492919921875	2.584706787109375	1.652145202636719	-0.0082513427734375	2.63046826171875	1.375347351074219	-0.06949060058593751	2.549172119140625	1.162304397583008	-0.142846923828125	2.5087734375	1.07200407409668	-0.1055030517578125
48	1.566666000000001	2.525062744140625	1.166223678588867	0.1750821533203125	2.502164794921875	1.344839050292969	0.1554359130859375	2.47277685546875	1.484912506103516	0.1333509521484375	2.48733837890625	1.704397705078125	0.1477664794921875	2.46578125	1.6678427734375	0.173763427734375	2.379377685546875	1.628463745117188	0.2835433349609375	2.3658720703125	1.351166229248047	0.3241922607421875	2.27688916015625	1.145005798339844	0.2532037353515625	2.26018603515625	1.048753692626953	0.2492230224609375	2.323989501953125	0.9621590347290039	0.2708465576171875	2.337623046875	1.013721298217773	0.261376953125	2.505740234375	1.668223388671875	0.118336669921875	2.57615576171875	1.636578002929687	0.009384643554687501	2.620263671875	1.361715270996094	-0.0557359619140625	2.54081494140625	1.150683807373047	-0.1333641357421875	2.495890625	1.063488136291504	-0.09514001464843749
49	1.600000000000001	2.52319482421875	1.168303863525391	0.1892618408203125	2.49747900390625	1.347278442382813	0.173143798828125	2.46264111328125	1.486606018066406	0.1522841796875	2.4747255859375	1.706435119628906	0.170419677734375	2.4537607421875	1.669103088378906	0.19599560546875	2.3699697265625	1.620325317382812	0.3044256591796875	2.347973388671875	1.342811187744141	0.3439837646484375	2.2621875	1.137857635498047	0.2644241943359375	2.26140771484375	1.040000663757324	0.2692501220703125	2.31021826171875	0.9425123977661133	0.2834544677734375	2.32605322265625	1.009379417419433	0.2747655029296875	2.49336962890625	1.670921081542969	0.1401685791015625	2.565107421875	1.63891650390625	0.0318385009765625	2.6071728515625	1.365255798339844	-0.0418017578125	2.540708984375	1.152040634155273	-0.1268648681640625	2.493271484375	1.063512496948242	-0.09458740234375
50	1.633333	2.51283837890625	1.163577072143555	0.2068323974609375	2.48584619140625	1.343253143310547	0.191394287109375	2.44733056640625	1.482053100585937	0.1689853515625	2.457526123046875	1.702831787109375	0.1888106689453125	2.43657470703125	1.6649853515625	0.2140784912109375	2.3503369140625	1.611595764160156	0.3192490234375	2.33201953125	1.333357269287109	0.36424072265625	2.24409326171875	1.130597640991211	0.27847900390625	2.23690234375	1.032570163726807	0.283521728515625	2.291103515625	0.9363444442749024	0.283147216796875	2.30364453125	1.002126914978027	0.285302001953125	2.47677978515625	1.667521911621094	0.1583267822265625	2.54906689453125	1.632652587890625	0.0505013427734375	2.60522607421875	1.36024267578125	-0.0234068603515625	2.52620849609375	1.15228385925293	-0.1136220703125	2.47984521484375	1.065191482543945	-0.0749542236328125
51	1.666666	2.513815185546875	1.157419067382812	0.2143636474609375	2.48538916015625	1.335966369628906	0.201564697265625	2.445033203125	1.473480651855469	0.1801866455078125	2.45119189453125	1.693050354003906	0.20018505859375	2.43000341796875	1.655123474121094	0.2245208740234375	2.33995068359375	1.6076025390625	0.3280780029296875	2.322668701171875	1.331777221679687	0.3774725341796875	2.22711181640625	1.13829133605957	0.2828436279296875	2.196999755859375	1.046906707763672	0.3005150146484375	2.2735234375	0.9737054100036621	0.3294378662109375	2.279588134765625	1.016478904724121	0.3287315673828125	2.471958984375	1.658245971679687	0.1706292724609375	2.548361328125	1.624580444335938	0.06632263183593751	2.594293701171875	1.352206970214844	-0.0080509033203125	2.52157861328125	1.14659309387207	-0.104863037109375	2.47897314453125	1.056962707519531	-0.06956274414062499
52	1.7	2.510889892578125	1.154039367675781	0.226443603515625	2.480055419921875	1.332242218017578	0.2162950439453125	2.436044921875	1.468756408691406	0.1963804931640625	2.44155908203125	1.687737731933594	0.22097412109375	2.42097021484375	1.64922021484375	0.244828369140625	2.33697802734375	1.601629638671875	0.353207275390625	2.31809375	1.324797332763672	0.3947646484375	2.207075439453125	1.135158264160156	0.310116943359375	2.1950869140625	1.038213027954102	0.3141318359375	2.2764189453125	0.9736960220336914	0.34960595703125	2.2827568359375	1.023081924438477	0.350497314453125	2.461962890625	1.653696533203125	0.1903486328125	2.5406474609375	1.621285095214844	0.0874576416015625	2.593886474609375	1.352147888183594	0.0071002197265625	2.522266845703125	1.147994232177734	-0.0931893310546875	2.4732783203125	1.059511367797852	-0.063999267578125
53	1.733333	2.512369873046875	1.151262725830078	0.239822998046875	2.4811572265625	1.330487976074219	0.231634521484375	2.434808837890625	1.467198669433594	0.21273486328125	2.43416552734375	1.687439453125	0.2373187255859375	2.41496240234375	1.648135009765625	0.26160009765625	2.330658935546875	1.59032080078125	0.365727783203125	2.312745361328125	1.314962371826172	0.42423779296875	2.208600830078125	1.12284814453125	0.333156005859375	2.191240234375	1.026583953857422	0.32351953125	2.27463916015625	0.9569317436218262	0.342451904296875	2.28760693359375	1.016841251373291	0.367169189453125	2.45525048828125	1.653817626953125	0.2062532958984375	2.53298876953125	1.621214233398438	0.101783935546875	2.590040283203125	1.352572448730469	0.0170350341796875	2.5052783203125	1.153438339233398	-0.08610974121093749	2.4575419921875	1.063566848754883	-0.0570462646484375
54	1.766666	2.51404541015625	1.151461975097656	0.2578515625	2.48060498046875	1.331104949951172	0.2534530029296875	2.430913818359375	1.467337585449219	0.2354521484375	2.429486328125	1.6889599609375	0.25434423828125	2.41016015625	1.65010205078125	0.2796092529296875	2.3210390625	1.598720520019531	0.3838572998046875	2.288831298828125	1.322642181396484	0.4377159423828125	2.18446875	1.134645812988281	0.3365635986328125	2.18706640625	1.036301109313965	0.3439366455078125	2.2706982421875	0.9667469177246094	0.3645157470703125	2.1976435546875	0.9938875999450684	0.3192091064453125	2.450951416015625	1.654474670410156	0.224195556640625	2.52707080078125	1.623411743164062	0.1174490966796875	2.57175341796875	1.353405303955078	0.02624072265625	2.49326708984375	1.153147430419922	-0.0816544189453125	2.45327880859375	1.059014572143555	-0.052959228515625
55	1.8	2.515166748046875	1.152604568481445	0.261869873046875	2.481157470703125	1.332713500976562	0.2616400146484375	2.42863818359375	1.468505981445313	0.2450859375	2.4236376953125	1.690494934082031	0.26624658203125	2.40443017578125	1.650991577148437	0.2908717041015625	2.311792724609375	1.602056213378906	0.3937977294921875	2.28015771484375	1.324441284179688	0.4441417236328125	2.18237939453125	1.127187759399414	0.3529715576171875	2.16741796875	1.02941764831543	0.3550570068359375	2.22300830078125	0.9357097473144531	0.3763319091796875	2.17961474609375	0.9880879554748535	0.3109417724609375	2.44614892578125	1.656544067382812	0.236017333984375	2.52540966796875	1.624799133300781	0.1313018798828125	2.57188037109375	1.356902099609375	0.0325306396484375	2.4877080078125	1.159917144775391	-0.0785552978515625	2.44936962890625	1.064094512939453	-0.0521971435546875
56	1.833333000000001	2.51193017578125	1.155675491333008	0.263301513671875	2.47873388671875	1.334919372558594	0.266017578125	2.425287841796875	1.469609191894531	0.2503603515625	2.41765185546875	1.690294860839844	0.27183154296875	2.3988251953125	1.65073486328125	0.29610888671875	2.3058232421875	1.59879296875	0.3960732421875	2.26545654296875	1.3230693359375	0.441822265625	2.173072265625	1.118586822509766	0.365479736328125	2.15160693359375	1.023041702270508	0.355825439453125	2.191212890625	0.9350825958251954	0.40955859375	2.152654296875	0.9909352531433105	0.319229248046875	2.44063623046875	1.656847229003906	0.2418519287109375	2.52308642578125	1.627802856445312	0.1397779541015625	2.57875732421875	1.363055847167969	0.041789794921875	2.489012939453125	1.174731094360352	-0.076899658203125	2.44134765625	1.082246047973633	-0.056897216796875
57	1.866666	2.51087060546875	1.152901184082031	0.26066552734375	2.478635498046875	1.331078308105469	0.265290771484375	2.43141552734375	1.46758251953125	0.25504833984375	2.41986865234375	1.686650085449219	0.276507080078125	2.40169384765625	1.647004760742187	0.300471435546875	2.30821728515625	1.595594787597656	0.398873779296875	2.24781103515625	1.325120178222656	0.442559326171875	2.172053466796875	1.105058029174805	0.406747314453125	2.14389013671875	1.024343292236328	0.35931884765625	2.188821533203125	0.9388403205871582	0.411330810546875	2.15952734375	0.9895689849853515	0.3259453125	2.443473876953125	1.653850158691406	0.246845703125	2.52745166015625	1.627471435546875	0.1464521484375	2.5717392578125	1.364605102539062	0.0432042236328125	2.47662451171875	1.18298876953125	-0.0785762939453125	2.43171923828125	1.090826568603516	-0.054703125
58	1.9	2.51457373046875	1.142807037353516	0.2551026611328125	2.480150390625	1.320964477539063	0.2594581298828125	2.43460009765625	1.458499206542969	0.2514171142578125	2.42179296875	1.678112365722656	0.2712318115234375	2.404262939453125	1.638465698242187	0.2958792724609375	2.309873046875	1.590471740722656	0.3955721435546875	2.243103515625	1.321549835205078	0.4431553955078125	2.1626923828125	1.099856079101563	0.4350501708984375	2.136102294921875	1.081762893676758	0.3425142822265625	2.18364111328125	1.058821960449219	0.4389439697265625	2.1300966796875	1.048480728149414	0.3101834716796875	2.44519677734375	1.64515673828125	0.2414072265625	2.5292666015625	1.622872863769531	0.1397373046875	2.56980908203125	1.36004736328125	0.0332506103515625	2.4740224609375	1.178629516601563	-0.0892684326171875	2.424544921875	1.089741806030273	-0.0613883056640625
59	1.933333	2.5177568359375	1.138255142211914	0.2517301025390625	2.48107080078125	1.315890228271484	0.255799560546875	2.43789990234375	1.454240295410156	0.2500260009765625	2.4264267578125	1.673905639648438	0.2690400390625	2.409082275390625	1.634468139648438	0.29410888671875	2.3195361328125	1.585789672851563	0.397771484375	2.2425888671875	1.319086669921875	0.441637939453125	2.1567822265625	1.099518249511719	0.4338623046875	2.131497314453125	1.084993209838867	0.340379638671875	2.17397802734375	1.067726181030273	0.440240234375	2.12805810546875	1.063458969116211	0.30277978515625	2.44922314453125	1.640721984863281	0.239033935546875	2.533967041015625	1.622627868652344	0.1371649169921875	2.568042724609375	1.360268829345703	0.0276259765625	2.467520751953125	1.182233322143555	-0.0958634033203125	2.4216396484375	1.094158386230469	-0.060439453125
60	1.966666	2.520533203125	1.140143325805664	0.254295166015625	2.48693505859375	1.318061187744141	0.25419970703125	2.446702880859375	1.456842559814453	0.2456080322265625	2.4374990234375	1.676040283203125	0.2660186767578125	2.41952978515625	1.636704772949219	0.2906026611328125	2.32841748046875	1.588121398925781	0.3925179443359375	2.24553076171875	1.324777862548828	0.4418778076171875	2.147098388671875	1.113235641479492	0.4107388916015625	2.109918212890625	1.098228927612305	0.3216153564453125	2.1679970703125	1.073270751953125	0.4112254638671875	2.1160478515625	1.062511016845703	0.2810220947265625	2.46015380859375	1.642881652832031	0.2360474853515625	2.542524169921875	1.626475769042969	0.1323173828125	2.579087646484375	1.365712738037109	0.02129296875	2.4753349609375	1.190274566650391	-0.1023079833984375	2.4203134765625	1.110568939208984	-0.0611759033203125
61	2	2.528107177734375	1.134831771850586	0.241755126953125	2.49401708984375	1.312304992675781	0.241753662109375	2.45457958984375	1.451111145019531	0.23464111328125	2.45429443359375	1.669697998046875	0.2588065185546875	2.43603369140625	1.63068896484375	0.2835040283203125	2.349982421875	1.590107849121094	0.3926683349609375	2.25952197265625	1.330390930175781	0.4448333740234375	2.14584423828125	1.130461288452148	0.3968399658203125	2.10654150390625	1.108341491699219	0.3103519287109375	2.168560302734375	1.094941040039062	0.3995394287109375	2.121197265625	1.074403045654297	0.2665323486328125	2.474345458984375	1.636332763671875	0.2274029541015625	2.548197265625	1.616692993164063	0.11828662109375	2.5914287109375	1.359578735351562	0.002643798828125	2.4829755859375	1.183490798950195	-0.1149786376953125	2.427161376953125	1.112178787231445	-0.0617860107421875
62	2.033333	2.53185302734375	1.130114883422852	0.230245361328125	2.50102099609375	1.307372009277344	0.2295706787109375	2.46693115234375	1.446970336914063	0.2232996826171875	2.46946044921875	1.664590270996094	0.247243408203125	2.450220458984375	1.626051086425781	0.2714910888671875	2.36148046875	1.588201782226562	0.3786192626953125	2.262333984375	1.33347525024414	0.4329454345703125	2.1376884765625	1.145259872436523	0.3717083740234375	2.100350341796875	1.114994400024414	0.2873270263671875	2.15995458984375	1.102465316772461	0.3776881103515625	2.10260986328125	1.075337097167969	0.2546431884765625	2.48952587890625	1.631051025390625	0.21639013671875	2.56159228515625	1.610388549804687	0.1069857177734375	2.6028251953125	1.356127197265625	-0.0125313720703125	2.49350634765625	1.180624572753906	-0.1280894775390625	2.41767236328125	1.118177185058594	-0.092278564453125
63	2.066666000000001	2.52032373046875	1.11750666809082	0.220876220703125	2.49558056640625	1.295482055664062	0.219205322265625	2.469731689453125	1.436692687988281	0.21384033203125	2.47224658203125	1.654120300292969	0.23701953125	2.451830810546875	1.615812683105469	0.2605361328125	2.357603271484375	1.577490051269531	0.362439697265625	2.245358642578125	1.328695861816406	0.416986572265625	2.11562109375	1.151253860473633	0.3378828125	2.091325439453125	1.119299545288086	0.249591064453125	2.12741748046875	1.109009590148926	0.351750732421875	2.09103759765625	1.069186813354492	0.225992431640625	2.49343212890625	1.620410888671875	0.207218994140625	2.56615966796875	1.599304809570313	0.0985399169921875	2.60985546875	1.344901977539062	-0.0189407958984375	2.48776904296875	1.1827548828125	-0.140466552734375	2.40798095703125	1.126374008178711	-0.1035794677734375
64	2.100000000000001	2.5225869140625	1.113006355285645	0.2100792236328125	2.499491455078125	1.291026733398438	0.2071422119140625	2.475134521484375	1.432334594726562	0.2008316650390625	2.4797490234375	1.649632019042969	0.2230694580078125	2.4588916015625	1.611665954589844	0.2466610107421875	2.36505810546875	1.574790954589844	0.3492801513671875	2.24797802734375	1.328995239257813	0.4059615478515625	2.11434619140625	1.153398742675781	0.3298902587890625	2.077693603515625	1.124809951782227	0.2448641357421875	2.12112255859375	1.088446212768555	0.3376851806640625	2.05842041015625	1.084163154602051	0.2254761962890625	2.500674560546875	1.615614074707031	0.1935103759765625	2.573544677734375	1.5937578125	0.0852181396484375	2.61666650390625	1.339342468261719	-0.0318424072265625	2.49382666015625	1.178098159790039	-0.1534039306640625	2.416912841796875	1.122917572021484	-0.1095213623046875
65	2.133333	2.53142138671875	1.096581893920898	0.191797119140625	2.500048095703125	1.273425048828125	0.18090380859375	2.47883740234375	1.415566467285156	0.174703857421875	2.4906162109375	1.631916259765625	0.206327392578125	2.47010302734375	1.593339599609375	0.229454833984375	2.37564306640625	1.559024597167969	0.33283203125	2.26817578125	1.311367004394531	0.4020859375	2.122769775390625	1.162714385986328	0.294941162109375	2.08798583984375	1.148649871826172	0.205363525390625	2.128555419921875	1.132183563232422	0.30516162109375	2.088679443359375	1.118449859619141	0.164962890625	2.50890576171875	1.598719543457031	0.174027587890625	2.5706923828125	1.592939697265625	0.056802490234375	2.6324326171875	1.339854278564453	-0.0562572021484375	2.48542138671875	1.188364273071289	-0.16374267578125	2.426713134765625	1.124325119018555	-0.10554443359375
66	2.166666	2.5500927734375	1.083831207275391	0.1758160400390625	2.51341357421875	1.260149963378906	0.163524658203125	2.49377490234375	1.403069519042969	0.159789306640625	2.506989501953125	1.618866088867188	0.1986697998046875	2.486423828125	1.579507202148438	0.2207486572265625	2.39510107421875	1.547726257324219	0.3283172607421875	2.280642578125	1.298402465820312	0.3823189697265625	2.13182861328125	1.171852416992188	0.2522723388671875	2.09027978515625	1.146334396362305	0.1679215087890625	2.12797900390625	1.134391708374023	0.2698489990234375	2.0800341796875	1.108787384033203	0.1365406494140625	2.52487255859375	1.58658251953125	0.164998779296875	2.583748291015625	1.57963818359375	0.0458712158203125	2.64506201171875	1.325120422363281	-0.066497314453125	2.482464111328125	1.200477508544922	-0.1869205322265625	2.40763916015625	1.132976226806641	-0.1577685546875
67	2.2	2.5650810546875	1.075780464172363	0.143168701171875	2.526814208984375	1.2525048828125	0.135320068359375	2.505206787109375	1.395575012207031	0.135056884765625	2.521829833984375	1.610540771484375	0.1800419921875	2.50030224609375	1.570864379882813	0.200896728515625	2.404	1.527213623046875	0.3001552734375	2.292518310546875	1.274964141845703	0.350510986328125	2.12803759765625	1.175336730957031	0.214919921875	2.077090087890625	1.172952545166016	0.131603759765625	2.1294345703125	1.152578262329102	0.225739013671875	2.0629599609375	1.108252227783203	0.1011851806640625	2.5395341796875	1.57878466796875	0.14558740234375	2.596939453125	1.577465148925781	0.02516064453125	2.671455078125	1.332128356933594	-0.1007474365234375	2.494193115234375	1.212501022338867	-0.20583056640625	2.435926025390625	1.140265655517578	-0.1563294677734375
68	2.233333	2.57690380859375	1.058679252624512	0.1344136962890625	2.53835693359375	1.234870147705078	0.1216343994140625	2.519553955078125	1.378176239013672	0.1195657958984375	2.52656103515625	1.595055419921875	0.1560118408203125	2.50648876953125	1.555398193359375	0.1781949462890625	2.41506640625	1.518877319335938	0.2844876708984375	2.305667724609375	1.265097991943359	0.3299371337890625	2.135861328125	1.207428802490234	0.1779681396484375	2.08308203125	1.192145202636719	0.0973162841796875	2.137697998046875	1.180110046386719	0.1914696044921875	2.0896923828125	1.193903732299805	0.0511483154296875	2.54598583984375	1.562769897460937	0.1230819091796875	2.611177734375	1.56746630859375	0.0069254150390625	2.687520263671875	1.322355194091797	-0.117677734375	2.505578125	1.203143371582031	-0.2143621826171875	2.44490087890625	1.136396286010742	-0.16046875
69	2.266666	2.5887734375	1.052082427978516	0.128045166015625	2.54801123046875	1.230213882446289	0.111621826171875	2.52639501953125	1.375185852050781	0.106140380859375	2.53344970703125	1.593184509277344	0.153854736328125	2.51259765625	1.551971435546875	0.1740419921875	2.41623095703125	1.510330261230469	0.27695947265625	2.3063271484375	1.249002731323242	0.296786865234375	2.14206982421875	1.216150802612305	0.126981689453125	2.08646875	1.201012802124023	0.0464476318359375	2.14016748046875	1.17567903137207	0.140378173828125	2.08002978515625	1.203055358886719	0.00560498046875	2.5536396484375	1.562011840820313	0.119229248046875	2.62198583984375	1.569104248046875	0.00273974609375	2.70521044921875	1.327991149902344	-0.1343260498046875	2.5108154296875	1.21258952331543	-0.2193907470703125	2.44952685546875	1.148736297607422	-0.159931884765625
70	2.3	2.594836669921875	1.047585861206055	0.1149710693359375	2.55383154296875	1.224751037597656	0.095771240234375	2.531569091796875	1.369030120849609	0.0881156005859375	2.5381640625	1.584031311035156	0.1451097412109375	2.517075927734375	1.542156066894531	0.1631558837890625	2.4185869140625	1.494631591796875	0.2606734619140625	2.298991455078125	1.237924743652344	0.2557860107421875	2.13829833984375	1.232970092773437	0.0806661376953125	2.07279248046875	1.216757446289062	0.008643920898437501	2.13182177734375	1.177627136230469	0.093792724609375	2.0680888671875	1.21070654296875	-0.0375494384765625	2.55871826171875	1.554453063964844	0.1095604248046875	2.625752685546875	1.562803283691406	-0.0070838623046875	2.72192333984375	1.330229064941406	-0.1483282470703125	2.52345166015625	1.219329193115234	-0.227472900390625	2.454862060546875	1.169330642700195	-0.1635301513671875
71	2.333333000000001	2.6005615234375	1.037079315185547	0.114045166015625	2.559994384765625	1.214245590209961	0.0934642333984375	2.5360361328125	1.358124084472656	0.083062255859375	2.54156884765625	1.574998107910156	0.13287646484375	2.5207529296875	1.533618469238281	0.152364990234375	2.426854736328125	1.485722351074219	0.25419873046875	2.30062646484375	1.234119613647461	0.222030029296875	2.1325341796875	1.260223937988281	0.0558656005859375	2.08787939453125	1.239232192993164	-0.0296451416015625	2.13662353515625	1.233361923217773	0.069666259765625	2.076361328125	1.239205551147461	-0.06564770507812499	2.5622080078125	1.54435888671875	0.0982664794921875	2.632994140625	1.555373779296875	-0.015961181640625	2.74219091796875	1.320379577636719	-0.1432099609375	2.54163232421875	1.219219711303711	-0.2299891357421875	2.45804736328125	1.193405746459961	-0.169599609375
72	2.366666	2.60075927734375	1.03054426574707	0.106462646484375	2.561333740234375	1.20678759765625	0.0856533203125	2.53716162109375	1.349641998291016	0.07421838378906249	2.5413466796875	1.565978393554687	0.12029638671875	2.520141845703125	1.525169311523437	0.139779052734375	2.4184619140625	1.488080902099609	0.23727099609375	2.3043720703125	1.231730590820312	0.213576171875	2.13912255859375	1.293216033935547	0.0561927490234375	2.10140283203125	1.25836865234375	-0.0274180908203125	2.1423994140625	1.269147613525391	0.0742015380859375	2.1123505859375	1.267071807861328	-0.0710086669921875	2.562773193359375	1.534970947265625	0.08696777343750001	2.63256201171875	1.5478291015625	-0.026708984375	2.77180224609375	1.319853332519531	-0.1314052734375	2.57246435546875	1.221378662109375	-0.2199921875	2.467400146484375	1.224313201904297	-0.20927783203125
73	2.4	2.605154296875	1.027666381835938	0.1001822509765625	2.5675556640625	1.2044306640625	0.08093212890625	2.54404833984375	1.347394134521484	0.070027099609375	2.551759033203125	1.563369995117188	0.117022216796875	2.52939794921875	1.522938720703125	0.135954833984375	2.42303466796875	1.484305267333984	0.227611328125	2.2913974609375	1.238844848632813	0.1867705078125	2.141700439453125	1.324592956542969	0.0253306884765625	2.093037353515625	1.274208190917969	-0.0433388671875	2.14895263671875	1.304021179199219	0.0466669921875	2.10675634765625	1.274750823974609	-0.09325854492187501	2.57314453125	1.532066528320313	0.08396728515625	2.64461474609375	1.548508422851563	-0.0281458740234375	2.77263671875	1.318388702392578	-0.1418533935546875	2.57096630859375	1.230365051269531	-0.2358096923828125	2.4735087890625	1.230451934814453	-0.1950985107421875
74	2.433333	2.60477001953125	1.018830505371094	0.09347863769531251	2.570255859375	1.198519805908203	0.07463037109374999	2.54728369140625	1.343279052734375	0.0627322998046875	2.553557861328125	1.561906860351562	0.1103563232421875	2.52985888671875	1.521096313476562	0.1284322509765625	2.415678955078125	1.477911590576172	0.2110245361328125	2.259509765625	1.246408538818359	0.1544932861328125	2.11532861328125	1.349065063476563	-0.00631298828125	2.075505615234375	1.302664123535156	-0.0845294189453125	2.115893798828125	1.328192291259766	0.0161123046875	2.0913701171875	1.301492370605469	-0.1297994384765625	2.57670166015625	1.530098022460938	0.078044189453125	2.649173828125	1.546044067382812	-0.0354398193359375	2.80948291015625	1.322692932128906	-0.12868310546875	2.600488525390625	1.238649078369141	-0.2175653076171875	2.4980791015625	1.231038452148437	-0.1878729248046875
75	2.466666	2.603586669921875	1.010658248901367	0.0815850830078125	2.57061181640625	1.190407196044922	0.0641954345703125	2.5482685546875	1.335007995605469	0.052818115234375	2.55282177734375	1.554504516601563	0.094119140625	2.5295693359375	1.514107299804687	0.11338232421875	2.41947802734375	1.471229431152344	0.2010059814453125	2.2538125	1.251953094482422	0.1280225830078125	2.10584130859375	1.350049926757813	-0.031470458984375	2.048996337890625	1.315577331542969	-0.1049388427734375	2.11230810546875	1.325791473388672	-0.0141131591796875	2.05669140625	1.323345458984375	-0.1536954345703125	2.576091796875	1.522051574707031	0.06271105957031251	2.658066162109375	1.540991394042969	-0.043275146484375	2.793932861328125	1.304268768310547	-0.140458251953125	2.58185791015625	1.242318939208984	-0.23840771484375	2.49239990234375	1.228948181152344	-0.1818397216796875
76	2.5	2.600012451171875	1.009999206542969	0.0824381103515625	2.568675537109375	1.189493743896484	0.065303955078125	2.54926123046875	1.334147216796875	0.05505029296875	2.549919921875	1.554187622070312	0.0894388427734375	2.52653564453125	1.514249755859375	0.1090936279296875	2.415100830078125	1.479485382080078	0.1978533935546875	2.24280029296875	1.266455780029297	0.12511083984375	2.098943603515625	1.371277252197266	-0.0327713623046875	2.04804736328125	1.325755920410156	-0.1041495361328125	2.10378466796875	1.350331604003906	-0.011542724609375	2.062931396484375	1.325649627685547	-0.153701171875	2.57455517578125	1.521161865234375	0.0599801025390625	2.65947900390625	1.535873901367188	-0.0438052978515625	2.8244462890625	1.306716644287109	-0.1046549072265625	2.620437255859375	1.238694244384766	-0.2133038330078125	2.522232421875	1.253170288085937	-0.17511572265625
77	2.533333	2.599884765625	1.003669876098633	0.07919482421875	2.56794287109375	1.18241438293457	0.060863037109375	2.54748046875	1.326396057128906	0.0491527099609375	2.54660498046875	1.546399291992187	0.0794888916015625	2.523189697265625	1.506816955566406	0.0994620361328125	2.41314697265625	1.478088134765625	0.191381591796875	2.21541357421875	1.29107080078125	0.1149898681640625	2.07353466796875	1.388512329101562	-0.0483104248046875	2.0169501953125	1.347379150390625	-0.1176572265625	2.077901611328125	1.36712548828125	-0.02758642578125	2.02947412109375	1.346954711914063	-0.16760302734375	2.571751953125	1.51306640625	0.0510711669921875	2.655509521484375	1.53027587890625	-0.05278564453125	2.844615966796875	1.315232971191406	-0.08372265625	2.64705615234375	1.238194961547852	-0.196686767578125	2.544025390625	1.254954849243164	-0.177914794921875
78	2.566666000000001	2.602464599609375	0.9970518798828125	0.07858984375	2.568334228515625	1.174121643066406	0.06079296875	2.54511376953125	1.316618774414062	0.0489117431640625	2.547514404296875	1.535548095703125	0.07517529296875	2.522252685546875	1.497139312744141	0.0942818603515625	2.4030849609375	1.471759063720703	0.173254638671875	2.1902041015625	1.302108001708984	0.104839111328125	2.0662021484375	1.410413726806641	-0.0636527099609375	2.015341796875	1.363510955810547	-0.13278271484375	2.0647451171875	1.392746429443359	-0.039242919921875	2.029456420898438	1.354370513916016	-0.1779608154296875	2.57331591796875	1.501395660400391	0.04904345703125	2.66039990234375	1.517960205078125	-0.0508765869140625	2.867317138671875	1.320540679931641	-0.0503487548828125	2.67166015625	1.240426574707031	-0.16084765625	2.56697802734375	1.250272613525391	-0.15498681640625
79	2.600000000000001	2.60057763671875	0.9887444458007812	0.07516735839843749	2.5663046875	1.164475555419922	0.055285888671875	2.54398828125	1.306172058105469	0.0424622802734375	2.54936767578125	1.523610717773437	0.06981884765625	2.522715576171875	1.485833251953125	0.0874820556640625	2.4000478515625	1.463356262207031	0.1601634521484375	2.180798583984375	1.306990905761719	0.0870966796875	2.06021533203125	1.410184387207031	-0.08511791992187499	2.011940673828125	1.361949798583984	-0.154375732421875	2.057145263671875	1.393831176757812	-0.060331787109375	2.025606323242187	1.35154443359375	-0.1976583251953125	2.5754892578125	1.489287902832031	0.0448154296875	2.660794921875	1.507302001953125	-0.0553436279296875	2.860587890625	1.307061889648438	-0.026714599609375	2.65793994140625	1.265692901611328	-0.1427607421875	2.56956689453125	1.283221160888672	-0.0894412841796875
80	2.633333	2.594858154296875	0.9753388824462891	0.0714227294921875	2.56444482421875	1.151581802368164	0.0530699462890625	2.54580078125	1.293650695800781	0.041781005859375	2.540978759765625	1.511864562988281	0.056843505859375	2.51586474609375	1.474025146484375	0.07626708984375	2.4012197265625	1.452680908203125	0.1608482666015625	2.172662109375	1.316891662597656	0.0779326171875	2.053921875	1.420117065429688	-0.094914306640625	2.003814331054687	1.365340026855469	-0.1574053955078125	2.052300048828125	1.405919616699219	-0.0687503662109375	2.013594604492187	1.352165588378906	-0.1996053466796875	2.5689169921875	1.477500610351562	0.0341644287109375	2.66268505859375	1.492677856445312	-0.0582535400390625	2.88139453125	1.320488525390625	-0.003196044921875	2.686119873046875	1.262806091308594	-0.1238746337890625	2.5963193359375	1.280421203613281	-0.073452880859375
81	2.666666	2.589154296875	0.9700372848510742	0.057057373046875	2.555636474609375	1.144727905273438	0.0372066650390625	2.53243701171875	1.285230651855469	0.0232554931640625	2.531381103515625	1.502453063964844	0.039149658203125	2.507343505859375	1.465018615722656	0.06009814453125	2.392548828125	1.448056762695312	0.1443712158203125	2.153971923828125	1.323722320556641	0.0774332275390625	2.039868408203125	1.4270400390625	-0.097060546875	1.981570678710938	1.374921020507812	-0.15378125	2.037747436523437	1.414898681640625	-0.0701322021484375	1.991825439453125	1.356238525390625	-0.196051513671875	2.557109375	1.467991271972656	0.014572021484375	2.6511416015625	1.482812866210937	-0.0767794189453125	2.886391357421875	1.335787811279297	-0.0235311279296875	2.697955322265625	1.251980010986328	-0.1375035400390625	2.607101318359375	1.267994140625	-0.08945971679687501
82	2.7	2.59160205078125	0.9619824523925782	0.0452459716796875	2.557358154296875	1.136349411010742	0.02646240234375	2.5327099609375	1.276391357421875	0.012771240234375	2.53307177734375	1.493076721191406	0.03096875	2.50934765625	1.455594116210937	0.05199951171875	2.39547119140625	1.446259643554688	0.1382841796875	2.1545751953125	1.324268676757812	0.07750537109375	2.034353637695312	1.428507751464844	-0.0917451171875	1.974297729492188	1.376960571289062	-0.1468614501953125	2.033172241210937	1.416171691894531	-0.064953125	1.984940551757812	1.357848266601563	-0.1900196533203125	2.55805029296875	1.458816772460938	0.0055146484375	2.647646484375	1.479623474121094	-0.08876831054687501	2.866595703125	1.309536437988281	-0.037151123046875	2.698333984375	1.228615829467773	-0.1802578125	2.6010390625	1.247493118286133	-0.149257080078125
83	2.733333	2.5999921875	0.9562525177001953	0.079275390625	2.567787109375	1.131094024658203	0.0615013427734375	2.54464306640625	1.271474243164062	0.048842041015625	2.54410986328125	1.487711181640625	0.07154174804687501	2.518638671875	1.449912780761719	0.08976428222656251	2.3979765625	1.439622680664062	0.16612255859375	2.162263671875	1.320767242431641	0.0830347900390625	2.057302978515625	1.429431030273437	-0.0933990478515625	2.00175048828125	1.379603179931641	-0.1544793701171875	2.053825439453125	1.416566589355469	-0.06711718749999999	2.015611450195312	1.361474334716797	-0.19696923828125	2.570995361328125	1.453876342773438	0.04751171875	2.66796826171875	1.476168640136719	-0.0387752685546875	2.881254150390625	1.303632385253906	0.0264666748046875	2.724568359375	1.227056182861328	-0.1313741455078125	2.6252421875	1.245982696533203	-0.10776318359375
84	2.766666	2.59628857421875	0.9514407272338867	0.07146362304687499	2.563053955078125	1.126748794555664	0.0560526123046875	2.5395	1.267578308105469	0.0454666748046875	2.5470673828125	1.483413879394531	0.0747451171875	2.51951904296875	1.44609326171875	0.091155517578125	2.396108642578125	1.433162353515625	0.16324072265625	2.160352294921875	1.315200866699219	0.0768685302734375	2.059484375	1.433455688476563	-0.09648754882812501	2.000299194335938	1.382476135253906	-0.153428466796875	2.0574375	1.421186401367188	-0.0697454833984375	2.001665893554688	1.368684692382812	-0.193546875	2.57329931640625	1.449133239746094	0.0503841552734375	2.660876953125	1.469354187011719	-0.046312255859375	2.870142578125	1.288750122070312	0.0127266845703125	2.69752978515625	1.220854873657227	-0.1328314208984375	2.60202001953125	1.252622024536133	-0.10634375
85	2.8	2.590967041015625	0.9527359313964844	0.0601495361328125	2.55294677734375	1.129097198486328	0.043301025390625	2.5273701171875	1.271262817382812	0.0323963623046875	2.55244970703125	1.486013610839844	0.07569580078125	2.52202099609375	1.449489196777344	0.0904710693359375	2.39173583984375	1.436332458496094	0.1531829833984375	2.15293994140625	1.308231536865234	0.080100341796875	2.046484985351563	1.430421813964844	-0.09086328125	1.984913940429688	1.379734069824219	-0.14747265625	2.045232788085937	1.417765197753906	-0.06404968261718751	1.983614624023438	1.367104309082031	-0.1876483154296875	2.57579296875	1.451088073730469	0.0483084716796875	2.65648779296875	1.469442687988281	-0.0565347900390625	2.86516943359375	1.277825653076172	-0.017573974609375	2.69968408203125	1.201675018310547	-0.1715904541015625	2.6014365234375	1.234041198730469	-0.1518787841796875
86	2.833333000000001	2.59042822265625	0.9501861267089844	0.0534971923828125	2.55283056640625	1.127280731201172	0.0381978759765625	2.526696044921875	1.269787322998047	0.0278834228515625	2.55390380859375	1.485294799804687	0.069123046875	2.523794921875	1.448857482910156	0.08516748046875	2.393548583984375	1.433122253417969	0.1482728271484375	2.15353515625	1.307757263183594	0.07160913085937499	2.046955810546875	1.436868896484375	-0.09501171875	1.984875366210938	1.38846875	-0.1534920654296875	2.0456494140625	1.42314013671875	-0.068559326171875	1.974830932617188	1.382326904296875	-0.1899287109375	2.576281982421875	1.450037414550781	0.0411141357421875	2.653045166015625	1.463253295898437	-0.06783435058593749	2.8667783203125	1.274527770996094	-0.037407958984375	2.6898623046875	1.205337219238281	-0.182756591796875	2.5950576171875	1.246467041015625	-0.1610972900390625
87	2.866666	2.58530908203125	0.950827377319336	0.0414281005859375	2.54695703125	1.127541366577149	0.0254439697265625	2.523925537109375	1.27052685546875	0.016143798828125	2.55470361328125	1.484937072753906	0.0595328369140625	2.5250927734375	1.448491760253906	0.0763367919921875	2.397605224609375	1.435574096679687	0.1451708984375	2.15546923828125	1.309522338867187	0.0777398681640625	2.054338623046875	1.429421997070313	-0.09859423828125	1.991493530273438	1.378786254882812	-0.154152587890625	2.05236669921875	1.417707946777344	-0.07127819824218749	1.968227661132812	1.380681823730469	-0.1812879638671875	2.575473388671875	1.450013977050781	0.029985107421875	2.640851318359375	1.465912109375	-0.085685302734375	2.855049072265625	1.276798034667969	-0.06468640136718749	2.682559326171875	1.175972885131836	-0.1958260498046875	2.5881845703125	1.222722305297852	-0.189686767578125
88	2.9	2.586740234375	0.9518875579833984	0.03795556640625	2.54976318359375	1.128711013793945	0.0235389404296875	2.525537109375	1.271251708984375	0.01431396484375	2.554262939453125	1.485671691894531	0.0571370849609375	2.52552880859375	1.448892578125	0.0744739990234375	2.39977099609375	1.437000793457031	0.14609375	2.15735302734375	1.309277954101562	0.08513317871093749	2.05832470703125	1.43468701171875	-0.08799304199218751	1.994328491210938	1.386530456542969	-0.144143798828125	2.05631689453125	1.422571166992187	-0.0610421142578125	1.970749267578125	1.389528442382812	-0.1708299560546875	2.5748701171875	1.451097351074219	0.0272135009765625	2.6447734375	1.471006530761719	-0.08486962890624999	2.8424150390625	1.264530578613281	-0.0954039306640625	2.699990234375	1.144493453979492	-0.2444920654296875	2.59893310546875	1.174137130737305	-0.2437196044921875
89	2.933333	2.5865986328125	0.9446084289550781	0.034888916015625	2.551815185546875	1.120761383056641	0.0199013671875	2.527938232421875	1.262432586669922	0.009515625	2.55159814453125	1.478105010986328	0.041167724609375	2.524282470703125	1.441714569091797	0.060662353515625	2.4035673828125	1.431804718017578	0.139232177734375	2.16099853515625	1.305950286865234	0.08256103515625	2.0652587890625	1.428113677978516	-0.0928785400390625	2.0010048828125	1.380129302978516	-0.1478919677734375	2.06279248046875	1.416568023681641	-0.065651611328125	1.973970825195313	1.386639434814453	-0.1711192626953125	2.572490966796875	1.442842315673828	0.0127669677734375	2.63948486328125	1.458877960205078	-0.100789794921875	2.8502861328125	1.268297821044922	-0.0904171142578125	2.694679443359375	1.142713348388672	-0.218018798828125	2.5993857421875	1.172467468261719	-0.2496129150390625
90	2.966666	2.5878251953125	0.9429757385253906	0.0326148681640625	2.55390771484375	1.119540557861328	0.0184600830078125	2.5299423828125	1.261358459472656	0.0083912353515625	2.55211474609375	1.476937713623047	0.0430513916015625	2.5249443359375	1.440078094482422	0.0619786376953125	2.404175537109375	1.426257476806641	0.1401258544921875	2.16151953125	1.301397277832031	0.0804095458984375	2.06589453125	1.432268402099609	-0.089006103515625	2.001435424804687	1.387029632568359	-0.1462249755859375	2.063447265625	1.419495025634766	-0.0623675537109375	1.97720068359375	1.391907562255859	-0.1719183349609375	2.57335205078125	1.442162811279297	0.014224853515625	2.6392138671875	1.457941741943359	-0.1001741943359375	2.8507880859375	1.267617736816406	-0.0945321044921875	2.6911357421875	1.14458251953125	-0.2200189208984375	2.596326171875	1.176088775634766	-0.251699951171875
91	3	2.58988623046875	0.9413599853515625	0.028322509765625	2.556634765625	1.117376052856445	0.0155721435546875	2.533811767578125	1.258847351074219	0.0068189697265625	2.5508271484375	1.474841430664062	0.0353780517578125	2.524818359375	1.438010925292969	0.0554111328125	2.4060615234375	1.427900207519531	0.136036376953125	2.16507470703125	1.29998095703125	0.08183325195312501	2.07017236328125	1.433407836914062	-0.08459204101562499	2.005404052734375	1.389625732421875	-0.1418919677734375	2.06771533203125	1.42029638671875	-0.0581846923828125	1.982908813476562	1.393607543945313	-0.1688944091796875	2.57262158203125	1.439978149414062	0.007455078125	2.63872998046875	1.459530822753906	-0.10555517578125	2.8464482421875	1.266965087890625	-0.09541699218749999	2.70554736328125	1.127644302368164	-0.2243819580078125	2.61106396484375	1.162255630493164	-0.252074462890625
92	3.033333	2.59389501953125	0.9384294891357422	0.028197021484375	2.56135498046875	1.114951156616211	0.0154844970703125	2.539240234375	1.25683349609375	0.00680419921875	2.555548828125	1.473523529052734	0.033845703125	2.529451171875	1.436707855224609	0.05403564453125	2.410982177734375	1.423730010986328	0.1351915283203125	2.169256103515625	1.297677307128906	0.0771561279296875	2.070916015625	1.430854217529297	-0.0881319580078125	2.006168579101562	1.386294342041016	-0.1451868896484375	2.068880859375	1.417591949462891	-0.0617254638671875	1.98319482421875	1.390178192138672	-0.1718988037109375	2.577658935546875	1.438430633544922	0.006281982421875	2.6467734375	1.456332000732422	-0.105510498046875	2.85286376953125	1.261310760498047	-0.093267578125	2.70832421875	1.126205841064453	-0.2235615234375	2.6142001953125	1.160531280517578	-0.253534912109375
93	3.066666000000001	2.5932685546875	0.9387547760009766	0.0267344970703125	2.55898974609375	1.115428482055664	0.01395068359375	2.53852685546875	1.258006530761719	0.0063653564453125	2.55170947265625	1.475987365722656	0.0290966796875	2.526073486328125	1.439113098144531	0.0500765380859375	2.407961669921875	1.424388549804688	0.132129638671875	2.1689970703125	1.291457397460938	0.07445666503906249	2.06834521484375	1.426689147949219	-0.088634765625	2.004265991210938	1.382135131835938	-0.1468748779296875	2.0664365234375	1.412747375488281	-0.06238330078125	1.981312255859375	1.386118469238281	-0.173707275390625	2.57439794921875	1.44057763671875	0.00217724609375	2.645279296875	1.455171508789062	-0.1094071044921875	2.8514462890625	1.259285278320313	-0.094991943359375	2.7025439453125	1.126600021362305	-0.22399462890625	2.60878466796875	1.159316177368164	-0.2576524658203125
94	3.100000000000001	2.59907958984375	0.9369011535644531	0.0199434814453125	2.5681357421875	1.114306213378906	0.007969970703125001	2.551231689453125	1.257445068359375	0.0013404541015625	2.5656787109375	1.475585540771484	0.0224063720703125	2.539734619140625	1.439023834228516	0.0435921630859375	2.4212607421875	1.425724639892578	0.1254500732421875	2.17617626953125	1.301568359375	0.07376806640625	2.0780654296875	1.433326873779297	-0.09376489257812499	2.011809326171875	1.388736480712891	-0.14954296875	2.075835205078125	1.420373077392578	-0.0667855224609375	1.990841064453125	1.390680877685547	-0.1782110595703125	2.588250732421875	1.439814361572266	-0.0041612548828125	2.660965087890625	1.447078094482422	-0.1153350830078125	2.873897705078125	1.258656677246094	-0.0981805419921875	2.69784228515625	1.155994110107422	-0.220331787109375	2.60781298828125	1.144967987060547	-0.1676595458984375
95	3.133333	2.600822265625	0.9383848266601562	0.0210750732421875	2.56944189453125	1.115893508911133	0.0086256103515625	2.55070166015625	1.258925476074219	0.0010489501953125	2.5678642578125	1.477126281738281	0.0221094970703125	2.5414091796875	1.440854064941406	0.0432958984375	2.42202880859375	1.430956909179687	0.12461328125	2.177626953125	1.303978271484375	0.0748367919921875	2.075627197265625	1.435599792480469	-0.09085290527343751	2.011264282226562	1.389648803710938	-0.14792529296875	2.07380908203125	1.422120788574219	-0.064197265625	1.990774780273437	1.391010620117187	-0.177048583984375	2.590046142578125	1.441028198242188	-0.0044534912109375	2.66487548828125	1.453904235839844	-0.1138865966796875	2.870546875	1.257130798339844	-0.0964256591796875	2.69985986328125	1.156650100708008	-0.2281697998046875	2.60808837890625	1.142245529174805	-0.1792076416015625
96	3.166666	2.598458740234375	0.9395260925292969	0.0171910400390625	2.56381396484375	1.117768524169922	0.0052723388671875	2.545254150390625	1.261925231933594	-0.00084521484375	2.56345751953125	1.481422180175781	0.0220899658203125	2.5364189453125	1.444883483886719	0.042904052734375	2.415603515625	1.427251892089844	0.1226070556640625	2.175375	1.289891265869141	0.0690511474609375	2.065129150390625	1.424947875976562	-0.09085644531250001	2.001711181640625	1.378387329101562	-0.14964990234375	2.06433984375	1.410353515625	-0.0647816162109375	1.981153076171875	1.379876831054688	-0.179077880859375	2.58587255859375	1.445141723632813	-0.004696533203125	2.65521240234375	1.446997985839844	-0.11950634765625	2.87425830078125	1.265088439941406	-0.0819803466796875	2.67480810546875	1.190433349609375	-0.1916927490234375	2.586283447265625	1.133839111328125	-0.1797000732421875
97	3.2	2.59959716796875	0.9439501342773438	0.01585791015625	2.5645234375	1.122473876953125	0.0058804931640625	2.54644384765625	1.266959594726563	0.0018619384765625	2.56756787109375	1.485940826416016	0.0295604248046875	2.54040966796875	1.449186431884766	0.049994384765625	2.420371826171875	1.431089874267578	0.1311094970703125	2.1736982421875	1.3063935546875	0.07401892089843751	2.0582177734375	1.435706634521484	-0.087398193359375	1.9916640625	1.387311859130859	-0.1412547607421875	2.058239013671875	1.422189971923828	-0.0604447021484375	1.977381713867187	1.381961029052734	-0.175745361328125	2.5891611328125	1.449993743896484	0.0015521240234375	2.656445068359375	1.451754486083984	-0.1146815185546875	2.877440185546875	1.270225158691406	-0.0845623779296875	2.68414990234375	1.182830902099609	-0.1965611572265625	2.5891611328125	1.137828033447266	-0.183721435546875
98	3.266666	2.59935205078125	0.9536885375976563	0.01656396484375	2.566597412109375	1.132011413574219	0.0056092529296875	2.54745849609375	1.275822601318359	-0.0005491943359375	2.564958740234375	1.493806365966797	0.0316109619140625	2.538229736328125	1.456371429443359	0.0509619140625	2.4201044921875	1.440142059326172	0.134420654296875	2.17104638671875	1.319545806884766	0.083598388671875	2.050508544921875	1.452847015380859	-0.0695748291015625	1.98284375	1.405907440185547	-0.122766845703125	2.051669921875	1.438813446044922	-0.043503662109375	1.97786962890625	1.395231536865234	-0.1635394287109375	2.58730419921875	1.458860015869141	0.0032139892578125	2.66334765625	1.467868682861328	-0.106619384765625	2.87376025390625	1.274496490478516	-0.0839639892578125	2.701727294921875	1.177179138183594	-0.21855712890625	2.602879638671875	1.147063049316406	-0.196999755859375
99	3.3	2.601442138671875	0.9558772811889649	0.0186026611328125	2.56987548828125	1.133261657714844	0.0076026611328125	2.5506064453125	1.276125793457031	0.0010545654296875	2.56623095703125	1.493259124755859	0.030386962890625	2.53968310546875	1.456136016845703	0.0497900390625	2.42266357421875	1.439214447021484	0.1330943603515625	2.171471435546875	1.326684478759766	0.0839632568359375	2.0493408203125	1.455662872314453	-0.06939135742187499	1.983839111328125	1.407305023193359	-0.12289892578125	2.0505791015625	1.441607696533203	-0.04339111328125	1.983046875	1.394781280517578	-0.16525	2.58898974609375	1.458313751220703	0.0028831787109375	2.66694921875	1.468038238525391	-0.104506591796875	2.882129638671875	1.284562866210937	-0.06994921875	2.69696337890625	1.211118560791016	-0.19953076171875	2.610271484375	1.152199798583984	-0.195357177734375
100	3.333333000000001	2.604114990234375	0.9610541763305664	0.0177431640625	2.572349609375	1.138605346679687	0.005952392578125	2.5541552734375	1.281804046630859	-0.00074169921875	2.572711181640625	1.499290008544922	0.0264605712890625	2.54567138671875	1.462662567138672	0.0462960205078125	2.4282509765625	1.447424896240234	0.129707275390625	2.1785439453125	1.331848297119141	0.07795336914062501	2.0503837890625	1.462454620361328	-0.069483642578125	1.986947631835938	1.413694061279297	-0.12530859375	2.052271484375	1.447232696533203	-0.0441097412109375	1.988329223632813	1.402285369873047	-0.169032958984375	2.59499365234375	1.463729522705078	-0.000768798828125	2.67106396484375	1.467106170654297	-0.110109619140625	2.89089013671875	1.291220062255859	-0.06401855468750001	2.6900439453125	1.228445465087891	-0.1751396484375	2.61246484375	1.160690582275391	-0.1957652587890625
101	3.366665999999999	2.6038017578125	0.9612844390869141	0.018551513671875	2.570473388671875	1.139004806518555	0.007550048828125	2.55303857421875	1.282673767089844	0.002172607421875	2.572236328125	1.500762268066406	0.0279853515625	2.545048828125	1.464259460449219	0.0481199951171875	2.42780712890625	1.446151672363281	0.13176220703125	2.17294091796875	1.337590637207031	0.0871219482421875	2.046358764648438	1.462657043457031	-0.06714794921875	1.986594482421875	1.411159729003906	-0.1249091796875	2.047684814453125	1.447705627441406	-0.0414200439453125	1.988929809570313	1.399698974609375	-0.168017822265625	2.59445751953125	1.464884094238281	0.0009207763671875	2.6710908203125	1.467159362792969	-0.1084132080078125	2.89525537109375	1.294740173339844	-0.066412841796875	2.69485009765625	1.227216842651367	-0.1766640625	2.615884765625	1.160947525024414	-0.1980216064453125
102	3.399999999999999	2.60482470703125	0.9621641693115235	0.0180411376953125	2.572397216796875	1.140459976196289	0.0073172607421875	2.55471044921875	1.2844033203125	0.0018082275390625	2.574421142578125	1.502743713378906	0.029068115234375	2.5471787109375	1.4660771484375	0.04909228515625	2.42979150390625	1.450439025878906	0.13356103515625	2.1753671875	1.34076904296875	0.0854921875	2.048767822265625	1.464784606933594	-0.07036865234375	1.987396484375	1.412937377929687	-0.1264591064453125	2.0501943359375	1.450351806640625	-0.0443258056640625	1.9914521484375	1.399588500976563	-0.1704522705078125	2.59653564453125	1.466932250976563	0.0016328125	2.677796875	1.477791748046875	-0.10413232421875	2.88300537109375	1.279722106933594	-0.0767850341796875	2.69144189453125	1.223574783325195	-0.2082001953125	2.61293603515625	1.153974868774414	-0.1971068115234375
103	3.433333	2.60413623046875	0.964719970703125	0.022620849609375	2.57187451171875	1.143810668945312	0.011393310546875	2.55313916015625	1.288222137451172	0.0051492919921875	2.5741044921875	1.506978942871094	0.0356658935546875	2.5462216796875	1.470092712402344	0.0549267578125	2.427457275390625	1.456382873535156	0.1388841552734375	2.175341796875	1.338759826660156	0.0903570556640625	2.047085083007813	1.46387890625	-0.0648076171875	1.986009765625	1.411877502441406	-0.121809814453125	2.04863818359375	1.449086181640625	-0.038822998046875	1.990261596679687	1.399052429199219	-0.166154052734375	2.5964267578125	1.471217346191406	0.0079381103515625	2.678892822265625	1.481869995117187	-0.09764599609375001	2.88326123046875	1.281801025390625	-0.065955322265625	2.69699462890625	1.226072143554688	-0.20670703125	2.61597900390625	1.158452514648437	-0.19719287109375
104	3.466666000000001	2.60536865234375	0.9633250274658203	0.0238856201171875	2.573794921875	1.142454833984375	0.01357275390625	2.55589404296875	1.286893035888672	0.0080853271484375	2.57349755859375	1.505787628173828	0.03853369140625	2.54633740234375	1.468481719970703	0.0579210205078125	2.429621337890625	1.453611114501953	0.1443282470703125	2.17956298828125	1.335527191162109	0.0881131591796875	2.0494580078125	1.462402069091797	-0.063782470703125	1.9866474609375	1.411214019775391	-0.11949365234375	2.0513759765625	1.447495391845703	-0.03782763671875	1.990868286132812	1.397887298583984	-0.1643343505859375	2.5962216796875	1.470422088623047	0.0106934814453125	2.678935546875	1.479988250732422	-0.09467285156249999	2.884940185546875	1.281920074462891	-0.062957275390625	2.70094970703125	1.222657653808594	-0.204947998046875	2.618275634765625	1.156999847412109	-0.196963134765625
105	3.500000000000001	2.60487841796875	0.9637285003662109	0.027443115234375	2.56965380859375	1.141764038085938	0.016689208984375	2.55106689453125	1.285830871582031	0.011767822265625	2.571181884765625	1.503825622558594	0.043731689453125	2.54344970703125	1.466823364257813	0.06261706542968749	2.424708740234375	1.45085791015625	0.1454857177734375	2.17649365234375	1.331240051269531	0.087315673828125	2.0471025390625	1.459064270019531	-0.0636243896484375	1.984146362304688	1.408583374023437	-0.1194564208984375	2.04901953125	1.444088928222656	-0.03787353515625	1.986290283203125	1.396504577636719	-0.163473388671875	2.59362744140625	1.46842626953125	0.0158978271484375	2.67656884765625	1.479382629394531	-0.0887972412109375	2.88441357421875	1.284057586669922	-0.057481689453125	2.70320556640625	1.223579223632812	-0.20168115234375	2.619306640625	1.159618713378906	-0.1959149169921875
106	3.533333	2.597854248046875	0.9653224182128907	0.0796932373046875	2.565315185546875	1.143622451782227	0.0682232666015625	2.547071044921875	1.287565307617188	0.06305908203125	2.5637451171875	1.504728271484375	0.10052783203125	2.534365478515625	1.467469177246094	0.1159569091796875	2.4080263671875	1.44932958984375	0.1858487548828125	2.16969873046875	1.324814025878906	0.1032254638671875	2.057105224609375	1.458392211914062	-0.0555897216796875	1.99573095703125	1.410939208984375	-0.11550244140625	2.056593017578125	1.443443481445313	-0.029841064453125	2.001900756835937	1.397994689941406	-0.159868896484375	2.588810546875	1.469832397460938	0.0744481201171875	2.6817705078125	1.482472778320312	-0.02105078125	2.88321533203125	1.284375854492187	0.027225341796875	2.7180302734375	1.228284744262695	-0.1362694091796875	2.634060546875	1.164370101928711	-0.1379869384765625
107	3.600000000000001	2.609279052734375	0.9663034362792968	0.09388586425781251	2.57919775390625	1.145085601806641	0.082369873046875	2.562482177734375	1.289259643554687	0.0772857666015625	2.579590087890625	1.506095397949219	0.1167811279296875	2.54915283203125	1.469044616699219	0.1306282958984375	2.418950927734375	1.4522763671875	0.19351025390625	2.182655029296875	1.331605712890625	0.0998095703125	2.078194091796875	1.464455993652344	-0.065157470703125	2.020480834960937	1.416541931152344	-0.1283016357421875	2.076359619140625	1.449552001953125	-0.039455810546875	2.0292255859375	1.403531616210937	-0.1722650146484375	2.605484619140625	1.471077514648437	0.0916641845703125	2.702553955078125	1.483174255371094	0.000214599609375	2.901599365234375	1.285460906982422	0.05930419921875	2.7459912109375	1.227454711914062	-0.1127938232421875	2.660196533203125	1.166716156005859	-0.122570068359375
108	3.633332999999999	2.608976806640625	0.9640465927124023	0.0947340087890625	2.57787255859375	1.142092681884766	0.082457275390625	2.560556640625	1.285777770996094	0.07699316406249999	2.57765283203125	1.501919647216797	0.116883544921875	2.5471728515625	1.464983612060547	0.1304437255859375	2.417602294921875	1.448505218505859	0.193776123046875	2.18070458984375	1.331344177246094	0.09947351074218749	2.0765478515625	1.462438385009766	-0.06615710449218749	2.019408081054688	1.414222564697266	-0.1291729736328125	2.07467578125	1.447669708251953	-0.0404842529296875	2.02700048828125	1.401765350341797	-0.172549072265625	2.60358056640625	1.467012725830078	0.0919244384765625	2.701683837890625	1.481323211669922	0.002459716796875	2.899306884765625	1.283208679199219	0.061142333984375	2.7437294921875	1.229674774169922	-0.111515625	2.6603369140625	1.165972106933594	-0.119979248046875
109	3.666666	2.608952392578125	0.9625082321166992	0.0939866943359375	2.577693359375	1.140374038696289	0.0816650390625	2.561267578125	1.28405810546875	0.076561767578125	2.57778369140625	1.5001630859375	0.1159007568359375	2.5474482421875	1.46320263671875	0.1295701904296875	2.41776953125	1.447684020996094	0.1926519775390625	2.17788427734375	1.334220764160156	0.1021346435546875	2.075417236328125	1.46270263671875	-0.06630078125	2.020299194335938	1.413328552246094	-0.130092529296875	2.073197265625	1.448016235351562	-0.0405498046875	2.028372192382812	1.400890014648438	-0.1730203857421875	2.60376025390625	1.465300415039062	0.0910128173828125	2.7016962890625	1.479964172363281	0.0015841064453125	2.899792236328125	1.282659118652344	0.060264892578125	2.7440927734375	1.227087997436523	-0.1113681640625	2.660376220703125	1.16414421081543	-0.1211451416015625
110	3.7	2.609375732421875	0.9637052917480469	0.0921168212890625	2.5780625	1.141917373657227	0.0802611083984375	2.561339599609375	1.285837860107422	0.07557275390625	2.578936767578125	1.501681274414063	0.117935546875	2.5483154296875	1.464638488769531	0.1310518798828125	2.41866455078125	1.449183776855469	0.1947911376953125	2.182442138671875	1.331232299804687	0.0990018310546875	2.083880859375	1.462703796386719	-0.0700350341796875	2.024384643554687	1.41550732421875	-0.1317724609375	2.081340576171875	1.448629150390625	-0.0439051513671875	2.029351196289062	1.40260009765625	-0.1742589111328125	2.604837158203125	1.466956726074219	0.0926014404296875	2.7016533203125	1.478295776367188	0.001142578125	2.904689208984375	1.284933959960938	0.0585008544921875	2.745055908203125	1.225689788818359	-0.1088187255859375	2.660281982421875	1.164741241455078	-0.12308935546875
111	3.733333000000001	2.603674560546875	0.9610423202514649	0.076328125	2.572350341796875	1.139263549804687	0.0648248291015625	2.5558046875	1.283191833496094	0.060039794921875	2.575686767578125	1.499203216552734	0.100413818359375	2.54556689453125	1.462313385009766	0.1150245361328125	2.41868603515625	1.447581268310547	0.1842510986328125	2.1783447265625	1.329816925048828	0.09912353515625	2.073107421875	1.460636138916016	-0.066335693359375	2.011032348632813	1.413260284423828	-0.125325439453125	2.07162841796875	1.446692230224609	-0.0400577392578125	2.014048217773437	1.400216033935547	-0.1678511962890625	2.60040478515625	1.464277252197266	0.0741971435546875	2.693392578125	1.474875885009766	-0.0212242431640625	2.89849951171875	1.281787658691406	0.029172119140625	2.73235888671875	1.221180206298828	-0.131156005859375	2.6470859375	1.160169036865234	-0.1416290283203125
112	3.766666	2.60855859375	0.9608675308227539	0.0860015869140625	2.577423828125	1.139370697021484	0.07524267578125	2.5606708984375	1.283458404541016	0.0712161865234375	2.578246337890625	1.499734588623047	0.1125548095703125	2.54766943359375	1.462689788818359	0.1259610595703125	2.417387451171875	1.448424774169922	0.189029296875	2.180555908203125	1.328931121826172	0.0958411865234375	2.083074462890625	1.458010528564453	-0.0759818115234375	2.024039672851563	1.409679168701172	-0.1374434814453125	2.080298828125	1.44425863647461	-0.049547119140625	2.022411010742188	1.399867218017578	-0.17728271484375	2.60411767578125	1.464877655029297	0.087270263671875	2.697232177734375	1.475379486083984	-0.0082437744140625	2.8988076171875	1.280727233886719	0.051331787109375	2.727216552734375	1.228464813232422	-0.1065643310546875	2.6298642578125	1.21113916015625	-0.06981884765625
113	3.8	2.6026787109375	0.9579343490600586	0.063437255859375	2.5709189453125	1.136209426879883	0.0533084716796875	2.55378955078125	1.280132202148438	0.0493475341796875	2.57267333984375	1.496439819335937	0.088918212890625	2.542869384765625	1.459408447265625	0.103859619140625	2.4156103515625	1.445722106933594	0.172683837890625	2.174442138671875	1.326944091796875	0.09114099121093749	2.069031005859375	1.454728454589844	-0.0766497802734375	2.007036865234375	1.406034484863281	-0.13468505859375	2.067554931640625	1.441235229492188	-0.0500400390625	2.002316284179687	1.396415161132813	-0.1737276611328125	2.59741943359375	1.461569763183594	0.0626292724609375	2.685484375	1.472279907226562	-0.037387939453125	2.88775244140625	1.276280883789062	0.01366064453125	2.70842822265625	1.22495686340332	-0.135400146484375	2.61409521484375	1.210741653442383	-0.0905848388671875
114	3.833333000000001	2.60170166015625	0.956567008972168	0.0484117431640625	2.566927978515625	1.134766845703125	0.03903564453125	2.54910498046875	1.278983734130859	0.03615576171875	2.576419921875	1.495393249511719	0.073138427734375	2.5457255859375	1.459447937011719	0.0892821044921875	2.418496337890625	1.448268676757813	0.15934521484375	2.173630859375	1.328711242675781	0.08829467773437499	2.06369482421875	1.454982055664062	-0.078535888671875	1.999409545898438	1.405795654296875	-0.134005859375	2.06289404296875	1.441834106445313	-0.0515706787109375	1.99158203125	1.396669189453125	-0.1718699951171875	2.59930517578125	1.459378051757813	0.046478515625	2.685377685546875	1.469656311035156	-0.0557264404296875	2.888374267578125	1.273454345703125	-0.004469482421875	2.7031103515625	1.228127075195312	-0.1490682373046875	2.60807958984375	1.208637023925781	-0.10720849609375
115	3.866665999999999	2.60533544921875	0.9583117218017578	0.0412684326171875	2.5697626953125	1.137282073974609	0.034480224609375	2.555548828125	1.282560760498047	0.03574853515625	2.58015478515625	1.500596405029297	0.070830078125	2.549786865234375	1.464254730224609	0.0873758544921875	2.420273193359375	1.449108428955078	0.15373681640625	2.176221923828125	1.327543487548828	0.078525634765625	2.06337060546875	1.454660369873047	-0.08717919921875	1.999740966796875	1.404840667724609	-0.14359228515625	2.06286083984375	1.441073455810547	-0.0603221435546875	1.991979736328125	1.396118316650391	-0.1817198486328125	2.60361962890625	1.464470306396484	0.04440869140625	2.684170654296875	1.475303070068359	-0.0628828125	2.8701953125	1.261780944824219	-0.00945654296875	2.6770107421875	1.218573852539063	-0.145841064453125	2.5799033203125	1.202360717773437	-0.1062425537109375
116	3.899999999999999	2.604064208984375	0.9590881729125976	0.034296875	2.5678603515625	1.137941680908203	0.027501708984375	2.55322607421875	1.283187896728516	0.0285999755859375	2.5776083984375	1.501378540039062	0.0629415283203125	2.5475322265625	1.464984924316406	0.0799083251953125	2.418804443359375	1.449598937988281	0.1477447509765625	2.17429345703125	1.327162170410156	0.0754388427734375	2.059280517578125	1.453670532226563	-0.08926062011718749	1.9951845703125	1.403570434570312	-0.1449013671875	2.059110595703125	1.440141479492187	-0.0623897705078125	1.987014892578125	1.394780578613281	-0.1829200439453125	2.6008759765625	1.465260498046875	0.03633056640625	2.6802626953125	1.476033874511719	-0.0718402099609375	2.86710498046875	1.26282958984375	-0.019935791015625	2.672509765625	1.219171966552734	-0.154177734375	2.57571826171875	1.203127319335938	-0.1137318115234375
117	3.966666000000001	2.600309814453125	0.9578340148925781	0.031219970703125	2.5649404296875	1.136324920654297	0.0255791015625	2.55152392578125	1.281228118896484	0.0277552490234375	2.5748974609375	1.498572357177734	0.06373620605468749	2.5448310546875	1.462098175048828	0.08008374023437501	2.4161533203125	1.446544891357422	0.1470067138671875	2.17085595703125	1.326646270751953	0.0765135498046875	2.05906103515625	1.451082183837891	-0.0909129638671875	1.9946201171875	1.400940338134766	-0.14557568359375	2.05855029296875	1.438212921142578	-0.06383740234375	1.98339794921875	1.393340728759766	-0.18152978515625	2.59846728515625	1.462807281494141	0.037207763671875	2.68287109375	1.475095062255859	-0.06639538574218749	2.867353759765625	1.261386474609375	-0.01303076171875	2.67821923828125	1.220951171875	-0.1545731201171875	2.5888916015625	1.195417724609375	-0.103958740234375
118	4.000000000000001	2.5975517578125	0.9580314636230469	0.0261927490234375	2.5621083984375	1.136068954467774	0.021206298828125	2.54748046875	1.280494201660156	0.0233580322265625	2.5718984375	1.497299499511719	0.0585255126953125	2.54169091796875	1.461132263183594	0.0749176025390625	2.41462158203125	1.446830749511719	0.1443619384765625	2.1694638671875	1.327255187988281	0.0756368408203125	2.055346435546875	1.449896850585938	-0.090718994140625	1.990798095703125	1.399271240234375	-0.14436474609375	2.055190185546875	1.437147827148437	-0.0636396484375	1.9790986328125	1.391637451171875	-0.179983642578125	2.5952568359375	1.461405883789062	0.0322200927734375	2.68009228515625	1.471608337402344	-0.0708271484375	2.8694228515625	1.264426696777344	-0.0127269287109375	2.682505859375	1.219558059692383	-0.1548778076171875	2.592258056640625	1.197298629760742	-0.1048990478515625
119	4.033333	2.59758349609375	0.9604879608154296	0.0246219482421875	2.561925048828125	1.138476257324219	0.019423095703125	2.54710888671875	1.28288427734375	0.02143212890625	2.5711689453125	1.499747436523438	0.0564881591796875	2.540973876953125	1.463553100585937	0.072843017578125	2.413775390625	1.449136962890625	0.142026611328125	2.1689228515625	1.329188323974609	0.072865234375	2.055005126953125	1.451559814453125	-0.0938253173828125	1.990639770507812	1.400811645507813	-0.147574462890625	2.054806640625	1.438829711914063	-0.0667366943359375	1.979029418945313	1.393137145996094	-0.18321484375	2.594630126953125	1.463864624023437	0.0302596435546875	2.679683349609375	1.474111206054687	-0.0726031494140625	2.869212646484375	1.267279510498047	-0.01390771484375	2.6827001953125	1.221970947265625	-0.1564495849609375	2.59237548828125	1.199602081298828	-0.1066597900390625
120	4.066666000000001	2.60054345703125	0.9613097076416015	0.0245172119140625	2.56468115234375	1.139831466674805	0.019339599609375	2.54897216796875	1.284601196289062	0.021046630859375	2.57418994140625	1.5016728515625	0.0582529296875	2.54390771484375	1.465306213378906	0.0745361328125	2.41605615234375	1.449294189453125	0.143111572265625	2.17161474609375	1.325512451171875	0.0757259521484375	2.060559814453125	1.452605163574219	-0.090400146484375	1.995950317382813	1.403468383789062	-0.1458807373046875	2.060036865234375	1.439468627929688	-0.06360400390625	1.9802666015625	1.399701171875	-0.17911083984375	2.597372314453125	1.465870300292969	0.031376220703125	2.6811474609375	1.470880615234375	-0.0734453125	2.88003076171875	1.271682067871094	-0.0149576416015625	2.69370458984375	1.219563827514648	-0.1566566162109375	2.60260205078125	1.200969131469727	-0.1060439453125
121	4.100000000000001	2.601774658203125	0.9620254440307617	0.0273551025390625	2.56663525390625	1.140460922241211	0.0212720947265625	2.5516572265625	1.285156005859375	0.02226220703125	2.576755126953125	1.502128173828125	0.058689453125	2.5465654296875	1.465830017089844	0.0751295166015625	2.41882763671875	1.449976013183594	0.1436165771484375	2.176005126953125	1.325473571777344	0.0730595703125	2.06349560546875	1.453246337890625	-0.09118920898437501	1.999746826171875	1.404209533691406	-0.1475576171875	2.0629794921875	1.439544250488281	-0.06449572753906251	1.984302368164063	1.400743835449219	-0.18091796875	2.59988671875	1.466296813964844	0.031910400390625	2.68467578125	1.47124658203125	-0.07190771484375	2.88215673828125	1.270448425292969	-0.0157142333984375	2.69533837890625	1.216727188110352	-0.155717041015625	2.6042431640625	1.20078190612793	-0.1044317626953125
122	4.133332999999999	2.606760986328125	0.9566960754394531	0.0882568359375	2.575175048828125	1.136128890991211	0.0803004150390625	2.56285791015625	1.281388824462891	0.082088623046875	2.583802734375	1.498411804199219	0.12347119140625	2.55162060546875	1.462004272460937	0.13568212890625	2.41565380859375	1.445291870117188	0.1865372314453125	2.18345068359375	1.320712890625	0.08478125	2.0890869140625	1.454722961425781	-0.0865245361328125	2.032511596679687	1.407424835205078	-0.1517210693359375	2.085755859375	1.440099792480469	-0.0606324462890625	2.021355224609375	1.404762115478516	-0.18700634765625	2.6100771484375	1.46265234375	0.09942578125	2.707298583984375	1.46892333984375	0.006798095703125	2.887139404296875	1.254901763916016	0.075297607421875	2.716951171875	1.217856140136719	-0.089943359375	2.620994384765625	1.194372619628906	-0.051564697265625
123	4.166666	2.6040791015625	0.9556236228942872	0.081560546875	2.5723212890625	1.134850540161133	0.07391943359375	2.55992822265625	1.279953796386719	0.07576892089843749	2.58130322265625	1.496841369628906	0.11642041015625	2.549316162109375	1.460487670898438	0.129085693359375	2.41414306640625	1.444105712890625	0.1817056884765625	2.18024365234375	1.320292541503906	0.0837725830078125	2.08430615234375	1.454385925292969	-0.0862540283203125	2.026633666992188	1.407267883300781	-0.15046044921875	2.08125341796875	1.439833984375	-0.0602884521484375	2.015206909179688	1.404397155761719	-0.1856678466796875	2.607261962890625	1.4610771484375	0.09214819335937501	2.70316796875	1.466899719238281	-0.00167333984375	2.88621875	1.257321533203125	0.0707166748046875	2.71527685546875	1.214758895874023	-0.092042724609375	2.6198330078125	1.192598556518555	-0.051935302734375
124	4.2	2.606591796875	0.9566526069641114	0.08739599609375	2.5743154296875	1.135114730834961	0.07761242675781251	2.56081787109375	1.279683258056641	0.077680908203125	2.58063232421875	1.495977661132812	0.118584716796875	2.54871142578125	1.459598999023437	0.13072900390625	2.413901611328125	1.443817321777344	0.18322607421875	2.18339453125	1.317419372558594	0.0830631103515625	2.08527294921875	1.451843688964844	-0.08442834472656249	2.02890478515625	1.404801574707031	-0.149384521484375	2.08235986328125	1.43669189453125	-0.0586875	2.017473388671875	1.402511535644531	-0.184464599609375	2.6070126953125	1.460439453125	0.0947593994140625	2.70467724609375	1.468991149902344	0.0035860595703125	2.88710693359375	1.260723175048828	0.07781005859375	2.721973876953125	1.216231048583984	-0.08929150390625	2.625623291015625	1.193718902587891	-0.05254345703125
125	4.233333000000001	2.606896484375	0.9570045852661133	0.094152587890625	2.574054931640625	1.135615493774414	0.08354565429687499	2.560099609375	1.280375915527344	0.08323059082031251	2.57990478515625	1.497351348876953	0.122427734375	2.54759130859375	1.461136810302734	0.134354248046875	2.4114990234375	1.446822906494141	0.1845653076171875	2.18037744140625	1.318643524169922	0.086833740234375	2.08878955078125	1.451123138427734	-0.0863489990234375	2.032485229492187	1.403802093505859	-0.1513966064453125	2.0849111328125	1.436580902099609	-0.060200927734375	2.021504516601563	1.401050567626953	-0.186600830078125	2.606646484375	1.461438201904297	0.09940966796875	2.706861328125	1.471405364990234	0.0108681640625	2.88135693359375	1.2563017578125	0.08645263671875	2.723114990234375	1.214380401611328	-0.0883572998046875	2.624695556640625	1.193290618896484	-0.0560225830078125
126	4.266666	2.60399853515625	0.9552038726806641	0.09262817382812499	2.57106689453125	1.133066970825195	0.081358154296875	2.55678271484375	1.277246948242188	0.08026708984375	2.57712255859375	1.493575744628906	0.118091552734375	2.5450634765625	1.457569030761719	0.1305426025390625	2.41099560546875	1.446027709960938	0.185148193359375	2.17857421875	1.323283630371094	0.0865467529296875	2.084169189453125	1.448438659667969	-0.089348876953125	2.028265625	1.399495971679688	-0.1529755859375	2.08036279296875	1.434538696289062	-0.0629356689453125	2.013387939453125	1.398326599121094	-0.1857716064453125	2.60345361328125	1.457677795410156	0.09498571777343751	2.700619873046875	1.463446899414063	0.00347802734375	2.894224609375	1.271886779785156	0.09088513183593749	2.731644775390625	1.215279251098633	-0.0743212890625	2.635276123046875	1.195236221313477	-0.036839111328125
127	4.333333000000001	2.608502685546875	0.9560327415466309	0.092658935546875	2.575627197265625	1.134539367675781	0.08239721679687501	2.56162646484375	1.279202575683594	0.08234313964843749	2.58104052734375	1.497002563476562	0.115970947265625	2.548878662109375	1.461047912597656	0.128917236328125	2.41405810546875	1.447520874023438	0.1824007568359375	2.179232421875	1.321723754882812	0.09113635253906251	2.08725390625	1.440193786621094	-0.0915245361328125	2.032265014648437	1.392939270019531	-0.157642578125	2.082181640625	1.426139831542969	-0.0652840576171875	2.014566284179688	1.394884521484375	-0.1886982421875	2.607766845703125	1.460606384277344	0.0937786865234375	2.706634765625	1.463895385742187	0.0033717041015625	2.8959404296875	1.269210998535156	0.096039794921875	2.730053466796875	1.225602798461914	-0.0708829345703125	2.63376171875	1.203417953491211	-0.033490966796875
128	4.366665999999999	2.6105244140625	0.9570777397155762	0.0913701171875	2.577614990234375	1.135573104858398	0.0810196533203125	2.563581298828125	1.280233123779297	0.080902587890625	2.582921875	1.498049926757812	0.114464111328125	2.550759765625	1.4620927734375	0.1274014892578125	2.4159052734375	1.448554748535156	0.1807974853515625	2.18117041015625	1.322671813964844	0.089418212890625	2.08929150390625	1.441055114746094	-0.09334887695312501	2.03435888671875	1.393763946533203	-0.1594876708984375	2.0842041015625	1.427009704589844	-0.06710668945312501	2.016681274414062	1.395693786621094	-0.1905565185546875	2.60967236328125	1.461651733398438	0.092303955078125	2.7086005859375	1.464930358886719	0.0019625244140625	2.89788330078125	1.270316680908203	0.0948265380859375	2.73211767578125	1.226618011474609	-0.07219311523437499	2.63580419921875	1.204428894042969	-0.034859375
129	4.399999999999999	2.614796875	0.9565091133117676	0.0944073486328125	2.581373046875	1.135791137695312	0.08309606933593749	2.565868896484375	1.281033935546875	0.0814796142578125	2.582092041015625	1.500211181640625	0.1152564697265625	2.5501669921875	1.463640380859375	0.1280423583984375	2.414033203125	1.446747741699219	0.1792115478515625	2.17997265625	1.315943420410156	0.08860107421875001	2.0858994140625	1.435247314453125	-0.09400622558593751	2.03194677734375	1.386412902832031	-0.1605697021484375	2.080650634765625	1.421263916015625	-0.06750634765624999	2.017994384765625	1.385552612304688	-0.1940269775390625	2.60963134765625	1.4639892578125	0.093193115234375	2.70818359375	1.469305603027344	0.0015357666015625	2.897369384765625	1.272212768554688	0.09387890625	2.73033251953125	1.227804092407227	-0.07343212890625	2.63331494140625	1.206842758178711	-0.0356934814453125
130	4.433333	2.61643310546875	0.9561259193420411	0.0956602783203125	2.58192919921875	1.135177795410156	0.0844219970703125	2.565673828125	1.280314392089844	0.082765625	2.583895751953125	1.499400817871094	0.115869873046875	2.55175537109375	1.463132019042969	0.128941650390625	2.415204833984375	1.4468330078125	0.179115234375	2.18268798828125	1.313486755371094	0.088376953125	2.08767919921875	1.433734130859375	-0.09307373046875	2.034150024414063	1.384924743652344	-0.1599730224609375	2.08262939453125	1.419541442871094	-0.0667261962890625	2.020326416015625	1.384115783691406	-0.19350048828125	2.610998046875	1.462903869628906	0.0937376708984375	2.7121474609375	1.470444702148437	0.0051484375	2.8931904296875	1.265200500488281	0.09589831542968751	2.72912548828125	1.228261215209961	-0.0760491943359375	2.62795849609375	1.23428157043457	-0.0444049072265625
131	4.466666000000001	2.618008056640625	0.9556640701293946	0.0960787353515625	2.583796875	1.134859466552734	0.0845716552734375	2.56741845703125	1.280059020996094	0.082484130859375	2.5846474609375	1.499503967285156	0.1145670166015625	2.552687744140625	1.463120544433594	0.127869140625	2.416309326171875	1.4462841796875	0.178570556640625	2.18378466796875	1.312361328125	0.0882081298828125	2.08853857421875	1.43298583984375	-0.0930421142578125	2.034842407226563	1.384173034667969	-0.15988671875	2.08356298828125	1.418768188476562	-0.066683837890625	2.024529052734375	1.381207214355469	-0.1952659912109375	2.611903076171875	1.463016174316406	0.0925433349609375	2.71324853515625	1.470843627929687	0.0040887451171875	2.89292431640625	1.264656188964844	0.0959249267578125	2.728444580078125	1.230932723999024	-0.07647497558593749	2.62751611328125	1.24258854675293	-0.04544921875
132	4.500000000000001	2.6183916015625	0.9572957801818848	0.0968857421875	2.583981689453125	1.136443725585937	0.08523303222656251	2.56742236328125	1.281621520996094	0.0830584716796875	2.58428173828125	1.501097595214844	0.1151246337890625	2.55233251953125	1.464677001953125	0.128349853515625	2.415837890625	1.447679992675781	0.17868310546875	2.1837333984375	1.313432373046875	0.08772412109375	2.088828369140625	1.433882080078125	-0.0938209228515625	2.0353779296875	1.384981170654297	-0.1607978515625	2.083799072265625	1.419665710449219	-0.06747216796875	2.025165161132812	1.381991912841797	-0.196204345703125	2.61164453125	1.464638610839844	0.09318603515625	2.713221435546875	1.472570861816406	0.0050064697265625	2.892909912109375	1.266640869140625	0.09739367675781251	2.72894580078125	1.232656433105469	-0.0754454345703125	2.627917724609375	1.244191497802734	-0.0446990966796875
133	4.533333	2.6167109375	0.9569532012939453	0.095830078125	2.58276806640625	1.136193450927734	0.0846324462890625	2.56480517578125	1.281166625976562	0.08151513671875001	2.58208203125	1.500745452880859	0.1124212646484375	2.55020947265625	1.464418670654297	0.1260576171875	2.41401611328125	1.447025543212891	0.1770091552734375	2.185412353515625	1.307110076904297	0.0858489990234375	2.08574951171875	1.435807769775391	-0.0872474365234375	2.029864501953125	1.385918090820312	-0.1514295654296875	2.08276025390625	1.421144439697266	-0.060792724609375	2.028705078125	1.377098663330078	-0.1913983154296875	2.60924365234375	1.464166595458984	0.0904486083984375	2.7082236328125	1.470060577392578	-0.0007633056640625	2.90150830078125	1.280096282958984	0.09803918457031249	2.731886474609375	1.235671325683594	-0.0667373046875	2.63214111328125	1.239909515380859	-0.030476806640625
134	4.600000000000001	2.616310546875	0.9626373977661132	0.10369970703125	2.5829306640625	1.142990997314453	0.0919000244140625	2.561544921875	1.288221649169922	0.0855096435546875	2.5782958984375	1.509105499267578	0.11642138671875	2.5475732421875	1.472154266357422	0.1319317626953125	2.41643359375	1.453959991455078	0.1964315185546875	2.20389990234375	1.282952301025391	0.1149771728515625	2.10143359375	1.433602447509766	-0.0396171875	2.051118408203125	1.391615997314453	-0.114092529296875	2.098515869140625	1.414474273681641	-0.015995849609375	2.0639521484375	1.385232086181641	-0.15910498046875	2.60460595703125	1.472722747802734	0.09251611328125001	2.70570751953125	1.475106597900391	0.002357421875	2.8899990234375	1.26368212890625	0.07639172363281251	2.72114111328125	1.237132568359375	-0.0948709716796875	2.620155029296875	1.240874694824219	-0.0602760009765625
135	4.633332999999999	2.61579345703125	0.9609273376464844	0.0941612548828125	2.580699462890625	1.14156428527832	0.0830631103515625	2.55871923828125	1.287171569824219	0.077095703125	2.5824384765625	1.508123779296875	0.107833984375	2.552936279296875	1.471384216308594	0.1264088134765625	2.429380615234375	1.441421081542969	0.2016136474609375	2.21846826171875	1.259367431640625	0.1390838623046875	2.10990283203125	1.414071105957031	-0.008288574218750001	2.05102880859375	1.373986938476563	-0.0777686767578125	2.10815283203125	1.395248992919922	0.015780029296875	2.07785009765625	1.359567901611328	-0.128294921875	2.60541796875	1.471470825195313	0.0807880859375	2.69659765625	1.467564392089844	-0.01989697265625	2.867872802734375	1.236342987060547	0.0231544189453125	2.6603662109375	1.2546630859375	-0.1013726806640625	2.573447021484375	1.274470672607422	-0.041954833984375
136	4.666666	2.618504638671875	0.9644860305786133	0.107674560546875	2.58441259765625	1.144728576660156	0.09740087890625	2.565180908203125	1.29028125	0.0931273193359375	2.58401611328125	1.511300231933594	0.1211207275390625	2.5571376953125	1.473912231445313	0.1417989501953125	2.447064453125	1.446583557128906	0.235656982421875	2.2439013671875	1.249891860961914	0.2036458740234375	2.1596220703125	1.389198364257813	0.028885009765625	2.09038671875	1.368091064453125	-0.0388983154296875	2.1604375	1.365149841308594	0.0475120849609375	2.1137138671875	1.349740661621094	-0.096723876953125	2.60610693359375	1.475326049804687	0.0927786865234375	2.6917080078125	1.472603881835937	-0.01213525390625	2.8417822265625	1.224936721801758	0.002679931640625	2.63440478515625	1.194393814086914	-0.1180093994140625	2.54819140625	1.253485641479492	-0.09619873046874999
137	4.7	2.63126025390625	0.9907551536560059	0.1030526123046875	2.5961923828125	1.170201293945313	0.09607373046874999	2.579106689453125	1.315478363037109	0.0958310546875	2.59848974609375	1.535725769042969	0.12218701171875	2.57393310546875	1.49827001953125	0.1450145263671875	2.47261669921875	1.477845764160156	0.2490006103515625	2.299212890625	1.253978515625	0.2608426513671875	2.20515234375	1.391282592773438	0.09088720703125	2.143986328125	1.371199401855469	0.01599658203125	2.20225244140625	1.367776062011719	0.1102022705078125	2.16975390625	1.358566040039062	-0.0371849365234375	2.61820849609375	1.500086853027344	0.09209826660156251	2.682797119140625	1.489998596191406	-0.0258785400390625	2.83184619140625	1.242669830322266	-0.0284697265625	2.60482177734375	1.248485046386719	-0.10879736328125	2.506810546875	1.284696838378906	-0.1285394287109375
138	4.733333000000001	2.64949072265625	0.9864585189819336	0.1078968505859375	2.621966796875	1.166722900390625	0.1028155517578125	2.619391845703125	1.312461761474609	0.1075762939453125	2.631262451171875	1.533417114257813	0.1254598388671875	2.61277392578125	1.495655670166016	0.1527391357421875	2.52522705078125	1.479545440673828	0.2686805419921875	2.360677734375	1.252866516113281	0.3058853759765625	2.23420166015625	1.339787628173828	0.1250709228515625	2.17639453125	1.332083953857422	0.0457379150390625	2.229956298828125	1.314061401367188	0.1406795654296875	2.19669921875	1.326865081787109	-0.0058243408203125	2.64761767578125	1.497969757080078	0.0934459228515625	2.6842412109375	1.488400177001953	-0.03558935546875	2.7707421875	1.224250518798828	-0.110664306640625	2.534850341796875	1.259664886474609	-0.1385777587890625	2.467391357421875	1.337313262939453	-0.1128994140625
139	4.8	2.636527099609375	1.010935272216797	0.09844091796875	2.63037548828125	1.185186370849609	0.102121826171875	2.609259765625	1.322978637695313	0.104615478515625	2.560093505859375	1.526625732421875	0.13855078125	2.555269287109375	1.48526953125	0.162260009765625	2.47894482421875	1.416191497802734	0.256760986328125	2.420197021484375	1.167273071289062	0.34371728515625	2.344883056640625	1.19114404296875	0.13120166015625	2.286376220703125	1.256556579589844	0.16523974609375	2.243433837890625	1.345990447998047	0.128981201171875	2.415442138671875	1.291373016357422	0.0918935546875	2.58292236328125	1.500935821533203	0.104661865234375	2.6514775390625	1.516867309570312	-0.002916748046875	2.730085205078125	1.354916442871094	-0.211130615234375	2.505212890625	1.401120849609375	-0.214654052734375	2.5054052734375	1.462385955810547	-0.295392822265625
140	4.833333000000001	2.65889892578125	0.9920024185180664	0.098043701171875	2.64845703125	1.167916229248047	0.0909007568359375	2.641312255859375	1.308635711669922	0.08567077636718751	2.6445224609375	1.522414794921875	0.1044422607421875	2.6391044921875	1.484574340820312	0.134218994140625	2.5638828125	1.477052337646484	0.2536190185546875	2.62539794921875	1.238770965576172	0.3722298583984375	2.479009765625	1.2469150390625	0.1959429931640625	2.399755126953125	1.219311279296875	0.2408704833984375	2.321951904296875	1.148492935180664	0.2223778076171875	2.354159912109375	1.17901416015625	0.1792335205078125	2.650902587890625	1.489537445068359	0.068933837890625	2.6352373046875	1.476389007568359	-0.0594559326171875	2.4664404296875	1.332479156494141	-0.2276192626953125	2.2496826171875	1.413372497558594	-0.20801025390625	2.15338330078125	1.380962280273438	-0.221481689453125
141	4.866665999999999	2.68202685546875	0.9868959884643554	0.07770629882812501	2.67191064453125	1.162227951049805	0.0691920166015625	2.66223095703125	1.302268615722656	0.0618345947265625	2.6646611328125	1.515646789550781	0.077560546875	2.662776611328125	1.478259948730469	0.10809375	2.63361865234375	1.483963256835938	0.245813720703125	2.551281982421875	1.274336608886719	0.398958251953125	2.347203125	1.210897552490234	0.317843505859375	2.280638916015625	1.244373336791992	0.259063232421875	2.353264892578125	1.167543411254883	0.27185595703125	2.40144970703125	1.171342147827148	0.205686279296875	2.66779736328125	1.48247705078125	0.042093505859375	2.6334326171875	1.478947082519531	-0.08282958984375	2.42889794921875	1.359152221679687	-0.2271339111328125	2.20351220703125	1.407154663085938	-0.20521044921875	2.112312255859375	1.366785461425781	-0.227446044921875
142	4.933333	2.6547216796875	0.9762176895141601	0.0921788330078125	2.63613232421875	1.150243011474609	0.077501708984375	2.63012109375	1.290305603027344	0.06971948242187501	2.628004150390625	1.502716491699219	0.0933076171875	2.626046630859375	1.464233947753906	0.122351318359375	2.59152001953125	1.446238830566406	0.25758642578125	2.63528271484375	1.2091357421875	0.383578369140625	2.452463134765625	1.220556884765625	0.247270263671875	2.45976416015625	1.207271545410156	0.153695556640625	2.475969482421875	1.206732299804687	0.258825927734375	2.57291015625	1.258712738037109	0.246718505859375	2.632706298828125	1.470990417480469	0.0567847900390625	2.61606884765625	1.474464935302734	-0.0715589599609375	2.39693017578125	1.388775177001953	-0.218082763671875	2.172455078125	1.443984588623047	-0.223052978515625	2.08885791015625	1.385489013671875	-0.2257869873046875
143	4.966666000000001	2.653689453125	0.9725869064331054	0.095166748046875	2.6269677734375	1.147212921142578	0.0744178466796875	2.6214814453125	1.288982818603515	0.0648106689453125	2.6255615234375	1.504233093261719	0.08726904296875	2.6238056640625	1.465496307373047	0.117010009765625	2.57572314453125	1.436338745117188	0.247973388671875	2.657701171875	1.214366943359375	0.389104736328125	2.4772734375	1.214431304931641	0.244468017578125	2.498655517578125	1.209932403564453	0.1509822998046875	2.498718017578125	1.199183654785156	0.258176513671875	2.594462646484375	1.258319946289062	0.2656845703125	2.62805078125	1.471773071289062	0.0503436279296875	2.60327099609375	1.465497222900391	-0.07825854492187501	2.35962548828125	1.391933502197266	-0.196725341796875	2.127458740234375	1.421465942382812	-0.2046370849609375	2.103310546875	1.352805297851563	-0.2780408935546875
144	5.000000000000001	2.6509052734375	0.9708705024719239	0.09523486328125	2.618930908203125	1.144017639160156	0.073141357421875	2.60693017578125	1.284886840820312	0.061390625	2.620653564453125	1.499004211425781	0.085871337890625	2.6136640625	1.460448120117187	0.1148800048828125	2.564841064453125	1.422195251464844	0.242830322265625	2.6658798828125	1.206244995117187	0.379616455078125	2.4773984375	1.209123184204101	0.24661474609375	2.49285400390625	1.209595642089844	0.1520911865234375	2.500106201171875	1.193592437744141	0.2581240234375	2.59667529296875	1.250458251953125	0.26227197265625	2.62514208984375	1.466620422363281	0.04922314453125	2.60386474609375	1.469024658203125	-0.0798223876953125	2.364818115234375	1.385883819580078	-0.1997548828125	2.13390185546875	1.420912292480469	-0.2051920166015625	2.1057763671875	1.344480621337891	-0.2684583740234375
145	5.033333	2.64995361328125	0.9702065620422363	0.0941009521484375	2.61792822265625	1.143371765136719	0.071870849609375	2.6058515625	1.284256591796875	0.059962158203125	2.619460205078125	1.498484802246094	0.08400463867187501	2.61251025390625	1.459974060058594	0.113103271484375	2.563587890625	1.421634155273438	0.2410286865234375	2.6648212890625	1.205507736206055	0.3775286865234375	2.4763125	1.20825846862793	0.2444639892578125	2.49184765625	1.208856460571289	0.14993017578125	2.49906298828125	1.192725723266602	0.2559735107421875	2.5955478515625	1.249768630981445	0.2602569580078125	2.62394775390625	1.466021301269531	0.047410400390625	2.6027109375	1.468254272460938	-0.08167761230468749	2.36380712890625	1.384729614257812	-0.2017894287109375	2.132869873046875	1.420055480957031	-0.2068953857421875	2.104065185546875	1.344034545898438	-0.2703919677734375
146	5.100000000000001	2.65480078125	0.9671585845947266	0.097564208984375	2.623543212890625	1.141493682861328	0.07672619628906251	2.6027314453125	1.281741088867188	0.0617535400390625	2.6198271484375	1.497208923339844	0.0812362060546875	2.61319873046875	1.459188659667969	0.111421142578125	2.565998779296875	1.417320373535156	0.23963525390625	2.670283203125	1.203916580200195	0.380665771484375	2.47828955078125	1.198166870117187	0.250825927734375	2.4916767578125	1.206053527832031	0.1558326416015625	2.502672119140625	1.183941558837891	0.260984619140625	2.5983115234375	1.242248138427734	0.266117431640625	2.622860107421875	1.463826110839844	0.0450096435546875	2.5964931640625	1.466872161865235	-0.08374267578125	2.369732421875	1.377556030273438	-0.2245357666015625	2.1369375	1.407986175537109	-0.222855712890625	2.10948388671875	1.382194641113281	-0.31940869140625
147	5.133332999999999	2.6560009765625	0.9655863647460937	0.0990137939453125	2.62582861328125	1.140222671508789	0.07790637207031249	2.60443505859375	1.280413452148438	0.0621806640625	2.619557373046875	1.496331481933594	0.080142822265625	2.6112939453125	1.458599426269531	0.1103482666015625	2.5586064453125	1.423231079101563	0.238507080078125	2.6719775390625	1.216940856933594	0.383478515625	2.4818037109375	1.194605667114258	0.252436279296875	2.49452587890625	1.206495101928711	0.157692138671875	2.5075185546875	1.182764999389649	0.262348876953125	2.5989931640625	1.246931655883789	0.268666015625	2.62485302734375	1.462525329589844	0.044521484375	2.6110419921875	1.467317993164063	-0.086226318359375	2.3812734375	1.379054321289062	-0.2231953125	2.147453125	1.401938537597656	-0.2267896728515625	2.10600439453125	1.400552062988281	-0.3218594970703125
148	5.2	2.657703857421875	0.9671381072998047	0.0974952392578125	2.62673681640625	1.141679046630859	0.0757164306640625	2.6046259765625	1.281791625976562	0.0594012451171875	2.61925634765625	1.498003051757812	0.07600732421875001	2.611041015625	1.460420532226562	0.106466552734375	2.55311962890625	1.42498291015625	0.232439208984375	2.657869140625	1.219923385620117	0.3857666015625	2.47421142578125	1.194976028442383	0.24591259765625	2.4913779296875	1.207454788208008	0.1518804931640625	2.49955224609375	1.183504257202148	0.25705029296875	2.5850830078125	1.255632217407227	0.269438720703125	2.624667724609375	1.4639580078125	0.0405841064453125	2.6114794921875	1.467672912597656	-0.0903543701171875	2.38253125	1.381474853515625	-0.2303797607421875	2.148603271484375	1.403636535644531	-0.238837646484375	2.098455322265625	1.397101257324219	-0.3294771728515625
149	5.233333000000001	2.659467041015625	0.9700587501525879	0.09803100585937501	2.6267529296875	1.146088760375977	0.0752117919921875	2.603295654296875	1.287442993164063	0.058189208984375	2.6252001953125	1.505048217773437	0.0784852294921875	2.61478515625	1.466969909667969	0.1084947509765625	2.547513427734375	1.431196899414062	0.231421630859375	2.6396435546875	1.22223600769043	0.39269580078125	2.4674345703125	1.191398620605469	0.236319580078125	2.49257080078125	1.202517532348633	0.142858154296875	2.4920830078125	1.180519821166992	0.24993896484375	2.57319970703125	1.258613830566406	0.2685087890625	2.6304072265625	1.47095751953125	0.042347900390625	2.6108388671875	1.472908630371094	-0.08923962402343751	2.387634521484375	1.371822570800781	-0.2345279541015625	2.15248095703125	1.405333190917969	-0.241084716796875	2.095599609375	1.411599731445313	-0.3289930419921875
150	5.266666	2.679889892578125	0.9839143447875977	0.0945599365234375	2.6452529296875	1.159641586303711	0.0692662353515625	2.61981689453125	1.300692077636719	0.0500423583984375	2.645732177734375	1.518264526367187	0.071130126953125	2.63557568359375	1.480063415527344	0.10125048828125	2.58071875	1.452946166992187	0.232638427734375	2.57503173828125	1.206255996704102	0.3653570556640625	2.3686298828125	1.150675186157227	0.2673302001953125	2.360169677734375	1.169573593139648	0.1719197998046875	2.440937255859375	1.131673110961914	0.235501953125	2.4889228515625	1.209996658325195	0.25004443359375	2.649370849609375	1.484271911621094	0.0345601806640625	2.6292177734375	1.487396179199219	-0.09720935058593751	2.40522705078125	1.381307495117188	-0.238893310546875	2.1677255859375	1.398141174316406	-0.2345494384765625	2.098510986328125	1.412443908691406	-0.3123656005859375
151	5.3	2.686138916015625	0.9858467330932618	0.08326708984375	2.65661767578125	1.164499145507812	0.0578739013671875	2.6454580078125	1.309494201660156	0.0430526123046875	2.66061474609375	1.530700500488281	0.0617254638671875	2.6549208984375	1.491778442382812	0.0929700927734375	2.61130078125	1.484897827148437	0.232667724609375	2.521154296875	1.25785009765625	0.3759764404296875	2.3138583984375	1.146159393310547	0.3434229736328125	2.2773798828125	1.148645034790039	0.251755859375	2.38704345703125	1.133553176879883	0.2549698486328125	2.424443115234375	1.185899703979492	0.2744793701171875	2.663416015625	1.496346008300781	0.024676025390625	2.6391904296875	1.498456909179688	-0.1078966064453125	2.430111083984375	1.370962707519531	-0.2605704345703125	2.189525634765625	1.37762158203125	-0.26506298828125	2.11269189453125	1.421470153808594	-0.3239306640625
152	5.366665999999999	2.639758544921875	0.9582818984985352	0.09369506835937499	2.60255224609375	1.136179000854492	0.0717469482421875	2.59102001953125	1.281902160644531	0.06460986328125	2.6174970703125	1.502166259765625	0.0849169921875	2.6023515625	1.464347290039063	0.11441259765625	2.51461669921875	1.455238342285156	0.2316165771484375	2.52595751953125	1.174582870483398	0.2704908447265625	2.45748779296875	1.388391662597656	0.1914984130859375	2.50619775390625	1.465590759277344	0.2293238525390625	2.53456201171875	1.565593811035156	0.2679066162109375	2.51580517578125	1.489719482421875	0.2680836181640625	2.625862548828125	1.466883422851562	0.0495328369140625	2.6318818359375	1.477600646972656	-0.0848525390625	2.4515869140625	1.320276977539062	-0.246782958984375	2.2131982421875	1.337514953613281	-0.2777509765625	2.126900390625	1.3946455078125	-0.3023970947265625
153	5.399999999999999	2.63109619140625	0.9692890968322754	0.10381884765625	2.5949970703125	1.147078231811523	0.083562255859375	2.584375732421875	1.29251123046875	0.07777099609375	2.6088212890625	1.51275	0.0933984375	2.59119287109375	1.475925842285156	0.122526611328125	2.494820068359375	1.461144470214844	0.231559814453125	2.471376953125	1.184858535766601	0.2869287109375	2.43750390625	1.39791943359375	0.1880498046875	2.5171318359375	1.455622436523437	0.1819481201171875	2.59911572265625	1.52926953125	0.1730860595703125	2.53583203125	1.483698913574219	0.1703828125	2.620255859375	1.476513305664062	0.060105224609375	2.643803955078125	1.473387817382813	-0.0723426513671875	2.48756005859375	1.290457580566406	-0.2308585205078125	2.25660791015625	1.350857788085937	-0.2585577392578125	2.195306640625	1.430179931640625	-0.29326123046875
154	5.433333	2.629965576171875	0.9898667373657226	0.105465087890625	2.59150830078125	1.164415771484375	0.0746993408203125	2.57498583984375	1.307642761230469	0.0593497314453125	2.607136962890625	1.524364318847656	0.0859732666015625	2.582583984375	1.488233459472656	0.1099423828125	2.46786376953125	1.460158935546875	0.194616943359375	2.372026123046875	1.20068244934082	0.2436640625	2.40434130859375	1.388837463378906	0.105292236328125	2.46821484375	1.454988464355469	0.138857421875	2.5653828125	1.48012451171875	0.18349658203125	2.5090947265625	1.443498596191406	0.09018444824218751	2.62269775390625	1.488472534179687	0.0545247802734375	2.6657236328125	1.471354919433594	-0.07089086914062501	2.59419189453125	1.250714431762695	-0.2386220703125	2.408892822265625	1.387165710449219	-0.1749429931640625	2.34930126953125	1.383494445800781	-0.2618018798828125
155	5.500000000000001	2.611643798828125	0.9842757873535156	0.07846215820312499	2.57068017578125	1.158443237304688	0.0536468505859375	2.55519970703125	1.301695831298828	0.0440343017578125	2.566608154296875	1.521169799804687	0.0484725341796875	2.54610302734375	1.485597808837891	0.0763468017578125	2.46198583984375	1.490457855224609	0.1940302734375	2.324703857421875	1.254461059570313	0.255207275390625	2.313513916015625	1.398563629150391	0.0701258544921875	2.3441005859375	1.490136627197266	0.05655859375	2.423119873046875	1.537353149414062	0.1156820068359375	2.417044189453125	1.476598541259766	0.07266320800781249	2.585019775390625	1.484100250244141	0.0204375	2.6419404296875	1.461741607666016	-0.0978399658203125	2.74287353515625	1.208400634765625	-0.180931640625	2.55744677734375	1.355922515869141	-0.1608062744140625	2.493205078125	1.352040435791016	-0.2437376708984375
156	5.533333	2.594437255859375	0.9657848205566406	0.0931846923828125	2.55160888671875	1.138173614501953	0.062630859375	2.5345029296875	1.280547058105469	0.04850439453125	2.5405341796875	1.499797973632812	0.049189208984375	2.51742333984375	1.464399841308594	0.07497509765625	2.4260283203125	1.493234069824219	0.1830159912109375	2.29161376953125	1.266253479003906	0.2744173583984375	2.255208251953125	1.371557556152344	0.0682843017578125	2.26102978515625	1.468563781738281	0.063849609375	2.349816162109375	1.4939033203125	0.1220875244140625	2.3555087890625	1.451411682128906	0.07760998535156249	2.5631455078125	1.462695922851563	0.024686767578125	2.651825439453125	1.445477233886719	-0.0727374267578125	2.78594775390625	1.197228393554687	-0.1088260498046875	2.58253125	1.298465515136719	-0.1772137451171875	2.57101708984375	1.297822937011719	-0.281322265625
157	5.600000000000001	2.58726611328125	0.9742048492431641	0.09217626953124999	2.555488525390625	1.149344375610352	0.06052880859375	2.546140380859375	1.293107360839844	0.04892431640625	2.55668603515625	1.51273583984375	0.056363525390625	2.5272509765625	1.477401550292969	0.07513037109375	2.419967041015625	1.522005554199219	0.16165185546875	2.222072265625	1.337588012695313	0.234095703125	2.20228369140625	1.35075830078125	0.000263916015625	2.187052490234375	1.440043518066406	-0.03604052734375	2.26053857421875	1.482455932617188	0.033176025390625	2.27721875	1.435098205566406	0.06725830078125	2.5837294921875	1.475376708984375	0.03696240234375	2.6996220703125	1.487285766601562	-0.027749267578125	2.81787158203125	1.246434768676758	0.069326171875	2.6954833984375	1.215656478881836	-0.1324747314453125	2.669329833984375	1.262247924804687	-0.222941162109375
158	5.633332999999999	2.59797802734375	0.9595063934326172	0.090427734375	2.56694775390625	1.136001220703125	0.06468237304687501	2.5538505859375	1.279821594238281	0.055086181640625	2.56335888671875	1.499592437744141	0.06726049804687501	2.5305751953125	1.464157989501953	0.079244873046875	2.40345947265625	1.489476470947266	0.14439306640625	2.174998291015625	1.332106414794922	0.103423828125	2.15175244140625	1.375195831298828	-0.126790771484375	2.20711572265625	1.447392425537109	-0.162440673828125	2.278505859375	1.398851470947266	-0.094834716796875	2.2478603515625	1.384007720947266	-0.033146484375	2.593701904296875	1.462258941650391	0.053262451171875	2.71523876953125	1.467930023193359	-0.00156884765625	2.842267822265625	1.262377288818359	0.1509228515625	2.735724853515625	1.250088256835937	-0.061926513671875	2.66101904296875	1.3121455078125	-0.102393798828125
159	5.666666	2.593377685546875	0.9626709136962891	0.07926318359374999	2.5604482421875	1.139311264038086	0.05692822265625	2.54611376953125	1.283155090332031	0.049371337890625	2.5539375	1.502851867675781	0.06430859375	2.52126513671875	1.467044311523438	0.07548828125	2.38610595703125	1.480187133789062	0.126564208984375	2.1546962890625	1.3508388671875	0.03503125	2.09230615234375	1.348574584960938	-0.1919342041015625	2.15269677734375	1.395026794433594	-0.25314013671875	2.22682763671875	1.346128234863281	-0.18879638671875	2.1621396484375	1.403128479003906	-0.09393041992187499	2.584704345703125	1.465896484375	0.050208740234375	2.7036748046875	1.474091430664062	-0.0097379150390625	2.837845947265625	1.262041381835938	0.12699951171875	2.7253193359375	1.246241592407227	-0.082550048828125	2.650681884765625	1.311429748535156	-0.117939453125
160	5.7	2.600057861328125	0.9671548004150391	0.074302734375	2.56931787109375	1.144355575561523	0.051944091796875	2.55414013671875	1.288142700195313	0.042624755859375	2.565912109375	1.507670471191406	0.060197021484375	2.5322529296875	1.47236962890625	0.070201416015625	2.39636865234375	1.491389770507813	0.11775830078125	2.16092626953125	1.371619140625	0.0227548828125	2.10354052734375	1.373520935058594	-0.2057523193359375	2.16793505859375	1.41637451171875	-0.2656302490234375	2.237826171875	1.363105224609375	-0.19985595703125	2.206969970703125	1.3852001953125	-0.120019775390625	2.59630908203125	1.470229309082031	0.046417236328125	2.7165322265625	1.479480163574219	-0.01109912109375	2.8393369140625	1.259054626464844	0.123605224609375	2.7376142578125	1.22616194152832	-0.0896954345703125	2.645740234375	1.2690283203125	-0.1182357177734375
161	5.733333000000001	2.60367236328125	0.969637107849121	0.075394287109375	2.57366552734375	1.148004531860352	0.055098388671875	2.55575732421875	1.292030639648438	0.044697265625	2.5685595703125	1.512190368652344	0.06528173828125	2.534227294921875	1.476869262695312	0.073896484375	2.397453125	1.495881530761719	0.12080712890625	2.16689990234375	1.381099670410156	0.006128173828125	2.105146728515625	1.375673889160156	-0.222228271484375	2.178632568359375	1.385153137207031	-0.2867313232421875	2.234031005859375	1.318325439453125	-0.218781005859375	2.20017138671875	1.39266943359375	-0.1290323486328125	2.59922900390625	1.474531616210937	0.05192041015625	2.7227724609375	1.484720153808594	0.000599365234375	2.8421171875	1.25548063659668	0.125990478515625	2.74932421875	1.228917098999023	-0.093326416015625	2.6524892578125	1.263046203613281	-0.118751220703125
162	5.8	2.60152099609375	0.9731316604614257	0.07677392578125	2.57197998046875	1.151222473144531	0.05751904296875	2.5514541015625	1.294371398925781	0.0451748046875	2.56445458984375	1.513572509765625	0.069498046875	2.5299072265625	1.478331848144531	0.07673779296875	2.39023388671875	1.49127685546875	0.11527880859375	2.16557080078125	1.390367767333984	-0.020451904296875	2.0961787109375	1.383306060791016	-0.245931640625	2.167314697265625	1.3712490234375	-0.3122352294921875	2.20008740234375	1.301459075927734	-0.2338385009765625	2.19691552734375	1.371320770263672	-0.1575450439453125	2.59522412109375	1.476115905761719	0.056279541015625	2.71857470703125	1.483921447753906	0.004962646484375	2.84524267578125	1.259474731445313	0.13017578125	2.751811279296875	1.233659393310547	-0.088295654296875	2.65523828125	1.266996948242187	-0.11463818359375
163	5.833333000000001	2.60299560546875	0.9790696716308593	0.072029541015625	2.5734697265625	1.157724670410156	0.05310986328125	2.55354833984375	1.301445220947266	0.04158740234375	2.56581103515625	1.5212138671875	0.066865966796875	2.531083984375	1.485804840087891	0.073365234375	2.38930810546875	1.495478118896484	0.1063515625	2.1705400390625	1.399215911865234	-0.043325439453125	2.089044921875	1.385705261230469	-0.2651348876953125	2.156986572265625	1.374089630126953	-0.3351741943359375	2.18555615234375	1.310765899658203	-0.2495389404296875	2.1953349609375	1.371972778320313	-0.182795166015625	2.596966796875	1.483732025146484	0.0540869140625	2.7212607421875	1.491375946044922	0.004044921875	2.847783203125	1.267787780761719	0.13275830078125	2.756072265625	1.24131298828125	-0.08710278320312501	2.65966845703125	1.272922180175781	-0.117140380859375
164	5.866665999999999	2.60683544921875	0.9776250839233398	0.0763671875	2.57963671875	1.156459838867188	0.058217041015625	2.562716552734375	1.300500732421875	0.048751953125	2.57240185546875	1.519703247070312	0.077062255859375	2.537690185546875	1.4840703125	0.081549560546875	2.3927705078125	1.485955505371094	0.0962119140625	2.18643896484375	1.407399749755859	-0.0785869140625	2.067208251953125	1.409675598144531	-0.2826444091796875	2.07807470703125	1.356881408691406	-0.3646390380859375	2.09345556640625	1.379311340332031	-0.25794091796875	2.17785400390625	1.338967376708984	-0.2502626953125	2.6042998046875	1.482611083984375	0.06530712890625	2.7277421875	1.495033142089844	0.014642578125	2.848828125	1.268603881835938	0.142685302734375	2.758839599609375	1.245836486816406	-0.0779219970703125	2.662095458984375	1.277737518310547	-0.105946533203125
165	5.899999999999999	2.60778271484375	0.9795376434326172	0.075191162109375	2.581205078125	1.158602111816406	0.057393310546875	2.56489794921875	1.302820098876953	0.048335693359375	2.57561328125	1.521980102539062	0.07753613281250001	2.5407177734375	1.486472015380859	0.081888671875	2.39574267578125	1.489178131103515	0.096666015625	2.18858935546875	1.412426208496094	-0.078209716796875	2.06951513671875	1.416500091552734	-0.282480224609375	2.07609912109375	1.363264617919922	-0.36470947265625	2.09455859375	1.388694488525391	-0.25911572265625	2.178292724609375	1.341289642333984	-0.2539007568359375	2.60735400390625	1.484766693115234	0.06562158203125	2.730795166015625	1.497115692138672	0.0147421875	2.852564208984375	1.269720550537109	0.140760986328125	2.76182373046875	1.248806762695313	-0.07986425781250001	2.664688720703125	1.280417694091797	-0.107072998046875
166	5.933333	2.6048701171875	0.9792739181518555	0.072685302734375	2.580142333984375	1.15944938659668	0.056509765625	2.56528173828125	1.304417449951172	0.04817822265625	2.576848876953125	1.524738586425781	0.074489501953125	2.54222705078125	1.489049621582031	0.08111376953125	2.397779296875	1.494805786132813	0.1035888671875	2.187953369140625	1.409259643554688	-0.06563720703125001	2.085325927734375	1.426388671875	-0.2789842529296875	2.07126904296875	1.370226837158203	-0.3587325439453125	2.0834833984375	1.402124267578125	-0.2535556640625	2.181537841796875	1.345104125976563	-0.2435966796875	2.608148681640625	1.487345397949219	0.06124462890625	2.7333154296875	1.502046264648437	0.0140068359375	2.85699365234375	1.271498199462891	0.13479052734375	2.770672607421875	1.246318817138672	-0.0881287841796875	2.6722578125	1.277369110107422	-0.1128126220703125
167	6.000000000000001	2.594708251953125	0.9696016235351562	0.0986904296875	2.57334326171875	1.15136833190918	0.08325146484375	2.56188134765625	1.297591674804687	0.076359130859375	2.5765810546875	1.518879943847656	0.10414013671875	2.5410244140625	1.483533508300781	0.109853271484375	2.39401513671875	1.481881652832031	0.1165048828125	2.1918681640625	1.395242431640625	-0.063957763671875	2.0952890625	1.42258349609375	-0.280614013671875	2.06061181640625	1.346077270507813	-0.3332603759765625	2.08146875	1.409337768554688	-0.2441661376953125	2.15712548828125	1.336228271484375	-0.2030025634765625	2.60773193359375	1.480805480957031	0.091343017578125	2.72841357421875	1.487512573242187	0.0303408203125	2.848123046875	1.25891015625	0.162396240234375	2.733314208984375	1.241220336914062	-0.049673583984375	2.6276484375	1.226181579589844	-0.051009765625
168	6.033333	2.58331591796875	0.9791383285522461	0.094809814453125	2.56166552734375	1.161960311889648	0.08100048828125	2.551836181640625	1.309161071777344	0.0766748046875	2.56886572265625	1.531149963378906	0.1067509765625	2.53323388671875	1.495703125	0.113572021484375	2.385964111328125	1.482022827148437	0.11084130859375	2.1706552734375	1.367894226074219	-0.0387962646484375	2.07297705078125	1.430582153320312	-0.2488785400390625	2.038581298828125	1.355571838378906	-0.3047313232421875	2.0627939453125	1.413286254882812	-0.2120726318359375	2.1376630859375	1.339350280761719	-0.1759112548828125	2.59941259765625	1.492914123535156	0.092072265625	2.71447412109375	1.488323669433594	0.01954638671875	2.850794189453125	1.264106201171875	0.146201171875	2.711504638671875	1.220185440063477	-0.04807275390625	2.604768310546875	1.216752227783203	-0.0377412109375
169	6.066666000000001	2.5806240234375	0.9838344535827637	0.09570751953124999	2.556816650390625	1.164813522338867	0.08089990234375	2.54599951171875	1.310732666015625	0.075760498046875	2.562533935546875	1.531236938476563	0.10355908203125	2.5281923828125	1.495707824707031	0.113043212890625	2.38378466796875	1.477606506347656	0.131819580078125	2.154578369140625	1.338123596191406	0.039738037109375	2.060915283203125	1.426757751464844	-0.160405029296875	2.0694609375	1.370443298339844	-0.241191162109375	2.059629638671875	1.407038391113281	-0.1369439697265625	2.1620234375	1.361316284179688	-0.108615478515625	2.592104736328125	1.493590759277344	0.086908935546875	2.70260205078125	1.4865361328125	0.009673583984374999	2.8671875	1.266727661132812	0.0998916015625	2.703167236328125	1.245014022827148	-0.07548315429687499	2.60435009765625	1.224275985717773	-0.0418292236328125
170	6.100000000000001	2.6138203125	0.9881067810058594	0.0821490478515625	2.58685791015625	1.167808639526367	0.0692783203125	2.57098681640625	1.312433654785156	0.0628548583984375	2.58987939453125	1.531360229492188	0.092149658203125	2.557341064453125	1.495640319824219	0.1051962890625	2.417495849609375	1.467831115722656	0.13644482421875	2.192515625	1.320454772949219	0.0510941162109375	2.059708984375	1.390908203125	-0.13189892578125	2.091034423828125	1.386515441894531	-0.2249957275390625	2.0811884765625	1.376598266601563	-0.1155506591796875	2.18882275390625	1.406577880859375	-0.100018798828125	2.617114990234375	1.494397521972656	0.071322509765625	2.7287529296875	1.48393798828125	-0.002568603515625	2.8845478515625	1.242613571166992	0.00976123046875	2.67384619140625	1.248041702270508	-0.1046597900390625	2.584095703125	1.232619705200195	-0.0506695556640625
171	6.133332999999999	2.61940771484375	0.9902219619750977	0.09114013671875	2.5892392578125	1.168361923217773	0.0794266357421875	2.57206103515625	1.311994323730469	0.07434167480468749	2.592	1.529942810058594	0.099763671875	2.5618046875	1.494231079101562	0.116713134765625	2.428983642578125	1.469849670410156	0.1697327880859375	2.21308837890625	1.293114868164063	0.1413665771484375	2.091112060546875	1.353627258300781	-0.0506351318359375	2.11498876953125	1.381710083007813	-0.141139892578125	2.116791748046875	1.35693994140625	-0.034330078125	2.21264404296875	1.407701782226563	-0.031705322265625	2.616763671875	1.493318908691406	0.0761783447265625	2.7092666015625	1.474622253417969	-0.0181947021484375	2.889553466796875	1.254494644165039	0.008172607421875	2.67783154296875	1.257755737304687	-0.101277587890625	2.5761982421875	1.267653259277344	-0.12665673828125
172	6.2	2.653004150390625	1.006705207824707	0.1019337158203125	2.623743408203125	1.186922241210937	0.09345983886718751	2.60807568359375	1.332163604736328	0.09028002929687499	2.63134765625	1.55245849609375	0.110267333984375	2.6085947265625	1.515741882324219	0.13587451171875	2.509338134765625	1.507374084472656	0.243235595703125	2.34076416015625	1.282206665039062	0.275368408203125	2.19494677734375	1.351777740478516	0.1011331787109375	2.1565361328125	1.348626708984375	0.0103223876953125	2.218787353515625	1.379059417724609	0.09665380859375	2.26592724609375	1.359875701904297	0.00393701171875	2.6480927734375	1.516078979492188	0.07936718750000001	2.70362548828125	1.502926818847656	-0.042679443359375	2.769146728515625	1.234155380249023	-0.12441259765625	2.555454345703125	1.336963989257812	-0.165221435546875	2.4840537109375	1.397935668945312	-0.1155538330078125
173	6.233333000000001	2.66382080078125	0.9902557029724121	0.1099586181640625	2.6303623046875	1.169192840576172	0.0991688232421875	2.61110107421875	1.313609313964844	0.094021240234375	2.62944775390625	1.5342216796875	0.109503662109375	2.6113583984375	1.497153259277344	0.1379429931640625	2.523306396484375	1.485693786621094	0.2539873046875	2.397789794921875	1.239590209960937	0.31284716796875	2.2543916015625	1.321114562988281	0.1425679931640625	2.203478271484375	1.303617584228516	0.0601702880859375	2.2768486328125	1.340403015136719	0.134078369140625	2.2508271484375	1.267824462890625	0.030505126953125	2.643312744140625	1.498156494140625	0.0770362548828125	2.6794248046875	1.486742736816406	-0.05194189453125	2.6665302734375	1.233389038085938	-0.1878797607421875	2.45518212890625	1.347097900390625	-0.18168505859375	2.3995244140625	1.435241027832031	-0.1626015625
174	6.266666	2.62501220703125	0.9487841033935547	0.105540771484375	2.586761474609375	1.125475219726563	0.0891500244140625	2.55713623046875	1.26697705078125	0.07651672363281251	2.5731162109375	1.487072479248047	0.086528076171875	2.560394775390625	1.450250885009766	0.117665771484375	2.508805419921875	1.446470794677734	0.253609130859375	2.4114140625	1.191740264892578	0.322067138671875	2.4254091796875	1.413040985107422	0.241304931640625	2.480386962890625	1.475597381591797	0.1896949462890625	2.459012451171875	1.505694427490234	0.293256591796875	2.4931328125	1.507014556884766	0.166275146484375	2.58253515625	1.450980926513672	0.052874755859375	2.60712255859375	1.438736297607422	-0.07808593749999999	2.534109619140625	1.210898773193359	-0.235686767578125	2.33291162109375	1.339855743408203	-0.2347303466796875	2.3424951171875	1.437499908447266	-0.1959656982421875
175	6.3	2.632495361328125	0.9784472808837891	0.09478076171875	2.59922216796875	1.157012344360351	0.074779052734375	2.5810087890625	1.30147216796875	0.06287829589843751	2.594149658203125	1.523386352539063	0.068559326171875	2.586818115234375	1.486456726074219	0.1017703857421875	2.53665380859375	1.490214233398437	0.239280517578125	2.6155087890625	1.265520263671875	0.392290771484375	2.41597021484375	1.21072721862793	0.27558642578125	2.40147216796875	1.239088638305664	0.18224072265625	2.430512939453125	1.238014907836914	0.289034912109375	2.3614365234375	1.234989364624024	0.1559898681640625	2.5992294921875	1.486844909667969	0.0339678955078125	2.594782470703125	1.474815368652344	-0.1001231689453125	2.43670947265625	1.296853942871094	-0.2629742431640625	2.2129658203125	1.379644226074219	-0.293966064453125	2.201896240234375	1.484697021484375	-0.283045166015625
176	6.366665999999999	2.6547216796875	0.9817872695922851	0.06469689941406249	2.6247890625	1.161733627319336	0.046123291015625	2.611006103515625	1.307334716796875	0.0361895751953125	2.62657177734375	1.528910400390625	0.057447509765625	2.618593505859375	1.489712890625	0.0880694580078125	2.579197265625	1.503716552734375	0.2289183349609375	2.522162353515625	1.278322204589844	0.3920487060546875	2.298280517578125	1.217175491333008	0.3376153564453125	2.273435791015625	1.220646591186523	0.2418792724609375	2.37585302734375	1.183543685913086	0.2635013427734375	2.36193310546875	1.241600082397461	0.2019029541015625	2.63149853515625	1.494690246582031	0.02030029296875	2.6219814453125	1.508575744628906	-0.1138111572265625	2.43684619140625	1.372581115722656	-0.289818359375	2.203177734375	1.427063720703125	-0.3163409423828125	2.137394775390625	1.38023974609375	-0.24680419921875
177	6.399999999999999	2.668690185546875	0.9842215728759766	0.0579339599609375	2.64029541015625	1.165711761474609	0.0470289306640625	2.632553955078125	1.312591552734375	0.043934326171875	2.64572216796875	1.534880798339844	0.06765869140625	2.638345703125	1.495113647460937	0.097994384765625	2.5990400390625	1.502995971679687	0.2398922119140625	2.48281005859375	1.283446624755859	0.3796669921875	2.26407421875	1.189391265869141	0.356372802734375	2.225587646484375	1.190989410400391	0.2648226318359375	2.3333212890625	1.16805615234375	0.2818482666015625	2.35497705078125	1.236117980957031	0.250528564453125	2.6508525390625	1.501012573242188	0.029970947265625	2.651667236328125	1.514841430664063	-0.1049700927734375	2.429293701171875	1.390998474121094	-0.2448431396484375	2.188260986328125	1.412172973632813	-0.2569886474609375	2.102717041015625	1.389778198242188	-0.3171365966796875
178	6.433333	2.675267822265625	0.9802227783203125	0.058282958984375	2.64951220703125	1.163207168579102	0.050127197265625	2.6444052734375	1.310987609863281	0.049006591796875	2.6575390625	1.534803649902344	0.0690020751953125	2.650399658203125	1.49534130859375	0.10021435546875	2.60910546875	1.5019482421875	0.242402587890625	2.454595703125	1.297042053222656	0.3697861328125	2.23619189453125	1.197704849243164	0.353765625	2.20631103515625	1.172394226074219	0.2619315185546875	2.313706787109375	1.152152481079102	0.28656689453125	2.34377783203125	1.227726516723633	0.2619783935546875	2.66245849609375	1.500135925292969	0.0316597900390625	2.65741259765625	1.506255310058594	-0.1044571533203125	2.42470849609375	1.390356628417969	-0.237264892578125	2.1820732421875	1.407732116699219	-0.248409423828125	2.103091796875	1.397328552246094	-0.3205809326171875
179	6.500000000000001	2.644951904296875	0.9766932830810546	0.081655517578125	2.62139208984375	1.156651184082031	0.07004541015625	2.61322021484375	1.301726165771484	0.0650189208984375	2.62337890625	1.522061279296875	0.08316455078125	2.6181572265625	1.483314849853516	0.114276611328125	2.57972216796875	1.486049835205078	0.2548140869140625	2.597844970703125	1.254380981445312	0.4140496826171875	2.45930078125	1.198228424072266	0.2308746337890625	2.406097900390625	1.176787780761719	0.1512186279296875	2.4742685546875	1.258921905517578	0.1240230712890625	2.33661767578125	1.244061584472656	0.224717529296875	2.62734716796875	1.487866180419922	0.046446044921875	2.61672900390625	1.484349517822266	-0.0871468505859375	2.3918310546875	1.385807861328125	-0.2357945556640625	2.15327294921875	1.405556884765625	-0.230799560546875	2.0960087890625	1.412256317138672	-0.3193798828125
180	6.533333	2.641990234375	0.9765990104675293	0.08331103515625	2.618031005859375	1.155100845336914	0.0711358642578125	2.6081318359375	1.298946594238281	0.06510888671874999	2.616314453125	1.5177763671875	0.082479248046875	2.6117802734375	1.479350433349609	0.1135028076171875	2.57575146484375	1.481714996337891	0.2535654296875	2.615170166015625	1.249608917236328	0.404406982421875	2.45649365234375	1.199240661621094	0.239004638671875	2.4155263671875	1.169264678955078	0.1558428955078125	2.47297900390625	1.257960327148437	0.1278143310546875	2.3311474609375	1.231638397216797	0.2155482177734375	2.62023681640625	1.483779632568359	0.0460836181640625	2.61349462890625	1.484990936279297	-0.0868043212890625	2.38840380859375	1.384645751953125	-0.2297425537109375	2.15213720703125	1.408011932373047	-0.2193262939453125	2.1018837890625	1.420565521240234	-0.31055224609375
181	6.566666000000001	2.6412763671875	0.973639217376709	0.0820037841796875	2.6188330078125	1.151431457519531	0.068984375	2.60618798828125	1.294272399902344	0.060644287109375	2.613584716796875	1.512094787597656	0.078157958984375	2.610117431640625	1.473763610839844	0.1090689697265625	2.57278466796875	1.475620300292969	0.2481019287109375	2.6203984375	1.265741455078125	0.4245667724609375	2.461458984375	1.206042526245117	0.2641387939453125	2.460453369140625	1.163446807861328	0.177021484375	2.470009765625	1.259505065917969	0.1267816162109375	2.341786376953125	1.226841903686523	0.197710693359375	2.61669970703125	1.478347778320312	0.0417696533203125	2.604365966796875	1.480506164550781	-0.0900838623046875	2.381311767578125	1.382290832519531	-0.235049560546875	2.14595654296875	1.398550903320313	-0.217824462890625	2.0979541015625	1.422985595703125	-0.307278076171875
182	6.600000000000001	2.63762548828125	0.9734088973999023	0.0787489013671875	2.6142119140625	1.151872131347656	0.0658236083984375	2.60328857421875	1.295544708251953	0.058647705078125	2.61270556640625	1.514201538085937	0.07666979980468749	2.6093935546875	1.475650970458984	0.1076678466796875	2.56634228515625	1.476084930419922	0.245704833984375	2.65921923828125	1.288288757324219	0.430737060546875	2.48127197265625	1.241381225585938	0.285229248046875	2.4867099609375	1.175236297607422	0.213941162109375	2.457705078125	1.247130981445312	0.1368988037109375	2.362240234375	1.226139190673828	0.204688232421875	2.6150107421875	1.480380462646484	0.0399949951171875	2.601787109375	1.483965484619141	-0.0923193359375	2.379861328125	1.381856170654297	-0.2387342529296875	2.1432353515625	1.400234466552734	-0.22820849609375	2.0941123046875	1.420076049804687	-0.31871484375
183	6.666666	2.6357861328125	0.9746115417480469	0.08063415527343749	2.613397705078125	1.152512542724609	0.0683699951171875	2.60104541015625	1.295459838867187	0.060793701171875	2.607083740234375	1.513391967773438	0.0781871337890625	2.60406884765625	1.475040374755859	0.1091409912109375	2.563505126953125	1.473375274658203	0.2473082275390625	2.659412109375	1.271295440673828	0.4130267333984375	2.47297119140625	1.249848785400391	0.2738443603515625	2.4918984375	1.176813690185547	0.2128739013671875	2.4538232421875	1.248655822753906	0.1405013427734375	2.35372802734375	1.223582183837891	0.2077513427734375	2.6101982421875	1.479643218994141	0.0417822265625	2.6006982421875	1.484508087158203	-0.090268798828125	2.38153076171875	1.379940948486328	-0.2368587646484375	2.1458515625	1.394646697998047	-0.2219654541015625	2.0927021484375	1.419264007568359	-0.3084415283203125
184	6.7	2.635322021484375	0.9744431228637696	0.0803763427734375	2.6127412109375	1.152297515869141	0.0677861328125	2.600216796875	1.295217041015625	0.0599639892578125	2.6058798828125	1.513184875488281	0.07703906250000001	2.60281103515625	1.474877075195312	0.1080418701171875	2.5616748046875	1.473356201171875	0.2460416259765625	2.657041015625	1.271593139648437	0.4124578857421875	2.47123095703125	1.249767471313477	0.2724918212890625	2.49050146484375	1.17665771484375	0.2117181396484375	2.45268798828125	1.248331192016602	0.1390411376953125	2.35230859375	1.223283004760742	0.2059093017578125	2.60917138671875	1.479384216308594	0.04069775390625	2.600130859375	1.484010131835938	-0.0913941650390625	2.3816552734375	1.378813598632812	-0.23856689453125	2.1458994140625	1.393159606933594	-0.2245523681640625	2.09299072265625	1.417414123535156	-0.3112784423828125
185	6.733333000000001	2.648548828125	0.9781089057922363	0.0779097900390625	2.6254169921875	1.155928268432617	0.06536596679687499	2.612394775390625	1.298820495605469	0.0573880615234375	2.61782763671875	1.516936401367188	0.0730970458984375	2.615696533203125	1.478788330078125	0.104388427734375	2.57571630859375	1.479005615234375	0.2427625732421875	2.602548828125	1.261030517578125	0.413911865234375	2.4095576171875	1.225539993286133	0.287	2.435507080078125	1.162370590209961	0.218083740234375	2.38200146484375	1.230803024291992	0.1524537353515625	2.293362548828125	1.213180130004883	0.2153782958984375	2.620265625	1.482934692382813	0.0368638916015625	2.607669921875	1.486730590820313	-0.0949871826171875	2.38601220703125	1.378929016113281	-0.2354613037109375	2.150675537109375	1.392489807128906	-0.214579833984375	2.09478271484375	1.41563134765625	-0.2997469482421875
186	6.766666	2.661613525390625	0.9821090202331543	0.0744615478515625	2.63821533203125	1.16003662109375	0.0619918212890625	2.62491015625	1.303007965087891	0.05393359375	2.62995703125	1.52137060546875	0.0686195068359375	2.628419921875	1.483325714111328	0.1001297607421875	2.58725244140625	1.484901519775391	0.23826025390625	2.5570966796875	1.266620178222656	0.4088089599609375	2.352961181640625	1.210486511230469	0.3094488525390625	2.38625537109375	1.151835510253906	0.2395986328125	2.3215810546875	1.199824584960937	0.166213134765625	2.25055419921875	1.204639068603516	0.2192784423828125	2.631933837890625	1.487191436767578	0.0324736328125	2.617288818359375	1.490371246337891	-0.0992830810546875	2.3943916015625	1.379152160644531	-0.2355030517578125	2.15934765625	1.392086639404297	-0.2095194091796875	2.10131591796875	1.414765167236328	-0.2934688720703125
187	6.833333000000001	2.66367138671875	0.9837121124267578	0.072915771484375	2.63941650390625	1.161609222412109	0.06051513671875	2.62528564453125	1.304564392089844	0.05245458984375	2.628876220703125	1.523071166992187	0.06684960937499999	2.62762060546875	1.485042602539063	0.09842578125	2.58466552734375	1.487907165527344	0.236056396484375	2.54150390625	1.272093078613281	0.4071474609375	2.336276123046875	1.210186325073242	0.31338427734375	2.36883984375	1.149472351074219	0.244906982421875	2.30287451171875	1.19329231262207	0.1700076904296875	2.2340244140625	1.201277420043945	0.2229324951171875	2.6310546875	1.488842346191406	0.0307325439453125	2.61626953125	1.491780334472656	-0.101072509765625	2.39412353515625	1.378424133300781	-0.237015380859375	2.15891943359375	1.389629333496094	-0.210736083984375	2.10033056640625	1.41153515625	-0.29456103515625
188	6.866665999999999	2.66348095703125	0.9852299194335937	0.0764283447265625	2.64005615234375	1.16324284362793	0.06414526367187499	2.62655029296875	1.306265075683594	0.056256103515625	2.63065234375	1.524717041015625	0.0712666015625	2.62878369140625	1.4866142578125	0.102720947265625	2.58352001953125	1.48941455078125	0.23960791015625	2.535592529296875	1.273610595703125	0.409429443359375	2.331520751953125	1.212285415649414	0.31281591796875	2.3648359375	1.151394409179687	0.244862060546875	2.30009033203125	1.195356216430664	0.1689913330078125	2.230543212890625	1.203647659301758	0.2209202880859375	2.633270751953125	1.490572875976563	0.035099365234375	2.6205302734375	1.493873657226563	-0.0969075927734375	2.40017236328125	1.381497863769531	-0.2365142822265625	2.16463232421875	1.393395080566406	-0.2138343505859375	2.107359375	1.415515991210937	-0.2985048828125
189	6.899999999999999	2.640091796875	0.9886418952941894	0.09183544921875	2.61801123046875	1.167054275512695	0.07925378417968749	2.60707177734375	1.310534362792969	0.07215026855468749	2.61617236328125	1.52876171875	0.09186474609375	2.6109462890625	1.490112152099609	0.122365234375	2.55260107421875	1.50410580444336	0.2537105712890625	2.622603515625	1.280304473876953	0.4051468505859375	2.42929052734375	1.243346466064453	0.2780474853515625	2.440738037109375	1.229194793701172	0.1824969482421875	2.34467333984375	1.277162750244141	0.1628951416015625	2.3044541015625	1.20626025390625	0.2241834716796875	2.62047265625	1.495172271728516	0.0552481689453125	2.6171474609375	1.509930389404297	-0.07673046875	2.422419677734375	1.381820129394531	-0.239719482421875	2.18521875	1.385088317871094	-0.2360318603515625	2.1201396484375	1.423792877197266	-0.30838671875
190	6.933333	2.63882275390625	0.9966828956604004	0.08876367187500001	2.61631396484375	1.174664611816406	0.075708740234375	2.6056494140625	1.31788671875	0.068484375	2.61597265625	1.535636108398438	0.08828857421875	2.61039111328125	1.497080352783203	0.1186934814453125	2.552240234375	1.511016876220703	0.249832275390625	2.579668701171875	1.26795166015625	0.383225830078125	2.3817900390625	1.205701629638672	0.275279296875	2.40005078125	1.189972640991211	0.18123291015625	2.314036376953125	1.251489288330078	0.15504345703125	2.258864501953125	1.198229309082031	0.208500732421875	2.620218505859375	1.502098358154297	0.0517464599609375	2.618200927734375	1.5173759765625	-0.0799478759765625	2.42547705078125	1.390954254150391	-0.2456795654296875	2.18871728515625	1.395348999023438	-0.244241943359375	2.1276259765625	1.440173461914062	-0.3162552490234375
191	6.966666000000001	2.6207080078125	0.9746085319519043	0.09247448730468751	2.59307763671875	1.152714248657227	0.08030810546875	2.582908203125	1.296721801757812	0.0764346923828125	2.60239208984375	1.514459838867187	0.099599853515625	2.5928544921875	1.475794860839844	0.1292178955078125	2.558326904296875	1.481778076171875	0.26966015625	2.53098681640625	1.217161743164062	0.356412841796875	2.455440673828125	1.421325012207031	0.26829638671875	2.45796826171875	1.395489685058594	0.1743133544921875	2.38448193359375	1.433728271484375	0.1028399658203125	2.440236328125	1.382221862792969	0.1348375244140625	2.60753369140625	1.480929382324219	0.062874267578125	2.613946533203125	1.49213671875	-0.06966015624999999	2.445876953125	1.343724761962891	-0.245763427734375	2.2091708984375	1.366537719726562	-0.242708740234375	2.14494775390625	1.409654754638672	-0.31368505859375
192	7.033333	2.6135615234375	0.9874042053222656	0.09844287109375	2.5883876953125	1.167026016235352	0.082689208984375	2.5789921875	1.312128479003906	0.07626550292968751	2.59507421875	1.531794128417969	0.1002203369140625	2.578577392578125	1.493390869140625	0.127696044921875	2.489947998046875	1.471053527832031	0.241393310546875	2.451411376953125	1.215271347045898	0.35371435546875	2.4218701171875	1.404455383300781	0.214582763671875	2.39458447265625	1.3789404296875	0.123695068359375	2.47624462890625	1.451250793457031	0.10751611328125	2.443111572265625	1.391191162109375	0.0783968505859375	2.608134765625	1.497358703613281	0.06583435058593751	2.65222509765625	1.490759033203125	-0.0607489013671875	2.560117919921875	1.275761474609375	-0.2276484375	2.3368642578125	1.362362670898438	-0.2379569091796875	2.263408203125	1.403646850585937	-0.30194482421875
193	7.100000000000001	2.60502783203125	0.9963079376220703	0.0918577880859375	2.56462158203125	1.174310546875	0.074501220703125	2.544928955078125	1.319433013916016	0.06831628417968751	2.56382373046875	1.540271850585937	0.0939884033203125	2.54032177734375	1.502580505371094	0.1177501220703125	2.433926513671875	1.473943725585938	0.2149345703125	2.272189453125	1.242962554931641	0.181033935546875	2.35391064453125	1.465774169921875	0.1587421875	2.374259765625	1.465718017578125	0.0618927001953125	2.459495849609375	1.513702331542969	0.11447412109375	2.437912353515625	1.435598999023437	0.0682530517578125	2.5827060546875	1.504683227539062	0.0631357421875	2.646303955078125	1.485479370117188	-0.0545687255859375	2.67695751953125	1.228301879882812	-0.1836474609375	2.470499755859375	1.352517608642578	-0.1690338134765625	2.38846435546875	1.379035034179688	-0.231654541015625
194	7.133332999999999	2.59410498046875	0.9966099090576171	0.0814072265625	2.549830078125	1.172211975097656	0.060870849609375	2.524694580078125	1.31539501953125	0.05101025390625	2.53996142578125	1.534706176757813	0.0803692626953125	2.51535546875	1.496782470703125	0.101902587890625	2.40699169921875	1.46241162109375	0.193572998046875	2.2290615234375	1.252941955566406	0.129058349609375	2.32180615234375	1.470161865234375	0.1479501953125	2.33450146484375	1.490247009277344	0.0524906005859375	2.41638916015625	1.516021240234375	0.12188525390625	2.426037109375	1.464167846679687	0.0783392333984375	2.5610419921875	1.4998505859375	0.0506204833984375	2.6349248046875	1.480954223632812	-0.05998828125	2.735585693359375	1.224804992675781	-0.1436416015625	2.507629150390625	1.286987213134766	-0.1853846435546875	2.433955078125	1.354277709960938	-0.22092431640625
195	7.166666	2.5833076171875	0.9967768096923828	0.0666875	2.53983447265625	1.172504409790039	0.04326953125	2.5163037109375	1.316109375	0.03238232421875	2.52798974609375	1.536544677734375	0.057136962890625	2.501786376953125	1.498966064453125	0.077536865234375	2.3947861328125	1.461478149414063	0.169935791015625	2.23690576171875	1.227834457397461	0.149340087890625	2.2714208984375	1.461950378417969	0.131701171875	2.275981201171875	1.469815246582031	0.0336005859375	2.3118515625	1.499591674804688	0.133845458984375	2.379177490234375	1.477699523925781	0.07756835937500001	2.55172265625	1.501021850585937	0.0301767578125	2.64290185546875	1.486533081054688	-0.06770642089843749	2.78956396484375	1.238927017211914	-0.0809190673828125	2.57670556640625	1.25668798828125	-0.191025390625	2.48901318359375	1.299519958496094	-0.23259814453125
196	7.2	2.58652978515625	1.003498001098633	0.046910888671875	2.547212890625	1.180345825195313	0.02873828125	2.53146337890625	1.325011352539063	0.02534326171875	2.5479033203125	1.545267822265625	0.0429541015625	2.52064892578125	1.509083221435547	0.06417138671875	2.42310302734375	1.525093017578125	0.17147021484375	2.2162529296875	1.340568695068359	0.223453125	2.1469521484375	1.382835357666016	0.0011005859375	2.17376513671875	1.295606781005859	-0.035366943359375	2.150927001953125	1.403303375244141	-0.0289801025390625	2.242462890625	1.373369659423828	-0.071239013671875	2.5710859375	1.508432708740234	0.01755908203125	2.66573193359375	1.501104949951172	-0.0773203125	2.8244189453125	1.264006103515625	-0.042983642578125	2.6205908203125	1.276765960693359	-0.16847802734375	2.52968701171875	1.321057800292969	-0.1373160400390625
197	7.266666	2.60919091796875	0.9813501739501953	0.08743310546874999	2.57266796875	1.159949630737305	0.07191088867187501	2.559369384765625	1.305604797363281	0.0710068359375	2.56981640625	1.526978088378906	0.092316162109375	2.54186962890625	1.489776123046875	0.11133056640625	2.4357841796875	1.508435485839844	0.210771728515625	2.19241650390625	1.36394140625	0.196517333984375	2.16859765625	1.421669311523438	-0.032989501953125	2.133163818359375	1.337095825195312	-0.069636962890625	2.148136962890625	1.3424921875	-0.1792979736328125	2.210517578125	1.357271240234375	-0.131779541015625	2.595570068359375	1.4907978515625	0.067994873046875	2.696816162109375	1.490518493652344	-0.021097900390625	2.85618701171875	1.26534130859375	0.064184814453125	2.670366455078125	1.265892456054687	-0.089063232421875	2.58044287109375	1.308026306152344	-0.0510709228515625
198	7.3	2.62026708984375	0.9793980255126953	0.09467517089843749	2.5880703125	1.160234710693359	0.0799173583984375	2.575650146484375	1.307021636962891	0.0786549072265625	2.586430908203125	1.529563720703125	0.1040411376953125	2.5565791015625	1.492112396240235	0.1204530029296875	2.44353564453125	1.499733673095703	0.2151343994140625	2.211670166015625	1.365793823242188	0.1162982177734375	2.12733203125	1.379371978759766	-0.1075172119140625	2.06544140625	1.301523223876953	-0.1086612548828125	2.1106259765625	1.395114898681641	-0.149345947265625	2.102534423828125	1.313620300292969	-0.2089520263671875	2.61384912109375	1.493208770751953	0.0810762939453125	2.71654052734375	1.490038116455078	-0.0077808837890625	2.87507958984375	1.26701025390625	0.09073669433593751	2.693841064453125	1.249250427246094	-0.06954394531249999	2.602866943359375	1.298246551513672	-0.0414122314453125
199	7.333333000000001	2.62195654296875	0.9809371948242187	0.094517822265625	2.5852685546875	1.161217895507813	0.07638281249999999	2.56934326171875	1.308117828369141	0.07330639648437499	2.57699365234375	1.531052429199219	0.102505859375	2.54646533203125	1.493037048339844	0.116736572265625	2.427232421875	1.491360656738281	0.204618408203125	2.18511865234375	1.365131622314453	0.118337890625	2.10503955078125	1.387438781738281	-0.107165771484375	2.067171142578125	1.297504913330078	-0.127999755859375	2.091517822265625	1.400393493652344	-0.1648511962890625	2.12166259765625	1.327116729736328	-0.21478369140625	2.60602392578125	1.495112121582031	0.08052441406249999	2.7096123046875	1.495403076171875	-0.008018798828125	2.863771484375	1.269054260253906	0.092630615234375	2.6911064453125	1.243996459960937	-0.0770533447265625	2.59024462890625	1.262400451660156	-0.0449501953125
200	7.399999999999999	2.62436767578125	0.9763917694091797	0.094981201171875	2.5883447265625	1.156457321166992	0.078697265625	2.5748115234375	1.303216857910156	0.07876708984375	2.57548193359375	1.526412353515625	0.10142822265625	2.54680126953125	1.487910827636719	0.117564453125	2.4295849609375	1.484112426757813	0.20737939453125	2.204333740234375	1.337753967285156	0.11051123046875	2.12820458984375	1.379636108398437	-0.1128538818359375	2.07588818359375	1.334027770996094	-0.18415478515625	2.137621337890625	1.421604858398438	-0.1527447509765625	2.12649462890625	1.311957580566406	-0.21420068359375	2.60503173828125	1.490963012695313	0.07967285156249999	2.707283203125	1.492024658203125	-0.009831542968750001	2.864359130859375	1.262019165039062	0.07432055664062499	2.68431201171875	1.239484634399414	-0.0868642578125	2.58532861328125	1.24747233581543	-0.046653564453125
201	7.433333	2.62692529296875	0.9777404251098633	0.0939925537109375	2.591284912109375	1.157658554077148	0.07864880371093751	2.57688720703125	1.304095275878906	0.07850207519531251	2.57794091796875	1.526952270507812	0.1008778076171875	2.54904248046875	1.488610046386719	0.1167452392578125	2.43278662109375	1.485665344238281	0.2074422607421875	2.202539794921875	1.354913208007813	0.1017635498046875	2.1128076171875	1.373529174804688	-0.119272216796875	2.07443896484375	1.337635314941406	-0.2035831298828125	2.1365771484375	1.414166809082031	-0.1515389404296875	2.132129638671875	1.310950012207031	-0.2207950439453125	2.607560546875	1.491454772949219	0.0794930419921875	2.709170166015625	1.493533996582031	-0.0103892822265625	2.872626220703125	1.272912170410156	0.0844288330078125	2.69410595703125	1.242349594116211	-0.07653857421875	2.59466162109375	1.238177963256836	-0.0373643798828125
202	7.466666000000001	2.62742724609375	0.9785973205566406	0.0880791015625	2.59438720703125	1.159330139160156	0.07540454101562501	2.58372216796875	1.306128234863281	0.07907275390625	2.583200439453125	1.529067321777344	0.101979248046875	2.55509228515625	1.490385681152344	0.11852392578125	2.4405830078125	1.490638671875	0.211602294921875	2.2201796875	1.357720886230469	0.08859814453125001	2.09498095703125	1.373573303222656	-0.1148663330078125	2.08293212890625	1.335250457763672	-0.2057879638671875	2.125510498046875	1.427327514648437	-0.159413330078125	2.14638916015625	1.318952484130859	-0.20975732421875	2.612602294921875	1.493888549804687	0.07971337890624999	2.708550537109375	1.494737731933594	-0.016322021484375	2.86537548828125	1.275988922119141	0.09339526367187501	2.6883818359375	1.245709442138672	-0.06951757812500001	2.58748876953125	1.224768524169922	-0.0405885009765625
203	7.533333	2.62819384765625	0.9749439697265625	0.08722509765625	2.5947314453125	1.156282928466797	0.07643920898437501	2.5840029296875	1.303482482910156	0.081336181640625	2.582480712890625	1.527276733398438	0.10235107421875	2.554520263671875	1.488493499755859	0.119365234375	2.439990234375	1.491129241943359	0.213079833984375	2.21572216796875	1.359241577148437	0.094033935546875	2.095878662109375	1.378287322998047	-0.1131904296875	2.0768076171875	1.340849914550781	-0.2036036376953125	2.1301826171875	1.427641204833984	-0.157401123046875	2.138077392578125	1.317549041748047	-0.20936962890625	2.6120751953125	1.491937835693359	0.08024462890625	2.70989453125	1.496571258544922	-0.014359619140625	2.86084033203125	1.270585144042969	0.09116210937499999	2.6899326171875	1.232257507324219	-0.07753259277343751	2.58951953125	1.225022705078125	-0.04027197265625
204	7.566666000000001	2.6258349609375	0.9759157485961915	0.084382080078125	2.593177734375	1.15743034362793	0.0747001953125	2.58301416015625	1.304594909667969	0.080892578125	2.580859375	1.528247985839844	0.1029052734375	2.5528125	1.489342407226562	0.119465087890625	2.4373857421875	1.4940771484375	0.211947509765625	2.21531494140625	1.363065979003906	0.08803588867187501	2.094674072265625	1.367516662597656	-0.1195040283203125	2.07646240234375	1.34125	-0.2139217529296875	2.111171875	1.393596252441406	-0.12136376953125	2.13545849609375	1.312701782226563	-0.21973974609375	2.61073095703125	1.493071899414062	0.080933837890625	2.7079775390625	1.496112365722656	-0.014288818359375	2.86071337890625	1.268042236328125	0.08376635742187501	2.68655712890625	1.229590042114258	-0.08147998046875	2.587238037109375	1.220178176879883	-0.041900146484375
205	7.600000000000001	2.62489208984375	0.9738538208007812	0.082742431640625	2.59399169921875	1.155603668212891	0.073872314453125	2.585208984375	1.302740905761719	0.080667236328125	2.5830625	1.5266806640625	0.09784716796875	2.555107421875	1.488157592773438	0.1153359375	2.44016748046875	1.49347705078125	0.20824853515625	2.21382470703125	1.362677795410156	0.09251196289062499	2.096092041015625	1.370719573974609	-0.1164166259765625	2.082450439453125	1.345745452880859	-0.2118863525390625	2.113162353515625	1.396537963867188	-0.1171573486328125	2.141096435546875	1.316186126708984	-0.2148978271484375	2.61284619140625	1.491067749023438	0.07654125976562499	2.713023681640625	1.494964477539062	-0.0154384765625	2.8607060546875	1.268039916992187	0.092039306640625	2.692474609375	1.23530078125	-0.08021105957031251	2.592260009765625	1.221790771484375	-0.0444342041015625
206	7.666666	2.616655029296875	0.9739829940795899	0.079731689453125	2.587859375	1.156308319091797	0.073849609375	2.58085791015625	1.303492431640625	0.083119873046875	2.57549853515625	1.527814453125	0.095716064453125	2.548221435546875	1.489231170654297	0.11420068359375	2.433909423828125	1.493585052490234	0.20807080078125	2.218976318359375	1.357328186035156	0.0774267578125	2.08890087890625	1.370801666259766	-0.1239266357421875	2.07678759765625	1.3454541015625	-0.2195648193359375	2.108007568359375	1.395055511474609	-0.1242950439453125	2.13301025390625	1.311108551025391	-0.2198438720703125	2.6056806640625	1.492190399169922	0.074924560546875	2.70726708984375	1.494512115478516	-0.015670654296875	2.85561865234375	1.269055847167969	0.09440527343750001	2.68791796875	1.233155456542969	-0.0779334716796875	2.58754541015625	1.220149261474609	-0.0422242431640625
207	7.7	2.621359375	0.9750413970947266	0.0829107666015625	2.5893408203125	1.15733056640625	0.0746632080078125	2.57989111328125	1.304971740722656	0.0816695556640625	2.5806162109375	1.529419860839844	0.1028939208984375	2.5512158203125	1.4909287109375	0.1185386962890625	2.43180712890625	1.488690734863281	0.2067044677734375	2.22512744140625	1.360007019042969	0.0548074951171875	2.09641943359375	1.354954284667969	-0.148707763671875	2.04895263671875	1.345831634521484	-0.2362435302734375	2.112715576171875	1.381071105957031	-0.1509029541015625	2.087364501953125	1.31800503540039	-0.2670606689453125	2.61081689453125	1.493555114746094	0.0821451416015625	2.711474609375	1.493843139648438	-0.0101483154296875	2.859787109375	1.260228576660156	0.0843065185546875	2.68400634765625	1.232485961914062	-0.082484375	2.584046875	1.225448516845703	-0.0431077880859375
208	7.733333000000001	2.62004150390625	0.9785564575195312	0.086768310546875	2.58597705078125	1.160228973388672	0.078652587890625	2.57561328125	1.307633880615234	0.085156494140625	2.580305908203125	1.531528259277344	0.108436279296875	2.54949072265625	1.49361572265625	0.122468017578125	2.4184482421875	1.48830126953125	0.191587890625	2.21902783203125	1.35650537109375	0.03350341796875	2.10683837890625	1.340431030273437	-0.178653076171875	2.033594970703125	1.340061096191406	-0.24653173828125	2.1197060546875	1.3688173828125	-0.1808426513671875	2.0397958984375	1.320499786376953	-0.2856112060546875	2.61052392578125	1.495229370117187	0.088659423828125	2.7111064453125	1.496972534179688	-0.003431396484375	2.87094921875	1.272630615234375	0.093457763671875	2.69687939453125	1.227084899902344	-0.0707205810546875	2.59614111328125	1.238859436035156	-0.035023681640625
209	7.8	2.61728125	0.9792792358398438	0.06882470703125	2.58071484375	1.159403289794922	0.056325439453125	2.565974853515625	1.305939758300781	0.055723388671875	2.57858935546875	1.52852197265625	0.079315185546875	2.5478076171875	1.491591125488281	0.095135009765625	2.41026904296875	1.472316528320313	0.145149169921875	2.20008447265625	1.307049835205078	0.0454716796875	2.07413525390625	1.356324981689453	-0.1521856689453125	2.01451220703125	1.323504028320313	-0.2246749267578125	2.0681806640625	1.386781646728516	-0.150074951171875	2.033026245117187	1.318803527832031	-0.2660123291015625	2.6062705078125	1.491638549804688	0.05757080078125	2.704146240234375	1.484011901855469	-0.03625537109375	2.89613427734375	1.276406494140625	0.0313966064453125	2.70536474609375	1.225048645019531	-0.10928173828125	2.60557958984375	1.243824645996094	-0.0753331298828125
210	7.833333000000001	2.62572216796875	0.9855229721069336	0.0604454345703125	2.588825439453125	1.165428894042969	0.0467784423828125	2.57163818359375	1.311609069824219	0.0434112548828125	2.58373583984375	1.534121520996094	0.0671854248046875	2.554541015625	1.496824096679688	0.0849742431640625	2.422397705078125	1.477528137207031	0.1477459716796875	2.2185224609375	1.292471252441406	0.07319384765625001	2.09910546875	1.350092407226563	-0.1261529541015625	2.029835571289063	1.33122592163086	-0.194896484375	2.0975078125	1.380694793701172	-0.1213155517578125	2.05740283203125	1.338288452148438	-0.242185546875	2.610134521484375	1.497630493164062	0.0433289794921875	2.70160791015625	1.484236999511719	-0.0560771484375	2.88347802734375	1.260634307861328	-0.018632568359375	2.67608935546875	1.238359130859375	-0.14221923828125	2.583976806640625	1.245065124511719	-0.088141357421875
211	7.866665999999999	2.625330078125	1.007319011688232	0.09593176269531251	2.58654052734375	1.187066589355469	0.0830382080078125	2.56701953125	1.333113006591797	0.0804248046875	2.577935546875	1.555314697265625	0.1092008056640625	2.548893310546875	1.51743994140625	0.1261395263671875	2.41571484375	1.490600311279297	0.1841041259765625	2.227853515625	1.293263488769531	0.0987020263671875	2.1172822265625	1.380206604003906	-0.09532275390625	2.046127319335938	1.362058776855469	-0.1624549560546875	2.121466796875	1.410918914794922	-0.09611010742187499	2.089009033203125	1.362596343994141	-0.21182177734375	2.604572509765625	1.519469604492187	0.0845382080078125	2.69767578125	1.512385498046875	-0.0141820068359375	2.839240234375	1.258852722167969	-0.0321180419921875	2.6319951171875	1.284851318359375	-0.155680419921875	2.536136474609375	1.267365478515625	-0.111164306640625
212	7.933333	2.624681640625	1.021509246826172	0.1053814697265625	2.596458984375	1.204373153686523	0.09562707519531249	2.586775390625	1.352181732177734	0.0963306884765625	2.59977734375	1.574374145507813	0.1324112548828125	2.574993408203125	1.534982666015625	0.1530367431640625	2.45394580078125	1.495013549804687	0.2291412353515625	2.283639892578125	1.265787231445312	0.2005050048828125	2.1686142578125	1.377902740478516	0.02099755859375	2.10975244140625	1.375202484130859	-0.0598062744140625	2.172825439453125	1.417073883056641	0.0230323486328125	2.13992431640625	1.372601593017578	-0.1013856201171875	2.62180078125	1.540003295898438	0.1013768310546875	2.69000634765625	1.527067993164062	-0.0162470703125	2.753533203125	1.261934387207031	-0.12199853515625	2.522638671875	1.316169647216797	-0.1789920654296875	2.4188408203125	1.328685943603516	-0.1532205810546875
213	7.966666000000001	2.627247314453125	1.006561813354492	0.1069140625	2.60127880859375	1.188942153930664	0.09350634765625	2.59123583984375	1.336218811035156	0.089830078125	2.61172998046875	1.558142822265625	0.119034423828125	2.5887177734375	1.51980615234375	0.14303271484375	2.479064453125	1.492801513671875	0.2386953125	2.32786767578125	1.249937393188477	0.242087890625	2.19105810546875	1.3271640625	0.0604814453125	2.1400791015625	1.323184631347656	-0.025100341796875	2.19146337890625	1.373274475097656	0.0607236328125	2.193843505859375	1.335522766113281	-0.0605869140625	2.6296484375	1.522809692382812	0.086729248046875	2.683749755859375	1.509463439941406	-0.037501220703125	2.689067626953125	1.250152297973633	-0.170583251953125	2.4582939453125	1.311023620605469	-0.2171573486328125	2.379165283203125	1.380173828125	-0.1952633056640625
214	8	2.62182275390625	0.9944524230957031	0.1054111328125	2.591547607421875	1.174959808349609	0.09100378417968751	2.573459228515625	1.320393615722656	0.08295764160156251	2.5951923828125	1.541401489257813	0.1074456787109375	2.576988525390625	1.503149444580078	0.1348251953125	2.4828720703125	1.486871002197266	0.2467117919921875	2.3796982421875	1.224089508056641	0.2809595947265625	2.2270703125	1.300723236083984	0.114221923828125	2.180603515625	1.294828277587891	0.0268970947265625	2.22078955078125	1.329002014160156	0.124784912109375	2.2123427734375	1.308689636230469	-0.009516845703125	2.60808154296875	1.506318511962891	0.07302478027343751	2.6383896484375	1.499231719970703	-0.058682861328125	2.577252197265625	1.263986297607422	-0.2164256591796875	2.345484130859375	1.331850067138672	-0.2263690185546875	2.247787109375	1.374129547119141	-0.2335648193359375
215	8.066666000000001	2.634824951171875	0.9885104675292968	0.09423779296875	2.600177734375	1.168048950195312	0.0782977294921875	2.57954248046875	1.313019439697266	0.0688709716796875	2.6003173828125	1.534315063476563	0.09091223144531251	2.587328369140625	1.495642028808594	0.120552490234375	2.51545068359375	1.480826538085938	0.2480032958984375	2.46263916015625	1.201474517822266	0.246997802734375	2.2565419921875	1.212375213623047	0.127234619140625	2.22095263671875	1.257739654541016	0.046676513671875	2.258629638671875	1.241716430664062	0.15002880859375	2.258861328125	1.273160400390625	0.0181087646484375	2.608452392578125	1.499594421386719	0.0547371826171875	2.6089765625	1.513002807617188	-0.079894287109375	2.470017333984375	1.33305078125	-0.2594005126953125	2.23480810546875	1.377676025390625	-0.2266282958984375	2.1539326171875	1.341733978271484	-0.286169677734375
216	8.100000000000001	2.6318037109375	0.9894247360229492	0.09423156738281251	2.60012939453125	1.169808410644531	0.078015380859375	2.5856416015625	1.315880889892578	0.070388671875	2.60083740234375	1.53745703125	0.0974788818359375	2.58770947265625	1.497855285644531	0.1259564208984375	2.5006044921875	1.486263000488281	0.2442034912109375	2.48775390625	1.201766082763672	0.24568212890625	2.29806298828125	1.180769256591797	0.101770263671875	2.30198583984375	1.235173522949219	0.0188681640625	2.30551611328125	1.223898315429687	0.12959765625	2.3646611328125	1.238687072753906	0.0182886962890625	2.6109384765625	1.503599792480469	0.0608612060546875	2.6226884765625	1.515501159667969	-0.073634033203125	2.431794921875	1.370037628173828	-0.236740234375	2.19092236328125	1.388630615234375	-0.251722900390625	2.122358154296875	1.328462493896484	-0.3073624267578125
217	8.133333	2.6272119140625	0.9930986099243164	0.0909337158203125	2.593947265625	1.173126922607422	0.0751220703125	2.585523193359375	1.319733276367188	0.07103857421875	2.597048828125	1.541375427246094	0.098365966796875	2.5865361328125	1.501383178710938	0.1273289794921875	2.49980908203125	1.488364318847656	0.2456026611328125	2.506541748046875	1.203845886230469	0.249966064453125	2.315447998046875	1.186863159179687	0.1076104736328125	2.322341796875	1.213229522705078	0.0122467041015625	2.336660888671875	1.220447631835937	0.122381103515625	2.37659912109375	1.211726165771484	-0.003668212890625	2.605794921875	1.507931274414062	0.0610655517578125	2.623684326171875	1.524246948242188	-0.072208251953125	2.40606591796875	1.400353881835938	-0.2185032958984375	2.169666015625	1.370116882324219	-0.2600372314453125	2.069266357421875	1.352004058837891	-0.29159814453125
218	8.166665999999999	2.624734619140625	0.9931510696411133	0.0903526611328125	2.591943603515625	1.173413757324219	0.07524487304687499	2.58396630859375	1.320128784179687	0.071752197265625	2.5963818359375	1.541750122070312	0.0997015380859375	2.58570068359375	1.501702484130859	0.1285670166015625	2.49958544921875	1.489023956298828	0.24740869140625	2.507657958984375	1.204451721191406	0.254036865234375	2.31582373046875	1.185046722412109	0.1128050537109375	2.33105908203125	1.204515441894531	0.0167064208984375	2.3308623046875	1.223343383789063	0.126450439453125	2.401038330078125	1.208201568603516	0.0247926025390625	2.6050029296875	1.508358306884765	0.0622933349609375	2.6229765625	1.525101928710938	-0.07097998046875	2.40439892578125	1.402738250732422	-0.217399658203125	2.16749365234375	1.374581787109375	-0.2581636962890625	2.06757763671875	1.357760223388672	-0.2920556640625
219	8.233333000000002	2.64059619140625	0.9933538131713867	0.072656005859375	2.61058544921875	1.174453887939453	0.058180908203125	2.60526806640625	1.321531005859375	0.0548594970703125	2.62207421875	1.543041931152344	0.08424707031250001	2.61211962890625	1.502805236816406	0.1132520751953125	2.561393310546875	1.493651245117187	0.251502197265625	2.44266943359375	1.242912109375	0.317738037109375	2.230430419921875	1.176009216308594	0.2294957275390625	2.227995361328125	1.158627746582031	0.131669921875	2.2781611328125	1.255094299316406	0.1068516845703125	2.2922783203125	1.147148193359375	0.129549072265625	2.62854638671875	1.509840698242187	0.0461307373046875	2.64280908203125	1.525563842773437	-0.087936279296875	2.416758056640625	1.407938720703125	-0.227668701171875	2.181487548828125	1.374551788330078	-0.275639892578125	2.09390087890625	1.351535095214844	-0.3326534423828125
220	8.266666000000001	2.64591064453125	0.9895908508300781	0.0613392333984375	2.62133740234375	1.171839157104492	0.0515364990234375	2.618609375	1.319033752441406	0.050203125	2.63245166015625	1.541237854003906	0.07584130859375	2.6238115234375	1.501298034667969	0.1056751708984375	2.5844658203125	1.495882263183594	0.2477919921875	2.41866748046875	1.278813110351563	0.330019775390625	2.205303955078125	1.182092330932617	0.280613525390625	2.194000732421875	1.14759114074707	0.1880830078125	2.22862548828125	1.228077194213867	0.119061279296875	2.25868212890625	1.154640365600586	0.1699676513671875	2.63860595703125	1.507553039550781	0.038091064453125	2.6492080078125	1.521243103027344	-0.09655151367187501	2.41788427734375	1.405703979492188	-0.22928271484375	2.18278955078125	1.370013854980469	-0.276578857421875	2.09550634765625	1.34831591796875	-0.334586669921875
221	8.300000000000001	2.6484931640625	0.9878331146240235	0.0561907958984375	2.62602294921875	1.169548049926758	0.0470106201171875	2.6274873046875	1.316103179931641	0.047249267578125	2.63944873046875	1.5373779296875	0.073064208984375	2.63166064453125	1.497473541259766	0.1027943115234375	2.5989130859375	1.495777557373047	0.2459847412109375	2.42659521484375	1.290086578369141	0.33891357421875	2.208511474609375	1.198103271484375	0.310931884765625	2.19133349609375	1.154067352294922	0.2240015869140625	2.2224404296875	1.216173156738281	0.137374267578125	2.2475830078125	1.167651840209961	0.1893165283203125	2.645372314453125	1.503985015869141	0.0353270263671875	2.65504345703125	1.521828125	-0.0982796630859375	2.42716259765625	1.402329132080078	-0.2305982666015625	2.19206689453125	1.369583831787109	-0.274296875	2.112566650390625	1.363266082763672	-0.344943115234375
222	8.333333	2.648814697265625	0.9854827117919922	0.053021728515625	2.62464990234375	1.167506042480469	0.0436309814453125	2.62487646484375	1.314493255615234	0.0436026611328125	2.63874462890625	1.536383422851562	0.0687696533203125	2.6307578125	1.496515045166016	0.09874218749999999	2.60026513671875	1.495058074951172	0.2428675537109375	2.427932373046875	1.292787322998047	0.3453074951171875	2.20783447265625	1.201228271484375	0.3277523193359375	2.18766357421875	1.153573852539062	0.243075439453125	2.2142568359375	1.205550537109375	0.148250244140625	2.238018798828125	1.169963714599609	0.2005965576171875	2.64424462890625	1.502735626220703	0.0309970703125	2.65620849609375	1.520558471679688	-0.1028236083984375	2.4275478515625	1.39944970703125	-0.2341656494140625	2.19126123046875	1.36618115234375	-0.2748089599609375	2.11237646484375	1.372704925537109	-0.346583984375
223	8.399999999999999	2.64874560546875	0.9855829391479493	0.0527164306640625	2.62462353515625	1.167616333007812	0.0434847412109375	2.62486279296875	1.314600494384766	0.0435947265625	2.638775390625	1.536488647460938	0.068714599609375	2.63076123046875	1.496630584716797	0.0986915283203125	2.60036181640625	1.495537933349609	0.2428367919921875	2.428057861328125	1.2938408203125	0.3464339599609375	2.208052734375	1.201860626220703	0.3300225830078125	2.187702392578125	1.15372607421875	0.2456632080078125	2.21390673828125	1.2051640625	0.1504393310546875	2.2378076171875	1.170042877197266	0.202857666015625	2.644287109375	1.502830902099609	0.03095361328125	2.65627880859375	1.520534790039062	-0.10287744140625	2.42760498046875	1.399255157470703	-0.2340262451171875	2.1913203125	1.365986541748047	-0.2746505126953125	2.112396728515625	1.371888610839844	-0.346433349609375
224	8.433333000000001	2.65056396484375	0.9867367362976074	0.04954052734375	2.62748486328125	1.168633773803711	0.0406298828125	2.62671826171875	1.315388427734375	0.040609375	2.641977783203125	1.537007141113281	0.0641929931640625	2.63272802734375	1.497552062988281	0.0942154541015625	2.59408740234375	1.505213012695312	0.2359342041015625	2.41899560546875	1.308092529296875	0.3424146728515625	2.20228369140625	1.208996597290039	0.3293353271484375	2.1856982421875	1.152252090454102	0.2498238525390625	2.21694921875	1.206379959106445	0.1578712158203125	2.2429052734375	1.172984344482422	0.2074388427734375	2.6482587890625	1.503021118164062	0.026956298828125	2.6612890625	1.522372375488281	-0.106336181640625	2.42854736328125	1.402705749511719	-0.23063818359375	2.1912529296875	1.370566650390625	-0.263264892578125	2.1118359375	1.388172790527344	-0.332288330078125
225	8.466666	2.65079736328125	0.9874933853149414	0.0489110107421875	2.6277607421875	1.169400131225586	0.0396737060546875	2.627339599609375	1.316172302246094	0.0394658203125	2.6435908203125	1.537631652832031	0.064096923828125	2.6343525390625	1.498054931640625	0.0939718017578125	2.59796826171875	1.503592468261719	0.23640185546875	2.41855029296875	1.309845520019531	0.3419522705078125	2.19971875	1.215330154418945	0.3298123779296875	2.18275244140625	1.156020141601563	0.2522642822265625	2.2164716796875	1.206280868530273	0.1589833984375	2.24127001953125	1.175019241333008	0.209448974609375	2.64953515625	1.503808776855469	0.026649169921875	2.661873046875	1.523400329589844	-0.106689453125	2.428640625	1.405289672851562	-0.2316329345703125	2.19169970703125	1.371787231445313	-0.2656292724609375	2.1122255859375	1.381531066894531	-0.3361461181640625
226	8.5	2.65519140625	0.9879799613952637	0.0493333740234375	2.63194580078125	1.170230010986328	0.04032666015625	2.63070751953125	1.317280883789063	0.039864990234375	2.6452802734375	1.539379333496094	0.0637015380859375	2.63656201171875	1.499749938964844	0.093826904296875	2.5959267578125	1.506582092285156	0.2353424072265625	2.4163828125	1.312410186767578	0.3413797607421875	2.19884521484375	1.214049530029297	0.3275626220703125	2.1843994140625	1.151979949951172	0.251431396484375	2.22111328125	1.206354644775391	0.1613880615234375	2.24802197265625	1.173511444091797	0.2112086181640625	2.65126953125	1.505416931152344	0.0262537841796875	2.66264990234375	1.523838439941406	-0.1076014404296875	2.428909423828125	1.404361297607422	-0.231593994140625	2.191269287109375	1.370157745361328	-0.263258056640625	2.10899169921875	1.378426391601562	-0.3310064697265625
227	8.566666000000001	2.65595703125	0.9883338356018067	0.0498978271484375	2.63314013671875	1.170559341430664	0.0413929443359375	2.6320380859375	1.317530426025391	0.0412003173828125	2.646700927734375	1.53952880859375	0.06474743652343749	2.638071533203125	1.499954010009766	0.0949232177734375	2.59739697265625	1.508004669189453	0.2362783203125	2.41742431640625	1.314541076660156	0.3424598388671875	2.199779296875	1.216769622802734	0.3284476318359375	2.18537451171875	1.154484848022461	0.2525565185546875	2.2224677734375	1.208450073242187	0.1624986572265625	2.24925048828125	1.175521896362305	0.2126446533203125	2.6525712890625	1.505545135498047	0.0273382568359375	2.66342333984375	1.523615478515625	-0.1065325927734375	2.4292548828125	1.403898590087891	-0.2291015625	2.19155615234375	1.369894256591797	-0.25948681640625	2.10888525390625	1.377867462158203	-0.326696044921875
228	8.600000000000001	2.653891845703125	0.9905394554138184	0.0534393310546875	2.631101318359375	1.172224884033203	0.044352783203125	2.626886474609375	1.318723937988281	0.042882568359375	2.649068115234375	1.539421020507812	0.06687939453125	2.639903076171875	1.500110534667969	0.09700805664062501	2.6078056640625	1.516494689941406	0.2394210205078125	2.41857421875	1.333260314941406	0.3455318603515625	2.20003955078125	1.240421432495117	0.3247615966796875	2.189216064453125	1.171216033935547	0.2548673095703125	2.232109375	1.204343368530273	0.1579521484375	2.24140478515625	1.176312454223633	0.2126263427734375	2.65298828125	1.505535339355469	0.0293184814453125	2.654988525390625	1.524586120605469	-0.1044608154296875	2.429886474609375	1.405001403808594	-0.2413975830078125	2.19115185546875	1.371924499511719	-0.25431689453125	2.118023681640625	1.385895629882812	-0.330533203125
229	8.633333	2.61410107421875	0.9994474678039551	0.0806900634765625	2.591437255859375	1.180901245117187	0.06769189453125	2.58909814453125	1.327427062988281	0.06559497070312501	2.61032861328125	1.54808544921875	0.0906759033203125	2.5985712890625	1.508916748046875	0.12007568359375	2.514572265625	1.513407775878906	0.2404996337890625	2.5495	1.244584182739258	0.3250477294921875	2.35888916015625	1.20061262512207	0.188900634765625	2.36196484375	1.200493667602539	0.0900003662109375	2.41547265625	1.24603141784668	0.1759757080078125	2.462685546875	1.202389785766601	0.1219957275390625	2.61710693359375	1.514063171386719	0.053653076171875	2.6225546875	1.527697937011719	-0.08068359375	2.42568115234375	1.388861511230469	-0.2409322509765625	2.186474853515625	1.375857360839844	-0.270265625	2.113632080078125	1.396230712890625	-0.345295654296875
230	8.699999999999999	2.6276796875	1.006166954040527	0.0853094482421875	2.6067109375	1.187374435424805	0.07242968750000001	2.6057998046875	1.333557464599609	0.070674072265625	2.62800537109375	1.553385498046875	0.09724682617187499	2.61532373046875	1.514263671875	0.126106689453125	2.530243408203125	1.517990600585938	0.245348388671875	2.46968408203125	1.242344085693359	0.269575439453125	2.277037353515625	1.185477584838867	0.1423968505859375	2.27899853515625	1.178374984741211	0.04396923828125	2.340696044921875	1.242930145263672	0.109494384765625	2.38155029296875	1.191814926147461	0.082366943359375	2.63536328125	1.519572998046875	0.060314697265625	2.64562890625	1.533744384765625	-0.0733466796875	2.4576328125	1.394928497314453	-0.242720703125	2.2201123046875	1.382642547607422	-0.2800594482421875	2.15097265625	1.416283905029297	-0.35342431640625
231	8.733333000000002	2.611998046875	0.9921175575256348	0.09042443847656249	2.588044921875	1.172384246826172	0.07922900390625	2.5873349609375	1.318036224365234	0.08011193847656251	2.60476025390625	1.5374814453125	0.1065421142578125	2.59133740234375	1.498433258056641	0.1348382568359375	2.501314208984375	1.484710540771484	0.24894482421875	2.45222900390625	1.207825836181641	0.272804931640625	2.32777734375	1.343662872314453	0.1239281005859375	2.35751220703125	1.358534606933594	0.0313802490234375	2.43861767578125	1.380917633056641	0.1027799072265625	2.401134033203125	1.310495300292969	0.03140087890625	2.614398681640625	1.503757415771484	0.070316162109375	2.63094384765625	1.509529998779297	-0.0628397216796875	2.49276123046875	1.341511932373047	-0.250885986328125	2.25678173828125	1.355824798583984	-0.2914111328125	2.1860166015625	1.367607788085937	-0.3692867431640625
232	8.766666000000001	2.60568798828125	0.9875381927490234	0.0983289794921875	2.580782958984375	1.168317398071289	0.0832899169921875	2.57894873046875	1.314684143066406	0.08201708984375	2.596724609375	1.536075927734375	0.0999161376953125	2.579982666015625	1.498347595214844	0.1286734619140625	2.478819580078125	1.4751962890625	0.2323857421875	2.40208349609375	1.203159423828125	0.255812255859375	2.417556396484375	1.391828704833984	0.1114844970703125	2.4047783203125	1.436763427734375	0.0243935546875	2.453083251953125	1.429915863037109	0.1239862060546875	2.39338134765625	1.432444183349609	-0.009965698242187499	2.60948388671875	1.500408752441406	0.0662554931640625	2.6400869140625	1.487084106445312	-0.0645272216796875	2.5194814453125	1.304645446777344	-0.25343017578125	2.28788623046875	1.355600952148438	-0.29675244140625	2.222626953125	1.402108123779297	-0.3667650146484375
233	8.833333	2.592904296875	1.007432426452637	0.09249438476562501	2.5648408203125	1.187810928344727	0.072916015625	2.559432373046875	1.334434204101562	0.068985107421875	2.57835791015625	1.555580139160156	0.094541259765625	2.555735107421875	1.517704711914063	0.118993896484375	2.447703857421875	1.490476135253906	0.21506396484375	2.31350830078125	1.239776565551758	0.21134033203125	2.390636474609375	1.455135559082031	0.14321142578125	2.354379150390625	1.45982080078125	0.0511080322265625	2.4388037109375	1.482085388183594	0.119967529296875	2.4698623046875	1.447461486816406	0.048176025390625	2.5963974609375	1.520076965332031	0.062984130859375	2.650135986328125	1.499026733398438	-0.0594285888671875	2.622779296875	1.266012817382812	-0.2294805908203125	2.39465625	1.330952331542969	-0.275998046875	2.3148740234375	1.352231506347656	-0.343571044921875
234	8.866665999999999	2.5867138671875	1.000453872680664	0.0847366943359375	2.55026611328125	1.179736923217773	0.0614473876953125	2.5342919921875	1.326013916015625	0.0521468505859375	2.55546337890625	1.547650573730469	0.0804114990234375	2.530779296875	1.50983837890625	0.1033966064453125	2.4205380859375	1.477325927734375	0.1962828369140625	2.263943359375	1.241083786010742	0.1605843505859375	2.342869140625	1.465944702148438	0.1342183837890625	2.35725341796875	1.466273620605469	0.035720947265625	2.42169873046875	1.507402587890625	0.1171607666015625	2.4484912109375	1.463563110351563	0.053779052734375	2.574746337890625	1.511884155273437	0.049522705078125	2.63434326171875	1.491968444824219	-0.071033203125	2.68758935546875	1.236479507446289	-0.1999276123046875	2.4596064453125	1.304771240234375	-0.2480062255859375	2.373326171875	1.34110693359375	-0.3001873779296875
235	8.899999999999999	2.575627685546875	0.9990514678955078	0.079861083984375	2.53779052734375	1.175811096191406	0.050340087890625	2.522675537109375	1.321024383544922	0.03914404296875	2.5412080078125	1.541557861328125	0.065622314453125	2.515377197265625	1.504212799072266	0.08730859375	2.41952587890625	1.492751617431641	0.1978525390625	2.253972900390625	1.266028778076172	0.23880615234375	2.305504638671875	1.479076019287109	0.145777099609375	2.2895048828125	1.458870086669922	0.050337646484375	2.35741748046875	1.510928802490235	0.120934326171875	2.4070830078125	1.482835418701172	0.07079516601562499	2.562404296875	1.505715850830078	0.036716796875	2.643975341796875	1.488216461181641	-0.06943798828125	2.754556396484375	1.230972198486328	-0.1412691650390625	2.54351318359375	1.283499114990234	-0.2454095458984375	2.46072900390625	1.313352813720703	-0.3052894287109375
236	8.933333000000001	2.56543408203125	0.9964520568847657	0.072328369140625	2.52596240234375	1.173252105712891	0.04007421875	2.5099755859375	1.319010894775391	0.02835546875	2.52580908203125	1.540924560546875	0.05368505859375	2.499381591796875	1.503375457763672	0.07483203125	2.40588818359375	1.517967529296875	0.18789599609375	2.258625	1.284419342041016	0.2586044921875	2.24817138671875	1.485132843017578	0.1288857421875	2.23571337890625	1.459051666259766	0.03387158203125	2.266934326171875	1.509696990966797	0.12810546875	2.343356201171875	1.481304595947265	0.053043701171875	2.548446044921875	1.504854583740234	0.025761474609375	2.64210693359375	1.488515533447266	-0.070973388671875	2.7819072265625	1.234726043701172	-0.090472412109375	2.58148779296875	1.269287017822266	-0.222069091796875	2.50085791015625	1.317830047607422	-0.272833251953125
237	8.966666	2.5844189453125	1.00062776184082	0.061900390625	2.55422509765625	1.180095123291016	0.041597900390625	2.54637255859375	1.326227600097656	0.037732177734375	2.56566845703125	1.547094543457031	0.0601669921875	2.538936279296875	1.510389526367188	0.081828125	2.447135498046875	1.532241088867187	0.1941865234375	2.24706982421875	1.332556823730469	0.17067431640625	2.1532099609375	1.414429260253906	-0.03220849609375	2.09657421875	1.412400634765625	-0.1131834716796875	2.1819296875	1.414479309082031	-0.042395751953125	2.17983984375	1.339862945556641	-0.1239659423828125	2.587465087890625	1.510524658203125	0.032673095703125	2.680552978515625	1.503237182617188	-0.064806884765625	2.83440625	1.259011535644531	-0.0503533935546875	2.6277080078125	1.24739599609375	-0.1738807373046875	2.52944677734375	1.273012329101562	-0.205718994140625
238	9.033332999999999	2.58088916015625	0.9967090454101563	0.0357314453125	2.549041015625	1.177093414306641	0.0190443115234375	2.540375	1.323853393554687	0.016087890625	2.55916845703125	1.545463745117188	0.0413106689453125	2.531372314453125	1.508466278076172	0.0616131591796875	2.43598046875	1.522328002929688	0.173100830078125	2.19039501953125	1.381253082275391	0.142184814453125	2.12418212890625	1.403469512939453	-0.0865107421875	2.071008056640625	1.397388458251953	-0.1701248779296875	2.15336376953125	1.397229400634766	-0.0951051025390625	2.095124755859375	1.342841918945312	-0.2049302978515625	2.582133056640625	1.50892300415039	0.0143170166015625	2.6721181640625	1.504546356201172	-0.087008056640625	2.842276123046875	1.282314605712891	-0.0100028076171875	2.6489794921875	1.226028717041016	-0.144555908203125	2.560225341796875	1.203851470947266	-0.0892667236328125
239	9.066666000000001	2.58106103515625	0.9950586090087891	0.027739990234375	2.552091552734375	1.176622650146484	0.0111839599609375	2.544140625	1.323963287353516	0.008341674804687499	2.56572705078125	1.54619775390625	0.033098876953125	2.53601953125	1.509754547119141	0.052116455078125	2.432830322265625	1.530090209960937	0.1561290283203125	2.19155810546875	1.384179962158203	0.1085701904296875	2.07525048828125	1.378578582763672	-0.10128466796875	2.036157958984375	1.3592822265625	-0.1908797607421875	2.08748388671875	1.406640167236328	-0.10356396484375	2.09421142578125	1.340231658935547	-0.2147923583984375	2.589583251953125	1.508883392333984	0.00762841796875	2.68527197265625	1.506900787353516	-0.0891058349609375	2.83359423828125	1.281787017822266	0.0213984375	2.66541943359375	1.2176044921875	-0.1418890380859375	2.5667412109375	1.202459045410156	-0.102608642578125
240	9.100000000000001	2.60674072265625	0.9904758605957031	0.0754677734375	2.577302734375	1.171864395141601	0.058003662109375	2.56692333984375	1.319029479980469	0.05457080078125	2.5786171875	1.541412780761719	0.08403100585937499	2.54787109375	1.503891052246094	0.098819580078125	2.4306513671875	1.510929809570313	0.1887451171875	2.19227197265625	1.384572570800781	0.094087890625	2.1570576171875	1.451224731445313	-0.13374072265625	2.1010302734375	1.373902648925781	-0.16217529296875	2.14471337890625	1.475871337890625	-0.14827001953125	2.13010302734375	1.361695007324219	-0.213392333984375	2.60656396484375	1.505140991210937	0.061378662109375	2.71278662109375	1.508909057617188	-0.023576171875	2.85128125	1.279362243652344	0.0904453125	2.702891357421875	1.224851760864258	-0.09412121582031251	2.600921875	1.205862869262695	-0.0667449951171875
241	9.133333	2.59860205078125	0.987796890258789	0.081817138671875	2.570955078125	1.169420440673828	0.066508544921875	2.5574150390625	1.316097930908203	0.06166357421875	2.567083984375	1.538467529296875	0.08972802734375	2.53559228515625	1.501078155517578	0.10297998046875	2.40999560546875	1.504965789794922	0.180638671875	2.1795673828125	1.356028045654297	0.10151171875	2.087996826171875	1.384235321044922	-0.118169677734375	2.04613623046875	1.340232757568359	-0.1969874267578125	2.09619873046875	1.434394622802734	-0.16390576171875	2.10462744140625	1.327526397705078	-0.2238787841796875	2.596331298828125	1.502086517333984	0.06913427734374999	2.704234130859375	1.506969207763672	-0.0133299560546875	2.85067041015625	1.282190399169922	0.099302978515625	2.702468994140625	1.234231903076172	-0.0868160400390625	2.601345458984375	1.211094787597656	-0.0600406494140625
242	9.166665999999999	2.59927001953125	0.9857166900634765	0.08180029296874999	2.571552734375	1.166467666625977	0.06654858398437501	2.557511962890625	1.312402404785156	0.06142236328125	2.565142578125	1.534041259765625	0.08754150390625	2.53414794921875	1.496650390625	0.101063232421875	2.41291943359375	1.505410339355469	0.183802001953125	2.175994140625	1.371190795898438	0.102322265625	2.080660888671875	1.380447875976563	-0.116162353515625	2.0564375	1.349972290039062	-0.20723193359375	2.112028564453125	1.434414001464844	-0.161068359375	2.116792236328125	1.328294616699219	-0.21871484375	2.59456640625	1.497929016113281	0.06731323242187499	2.700969970703125	1.502937255859375	-0.016052001953125	2.853632568359375	1.285152587890625	0.098564697265625	2.70327783203125	1.238721786499023	-0.0847310791015625	2.604071533203125	1.211648971557617	-0.056494873046875
243	9.233333000000002	2.60003076171875	0.9856777191162109	0.0835435791015625	2.572328369140625	1.166487182617187	0.0672796630859375	2.56024267578125	1.312745941162109	0.0632701416015625	2.56726123046875	1.534641540527344	0.0888570556640625	2.53665283203125	1.497102111816406	0.1029798583984375	2.41647119140625	1.503508117675781	0.1876419677734375	2.1798349609375	1.368792449951172	0.1053760986328125	2.10648876953125	1.390695434570313	-0.1207623291015625	2.055800537109375	1.34704296875	-0.1939039306640625	2.1169697265625	1.433514892578125	-0.159962890625	2.110479248046875	1.326994445800781	-0.2231993408203125	2.59653515625	1.498600952148438	0.0681893310546875	2.70157177734375	1.502922424316406	-0.0170958251953125	2.85739404296875	1.283083465576172	0.0896441650390625	2.7013876953125	1.238851409912109	-0.0896759033203125	2.60304248046875	1.211309112548828	-0.0587008056640625
244	9.266666000000001	2.5984482421875	0.9830499725341797	0.0824632568359375	2.571099609375	1.165470413208008	0.0670406494140625	2.558583740234375	1.312864135742188	0.0629517822265625	2.568439453125	1.536242797851562	0.09024011230468749	2.53715771484375	1.498687561035156	0.1042852783203125	2.416318359375	1.507099914550781	0.1898746337890625	2.176615478515625	1.371006652832031	0.1109632568359375	2.1107646484375	1.388777404785156	-0.1198114013671875	2.0565478515625	1.35015087890625	-0.1943101806640625	2.114210693359375	1.437694458007813	-0.154562255859375	2.09204736328125	1.330386596679688	-0.2288802490234375	2.5974580078125	1.499701049804687	0.0690989990234375	2.703425537109375	1.501312683105469	-0.01684326171875	2.86085888671875	1.280675598144531	0.09215100097656249	2.7012021484375	1.237267715454102	-0.08676184082031251	2.60269775390625	1.208649215698242	-0.0543623046875
245	9.300000000000001	2.59802783203125	0.9843476028442383	0.07992822265625001	2.568775390625	1.166127593994141	0.064578857421875	2.5541474609375	1.313025451660156	0.059712158203125	2.5661298828125	1.535114562988281	0.09262890625	2.5348154296875	1.497509216308594	0.106113525390625	2.415840087890625	1.507904907226562	0.193595703125	2.178225830078125	1.372381896972656	0.109498291015625	2.09716455078125	1.386722961425781	-0.1161488037109375	2.044132690429687	1.350928100585937	-0.192638427734375	2.107242431640625	1.4356708984375	-0.155791015625	2.09472705078125	1.331806518554687	-0.2251920166015625	2.5945009765625	1.498991821289062	0.070162109375	2.70043212890625	1.503444091796875	-0.015320068359375	2.858164794921875	1.285018188476563	0.09620629882812499	2.70353125	1.240030853271484	-0.08607800292968749	2.6049814453125	1.209658081054688	-0.0561759033203125
246	9.333333	2.602134033203125	0.9680257720947265	0.06256103515625	2.57569384765625	1.150105560302734	0.04757080078125	2.56276220703125	1.297008666992187	0.041958251953125	2.576841796875	1.519495483398438	0.0696259765625	2.545529541015625	1.482464874267578	0.08447314453125	2.4283330078125	1.497928497314453	0.173381591796875	2.182605224609375	1.370274749755859	0.102095947265625	2.076149169921875	1.373113861083984	-0.1129703369140625	2.03940966796875	1.337635681152344	-0.1985205078125	2.08724462890625	1.428951141357422	-0.1552332763671875	2.096730712890625	1.3259375	-0.2234361572265625	2.604547119140625	1.482701934814453	0.04751904296875	2.70801220703125	1.484529937744141	-0.0408455810546875	2.86723876953125	1.266656860351562	0.06897412109374999	2.70689111328125	1.223097290039062	-0.108375732421875	2.609190185546875	1.193450073242188	-0.075443359375
247	9.366665999999999	2.6001103515625	0.9830598907470703	0.07782714843749999	2.573366943359375	1.165919723510742	0.06444091796875	2.559213134765625	1.313289978027344	0.059533203125	2.573853515625	1.535736328125	0.09337744140625	2.541823486328125	1.498400634765625	0.10647509765625	2.42129541015625	1.508499389648438	0.192577880859375	2.18278369140625	1.373990600585937	0.10660546875	2.082933837890625	1.378786071777344	-0.1125582275390625	2.0461552734375	1.347875610351563	-0.20027099609375	2.092926513671875	1.437520751953125	-0.1515853271484375	2.0997763671875	1.33658447265625	-0.22698046875	2.6020419921875	1.49920556640625	0.0710048828125	2.708860107421875	1.501094909667969	-0.0140936279296875	2.865143310546875	1.279354553222656	0.095106201171875	2.708505126953125	1.238100936889649	-0.08728564453125	2.60956982421875	1.20822297668457	-0.057048095703125
248	9.433333000000001	2.59954638671875	0.9880251541137696	0.082724365234375	2.57365771484375	1.170161224365234	0.0690361328125	2.56112548828125	1.317047485351563	0.064860595703125	2.57188134765625	1.53895849609375	0.097051025390625	2.540576171875	1.501348846435547	0.11025048828125	2.4205771484375	1.508068817138672	0.196300537109375	2.1822216796875	1.378872009277344	0.106054443359375	2.07772802734375	1.374577270507813	-0.1097691650390625	2.045861083984375	1.353133819580078	-0.20163134765625	2.088638427734375	1.403252288818359	-0.1113984375	2.088732177734375	1.33181689453125	-0.22618408203125	2.60062353515625	1.502910186767578	0.075120361328125	2.70676123046875	1.505429107666016	-0.00985205078125	2.86657373046875	1.284723449707031	0.09270068359375	2.708225341796875	1.244330841064453	-0.08695654296874999	2.609465087890625	1.217009033203125	-0.0554368896484375
249	9.466666	2.595857666015625	0.9888983154296875	0.08175048828125001	2.5689912109375	1.170581176757812	0.068470947265625	2.559304931640625	1.317467437744141	0.067359130859375	2.56910546875	1.5394794921875	0.09611547851562501	2.53988330078125	1.501584320068359	0.11252734375	2.42901318359375	1.513323364257813	0.209169677734375	2.2114072265625	1.356863983154297	0.11160205078125	2.10391552734375	1.385903472900391	-0.10031591796875	2.057564697265625	1.356581726074219	-0.1831988525390625	2.117194580078125	1.413027069091797	-0.10772509765625	2.1083193359375	1.330485565185547	-0.208701416015625	2.596257568359375	1.503722503662109	0.07200708007812499	2.700373046875	1.506469207763672	-0.015037109375	2.869036865234375	1.292607452392578	0.086324951171875	2.704327880859375	1.251166625976563	-0.086651123046875	2.60617236328125	1.227545013427734	-0.051167236328125
250	9.5	2.5891572265625	0.9905308532714844	0.08274755859375001	2.5614697265625	1.172394744873047	0.06944897460937501	2.5512666015625	1.319489379882812	0.068626220703125	2.56001416015625	1.541994873046875	0.096761962890625	2.53122021484375	1.503888153076172	0.113688232421875	2.422705078125	1.515195556640625	0.213376220703125	2.219619140625	1.336769165039063	0.12097509765625	2.099313720703125	1.373516387939453	-0.083159912109375	2.05862548828125	1.349090179443359	-0.170669677734375	2.11103173828125	1.404495208740234	-0.0890443115234375	2.11661376953125	1.331908752441406	-0.19567529296875	2.5871142578125	1.506298004150391	0.07233105468749999	2.694225341796875	1.510549530029297	-0.0112978515625	2.863771484375	1.297571594238281	0.09180297851562499	2.703088623046875	1.260134552001953	-0.08635156250000001	2.60338623046875	1.237097991943359	-0.0544478759765625
251	9.566666000000001	2.606227294921875	0.9946029357910157	0.08144189453125	2.57692626953125	1.17571484375	0.0653370361328125	2.5616005859375	1.321955078125	0.05774609375	2.58314990234375	1.541883178710937	0.0951395263671875	2.55126708984375	1.505192687988281	0.10919580078125	2.4103310546875	1.485458374023438	0.148251708984375	2.2116123046875	1.287094940185547	0.09780920410156251	2.0927548828125	1.362560272216797	-0.0958563232421875	2.03806787109375	1.336348114013672	-0.174619873046875	2.08900048828125	1.393146026611328	-0.09324023437499999	2.0686337890625	1.338323211669922	-0.2160223388671875	2.6090009765625	1.505477600097656	0.0705556640625	2.70306494140625	1.492216247558594	-0.026435302734375	2.87525390625	1.262407257080078	0.018607177734375	2.6886796875	1.262840637207031	-0.1362437744140625	2.58648828125	1.251054351806641	-0.1066827392578125
252	9.600000000000001	2.6054345703125	1.009349563598633	0.09874291992187501	2.57640673828125	1.190996032714844	0.0847718505859375	2.56042529296875	1.337474426269531	0.07844226074218751	2.5790927734375	1.558091247558594	0.115580810546875	2.54867138671875	1.520625854492188	0.131065185546875	2.41105517578125	1.49571435546875	0.178940673828125	2.230906494140625	1.279887939453125	0.127755126953125	2.1069736328125	1.374000671386719	-0.054739013671875	2.047850708007812	1.361737243652344	-0.13391357421875	2.11047119140625	1.404730895996094	-0.051970703125	2.08001123046875	1.357656311035156	-0.175516845703125	2.60453271484375	1.522251342773437	0.089599609375	2.696171630859375	1.514353454589844	-0.0105648193359375	2.83397705078125	1.257879089355469	-0.012537109375	2.63862890625	1.243995895385742	-0.156177490234375	2.543974609375	1.287109313964844	-0.1301768798828125
253	9.633333	2.6149150390625	1.018357559204102	0.0959403076171875	2.587650390625	1.201930099487305	0.08557214355468749	2.5742392578125	1.349885803222656	0.0822945556640625	2.59419091796875	1.572078063964844	0.1196702880859375	2.56621044921875	1.533702087402344	0.1384381103515625	2.44059228515625	1.502977783203125	0.212319580078125	2.2562744140625	1.289640991210937	0.1539400634765625	2.11891064453125	1.36214697265625	-0.031175048828125	2.055779052734375	1.363711181640625	-0.10913037109375	2.12234716796875	1.411309204101562	-0.0318194580078125	2.0923974609375	1.366876220703125	-0.1528734130859375	2.61698876953125	1.536627319335937	0.09017797851562501	2.69152685546875	1.520881530761719	-0.0237069091796875	2.8382021484375	1.266873413085937	-0.028817138671875	2.619764404296875	1.258685241699219	-0.1388134765625	2.51950732421875	1.294495727539063	-0.157111328125
254	9.666665999999999	2.60545263671875	1.020966793060303	0.0895821533203125	2.57701708984375	1.203097885131836	0.079592041015625	2.559658203125	1.349573638916016	0.07460205078125	2.5818955078125	1.570625366210938	0.107927490234375	2.55691455078125	1.532400146484375	0.129999755859375	2.444568603515625	1.50802261352539	0.2230863037109375	2.2978046875	1.262686798095703	0.2169420166015625	2.15522119140625	1.34354736328125	0.041637939453125	2.08938623046875	1.347878570556641	-0.033029541015625	2.152530517578125	1.395266418457031	0.046146728515625	2.120435546875	1.358151245117188	-0.076748779296875	2.60111865234375	1.535424682617188	0.07627783203125001	2.67090869140625	1.522930419921875	-0.0398758544921875	2.77081298828125	1.258762573242187	-0.111462646484375	2.537165283203125	1.299513458251953	-0.164524169921875	2.436169921875	1.328502593994141	-0.1861961669921875
255	9.733333000000002	2.621919189453125	1.003712692260742	0.09943884277343749	2.59567822265625	1.185039093017578	0.0865086669921875	2.582021484375	1.331103393554687	0.0802222900390625	2.603035888671875	1.552119689941406	0.1060703125	2.583757080078125	1.513805725097656	0.1326549072265625	2.48731787109375	1.493698120117188	0.2419920654296875	2.40829248046875	1.224620498657226	0.2898594970703125	2.24145849609375	1.276753784179687	0.1271781005859375	2.1829794921875	1.276155639648437	0.047130859375	2.217255615234375	1.324584289550781	0.1412315673828125	2.213298583984375	1.311734619140625	0.012938232421875	2.61719580078125	1.517091003417969	0.0720648193359375	2.6579228515625	1.503342468261719	-0.0563221435546875	2.6492255859375	1.247816970825195	-0.192929931640625	2.4354970703125	1.358944885253906	-0.171953125	2.3398984375	1.360083312988281	-0.219420166015625
256	9.766666000000001	2.63265478515625	1.004746513366699	0.10303759765625	2.60832080078125	1.185388168334961	0.0882784423828125	2.595462646484375	1.330792602539062	0.08019348144531251	2.61591943359375	1.551397766113281	0.101120849609375	2.5991591796875	1.513476135253906	0.129498046875	2.5081064453125	1.493869384765625	0.2426165771484375	2.458474609375	1.224116348266602	0.3133594970703125	2.28949609375	1.274208862304687	0.153805908203125	2.2388564453125	1.261823120117187	0.069994384765625	2.27787158203125	1.299916687011719	0.1664002685546875	2.266537109375	1.288378662109375	0.0332877197265625	2.627819091796875	1.516148254394531	0.0668099365234375	2.654124755859375	1.509919616699219	-0.0652530517578125	2.579842529296875	1.282418701171875	-0.2265745849609375	2.36482958984375	1.381434387207031	-0.1826915283203125	2.280258056640625	1.391257751464844	-0.246295654296875
257	9.800000000000001	2.6282373046875	1.004406288146973	0.1005782470703125	2.6055068359375	1.186220352172852	0.0849674072265625	2.60334814453125	1.333176879882813	0.0814837646484375	2.622234619140625	1.555269348144531	0.1014119873046875	2.6095673828125	1.516700256347656	0.1314866943359375	2.53258544921875	1.515031555175781	0.2571165771484375	2.52752294921875	1.236263519287109	0.3154078369140625	2.33347119140625	1.252698150634766	0.17674072265625	2.27432080078125	1.248011322021484	0.0971748046875	2.32229833984375	1.275970184326172	0.1937227783203125	2.29141259765625	1.277042816162109	0.0604521484375	2.63067822265625	1.520205810546875	0.065503662109375	2.645506591796875	1.522058471679688	-0.06922583007812499	2.49985986328125	1.337463256835937	-0.2393597412109375	2.265279052734375	1.391905822753906	-0.2144832763671875	2.1813955078125	1.384651916503906	-0.28030126953125
258	9.833333	2.623466064453125	0.9988782348632812	0.092555908203125	2.59564306640625	1.179985412597656	0.076905029296875	2.5879482421875	1.326715972900391	0.07187255859375	2.611313232421875	1.547896240234375	0.09668115234374999	2.601456787109375	1.508468292236328	0.12669775390625	2.525841552734375	1.52138134765625	0.25251025390625	2.5877216796875	1.258011535644531	0.3416591796875	2.3838740234375	1.229016876220703	0.2201524658203125	2.3387392578125	1.217798034667969	0.1324649658203125	2.361315185546875	1.237143737792969	0.23980517578125	2.34100439453125	1.251753082275391	0.10312158203125	2.61553173828125	1.513952880859375	0.0589935302734375	2.60275390625	1.5174619140625	-0.075917236328125	2.424188720703125	1.364693481445312	-0.2462574462890625	2.1845830078125	1.388829040527344	-0.2213328857421875	2.124093017578125	1.368771484375	-0.3071260986328125
259	9.866665999999999	2.6384130859375	0.9939222259521484	0.07263525390625	2.61026904296875	1.175049591064453	0.05543701171875	2.602184326171875	1.321863128662109	0.048841552734375	2.624844482421875	1.543321044921875	0.074095703125	2.61592333984375	1.503662017822266	0.1041959228515625	2.562600830078125	1.51177847290039	0.241501953125	2.56915380859375	1.250626922607422	0.355869384765625	2.346962890625	1.220485321044922	0.272144775390625	2.32724560546875	1.204691345214844	0.176040283203125	2.323338623046875	1.237839996337891	0.282434326171875	2.3481923828125	1.231769714355469	0.1459886474609375	2.62837646484375	1.509526947021484	0.036126953125	2.61226220703125	1.5150986328125	-0.098510009765625	2.42950537109375	1.366466033935547	-0.268619873046875	2.188782958984375	1.382650512695312	-0.2454366455078125	2.12799365234375	1.357443450927734	-0.329798095703125
260	9.933333000000001	2.65192138671875	0.9974189682006835	0.055687744140625	2.623984619140625	1.178352630615234	0.0409588623046875	2.61695361328125	1.324918365478516	0.0355303955078125	2.63842822265625	1.544454711914062	0.0715811767578125	2.6312275390625	1.50323974609375	0.0997911376953125	2.59727978515625	1.494488647460938	0.242724609375	2.50435791015625	1.263166229248047	0.379812255859375	2.277849609375	1.204947296142578	0.3316424560546875	2.29219091796875	1.152569808959961	0.2487060546875	2.25100048828125	1.219808715820313	0.327173583984375	2.31708642578125	1.204051910400391	0.2174693603515625	2.6406474609375	1.512852966308594	0.031828857421875	2.6205830078125	1.533324645996094	-0.100492431640625	2.40581103515625	1.417068054199219	-0.2566541748046875	2.16415966796875	1.417804412841797	-0.2481512451171875	2.0927216796875	1.383176971435547	-0.31950146484375
261	9.966666	2.658595703125	0.9919807891845703	0.050804931640625	2.6329150390625	1.172636337280273	0.0392071533203125	2.62055126953125	1.318146911621094	0.0328863525390625	2.6421552734375	1.537283935546875	0.0648092041015625	2.6363076171875	1.496629425048828	0.09372912597656249	2.610779541015625	1.490453460693359	0.237861083984375	2.484049072265625	1.278996063232422	0.3772650146484375	2.260333740234375	1.199959442138672	0.3628984375	2.2698984375	1.139351226806641	0.2856060791015625	2.232130859375	1.212190643310547	0.3599793701171875	2.286797119140625	1.188073425292969	0.2462657470703125	2.64298291015625	1.505270477294922	0.0256298828125	2.629312744140625	1.525704223632812	-0.1068880615234375	2.400417724609375	1.415672119140625	-0.2438983154296875	2.16029541015625	1.416876251220703	-0.227127197265625	2.101345458984375	1.408166320800781	-0.3151026611328125
262	10	2.66145556640625	0.9932199554443359	0.0429375	2.6384248046875	1.174313735961914	0.035185302734375	2.631483642578125	1.320203430175781	0.032861083984375	2.64962548828125	1.539579772949219	0.06424865722656251	2.64270068359375	1.499094970703125	0.0931103515625	2.61394287109375	1.496117980957031	0.2366341552734375	2.46486279296875	1.286610595703125	0.3548809814453125	2.248262451171875	1.189288009643555	0.36108349609375	2.255041015625	1.130574417114258	0.2821363525390625	2.21901806640625	1.199130233764648	0.36118896484375	2.26385107421875	1.180930770874023	0.242287353515625	2.65265869140625	1.507338012695313	0.0254105224609375	2.653914306640625	1.533694458007812	-0.10666796875	2.41801416015625	1.415099670410156	-0.22262646484375	2.179388916015625	1.392153259277344	-0.242497802734375	2.0991787109375	1.409145385742188	-0.309974609375
263	10.033333	2.657822998046875	0.9914536437988282	0.0449189453125	2.63493896484375	1.173352691650391	0.03724169921875	2.629264404296875	1.319926879882813	0.03551220703125	2.64891455078125	1.540385864257813	0.06506103515625	2.64158544921875	1.500047515869141	0.094396240234375	2.610240234375	1.496393890380859	0.2379986572265625	2.4540009765625	1.287597076416016	0.351029052734375	2.2367705078125	1.189051574707031	0.353524658203125	2.2466240234375	1.126058929443359	0.27773828125	2.207078125	1.197890411376953	0.35275537109375	2.25423974609375	1.174611846923828	0.235056640625	2.65185986328125	1.507627960205078	0.0263681640625	2.65161181640625	1.532072265625	-0.1066656494140625	2.41775537109375	1.404423126220703	-0.220178466796875	2.177306884765625	1.383375823974609	-0.2300732421875	2.10066455078125	1.420060943603516	-0.2945067138671875
264	10.066666	2.655830078125	0.9924671478271484	0.04438037109375	2.634749755859375	1.174828109741211	0.037533935546875	2.6290166015625	1.321569213867188	0.0359542236328125	2.65183056640625	1.541795654296875	0.0668599853515625	2.64388427734375	1.501348327636719	0.095982421875	2.613296875	1.49875244140625	0.23994287109375	2.4530625	1.293068908691406	0.3539010009765625	2.23337841796875	1.199416397094726	0.35170849609375	2.24419140625	1.132521133422852	0.2793258056640625	2.20333837890625	1.207145797729492	0.3510306396484375	2.25044677734375	1.175976943969727	0.2339112548828125	2.65434521484375	1.509190612792969	0.0279320068359375	2.651273193359375	1.530752197265625	-0.10572021484375	2.42031884765625	1.404442443847656	-0.227234619140625	2.179255859375	1.388158996582031	-0.23787841796875	2.092615234375	1.413529907226563	-0.2948624267578125
265	10.133333	2.644306396484375	0.9907252349853516	0.0607066650390625	2.62315234375	1.171417007446289	0.0496475830078125	2.61827880859375	1.31698291015625	0.0454005126953125	2.63745166015625	1.536007751464844	0.074635986328125	2.630328857421875	1.495934509277344	0.1038052978515625	2.59761572265625	1.498526794433594	0.2461126708984375	2.4987021484375	1.254912460327148	0.3489229736328125	2.2776591796875	1.192079360961914	0.2911549072265625	2.29560546875	1.1492490234375	0.2044315185546875	2.250427490234375	1.205965286254883	0.2876666259765625	2.2693583984375	1.22842317199707	0.169396484375	2.640335205078125	1.503464538574219	0.0362042236328125	2.637739013671875	1.523864929199219	-0.09656555175781251	2.4058095703125	1.404668762207031	-0.2180028076171875	2.16674560546875	1.386908569335938	-0.22842236328125	2.0882421875	1.414598327636719	-0.2939188232421875
266	10.166666	2.6514111328125	0.9942519760131836	0.053832763671875	2.628802001953125	1.175254257202148	0.0420819091796875	2.62321240234375	1.321201171875	0.0373892822265625	2.647404296875	1.540034423828125	0.0690908203125	2.6395908203125	1.499672180175781	0.0979310302734375	2.605548828125	1.492833984375	0.24021875	2.463534423828125	1.274061828613281	0.35036669921875	2.24338916015625	1.190244979858398	0.319059814453125	2.25884912109375	1.134683639526367	0.239014404296875	2.215046875	1.201886245727539	0.315312744140625	2.258245849609375	1.186146530151367	0.194366943359375	2.649323486328125	1.507792907714844	0.0301568603515625	2.6413203125	1.52363427734375	-0.1034091796875	2.41019775390625	1.403840393066406	-0.2277283935546875	2.1702451171875	1.387302551269531	-0.2352857666015625	2.08651123046875	1.412901428222656	-0.2954307861328125
267	10.2	2.655625	0.992485595703125	0.0538668212890625	2.635521240234375	1.174496765136719	0.0438575439453125	2.62928125	1.320912536621094	0.0395301513671875	2.6505224609375	1.541478698730469	0.0660877685546875	2.64279638671875	1.501628479003906	0.09593530273437501	2.60381982421875	1.49170751953125	0.2372716064453125	2.44480419921875	1.284601745605469	0.3491380615234375	2.227489501953125	1.187702484130859	0.334036865234375	2.242875244140625	1.125951568603516	0.2582216796875	2.198376708984375	1.197645843505859	0.330452392578125	2.2523515625	1.173891220092773	0.2152919921875	2.653334228515625	1.50818701171875	0.027880615234375	2.6458623046875	1.522159729003906	-0.106373046875	2.41001904296875	1.404129821777344	-0.22562890625	2.170453125	1.376092010498047	-0.236280517578125	2.0947802734375	1.421309783935547	-0.2961790771484375
268	10.233333	2.658111328125	0.9921093788146973	0.0513653564453125	2.63785791015625	1.173075378417969	0.0411285400390625	2.62984814453125	1.31857177734375	0.036007568359375	2.652154296875	1.537295837402344	0.066374755859375	2.644508056640625	1.497147583007812	0.0953651123046875	2.61056494140625	1.491550354003906	0.2373980712890625	2.44624951171875	1.293471130371094	0.353902587890625	2.2290419921875	1.198674911499023	0.346510009765625	2.2423408203125	1.134435043334961	0.2731153564453125	2.1976728515625	1.209008041381836	0.3412755126953125	2.2517041015625	1.177634536743164	0.2283818359375	2.654524658203125	1.504895324707031	0.0277435302734375	2.64626513671875	1.520839172363281	-0.105494384765625	2.411758056640625	1.408151000976563	-0.228638671875	2.17316650390625	1.383565063476563	-0.2396844482421875	2.086056640625	1.411949035644531	-0.2929813232421875
269	10.3	2.648869140625	0.9909587364196777	0.0638790283203125	2.62938134765625	1.172168273925781	0.052621337890625	2.6224013671875	1.317872039794922	0.0469453125	2.643046875	1.5381181640625	0.0680025634765625	2.63551611328125	1.499153900146484	0.098692626953125	2.597695068359375	1.497700897216797	0.2400272216796875	2.480376953125	1.260656616210937	0.3402567138671875	2.263541015625	1.184674041748047	0.2805595703125	2.2858701171875	1.137128051757812	0.1971666259765625	2.235822021484375	1.197151184082031	0.2754215087890625	2.2646044921875	1.204867462158203	0.15361376953125	2.6458525390625	1.504062591552734	0.0307703857421875	2.64144287109375	1.515568115234375	-0.10326806640625	2.4060087890625	1.397628814697266	-0.2203846435546875	2.16623876953125	1.381873687744141	-0.2276407470703125	2.09039990234375	1.422098907470703	-0.2900240478515625
270	10.333333	2.6471279296875	0.9900808181762696	0.06876574707031249	2.627465576171875	1.171931427001953	0.0560465087890625	2.6222587890625	1.318294799804687	0.0499888916015625	2.642244140625	1.539593383789063	0.0702908935546875	2.63486279296875	1.500556457519531	0.1012613525390625	2.59443310546875	1.495913208007813	0.2424287109375	2.49571923828125	1.243230117797852	0.3264832763671875	2.278443603515625	1.180538070678711	0.251118408203125	2.3025341796875	1.14299299621582	0.162780029296875	2.25106298828125	1.194320510864258	0.2467344970703125	2.263650390625	1.218273025512695	0.124803466796875	2.645129150390625	1.505270568847656	0.0330279541015625	2.64049853515625	1.515711730957031	-0.1016455078125	2.403147216796875	1.395729370117188	-0.215697998046875	2.162333984375	1.38422265625	-0.22765625	2.08232568359375	1.414149658203125	-0.291351318359375
271	10.366666	2.64256201171875	0.9887266578674316	0.0759666748046875	2.623482666015625	1.170051971435547	0.06355786132812501	2.61849755859375	1.315949645996094	0.057752685546875	2.6400693359375	1.536284973144531	0.07882727050781251	2.632740234375	1.497281005859375	0.1095814208984375	2.59084912109375	1.49150390625	0.2497742919921875	2.532583984375	1.2216025390625	0.31211328125	2.316235595703125	1.182800354003906	0.2219310302734375	2.34153173828125	1.161165405273437	0.1290804443359375	2.28968798828125	1.198183441162109	0.21959521484375	2.364755126953125	1.220672332763672	0.1174228515625	2.64237255859375	1.502232543945313	0.0415029296875	2.63620751953125	1.512872497558594	-0.0926461181640625	2.399142578125	1.397320678710938	-0.20942041015625	2.159396484375	1.383488555908203	-0.2240386962890625	2.0799736328125	1.404433685302734	-0.2913634033203125
272	10.433333	2.656454345703125	0.9854857444763183	0.05956689453125	2.6389560546875	1.16769938659668	0.0475968017578125	2.633290771484375	1.314103332519531	0.0411873779296875	2.6569033203125	1.534598510742188	0.06684313964843749	2.650254150390625	1.494768463134766	0.0969996337890625	2.61569384765625	1.495191436767578	0.23986669921875	2.490980224609375	1.2668193359375	0.3540196533203125	2.26880517578125	1.195032104492187	0.305439697265625	2.2866513671875	1.142630523681641	0.2233487548828125	2.237647216796875	1.209599533081055	0.29722802734375	2.30907568359375	1.194605163574219	0.191820068359375	2.6578701171875	1.50129800415039	0.02853369140625	2.63863671875	1.513423217773437	-0.1047646484375	2.4069169921875	1.393506011962891	-0.2302550048828125	2.165927978515625	1.378705841064453	-0.2356715087890625	2.0831142578125	1.405040435791016	-0.2974256591796875
273	10.466666	2.653386474609375	0.9896259574890137	0.0557568359375	2.630806884765625	1.171716079711914	0.044758056640625	2.62000390625	1.318144287109375	0.038714599609375	2.6484716796875	1.538449462890625	0.06500207519531249	2.642348388671875	1.49842431640625	0.0951820068359375	2.6191494140625	1.499822875976562	0.2406229248046875	2.482949462890625	1.290950378417969	0.3780535888671875	2.25856982421875	1.209834487915039	0.3646561279296875	2.26865625	1.147738189697266	0.2879400634765625	2.1854033203125	1.219289077758789	0.3064813232421875	2.2739072265625	1.188632431030273	0.241203369140625	2.647319091796875	1.505368103027344	0.0263731689453125	2.6130390625	1.518193481445313	-0.104087158203125	2.40100439453125	1.380409484863281	-0.2462791748046875	2.1591826171875	1.378920715332031	-0.25525537109375	2.0766083984375	1.4064921875	-0.3171634521484375
274	10.5	2.65198583984375	0.993365737915039	0.0550911865234375	2.6326787109375	1.175277267456055	0.04366015625	2.61919775390625	1.320948974609375	0.0353265380859375	2.648986572265625	1.541360778808594	0.0521231689453125	2.6427099609375	1.502802185058594	0.0838983154296875	2.622111328125	1.507859375	0.2292247314453125	2.48884033203125	1.313075500488281	0.387028076171875	2.26396630859375	1.234839859008789	0.396575927734375	2.26745458984375	1.167634017944336	0.3240625	2.17136328125	1.218233047485352	0.30104052734375	2.26412744140625	1.197539657592773	0.273162841796875	2.647542724609375	1.506775695800781	0.015042724609375	2.616256591796875	1.519139831542969	-0.115813232421875	2.405874267578125	1.380740661621094	-0.2581767578125	2.16465478515625	1.377649780273438	-0.263705078125	2.09325244140625	1.416141723632812	-0.3327440185546875
275	10.533333	2.65033935546875	0.9954194259643555	0.0542933349609375	2.6299931640625	1.176098068237305	0.0428603515625	2.614268798828125	1.320615844726563	0.033944580078125	2.647197021484375	1.539068481445312	0.0524954833984375	2.64045849609375	1.500563262939453	0.0837545166015625	2.6232392578125	1.505464447021484	0.2286290283203125	2.48934765625	1.323649932861328	0.3978824462890625	2.26555419921875	1.248921997070312	0.4185372314453125	2.26170458984375	1.179823104858398	0.3486854248046875	2.16514453125	1.212133834838867	0.3061751708984375	2.2563291015625	1.207220245361328	0.2975543212890625	2.64516064453125	1.505045501708984	0.015342041015625	2.611716552734375	1.516068603515625	-0.11425146484375	2.4061650390625	1.381599151611328	-0.263711181640625	2.167309326171875	1.364651733398437	-0.277288818359375	2.10793115234375	1.421226165771484	-0.3442431640625
276	10.566666	2.645651611328125	1.003807876586914	0.054099853515625	2.6250849609375	1.185814071655273	0.040789306640625	2.610684814453125	1.331595916748047	0.031012451171875	2.651704833984375	1.550770263671875	0.0460162353515625	2.6434833984375	1.512768188476562	0.07817138671875	2.62490966796875	1.514219848632812	0.2241400146484375	2.499150390625	1.333011749267578	0.40376904296875	2.2723359375	1.262228149414062	0.42716015625	2.255470703125	1.197228775024414	0.35425048828125	2.1605458984375	1.218354034423828	0.300260009765625	2.24768701171875	1.217756866455078	0.306059326171875	2.648480712890625	1.515931274414063	0.0091505126953125	2.6142998046875	1.519151489257812	-0.12179833984375	2.42215478515625	1.371000579833984	-0.2803565673828125	2.1804169921875	1.371650970458984	-0.2844622802734375	2.1286005859375	1.397946807861328	-0.3739842529296875
277	10.633333	2.60714794921875	1.004190185546875	0.0761136474609375	2.58486376953125	1.185428527832031	0.0601484375	2.5779560546875	1.331641235351563	0.053228515625	2.60495166015625	1.551799377441406	0.0768460693359375	2.594383056640625	1.512834167480469	0.106947509765625	2.5540224609375	1.506983947753906	0.2480458984375	2.55103662109375	1.261906921386719	0.391365966796875	2.3705087890625	1.333246734619141	0.25313818359375	2.399701904296875	1.297112915039063	0.165787841796875	2.370564453125	1.347152648925781	0.071066162109375	2.35169873046875	1.323166748046875	0.1055111083984375	2.60866943359375	1.517699401855469	0.0394720458984375	2.6038232421875	1.516485534667969	-0.09555371093749999	2.474826416015625	1.317324890136719	-0.2610411376953125	2.2416787109375	1.376729461669922	-0.24242724609375	2.190537109375	1.385239135742188	-0.335484375
278	10.666666	2.59973974609375	1.002992584228516	0.08649304199218751	2.57324560546875	1.182278060913086	0.0702586669921875	2.560764892578125	1.326964660644531	0.0618564453125	2.59688671875	1.54399365234375	0.086840087890625	2.583751953125	1.505774322509766	0.1162655029296875	2.550328369140625	1.495887054443359	0.257837158203125	2.50985693359375	1.250638946533203	0.390697998046875	2.4152900390625	1.387654449462891	0.22264404296875	2.39012109375	1.367490295410156	0.1298797607421875	2.347817138671875	1.359390197753906	0.0284393310546875	2.40154443359375	1.379219299316406	0.0957940673828125	2.6001064453125	1.510088775634766	0.049745361328125	2.6023408203125	1.507873382568359	-0.084346923828125	2.49827392578125	1.292752227783203	-0.2436065673828125	2.2633212890625	1.339335784912109	-0.2469403076171875	2.2225322265625	1.399302459716797	-0.3238968505859375
279	10.7	2.591732177734375	0.9988466796875	0.0873619384765625	2.56303564453125	1.17784423828125	0.07054516601562499	2.55031494140625	1.322620666503906	0.0626339111328125	2.58735205078125	1.5390615234375	0.092093994140625	2.5714873046875	1.500798858642578	0.120133544921875	2.50841357421875	1.490296844482422	0.2512552490234375	2.459007080078125	1.244595642089844	0.3805487060546875	2.43138232421875	1.409095336914063	0.2126243896484375	2.46655419921875	1.428873443603516	0.1230255126953125	2.473996826171875	1.489911773681641	0.031493408203125	2.4546923828125	1.465512481689453	0.0840042724609375	2.59294482421875	1.505361419677735	0.0550557861328125	2.6029384765625	1.494063446044922	-0.0782991943359375	2.52734912109375	1.260319427490234	-0.227344482421875	2.294677978515625	1.315222686767578	-0.244633544921875	2.23974365234375	1.379698608398437	-0.3080361328125
280	10.766666	2.58781298828125	1.004440979003906	0.0806522216796875	2.55653662109375	1.180616729736328	0.064547119140625	2.53912548828125	1.322908020019531	0.0557125244140625	2.567190673828125	1.537628173828125	0.08578076171875	2.5487646484375	1.499923736572266	0.1117625732421875	2.481762939453125	1.488823333740234	0.2386871337890625	2.34585791015625	1.247840270996094	0.2685933837890625	2.3997060546875	1.463699249267578	0.1974937744140625	2.416408203125	1.458814727783203	0.1021014404296875	2.502046630859375	1.490419952392578	0.04288232421875	2.46822900390625	1.461714080810547	0.079328125	2.578177734375	1.503997711181641	0.0508470458984375	2.60595849609375	1.497202728271484	-0.07845849609375	2.60174560546875	1.235706207275391	-0.187988525390625	2.38829638671875	1.337071685791016	-0.17778369140625	2.336390625	1.332828247070313	-0.2682733154296875
281	10.8	2.57902978515625	1.003686431884766	0.074314208984375	2.54301171875	1.180500701904297	0.0570029296875	2.5231669921875	1.323804962158203	0.048527587890625	2.548844482421875	1.540444946289063	0.08124340820312501	2.52898193359375	1.502218841552734	0.1062353515625	2.46818408203125	1.474353057861328	0.2351728515625	2.29382666015625	1.261139343261719	0.18058447265625	2.37930712890625	1.479886749267578	0.200103759765625	2.44028759765625	1.491805450439453	0.124524658203125	2.4873046875	1.488400177001953	0.025367919921875	2.447181640625	1.483416107177734	0.08959985351562499	2.562017333984375	1.506701568603516	0.0465345458984375	2.60314990234375	1.490481781005859	-0.0795633544921875	2.7050234375	1.236631927490234	-0.163431396484375	2.47052783203125	1.280616241455078	-0.1579073486328125	2.408928955078125	1.273152313232422	-0.2430423583984375
282	10.833333	2.5783076171875	0.9998079986572266	0.07197802734375	2.535134765625	1.173263870239258	0.049527099609375	2.516103271484375	1.315824768066406	0.041986328125	2.53573974609375	1.53309130859375	0.06370849609375	2.5140966796875	1.496295654296875	0.0887568359375	2.40790771484375	1.447502075195312	0.1734951171875	2.22835205078125	1.260708618164063	0.0698818359375	2.28904345703125	1.469424194335938	0.157102783203125	2.363978515625	1.5235068359375	0.1268603515625	2.43633203125	1.578154174804687	0.0661630859375	2.40388671875	1.4826630859375	0.12395751953125	2.55256640625	1.497809448242188	0.032759033203125	2.609794921875	1.472779052734375	-0.0844320068359375	2.77647607421875	1.245434982299805	-0.1214991455078125	2.5480498046875	1.20483561706543	-0.1707314453125	2.51381005859375	1.294652526855469	-0.2122252197265625
283	10.866666	2.56228662109375	0.9950695190429687	0.0542060546875	2.52022802734375	1.169510986328125	0.024817138671875	2.49964013671875	1.312832092285156	0.011925048828125	2.5215693359375	1.531626342773437	0.03662646484375	2.49393994140625	1.49541162109375	0.057138427734375	2.3670712890625	1.454669067382812	0.116061767578125	2.200056396484375	1.266510681152344	-0.01053955078125	2.24622705078125	1.480973754882813	0.07751611328124999	2.2772177734375	1.50352783203125	0.167863525390625	2.324793212890625	1.531905883789062	0.2630458984375	2.305796142578125	1.503761169433594	0.189689208984375	2.54333740234375	1.495217651367188	0.009553955078125001	2.62472998046875	1.47638037109375	-0.09525976562500001	2.80164013671875	1.251250122070312	-0.075906005859375	2.5980791015625	1.19359130859375	-0.18789697265625	2.557127197265625	1.290472290039062	-0.19806640625
284	10.9	2.5613505859375	0.9851125640869141	0.030041015625	2.51716259765625	1.161159912109375	0.002763427734375	2.495362060546875	1.305826721191406	-0.008541748046875	2.50990380859375	1.526038330078125	0.0258896484375	2.4823779296875	1.487892517089844	0.04405908203125	2.35043017578125	1.436412780761719	0.08367822265625	2.126096435546875	1.319815063476562	-0.046355224609375	2.209656982421875	1.51287255859375	0.066276123046875	2.2311982421875	1.500515563964844	0.1621806640625	2.282880859375	1.495068542480469	0.260453369140625	2.24041455078125	1.438948181152344	0.1575234375	2.5339716796875	1.491064514160156	-0.002002197265625	2.6177958984375	1.467469787597656	-0.1055535888671875	2.8251474609375	1.268472473144531	-0.0691944580078125	2.62048388671875	1.185648193359375	-0.167393310546875	2.561566162109375	1.272840393066406	-0.1499490966796875
285	10.966666	2.55947509765625	0.9802113342285156	0.008667968749999999	2.51616357421875	1.158596923828125	-0.019572265625	2.49276953125	1.304619445800781	-0.0328603515625	2.50380712890625	1.526629455566406	0.008040283203125	2.4757060546875	1.487308532714844	0.024408447265625	2.33888671875	1.433383850097656	0.0472080078125	2.10310595703125	1.294105163574219	-0.0409453125	2.19332763671875	1.496710998535156	0.05451025390625	2.2326962890625	1.487171752929688	0.146206787109375	2.254713623046875	1.459325561523438	0.252947509765625	2.25637158203125	1.448491333007813	0.154574951171875	2.529564697265625	1.492203247070313	-0.020128173828125	2.619501953125	1.472936218261719	-0.121537841796875	2.84026513671875	1.300937194824219	-0.0343408203125	2.64812939453125	1.18663720703125	-0.133364501953125	2.582607421875	1.272301574707031	-0.137677978515625
286	11	2.559092529296875	0.9826945190429688	0.00698046875	2.5153994140625	1.161604553222656	-0.0208603515625	2.49168359375	1.308045043945313	-0.033736328125	2.50198828125	1.530392944335937	0.00906298828125	2.473607177734375	1.490820495605469	0.024785400390625	2.337611572265625	1.431466796875	0.04081103515625	2.122951416015625	1.279099243164062	-0.07726806640625	2.178672607421875	1.48577392578125	0.03594189453125	2.2087958984375	1.475979248046875	0.131353759765625	2.24435498046875	1.46005419921875	0.237223876953125	2.237025390625	1.450503173828125	0.1465146484375	2.528247802734375	1.496093811035156	-0.019066650390625	2.620451171875	1.478106079101563	-0.11919873046875	2.830394287109375	1.290254821777344	-0.03521923828125	2.637735107421875	1.183779815673828	-0.143270751953125	2.573593505859375	1.270909973144531	-0.146622314453125
287	11.033333	2.5645693359375	0.9675624694824219	0.0160093994140625	2.514011962890625	1.145028198242187	-0.008524414062499999	2.48753857421875	1.291087890625	-0.0191358642578125	2.491260986328125	1.515268005371094	0.0131956787109375	2.4636611328125	1.475752624511719	0.030294189453125	2.32236865234375	1.439153564453125	0.0610377197265625	2.083216552734375	1.300361328125	-0.0207066650390625	2.2512373046875	1.470961486816406	-0.0557933349609375	2.274201171875	1.526561645507813	0.02468115234375	2.26218115234375	1.587560974121094	0.11873486328125	2.243333984375	1.486878356933594	0.068962646484375	2.518891845703125	1.48042333984375	-0.0128140869140625	2.605261962890625	1.473283630371094	-0.1192021484375	2.818890869140625	1.284291687011719	-0.048778076171875	2.618865966796875	1.178546447753906	-0.142941162109375	2.55330908203125	1.264601501464844	-0.1427259521484375
288	11.066666	2.5612392578125	0.9704247131347656	0.0098582763671875	2.512554443359375	1.148201110839844	-0.0165787353515625	2.4870869140625	1.294443176269531	-0.0277740478515625	2.48991455078125	1.518484985351563	0.0060640869140625	2.460908935546875	1.479052001953125	0.020927734375	2.319216796875	1.444957641601563	0.0529091796875	2.065847412109375	1.309635070800781	0.0267779541015625	2.255557373046875	1.454962341308594	-0.0118624267578125	2.288769287109375	1.505477905273438	0.06842626953125	2.265531494140625	1.567877075195312	0.1594521484375	2.262530517578125	1.461427612304687	0.1101435546875	2.51911572265625	1.483585693359375	-0.01812451171875	2.6130654296875	1.476492004394531	-0.117944580078125	2.81906494140625	1.283980407714844	-0.0350474853515625	2.625187255859375	1.181059387207031	-0.1442017822265625	2.559603515625	1.267045104980469	-0.1481707763671875
289	11.1	2.561803466796875	0.9754348754882812	0.00799951171875	2.5148857421875	1.15323388671875	-0.020643310546875	2.490834716796875	1.299568664550781	-0.0326085205078125	2.4931689453125	1.522731140136719	0.005894775390625	2.46450732421875	1.48289599609375	0.020244140625	2.32740283203125	1.439535766601562	0.059726806640625	2.09690234375	1.293440979003906	-0.03312939453125	2.261345703125	1.4687724609375	-0.00567822265625	2.280239501953125	1.496332641601563	0.08904833984375	2.2557900390625	1.524155700683594	0.195505126953125	2.2591796875	1.438409301757813	0.11279638671875	2.52221142578125	1.488490356445312	-0.0193414306640625	2.62159912109375	1.483788208007812	-0.1137843017578125	2.8218603515625	1.284451232910156	-0.03359375	2.62620068359375	1.184018188476563	-0.1415670166015625	2.56528564453125	1.2732041015625	-0.147260986328125
290	11.166666	2.5662431640625	0.9797633666992187	0.00409765625	2.521162109375	1.157863098144531	-0.02069384765625	2.4972548828125	1.303785766601562	-0.0306629638671875	2.4974990234375	1.527403442382812	-0.000863037109375	2.469567626953125	1.487990844726562	0.01527734375	2.333556640625	1.448380310058594	0.05996337890625	2.101518310546875	1.31476123046875	-0.043758056640625	2.262291748046875	1.487852600097656	0.003940673828125	2.28924853515625	1.496816162109375	0.09988134765624999	2.25328955078125	1.501435852050781	0.206146728515625	2.264462646484375	1.438228271484375	0.11853369140625	2.526521728515625	1.492673706054688	-0.0250245361328125	2.626236328125	1.483659301757813	-0.1180283203125	2.83546826171875	1.299546752929688	-0.02898876953125	2.63914501953125	1.195791137695313	-0.1302587890625	2.577039794921875	1.282733337402344	-0.14407080078125
291	11.2	2.56833642578125	0.9822405395507813	0.001275390625	2.52463916015625	1.161294128417969	-0.024542724609375	2.50117529296875	1.307819152832031	-0.035343017578125	2.5010751953125	1.531903564453125	-0.0025	2.47247509765625	1.492207275390625	0.012353271484375	2.338617431640625	1.436827087402344	0.047753662109375	2.1256220703125	1.306585998535156	-0.0963697509765625	2.225239501953125	1.493044860839844	0.02131298828125	2.241946044921875	1.478140014648437	0.119236572265625	2.24102587890625	1.449705383300781	0.228306884765625	2.25732421875	1.454002746582031	0.1442041015625	2.530830078125	1.497275451660156	-0.026342041015625	2.63504248046875	1.486653381347656	-0.1149287109375	2.84393994140625	1.303043640136719	-0.0204580078125	2.6484091796875	1.199506469726562	-0.125715087890625	2.586905029296875	1.287074157714844	-0.141431640625
292	11.233333	2.568480224609375	0.9888534545898438	0.003116943359375	2.525958984375	1.168699371337891	-0.022031494140625	2.50334521484375	1.31571923828125	-0.03231201171875	2.50598193359375	1.539961120605469	0.002638671875	2.477232177734375	1.500310180664063	0.017700927734375	2.3468046875	1.432853332519531	0.0454814453125	2.137456787109375	1.30106494140625	-0.103729248046875	2.218387939453125	1.489846923828125	0.025123046875	2.23774072265625	1.470814208984375	0.12206005859375	2.2483515625	1.438844787597656	0.22988232421875	2.254109130859375	1.421688598632812	0.125641845703125	2.535016845703125	1.505207153320312	-0.02212939453125	2.63839306640625	1.493150756835937	-0.1119598388671875	2.84673876953125	1.308468627929688	-0.016405517578125	2.65013671875	1.204488708496094	-0.120448974609375	2.5887802734375	1.292134826660156	-0.1378182373046875
293	11.266666	2.569123046875	0.9904312744140625	0.002260498046875	2.526335693359375	1.170394287109375	-0.022814208984375	2.50346728515625	1.317505798339844	-0.033123046875	2.50575732421875	1.5420615234375	0.0011259765625	2.477037109375	1.502381896972656	0.016322265625	2.344085693359375	1.439662109375	0.0439443359375	2.123010986328125	1.310391296386719	-0.090295166015625	2.227749755859375	1.4943271484375	0.028415283203125	2.25295849609375	1.475605041503906	0.12415185546875	2.2569677734375	1.4408486328125	0.23166259765625	2.270049072265625	1.434161254882812	0.133820556640625	2.5348779296875	1.507240051269531	-0.023541015625	2.63896923828125	1.495390869140625	-0.112755859375	2.848408203125	1.312888366699219	-0.01464013671875	2.6532080078125	1.206660827636719	-0.119558837890625	2.591326171875	1.293756530761719	-0.138368408203125
294	11.3	2.567416259765625	0.9911444396972656	0.002471435546875	2.523961181640625	1.170922637939453	-0.022789306640625	2.500531982421875	1.317937194824219	-0.033233642578125	2.50188232421875	1.542526611328125	0.0008525390625	2.473296142578125	1.502744567871094	0.01603466796875	2.3405537109375	1.43950927734375	0.043491943359375	2.12026708984375	1.309212585449219	-0.09105419921875001	2.223866943359375	1.493762878417969	0.027705078125	2.2489599609375	1.475249389648438	0.1235126953125	2.252907958984375	1.440610961914063	0.231064453125	2.26625927734375	1.433967834472656	0.13330078125	2.531177978515625	1.507802307128906	-0.023744384765625	2.63546337890625	1.496300231933594	-0.112779296875	2.845487548828125	1.314750183105469	-0.01414404296875	2.65090576171875	1.207621826171875	-0.11929833984375	2.58869677734375	1.294445739746094	-0.13828662109375
295	11.366666	2.56304931640625	0.9881058654785156	0.0048212890625	2.518750244140625	1.167675506591797	-0.02045703125	2.4945390625	1.314569854736328	-0.03080810546875	2.494245849609375	1.5390908203125	0.003750732421875	2.465762939453125	1.499107757568359	0.0185947265625	2.33316015625	1.435026702880859	0.0447333984375	2.11486474609375	1.303707183837891	-0.0920458984375	2.21629736328125	1.488619049072266	0.0280146484375	2.240643310546875	1.470052764892578	0.1240048828125	2.2438369140625	1.435211578369141	0.231516357421875	2.2581005859375	1.428854217529297	0.1338623046875	2.523966552734375	1.504593292236328	-0.020654541015625	2.62910986328125	1.493899200439453	-0.1087764892578125	2.8393232421875	1.313392974853516	-0.008639892578125001	2.6463310546875	1.205332061767578	-0.1157508544921875	2.58377734375	1.291824615478516	-0.1351162109375
296	11.4	2.561482421875	0.9901327819824218	0.0067275390625	2.517090087890625	1.170275482177734	-0.01781982421875	2.4927763671875	1.317563323974609	-0.027828369140625	2.4944130859375	1.542639892578125	0.006892578125	2.4659091796875	1.502712249755859	0.022287841796875	2.3339384765625	1.433511932373047	0.039094970703125	2.13326025390625	1.281015594482422	-0.1041048583984375	2.192535888671875	1.481637542724609	0.020126953125	2.214719970703125	1.467186553955078	0.117607421875	2.2390322265625	1.444621185302734	0.225994873046875	2.239002197265625	1.430158233642578	0.128846435546875	2.52355224609375	1.507895355224609	-0.01813427734375	2.62959716796875	1.495251007080078	-0.105463134765625	2.84213134765625	1.319927764892578	0.0009970703124999999	2.65148095703125	1.20508544921875	-0.104682373046875	2.58890087890625	1.289361907958984	-0.133147216796875
297	11.433333	2.56235009765625	0.9920972900390626	0.007423583984375	2.518143798828125	1.171952026367187	-0.0174462890625	2.49410546875	1.319035766601563	-0.027788818359375	2.496267578125	1.543726013183594	0.007181640625	2.4678486328125	1.503875427246094	0.022677734375	2.33605810546875	1.434526428222656	0.038249267578125	2.14092138671875	1.283277954101562	-0.112842529296875	2.1958193359375	1.481736145019531	0.016078369140625	2.21567822265625	1.46582373046875	0.113677001953125	2.2447314453125	1.446311157226563	0.22131103515625	2.240570556640625	1.434305053710938	0.128221923828125	2.525157958984375	1.509028259277344	-0.0180390625	2.630287109375	1.496690307617188	-0.106190185546875	2.845747802734375	1.322037353515625	-0.005908935546875	2.653191162109375	1.207698699951172	-0.107754150390625	2.59427685546875	1.292695739746094	-0.1408975830078125
298	11.466666	2.563489990234375	0.9930101318359374	0.009375976562500001	2.51901171875	1.172999755859375	-0.015244140625	2.494537109375	1.320151062011719	-0.02546484375	2.4954296875	1.544998840332031	0.009824462890625	2.4671181640625	1.504953308105469	0.025160400390625	2.33559716796875	1.434756958007813	0.0404541015625	2.14125	1.278865234375	-0.107379638671875	2.18572314453125	1.482399353027344	0.0179921875	2.205413330078125	1.469359680175781	0.11613916015625	2.236289306640625	1.454746032714844	0.224144775390625	2.229943359375	1.424645446777344	0.122274658203125	2.524626708984375	1.510447326660156	-0.015335693359375	2.62981689453125	1.498089050292969	-0.1035972900390625	2.846844482421875	1.323358337402344	-0.006120361328125	2.65275830078125	1.209646423339844	-0.1062628173828125	2.59290966796875	1.295028137207031	-0.1369605712890625
299	11.533333	2.569492431640625	0.9950990600585937	0.01968017578125	2.524189453125	1.175698944091797	-0.004706787109375	2.49959619140625	1.32348828125	-0.01425390625	2.5024765625	1.549030700683594	0.022401611328125	2.474029296875	1.508918823242188	0.0380068359375	2.342572265625	1.439292175292969	0.06063134765625	2.15829443359375	1.259066589355469	-0.0741519775390625	2.20402783203125	1.469303466796875	0.041211669921875	2.2185849609375	1.471782409667969	0.141485595703125	2.25816552734375	1.494748291015625	0.245609375	2.253979736328125	1.430871459960938	0.151084716796875	2.5311826171875	1.514296813964844	-0.003491455078125	2.634715087890625	1.497508422851562	-0.093827880859375	2.8448701171875	1.298819213867187	-0.029056884765625	2.6317763671875	1.209111572265625	-0.1165894775390625	2.58337646484375	1.301310180664063	-0.149248046875
300	11.566666	2.57739208984375	1.005885177612305	0.06180126953125	2.534955078125	1.186908966064453	0.035578857421875	2.512929443359375	1.335144226074219	0.02689306640625	2.51357568359375	1.559938171386719	0.067889404296875	2.48446630859375	1.519515686035156	0.081305419921875	2.351322265625	1.450937927246094	0.09569702148437501	2.188	1.24942041015625	-0.03587060546875	2.24130810546875	1.460056396484375	0.075402099609375	2.233642578125	1.475462524414062	0.175278564453125	2.237869873046875	1.514345947265625	0.282068115234375	2.269234619140625	1.467154479980469	0.201836181640625	2.543591064453125	1.525729064941406	0.042802734375	2.6521220703125	1.504172424316406	-0.040353271484375	2.8491669921875	1.288169372558594	0.008024414062500001	2.629344970703125	1.223421020507812	-0.084685546875	2.5990068359375	1.317517822265625	-0.130873291015625
301	11.6	2.581177734375	1.007229415893555	0.066377685546875	2.541798095703125	1.188729827880859	0.040188232421875	2.521919921875	1.337093597412109	0.0314267578125	2.52883935546875	1.561495361328125	0.072564208984375	2.49943994140625	1.521714233398437	0.087003662109375	2.366393310546875	1.456617462158203	0.1124501953125	2.22090869140625	1.223714508056641	0.01761279296875	2.21092626953125	1.451756378173828	0.10337109375	2.235753662109375	1.466850128173828	0.20034619140625	2.26498046875	1.476510833740234	0.309695556640625	2.276428955078125	1.429527008056641	0.20899658203125	2.55713232421875	1.526747802734375	0.04636083984375	2.661650634765625	1.501808929443359	-0.04064208984375	2.836233154296875	1.262764739990234	-0.03813818359375	2.606376220703125	1.221895416259766	-0.11855908203125	2.57468212890625	1.325835266113281	-0.127115966796875
302	11.633333	2.56867431640625	1.023097595214844	0.06072119140625	2.527371337890625	1.203169830322266	0.035419189453125	2.50660546875	1.350535980224609	0.026722412109375	2.515896484375	1.573588134765625	0.067405029296875	2.4887041015625	1.533745361328125	0.08466137695312501	2.35939111328125	1.471008392333984	0.1254951171875	2.228657470703125	1.220150573730469	0.06713037109375	2.20001220703125	1.447501739501953	0.146252685546875	2.244421875	1.468720184326172	0.23404443359375	2.2998193359375	1.492573883056641	0.32953076171875	2.287307861328125	1.442401458740235	0.238322509765625	2.54138232421875	1.5393564453125	0.038388427734375	2.6350625	1.511042266845703	-0.05813525390625	2.78681103515625	1.263004333496094	-0.10356005859375	2.5430947265625	1.273516845703125	-0.1311051025390625	2.52963818359375	1.372747528076172	-0.08968090820312501
303	11.666666	2.58010498046875	1.010912628173828	0.06296826171875	2.53849951171875	1.189865447998047	0.03264599609375	2.51694970703125	1.336553039550781	0.019241943359375	2.532575927734375	1.559207702636719	0.05835791015625	2.505808837890625	1.519961242675781	0.077345458984375	2.377501953125	1.471129150390625	0.135786865234375	2.283530517578125	1.199310546875	0.1139375	2.231554443359375	1.426164001464844	0.18057568359375	2.283888427734375	1.461199157714844	0.258902587890625	2.327115478515625	1.448909729003906	0.36234375	2.331949951171875	1.433547241210938	0.255230712890625	2.555633056640625	1.524492065429687	0.028042236328125	2.64499169921875	1.498570129394531	-0.07287622070312499	2.73583837890625	1.2300732421875	-0.1505118408203125	2.50762939453125	1.319324157714844	-0.1432607421875	2.53153076171875	1.412445739746094	-0.09358251953125001
304	11.733333	2.57515478515625	0.9930921325683594	0.056830322265625	2.530965576171875	1.171865905761719	0.027470947265625	2.507989990234375	1.318600463867188	0.014571533203125	2.523436767578125	1.54303515625	0.044371337890625	2.50137548828125	1.503723083496094	0.06871704101562499	2.393891845703125	1.447435546875	0.1559287109375	2.37970751953125	1.162649291992188	0.202072265625	2.2734677734375	1.375906921386719	0.246885498046875	2.3266865234375	1.439311645507813	0.304140869140625	2.3845517578125	1.431985534667969	0.400859130859375	2.37959912109375	1.389946044921875	0.327948974609375	2.5421083984375	1.507883544921875	0.01151953125	2.60164697265625	1.485487915039063	-0.110338623046875	2.61401220703125	1.2239287109375	-0.244705078125	2.4600830078125	1.38286181640625	-0.1383216552734375	2.486657470703125	1.45616943359375	-0.06305908203125
305	11.766666	2.57541650390625	0.9950790710449219	0.055081298828125	2.534690185546875	1.173546325683594	0.030091796875	2.5138134765625	1.319389678955078	0.0196279296875	2.52831005859375	1.541853637695312	0.04874658203125	2.509514892578125	1.502456268310547	0.07465087890625	2.40978564453125	1.445552520751953	0.1680927734375	2.42128759765625	1.165895629882812	0.227719482421875	2.3055654296875	1.352890960693359	0.32431982421875	2.36372216796875	1.421202239990234	0.367853271484375	2.3073017578125	1.330157623291016	0.335466552734375	2.414260498046875	1.384083465576172	0.41669873046875	2.544138671875	1.507464691162109	0.014377197265625	2.58176220703125	1.492653717041016	-0.115671142578125	2.54724365234375	1.246802795410156	-0.2686072998046875	2.42296533203125	1.421098114013672	-0.1531240234375	2.42779443359375	1.475434967041016	-0.060645263671875
306	11.833333	2.57710205078125	0.9992457885742188	0.050922119140625	2.53516455078125	1.178286804199219	0.02247265625	2.511618896484375	1.324373352050781	0.0072021484375	2.535971923828125	1.547480712890625	0.03727099609375	2.5184228515625	1.508046875	0.06466528320312501	2.402517333984375	1.443579284667969	0.132781982421875	2.42644873046875	1.157151977539062	0.1113759765625	2.376444091796875	1.263704162597656	0.322717041015625	2.44547216796875	1.280838439941406	0.393626220703125	2.39224609375	1.251559936523438	0.29870068359375	2.461630859375	1.303152648925781	0.41767236328125	2.54740478515625	1.512843017578125	0.0009189453124999999	2.5584970703125	1.500353271484375	-0.135223876953125	2.40824462890625	1.311941467285156	-0.303061767578125	2.34061865234375	1.451697937011719	-0.11357666015625	2.383643798828125	1.501102783203125	-0.0275433349609375
307	11.866666	2.5827333984375	0.9986618347167969	0.044726318359375	2.543369384765625	1.178895965576172	0.0158525390625	2.52085302734375	1.325603973388672	-9.814453125000001e-05	2.543677734375	1.549710571289062	0.029739990234375	2.526458251953125	1.510037139892578	0.057332763671875	2.41144384765625	1.445393951416016	0.127898193359375	2.4270283203125	1.157011474609375	0.112118408203125	2.36779833984375	1.28462319946289	0.309951416015625	2.43553271484375	1.282789154052734	0.384559326171875	2.3898994140625	1.283671600341797	0.281083251953125	2.45787890625	1.296911224365234	0.411349365234375	2.55529833984375	1.514996948242187	-0.00673681640625	2.566415283203125	1.504732513427734	-0.143548095703125	2.412041015625	1.316926361083984	-0.31012841796875	2.30175341796875	1.432454437255859	-0.12325390625	2.3071044921875	1.457495819091797	-0.01780078125
308	11.9	2.588367919921875	0.9921716918945312	0.04103173828125	2.5533125	1.173235107421875	0.010321533203125	2.53046533203125	1.319543029785156	-0.010003173828125	2.5526328125	1.542985534667969	0.02671240234375	2.53489013671875	1.502487854003906	0.05285888671875	2.422634765625	1.436134338378906	0.12660986328125	2.4307216796875	1.146755310058594	0.11868994140625	2.36504833984375	1.293887268066406	0.30067724609375	2.43550341796875	1.311344970703125	0.370781982421875	2.40919287109375	1.294883239746094	0.26187939453125	2.45556201171875	1.285612426757813	0.409122314453125	2.564977783203125	1.509287231445313	-0.010562744140625	2.5771904296875	1.510333679199219	-0.1478365478515625	2.40017529296875	1.349437255859375	-0.320607421875	2.295994384765625	1.415919250488281	-0.107741455078125	2.32235791015625	1.434100158691406	-0.00391357421875
309	11.933333	2.605173828125	0.9841264038085937	0.0412529296875	2.5713056640625	1.164958068847656	0.0113466796875	2.55144482421875	1.311458129882813	-0.007290771484375	2.5678759765625	1.535484924316406	0.024180908203125	2.55258935546875	1.495107421875	0.05171826171875	2.44597412109375	1.435907470703125	0.13793994140625	2.392911865234375	1.152481079101562	0.12352294921875	2.26643994140625	1.323309875488281	0.23988525390625	2.285813720703125	1.333209350585937	0.33810693359375	2.369571044921875	1.31430712890625	0.26481494140625	2.384709716796875	1.302978149414062	0.32955126953125	2.579705078125	1.501554992675781	-0.012830078125	2.5871025390625	1.504748229980469	-0.149990234375	2.382529296875	1.360292358398437	-0.3043272705078125	2.31352392578125	1.425453979492187	-0.07803967285156251	2.35592626953125	1.453652099609375	0.0175654296875
310	12	2.5867587890625	0.9987360534667968	0.050920166015625	2.554397216796875	1.177285827636719	0.01516845703125	2.529658447265625	1.320404083251953	-0.01251953125	2.550705078125	1.539855224609375	0.032787841796875	2.53475390625	1.498450958251953	0.057549072265625	2.42176318359375	1.427716522216797	0.1222880859375	2.42524853515625	1.14485546875	0.07706396484375	2.35962841796875	1.261762664794922	0.276659912109375	2.433255859375	1.283256439208984	0.340548828125	2.39588720703125	1.272074066162109	0.23554296875	2.477857421875	1.261875640869141	0.36017431640625	2.561654052734375	1.508367401123047	-0.006052001953125	2.574849365234375	1.509622528076172	-0.141739013671875	2.383724365234375	1.370736053466797	-0.3131568603515625	2.301074462890625	1.438115081787109	-0.094264892578125	2.32485009765625	1.463296356201172	0.007485107421875
311	12.033333	2.58562646484375	1.001339630126953	0.050988037109375	2.554550048828125	1.179271301269531	0.011852783203125	2.533115234375	1.322640197753906	-0.0167197265625	2.55318701171875	1.541290710449219	0.031982421875	2.535108154296875	1.499882934570313	0.055150634765625	2.41791064453125	1.428834411621094	0.11125	2.43070458984375	1.147328918457031	0.0608271484375	2.3602587890625	1.26298046875	0.259301025390625	2.429151611328125	1.272348876953125	0.330832275390625	2.39528173828125	1.268670349121094	0.224205810546875	2.482697021484375	1.265984436035156	0.338829833984375	2.566511962890625	1.510041748046875	-0.006255615234375	2.58972900390625	1.508621948242188	-0.140490966796875	2.39650048828125	1.362015441894531	-0.3025120849609375	2.3223974609375	1.429516784667969	-0.08080737304687501	2.34421484375	1.454970642089844	0.021232666015625
312	12.066666	2.58420703125	1.001171020507813	0.05149658203125	2.55456201171875	1.180266845703125	0.013909423828125	2.53368896484375	1.324299987792969	-0.014080810546875	2.5537958984375	1.543372436523438	0.0358857421875	2.5358515625	1.501682434082031	0.058994140625	2.419231201171875	1.430118225097656	0.116816162109375	2.417103271484375	1.147656127929688	0.065183837890625	2.3403720703125	1.282476501464844	0.249630126953125	2.403510498046875	1.290631469726562	0.326823486328125	2.393806396484375	1.285011291503906	0.215104736328125	2.47955859375	1.273982849121094	0.30710888671875	2.566987060546875	1.512262023925781	-0.00272021484375	2.5851376953125	1.515502746582031	-0.13812451171875	2.3971171875	1.354711547851563	-0.294326171875	2.334039306640625	1.43078173828125	-0.07116906738281251	2.37327490234375	1.450874755859375	0.0271357421875
313	12.1	2.58596875	0.9976851501464844	0.0514111328125	2.55732177734375	1.176922973632812	0.01361083984375	2.53956591796875	1.32166714477539	-0.012924072265625	2.55813916015625	1.5413330078125	0.03512353515625	2.539291259765625	1.499937469482422	0.058055908203125	2.42101318359375	1.429428619384766	0.113819091796875	2.412134033203125	1.146135284423828	0.06753515625000001	2.334443603515625	1.307492706298828	0.228864990234375	2.38401611328125	1.309477935791016	0.31577294921875	2.390548583984375	1.297048431396485	0.204359619140625	2.471697509765625	1.265901214599609	0.275641845703125	2.57270166015625	1.509742279052734	-0.002597900390625	2.59608056640625	1.514981689453125	-0.13715283203125	2.404181396484375	1.354762298583984	-0.2892413330078125	2.337481201171875	1.433074310302734	-0.06788610839843751	2.3663984375	1.453150909423828	0.03394970703125
314	12.133333	2.58552734375	0.9959954223632812	0.0519580078125	2.55713720703125	1.175197631835938	0.014552734375	2.53943310546875	1.31986572265625	-0.0117431640625	2.5580205078125	1.539527160644531	0.035431640625	2.539000732421875	1.4982900390625	0.0584130859375	2.4197626953125	1.428579223632813	0.112789306640625	2.409785888671875	1.145401092529297	0.067514892578125	2.32968359375	1.306693054199219	0.22742578125	2.39003173828125	1.324705688476562	0.30508740234375	2.39232421875	1.304207275390625	0.194798095703125	2.47223779296875	1.263921630859375	0.263820068359375	2.57274169921875	1.507781799316406	-0.002039794921875	2.595982177734375	1.512231811523438	-0.13653173828125	2.403241455078125	1.352956237792969	-0.28807861328125	2.34149853515625	1.431710083007812	-0.06566796875	2.369853515625	1.451090454101563	0.0363662109375
315	12.2	2.588185546875	0.9916154174804688	0.053208740234375	2.559056884765625	1.17123876953125	0.016599365234375	2.5410888671875	1.316313049316406	-0.008905029296875	2.560551025390625	1.537409362792969	0.03303857421875	2.5417578125	1.49665625	0.05725830078125	2.4246630859375	1.428840270996094	0.118986083984375	2.40693310546875	1.143763763427734	0.08613134765625	2.32804248046875	1.315854919433594	0.23576953125	2.38273193359375	1.330339233398437	0.318451416015625	2.391671875	1.306885192871094	0.20886767578125	2.44203271484375	1.243740417480469	0.2028662109375	2.5747744140625	1.504728149414063	-0.003955078125	2.59629638671875	1.503377136230469	-0.1390704345703125	2.40514453125	1.341325073242188	-0.2907930908203125	2.35048486328125	1.423103820800781	-0.0670994873046875	2.37887890625	1.44573974609375	0.0344755859375
316	12.233333	2.588212646484375	0.9953135375976563	0.051084716796875	2.5581708984375	1.174891296386719	0.014068359375	2.536137451171875	1.319059448242188	-0.014094482421875	2.56275244140625	1.540036865234375	0.025683837890625	2.54501123046875	1.499643981933594	0.05136181640625	2.4289853515625	1.434330688476563	0.11796630859375	2.41683740234375	1.148915100097656	0.08310888671875	2.350140625	1.290469787597656	0.26711669921875	2.41680029296875	1.299460876464844	0.341495849609375	2.414652099609375	1.292757202148437	0.229184814453125	2.4544765625	1.223555145263672	0.206239013671875	2.573629638671875	1.507001220703125	-0.012189453125	2.59257177734375	1.505727661132813	-0.14782666015625	2.40334033203125	1.34230810546875	-0.3010380859375	2.350470458984375	1.425076538085937	-0.0770164794921875	2.3728232421875	1.452691650390625	0.02494775390625
317	12.266666	2.590997802734375	0.9925885009765625	0.0533671875	2.56027685546875	1.171728271484375	0.015979248046875	2.537433837890625	1.315477294921875	-0.01267626953125	2.5638447265625	1.536533813476562	0.02510693359375	2.54641943359375	1.496357604980469	0.05120751953125	2.43133837890625	1.431629028320313	0.119573486328125	2.4143505859375	1.146581176757812	0.086830078125	2.34687255859375	1.297150939941406	0.26281640625	2.413203125	1.310356384277344	0.33668701171875	2.4098623046875	1.297486877441406	0.22508837890625	2.45172412109375	1.227993835449219	0.205831787109375	2.5744794921875	1.503267456054687	-0.012543701171875	2.59283740234375	1.50013232421875	-0.148054443359375	2.407135986328125	1.337863830566406	-0.306017822265625	2.3397802734375	1.42190625	-0.0867496337890625	2.36787451171875	1.460087280273437	0.010111328125
318	12.3	2.58840234375	0.9931714172363282	0.049876953125	2.5573154296875	1.171667297363281	0.0131220703125	2.535154296875	1.31518798828125	-0.014350341796875	2.56123779296875	1.535626586914062	0.022263671875	2.54305322265625	1.49586279296875	0.04810888671875	2.426271240234375	1.432650817871094	0.113760498046875	2.41294287109375	1.147845703125	0.087103515625	2.34379931640625	1.300354797363281	0.25951513671875	2.409209716796875	1.314885986328125	0.333454833984375	2.40417919921875	1.299937805175781	0.222599365234375	2.446951904296875	1.22744921875	0.205683349609375	2.572705810546875	1.502154418945313	-0.014694580078125	2.59216796875	1.504067016601562	-0.149562255859375	2.413753173828125	1.336911010742188	-0.308814697265625	2.349986328125	1.417683776855469	-0.08825415039062499	2.3766103515625	1.458717712402344	0.007404296875
319	12.333333	2.5877275390625	0.9944086608886719	0.05171923828125	2.55606884765625	1.172359558105469	0.01463818359375	2.53229638671875	1.315109191894531	-0.013919189453125	2.558844482421875	1.535418762207031	0.02034521484375	2.54080029296875	1.496008422851562	0.046630126953125	2.4241474609375	1.433455932617187	0.112485595703125	2.4194169921875	1.148862854003906	0.086712890625	2.34812744140625	1.261158447265625	0.286327392578125	2.4208115234375	1.292547790527344	0.346738037109375	2.39349560546875	1.281303833007812	0.23896142578125	2.45108203125	1.217011901855469	0.208249267578125	2.57002001953125	1.501643371582031	-0.01628662109375	2.58873095703125	1.500374572753906	-0.1509969482421875	2.4136904296875	1.329072448730469	-0.3085283203125	2.34957763671875	1.41746240234375	-0.09154602050781251	2.375996337890625	1.46747607421875	-0.0004501953125
320	12.366666	2.58403857421875	0.9973876953125	0.052666015625	2.55255322265625	1.174881927490234	0.014749755859375	2.528146240234375	1.317028503417969	-0.01501806640625	2.55384521484375	1.537170227050781	0.018575439453125	2.53617724609375	1.49779541015625	0.045010009765625	2.420379150390625	1.433565673828125	0.110217041015625	2.431710205078125	1.150295776367187	0.077901611328125	2.373510986328125	1.242703063964844	0.29103369140625	2.44648193359375	1.245407287597656	0.35851220703125	2.4110224609375	1.254217468261719	0.253094970703125	2.4768515625	1.206335388183594	0.208771240234375	2.564929931640625	1.503426086425781	-0.0179970703125	2.582349853515625	1.500839660644531	-0.152638916015625	2.40933251953125	1.3304208984375	-0.3124722900390625	2.349716796875	1.422910217285156	-0.09636010742187499	2.37764794921875	1.479037719726563	-0.009584472656250001
321	12.433333	2.59854052734375	0.9956130981445312	0.0581317138671875	2.5645048828125	1.173851318359375	0.0212459716796875	2.540353515625	1.31728759765625	-0.0062650146484375	2.5682412109375	1.5385390625	0.0260863037109375	2.55135400390625	1.499071350097656	0.0533848876953125	2.438001953125	1.435682800292969	0.1251314697265625	2.40594384765625	1.153005554199219	0.0886458740234375	2.31318359375	1.268691528320312	0.2782857666015625	2.36530419921875	1.262172241210938	0.3633135986328125	2.423850341796875	1.274985473632813	0.2685189208984375	2.437015380859375	1.231419860839844	0.2310650634765625	2.577865478515625	1.504514038085937	-0.0110064697265625	2.57841064453125	1.48988818359375	-0.1467161865234375	2.40246533203125	1.331196166992187	-0.3177943115234375	2.348388427734375	1.422338500976563	-0.0982578125	2.38279052734375	1.469894165039062	-0.0080623779296875
322	12.466666	2.60093359375	0.9936865539550781	0.056675537109375	2.5659697265625	1.171780670166016	0.0193604736328125	2.54187451171875	1.315353454589844	-0.008004882812499999	2.573282470703125	1.536439514160156	0.02325146484375	2.556208251953125	1.497271301269531	0.050923828125	2.44225732421875	1.438695373535156	0.12593701171875	2.37554443359375	1.162427612304687	0.085965576171875	2.27446142578125	1.301710388183594	0.2545146484375	2.3127119140625	1.292395385742187	0.34644873046875	2.40078076171875	1.292695190429688	0.276893310546875	2.4027236328125	1.243595581054687	0.240089111328125	2.5819384765625	1.502145202636719	-0.013878173828125	2.581187255859375	1.486145690917969	-0.1495211181640625	2.400113037109375	1.327179077148438	-0.3152325439453125	2.35950537109375	1.426951782226562	-0.096369384765625	2.4016611328125	1.477277893066406	-0.0110146484375
323	12.5	2.60212646484375	0.9904442138671875	0.0586790771484375	2.566859619140625	1.168488555908203	0.021064697265625	2.54269921875	1.312081024169922	-0.0064439697265625	2.57485498046875	1.53335791015625	0.02328076171875	2.55761083984375	1.494432342529297	0.0512244873046875	2.4432705078125	1.438649139404297	0.1278675537109375	2.37235009765625	1.162192626953125	0.09661364746093749	2.273484375	1.309281890869141	0.2598941650390625	2.310915283203125	1.302410308837891	0.3524200439453125	2.39935400390625	1.297703582763672	0.2834259033203125	2.399774658203125	1.246441070556641	0.2480877685546875	2.5834326171875	1.498757110595703	-0.0136087646484375	2.585337890625	1.481388397216797	-0.1491239013671875	2.41177685546875	1.316211212158203	-0.3169822998046875	2.368349365234375	1.424637054443359	-0.1027215576171875	2.410017578125	1.489401580810547	-0.0273997802734375
324	12.533333	2.585168212890625	0.9846827087402343	0.06274743652343751	2.5403134765625	1.160135589599609	0.0310604248046875	2.519408203125	1.304708587646484	0.0148192138671875	2.55092822265625	1.524664794921875	0.040886962890625	2.5337109375	1.486496368408203	0.0691356201171875	2.44205810546875	1.438392730712891	0.1739532470703125	2.386024658203125	1.160394989013672	0.1998724365234375	2.385471435546875	1.393891204833984	0.2509136962890625	2.4630693359375	1.426418243408203	0.3035174560546875	2.396581787109375	1.370703948974609	0.2337022705078125	2.4821142578125	1.302242156982422	0.2223189697265625	2.559667724609375	1.489762664794922	0.0049102783203125	2.5769013671875	1.476292205810547	-0.1288343505859375	2.4515009765625	1.293320159912109	-0.3158841552734375	2.402486572265625	1.382563140869141	-0.0963056640625	2.429853271484375	1.468220123291016	-0.03860498046875
325	12.566666	2.590457763671875	0.9802997741699219	0.0684119873046875	2.5464755859375	1.156749328613281	0.0372933349609375	2.5266611328125	1.302044067382812	0.021456298828125	2.558626953125	1.522811950683594	0.0468582763671875	2.5406025390625	1.484762573242187	0.0750816650390625	2.44500390625	1.439245422363281	0.178244384765625	2.391933349609375	1.161125427246094	0.21693505859375	2.39356396484375	1.399249938964844	0.24559716796875	2.48352783203125	1.441695190429688	0.25014111328125	2.39887890625	1.373470825195312	0.22433544921875	2.4650927734375	1.392873840332031	0.14171875	2.568012451171875	1.487519409179688	0.0111739501953125	2.593854248046875	1.472408020019531	-0.1214873046875	2.486244384765625	1.277561157226562	-0.3092059326171875	2.42280419921875	1.382699951171875	-0.099648193359375	2.448001953125	1.46969873046875	-0.0422735595703125
326	12.633333	2.5855419921875	0.993759521484375	0.06946704101562499	2.545319091796875	1.170476196289062	0.040880126953125	2.53114892578125	1.315933258056641	0.028358154296875	2.560157958984375	1.536195922851562	0.0506141357421875	2.54156640625	1.498717193603516	0.0787335205078125	2.44181201171875	1.447653411865234	0.173892822265625	2.34612109375	1.180344879150391	0.186455322265625	2.372385498046875	1.413863311767578	0.227390869140625	2.458470703125	1.453083892822266	0.198097900390625	2.395990478515625	1.376727996826172	0.1469608154296875	2.40225	1.375672149658203	0.1051456298828125	2.57104638671875	1.500536773681641	0.016142578125	2.617638916015625	1.476042938232422	-0.1084422607421875	2.610410400390625	1.231934478759766	-0.2640450439453125	2.50545751953125	1.354786773681641	-0.0844949951171875	2.52930419921875	1.457051788330078	-0.0659837646484375
327	12.666666	2.588169677734375	0.995613784790039	0.071462890625	2.5463603515625	1.172130813598633	0.0436427001953125	2.53034130859375	1.317518310546875	0.0321669921875	2.563083984375	1.536862670898437	0.0584874267578125	2.5417041015625	1.499623474121094	0.0849141845703125	2.44086083984375	1.455006042480469	0.1821981201171875	2.347286376953125	1.186773300170898	0.1923350830078125	2.37211865234375	1.420984680175781	0.2304464111328125	2.4581787109375	1.460163146972656	0.2009420166015625	2.4033828125	1.383129516601562	0.142476318359375	2.411276123046875	1.385956665039062	0.107386474609375	2.5754453125	1.501212585449219	0.024488037109375	2.63154345703125	1.470423950195312	-0.0947017822265625	2.68422412109375	1.212814895629883	-0.21617822265625	2.501988037109375	1.339615417480469	-0.120857421875	2.55403955078125	1.428698486328125	-0.0938409423828125
328	12.7	2.58263037109375	1.003880065917969	0.0778555908203125	2.5416845703125	1.181411102294922	0.0541373291015625	2.526447509765625	1.327288696289062	0.0462618408203125	2.55701025390625	1.547294616699219	0.071812744140625	2.53456884765625	1.510181335449219	0.09763830566406249	2.441026611328125	1.463628662109375	0.2013486328125	2.3213349609375	1.205457763671875	0.197886474609375	2.34696826171875	1.442293090820312	0.215342041015625	2.43936669921875	1.476819213867187	0.205123779296875	2.39706396484375	1.393991027832031	0.144026611328125	2.40287255859375	1.416657165527344	0.103815673828125	2.57110302734375	1.51131982421875	0.0387564697265625	2.6324462890625	1.464564270019531	-0.07256933593750001	2.74731494140625	1.218592712402344	-0.17448583984375	2.51483935546875	1.279667236328125	-0.2015264892578125	2.515568359375	1.363308044433594	-0.1351607666015625
329	12.733333	2.56784375	1.008945892333984	0.07675842285156249	2.52736865234375	1.185849884033203	0.0564146728515625	2.512333984375	1.330968658447266	0.0511810302734375	2.53776220703125	1.550630126953125	0.073219482421875	2.511870361328125	1.51446142578125	0.09642578125	2.40661474609375	1.476777801513672	0.190826904296875	2.30026123046875	1.2154306640625	0.210701171875	2.31452734375	1.444439971923828	0.14977294921875	2.3936552734375	1.498077117919922	0.173783447265625	2.378291748046875	1.395363616943359	0.135748046875	2.4157548828125	1.437075653076172	0.084846435546875	2.55678564453125	1.513883422851563	0.044203125	2.629501953125	1.473602752685547	-0.0616741943359375	2.7686142578125	1.231224792480469	-0.1321370849609375	2.539291015625	1.260685516357422	-0.1980145263671875	2.52166455078125	1.348714385986328	-0.141421875
330	12.766666	2.55986767578125	1.004714004516602	0.07304235839843751	2.519421875	1.181845260620117	0.0519906005859375	2.504523681640625	1.327185607910156	0.0460089111328125	2.52247900390625	1.547990234375	0.067582763671875	2.496154296875	1.511224243164063	0.089502197265625	2.386619384765625	1.477782287597656	0.1809520263671875	2.264543701171875	1.222139633178711	0.1777105712890625	2.28948291015625	1.452943237304688	0.1262291259765625	2.36452294921875	1.499436401367187	0.1704259033203125	2.36737158203125	1.396654663085938	0.1291951904296875	2.40260107421875	1.43858935546875	0.0867454833984375	2.544320556640625	1.511517028808594	0.0401048583984375	2.6328408203125	1.48761962890625	-0.0587464599609375	2.7806953125	1.243501571655274	-0.1020751953125	2.553248046875	1.264441223144531	-0.178314208984375	2.53145556640625	1.35630908203125	-0.129486328125
331	12.8	2.5582431640625	0.9997923889160156	0.0557203369140625	2.51727197265625	1.176726776123047	0.0332423095703125	2.50020166015625	1.321780120849609	0.0247489013671875	2.51323193359375	1.542811889648438	0.0486185302734375	2.48691845703125	1.505352142333984	0.06940844726562501	2.37698486328125	1.454628387451172	0.152134521484375	2.227517578125	1.215324096679687	0.124866455078125	2.255311767578125	1.450951507568359	0.10728125	2.3180673828125	1.491566864013672	0.17184375	2.343439453125	1.393921539306641	0.1259444580078125	2.374669921875	1.441017425537109	0.0916859130859375	2.536644775390625	1.506971527099609	0.0215557861328125	2.629513916015625	1.492652435302734	-0.07523193359374999	2.818058349609375	1.274262420654297	-0.061953369140625	2.601748046875	1.266627044677734	-0.167762451171875	2.566814453125	1.360670623779297	-0.132462158203125
332	12.833333	2.5525068359375	0.9971795959472656	0.041949951171875	2.511798828125	1.174629364013672	0.015896728515625	2.488858642578125	1.319077972412109	0.0008560791015625	2.500550537109375	1.540449584960938	0.0316455078125	2.47309130859375	1.502257415771485	0.0500965576171875	2.356992919921875	1.447142120361328	0.122209228515625	2.17501513671875	1.248786529541016	0.02897607421875	2.230819091796875	1.466649566650391	0.110150146484375	2.286944580078125	1.468865936279297	0.19199609375	2.317870361328125	1.389704925537109	0.1199892578125	2.338130859375	1.394021820068359	0.0989244384765625	2.52547314453125	1.505182037353516	0.004705078125	2.62003759765625	1.493047271728516	-0.09167797851562499	2.83533056640625	1.320532318115234	-0.001452392578125	2.661380615234375	1.288825836181641	-0.1668616943359375	2.59038134765625	1.368053192138672	-0.1565758056640625
333	12.866666	2.569962890625	0.9887932586669922	0.06580322265624999	2.536806396484375	1.167501922607422	0.037240966796875	2.518992919921875	1.312701629638672	0.02190234375	2.5282177734375	1.533104858398437	0.060221435546875	2.4973046875	1.495011077880859	0.072404541015625	2.368333984375	1.441515045166016	0.1197255859375	2.206367919921875	1.247693908691406	-0.012259033203125	2.22412255859375	1.468955230712891	0.076862060546875	2.21272314453125	1.476885467529297	0.1751923828125	2.27172265625	1.388370513916016	0.141994140625	2.28809521484375	1.367924896240234	0.135699951171875	2.55707958984375	1.497993255615234	0.0372646484375	2.66838671875	1.484617340087891	-0.039065185546875	2.85443310546875	1.305919219970703	0.094259521484375	2.719950439453125	1.267692840576172	-0.103541015625	2.66139404296875	1.356929779052734	-0.097143798828125
334	12.9	2.5721162109375	0.9870014038085938	0.06996484375000001	2.5379541015625	1.165274444580078	0.039501220703125	2.519081787109375	1.310301971435547	0.023314697265625	2.52237890625	1.530886596679688	0.062029296875	2.49110693359375	1.492371307373047	0.071810791015625	2.354625244140625	1.447048736572266	0.104501953125	2.17100927734375	1.284681488037109	-0.0411015625	2.255074462890625	1.480966949462891	0.06688256835937501	2.251933837890625	1.480321929931641	0.166173095703125	2.281962890625	1.382747833251953	0.121401611328125	2.3006494140625	1.383926788330078	0.154735107421875	2.553413330078125	1.496149444580078	0.04141552734375	2.67139013671875	1.485515350341797	-0.02473681640625	2.848975830078125	1.316442596435547	0.1310205078125	2.740005859375	1.257005096435547	-0.077082763671875	2.66208984375	1.328753387451172	-0.091999267578125
335	12.966666	2.578803466796875	0.9863271789550782	0.07396850585937501	2.546021728515625	1.165376098632813	0.044276611328125	2.527592529296875	1.310836730957031	0.02874609375	2.528244140625	1.532727111816406	0.06245751953125	2.49630029296875	1.494328369140625	0.070979248046875	2.357549560546875	1.45197021484375	0.09914013671874999	2.17615869140625	1.293498962402344	-0.05446533203125	2.2714404296875	1.482495056152344	0.058190673828125	2.261126953125	1.483540405273438	0.157194580078125	2.284126953125	1.386725280761719	0.10644482421875	2.32051123046875	1.433670349121094	0.16995166015625	2.5606884765625	1.497488891601563	0.04482421875	2.67917138671875	1.483164184570313	-0.02028759765625	2.8381611328125	1.295132507324219	0.134934326171875	2.72397607421875	1.246201477050781	-0.07368408203125	2.63152490234375	1.292066650390625	-0.102618408203125
336	13	2.581829345703125	0.9887083435058593	0.075775146484375	2.549280517578125	1.168680358886719	0.046943359375	2.53120947265625	1.314863159179688	0.03233056640625	2.53227587890625	1.537630859375	0.06608374023437499	2.500006103515625	1.499190246582031	0.074361572265625	2.3616083984375	1.451963500976563	0.09936962890624999	2.191236572265625	1.292941467285156	-0.06776342773437501	2.276752197265625	1.481440673828125	0.05509375	2.26954345703125	1.475210388183594	0.15457177734375	2.298624755859375	1.379940002441406	0.10306396484375	2.28989208984375	1.434888854980469	0.18885791015625	2.564892333984375	1.502142028808594	0.048694580078125	2.6833681640625	1.487403381347656	-0.017439453125	2.83633349609375	1.296480773925781	0.142372314453125	2.71648828125	1.252767150878906	-0.065332275390625	2.618669921875	1.283341125488281	-0.098113525390625
337	13.033333	2.582583740234375	0.9889965362548828	0.07617041015625001	2.550532958984375	1.169143264770508	0.04789453125	2.532849609375	1.315418395996094	0.03376123046875	2.53425146484375	1.538047668457031	0.06838134765624999	2.5018701171875	1.499643920898438	0.076385498046875	2.36341015625	1.451707397460938	0.099622802734375	2.198728515625	1.292542419433594	-0.07298071289062499	2.279611328125	1.4806826171875	0.05350341796875	2.27104150390625	1.473038879394531	0.152773193359375	2.30231787109375	1.37880078125	0.100659912109375	2.2942294921875	1.430295959472656	0.18555615234375	2.566860107421875	1.502558471679687	0.050980712890625	2.6855615234375	1.487714294433594	-0.014718994140625	2.836797119140625	1.295851989746094	0.14560498046875	2.717927490234375	1.252126358032227	-0.06265283203124999	2.61843212890625	1.273399597167969	-0.09766064453124999
338	13.1	2.5912099609375	0.9896364288330078	0.07781640625	2.557616943359375	1.171107955932617	0.05184033203125	2.53854296875	1.318377075195313	0.039674560546875	2.539978759765625	1.542608703613281	0.073691162109375	2.507828125	1.503830993652344	0.08288305664062499	2.370712158203125	1.444797058105469	0.08684277343750001	2.21276708984375	1.299857055664063	-0.106507568359375	2.285751953125	1.47725732421875	0.041510498046875	2.25571923828125	1.469418273925781	0.1371953125	2.286266357421875	1.369954956054688	0.09342456054687499	2.305236572265625	1.43970849609375	0.165586669921875	2.57241455078125	1.506972290039063	0.05529443359375	2.68877197265625	1.48500634765625	-0.01436767578125	2.84185205078125	1.29485498046875	0.14973828125	2.70029541015625	1.228943344116211	-0.0395234375	2.61084716796875	1.283704223632812	-0.06657153320312501
339	13.133333	2.5924638671875	0.991347915649414	0.07837182617187501	2.557212890625	1.173585235595703	0.052580322265625	2.53595703125	1.321341247558594	0.03988232421875	2.535544677734375	1.546770568847656	0.0743466796875	2.50367333984375	1.507461730957031	0.08382324218749999	2.36666357421875	1.446133911132812	0.08766357421875	2.200197998046875	1.303890930175781	-0.102898681640625	2.28021728515625	1.47964453125	0.045634765625	2.2631044921875	1.465129760742188	0.14426123046875	2.29429443359375	1.369926208496094	0.09091333007812499	2.30590625	1.435506225585937	0.1711513671875	2.568337158203125	1.511272705078125	0.055521728515625	2.68497265625	1.491127502441406	-0.0157021484375	2.837548828125	1.291277709960938	0.14004345703125	2.68998681640625	1.232566955566406	-0.04875537109375	2.5929326171875	1.274738586425781	-0.07449951171874999
340	13.166666	2.59514111328125	0.9911302185058594	0.08040527343749999	2.5583681640625	1.174386138916016	0.054076904296875	2.53391357421875	1.322524444580078	0.0389853515625	2.537700927734375	1.549367797851563	0.074890869140625	2.5052744140625	1.510191253662109	0.08503930664062501	2.36794775390625	1.446820587158203	0.085666259765625	2.20548193359375	1.305638092041016	-0.11220654296875	2.2800361328125	1.480462188720703	0.043017578125	2.26163134765625	1.462981964111328	0.141683349609375	2.29587255859375	1.367516571044922	0.08892504882812501	2.297802734375	1.434696197509766	0.171904541015625	2.56971337890625	1.5132451171875	0.05490966796875	2.6909228515625	1.495365753173828	-0.011031005859375	2.840340576171875	1.286414825439453	0.139833740234375	2.68975927734375	1.234048431396484	-0.05077978515625	2.59092431640625	1.274491729736328	-0.07585766601562501
341	13.2	2.59573681640625	0.9905138549804687	0.07919970703125	2.559219482421875	1.174137268066406	0.05295751953125	2.53490576171875	1.322536987304687	0.037843994140625	2.537534423828125	1.549417846679688	0.07585498046875	2.5052001953125	1.509943908691406	0.085549072265625	2.367599365234375	1.446623596191406	0.08377392578124999	2.20162158203125	1.309356018066406	-0.11461474609375	2.279989990234375	1.481371215820313	0.04246533203125	2.26581689453125	1.460988037109375	0.141436767578125	2.29931591796875	1.365390319824219	0.088057373046875	2.2959482421875	1.431053833007812	0.172208251953125	2.56983349609375	1.513565185546875	0.05563623046875	2.69056005859375	1.497161193847656	-0.01201123046875	2.84226708984375	1.288060241699219	0.137273193359375	2.689823486328125	1.235339721679688	-0.052266845703125	2.59000048828125	1.274262573242188	-0.0765751953125
342	13.266666	2.59775048828125	0.9877459259033203	0.080842041015625	2.562470947265625	1.171412887573242	0.0547841796875	2.5390703125	1.319785095214844	0.03970263671875	2.543236083984375	1.546264953613281	0.07835595703125001	2.51065087890625	1.507035217285156	0.08787866210937501	2.37262451171875	1.445072570800781	0.0861787109375	2.2019921875	1.309548889160156	-0.10893408203125	2.2843798828125	1.480989685058594	0.046261962890625	2.27447412109375	1.459634460449219	0.14542626953125	2.306952392578125	1.364749145507812	0.090451904296875	2.3008828125	1.441781433105469	0.17794580078125	2.575271484375	1.510289123535156	0.058093017578125	2.695870361328125	1.493808166503906	-0.009432617187500001	2.850283203125	1.284797119140625	0.136477294921875	2.696150634765625	1.23405143737793	-0.051854736328125	2.59629931640625	1.2737490234375	-0.074138427734375
343	13.3	2.6001162109375	0.9876315460205078	0.0823662109375	2.5651455078125	1.171099533081055	0.056259521484375	2.5428232421875	1.319531677246094	0.042118408203125	2.54673583984375	1.546015747070312	0.078963623046875	2.514083740234375	1.506928161621094	0.088475341796875	2.37533154296875	1.44709912109375	0.08683740234374999	2.20385107421875	1.307345397949219	-0.10393212890625	2.287927001953125	1.481769653320312	0.046457275390625	2.26453955078125	1.470543151855469	0.144883544921875	2.292569091796875	1.373535949707031	0.091495361328125	2.3025927734375	1.429677734375	0.173674560546875	2.57890185546875	1.50991259765625	0.0593173828125	2.69982958984375	1.494649230957031	-0.00753125	2.8536787109375	1.285695129394531	0.13826806640625	2.69912841796875	1.236150100708008	-0.049615966796875	2.59875634765625	1.274085876464844	-0.071930419921875
344	13.333333	2.59972119140625	0.9882008056640625	0.08303271484374999	2.56457763671875	1.171082489013672	0.056834228515625	2.5415703125	1.318923309326172	0.042080322265625	2.54483740234375	1.544594848632812	0.079982666015625	2.512356201171875	1.505486968994141	0.089207763671875	2.37434814453125	1.444998382568359	0.08772509765625	2.201045166015625	1.314579315185547	-0.1067275390625	2.28726904296875	1.483138153076172	0.0479609375	2.2690048828125	1.466255462646484	0.146371337890625	2.29707373046875	1.372370147705078	0.088306884765625	2.302172607421875	1.431775421142578	0.175725341796875	2.5770400390625	1.508773101806641	0.060267822265625	2.69815234375	1.495713226318359	-0.005906494140625	2.85286962890625	1.288330535888672	0.139527587890625	2.70064697265625	1.239245178222656	-0.049461669921875	2.59979345703125	1.274664642333984	-0.072237060546875
345	13.366666	2.598008056640625	0.9897605895996093	0.083248291015625	2.56239599609375	1.172557281494141	0.056914306640625	2.53838427734375	1.320158660888672	0.041195556640625	2.54234912109375	1.5457158203125	0.0798837890625	2.5099619140625	1.506593231201172	0.08941015625	2.373084716796875	1.443776214599609	0.08377099609374999	2.2133271484375	1.305178375244141	-0.116591796875	2.284841552734375	1.477714141845703	0.04123046875	2.25432470703125	1.465047149658203	0.137220458984375	2.2869287109375	1.369173736572266	0.085043701171875	2.28510400390625	1.430859527587891	0.171024658203125	2.5742548828125	1.509938385009766	0.05959619140625	2.693406494140625	1.491992828369141	-0.008987304687499999	2.863739990234375	1.293842071533203	0.131873779296875	2.70007958984375	1.23675244140625	-0.044959716796875	2.60002490234375	1.277867095947266	-0.06065966796875
346	13.4	2.59975	0.9858841247558594	0.069671142578125	2.56358642578125	1.168720581054687	0.043957275390625	2.53899462890625	1.316254333496094	0.028058349609375	2.544621826171875	1.54226416015625	0.064234619140625	2.51265185546875	1.503247436523437	0.07552734375	2.37518017578125	1.44165966796875	0.069552978515625	2.228806884765625	1.277048034667969	-0.12125390625	2.27357421875	1.470670837402344	0.02134228515625	2.256046630859375	1.457366638183594	0.120478515625	2.30493994140625	1.362151916503906	0.081379150390625	2.2876513671875	1.4284697265625	0.15492431640625	2.57564599609375	1.506251403808594	0.042977783203125	2.69108642578125	1.487462158203125	-0.031554443359375	2.86962255859375	1.291060791015625	0.1015791015625	2.6960185546875	1.233117828369141	-0.065322265625	2.596076171875	1.276254516601563	-0.07561669921875
347	13.466666	2.60402001953125	0.9921584625244141	0.066862060546875	2.56661767578125	1.17377848815918	0.038325927734375	2.5450498046875	1.321470764160156	0.023550537109375	2.55451904296875	1.547090576171875	0.0571962890625	2.522944580078125	1.508577087402344	0.07048657226562501	2.3861806640625	1.446874450683594	0.079857666015625	2.21564990234375	1.268428894042969	-0.073531494140625	2.290755859375	1.465042053222656	0.049730224609375	2.2698994140625	1.465463928222656	0.148821533203125	2.303492431640625	1.374363708496094	0.08979248046875	2.3291259765625	1.437708557128906	0.172031005859375	2.5839765625	1.510713562011719	0.034724609375	2.6936240234375	1.484072448730469	-0.04523876953125	2.895727294921875	1.289000793457031	0.048456298828125	2.699913818359375	1.225758743286133	-0.08816088867187501	2.603815185546875	1.276648071289062	-0.080203125
348	13.5	2.60668994140625	0.9941717529296875	0.0630048828125	2.568128662109375	1.175396697998047	0.034635498046875	2.545480712890625	1.322722808837891	0.019234130859375	2.5565537109375	1.548609619140625	0.04894189453125	2.526615478515625	1.510148406982422	0.065567626953125	2.395293701171875	1.445597869873047	0.09941430664062501	2.212921875	1.268423492431641	-0.04075048828125	2.2970556640625	1.464723052978516	0.07659350585937499	2.3018046875	1.472764617919922	0.177331298828125	2.26909912109375	1.397887725830078	0.098514404296875	2.3523779296875	1.435554595947266	0.18453759765625	2.5840205078125	1.512123657226562	0.024337158203125	2.69033984375	1.480040191650391	-0.0578701171875	2.9031142578125	1.297739349365234	0.037048828125	2.70411083984375	1.2176142578125	-0.08490258789062501	2.6195048828125	1.286204254150391	-0.0830693359375
349	13.533333	2.61325244140625	1.008638397216797	0.08823193359375001	2.57595556640625	1.190096450805664	0.0609443359375	2.5534853515625	1.337388854980469	0.04647412109375	2.5661953125	1.562752319335937	0.07768017578125	2.536619384765625	1.524297119140625	0.09479833984375	2.40861669921875	1.458752685546875	0.137589599609375	2.23948974609375	1.26152490234375	0.0086640625	2.3075908203125	1.468621154785156	0.1169873046875	2.322087890625	1.474758361816406	0.21682080078125	2.2646259765625	1.424836608886719	0.1327490234375	2.35444775390625	1.452792785644531	0.23674169921875	2.59280712890625	1.526414306640625	0.052049560546875	2.6916474609375	1.490428527832031	-0.03732568359375	2.89531982421875	1.287630432128906	0.0314365234375	2.68285791015625	1.227677169799805	-0.078271728515625	2.62406201171875	1.319078735351563	-0.0838134765625
350	13.6	2.6126279296875	1.022418205261231	0.0999326171875	2.579228515625	1.204817138671875	0.076917724609375	2.55848876953125	1.352252960205078	0.06478442382812501	2.576099365234375	1.576461059570312	0.09832958984375	2.54745849609375	1.538138549804688	0.116943359375	2.43146728515625	1.472771026611328	0.185426025390625	2.2835625	1.232848846435547	0.119618896484375	2.297831787109375	1.464757049560547	0.190507568359375	2.341169677734375	1.477747589111328	0.280642822265625	2.2545673828125	1.415219268798828	0.243252685546875	2.36272802734375	1.413866180419922	0.286937744140625	2.600278076171875	1.540330688476562	0.070325927734375	2.680204345703125	1.510011810302734	-0.03767578125	2.82819287109375	1.255269012451172	-0.05087548828125	2.59648388671875	1.282230316162109	-0.128962646484375	2.56478076171875	1.384012390136719	-0.14963232421875
351	13.633333	2.6200380859375	1.019601463317871	0.110195068359375	2.590296875	1.202661773681641	0.08938671875	2.571889404296875	1.350328002929688	0.078635498046875	2.59805859375	1.572558776855469	0.11744287109375	2.57072998046875	1.53420654296875	0.137719970703125	2.46822021484375	1.4691123046875	0.224989501953125	2.358279296875	1.204728210449219	0.1852783203125	2.3022626953125	1.420972351074219	0.27996484375	2.360271484375	1.45095361328125	0.356661376953125	2.289514892578125	1.393663452148437	0.289672119140625	2.397042724609375	1.378562530517578	0.35973583984375	2.61825927734375	1.537026611328125	0.085866943359375	2.6931123046875	1.511203918457031	-0.026629150390625	2.77119873046875	1.247862884521484	-0.132970947265625	2.540329345703125	1.281435974121094	-0.210022216796875	2.496384521484375	1.379806365966797	-0.222470947265625
352	13.666666	2.61686328125	1.007563987731934	0.09748583984375001	2.58102783203125	1.189829208374023	0.07933007812499999	2.5585498046875	1.337026977539062	0.0697900390625	2.5863330078125	1.560194885253906	0.1015732421875	2.56315966796875	1.521687622070313	0.12626171875	2.476843505859375	1.45608056640625	0.22926904296875	2.368314208984375	1.188758804321289	0.21090380859375	2.322375732421875	1.404974914550781	0.31097900390625	2.3900888671875	1.4366376953125	0.378509765625	2.312025390625	1.375365417480469	0.324378662109375	2.42816015625	1.364797729492187	0.3768974609375	2.60206982421875	1.52455419921875	0.06765893554687499	2.658968994140625	1.498355041503906	-0.054833740234375	2.72372265625	1.234860946655273	-0.1694935302734375	2.48312353515625	1.264214172363281	-0.2098079833984375	2.43605859375	1.361738525390625	-0.21602880859375
353	13.7	2.62416796875	0.9975236892700196	0.087759033203125	2.587806884765625	1.179837219238281	0.071041259765625	2.564629150390625	1.326971466064453	0.062030029296875	2.59739501953125	1.550284057617187	0.08756201171875	2.577802001953125	1.51209326171875	0.115621337890625	2.5128447265625	1.445643859863281	0.232812744140625	2.445218017578125	1.164594360351562	0.23806396484375	2.36970556640625	1.341353240966797	0.38617919921875	2.440948486328125	1.381338500976562	0.445129638671875	2.38520263671875	1.290534515380859	0.4073486328125	2.495140625	1.338736328125	0.4212294921875	2.608066650390625	1.514281494140625	0.05208740234375	2.6356171875	1.489927429199219	-0.08049865722656251	2.6239736328125	1.244118041992188	-0.242439208984375	2.38576806640625	1.299030426025391	-0.2174033203125	2.331322265625	1.391859558105469	-0.2037982177734375
354	13.733333	2.619537353515625	1.003120094299316	0.0833720703125	2.584565185546875	1.185171081542969	0.06470751953124999	2.56257763671875	1.332132110595703	0.054438232421875	2.59714404296875	1.554725830078125	0.080222900390625	2.578066162109375	1.51656884765625	0.108512939453125	2.517868408203125	1.447973358154297	0.226660400390625	2.474777099609375	1.162662078857422	0.22132861328125	2.39995654296875	1.317103424072266	0.39227001953125	2.473115234375	1.359857604980469	0.446425048828125	2.405831298828125	1.283298919677734	0.397991455078125	2.5257470703125	1.332961242675781	0.408072998046875	2.6067236328125	1.518912353515625	0.044383056640625	2.62204248046875	1.502920806884766	-0.091161865234375	2.56444482421875	1.294077545166016	-0.2899990234375	2.3255458984375	1.330027008056641	-0.2475614013671875	2.24778515625	1.400919586181641	-0.2220335693359375
355	13.8	2.627485595703125	0.9938535461425781	0.073450439453125	2.589212890625	1.175481109619141	0.05385400390625	2.56497705078125	1.322299163818359	0.042788330078125	2.598500244140625	1.545938232421875	0.064052490234375	2.58075390625	1.507987335205078	0.0936220703125	2.52642626953125	1.441886993408203	0.216285888671875	2.497010498046875	1.154553985595703	0.22887109375	2.43255322265625	1.318065460205078	0.396170654296875	2.508587646484375	1.367850860595703	0.4396337890625	2.446244140625	1.279750823974609	0.4060009765625	2.562690673828125	1.325354309082031	0.402656494140625	2.6071337890625	1.509603485107422	0.028365478515625	2.618212646484375	1.494295074462891	-0.1079169921875	2.544048095703125	1.296370971679687	-0.313104736328125	2.301954345703125	1.319933746337891	-0.2782435302734375	2.253138916015625	1.416529937744141	-0.285458251953125
356	13.833333	2.656146484375	0.9961232757568359	0.0817802734375	2.6250234375	1.177102142333984	0.0594266357421875	2.6135693359375	1.324260375976563	0.050200927734375	2.63669287109375	1.546392822265625	0.07850390625000001	2.61721826171875	1.507657470703125	0.10502587890625	2.51366259765625	1.445491394042969	0.1909530029296875	2.48697705078125	1.160332183837891	0.1998292236328125	2.30606787109375	1.233437622070312	0.3404234619140625	2.32423974609375	1.314643829345703	0.3956029052734375	2.422759765625	1.287016571044922	0.4412559814453125	2.422499755859375	1.273788818359375	0.3647752685546875	2.65037255859375	1.511388061523438	0.043738037109375	2.6759111328125	1.52160302734375	-0.0898238525390625	2.47330322265625	1.376559509277344	-0.2419921875	2.25163671875	1.325402709960938	-0.3289385986328125	2.201281982421875	1.417596252441406	-0.3060770263671875
357	13.866666	2.660712890625	1.004804107666016	0.0716370849609375	2.6285810546875	1.185512802124023	0.052657470703125	2.61529150390625	1.332149291992188	0.04359228515625	2.639543701171875	1.553908264160156	0.0692177734375	2.62326513671875	1.51515673828125	0.09756103515625	2.52390966796875	1.458717102050781	0.1913883056640625	2.517738525390625	1.175721237182617	0.23096142578125	2.30087158203125	1.156100601196289	0.331609130859375	2.268882080078125	1.236141708374023	0.38149951171875	2.3613603515625	1.251979629516601	0.44222021484375	2.38808935546875	1.23439030456543	0.37855029296875	2.64975732421875	1.519058410644531	0.033314453125	2.664614501953125	1.525898132324219	-0.1017174072265625	2.44084912109375	1.382637573242187	-0.2209503173828125	2.209596923828125	1.329052368164062	-0.2725577392578125	2.1675126953125	1.398976684570312	-0.3421195068359375
358	13.9	2.66681689453125	1.008912582397461	0.07582470703124999	2.636679443359375	1.189943771362305	0.0569033203125	2.62207177734375	1.336323486328125	0.04620703125	2.6433369140625	1.558814025878906	0.067495361328125	2.62751904296875	1.520420959472656	0.09656494140624999	2.5244306640625	1.466318176269531	0.1876689453125	2.53389697265625	1.186035781860352	0.242619384765625	2.3138193359375	1.104399856567383	0.2919256591796875	2.252381591796875	1.16305989074707	0.343892333984375	2.30914501953125	1.211690505981445	0.426954833984375	2.35885107421875	1.197763412475586	0.373156982421875	2.6540791015625	1.52340771484375	0.03230810546875	2.66810888671875	1.528420349121094	-0.102872802734375	2.442989990234375	1.383345764160156	-0.21715966796875	2.208701171875	1.340744750976562	-0.2650048828125	2.1659423828125	1.39791015625	-0.3450040283203125
359	13.966666	2.6673515625	1.015868789672852	0.0888106689453125	2.644697509765625	1.196618179321289	0.0690372314453125	2.633853759765625	1.342126770019531	0.0560797119140625	2.64717333984375	1.564311767578125	0.0693717041015625	2.63925390625	1.52620849609375	0.1013040771484375	2.563724365234375	1.494505676269531	0.2231507568359375	2.520079833984375	1.215816848754883	0.254483154296875	2.3287470703125	1.087586883544922	0.1937025146484375	2.277654541015625	1.04797673034668	0.2685458984375	2.2667294921875	1.120539138793945	0.3518018798828125	2.349951904296875	1.157238052368164	0.3149403076171875	2.652779296875	1.528834289550781	0.033573486328125	2.645701171875	1.525908386230469	-0.1012784423828125	2.42487255859375	1.3778369140625	-0.2150355224609375	2.1910576171875	1.354959106445313	-0.2697918701171875	2.1665966796875	1.425931091308594	-0.3453165283203125
360	14	2.668637451171875	1.013764434814453	0.0778240966796875	2.6481220703125	1.194955764770508	0.0601090087890625	2.638384765625	1.3406484375	0.048663818359375	2.65200390625	1.562778076171875	0.062044921875	2.644193115234375	1.524666564941406	0.093983154296875	2.58103955078125	1.508950744628906	0.225569091796875	2.50485546875	1.241036911010742	0.2798765869140625	2.308473388671875	1.109622085571289	0.2499852294921875	2.2569677734375	1.070216217041016	0.3246346435546875	2.26945556640625	1.158885696411133	0.3901671142578125	2.3547646484375	1.182403030395508	0.3551231689453125	2.657404296875	1.527324645996094	0.0262015380859375	2.64756787109375	1.524356811523437	-0.1084571533203125	2.43028857421875	1.363517761230469	-0.21106103515625	2.19770263671875	1.323095031738281	-0.260500732421875	2.163416015625	1.394093994140625	-0.3320528564453125
361	14.033333	2.669507568359375	1.011625419616699	0.074783447265625	2.64857275390625	1.19270475769043	0.0568302001953125	2.63854736328125	1.338334716796875	0.0452474365234375	2.65193115234375	1.560439697265625	0.0584603271484375	2.64411962890625	1.522355163574219	0.0904130859375	2.582982421875	1.509093444824219	0.2231802978515625	2.50300390625	1.24464811706543	0.2877408447265625	2.3049912109375	1.114164886474609	0.2660740966796875	2.253643798828125	1.07731477355957	0.3420965576171875	2.26874560546875	1.168386856079102	0.4036202392578125	2.35394287109375	1.188458084106445	0.3690018310546875	2.657408935546875	1.524969970703125	0.02266064453125	2.6473681640625	1.522350463867188	-0.1119603271484375	2.42974462890625	1.362033874511719	-0.2144739990234375	2.196595703125	1.323753234863281	-0.2626966552734375	2.162705078125	1.400065979003906	-0.32871875
362	14.066666	2.668431640625	1.009534187316895	0.0712193603515625	2.650028076171875	1.190675598144531	0.0543267822265625	2.641654541015625	1.336216796875	0.043486328125	2.6605830078125	1.557676879882812	0.05409912109375	2.653745361328125	1.520063110351562	0.0866915283203125	2.60491162109375	1.522649658203125	0.2248079833984375	2.49196875	1.276270141601562	0.3070472412109375	2.29000830078125	1.152033599853516	0.2900506591796875	2.240677734375	1.082085983276367	0.3391881103515625	2.2474892578125	1.180825408935547	0.3888836669921875	2.358472412109375	1.171949737548828	0.4028226318359375	2.66327294921875	1.521906860351562	0.018402587890625	2.64251220703125	1.528656982421875	-0.1146087646484375	2.4343134765625	1.363449829101562	-0.227064453125	2.19406103515625	1.348776916503906	-0.2309471435546875	2.151353271484375	1.374970855712891	-0.3246622314453125
363	14.1	2.66686669921875	1.005553573608398	0.06434191894531251	2.6482119140625	1.186906387329101	0.0477293701171875	2.639929931640625	1.332633178710938	0.037054931640625	2.65990966796875	1.554257019042969	0.0476617431640625	2.65359326171875	1.516568603515625	0.0803612060546875	2.609345703125	1.520383483886719	0.2201624755859375	2.49569189453125	1.281968933105469	0.323348388671875	2.28956005859375	1.163110580444336	0.31850537109375	2.24144091796875	1.090177520751953	0.364638671875	2.251083251953125	1.191200332641602	0.40930419921875	2.36533203125	1.173968673706055	0.4262763671875	2.66173974609375	1.5184990234375	0.01181640625	2.63860302734375	1.526029113769531	-0.1209168701171875	2.427428466796875	1.362418029785156	-0.230980224609375	2.18678173828125	1.349263732910156	-0.2304521484375	2.141583984375	1.374844665527344	-0.3233028564453125
364	14.166666	2.667364013671875	1.000677711486816	0.0555865478515625	2.647814208984375	1.182368301391602	0.0401070556640625	2.640958984375	1.328551330566406	0.031202392578125	2.66131103515625	1.550249389648438	0.0467890625	2.654361083984375	1.511835327148437	0.07864416503906251	2.615234375	1.516099548339844	0.220224609375	2.495205322265625	1.29317333984375	0.349033935546875	2.28198583984375	1.186566970825195	0.344898193359375	2.24783154296875	1.093966247558594	0.352425048828125	2.250274169921875	1.193935684204102	0.400776611328125	2.33984130859375	1.170243759155273	0.4618310546875	2.66364892578125	1.515178955078125	0.010173828125	2.644083984375	1.526948364257813	-0.123071533203125	2.43816650390625	1.361203735351562	-0.24098583984375	2.19684912109375	1.359111938476562	-0.2336065673828125	2.14967919921875	1.371696411132812	-0.328347412109375
365	14.2	2.66770361328125	0.9996809310913086	0.0541787109375	2.6490966796875	1.180992553710938	0.040455322265625	2.6457041015625	1.326941223144531	0.034164794921875	2.66333935546875	1.548330322265625	0.04641748046875	2.65619921875	1.510497314453125	0.0786571044921875	2.615033447265625	1.513304077148438	0.219181884765625	2.48485888671875	1.301344512939453	0.3543975830078125	2.2726796875	1.194481842041016	0.3494036865234375	2.249199951171875	1.098693572998047	0.3469783935546875	2.24384814453125	1.198675018310547	0.3942052001953125	2.321544189453125	1.174668823242188	0.4695250244140625	2.66675244140625	1.51281103515625	0.010562255859375	2.65314794921875	1.519494934082031	-0.1233172607421875	2.44024755859375	1.365619232177735	-0.2425341796875	2.19989892578125	1.36609033203125	-0.2308927001953125	2.150017822265625	1.373695251464844	-0.324366455078125
366	14.233333	2.66440283203125	1.001297401428223	0.056830322265625	2.645626953125	1.182519866943359	0.0425299072265625	2.64206884765625	1.328423034667969	0.0357911376953125	2.65992333984375	1.549798889160156	0.0473521728515625	2.65311376953125	1.512047485351562	0.0797470703125	2.61316064453125	1.521617126464844	0.2203016357421875	2.507637939453125	1.284639312744141	0.3336085205078125	2.2970205078125	1.17598828125	0.3167791748046875	2.24388720703125	1.100051193237305	0.3505450439453125	2.234933349609375	1.202036437988281	0.3926226806640625	2.31249853515625	1.172255981445312	0.4584112548828125	2.6629375	1.514202453613281	0.011548095703125	2.6506572265625	1.525751708984375	-0.1221080322265625	2.4439111328125	1.3637666015625	-0.24131103515625	2.204142578125	1.371062957763672	-0.2227608642578125	2.15884814453125	1.374691528320312	-0.3187567138671875
367	14.266666	2.664524169921875	1.001399589538574	0.056836181640625	2.6457158203125	1.182615051269531	0.042488525390625	2.6421279296875	1.328516235351562	0.035720458984375	2.659921875	1.549898681640625	0.047254150390625	2.65309716796875	1.512151489257813	0.07965087890625	2.61303662109375	1.521738159179687	0.220174072265625	2.50748046875	1.284761108398437	0.33345166015625	2.2968984375	1.176061676025391	0.3164853515625	2.243756103515625	1.100120330810547	0.350227294921875	2.234748046875	1.202112548828125	0.3922763671875	2.31227001953125	1.172362426757813	0.45813037109375	2.6629716796875	1.514296264648437	0.011458984375	2.6507900390625	1.52581884765625	-0.1222083740234375	2.44417138671875	1.363765716552734	-0.2415413818359375	2.20438671875	1.371007171630859	-0.2231767578125	2.15916796875	1.374616516113281	-0.31920849609375
368	14.333333	2.66614892578125	0.999327865600586	0.053819580078125	2.64691064453125	1.180731674194336	0.039548095703125	2.642283935546875	1.326784912109375	0.032797607421875	2.66065234375	1.548497680664062	0.0421767578125	2.6529697265625	1.511106750488281	0.07488916015625	2.6124423828125	1.522968688964844	0.2152928466796875	2.4848466796875	1.3100458984375	0.3520889892578125	2.2723427734375	1.204175521850586	0.3372213134765625	2.249591064453125	1.108185272216797	0.3325335693359375	2.2333642578125	1.203060195922852	0.3874639892578125	2.316127197265625	1.16924983215332	0.4601175537109375	2.664361572265625	1.512427490234375	0.0068267822265625	2.65678955078125	1.527141906738281	-0.1270355224609375	2.451734130859375	1.362254089355469	-0.2460416259765625	2.212280517578125	1.350560485839844	-0.222494873046875	2.18119970703125	1.393498352050781	-0.3146800537109375
369	14.366666	2.66791552734375	1.005098449707031	0.0546019287109375	2.65062109375	1.186482208251953	0.0424813232421875	2.643441650390625	1.332130950927734	0.0356160888671875	2.66676708984375	1.552705627441406	0.0492042236328125	2.6589775390625	1.514873168945313	0.0812200927734375	2.62231201171875	1.522082153320313	0.2226885986328125	2.49153857421875	1.315448120117187	0.3648387451171875	2.27275927734375	1.223308959960937	0.3625540771484375	2.26170849609375	1.129117919921875	0.3357152099609375	2.242240234375	1.214077499389648	0.4037979736328125	2.31973046875	1.167788818359375	0.4757281494140625	2.66894580078125	1.517399230957031	0.0131099853515625	2.654204833984375	1.5260078125	-0.120412109375	2.449919921875	1.369618194580078	-0.25030322265625	2.209992919921875	1.384654174804687	-0.2523548583984375	2.1353916015625	1.373138671875	-0.326948486328125
370	14.4	2.65946044921875	1.009189075469971	0.072944091796875	2.6425009765625	1.189968399047852	0.0595352783203125	2.63597802734375	1.335177062988281	0.0519268798828125	2.6609609375	1.555021240234375	0.0634971923828125	2.652535400390625	1.517695190429687	0.095713134765625	2.61117822265625	1.524908813476562	0.2354287109375	2.5536884765625	1.2647177734375	0.3277735595703125	2.335369140625	1.221562286376953	0.2471524658203125	2.2560107421875	1.179969711303711	0.2875152587890625	2.24158544921875	1.243344390869141	0.3765968017578125	2.31611181640625	1.145322631835938	0.3733902587890625	2.663215087890625	1.51943701171875	0.027893310546875	2.64984912109375	1.527296997070313	-0.1054178466796875	2.44438134765625	1.374231750488281	-0.2355098876953125	2.205434814453125	1.392689208984375	-0.2395975341796875	2.132137939453125	1.379454803466797	-0.31475
371	14.433333	2.64807373046875	1.015100494384766	0.0804571533203125	2.63087890625	1.195257904052734	0.064292724609375	2.626568115234375	1.340213500976563	0.0559833984375	2.646580078125	1.559970825195312	0.0699774169921875	2.637590576171875	1.522328247070313	0.101507568359375	2.5787509765625	1.524133056640625	0.234664794921875	2.5538974609375	1.247685882568359	0.2812216796875	2.339798828125	1.221037536621094	0.185049072265625	2.265298828125	1.198295440673828	0.2446318359375	2.236736328125	1.235878356933594	0.344041015625	2.306106689453125	1.173203567504883	0.323760986328125	2.651021484375	1.524770629882813	0.034342529296875	2.647015869140625	1.5308046875	-0.099397705078125	2.4527890625	1.375551208496094	-0.2422469482421875	2.215185791015625	1.403133758544922	-0.2439818115234375	2.1463984375	1.394515502929687	-0.3236304931640625
372	14.466666	2.648798828125	1.017400997161865	0.0854693603515625	2.632596435546875	1.197645385742188	0.070705810546875	2.629508056640625	1.342596740722656	0.06360070800781251	2.65181640625	1.561882873535156	0.079051513671875	2.64234326171875	1.524163513183594	0.1102926025390625	2.58001318359375	1.526557067871094	0.241732666015625	2.54518408203125	1.249999557495117	0.2791881103515625	2.33325	1.233374130249024	0.17657861328125	2.26161376953125	1.206661392211914	0.2378900146484375	2.2345986328125	1.244480819702148	0.3375582275390625	2.308881591796875	1.183572402954101	0.3164703369140625	2.6559775390625	1.526889709472656	0.0432276611328125	2.65393603515625	1.533308715820312	-0.0904476318359375	2.4630029296875	1.378208862304688	-0.23745068359375	2.22499658203125	1.3914443359375	-0.2553037109375	2.16245654296875	1.383175720214844	-0.33989111328125
373	14.5	2.624655029296875	1.001080078125	0.097652099609375	2.6066416015625	1.182288940429687	0.0865843505859375	2.61242529296875	1.328006195068359	0.0888946533203125	2.62711474609375	1.548759521484375	0.1073787841796875	2.61481640625	1.510485504150391	0.1373145751953125	2.536149658203125	1.498584197998047	0.2599503173828125	2.4826455078125	1.222630798339844	0.2889874267578125	2.34202734375	1.347381072998047	0.14435791015625	2.37426708984375	1.423954895019531	0.0915064697265625	2.457719970703125	1.4313359375	0.163552490234375	2.46014208984375	1.366908203125	0.13049951171875	2.636554931640625	1.513885009765625	0.072109130859375	2.6497158203125	1.509989227294922	-0.0616715087890625	2.50613232421875	1.325548889160156	-0.2298135986328125	2.26620361328125	1.334130218505859	-0.236712890625	2.17841357421875	1.360115081787109	-0.2901800537109375
374	14.533333	2.62191162109375	1.005415542602539	0.1008564453125	2.604956298828125	1.186539825439453	0.0886087646484375	2.61108935546875	1.332148986816406	0.09125952148437499	2.62582470703125	1.552733032226562	0.110115234375	2.61137841796875	1.514637329101562	0.1392579345703125	2.52302294921875	1.503775665283203	0.2550985107421875	2.4599599609375	1.229518188476562	0.2788841552734375	2.339075927734375	1.362977874755859	0.1247364501953125	2.3789736328125	1.439370513916016	0.07722973632812501	2.456296875	1.441538055419922	0.1560411376953125	2.4579345703125	1.376715270996094	0.1184661865234375	2.63733984375	1.517727172851562	0.07564453124999999	2.65984326171875	1.513341430664062	-0.0567872314453125	2.5289111328125	1.328362884521484	-0.2341175537109375	2.29020654296875	1.338156494140625	-0.257388427734375	2.206668701171875	1.369985290527344	-0.314273193359375
375	14.6	2.605796875	1.024133483886719	0.0975845947265625	2.57823291015625	1.204254821777344	0.0816331787109375	2.57308544921875	1.350393829345703	0.08086474609375	2.59430712890625	1.570920776367188	0.1024283447265625	2.571232666015625	1.533888427734375	0.1273604736328125	2.46211669921875	1.510339752197265	0.2223375244140625	2.372443115234375	1.254629516601562	0.3050731201171875	2.318498046875	1.366650177001953	0.1023671875	2.3422255859375	1.461635589599609	0.0896490478515625	2.4302666015625	1.473422393798828	0.1558555908203125	2.429224853515625	1.429409820556641	0.0995882568359375	2.61202392578125	1.534786010742188	0.07171948242187499	2.666349609375	1.508240203857422	-0.0487979736328125	2.64907861328125	1.268512573242188	-0.208712646484375	2.415230712890625	1.319213653564453	-0.2357955322265625	2.34252783203125	1.335164276123047	-0.311688720703125
376	14.633333	2.5922412109375	1.020259140014648	0.094109619140625	2.56178271484375	1.198502639770508	0.07436523437500001	2.55035107421875	1.343397277832031	0.06963793945312501	2.57047802734375	1.562443786621094	0.094411376953125	2.54323486328125	1.525962341308594	0.11501416015625	2.42003173828125	1.501023620605469	0.18879248046875	2.297470947265625	1.256704528808594	0.257162841796875	2.29261474609375	1.37389306640625	0.051817138671875	2.31212255859375	1.4699794921875	0.056927734375	2.3964501953125	1.474676818847656	0.12767138671875	2.40369140625	1.431305786132812	0.089989501953125	2.592465576171875	1.526229431152344	0.067219482421875	2.667554931640625	1.495911865234375	-0.039654052734375	2.72696533203125	1.246553970336914	-0.168923828125	2.49559423828125	1.286608642578125	-0.21594970703125	2.4191357421875	1.336564331054688	-0.269181640625
377	14.666666	2.5808173828125	1.021102111816406	0.084363037109375	2.551427734375	1.198645126342774	0.0620888671875	2.5398544921875	1.343063537597656	0.057125244140625	2.553418701171875	1.561967895507812	0.08142944335937501	2.52417724609375	1.525433410644531	0.098520263671875	2.397949951171875	1.517027587890625	0.169986328125	2.29094580078125	1.31573193359375	0.334063232421875	2.265817138671875	1.361333679199219	0.10414404296875	2.254832275390625	1.44741357421875	0.05888232421875	2.32999267578125	1.41955224609375	0.13395947265625	2.3666162109375	1.43950830078125	0.11200634765625	2.57934033203125	1.525893676757812	0.0580791015625	2.67749658203125	1.499500610351562	-0.028729736328125	2.7878017578125	1.24692024230957	-0.105802734375	2.5758486328125	1.282872375488281	-0.209596435546875	2.50520751953125	1.306944458007812	-0.283998046875
378	14.7	2.576482421875	1.020088607788086	0.086021484375	2.5447998046875	1.197068618774414	0.06294140625	2.5310146484375	1.341219665527344	0.057375	2.54283203125	1.56020556640625	0.08114990234375	2.512697998046875	1.523733337402344	0.09670288085937501	2.387244140625	1.531121459960938	0.169527099609375	2.293880859375	1.301935913085937	0.302166015625	2.23605126953125	1.384870788574219	0.08929833984375	2.23928564453125	1.430446899414062	0.002784423828125	2.276949951171875	1.480159790039063	0.09313671875	2.32859423828125	1.455139404296875	0.060750244140625	2.570117919921875	1.524054443359375	0.05957861328125	2.68048583984375	1.506136108398437	-0.01358154296875	2.8337578125	1.264575988769531	-0.01544677734375	2.642595947265625	1.271364929199219	-0.158138427734375	2.5658095703125	1.317048583984375	-0.2139449462890625
379	14.766666	2.5816259765625	1.004851745605469	0.060097412109375	2.54682763671875	1.181149353027344	0.03892236328125	2.534124267578125	1.325211456298828	0.035811767578125	2.55138037109375	1.543735961914062	0.056641845703125	2.52137060546875	1.508097564697266	0.073979736328125	2.41517236328125	1.546837524414062	0.164763916015625	2.214533447265625	1.363995147705078	0.2345126953125	2.119458740234375	1.385023101806641	0.020377197265625	2.1759501953125	1.391775238037109	-0.05900146484375	2.24014306640625	1.446143096923828	0.011237548828125	2.2379970703125	1.378386993408203	0.02870263671875	2.57682421875	1.506899993896484	0.034205322265625	2.6856953125	1.508671295166016	-0.04282861328125	2.8596806640625	1.300071136474609	0.045305908203125	2.689515869140625	1.27587646484375	-0.11962939453125	2.6079091796875	1.313215484619141	-0.1744351806640625
380	14.8	2.595290283203125	1.007063247680664	0.092869140625	2.562595703125	1.18642854309082	0.07630664062500001	2.551410400390625	1.33235546875	0.075602783203125	2.567476806640625	1.552908325195312	0.102633056640625	2.53531884765625	1.516709106445313	0.116243408203125	2.41487109375	1.53081787109375	0.198775146484375	2.197580078125	1.355928955078125	0.147684814453125	2.11807080078125	1.332999877929687	-0.07546875	2.183531982421875	1.353764221191406	-0.1465133056640625	2.177603271484375	1.434881408691406	-0.07115234375	2.22068017578125	1.391339538574219	-0.0495919189453125	2.595281494140625	1.515919250488281	0.08199926757812501	2.7030400390625	1.517219604492188	0.000771728515625	2.8775712890625	1.317790222167969	0.11587939453125	2.73299951171875	1.262199645996094	-0.06877392578124999	2.64910546875	1.285864868164063	-0.129774169921875
381	14.833333	2.61199951171875	1.006531494140625	0.0942000732421875	2.5838408203125	1.187608200073242	0.08243823242187499	2.576045654296875	1.334198547363281	0.0837606201171875	2.59392236328125	1.554932006835938	0.113642333984375	2.560806396484375	1.518889770507812	0.1258702392578125	2.42200341796875	1.513364318847656	0.1743780517578125	2.190539306640625	1.39565185546875	0.058312255859375	2.044409057617187	1.374743713378906	-0.129304931640625	2.040015747070313	1.343761962890625	-0.2233485107421875	2.07165771484375	1.391431396484375	-0.1279754638671875	2.142421875	1.328775054931641	-0.1838226318359375	2.6220234375	1.517694519042969	0.09348193359375	2.723275634765625	1.510662963867187	0.003919921875	2.9054482421875	1.325003356933594	0.1317359619140625	2.753145751953125	1.244786041259766	-0.0380064697265625	2.655734375	1.285708557128906	-0.053002197265625
382	14.866666	2.6016220703125	1.006958801269531	0.092805908203125	2.57466259765625	1.188517059326172	0.08304833984375	2.565693115234375	1.335185577392578	0.08401025390625	2.5800146484375	1.556457641601563	0.11343994140625	2.547757080078125	1.519787231445312	0.1262813720703125	2.408469482421875	1.507323577880859	0.17249169921875	2.1859296875	1.374459655761719	0.05466455078125	2.05823046875	1.380950286865234	-0.1472080078125	1.998219360351563	1.343103759765625	-0.2165531005859375	2.08171337890625	1.393661285400391	-0.1630157470703125	2.036810424804687	1.291588317871094	-0.22962744140625	2.60847265625	1.519688842773438	0.0928017578125	2.70885693359375	1.51330419921875	0.0020244140625	2.88305029296875	1.316312408447266	0.1245279541015625	2.728268798828125	1.239592254638672	-0.0449222412109375	2.623135009765625	1.250184692382812	-0.0605841064453125
383	14.9	2.60766455078125	1.005378845214844	0.082437255859375	2.58113623046875	1.186394134521484	0.0724722900390625	2.572228515625	1.332597259521484	0.073074462890625	2.58833544921875	1.553276977539062	0.10053125	2.55583349609375	1.517115478515625	0.1135634765625	2.416551513671875	1.508030181884766	0.15907373046875	2.1895078125	1.378135162353516	0.048980224609375	2.054156494140625	1.372371002197266	-0.146937744140625	2.003901977539063	1.338443420410156	-0.2250589599609375	2.076064453125	1.390257293701172	-0.158558837890625	2.04745947265625	1.291136871337891	-0.23552001953125	2.61643701171875	1.516204833984375	0.080353515625	2.71401953125	1.505714996337891	-0.01242919921875	2.89584716796875	1.324816253662109	0.1211103515625	2.74023193359375	1.231028625488281	-0.037541015625	2.640819580078125	1.265743621826172	-0.053343994140625
384	14.966666	2.60322265625	1.006231399536133	0.09137866210937499	2.574953125	1.187300720214844	0.079656005859375	2.5623349609375	1.333552825927734	0.07765051269531251	2.58029052734375	1.554745727539062	0.1039351806640625	2.54706005859375	1.518947387695313	0.1165694580078125	2.4057607421875	1.504970672607422	0.1551778564453125	2.16521240234375	1.376247406005859	0.0747030029296875	2.0721376953125	1.378627716064453	-0.1451318359375	1.997520141601562	1.351309356689453	-0.2043768310546875	2.08515087890625	1.402922271728516	-0.1593485107421875	2.037424926757812	1.317118225097656	-0.2429923095703125	2.60846826171875	1.51714453125	0.08456799316406249	2.7107392578125	1.501498382568359	-0.0027252197265625	2.896952880859375	1.323741394042969	0.1304168701171875	2.7408466796875	1.223667724609375	-0.02470849609375	2.6506171875	1.278157073974609	-0.0414102783203125
[truncated: 48 more columns]
