# Supplementary material for: Simulation of Human Movement in Zero Gravity
Source: Sensors (Basel). 2024 Mar 9;24(6):1770. doi: 10.3390/s24061770 (PMC10976247; doi:10.3390/s24061770)
Supplement: Supplementary file 1 [file sensors-24-01770-s001.zip › supplementary/motion_data/7 Punches/motion_raw.trc]

PathFileType	4	(X/Y/Z)	sample.trc
DataRate	CameraRate	NumFrames	NumMarkers	Units	OrigDataRate	OrigDataStartFrame	OrigNumFrames
0.033333333333333333	0.033333333333333333	384	32	m	0.033333333333333333	1	384
Frame#	Time	PELVIS			SPINE_NAVEL			SPINE_CHEST			NECK			CLAVICLE_LEFT			SHOULDER_LEFT			ELBOW_LEFT			WRIST_LEFT			HAND_LEFT			HANDTIP_LEFT			THUMB_LEFT			CLAVICLE_RIGHT			SHOULDER_RIGHT			ELBOW_RIGHT			WRIST_RIGHT			HAND_RIGHT
		X1	Y1	Z1	X2	Y2	Z2	X3	Y3	Z3	X4	Y4	Z4	X5	Y5	Z5	X6	Y6	Z6	X7	Y7	Z7	X8	Y8	Z8	X9	Y9	Z9	X10	Y10	Z10	X11	Y11	Z11	X12	Y12	Z12	X13	Y13	Z13	X14	Y14	Z14	X15	Y15	Z15	X16	Y16	Z16
1	0	2.469462768554687	1.205753295898437	0.1196844100952148	2.441326904296875	1.380015686035156	0.1161755752563477	2.419635620117187	1.519478302001953	0.1137205619812012	2.436304809570313	1.732712951660156	0.1330207595825195	2.417954833984375	1.696297119140625	0.1592305908203125	2.335451416015625	1.657412933349609	0.2670658416748047	2.319238159179688	1.387510681152344	0.3070166320800781	2.236320922851562	1.181706069946289	0.2481039123535156	2.262172485351562	1.106863296508789	0.2801189193725586	2.279005493164063	1.04997986125946	0.2352998123168945	2.295571655273438	1.071969577789307	0.2125441589355469	2.450884765625	1.698422058105469	0.1015433883666992	2.508637939453125	1.671306976318359	-0.01158171844482422	2.563321044921875	1.401547286987305	-0.0544527702331543	2.479230590820312	1.192168258666992	-0.1096718139648437	2.492812622070312	1.114699230194092	-0.09076044082641602
2	0.03333399999999997	2.472814819335937	1.205096862792969	0.118299617767334	2.444786499023437	1.380530075073242	0.1135460586547851	2.423304809570312	1.520956298828125	0.1101776504516602	2.44202197265625	1.735465240478516	0.1299406204223633	2.423159545898438	1.698946502685547	0.1562322006225586	2.3423720703125	1.660718780517578	0.2667945404052735	2.323403564453125	1.38872248840332	0.3041693572998047	2.2403193359375	1.178232482910156	0.2576316070556641	2.274302490234375	1.107787384033203	0.2716373443603516	2.286522216796875	1.04681681728363	0.2371435394287109	2.297008544921875	1.07117847442627	0.212396240234375	2.4564443359375	1.700837371826172	0.09823864746093749	2.516290893554688	1.671667114257812	-0.0143623571395874	2.563386840820312	1.398631042480469	-0.05689558219909668	2.479921020507812	1.188728843688965	-0.117586727142334	2.499978881835938	1.114242527008057	-0.09279711532592774
3	0.06666699999999981	2.475459838867188	1.204260650634766	0.1169996757507324	2.445533081054688	1.379805755615234	0.1107758712768555	2.422550048828125	1.520341033935547	0.1062521362304688	2.441799194335938	1.735358520507813	0.1257209739685058	2.423130126953125	1.698808959960938	0.1523278121948242	2.346480224609375	1.660128845214844	0.2659312591552734	2.327985717773438	1.38718441772461	0.3011982116699219	2.246155517578125	1.174762687683105	0.2586026763916016	2.280650146484375	1.102571594238281	0.2691179580688476	2.288815795898437	1.042538152694702	0.2359388885498047	2.298910400390625	1.067907211303711	0.2049323654174805	2.45587060546875	1.700590881347656	0.09378519439697265	2.51775537109375	1.672100280761719	-0.0184921703338623	2.558734008789063	1.398146072387695	-0.0637291202545166	2.483867065429687	1.184895690917969	-0.1246251373291016	2.501971435546875	1.105456871032715	-0.1002320137023926
4	0.09999999999999964	2.478533935546875	1.202383079528809	0.1150767097473145	2.449443969726563	1.377864608764648	0.1103086204528809	2.427291625976562	1.518362609863281	0.1070852661132813	2.446227294921875	1.733138000488281	0.1264955062866211	2.42764599609375	1.6965810546875	0.1530696105957031	2.351325805664063	1.656951690673828	0.2665120086669922	2.33136572265625	1.384049087524414	0.2980329284667969	2.25451123046875	1.169273818969727	0.2602165832519531	2.287305053710937	1.096944725036621	0.2666975936889648	2.294864990234375	1.038842933177948	0.2339329223632812	2.30247314453125	1.062988098144531	0.2018021545410156	2.460311767578125	1.698461364746094	0.09460954284667969	2.521971313476563	1.670839141845703	-0.01760726833343506	2.564095458984375	1.397306915283203	-0.06323776817321777	2.486256469726563	1.186857559204102	-0.1279384155273438	2.50572412109375	1.105986251831055	-0.1087630348205566
5	0.1333339999999996	2.48038330078125	1.202769783020019	0.1129730911254883	2.45164013671875	1.378348480224609	0.108769287109375	2.43046337890625	1.519036590576172	0.106429141998291	2.449657958984375	1.733612518310547	0.1278399887084961	2.430700805664062	1.696881958007812	0.153890510559082	2.35261962890625	1.658310302734375	0.2664379425048828	2.336598022460938	1.384657852172852	0.2939671783447266	2.264573364257813	1.16847811126709	0.255367431640625	2.293972045898437	1.097697292327881	0.2625728378295898	2.302105712890625	1.036880353927612	0.2312231292724609	2.307779296875	1.060297147750854	0.1972141494750977	2.46401904296875	1.699161315917969	0.09583356475830079	2.524592041015625	1.671945861816406	-0.01716260814666748	2.562571533203125	1.397871124267578	-0.06351249313354493	2.493960815429688	1.18432250213623	-0.1295327606201172	2.508001586914062	1.107425762176514	-0.1183021087646484
6	0.1666669999999995	2.48402099609375	1.204711883544922	0.1090141525268555	2.456161743164063	1.380879623413086	0.1043977737426758	2.434520385742188	1.521849212646484	0.1010029716491699	2.455245361328125	1.736673828125	0.1236430969238281	2.436192504882812	1.699813354492187	0.1496739959716797	2.358686157226562	1.655623229980469	0.2609534454345703	2.342451538085938	1.381219512939453	0.2871787414550781	2.276388793945312	1.162126426696777	0.2519011840820313	2.30237255859375	1.091284847259522	0.255003158569336	2.30615234375	1.03299662733078	0.2215262832641602	2.315478881835937	1.054403955459595	0.1918452453613281	2.469207397460937	1.702251586914062	0.09123963546752931	2.529783813476563	1.67467919921875	-0.02215198993682861	2.566085327148437	1.399992065429688	-0.06983055114746094	2.489838623046875	1.188030784606934	-0.1346684341430664	2.50892919921875	1.110752780914307	-0.1212353286743164
7	0.1999999999999993	2.487608032226563	1.207796897888183	0.1061553421020508	2.460050048828125	1.384306457519531	0.1030353736877441	2.438353881835937	1.525497100830078	0.1005593757629395	2.459833740234375	1.740402557373047	0.1252972564697266	2.44019287109375	1.703374633789063	0.1507765350341797	2.362257690429687	1.660810546875	0.2626161651611328	2.348914794921875	1.385460052490235	0.2848222808837891	2.284523315429687	1.16650838470459	0.2438853302001953	2.31210107421875	1.093599792480469	0.2419692001342774	2.310503662109375	1.029690224647522	0.2172142715454101	2.321578125	1.059763240814209	0.1810922927856445	2.474118896484375	1.706103271484375	0.09277647018432617	2.535183959960937	1.67847021484375	-0.02053134441375732	2.57151806640625	1.403358535766602	-0.06922408294677734	2.4922998046875	1.193545471191406	-0.1378061599731445	2.512635498046875	1.116395191192627	-0.1282509918212891
8	0.2333339999999993	2.489427490234375	1.208767211914063	0.1030415267944336	2.461651000976563	1.38513200378418	0.09979151916503906	2.4406650390625	1.526343353271484	0.09768394088745116	2.46086279296875	1.741300628662109	0.1222136840820313	2.44122021484375	1.704242462158203	0.1475865325927734	2.363461059570312	1.662412384033203	0.2595925750732422	2.351526733398438	1.387168212890625	0.2824165649414062	2.288693481445312	1.167754981994629	0.2425229797363281	2.3141787109375	1.095446872711182	0.2405406646728516	2.311751953125	1.030534716129303	0.2089129257202148	2.324456298828125	1.06205443572998	0.1775470199584961	2.4755654296875	1.707025573730469	0.08988142776489258	2.538525268554688	1.680323059082031	-0.02256625080108643	2.579233764648437	1.405519744873047	-0.06942166900634766	2.493078247070312	1.198860595703125	-0.140590591430664	2.517207641601563	1.12560733795166	-0.1285142135620117
9	0.266667	2.492577026367187	1.210958198547363	0.1000183639526367	2.4655859375	1.388115524291992	0.09744903564453125	2.444174926757812	1.529787506103516	0.09535841369628906	2.467404663085937	1.745353271484375	0.1185889663696289	2.447652587890625	1.708518524169922	0.1445687713623047	2.369885009765625	1.665195404052735	0.2570466003417969	2.357784912109375	1.388805221557617	0.2779702606201172	2.293249389648437	1.169538414001465	0.2382060394287109	2.310861206054687	1.091131011962891	0.2190328216552734	2.319446411132812	1.004683126926422	0.1986796951293945	2.340273559570313	1.065125461578369	0.1757919921875	2.481236572265625	1.710637786865234	0.08605733489990235	2.543032104492188	1.682545074462891	-0.0272769889831543	2.578422485351562	1.406394943237305	-0.07684193801879882	2.489448364257813	1.19974486541748	-0.1467754516601563	2.527301513671875	1.126716575622559	-0.1226802673339844
10	0.2999999999999998	2.493856079101563	1.210226051330566	0.09832321548461914	2.466382934570313	1.387093322753906	0.09569231033325196	2.446138305664062	1.528792633056641	0.09444855499267578	2.467370727539063	1.744235992431641	0.1184953231811523	2.447031372070312	1.707305572509766	0.1437452545166016	2.367908203125	1.665273956298828	0.2553003082275391	2.355718139648437	1.389197128295898	0.2760114135742188	2.292550048828125	1.170088340759277	0.2352559967041016	2.319306030273438	1.105000205993652	0.2256726455688476	2.330214965820312	1.026920453548431	0.1839342575073242	2.34063720703125	1.074121101379395	0.1640230026245117	2.482410400390625	1.709665832519531	0.08647761535644531	2.5488779296875	1.681764465332031	-0.02406023788452149	2.581088989257812	1.405316116333008	-0.0723061408996582	2.497632934570313	1.198780204772949	-0.1480993576049805	2.5316015625	1.121193153381348	-0.1350723114013672
11	0.3333339999999998	2.495558471679687	1.211612289428711	0.09648614501953126	2.46903466796875	1.38845751953125	0.09396234893798827	2.449537719726563	1.530117950439453	0.0928560791015625	2.4714111328125	1.745247100830078	0.1173085441589355	2.45090673828125	1.708376892089844	0.1424471206665039	2.371187377929687	1.667626678466797	0.2540747375488281	2.364928588867188	1.391533905029297	0.2763372497558594	2.301041137695313	1.173108612060547	0.2326050567626953	2.320814575195313	1.109186786651611	0.2188630447387695	2.325482177734375	1.031596197128296	0.1730906982421875	2.343585571289062	1.080510478973389	0.1572863006591797	2.486400146484375	1.710713623046875	0.08527063751220704	2.550374267578125	1.681967010498047	-0.02631826972961426	2.587000244140625	1.406440048217773	-0.07490878677368164	2.50384814453125	1.199558227539062	-0.1496386795043945	2.535450927734375	1.121203117370606	-0.1412000045776367
12	0.3666669999999996	2.495976928710937	1.211512886047363	0.09531241226196288	2.46894091796875	1.388463195800781	0.09250571060180664	2.45027490234375	1.530381439208984	0.09203360366821289	2.472198974609375	1.745806976318359	0.1157210426330566	2.451868041992188	1.708967163085938	0.1411387481689453	2.374088012695313	1.668603637695312	0.2545435791015625	2.368376831054688	1.392063842773438	0.2749468688964843	2.306370483398438	1.17248722076416	0.2335010833740234	2.325668090820312	1.11257332611084	0.2184817962646484	2.330752685546875	1.032920307159424	0.1719350509643555	2.34738525390625	1.080967807769775	0.153927116394043	2.487008056640625	1.7111494140625	0.0836474838256836	2.551226440429687	1.682126861572266	-0.02791235542297364	2.587421264648437	1.406170776367187	-0.07621548843383789	2.507428833007812	1.197799179077149	-0.1510620880126953	2.541525634765625	1.119530288696289	-0.1376797103881836
13	0.3999999999999995	2.49711279296875	1.212487014770508	0.09397616577148438	2.470901611328125	1.389640502929688	0.09169448852539062	2.451400024414062	1.531492828369141	0.09066495513916016	2.474029907226562	1.746805053710937	0.1151691513061524	2.453718139648438	1.709909118652344	0.1405195465087891	2.376430419921875	1.667574676513672	0.2535422821044922	2.373170288085937	1.39095930480957	0.2748026733398438	2.309374877929687	1.172049949645996	0.2329279174804688	2.326415405273437	1.114032329559326	0.2176221923828125	2.332935302734375	1.037547742843628	0.1682613906860352	2.347435180664062	1.081123023986816	0.1522739028930664	2.48859130859375	1.712230438232422	0.08288326263427734	2.551382568359375	1.682054443359375	-0.02915601825714111	2.588510986328125	1.406042755126953	-0.07759526062011718	2.510185302734375	1.196984550476074	-0.1527939834594726	2.54634033203125	1.121035095214844	-0.1385233840942383
14	0.4333339999999994	2.500166015625	1.212957084655762	0.09216972351074219	2.473751220703125	1.390153274536133	0.09002073287963867	2.45359912109375	1.53195278930664	0.08874822235107421	2.478090576171875	1.747263214111328	0.1122871017456055	2.457457397460938	1.710635711669922	0.1378661804199219	2.379732421875	1.669522766113281	0.2513084869384766	2.375804077148437	1.392513122558594	0.267679428100586	2.324343872070313	1.170701469421387	0.2340639953613281	2.333272216796875	1.12196361541748	0.217536735534668	2.33701611328125	1.047103307723999	0.1632707672119141	2.34568603515625	1.084400505065918	0.1484318618774414	2.492359130859375	1.71241259765625	0.08009390258789062	2.554995971679688	1.681105926513672	-0.03188111877441406	2.591156127929688	1.405052062988281	-0.08083514022827148	2.514208862304687	1.194253776550293	-0.1527169876098633	2.552898071289063	1.119371887207031	-0.1350234451293945
15	0.4666669999999993	2.500379516601563	1.212525344848633	0.09144195175170899	2.47359033203125	1.389721664428711	0.08964888381958008	2.45384228515625	1.531634948730469	0.08916372680664061	2.47787939453125	1.747027435302734	0.1128539352416992	2.457371337890625	1.710321533203125	0.1384451675415039	2.379731201171875	1.670097259521484	0.252329849243164	2.37897900390625	1.392800308227539	0.2658554382324219	2.326855712890625	1.172395576477051	0.2282503356933594	2.332369506835938	1.124247859954834	0.216570671081543	2.334694702148437	1.049280574798584	0.1631548919677734	2.34739599609375	1.082655948638916	0.1509659423828125	2.492176391601562	1.712230865478516	0.08059548950195312	2.553740356445313	1.681870208740234	-0.03228998279571534	2.58868603515625	1.405729019165039	-0.08224099349975586	2.518967651367188	1.191655143737793	-0.1526620788574219	2.555342407226562	1.117607620239258	-0.1356822052001953
16	0.5	2.501064086914063	1.21262890625	0.09024598312377929	2.474495361328125	1.389868408203125	0.08862406158447265	2.454994506835938	1.531837951660156	0.08832480239868164	2.479478149414063	1.747128601074219	0.1124362144470215	2.458986450195312	1.710388366699219	0.1380015563964844	2.384124633789062	1.668184448242187	0.2529782257080078	2.37717431640625	1.390848159790039	0.2578006439208984	2.333942016601562	1.169680534362793	0.2253963241577148	2.332968994140625	1.124712791442871	0.213920051574707	2.330712036132812	1.050192852020264	0.1581481704711914	2.340650512695313	1.082393684387207	0.1495042953491211	2.493613647460937	1.712394012451172	0.08005818557739258	2.55504052734375	1.681337677001953	-0.03273097419738769	2.588957397460938	1.405173141479492	-0.08308129119873048	2.524614135742187	1.189189514160156	-0.1522456817626953	2.559690063476562	1.112095249176025	-0.134133903503418
17	0.533334	2.501017822265625	1.212329452514648	0.08879899978637695	2.47537744140625	1.389610198974609	0.08747219085693358	2.456603881835938	1.531584655761719	0.08746636962890625	2.480266967773438	1.746937438964844	0.1106681747436523	2.460027709960937	1.710246002197266	0.1364196853637695	2.384780151367187	1.668107543945313	0.2510777587890625	2.37794677734375	1.390910263061524	0.2575941009521484	2.333806396484375	1.170413017272949	0.2245413208007813	2.331827758789062	1.127856330871582	0.2148778457641601	2.330023071289062	1.052455862045288	0.1589986572265625	2.341021362304687	1.082985725402832	0.1501613159179687	2.494425170898437	1.712144866943359	0.07839918518066406	2.5568837890625	1.681931030273438	-0.03395744132995605	2.590412475585937	1.405705474853516	-0.08317227935791016	2.52638623046875	1.189870376586914	-0.1523245620727539	2.561119995117187	1.112915882110596	-0.1356331024169922
18	0.5666669999999998	2.501572998046875	1.212047218322754	0.08854436492919922	2.4767236328125	1.38969499206543	0.08777753448486328	2.458108154296875	1.531894104003906	0.087939208984375	2.484309814453125	1.747033142089844	0.1128012542724609	2.463801391601562	1.710286712646484	0.1383937530517578	2.3879853515625	1.666736602783203	0.2524249267578125	2.381345947265625	1.389208023071289	0.258140739440918	2.336526611328125	1.169017646789551	0.2229582443237305	2.331531616210937	1.126249000549316	0.2142084503173828	2.330049682617187	1.050422376632691	0.1607212677001953	2.3359453125	1.080575313568115	0.1534698638916016	2.497902709960937	1.712336578369141	0.08013092041015625	2.558451293945312	1.681982147216797	-0.03338566589355468	2.594354125976563	1.405510925292969	-0.08230049133300782	2.527510986328125	1.190128944396973	-0.151223388671875	2.5606328125	1.109983657836914	-0.1368767547607422
19	0.5999999999999996	2.502846801757812	1.210783409118652	0.08611793136596679	2.47851708984375	1.388337326049805	0.08588173294067383	2.460291259765625	1.530448608398437	0.08640089035034179	2.485543090820313	1.745459167480469	0.1117404060363769	2.464753540039062	1.708677612304688	0.1369511108398437	2.386823486328125	1.666185974121094	0.2497852935791016	2.377591674804687	1.38896240234375	0.2564257125854492	2.333792724609375	1.167545280456543	0.224114372253418	2.329214599609375	1.12277091217041	0.2136941070556641	2.3292607421875	1.04709140586853	0.1630907897949219	2.33664013671875	1.078100387573242	0.1542229461669922	2.499711181640625	1.710843811035156	0.0793191032409668	2.562121337890625	1.681342956542969	-0.03312521362304688	2.594117065429687	1.404520935058594	-0.08168287658691406	2.529035888671875	1.188966873168945	-0.1507669830322266	2.561557861328125	1.108248565673828	-0.1333367919921875
20	0.6333339999999996	2.503593872070312	1.207842460632324	0.08537731170654297	2.47844677734375	1.384490020751953	0.08459912109375001	2.460822387695313	1.526027069091797	0.08557426071166992	2.483938110351563	1.740397827148437	0.1105774612426758	2.46346240234375	1.703658630371094	0.1356584396362305	2.385309692382812	1.663746765136719	0.2480643615722656	2.373172485351562	1.388113998413086	0.2584221801757812	2.32716748046875	1.167657554626465	0.2261182327270508	2.327530029296875	1.117935081481934	0.2150763473510742	2.330436645507812	1.043914457321167	0.1643518829345703	2.337876586914063	1.077545574188232	0.1528312149047852	2.498489990234375	1.705970611572265	0.07839942550659179	2.560400146484375	1.680440948486328	-0.03475666618347168	2.59320947265625	1.405086700439453	-0.08328787994384765	2.532281127929688	1.189267791748047	-0.1514989776611328	2.562936767578125	1.110161159515381	-0.1384476547241211
21	0.6666669999999995	2.507479370117188	1.20951961517334	0.0818299903869629	2.482326538085938	1.386938369750977	0.08083493804931641	2.465069091796875	1.529158935546875	0.08176638793945312	2.48888671875	1.744726409912109	0.1040989265441895	2.468029174804688	1.708231231689453	0.1296622695922852	2.388527587890625	1.668606719970703	0.2422941131591797	2.376158813476563	1.391736541748047	0.2552901458740234	2.331667358398438	1.169436965942383	0.2271987915039063	2.330887939453125	1.121248100280762	0.215967155456543	2.332811279296875	1.045117601394653	0.1662154846191406	2.3367529296875	1.078587985992432	0.1558631744384766	2.50358740234375	1.709668853759766	0.07234177017211915	2.568956298828125	1.682377624511719	-0.03913107872009278	2.600028076171875	1.40484635925293	-0.08316024780273437	2.53399169921875	1.189262161254883	-0.1515387954711914	2.563696899414063	1.111769092559814	-0.1355090637207031
22	0.6999999999999993	2.507915649414063	1.208947288513184	0.08039730834960937	2.48302587890625	1.385996505737305	0.0790486602783203	2.46641357421875	1.527969665527344	0.07999506378173828	2.4910380859375	1.742879760742188	0.1026355743408203	2.47024951171875	1.706480895996094	0.128176155090332	2.391534790039063	1.668694366455078	0.2416952362060547	2.375548706054687	1.39269221496582	0.2555027618408203	2.32749365234375	1.171323852539063	0.2279684600830078	2.329669555664062	1.121212673187256	0.2164247207641601	2.335890502929687	1.044829208374023	0.1673321762084961	2.338252807617188	1.078072956085205	0.1552109375	2.505405151367187	1.707934753417969	0.07078628158569336	2.568969482421875	1.6806611328125	-0.0414045467376709	2.599462890625	1.40358837890625	-0.08434931564331055	2.532803466796875	1.188270988464355	-0.1512931976318359	2.562630249023438	1.109646018981933	-0.1395892105102539
23	0.7333339999999993	2.51317578125	1.21023656463623	0.07589916229248048	2.489154663085937	1.387782653808594	0.07512672805786133	2.470754638671875	1.529822784423828	0.07474081802368164	2.495723510742188	1.745077972412109	0.09853030776977539	2.474325317382813	1.708597229003906	0.1236488990783692	2.392488037109375	1.667346954345703	0.2340701293945313	2.3769296875	1.390897705078125	0.2510910873413086	2.32978564453125	1.167651397705078	0.2269797439575195	2.335737548828125	1.116190811157227	0.2135521697998047	2.3399697265625	1.036947402954102	0.1699052047729492	2.340902587890625	1.071294544219971	0.1563501434326172	2.510568603515625	1.710091796875	0.06675449752807616	2.575487915039062	1.67851123046875	-0.04380967712402344	2.6036279296875	1.400727813720703	-0.08744319915771484	2.535106079101562	1.185324607849121	-0.1537828598022461	2.561325927734375	1.106847618103027	-0.1429462890625
24	0.766667	2.51411376953125	1.208975379943848	0.07429671096801757	2.489885375976562	1.386446166992187	0.07350508499145508	2.471493896484375	1.528477966308594	0.07320836639404296	2.496332275390625	1.743816864013672	0.09607748031616212	2.4751328125	1.707394226074219	0.121451545715332	2.3940859375	1.665843139648437	0.2322237701416016	2.377921264648437	1.389441543579101	0.2490136871337891	2.331043579101562	1.166789077758789	0.2222684860229492	2.334004760742188	1.114704544067383	0.2115371475219727	2.338699951171875	1.033704442024231	0.1679055938720703	2.347292236328125	1.066453369140625	0.1540046691894531	2.511029174804688	1.70875146484375	0.06434136581420899	2.574505615234375	1.678059753417969	-0.04726623344421386	2.60053515625	1.400040420532227	-0.09032415771484376	2.534413330078125	1.183471435546875	-0.1547530670166016	2.565252685546875	1.105416477203369	-0.1390902786254883
25	0.7999999999999998	2.516301635742187	1.2097705078125	0.07182294464111327	2.491876586914063	1.387296325683594	0.07141720962524414	2.472864501953125	1.529314453125	0.0711792869567871	2.496830444335937	1.744945404052734	0.09337466430664063	2.47566162109375	1.708524536132813	0.1188127326965332	2.394144897460937	1.666889526367187	0.2293103790283203	2.379822509765625	1.390223648071289	0.246229850769043	2.336148071289062	1.16723014831543	0.220853385925293	2.337725830078125	1.116349872589111	0.2102778625488281	2.3412255859375	1.034781620025635	0.1651534576416016	2.346859252929687	1.069603805541992	0.1525436401367188	2.511782348632813	1.709792358398437	0.06180527687072754	2.576119262695312	1.677919158935547	-0.04908788108825684	2.605746704101563	1.400087646484375	-0.09283720016479491	2.53453955078125	1.185084312438965	-0.1583591995239258	2.565956420898438	1.107882339477539	-0.1424340591430664
26	0.8333339999999998	2.518087646484375	1.2083818359375	0.07244435501098634	2.496222900390625	1.38611296081543	0.06983494567871093	2.480995361328125	1.528432830810547	0.06891706466674805	2.500960205078125	1.744612701416016	0.08741254806518554	2.480032958984375	1.708351318359375	0.113212043762207	2.3962802734375	1.667197113037109	0.2220924911499023	2.377276977539062	1.391816146850586	0.2487261352539062	2.320174072265625	1.16963151550293	0.2166458435058594	2.3435146484375	1.113989414215088	0.200789794921875	2.343995239257812	1.03134485244751	0.1617861099243164	2.353483642578125	1.070171695709229	0.1479151458740234	2.516979858398438	1.709170745849609	0.05673507499694824	2.581023803710938	1.676336303710937	-0.05393692398071289	2.609356079101563	1.398732757568359	-0.0977441177368164	2.536101684570312	1.183886024475098	-0.1608703765869141	2.566054077148437	1.104524471282959	-0.1466205062866211
27	0.8666669999999996	2.52126220703125	1.208580978393555	0.07285180282592774	2.497836059570313	1.385874694824219	0.06872284317016603	2.480524658203125	1.527815582275391	0.06615714645385742	2.50038623046875	1.7438515625	0.08374077987670898	2.4795966796875	1.707708312988281	0.1097107200622559	2.397447021484375	1.668196075439453	0.2201745910644531	2.383411254882812	1.392892791748047	0.2483169097900391	2.32678515625	1.170783462524414	0.2158255233764649	2.346426025390625	1.117058250427246	0.20379345703125	2.351500610351562	1.032889193534851	0.1655491256713867	2.350468017578125	1.068982757568359	0.1477573547363281	2.516304077148438	1.708344696044922	0.05318780326843262	2.581370239257812	1.676369689941406	-0.05694681167602539	2.608811157226563	1.398466094970703	-0.09825320434570312	2.537593139648437	1.183296463012695	-0.1609738082885742	2.57067333984375	1.104328643798828	-0.1455854187011719
28	0.8999999999999995	2.522921142578125	1.20870654296875	0.06948668670654297	2.500617797851563	1.386125762939453	0.06616530227661133	2.483766967773438	1.528048126220703	0.0638238410949707	2.503992431640625	1.744169952392578	0.07984353256225586	2.482990356445312	1.708287322998047	0.1059814453125	2.398366455078125	1.668606872558594	0.2143119812011719	2.383231689453125	1.394232940673828	0.2496862640380859	2.32150634765625	1.174052879333496	0.2106072692871094	2.344710571289062	1.115986980438232	0.1997490921020508	2.348710205078125	1.032261567115784	0.1620794448852539	2.354599609375	1.070877220153809	0.1442818450927734	2.5199951171875	1.708381103515625	0.04964971733093262	2.584900634765625	1.676625823974609	-0.06054268646240234	2.613281616210938	1.398418029785156	-0.0990390625	2.535244506835937	1.185836494445801	-0.1624268493652344	2.571740966796875	1.106769260406494	-0.1443069229125977
29	0.9333339999999994	2.526072998046875	1.205551368713379	0.06616181945800781	2.503627075195312	1.383295623779297	0.0627504768371582	2.486308349609375	1.525451568603516	0.06023015213012695	2.504621215820312	1.742115142822266	0.07729867935180665	2.483908813476563	1.705836608886719	0.1033451118469238	2.399506713867187	1.666726989746094	0.2123222198486328	2.388204956054687	1.391845291137695	0.2497239685058594	2.32470556640625	1.172278984069824	0.2081343307495117	2.347079345703125	1.114539348602295	0.1944564056396484	2.346906616210938	1.033251277923584	0.1556123886108399	2.357883178710938	1.070559398651123	0.1384732093811035	2.520973388671875	1.706552551269531	0.04685126876831055	2.584511108398438	1.674711151123047	-0.06444100761413574	2.617789916992187	1.39689372253418	-0.1054452056884766	2.53755224609375	1.183512641906738	-0.1653054580688477	2.576045043945312	1.105666439056396	-0.1443430328369141
30	0.9666669999999993	2.530121704101562	1.206669342041016	0.06520936584472656	2.50645458984375	1.384361389160156	0.06181709671020508	2.486665405273437	1.526248504638672	0.0582482032775879	2.5052080078125	1.743148986816406	0.07322156143188477	2.484620849609375	1.707109008789062	0.09971775817871094	2.401770385742187	1.671129089355469	0.2112765350341797	2.392091186523437	1.395985229492188	0.2476076202392578	2.3322421875	1.174645683288574	0.2094747009277344	2.350818603515625	1.119322227478027	0.193659423828125	2.34890966796875	1.034652394294739	0.1565107040405274	2.36061328125	1.07238899230957	0.1366365585327148	2.521366333007812	1.707279357910156	0.04300925254821777	2.583840698242188	1.675842071533203	-0.06895021438598632	2.619884521484375	1.397657775878906	-0.10630419921875	2.540090576171875	1.183992378234863	-0.1658698577880859	2.578561157226563	1.105287921905518	-0.1490207824707031
31	1	2.529766967773437	1.207199996948242	0.06571271896362305	2.50759912109375	1.385181243896484	0.0606163501739502	2.487678466796875	1.527035705566406	0.05488834381103515	2.508572021484375	1.744104431152344	0.06561822891235351	2.487744873046875	1.708770629882812	0.09293916702270508	2.406588623046875	1.673065612792969	0.2059795455932617	2.39576708984375	1.398179779052734	0.2446313323974609	2.33619775390625	1.175928749084473	0.2092982406616211	2.35198193359375	1.11981852722168	0.1948382720947265	2.349976806640625	1.033611640930176	0.1568136978149414	2.35773828125	1.074420951843262	0.1350852279663086	2.524199462890625	1.707478973388672	0.0359795093536377	2.58818408203125	1.674757080078125	-0.07473953628540039	2.623595947265625	1.396297897338867	-0.1121426124572754	2.541350708007812	1.182873893737793	-0.1699570465087891	2.582739868164063	1.105132648468018	-0.1473652114868164
32	1.033334	2.532901123046875	1.204690505981445	0.06468910598754882	2.512487426757812	1.383037109375	0.05770597839355469	2.492100463867188	1.524860321044922	0.04903046607971191	2.5162646484375	1.741829742431641	0.05917853546142578	2.494596313476563	1.706885498046875	0.0864593391418457	2.411859985351563	1.673180572509766	0.1991740112304687	2.400146484375	1.398281265258789	0.2401451034545898	2.341435791015625	1.176288581848145	0.2056504211425781	2.35318798828125	1.123071487426758	0.1916939697265625	2.34853369140625	1.033813087463379	0.1531417007446289	2.350269165039062	1.074909782409668	0.1334651641845703	2.531638671875	1.704825592041016	0.02979209899902344	2.593639892578125	1.671375518798828	-0.08213552093505859	2.631314575195312	1.392653182983398	-0.1179179840087891	2.543720947265625	1.180040328979492	-0.1726238861083984	2.587565063476562	1.102745170593262	-0.148839614868164
33	1.066667	2.540618041992188	1.207112197875976	0.06596478271484375	2.519865234375	1.385808807373047	0.05770951080322266	2.498354248046875	1.527741882324219	0.04731781578063965	2.521421142578125	1.745512542724609	0.05418388557434082	2.500073608398438	1.710763000488281	0.08219405364990234	2.417624633789063	1.678581909179687	0.1961372985839844	2.410739990234375	1.402369293212891	0.2328463973999023	2.357793579101562	1.178420486450195	0.2028116302490234	2.359923461914063	1.132776992797851	0.1892623596191406	2.345934326171875	1.04561764717102	0.1507170257568359	2.36765478515625	1.075739555358887	0.1300563430786133	2.53685107421875	1.708076873779297	0.02514752578735352	2.598397583007813	1.672110260009766	-0.08652775955200195	2.631249633789063	1.392276901245117	-0.1235934257507324	2.547662963867188	1.176161041259766	-0.173359390258789	2.588976318359375	1.096610179901123	-0.146154525756836
34	1.1	2.544883544921875	1.208286689758301	0.06676690673828126	2.52397314453125	1.387038436889648	0.0555851001739502	2.501872192382812	1.528863189697266	0.04254365730285645	2.523078857421875	1.747240570068359	0.04269589042663574	2.50281884765625	1.713069458007813	0.07228557205200195	2.426630004882813	1.681432708740235	0.1908442764282227	2.411147705078125	1.40497932434082	0.2263984527587891	2.3499404296875	1.181959243774414	0.1981776885986328	2.350557373046875	1.131908187866211	0.1870522537231445	2.346634521484375	1.047888483047485	0.1517963180541992	2.378438598632813	1.077717372894287	0.1231418991088867	2.538074462890625	1.709075988769531	0.0142579493522644	2.598047119140625	1.671700408935547	-0.09824664688110352	2.636879516601563	1.391504257202148	-0.1288696098327637	2.54738427734375	1.176359107971191	-0.1738162612915039	2.591929321289062	1.099199577331543	-0.1464702301025391
35	1.133334	2.54970849609375	1.209537078857422	0.06849739074707031	2.530277099609375	1.388251174926758	0.05552514266967773	2.508145385742187	1.5297939453125	0.04001606369018555	2.526611206054687	1.748318145751953	0.03765552711486816	2.506911010742187	1.714237670898437	0.06769915008544922	2.430144287109375	1.682076171875	0.1857240142822266	2.418357543945313	1.406183197021484	0.2269956359863281	2.356691162109375	1.18496711730957	0.1957074661254883	2.352300903320312	1.135903625488281	0.1872797164916992	2.349101928710938	1.049181520462036	0.1524593734741211	2.3851923828125	1.080264137268066	0.1248378562927246	2.541959106445312	1.710049224853516	0.009588224411010742	2.600413208007812	1.671771881103516	-0.103398078918457	2.641624877929687	1.39207975769043	-0.1349608993530274	2.54885107421875	1.177220993041992	-0.1738713226318359	2.59548193359375	1.101241798400879	-0.1454186401367187
36	1.166666999999999	2.555968627929687	1.211107833862305	0.07057353591918945	2.5371416015625	1.390181625366211	0.05596187019348145	2.513969970703125	1.531643646240235	0.03774356651306152	2.53450537109375	1.750496948242187	0.0345176944732666	2.51451708984375	1.716626037597656	0.0648145523071289	2.438031982421875	1.684818572998047	0.1835748062133789	2.42421337890625	1.408198165893555	0.2244781494140625	2.363487426757812	1.186296730041504	0.1945736618041992	2.356834350585937	1.139665435791016	0.1871254653930664	2.349302490234375	1.050504722595215	0.1509965972900391	2.381323974609375	1.082959995269775	0.1232352447509766	2.549463012695313	1.711897247314453	0.006482626438140869	2.605657104492187	1.67227587890625	-0.1075195960998535	2.650735595703125	1.392474685668945	-0.1390965805053711	2.550242431640625	1.17959041595459	-0.1734251403808594	2.596792358398438	1.10260466003418	-0.1489374618530273
37	1.199999999999999	2.56187353515625	1.21179475402832	0.07243087768554687	2.5430771484375	1.391032257080078	0.05620001220703125	2.518118530273437	1.532109588623047	0.035720703125	2.53797265625	1.751417877197265	0.03198966407775879	2.518222900390625	1.717475524902344	0.06250542449951171	2.442083129882812	1.685092742919922	0.1815982360839844	2.427695434570313	1.407725219726562	0.2203308563232422	2.366306640625	1.185871131896973	0.1923011474609375	2.35912939453125	1.142875328063965	0.1889404067993164	2.353699829101562	1.049283840179443	0.155401496887207	2.38828125	1.081811168670654	0.1230367622375488	2.552927001953125	1.712746795654297	0.003895123720169068	2.60833447265625	1.671915161132812	-0.1102187767028809	2.652851684570313	1.391591583251953	-0.1425685348510742	2.551606567382812	1.178388374328613	-0.1744547424316406	2.600287841796875	1.100377849578857	-0.1509968185424805
38	1.233333999999999	2.56238427734375	1.213184677124024	0.07699891662597656	2.545385009765625	1.392613845825195	0.05865151405334473	2.521956420898437	1.533850524902344	0.03624384498596191	2.541145874023438	1.753290252685547	0.03105730056762696	2.521063842773438	1.719490692138672	0.06158440208435059	2.443258544921875	1.685205413818359	0.179260612487793	2.430633666992188	1.408439834594727	0.2247583770751953	2.367185424804688	1.18795711517334	0.1903253326416016	2.355387451171875	1.140303596496582	0.1878775787353515	2.355567504882813	1.042297565460205	0.1597144241333008	2.382476440429687	1.08180878829956	0.1223851356506348	2.55663623046875	1.714447326660156	0.003460275650024414	2.613207153320313	1.671911865234375	-0.1096601524353027	2.66022314453125	1.392193237304687	-0.1461495208740234	2.554119995117188	1.180262626647949	-0.1738956146240234	2.60086474609375	1.101306129455566	-0.1477715454101562
39	1.266667	2.56432373046875	1.212479789733887	0.07655706024169923	2.5452822265625	1.392488494873047	0.05785468101501465	2.520095703125	1.534033233642578	0.03519787216186523	2.540427368164063	1.754397491455078	0.03183333396911621	2.519947143554687	1.720297607421875	0.06211178016662598	2.443548583984375	1.686647888183594	0.1816428070068359	2.43089697265625	1.408446563720703	0.2257852554321289	2.364629516601562	1.187102394104004	0.1940482864379883	2.353725708007812	1.138508430480957	0.1916460342407227	2.356032958984375	1.042402267456055	0.1602260589599609	2.374370483398438	1.080584491729736	0.1249624862670898	2.555938720703125	1.715530303955078	0.003895679473876953	2.615037231445313	1.673096466064453	-0.108607048034668	2.659921630859375	1.391850082397461	-0.1458573150634766	2.552384887695313	1.179565887451172	-0.174192497253418	2.597501220703125	1.100837791442871	-0.1444912796020508
40	1.3	2.563494995117187	1.214180976867676	0.07879032516479492	2.544062866210937	1.394400329589844	0.06089800071716309	2.518962280273437	1.536233489990234	0.03927525711059571	2.5363271484375	1.757096496582031	0.03617292976379394	2.516066162109375	1.722673004150391	0.06630530548095703	2.439679809570312	1.687824371337891	0.1855795516967773	2.430000854492187	1.408843368530273	0.2269081726074219	2.370327392578125	1.185193519592285	0.1997491455078125	2.355709106445313	1.140582420349121	0.1994612274169922	2.357070556640625	1.043774848937988	0.1644749603271484	2.3608564453125	1.076926830291748	0.1398169097900391	2.5525947265625	1.718411529541016	0.008308637142181396	2.611233642578125	1.675605010986328	-0.1045907211303711	2.659174682617187	1.394644912719726	-0.1423186798095703	2.551942260742187	1.182525123596192	-0.1739136657714844	2.594498901367188	1.102129482269287	-0.1447131500244141
41	1.333334	2.560673217773437	1.209972671508789	0.08355971145629883	2.541606201171875	1.390591064453125	0.0666751251220703	2.51650439453125	1.532697387695312	0.04550449943542481	2.535621948242187	1.753697784423828	0.04637180709838867	2.515057983398437	1.718845153808594	0.07590449523925781	2.438029052734375	1.683552368164063	0.1947611236572266	2.4286572265625	1.403199127197265	0.2278910675048828	2.379204956054688	1.178554679870605	0.2071273727416992	2.356925048828125	1.139870582580566	0.2101280746459961	2.351661743164062	1.03957070350647	0.1728609848022461	2.3563193359375	1.077825862884521	0.14940087890625	2.551613403320313	1.715359313964844	0.01779533767700196	2.610222290039062	1.673771636962891	-0.09581507110595704	2.656736450195313	1.392581954956055	-0.1364793853759766	2.552394165039062	1.179411895751953	-0.1732968368530274	2.5901064453125	1.098523128509521	-0.1425180969238281
42	1.366667	2.5581650390625	1.205217903137207	0.08722192001342774	2.53829443359375	1.385272445678711	0.070003173828125	2.51402880859375	1.527328460693359	0.05007762145996093	2.5316044921875	1.747949157714844	0.05179569053649902	2.511161743164062	1.712950775146484	0.08102323150634766	2.434532470703125	1.675859222412109	0.1992447204589844	2.424036010742188	1.396313903808594	0.2331812591552734	2.374940673828125	1.172061569213867	0.2170270462036133	2.359404541015625	1.137192176818848	0.220266975402832	2.361552368164062	1.041316062927246	0.1756192245483398	2.357345703125	1.077507961273193	0.1555831069946289	2.547974609375	1.709889709472656	0.02324900436401367	2.608764038085938	1.66894482421875	-0.0890797348022461	2.653259399414063	1.388628677368164	-0.1328086776733398	2.550268798828125	1.176578544616699	-0.1753912811279297	2.580806274414063	1.096946929931641	-0.1419663009643555
43	1.399999999999999	2.556296020507813	1.200280815124512	0.09120548248291016	2.536136108398438	1.380084838867188	0.07538409805297852	2.511529663085938	1.521954803466797	0.05651208305358887	2.529188842773438	1.742177551269531	0.06068808364868164	2.508230590820312	1.706956451416016	0.08915657424926758	2.428199462890625	1.669000122070313	0.2046570205688477	2.416136840820313	1.390106201171875	0.2394404678344726	2.362859375	1.166745246887207	0.2180843353271484	2.350386108398438	1.13205982208252	0.2167476119995117	2.360861938476563	1.03150957107544	0.1871612854003906	2.345869018554688	1.067121311187744	0.1641685256958008	2.5460205078125	1.704460083007812	0.03211487770080566	2.609778564453125	1.66671337890625	-0.07928545379638671	2.650666748046875	1.386747116088867	-0.1256095542907715	2.5526982421875	1.174303680419922	-0.1746612548828125	2.579898803710938	1.096460971832276	-0.1447131881713867
44	1.433333999999999	2.555968383789062	1.196446479797363	0.1018478622436523	2.534387084960938	1.376674682617188	0.08869499588012694	2.509425415039062	1.519073791503906	0.07277233505249023	2.531580200195313	1.738983184814453	0.08003045654296875	2.510050170898437	1.703695007324219	0.1081527938842773	2.426664184570313	1.665568115234375	0.2214723358154297	2.414230712890625	1.385561080932617	0.2516448135375977	2.367427490234375	1.161163330078125	0.2342545471191406	2.348503662109375	1.126624938964844	0.2393738708496094	2.3613310546875	1.032272537231445	0.1916882476806641	2.358683471679687	1.06860043334961	0.1659341125488281	2.547501098632813	1.701382171630859	0.05077372550964356	2.609275756835937	1.663633270263672	-0.06202042770385742	2.647979858398438	1.384178253173828	-0.115995548248291	2.560472900390625	1.168866157531738	-0.1705099716186523	2.566009887695312	1.093775466918945	-0.1519625549316406
45	1.466666999999999	2.550055297851562	1.195542823791504	0.1146762580871582	2.525055541992188	1.374424606323242	0.1008736801147461	2.497069580078125	1.515554412841797	0.08484541702270508	2.513041748046875	1.735090270996094	0.09332876968383789	2.492681030273438	1.699223754882813	0.1211625099182129	2.413712280273438	1.661465148925781	0.2369434127807617	2.405106323242188	1.382678024291992	0.2667097015380859	2.358358764648438	1.160741981506348	0.24487744140625	2.33893115234375	1.124241119384766	0.2500508651733399	2.35818896484375	1.029979028701782	0.2036252975463867	2.366576049804688	1.065534801483154	0.1751681747436523	2.529839477539062	1.698232055664062	0.0639441795349121	2.595388305664063	1.660946319580078	-0.04618646049499511	2.642144653320313	1.385550384521484	-0.1067236137390137	2.54879736328125	1.173220863342285	-0.1600082550048828	2.565064453125	1.091640125274658	-0.1375439376831055
46	1.5	2.5399033203125	1.184557411193848	0.1293490905761719	2.516688842773438	1.363369613647461	0.1163023376464844	2.491314575195313	1.504853729248047	0.1012255249023438	2.50585595703125	1.724130706787109	0.1100583534240723	2.485075439453125	1.688212158203125	0.1373503341674805	2.40113134765625	1.649483795166016	0.2488797760009765	2.3942734375	1.371024017333984	0.2770079498291015	2.350459228515625	1.149047164916992	0.251407699584961	2.325459716796875	1.114529556274414	0.2603721694946289	2.353462524414063	1.021871747970581	0.212745964050293	2.348915283203125	1.060659282684326	0.1866379852294922	2.523514404296875	1.687419403076172	0.08113797378540039	2.589139526367187	1.651206665039063	-0.02893382358551026	2.63852490234375	1.376558074951172	-0.08834036636352538	2.542711303710937	1.168608856201172	-0.1503756332397461	2.558512817382812	1.090121803283691	-0.1303510055541992
47	1.533334	2.523533203125	1.175531349182129	0.1478303985595703	2.503251831054687	1.355450332641602	0.1354248657226563	2.477439575195313	1.497247253417969	0.1183524627685547	2.492538818359375	1.717335906982422	0.1303437728881836	2.4711435546875	1.680997802734375	0.1569616012573242	2.38513427734375	1.636386627197266	0.2653835601806641	2.379880615234375	1.357419799804688	0.3003654022216797	2.319857177734375	1.137810836791992	0.2534794616699219	2.301888427734375	1.096686542510986	0.2548028106689453	2.346156982421875	1.007062101364136	0.2297593536376953	2.306733276367187	1.045667449951172	0.2140659484863281	2.510616088867187	1.680753723144531	0.1010829658508301	2.576937377929688	1.644781677246094	-0.00922725534439087	2.629795043945312	1.369784851074219	-0.06996063613891601	2.534569091796875	1.161408973693848	-0.136409538269043	2.551171752929688	1.078773574829102	-0.113839183807373
48	1.566667	2.52530029296875	1.167323669433594	0.1686117630004883	2.50096044921875	1.347387939453125	0.1568264389038086	2.4677265625	1.487959289550781	0.138428581237793	2.488266479492188	1.708335632324219	0.1514590682983398	2.46655615234375	1.672192932128906	0.1784535369873047	2.380545776367188	1.628762115478516	0.288127685546875	2.37740087890625	1.348716705322266	0.3212591705322265	2.322638305664062	1.127014617919922	0.280114501953125	2.276673828125	1.073143676757812	0.2464803466796875	2.344546020507813	0.9889671564102173	0.2463883590698242	2.312743774414063	1.038008113861084	0.2284621200561524	2.504891845703125	1.671415863037109	0.1214433631896973	2.568993774414063	1.631547088623047	0.01079802417755127	2.61589111328125	1.355125259399414	-0.05346260643005371	2.526547973632812	1.14342758178711	-0.1211547203063965	2.53916650390625	1.059846681594849	-0.09888508224487305
49	1.6	2.525790283203125	1.166202438354492	0.1807084426879883	2.498094116210938	1.346336608886719	0.1723631973266602	2.460250732421875	1.486297943115234	0.1561498260498047	2.477019897460938	1.707270233154297	0.171967903137207	2.455941162109375	1.670352081298828	0.1985915679931641	2.370357666015625	1.623951904296875	0.3077963562011719	2.361766845703125	1.343668060302734	0.341969741821289	2.304292236328125	1.123030494689941	0.2929574127197265	2.2709365234375	1.072680461883545	0.2583685302734375	2.329073486328125	0.9804118452072144	0.2575462112426758	2.295439331054688	1.042585529327392	0.2428555221557617	2.494269653320313	1.670942230224609	0.1413989868164063	2.561078979492188	1.633853363037109	0.03081938362121582	2.607892578125	1.357970596313476	-0.03787211227416992	2.523509521484375	1.147306037902832	-0.1147381629943848	2.541473876953125	1.069733825683594	-0.0969876594543457
50	1.633334	2.515336547851562	1.15976602935791	0.1998059005737305	2.485703979492188	1.340102798461914	0.1906777114868164	2.448560180664062	1.480655426025391	0.1750567932128906	2.45947216796875	1.702598724365235	0.191213493347168	2.43924853515625	1.66501644897461	0.2178051528930664	2.354217041015625	1.617190673828125	0.3271674041748047	2.335505249023437	1.336667022705078	0.363556381225586	2.272022338867187	1.117521331787109	0.3146889801025391	2.245864501953125	1.068529970169067	0.2730142822265625	2.3003427734375	0.9722886977195739	0.2669344863891602	2.276541259765625	1.033696815490723	0.2547977828979492	2.477808837890625	1.666657501220703	0.160572021484375	2.5446826171875	1.632499786376953	0.04861750221252441	2.606949096679688	1.358457794189453	-0.01810703659057617	2.509976440429687	1.154034912109375	-0.09869192123413087	2.526812622070312	1.075088912963867	-0.07965868377685548
51	1.666666999999999	2.509451293945312	1.154212516784668	0.2103497924804688	2.480544799804687	1.334560729980469	0.2022446670532227	2.442701049804687	1.474677169799805	0.1854835433959961	2.451336547851563	1.696295104980469	0.2038429794311523	2.430657836914063	1.658355163574219	0.2294571151733398	2.343596069335938	1.611482543945312	0.3374924011230468	2.328118774414063	1.331226348876953	0.3730254058837891	2.26586865234375	1.115419384002686	0.3239559936523437	2.220364135742187	1.068009170532227	0.2934208068847656	2.291293212890625	0.9862558203935623	0.3037501678466797	2.263505004882813	1.036100349426269	0.281877326965332	2.470840209960937	1.660821258544922	0.1734989471435547	2.54198779296875	1.628331939697266	0.06393997764587403	2.597767944335938	1.353269470214844	-0.002277267932891846	2.505764038085938	1.151337936401367	-0.09349847793579102	2.524103149414063	1.070475147247314	-0.07375758743286132
52	1.699999999999999	2.507972900390625	1.152638008117676	0.225110954284668	2.476849487304688	1.333495803833008	0.2185073471069336	2.4354072265625	1.473325866699219	0.2022575378417969	2.445458618164063	1.695491912841797	0.2239241333007813	2.424447265625	1.657157440185547	0.2491009979248047	2.336428588867188	1.607653869628906	0.3560769653320313	2.3262685546875	1.325939498901367	0.3930580749511718	2.25588818359375	1.111331153869629	0.3417903442382813	2.218697021484375	1.059078651428223	0.3045841522216797	2.294070556640625	0.9828526148796082	0.3158376922607422	2.258351318359375	1.034754547119141	0.3024563827514648	2.464834106445313	1.660200744628906	0.1929281463623047	2.536609497070312	1.627451538085938	0.08330565261840819	2.594849487304687	1.352236267089844	0.01465893077850342	2.50078857421875	1.153160758972168	-0.08262206649780274	2.51665185546875	1.073074527740479	-0.07176855087280273
53	1.733333999999999	2.508895874023438	1.151801490783691	0.2399151458740235	2.475924682617188	1.33313069152832	0.2342890701293945	2.431123168945312	1.472572799682617	0.2178104705810547	2.438610961914063	1.695638580322266	0.2395644302368164	2.417758056640625	1.6569501953125	0.2647018737792969	2.328076049804688	1.602288299560547	0.3684716644287109	2.32435791015625	1.320836395263672	0.4123377227783203	2.26464599609375	1.103863018035889	0.3596012268066406	2.218606079101562	1.053989322662354	0.3210143890380859	2.292970092773437	0.9753825495243073	0.3158681488037109	2.262421752929687	1.030348077774048	0.3200430603027343	2.458673217773438	1.660423004150391	0.2085975112915039	2.532901000976563	1.626052276611328	0.100155460357666	2.588375122070313	1.350279647827148	0.02654927444458008	2.488388549804688	1.155500007629394	-0.07719916534423828	2.504376953125	1.07381063079834	-0.06473110198974609
54	1.766667	2.510286499023437	1.154009887695313	0.255163803100586	2.475280151367188	1.335843566894531	0.2513956909179688	2.427369384765625	1.474978164672851	0.235277717590332	2.432441040039063	1.699429595947266	0.254149772644043	2.411827880859375	1.66067593383789	0.2798634948730468	2.319269775390625	1.607239898681641	0.3827656555175781	2.30400048828125	1.324561447143555	0.4238262481689453	2.243554321289063	1.10897513961792	0.3681111755371094	2.207391235351563	1.057727294921875	0.3377857818603516	2.284026733398438	0.9795201787948609	0.3366435241699218	2.207551147460937	1.016046823501587	0.304355239868164	2.45306787109375	1.663856719970703	0.2235717391967773	2.526301513671875	1.631378509521484	0.1131107025146484	2.575346435546875	1.35382991027832	0.03758383178710938	2.478298583984375	1.160022087097168	-0.07240252876281739	2.498074829101562	1.075714649200439	-0.06018793869018554
55	1.8	2.513911254882812	1.152702705383301	0.2583940734863281	2.4781318359375	1.333841369628906	0.2603667297363281	2.427511474609375	1.471816925048828	0.2470017929077148	2.4280146484375	1.695499328613281	0.2679185028076172	2.407887329101563	1.656229400634766	0.2929372863769532	2.31133544921875	1.604458526611328	0.3922218627929688	2.287731079101563	1.323070343017578	0.4366640014648437	2.225806518554688	1.105298534393311	0.3749681243896484	2.1818046875	1.04634055519104	0.3430625305175781	2.25729345703125	0.9695532093048096	0.3518085479736328	2.17761767578125	1.017525085449219	0.3035153503417969	2.449645629882812	1.660716705322266	0.2373755340576172	2.523085205078125	1.629527770996094	0.1273610076904297	2.576441772460938	1.356642242431641	0.04132242774963379	2.472791137695312	1.166939422607422	-0.06796193695068359	2.492472534179687	1.081851287841797	-0.06035113525390624
56	1.833334	2.511620483398437	1.153919906616211	0.2602074279785156	2.475793334960938	1.334503280639648	0.2654701080322266	2.425934326171875	1.472506103515625	0.2551233215332032	2.4214365234375	1.695625885009766	0.2760530700683594	2.402132446289063	1.656004455566406	0.3009228973388672	2.305862670898438	1.600284820556641	0.3977830352783203	2.273172119140625	1.31965592956543	0.4360293273925782	2.210234008789063	1.099033870697022	0.379408447265625	2.163881469726562	1.033634376525879	0.3438719940185547	2.23776123046875	0.9738892631530762	0.3726217346191406	2.152863525390625	1.015218650817871	0.3066032867431641	2.443890991210937	1.661417114257813	0.2456577301025391	2.5202158203125	1.632045288085938	0.1375890502929688	2.581229125976563	1.362601181030273	0.047612548828125	2.47149609375	1.179406021118164	-0.0653413028717041	2.485881958007813	1.095875194549561	-0.06390591430664062
57	1.866667	2.512198364257813	1.151791297912598	0.258368408203125	2.476440063476562	1.331844451904297	0.2656279296875	2.42826318359375	1.470384628295899	0.2579175567626953	2.42289013671875	1.692615692138672	0.2813119049072266	2.403772216796875	1.652739807128906	0.3056551666259766	2.3063603515625	1.5976181640625	0.4011475524902344	2.2632626953125	1.319833755493164	0.4417285766601562	2.20788427734375	1.091683364868164	0.4033278961181641	2.161662109375	1.032383558273315	0.3458760375976563	2.238304565429687	0.975143593788147	0.3782708129882812	2.156041137695313	1.015550645828247	0.3130807037353516	2.44544140625	1.658946014404297	0.250624885559082	2.522519165039062	1.633194702148437	0.1427210693359375	2.576396240234375	1.363734191894531	0.05141837882995605	2.46355078125	1.185667457580566	-0.06582645988464356	2.478490600585937	1.10228035736084	-0.0658580322265625
58	1.899999999999999	2.51244970703125	1.144367630004883	0.2557772369384765	2.475426025390625	1.323518630981445	0.2615574188232422	2.429392578125	1.462266326904297	0.2550526733398437	2.422011474609375	1.684033538818359	0.2738398284912109	2.403785522460938	1.644630798339844	0.299206787109375	2.308696655273438	1.595082153320313	0.3992782135009766	2.260226196289063	1.319789138793945	0.4424829559326172	2.201352783203125	1.092034893035889	0.4188962707519531	2.157702270507813	1.062395616531372	0.3389223022460938	2.235384155273437	1.0379057264328	0.3941224975585937	2.143200561523438	1.044439167022705	0.3048939819335937	2.444351196289062	1.650090423583984	0.2436218643188476	2.52367822265625	1.626389739990234	0.1372859573364258	2.579713012695312	1.359589492797852	0.04391838455200195	2.459738647460938	1.187629081726074	-0.07180879020690918	2.469687377929688	1.103733600616455	-0.06870159530639648
59	1.933333999999999	2.513589477539063	1.140050506591797	0.2520882873535156	2.474181030273438	1.319013763427734	0.257367904663086	2.430811157226563	1.458959930419922	0.2535352935791015	2.426365234375	1.680935760498047	0.2744039001464844	2.40781494140625	1.641480407714844	0.2996096038818359	2.314232666015625	1.593367401123047	0.4020527648925781	2.264078002929688	1.318788131713867	0.4464627075195313	2.20188671875	1.093638820648193	0.4139199676513672	2.15423486328125	1.068447387695313	0.3363146514892578	2.230209594726563	1.050101343154907	0.393823501586914	2.134270141601562	1.061293060302734	0.3102547302246094	2.4480712890625	1.646943359375	0.2436471786499023	2.524585205078125	1.628255249023438	0.1343700485229492	2.57976904296875	1.362252258300781	0.03787793159484863	2.456465209960937	1.190961845397949	-0.07647549819946289	2.468445068359375	1.107733436584473	-0.07070470809936524
60	1.966666999999999	2.5145830078125	1.140395721435547	0.2490760955810547	2.476800537109375	1.318408645629883	0.2527594680786133	2.438615600585937	1.458709838867188	0.2505037078857422	2.43327197265625	1.679198394775391	0.2716626129150391	2.414656005859375	1.639890594482422	0.2963805847167968	2.3215390625	1.596085388183594	0.3996893768310547	2.270592895507813	1.32555354309082	0.4516641082763672	2.209643432617187	1.116604969024658	0.3778860473632812	2.14400732421875	1.096436717987061	0.3250201416015625	2.22675732421875	1.071203247070313	0.3751476135253906	2.129285034179688	1.081312347412109	0.2934967498779297	2.455313354492188	1.645552764892578	0.2413089447021484	2.527144165039062	1.627832977294922	0.1300601463317871	2.591178955078125	1.367221298217773	0.03173922729492187	2.4621220703125	1.201136131286621	-0.07940180969238281	2.46488720703125	1.12174186706543	-0.0775897216796875
61	2	2.519154418945313	1.134210578918457	0.2375673217773437	2.482324462890625	1.311584991455078	0.2417988052368164	2.445327514648437	1.451552154541015	0.2405165328979492	2.44639306640625	1.670915740966797	0.2637425994873047	2.42745654296875	1.632044952392578	0.2884492950439453	2.33768798828125	1.595055816650391	0.3963550872802735	2.276244873046875	1.329390380859375	0.4559925384521484	2.22648095703125	1.131130424499512	0.3667372741699219	2.15902099609375	1.112529117584228	0.3153987274169922	2.243532348632812	1.093016452789306	0.3576209564208984	2.148615966796875	1.103109161376953	0.2795568389892578	2.466660400390625	1.637148559570313	0.2326672668457031	2.531668579101563	1.618734405517578	0.1178669738769531	2.599587890625	1.362254379272461	0.01442161083221435	2.467592651367188	1.196245162963867	-0.0912943115234375	2.462412475585937	1.117925331115723	-0.08602909851074218
62	2.033334	2.523024047851562	1.130122886657715	0.2257697067260742	2.487040649414062	1.307459518432617	0.22934912109375	2.453846557617188	1.448234405517578	0.2295526657104492	2.46107421875	1.666891937255859	0.2556817169189453	2.44103271484375	1.628286987304687	0.2798303070068359	2.349766967773437	1.590956573486328	0.3862696075439453	2.26490234375	1.33060546875	0.4450640411376953	2.229371337890625	1.153263687133789	0.3344766235351563	2.1653095703125	1.124582557678223	0.2790166778564453	2.2479990234375	1.105905925750732	0.3340117645263672	2.148798950195313	1.109324996948242	0.2606996307373047	2.48040185546875	1.633027282714844	0.224203254699707	2.542246215820312	1.613007934570313	0.108230827331543	2.610282958984375	1.358074188232422	0.002528852462768555	2.47345166015625	1.196706069946289	-0.1024394645690918	2.452849365234375	1.12694206237793	-0.1164804992675781
63	2.066667	2.519853271484375	1.119573459625244	0.2174310836791992	2.487109130859375	1.296761672973633	0.2199686965942383	2.458676147460937	1.438031402587891	0.2205273132324219	2.470172485351562	1.655710479736328	0.2452912902832031	2.44930859375	1.617786560058594	0.2694396820068359	2.358795532226563	1.581918579101563	0.3761215515136719	2.2514033203125	1.328943054199219	0.426345458984375	2.165045532226562	1.154393775939941	0.3090727081298829	2.104025024414062	1.137140647888184	0.2655052795410157	2.171281372070313	1.113013774871826	0.3014803848266602	2.082975830078125	1.110296073913574	0.2368432235717773	2.48889111328125	1.621461456298828	0.2142691497802734	2.54868896484375	1.600864379882813	0.09821411132812499	2.613714233398437	1.34694987487793	-0.01071812057495117	2.469749877929687	1.193639053344727	-0.117611385345459	2.448438598632813	1.127257301330566	-0.1302722244262695
64	2.1	2.524917602539062	1.11174356842041	0.207386344909668	2.488670166015625	1.287216278076172	0.20763916015625	2.460114135742187	1.427794509887695	0.2079634246826172	2.473345092773438	1.645002746582031	0.2276935348510742	2.452912841796875	1.607877807617188	0.2529561157226562	2.37094970703125	1.577058288574219	0.3660056457519532	2.261549926757812	1.326514907836914	0.417304428100586	2.155404296875	1.16272777557373	0.2995817718505859	2.089581787109375	1.138947166442871	0.2538185577392578	2.159878173828125	1.103202030181885	0.2829496765136719	2.060260131835938	1.118119487762451	0.2291710205078125	2.491077270507812	1.610126495361328	0.1971829681396484	2.554412963867188	1.591098846435547	0.08298648452758789	2.618753295898437	1.338134353637695	-0.02557956981658936	2.472886108398438	1.193099250793457	-0.1386968650817871	2.45632861328125	1.121361427307129	-0.1341708831787109
65	2.133334	2.53335205078125	1.098175682067871	0.1898126678466797	2.492741943359375	1.272213363647461	0.1861709671020508	2.468853637695313	1.413138381958008	0.1883503265380859	2.483095458984375	1.629195617675781	0.2126159973144531	2.46356787109375	1.591675842285156	0.2376735458374024	2.386796508789063	1.563482757568359	0.3534924926757813	2.277060180664062	1.314514511108398	0.4051154479980469	2.149621948242188	1.174541496276855	0.2731925735473633	2.094838989257813	1.150452491760254	0.2033377456665039	2.168016235351562	1.131553184509277	0.2506662902832031	2.07894482421875	1.128646240234375	0.1843503112792969	2.499631469726562	1.595065277099609	0.1807414093017578	2.55496240234375	1.588590545654297	0.0612003173828125	2.631833251953125	1.338161041259766	-0.04380629920959472	2.474712158203125	1.19808674621582	-0.1490946960449219	2.462967651367188	1.120002670288086	-0.1359485015869141
66	2.166666999999999	2.549252197265625	1.085239696502686	0.1678144302368164	2.506275756835938	1.258925521850586	0.1624079742431641	2.485331909179687	1.400448181152344	0.1660861434936523	2.50212353515625	1.615505126953125	0.1975829315185547	2.482182373046875	1.57736376953125	0.2214231491088867	2.4003505859375	1.546367126464844	0.3347891693115234	2.289739990234375	1.296357940673828	0.3829122009277344	2.159590209960937	1.183655517578125	0.2293485565185547	2.098649780273437	1.154308303833008	0.1666928405761719	2.170369262695313	1.1423662109375	0.2089805755615234	2.087248657226563	1.114634899139404	0.1600621185302734	2.518230834960938	1.582266906738281	0.1645251541137696	2.572975830078125	1.578856475830078	0.04442745208740234	2.645490966796875	1.328603317260742	-0.06517913818359375	2.472962036132813	1.206877143859863	-0.1687384719848633	2.453730712890625	1.127598449707031	-0.1706635055541992
67	2.199999999999999	2.564459350585937	1.075054836273193	0.1417696304321289	2.52109765625	1.249846572875977	0.1385816955566406	2.499841430664063	1.392161575317383	0.1439953460693359	2.519063598632813	1.607468078613281	0.1801801376342773	2.498785888671875	1.56883139038086	0.2034255599975586	2.414713012695312	1.526521881103516	0.3119053039550781	2.298447998046875	1.275950134277344	0.3505773315429688	2.1385556640625	1.186983207702637	0.2049638442993164	2.09387060546875	1.166895965576172	0.1230410842895508	2.17315673828125	1.15988330078125	0.1589453086853027	2.068239868164063	1.140473052978516	0.09494142532348633	2.53471630859375	1.574597290039062	0.1461552352905273	2.587984497070313	1.574955017089844	0.02451024055480957	2.668593505859375	1.331120498657226	-0.09769052124023438	2.48181787109375	1.217602653503418	-0.1882964477539062	2.4693359375	1.133822731018066	-0.176675163269043
68	2.233333999999999	2.575067138671875	1.063152858734131	0.1347086791992188	2.532609619140625	1.237892959594727	0.1283075714111328	2.512716796875	1.380322113037109	0.1319939193725586	2.5269384765625	1.596510589599609	0.1639563980102539	2.507320068359375	1.55789306640625	0.1877910690307617	2.42590625	1.519143280029297	0.2998495178222657	2.30800390625	1.268843811035156	0.3313473968505859	2.150600341796875	1.204500839233398	0.1712223358154297	2.099848022460938	1.18536483001709	0.09067261123657228	2.177325561523437	1.182322723388672	0.1171274604797363	2.086304809570312	1.185496124267578	0.05846589279174805	2.5435791015625	1.563391082763672	0.1307591018676758	2.60053271484375	1.567593475341797	0.01124272680282593	2.677235595703125	1.324767349243164	-0.1150048789978027	2.486058227539063	1.215278800964355	-0.2009450607299805	2.474072875976562	1.139150825500488	-0.1974980239868164
69	2.266667	2.585649047851563	1.056590116500855	0.1269001502990723	2.544398681640625	1.233225074768066	0.1181480331420898	2.52237353515625	1.376743011474609	0.118272575378418	2.534828125	1.593700927734375	0.1584597549438476	2.51490478515625	1.553813201904297	0.1807907409667969	2.431018432617187	1.508639785766602	0.290003173828125	2.305564697265625	1.257752586364746	0.2954611663818359	2.152571411132812	1.214430000305176	0.1213849411010742	2.0943984375	1.199391960144043	0.04393403816223145	2.17135107421875	1.186841316223145	0.06939305013418198	2.074929565429688	1.200172348022461	0.01444065093994141	2.55235595703125	1.561561218261719	0.1240747222900391	2.611207275390625	1.567954711914062	0.004295190811157226	2.6940771484375	1.328423782348633	-0.1300377578735352	2.496708862304687	1.220353416442871	-0.210974006652832	2.484550659179687	1.145120658874512	-0.2040462646484375
70	2.3	2.5960458984375	1.050202175140381	0.1144751129150391	2.55182568359375	1.225817375183106	0.1029968299865723	2.530392211914062	1.369234771728516	0.1032012748718262	2.541279174804687	1.584685485839844	0.1502649917602539	2.520922973632812	1.544147521972656	0.1708648071289063	2.43187451171875	1.491973693847656	0.2728696136474609	2.297590698242187	1.246242622375488	0.2560708312988281	2.143173706054688	1.224775352478027	0.07956215667724609	2.079742919921875	1.214110748291016	0.005816628932952882	2.157666870117187	1.196595794677734	0.02312027740478516	2.060133544921875	1.213604751586914	-0.02527865123748779	2.559728759765625	1.553660400390625	0.1153693161010742	2.619126831054688	1.560588165283203	-0.004158369839191437	2.7129658203125	1.327591278076172	-0.1423319931030274	2.508937133789063	1.227380699157715	-0.2154365310668945	2.489947265625	1.159746681213379	-0.20987451171875
71	2.333334	2.601751831054687	1.043624261856079	0.1079650955200195	2.557877807617187	1.219269325256348	0.09569297790527344	2.535666748046875	1.362501235961914	0.09439775848388672	2.547091552734375	1.578291351318359	0.1406384201049805	2.5262607421875	1.537890472412109	0.1612119064331055	2.435080200195313	1.484187591552734	0.2609612731933594	2.294619018554688	1.243268424987793	0.2276776809692383	2.1353212890625	1.244178169250488	0.0554450454711914	2.079995727539062	1.238526969909668	-0.02279355382919312	2.15284716796875	1.236588577270508	0.001665737152099611	2.062460693359375	1.243466499328613	-0.0560307559967041	2.565821533203125	1.547016571044922	0.1060654449462891	2.62705419921875	1.558026885986328	-0.01208332395553589	2.727639038085937	1.321584609985352	-0.1390620040893555	2.521565307617188	1.230659736633301	-0.2183456726074219	2.494251220703125	1.183621589660645	-0.2252275390625
72	2.366667	2.605185424804687	1.037089357376099	0.09962768173217773	2.561738037109375	1.211877151489258	0.08708660507202148	2.539232543945313	1.354302444458008	0.08512703704833985	2.550129150390625	1.569570617675781	0.1285639877319336	2.5287197265625	1.529711822509765	0.1490080261230469	2.43187744140625	1.484999267578125	0.2466009216308594	2.290754638671875	1.248594100952148	0.2102465209960938	2.133248901367187	1.27018904876709	0.04231591892242432	2.08446630859375	1.25545133972168	-0.03758106231689453	2.15317236328125	1.257924880981445	-0.01189318084716796	2.074947326660157	1.263920013427734	-0.06991254043579101	2.569567504882813	1.537939910888672	0.09508949279785156	2.634238525390625	1.550305694580078	-0.02063882780075074	2.75236279296875	1.320023254394531	-0.1381536254882813	2.5437080078125	1.240697662353516	-0.2173629379272461	2.5009609375	1.197654518127441	-0.2375324554443359
73	2.399999999999999	2.609347900390625	1.033293014526367	0.09428413009643555	2.56716748046875	1.208536804199219	0.08212527847290038	2.545274780273437	1.351159790039063	0.08010179519653321	2.559458251953125	1.566405120849609	0.1231313629150391	2.536958618164062	1.527005126953125	0.143325698852539	2.434750854492187	1.484325820922852	0.236587532043457	2.282898193359375	1.255380676269531	0.1888575820922851	2.133004150390625	1.284322776794434	0.01947631502151489	2.092096923828125	1.276076965332031	-0.05725169372558593	2.17029150390625	1.294147415161133	-0.03314996337890624	2.085785888671875	1.277344207763672	-0.09407500839233399	2.578872192382812	1.53429638671875	0.09007018280029297	2.642548950195312	1.543811584472656	-0.02613542747497559	2.74971337890625	1.311407302856445	-0.1503649063110352	2.535239379882813	1.246665664672852	-0.2236483306884766	2.49234326171875	1.207163566589355	-0.2370140838623047
74	2.433333999999999	2.6131904296875	1.023855916023254	0.08783700561523439	2.574576538085938	1.201918060302734	0.07644770050048827	2.5546787109375	1.346274124145508	0.0745578384399414	2.564996215820313	1.563783599853516	0.1195384292602539	2.541468872070312	1.523718688964844	0.1385396041870117	2.42966796875	1.477572769165039	0.2210153121948242	2.25472802734375	1.268708023071289	0.1512237091064453	2.112816284179687	1.309048141479492	-0.02370371246337891	2.058460632324219	1.301623550415039	-0.09389051818847657	2.1227880859375	1.319854904174805	-0.07591007232666015	2.057213073730469	1.311317840576172	-0.1330729827880859	2.58665869140625	1.531594848632813	0.08712481689453125	2.647827880859375	1.534912078857422	-0.03154746055603027	2.792149047851562	1.310619354248047	-0.1392492218017578	2.571430419921875	1.264312271118164	-0.2112531585693359	2.510420166015625	1.209684066772461	-0.1861792678833008
75	2.466666999999999	2.61280712890625	1.018685133934021	0.08159175109863281	2.575245727539063	1.197234832763672	0.07095590209960938	2.5559599609375	1.341844039916992	0.0694458236694336	2.56677099609375	1.56027197265625	0.1106839065551758	2.54285986328125	1.52060986328125	0.130194450378418	2.430734375	1.477331970214844	0.2140198745727539	2.249330200195312	1.275981018066406	0.1349471435546875	2.108443359375	1.313866516113281	-0.04199292373657226	2.051991943359375	1.318513153076172	-0.1127378807067871	2.125815673828125	1.326203063964844	-0.1028778839111328	2.042959838867187	1.322585906982422	-0.1497793045043945	2.588639526367188	1.527396850585937	0.07902117156982422	2.659837036132813	1.533744995117187	-0.03391952419281006	2.75257666015625	1.294693313598633	-0.1568131713867187	2.557784423828125	1.237462320963542	-0.2556662699381511	2.476506103515625	1.199986091613769	-0.198572494506836
76	2.5	2.60994580078125	1.018762071609497	0.08055809783935547	2.574349975585938	1.1973349609375	0.07149298095703124	2.5574609375	1.341900863647461	0.07151842498779297	2.567151000976563	1.561056030273437	0.105283390045166	2.542977661132813	1.522134704589844	0.1256257934570313	2.42875	1.487869354248047	0.2101599349975586	2.245026977539062	1.288598297119141	0.1318443756103516	2.104137451171875	1.330133560180664	-0.04266235160827637	2.067060424804688	1.333903213500977	-0.1180400009155273	2.142050048828125	1.347505554199219	-0.1003362884521484	2.069791137695312	1.330583557128906	-0.1618638229370117	2.589619140625	1.527253692626953	0.07529633331298828	2.6573984375	1.531093688964844	-0.03864349555969238	2.7612861328125	1.284461654663086	-0.1214773101806641	2.547584594726563	1.24395711517334	-0.2187571487426758	2.4731357421875	1.23407918548584	-0.1564944152832031
77	2.533334	2.60944091796875	1.015693435668945	0.07879125213623048	2.573771850585937	1.194076950073242	0.06891669464111327	2.556532104492187	1.338443161010742	0.06803802490234376	2.56657177734375	1.557854797363281	0.09831013488769531	2.542164916992188	1.519358001708984	0.1190760040283203	2.428348754882812	1.487978103637695	0.2049109497070312	2.22912109375	1.304755294799805	0.1240472717285156	2.088453247070313	1.342623138427734	-0.05282750511169434	2.050651123046875	1.347584075927734	-0.128479248046875	2.121483032226562	1.363296081542969	-0.1206759033203125	2.051716674804688	1.342842315673828	-0.1721613922119141	2.5891435546875	1.523563262939453	0.06906801223754883	2.657839477539063	1.527943084716797	-0.04433645057678223	2.760853515625	1.28556022644043	-0.1092416839599609	2.551049072265625	1.24428199005127	-0.2112361602783203	2.47335302734375	1.231816917419434	-0.1607751235961914
78	2.566667	2.61076611328125	1.009869188308716	0.0797777214050293	2.576109130859375	1.187775703430176	0.07059464645385742	2.5593701171875	1.331456878662109	0.07012331390380859	2.569170654296875	1.551010559082031	0.09290705871582031	2.54394873046875	1.513493453979492	0.1139653625488281	2.4252119140625	1.485081634521484	0.1932097244262695	2.215337768554687	1.316730773925781	0.1117656974792481	2.080092041015625	1.357613632202148	-0.06457736587524414	2.044576171875	1.360069808959961	-0.1396900863647461	2.10330029296875	1.387911911010742	-0.1342861328125	2.048314514160156	1.348885940551758	-0.1819209442138672	2.592571166992188	1.515741622924805	0.06590332412719727	2.66588427734375	1.521745697021484	-0.04419677352905273	2.7823896484375	1.288086822509765	-0.09173585510253907	2.570236206054688	1.240257530212402	-0.1823325729370117	2.496916870117188	1.221438812255859	-0.136994758605957
79	2.6	2.608278442382812	0.9973383464813232	0.07697280502319336	2.57215673828125	1.173270065307617	0.06330897140502929	2.554236328125	1.315837677001953	0.05947375869750977	2.567721069335938	1.533450134277344	0.08123444747924805	2.540875244140625	1.496967529296875	0.1010810165405273	2.41785595703125	1.475723587036133	0.1736790924072266	2.1982548828125	1.324249893188477	0.09198537445068358	2.0686591796875	1.360262313842773	-0.08736767196655273	2.015944091796875	1.367700744628906	-0.1455754623413086	2.023132568359375	1.397971710205078	-0.1489457626342773	2.033950988769531	1.353196502685547	-0.2093347854614258	2.591432739257812	1.497769500732422	0.05583716583251953	2.673842651367187	1.506269348144531	-0.04750369453430175	2.829821044921875	1.287685195922852	-0.08861461639404297	2.614105224609375	1.258430290222168	-0.116111385345459	2.520024047851563	1.251269187927246	-0.09108734893798828
80	2.633334	2.604530639648438	0.9861560524702072	0.07472085571289062	2.569685791015625	1.16169807434082	0.0595876693725586	2.551049194335937	1.303912460327148	0.05347477340698242	2.563905883789062	1.520680419921875	0.07183063125610352	2.53687890625	1.484608108520508	0.09179180526733399	2.417627319335938	1.470111907958984	0.1705143356323242	2.190474243164062	1.335582015991211	0.08252092742919923	2.066758178710938	1.370329406738281	-0.09983758926391602	2.008088623046875	1.37352702331543	-0.1479216156005859	2.018622375488281	1.411188186645508	-0.1532755279541015	2.021780456542968	1.354743835449219	-0.2131619338989258	2.58797021484375	1.484897537231445	0.04746401977539062	2.677762084960937	1.494714233398438	-0.04909860610961914	2.837869750976562	1.290422637939453	-0.08105941772460938	2.627523681640625	1.255057006835937	-0.106330192565918	2.533404418945312	1.246734245300293	-0.07840253829956054
81	2.666666999999999	2.600990844726562	0.9829448277950287	0.06776834869384765	2.564555541992187	1.157679466247559	0.05187022399902344	2.543612060546875	1.299089965820313	0.04441699600219726	2.558506958007813	1.51528369140625	0.0634867057800293	2.531969116210937	1.479417419433594	0.08413265991210937	2.412472045898437	1.46710661315918	0.1623753204345703	2.18009033203125	1.339630813598633	0.08113521575927735	2.059052368164062	1.375267120361328	-0.1023979606628418	1.996631591796875	1.379976898193359	-0.1479105529785156	2.010959777832031	1.417507522583008	-0.1556794509887695	2.010795532226562	1.356894027709961	-0.2131451797485352	2.581461791992187	1.479471221923828	0.03815090370178223	2.672570556640625	1.484856307983399	-0.05683231925964355	2.835875325520833	1.310224599202474	-0.0824926045735677	2.634723307291667	1.234034759521484	-0.1680230865478516	2.519333862304688	1.220268508911133	-0.1262799072265625
82	2.699999999999999	2.60179833984375	0.9760479483604432	0.06137854766845703	2.5652451171875	1.150278045654297	0.04602576828002929	2.543929931640625	1.291191619873047	0.03881692504882812	2.561137573242187	1.506438232421875	0.05860632705688477	2.534568725585937	1.47088249206543	0.0793245964050293	2.4157412109375	1.463854721069336	0.1584423751831055	2.18146875	1.340202255249023	0.08021251678466797	2.057002990722656	1.377049346923828	-0.09996231842041016	1.994186889648438	1.382242568969727	-0.1446582870483398	2.010808898925781	1.418315826416016	-0.1536606521606445	2.004374267578125	1.357222534179688	-0.2080890731811523	2.583370483398437	1.470609512329102	0.03294023704528809	2.668384521484375	1.475512634277344	-0.0661065502166748	2.807361083984375	1.293289123535156	-0.1018375701904297	2.62554833984375	1.215728235880534	-0.2245887451171875	2.510776000976563	1.195065292358398	-0.1958292541503906
83	2.733333999999999	2.606374267578125	0.9655513305664063	0.07565380859375	2.5720732421875	1.139997863769531	0.06278639602661133	2.5524013671875	1.280864181518555	0.05765921020507812	2.558254638671875	1.496593673706055	0.07958420562744141	2.53313671875	1.459492797851563	0.0993364372253418	2.417093139648437	1.455781845092774	0.1820058670043945	2.188088500976562	1.339367752075195	0.08213501358032227	2.069839599609375	1.379266448974609	-0.1001716728210449	2.008366333007813	1.382730422973633	-0.1498590927124023	2.023324829101562	1.420996292114258	-0.155079360961914	2.022789733886719	1.359296340942383	-0.2106198654174805	2.582765258789062	1.46220101928711	0.05419845581054687	2.6705361328125	1.479389724731445	-0.04113764762878418	2.81777294921875	1.274748115539551	-0.07230593109130859	2.63421875	1.211958030700683	-0.1058606719970703	2.586468872070313	1.190550605773926	-0.05260182046890259
84	2.766667	2.604648071289063	0.9627703533172607	0.07188211059570312	2.56994580078125	1.137420692443848	0.06028508377075195	2.550282470703125	1.278488006591797	0.05635039520263672	2.560517211914062	1.493872848510742	0.08212112426757812	2.53432080078125	1.457004135131836	0.1008734283447266	2.416969116210938	1.451670425415039	0.1814258193969727	2.188290893554687	1.335953338623047	0.07921547317504883	2.072367919921875	1.381943572998047	-0.1018475112915039	2.008950927734375	1.385152114868164	-0.1486707458496094	2.025130798339844	1.426140213012695	-0.1545824737548828	2.018320373535156	1.365430328369141	-0.2092111053466797	2.58463134765625	1.459305465698242	0.05647830200195313	2.66725146484375	1.474522247314453	-0.04444840812683105	2.819575520833334	1.273008804321289	-0.05295348612467449	2.631945882161459	1.205640950520833	-0.1315309193929037	2.558228149414062	1.183005073547363	-0.07677778816223145
85	2.8	2.602161499023437	0.962741753578186	0.06625662994384765	2.5652470703125	1.137826705932617	0.05403356552124023	2.544861206054688	1.279485229492187	0.05010762405395508	2.564427490234375	1.494095245361328	0.0832325325012207	2.536735717773437	1.45767985534668	0.1011141967773437	2.416107299804687	1.452103271484375	0.1770162658691406	2.186338745117188	1.331581283569336	0.08086721420288086	2.067814758300782	1.380755218505859	-0.09908638000488282	2.003573852539063	1.384276931762695	-0.1459724807739258	2.020348266601562	1.425813583374024	-0.1512394485473633	2.013255554199219	1.365633239746094	-0.2070823287963867	2.586962036132813	1.459220840454102	0.05601299667358399	2.664832763671875	1.471902191162109	-0.04993947219848632	2.802584879557292	1.266697362263997	-0.07960648600260417	2.621005533854167	1.184351267496745	-0.183320302327474	2.535221923828125	1.159660625457763	-0.1390918693542481
86	2.833334	2.601806396484375	0.961128890991211	0.06300461959838868	2.565325439453125	1.136543197631836	0.05164130020141601	2.544966552734375	1.278332962036133	0.04816326141357422	2.566288330078125	1.493148620605469	0.08045488739013672	2.53866357421875	1.456853210449219	0.09893789291381835	2.418160888671875	1.450222671508789	0.1750546798706055	2.187740234375	1.331782501220703	0.07682630157470703	2.06943017578125	1.385517959594726	-0.1011442947387695	2.00581787109375	1.390785705566406	-0.1494652633666992	2.024671508789063	1.430408187866211	-0.1545183563232422	2.012662414550781	1.375420715332031	-0.2090437393188476	2.588204345703125	1.4580830078125	0.05289109802246094	2.663451904296875	1.468318801879883	-0.05548487472534179	2.797875325520833	1.267571395874024	-0.09702056376139323	2.61183349609375	1.186010126749675	-0.2070047963460286	2.52415185546875	1.164031116485596	-0.1685998306274414
87	2.866667	2.599055053710937	0.9573822898864746	0.05725252914428711	2.561669555664063	1.133396423339844	0.04634924697875976	2.543374267578125	1.276119537353515	0.04461202239990234	2.568989013671875	1.491396224975586	0.07622628784179687	2.541713989257813	1.45528955078125	0.09604414367675781	2.4231318359375	1.449017044067383	0.1767686462402344	2.192475463867187	1.32907470703125	0.07979042434692382	2.071807495117187	1.382676071166992	-0.101148681640625	2.010657958984375	1.388698120117188	-0.1506447448730469	2.033273681640625	1.428990173339844	-0.1586878204345703	2.013817687988281	1.37860319519043	-0.205754035949707	2.589212280273437	1.455967056274414	0.04749019622802735	2.65537548828125	1.464946624755859	-0.06725190162658691	2.782835530598958	1.267538798014323	-0.119717030843099	2.605478841145834	1.166639155069987	-0.2411593424479167	2.505652954101563	1.152406837463379	-0.2229922943115235
88	2.899999999999999	2.598714965820313	0.9555361652374268	0.05719386291503906	2.563023681640625	1.131914451599121	0.04611336135864258	2.5453076171875	1.27465071105957	0.04385701370239257	2.57147021484375	1.490053009033203	0.07392571640014649	2.544380737304688	1.454065399169922	0.09425607681274414	2.427299926757812	1.450331985473633	0.1772370376586914	2.195868286132812	1.32752751159668	0.08602442932128906	2.074243041992188	1.386008163452149	-0.09211434173583985	2.012117370605469	1.391124618530273	-0.1443733291625977	2.038257629394531	1.432367126464844	-0.1517082366943359	2.02077880859375	1.384407348632812	-0.1973135604858399	2.591345458984375	1.454470001220703	0.04517441368103027	2.660768432617187	1.464059417724609	-0.06730536651611328	2.774422281901041	1.259737070719401	-0.1433363800048828	2.580628173828125	1.151795791625977	-0.3053333740234375	2.510968383789062	1.132491550445557	-0.2704817962646484
89	2.933333999999999	2.597681518554688	0.9487207336425781	0.05596312713623047	2.563187622070313	1.12434126663208	0.04470675659179688	2.544624877929687	1.266220825195313	0.04126480484008789	2.570217529296875	1.481303482055664	0.06769183349609376	2.543420654296875	1.44565739440918	0.0885955696105957	2.428795532226562	1.442643310546875	0.1744502105712891	2.196122924804688	1.326474487304687	0.08381222915649414	2.073128784179687	1.377173416137695	-0.09177066421508789	2.024007629394531	1.383668823242187	-0.1524993438720703	2.041778991699219	1.435132415771484	-0.1519561767578125	2.020790588378906	1.381376876831055	-0.1894699172973633	2.589988159179688	1.445515182495117	0.03956741714477539	2.65818896484375	1.451637161254883	-0.07309573554992675	2.779221923828125	1.26318581644694	-0.1430587209065755	2.619921468098958	1.150792256673177	-0.2753558756510417	2.51319775390625	1.134935932159424	-0.2880093841552734
90	2.966666999999999	2.598727783203125	0.9480402603149414	0.05458799743652344	2.56467431640625	1.123970626831055	0.04413008499145508	2.546091552734375	1.265985763549805	0.04116067123413086	2.570512573242187	1.481240173339844	0.06847240447998047	2.543771606445313	1.445370178222656	0.08914069366455078	2.42936376953125	1.440199279785156	0.1751791152954102	2.197119384765625	1.324039733886719	0.08230699920654297	2.074331787109375	1.379440521240234	-0.09057765197753906	2.023919067382812	1.38764990234375	-0.1515195693969726	2.04277734375	1.438104858398437	-0.1497247161865234	2.01811376953125	1.383131011962891	-0.1890900955200195	2.590610595703125	1.445620223999023	0.0402976188659668	2.660040649414062	1.451242492675781	-0.07169242477416993	2.781560709635416	1.264109751383464	-0.1465498911539714	2.621430989583333	1.154439127604167	-0.2802481791178386	2.515721069335938	1.14018913269043	-0.295759033203125
91	3	2.600229248046875	0.9460030479431152	0.05233540344238281	2.567909790039063	1.122045036315918	0.04242995071411133	2.550433959960937	1.264053833007813	0.0394411849975586	2.5714443359375	1.47980403137207	0.06336486053466797	2.545465698242188	1.443844772338867	0.08471225357055664	2.431837280273437	1.441981292724609	0.1718085479736328	2.199287109375	1.322952758789063	0.08449290084838867	2.077189697265625	1.376092590332031	-0.08692135238647461	2.025797729492187	1.384742935180664	-0.1478054046630859	2.046858154296875	1.434864471435547	-0.1462738189697265	2.028706970214844	1.378988754272461	-0.1876944046020508	2.591920288085937	1.444156280517578	0.03562515068054199	2.661619384765625	1.453434814453125	-0.07573147010803222	2.781524576822916	1.26642377726237	-0.1500903523763021	2.63432421875	1.146010101318359	-0.2867997233072916	2.529164184570313	1.135875057220459	-0.3024277954101563
92	3.033334	2.6022802734375	0.9433220024108886	0.05230321884155274	2.570341552734375	1.119729343414307	0.04258296203613281	2.553490844726563	1.262037017822266	0.04004937744140625	2.578039916992187	1.477711807250977	0.06347472381591797	2.551148071289062	1.442246978759766	0.0846733283996582	2.435970458984375	1.440490356445312	0.1699886093139648	2.2017060546875	1.321815933227539	0.08351305389404297	2.07776611328125	1.37489387512207	-0.08740903854370116	2.028241394042968	1.383362258911133	-0.1490832748413086	2.043010375976563	1.432236038208008	-0.1469176254272461	2.030218139648437	1.377718719482422	-0.1882126388549805	2.598237426757812	1.441574676513672	0.03606972503662109	2.671030395507812	1.450123031616211	-0.07367237854003907	2.790611328125	1.262708801269531	-0.1486128845214844	2.6416484375	1.147590927124023	-0.2882816772460937	2.536932495117187	1.139014102935791	-0.3074803619384766
93	3.066667	2.601722900390625	0.9437288589477539	0.05157215881347656	2.568583129882812	1.119733135223389	0.04170703887939453	2.5519267578125	1.262014663696289	0.03937866973876953	2.57249365234375	1.478225769042969	0.06006688690185547	2.546389770507813	1.442542617797852	0.0818000946044922	2.43330517578125	1.439147827148437	0.1694289321899414	2.201456909179687	1.319172973632813	0.08064641571044923	2.075826171875	1.372663314819336	-0.08791872024536132	2.027980407714844	1.3813154296875	-0.15036474609375	2.042290222167969	1.429660934448242	-0.1474208450317383	2.02833837890625	1.37511604309082	-0.188908332824707	2.593230224609375	1.442175216674805	0.03302714920043946	2.665907958984375	1.448553512573242	-0.07693524932861329	2.787970133463542	1.261339569091797	-0.1507576802571615	2.6377802734375	1.14720876566569	-0.2903746846516927	2.534388671875	1.137139568328857	-0.3129207763671875
94	3.1	2.60615283203125	0.9436417388916016	0.04934635543823242	2.575021606445313	1.120396385192871	0.0395262336730957	2.560825317382812	1.263279754638672	0.03784417724609375	2.591438598632813	1.478103759765625	0.06002022933959961	2.56303955078125	1.443708923339844	0.0809660873413086	2.443306396484375	1.44162370300293	0.1601590347290039	2.204494995117187	1.325699340820313	0.08133158493041992	2.0789306640625	1.377016555786133	-0.08890739059448241	2.031975341796875	1.386439880371094	-0.150517692565918	2.043932067871093	1.434926879882813	-0.1474789962768555	2.030254150390625	1.378930053710937	-0.1890932159423828	2.611093139648438	1.441150207519531	0.03331521987915038	2.6874599609375	1.44229118347168	-0.07468512153625488	2.81269482421875	1.260787506103515	-0.1509894816080729	2.644696451822917	1.169521260579427	-0.2879968668619792	2.5424853515625	1.136369129180908	-0.2713071899414062
95	3.133334	2.608237915039063	0.9446751823425292	0.0494925651550293	2.577585571289062	1.122048568725586	0.03896876525878906	2.563561401367187	1.265327728271485	0.03676765441894531	2.593088989257812	1.481363677978516	0.05801548767089844	2.564903076171875	1.446714126586914	0.07931496047973632	2.44521435546875	1.444539916992187	0.1598519668579101	2.205235473632812	1.327340759277344	0.08331848907470703	2.077324951171875	1.3796103515625	-0.08661339569091797	2.032320007324219	1.387741134643555	-0.1501694946289063	2.038860656738281	1.434725967407227	-0.1458900909423828	2.032009094238281	1.379529510498047	-0.1891001892089844	2.612906372070313	1.44427685546875	0.03126223754882813	2.689102294921875	1.447215530395508	-0.07714596557617187	2.812836832682292	1.260180898030599	-0.1523231404622396	2.6482666015625	1.170233922322591	-0.2961036376953125	2.54612109375	1.134847454071045	-0.2814468688964844
96	3.166666999999999	2.606792724609375	0.9451141872406006	0.04751687622070312	2.5743798828125	1.122091037750244	0.03711523818969727	2.557667602539063	1.265133483886719	0.03366763687133789	2.581254638671875	1.482302841186523	0.05204983520507812	2.554403564453125	1.447085098266601	0.07413175964355469	2.43893408203125	1.442484283447266	0.1594256362915039	2.202065185546875	1.319985458374024	0.08180851745605469	2.07255908203125	1.37530143737793	-0.08635919952392579	2.027841552734375	1.383913619995117	-0.1494357757568359	2.036991943359375	1.432015228271484	-0.1444097290039063	2.02698876953125	1.373878067016602	-0.1884412078857422	2.601734375	1.44546630859375	0.02544214630126953	2.671431640625	1.442340347290039	-0.08750773048400878	2.808434244791667	1.263999064127604	-0.1464332071940104	2.625312174479167	1.189787831624349	-0.2745602620442708	2.531502685546875	1.124037380218506	-0.2836016998291016
97	3.199999999999999	2.60808447265625	0.9495674324035644	0.04688035583496094	2.575179565429687	1.126847663879395	0.03738851547241211	2.558145874023437	1.270160934448242	0.03472550964355469	2.585232788085937	1.486954605102539	0.05667250823974609	2.558049072265625	1.451698928833008	0.07847228240966797	2.442763793945312	1.446799392700195	0.1644957733154297	2.2029521484375	1.327857513427734	0.08661806106567382	2.07050439453125	1.380635940551758	-0.08243631362915038	2.0234716796875	1.389240997314453	-0.1420205535888672	2.037843505859375	1.440813827514648	-0.1392066116333008	2.024367980957031	1.373186874389648	-0.1836381301879883	2.604903564453125	1.450231384277344	0.02915069580078125	2.673666137695313	1.44905322265625	-0.08474558448791504	2.809125081380209	1.270136250813802	-0.1478967183430989	2.62918310546875	1.186541717529297	-0.276546396891276	2.532640502929687	1.125385883331299	-0.2856847076416016
98	3.266667	2.610644165039062	0.9581822299957276	0.04696998214721679	2.578614624023437	1.136559608459473	0.03799811172485352	2.562641723632813	1.280636535644531	0.03624833297729492	2.58685302734375	1.498411834716797	0.06208245468139648	2.560325561523437	1.46217578125	0.08359184265136718	2.446721435546875	1.458630645751953	0.1730688323974609	2.205501953125	1.339662094116211	0.09613005447387696	2.069481811523437	1.395561309814453	-0.07008613204956055	2.013816650390625	1.403855682373047	-0.1268161087036133	2.027728820800781	1.455497436523438	-0.1240031051635742	2.022397705078125	1.390258193969726	-0.1743822631835937	2.606845458984375	1.462334533691406	0.03355060195922852	2.676271606445312	1.464748916625977	-0.08030815696716309	2.80231591796875	1.27618408203125	-0.1468768819173177	2.633687337239583	1.185120351155599	-0.2888951009114584	2.538684326171875	1.126870037078857	-0.2928619995117188
99	3.299999999999999	2.612773193359375	0.9607880344390869	0.04782146835327149	2.581911499023438	1.13903939819336	0.03972092819213867	2.566256469726563	1.282827117919922	0.0385333137512207	2.588584716796875	1.500495223999023	0.06372918701171874	2.5617900390625	1.464278259277344	0.08476947784423827	2.447483764648438	1.461469985961914	0.1728422012329102	2.20610009765625	1.344653396606445	0.09600258255004883	2.068744018554687	1.396379653930664	-0.06994290542602538	2.01583544921875	1.404938171386719	-0.1271395111083984	2.027136474609375	1.457239105224609	-0.1235194320678711	2.023468505859375	1.391885498046875	-0.1740329284667969	2.6094296875	1.464452560424805	0.03591181564331055	2.683558837890625	1.467578567504883	-0.07476635360717773	2.811739339192708	1.284826365152995	-0.1349425455729167	2.634756917317709	1.210742299397786	-0.2748227742513021	2.544256469726562	1.135158668518066	-0.2898825225830078
100	3.333333999999999	2.614598999023437	0.9665023937225342	0.04733597946166992	2.584149536132812	1.145361389160156	0.03863488006591796	2.571185302734375	1.289782501220703	0.03831692886352539	2.594279907226563	1.508342056274414	0.06154992294311523	2.5673251953125	1.472286331176758	0.08303794097900391	2.45158642578125	1.468910690307617	0.170364273071289	2.209945922851563	1.349389175415039	0.09401121139526367	2.067161376953125	1.40190217590332	-0.06762448120117187	2.015500122070312	1.40895979309082	-0.1278186111450195	2.029101684570312	1.45998583984375	-0.1262160263061524	2.022470520019531	1.396535339355469	-0.1750708770751953	2.615037841796875	1.47185302734375	0.03393840026855469	2.6892890625	1.471554046630859	-0.07742037200927734	2.821407796223959	1.290749979654948	-0.1304297485351562	2.63458642578125	1.222880350748698	-0.2587562866210937	2.546957397460938	1.142174579620361	-0.2901563110351563
101	3.366667	2.614470581054688	0.9666108179092407	0.04780342102050782	2.5831875	1.145497650146484	0.03951639556884766	2.570501831054687	1.290110946655274	0.03982867813110352	2.593572387695312	1.508955139160156	0.06236759948730469	2.566618041992188	1.472926818847656	0.08400883102416992	2.451024536132813	1.468048309326172	0.1714647445678711	2.206789672851563	1.352144958496094	0.09877717208862305	2.065034484863281	1.402113189697266	-0.06643732833862305	2.015685913085937	1.407899688720703	-0.1277556304931641	2.024783813476562	1.459784072875977	-0.1242815246582031	2.023822692871094	1.39529704284668	-0.1748242950439453	2.614340209960937	1.472349990844727	0.03483349227905273	2.689096313476563	1.471657363891602	-0.07634142875671386	2.824926920572917	1.293336456298828	-0.1320471598307291	2.638841959635417	1.222175837198893	-0.260100087483724	2.54980419921875	1.142734649658203	-0.2917503509521485
102	3.4	2.615011108398437	0.9669174451828003	0.04755257797241211	2.584179321289063	1.14602180480957	0.03937765502929687	2.571311157226562	1.290716644287109	0.0395650405883789	2.594647583007812	1.509634246826172	0.06244416809082031	2.567669677734375	1.473580123901367	0.08407966995239258	2.452060546875	1.470294525146485	0.1718977813720703	2.207787963867188	1.354197998046875	0.09795612716674804	2.066147216796875	1.40358283996582	-0.06803507995605469	2.016446716308594	1.409149993896484	-0.1287718963623047	2.026647338867187	1.461340591430664	-0.1261662521362305	2.0261044921875	1.395588043212891	-0.1763626022338867	2.6153544921875	1.473026306152344	0.03480202102661133	2.693134155273437	1.476142135620117	-0.0740459041595459	2.818035319010417	1.282729075113932	-0.1388096720377604	2.638380615234375	1.219337056477865	-0.2814820048014323	2.54971728515625	1.139425224304199	-0.2916961669921875
103	3.433334	2.614523681640625	0.9699337501525879	0.04973502349853516	2.5833466796875	1.149386077880859	0.04324654769897461	2.570668334960938	1.294216812133789	0.04522588348388672	2.593389770507812	1.513359466552734	0.07091711044311523	2.566252319335938	1.47693327331543	0.09193856048583984	2.44992626953125	1.473558563232422	0.17953466796875	2.20840673828125	1.353515213012695	0.1018097839355469	2.065535217285157	1.403141052246094	-0.06339628219604493	2.014999694824219	1.408470458984375	-0.1241387825012207	2.026595642089844	1.461068328857422	-0.1214288177490234	2.026207946777344	1.395010620117187	-0.1725449066162109	2.614449340820312	1.477033538818359	0.04297066879272461	2.691932250976563	1.480394546508789	-0.06637042236328125	2.817492431640625	1.285646362304687	-0.1286976725260417	2.642888509114583	1.22133708190918	-0.2784006754557292	2.551109252929687	1.141517150878906	-0.2917277069091797
104	3.466666999999999	2.617060424804688	0.9705556268692017	0.05099687194824219	2.585342895507813	1.150546279907227	0.04609931182861328	2.572344848632812	1.295815383911133	0.04931737518310547	2.594631469726562	1.515686050415039	0.07501718139648438	2.56749169921875	1.479080261230469	0.09612072753906251	2.452086791992187	1.473162826538086	0.185759407043457	2.212064575195313	1.352038345336914	0.1015292358398437	2.06916845703125	1.400802856445313	-0.06371594047546386	2.015521362304688	1.407308563232422	-0.1220828094482422	2.028329040527344	1.461579223632813	-0.1187305221557617	2.025422912597656	1.394317733764648	-0.1706942138671875	2.615843139648438	1.479301452636719	0.04699169540405274	2.694882446289062	1.482488372802734	-0.06189248752593994	2.820674723307292	1.286929768880208	-0.1249269460042318	2.646849365234375	1.219552337646485	-0.2752620137532552	2.552635498046875	1.140945583343506	-0.2914447631835937
105	3.5	2.616818115234375	0.9707604484558106	0.05280117034912109	2.583274291992187	1.150199234008789	0.0476885643005371	2.569933959960937	1.295278671264648	0.05119463348388672	2.593468139648437	1.514694091796875	0.07766051483154296	2.56604541015625	1.478238922119141	0.09851219940185546	2.449634765625	1.47175749206543	0.1863846817016602	2.210554809570312	1.349834289550781	0.1011875457763672	2.068006103515625	1.39905143737793	-0.06356005096435546	2.014287109375	1.405899688720703	-0.1219956741333008	2.027202575683594	1.459780303955078	-0.1187014541625977	2.023162475585937	1.39353384399414	-0.170194694519043	2.6145400390625	1.478295562744141	0.04963622283935547	2.6934208984375	1.481648941040039	-0.05907242393493652	2.786635620117187	1.287518539428711	-0.1510120697021484	2.617073364257813	1.21558016204834	-0.3045816802978516	2.548557373046875	1.141623531341553	-0.2822239990234375
106	3.533334	2.612860107421875	0.973973406791687	0.07986244201660156	2.582491333007813	1.154230895996094	0.0767375259399414	2.571125122070312	1.299483062744141	0.0819901580810547	2.591339721679688	1.519421142578125	0.1081649322509766	2.564015625	1.482765090942383	0.1284284439086914	2.444908203125	1.472874237060547	0.2116611938476562	2.21262353515625	1.346178527832031	0.1115283203125	2.079282348632812	1.401005157470703	-0.0589705924987793	2.02001708984375	1.404854415893555	-0.1189418487548828	2.031251342773437	1.456074523925781	-0.1152143936157227	2.033729675292969	1.392751251220703	-0.1688585968017578	2.613373901367187	1.483067001342774	0.08084932708740235	2.680375	1.483354019165039	-0.03143359756469727	2.7931669921875	1.244227340698242	-0.04498452377319336	2.589611206054688	1.207109672546387	-0.1320656547546387	2.538776977539063	1.146141765594483	-0.08873263931274414
107	3.6	2.617619506835938	0.9746276512145996	0.0873336524963379	2.59077294921875	1.15468123626709	0.08460636520385742	2.581790893554687	1.299431365966797	0.09031172180175781	2.600324584960938	1.518119964599609	0.1216024436950684	2.571880004882813	1.481232421875	0.1394598388671875	2.449870971679688	1.471771896362305	0.2170865020751953	2.21929345703125	1.349950637817383	0.1097656669616699	2.0992763671875	1.407305633544922	-0.07001210403442383	2.034362243652343	1.404321746826172	-0.1280005493164063	2.043388427734375	1.457226669311523	-0.1208211364746094	2.045641723632813	1.396299194335938	-0.1773480911254883	2.623930786132813	1.482385131835938	0.09507410430908203	2.714913818359375	1.495398910522461	-0.002580962896347046	2.837453735351562	1.266159942626953	-0.03061346435546875	2.649150024414062	1.208497810363769	-0.07829189491271972	2.591080810546875	1.142359035491944	-0.0468948450088501
108	3.633334	2.617301635742188	0.9729067211151123	0.08775863647460938	2.589940063476563	1.152468154907226	0.08469086456298827	2.580683227539063	1.29687109375	0.09025380706787109	2.599228881835938	1.515035415649414	0.1219953155517578	2.570778442382812	1.478206085205078	0.1396528091430664	2.449087768554687	1.468992523193359	0.2173559341430664	2.218172241210937	1.349632537841797	0.1095289916992187	2.098896240234375	1.40665771484375	-0.07084587478637695	2.034962585449219	1.403949203491211	-0.1292397308349609	2.043300476074219	1.456453720092774	-0.1224320983886719	2.043909423828125	1.394898803710937	-0.1772479553222656	2.622829467773437	1.479411865234375	0.09551700592041015	2.71353466796875	1.493540237426758	-0.0016696617603302	2.833509765625	1.264215606689453	-0.03039558029174804	2.6455078125	1.209417579650879	-0.07757504653930664	2.591302490234375	1.141679496765137	-0.04473343181610107
109	3.666667	2.616566772460938	0.9706133365631103	0.08758784103393555	2.588044677734375	1.149817977905273	0.08239162826538085	2.578175659179688	1.294237197875977	0.08653602981567382	2.598792358398438	1.511756988525391	0.119601993560791	2.569915283203125	1.475108596801758	0.1369097137451172	2.449548583984375	1.469004333496094	0.2159195327758789	2.216995361328125	1.351235931396484	0.1111130294799805	2.100985473632813	1.407115112304687	-0.07204650878906249	2.035908996582031	1.402445877075195	-0.1287292594909668	2.043230224609375	1.454577789306641	-0.1223576431274414	2.043993225097656	1.394240417480469	-0.1776162109375	2.622123168945313	1.476142395019531	0.09303842926025391	2.714873657226562	1.492350692749024	-0.001906658887863159	2.839400634765625	1.263096099853516	-0.02741679000854492	2.64936083984375	1.210468757629394	-0.07845178985595702	2.5907607421875	1.143193134307861	-0.04803500747680664
110	3.699999999999999	2.616497192382813	0.9712840471267701	0.08648868560791015	2.587190551757812	1.150445411682129	0.08126145553588868	2.576613403320312	1.294906219482422	0.08535270309448242	2.599673583984375	1.511488586425781	0.1231499176025391	2.570216552734375	1.474797775268555	0.1395061340332031	2.448908203125	1.469392730712891	0.2175406188964844	2.21916357421875	1.349744049072266	0.1083036193847656	2.108048950195312	1.407102508544922	-0.0768577766418457	2.038413513183594	1.402163360595703	-0.1295864677429199	2.047709106445312	1.451218734741211	-0.1258979187011719	2.043718322753906	1.394966445922852	-0.1801945953369141	2.622761840820313	1.476175399780273	0.0959754409790039	2.715845947265625	1.49000407409668	0.000791219025850296	2.84306689453125	1.263834045410156	-0.02743630218505859	2.649256713867187	1.210710021972656	-0.08223330688476563	2.589399169921875	1.15080591583252	-0.04898568153381348
111	3.733333999999999	2.6137138671875	0.9697659492492676	0.07851874923706054	2.5844677734375	1.148950012207031	0.07346955871582031	2.574088256835937	1.293421371459961	0.07754688262939453	2.598834350585938	1.510075973510742	0.1140134048461914	2.569564331054687	1.473553619384766	0.1312002410888672	2.449781372070313	1.468837387084961	0.2121421051025391	2.217540283203125	1.349387283325195	0.1089039077758789	2.102659301757813	1.406173477172852	-0.07419583129882812	2.031962829589844	1.401306167602539	-0.1258357315063476	2.044524108886719	1.450538482666015	-0.1240938720703125	2.035925598144531	1.39365185546875	-0.1761717987060547	2.621216064453125	1.474572860717773	0.08642445373535157	2.70996044921875	1.486188079833984	-0.01309451341629028	2.841522786458333	1.271686350504557	-0.03182218933105469	2.655123128255208	1.20584060160319	-0.1338413441975912	2.5539228515625	1.133852840423584	-0.1049029121398926
112	3.766667	2.61586669921875	0.9687613716125488	0.08284975051879884	2.587066162109375	1.148146949768067	0.07776784515380859	2.576829223632813	1.29274153137207	0.08185610198974611	2.599338256835937	1.50994612121582	0.1169009399414062	2.570184936523438	1.473338973999023	0.1339555282592773	2.449255981445313	1.46914387512207	0.2124750137329102	2.217818725585937	1.349036956787109	0.1067614822387695	2.106576293945312	1.404429428100586	-0.07933403396606445	2.037332214355469	1.398662551879883	-0.1324488868713379	2.050613830566406	1.450035522460938	-0.1292724761962891	2.044086975097656	1.392822723388672	-0.1839447708129883	2.622322387695313	1.474367492675781	0.08993119430541993	2.711508911132812	1.487318496704102	-0.009139957427978516	2.8272001953125	1.261882614135742	-0.04290234375	2.631578002929688	1.213836891174316	-0.07892926979064942	2.589052490234375	1.161705596923828	-0.03096519637107849
113	3.799999999999999	2.61232568359375	0.9678212747573853	0.07185344314575196	2.58293701171875	1.147005043029785	0.06724288177490234	2.572292846679687	1.291463790893555	0.07149015045166016	2.596717163085938	1.508295349121094	0.1068566017150879	2.567757690429687	1.471749649047851	0.1244821624755859	2.447824829101562	1.467893905639648	0.205200080871582	2.215408813476563	1.346644744873047	0.1047690544128418	2.09926220703125	1.402328826904297	-0.07872945404052734	2.029154052734375	1.395604431152344	-0.1317284622192383	2.04080224609375	1.444471908569336	-0.1308476638793945	2.036440856933594	1.386051849365234	-0.1828848114013672	2.618912475585938	1.47276708984375	0.07917960739135742	2.703005004882812	1.482501266479492	-0.02450562381744385	2.826814371744792	1.270824788411458	-0.05070872497558594	2.633872151692708	1.206777969360352	-0.160583501180013	2.545790283203125	1.160011131286621	-0.1077276496887207
114	3.833333999999999	2.612102416992188	0.9662583827972412	0.0645183448791504	2.581129516601563	1.145430267333984	0.0602914924621582	2.570003662109375	1.290068496704102	0.06500047302246094	2.600482666015625	1.506826812744141	0.09836590576171875	2.570911499023437	1.471084365844727	0.1168417358398438	2.450721801757813	1.468718078613281	0.1978777084350586	2.21510986328125	1.348724105834961	0.103419792175293	2.094000366210937	1.403733108520508	-0.07789118957519531	2.024445129394532	1.396130828857422	-0.1326245193481445	2.040289611816406	1.445133758544922	-0.1341988983154297	2.030015869140625	1.385783767700195	-0.1810996398925781	2.6213115234375	1.470499450683594	0.07048134613037109	2.700618530273438	1.475940368652344	-0.03712930202484131	2.822039794921876	1.271229807535807	-0.07201306660970053	2.630479410807292	1.214144683837891	-0.2006463521321614	2.530901977539062	1.164333957672119	-0.1672881240844726
115	3.866667	2.6135810546875	0.966728964805603	0.06097313690185547	2.581977416992188	1.146251678466797	0.05836754989624023	2.57255712890625	1.291397216796875	0.06541493225097655	2.601014404296875	1.508881118774414	0.09917363739013672	2.571916625976562	1.472669219970703	0.1178047943115234	2.4492822265625	1.467361206054687	0.1954031372070313	2.21467041015625	1.346527053833008	0.09756513977050782	2.090510498046875	1.402942047119141	-0.08216992950439453	2.022940490722656	1.3960791015625	-0.1388955993652344	2.038361511230469	1.446711196899414	-0.1388098602294922	2.031118530273437	1.386907257080078	-0.1869982681274414	2.622057250976563	1.472793426513672	0.07099550247192382	2.697902709960937	1.479990173339844	-0.03957767868041992	2.806707600911459	1.270497395833333	-0.08081287129720051	2.614761555989583	1.216286427815755	-0.213665028889974	2.515560546875	1.171208190917969	-0.1940457916259766
116	3.9	2.612465942382812	0.9665894107818603	0.0569424057006836	2.578608276367188	1.145887115478516	0.05266684341430664	2.567395629882812	1.291184326171875	0.05816655731201172	2.597995239257813	1.508456787109375	0.09232097625732422	2.568953247070312	1.472317596435547	0.1113116836547852	2.447933959960937	1.467026763916015	0.1913811569213867	2.212270385742188	1.346152801513672	0.09559962081909179	2.084135986328125	1.399058547973633	-0.08149349594116211	2.021231628417969	1.396519165039062	-0.140404541015625	2.037292358398437	1.446797119140625	-0.1413123779296875	2.024335205078125	1.388741577148437	-0.1857426071166992	2.618298828125	1.472349151611328	0.06362775039672852	2.691987670898437	1.477825210571289	-0.04849532127380371	2.801826578776042	1.271807759602865	-0.09305599975585938	2.611731689453125	1.218936350504557	-0.2295047098795573	2.510471557617187	1.174643974304199	-0.21532568359375
117	3.966666999999999	2.609160888671875	0.964065013885498	0.05608057022094726	2.57606005859375	1.142577018737793	0.05400096893310546	2.565610961914063	1.287086273193359	0.06131834411621093	2.593260009765625	1.503293762207031	0.09760132598876953	2.5643623046875	1.466912139892578	0.1156747970581055	2.442859985351562	1.461649719238281	0.1938028335571289	2.208103515625	1.345943786621094	0.09520714950561524	2.080528686523437	1.395245132446289	-0.08105862045288087	2.02174072265625	1.395163131713867	-0.1409553527832031	2.037745178222656	1.444425064086914	-0.1427221298217773	2.029322875976562	1.384679168701172	-0.1865196533203125	2.614363037109375	1.467784545898438	0.06913659286499023	2.69284375	1.476791870117188	-0.03865614080429076	2.801861246744792	1.27604795328776	-0.08743981933593749	2.619953776041667	1.225112904866536	-0.2330958658854167	2.52391650390625	1.175899284362793	-0.2188956451416016
118	4	2.607848999023437	0.9641134119033814	0.05327800369262695	2.573545043945312	1.142300163269043	0.05073857498168945	2.561501708984375	1.286646713256836	0.05744380187988281	2.591529174804688	1.502460250854492	0.0931130485534668	2.5621650390625	1.466494064331055	0.1111965637207031	2.441354248046875	1.460732833862305	0.1906279678344727	2.205251708984375	1.346788833618164	0.09369101715087891	2.076074951171875	1.394341064453125	-0.08174895858764648	2.018506958007813	1.39505891418457	-0.1414200057983399	2.034516845703125	1.443660385131836	-0.1443660278320313	2.022341186523438	1.386000778198242	-0.1866873168945312	2.612301025390625	1.466654800415039	0.06484605407714844	2.691139282226563	1.472297271728515	-0.0427403450012207	2.804802815755208	1.277581807454427	-0.08986026000976562	2.625307779947917	1.225316477457682	-0.2377745666503906	2.528197265625	1.178229461669922	-0.2273462982177734
119	4.033334	2.60760791015625	0.9657087869644165	0.05244124984741211	2.572894287109375	1.143932403564453	0.04913035964965821	2.560542236328125	1.288385772705078	0.05530627059936524	2.588998901367187	1.504353179931641	0.09232372283935547	2.559925415039062	1.468017959594726	0.1102261505126953	2.439494873046875	1.463416854858398	0.1901903610229492	2.204920043945313	1.347112945556641	0.09206789016723632	2.07441796875	1.396099517822265	-0.08283026885986328	2.018119506835937	1.396698104858398	-0.1435650634765625	2.034421142578125	1.444484130859375	-0.1472853088378906	2.027265319824219	1.38716731262207	-0.190093620300293	2.610005981445313	1.468867034912109	0.06378768539428711	2.689468872070313	1.47745718383789	-0.04336810779571533	2.804152425130209	1.282426300048828	-0.09092908223470052	2.627067952473958	1.228977554321289	-0.2410120849609375	2.530182739257813	1.18223445892334	-0.2321668090820312
120	4.066666999999999	2.609591552734375	0.9659513025283812	0.05246772766113281	2.574879760742188	1.14442749786377	0.04914232254028321	2.562159301757813	1.289038208007812	0.05519988250732422	2.593334228515625	1.504458755493164	0.09467736053466798	2.563608642578125	1.468288833618164	0.1120850296020508	2.441420654296875	1.462699829101562	0.1898593521118164	2.205945068359375	1.345857559204102	0.09349940490722655	2.0771572265625	1.396345520019531	-0.08116944122314454	2.021220947265625	1.398094360351563	-0.1428196029663086	2.036506286621094	1.444259475708008	-0.1458304290771484	2.023275756835937	1.391904541015625	-0.1873285064697266	2.614082397460938	1.468952133178711	0.06582966232299806	2.694676879882812	1.474886108398437	-0.04106295824050903	2.815369059244791	1.286815093994141	-0.09135193888346355	2.639089274088542	1.230336247762044	-0.2420821940104167	2.5407958984375	1.187195465087891	-0.2350432891845703
121	4.1	2.609498901367187	0.9660243282318115	0.05486524963378906	2.576515258789063	1.145073226928711	0.05162751388549804	2.56514501953125	1.289949462890625	0.0579434814453125	2.596370239257812	1.505982009887695	0.09583236694335937	2.566323974609375	1.469995819091797	0.113290168762207	2.442536987304687	1.463777923583984	0.1892535400390625	2.207347534179688	1.345592712402344	0.09186877059936524	2.078654663085937	1.396285217285156	-0.08309429168701171	2.021740112304688	1.398158508300781	-0.1443926849365234	2.040117492675781	1.446983367919922	-0.1464657897949219	2.026954284667969	1.392902038574219	-0.1888736267089844	2.61740673828125	1.470100677490235	0.06748212051391601	2.700590454101563	1.475029403686523	-0.03775823163986206	2.821980305989583	1.285607482910156	-0.09057201639811197	2.646118326822917	1.229070627848307	-0.2416683553059896	2.545895385742187	1.189898193359375	-0.2365267944335938
122	4.133334	2.611211181640625	0.9649345607757569	0.08557244491577148	2.581212036132812	1.144733612060547	0.08351436996459961	2.572245239257812	1.289830902099609	0.09204683303833008	2.60197216796875	1.506143890380859	0.1308953857421875	2.57035546875	1.470463409423828	0.1460315780639648	2.441768676757812	1.461884185791016	0.2123154830932617	2.2121552734375	1.342465713500977	0.09967926788330078	2.0961708984375	1.398783248901367	-0.081966064453125	2.038040466308594	1.399165588378906	-0.1454804458618164	2.0500400390625	1.444862350463867	-0.1443927917480469	2.044761352539062	1.394832382202148	-0.1930996475219726	2.62493017578125	1.469862289428711	0.1046526069641113	2.719676025390625	1.474629867553711	0.009451079845428468	2.843145385742187	1.240649505615234	-0.01527752685546875	2.63825634765625	1.214610069274902	-0.0942225570678711	2.583414306640625	1.166850761413574	-0.03674851131439209
123	4.166667	2.609799682617187	0.9644399852752685	0.08223400497436523	2.57971142578125	1.144135414123535	0.08035054016113281	2.570696533203125	1.289152862548828	0.08892554855346679	2.60044677734375	1.505398590087891	0.1276084823608399	2.568952758789062	1.469702819824219	0.1429332580566406	2.440718017578125	1.461056274414062	0.2100313949584961	2.21055908203125	1.341808639526367	0.09894795608520507	2.094005737304688	1.398304565429688	-0.08222897338867187	2.035417907714844	1.398819778442383	-0.1453028259277344	2.048098388671875	1.444547546386719	-0.1446148681640625	2.042712463378906	1.394595565795898	-0.1930183410644531	2.623285034179688	1.469156387329102	0.1012246856689453	2.717002075195312	1.474844970703125	0.005129658222198487	2.851514973958333	1.250177159627279	0.004799377441406257	2.658326985677083	1.210633870442708	-0.1064794413248698	2.57604931640625	1.160825927734375	-0.05584482574462891
124	4.199999999999999	2.611871337890625	0.9640892820358277	0.08559855270385741	2.583516235351563	1.143964912414551	0.08275351333618164	2.575502319335937	1.288942291259766	0.09075561141967772	2.6001748046875	1.506031890869141	0.1287695922851562	2.569317993164063	1.469753219604492	0.1439324798583984	2.440510498046875	1.461207046508789	0.2102202453613281	2.210859130859375	1.341096923828125	0.09885446166992187	2.09565380859375	1.395741455078125	-0.08293803787231445	2.036405517578125	1.3964716796875	-0.1451685562133789	2.046336120605469	1.442684265136719	-0.1430876693725586	2.03991162109375	1.392710113525391	-0.1921143646240234	2.624047119140625	1.470128463745117	0.1027814788818359	2.719231811523438	1.481861480712891	0.008781301975250243	2.841382934570313	1.259684280395508	-0.03129016876220703	2.643405639648438	1.212280006408692	-0.0913022117614746	2.600028930664062	1.155532592773437	-0.04582985877990722
125	4.233333999999999	2.611216064453125	0.965761347770691	0.08884308624267578	2.5813876953125	1.145813049316406	0.08397539520263672	2.57200146484375	1.291175384521484	0.09059416198730469	2.597023803710938	1.507932968139648	0.1327867050170898	2.565788696289062	1.471364212036133	0.1469338684082031	2.4380966796875	1.462792144775391	0.2149703826904297	2.210053344726562	1.342305038452148	0.1001016006469727	2.098838500976563	1.396043487548828	-0.08541403198242187	2.037693237304687	1.395414703369141	-0.1467893600463867	2.047999877929688	1.442964492797852	-0.1443522720336914	2.045195617675781	1.390983505249023	-0.1954381866455078	2.62113623046875	1.472396408081055	0.1064424476623535	2.719989501953125	1.487632110595703	0.01644212532043457	2.84073046875	1.255684997558594	-0.01183023452758789	2.646528930664063	1.205384414672852	-0.07732193756103516	2.60030859375	1.143723178863525	-0.04631634521484375
126	4.266667	2.6101796875	0.9648269309997559	0.08854189300537109	2.580033935546875	1.144310203552246	0.0831235466003418	2.570220458984375	1.289265548706055	0.08918846893310547	2.595166748046875	1.505677185058594	0.1301039581298828	2.56416259765625	1.469232391357422	0.1446194458007812	2.4374033203125	1.462083847045899	0.2145329895019531	2.208551635742188	1.344442596435547	0.09990305709838868	2.096186889648437	1.394799591064453	-0.08693540573120118	2.03619775390625	1.393447738647461	-0.1484530410766602	2.042445678710938	1.44089567565918	-0.1457282257080078	2.039118774414062	1.387277740478515	-0.1942913818359375	2.619084716796875	1.47014225769043	0.1038035087585449	2.71547119140625	1.483588836669922	0.01156849765777588	2.849022094726562	1.264611694335938	-0.01077888107299805	2.653573364257812	1.20562385559082	-0.06967125701904298	2.606981811523438	1.144491107940674	-0.0361779727935791
127	4.333333999999999	2.61478125	0.9667156028747559	0.08920577239990235	2.584373046875	1.14716625213623	0.08437016677856446	2.574497314453125	1.292885681152344	0.09114814758300781	2.599228881835938	1.511174835205078	0.1283074951171875	2.567939697265625	1.474812530517578	0.1433372116088867	2.439748657226563	1.465018218994141	0.2120520935058594	2.208591186523438	1.343550735473633	0.1027424125671387	2.100057373046875	1.391454940795898	-0.0903061752319336	2.035019897460938	1.387389862060547	-0.1495877380371094	2.046003784179687	1.436970504760742	-0.1462986526489258	2.036369201660156	1.382654754638672	-0.19612548828125	2.623493774414063	1.474967864990234	0.1027610321044922	2.722274780273438	1.48632096862793	0.0117757453918457	2.855055908203125	1.264921127319336	-0.00791302108764648	2.656910888671875	1.212034194946289	-0.06866339874267578	2.6077158203125	1.148908939361572	-0.03706930732727051
128	4.366667	2.617626586914063	0.9669542121887207	0.0883568115234375	2.587999267578125	1.147821731567383	0.08495679473876952	2.57884033203125	1.293700500488281	0.09288700866699219	2.600851196289062	1.513475341796875	0.1254429244995117	2.56992041015625	1.47706559753418	0.1412235565185547	2.443180419921875	1.47152555847168	0.212456672668457	2.214795288085938	1.34596630859375	0.101057056427002	2.111413208007813	1.396716537475586	-0.09575405883789062	2.041031677246094	1.384552047729492	-0.1516998519897461	2.045868225097657	1.432932312011719	-0.147127685546875	2.041714416503906	1.383504425048828	-0.1997132339477539	2.625661010742188	1.476876190185547	0.1006822319030762	2.724220825195312	1.488567413330078	0.009188691139221191	2.859811279296875	1.26454264831543	-0.004503379821777349	2.660113037109375	1.212812728881836	-0.0702291488647461	2.611348754882813	1.149804626464844	-0.0374449291229248
129	4.4	2.619213989257813	0.9671821432113648	0.09032815551757813	2.589829833984375	1.14835572052002	0.08626349639892578	2.580282836914063	1.294416580200195	0.09335308837890624	2.59956103515625	1.51487060546875	0.1255037994384766	2.56872412109375	1.478134353637695	0.1410086364746094	2.43984228515625	1.470346939086914	0.2088427810668945	2.212084350585938	1.340450164794922	0.09971990585327148	2.111133422851562	1.390972030639648	-0.09856903457641603	2.041038696289062	1.38076611328125	-0.1525175323486328	2.039604858398437	1.427467971801758	-0.1461258544921875	2.03775439453125	1.377739761352539	-0.200337387084961	2.625160766601562	1.478390426635742	0.1011742324829102	2.724237060546875	1.491211242675781	0.009982194900512695	2.863179565429688	1.267529800415039	-0.004260875701904296	2.663582397460937	1.213486289978027	-0.07014695358276368	2.610955444335938	1.151046531677246	-0.03831602668762207
130	4.433334	2.621030517578125	0.9667627143859863	0.09260285949707031	2.590757080078125	1.147751815795898	0.08772091674804688	2.58057373046875	1.293808074951172	0.09400563430786132	2.60113134765625	1.514288238525391	0.1247803115844727	2.57011669921875	1.477839981079102	0.1405651321411133	2.440336547851563	1.470826126098633	0.2068356094360352	2.211794311523438	1.33903791809082	0.1012042694091797	2.108357177734375	1.389884765625	-0.09540685653686523	2.038963623046875	1.378444732666016	-0.1512458877563477	2.044522399902344	1.427110061645508	-0.1470358810424805	2.039302124023437	1.376591857910156	-0.2002039413452149	2.626487182617187	1.477516326904297	0.1006258697509766	2.726854125976563	1.491308410644531	0.01096184062957764	2.867040405273437	1.264675079345703	-0.002109634399414057	2.66870068359375	1.214515892028809	-0.07188877487182617	2.610064697265625	1.16644446182251	-0.04162337684631347
131	4.466666999999999	2.621845947265625	0.9666448078155518	0.09291150665283203	2.59169189453125	1.147675598144531	0.0878861083984375	2.58139599609375	1.293743927001953	0.09392492294311525	2.601257202148437	1.514385894775391	0.1242341613769531	2.57035546875	1.477858413696289	0.1401074600219727	2.440589233398438	1.470378555297851	0.2065013275146484	2.212511962890625	1.338014282226562	0.1005951843261719	2.109213134765625	1.389158996582031	-0.09602212905883789	2.039632873535156	1.377508071899414	-0.1517259368896484	2.045081420898438	1.426302597045898	-0.1473105316162109	2.040499267578125	1.375671646118164	-0.2010681228637695	2.626732421875	1.477647125244141	0.1001462059020996	2.727267211914063	1.491732727050781	0.01068863296508789	2.867210693359375	1.26484651184082	-0.001824623107910157	2.6687001953125	1.216111206054688	-0.07218934249877929	2.61023779296875	1.170839500427246	-0.04232323455810547
132	4.5	2.622992919921875	0.9685084571838378	0.09377736282348634	2.592051879882812	1.149429573059082	0.08912751770019531	2.581199340820312	1.295450714111328	0.09549611282348633	2.59980126953125	1.516192260742188	0.1261313018798828	2.568941772460938	1.479504409790039	0.1417551651000977	2.43826318359375	1.471795684814453	0.2066857681274414	2.2111962890625	1.338502334594726	0.09977755737304687	2.109501831054688	1.389101379394531	-0.09771593475341797	2.039587585449219	1.378387756347656	-0.151994873046875	2.043180908203125	1.426765594482422	-0.1470740814208985	2.040019226074219	1.375676208496094	-0.2020339431762695	2.625639038085938	1.47958544921875	0.1021939315795898	2.725781616210937	1.492787841796875	0.0121011848449707	2.870018676757812	1.267167587280273	0.001238967895507814	2.671913330078125	1.216860511779785	-0.07113750457763672	2.610716430664063	1.171773345947266	-0.04227214050292968
133	4.533334	2.62266845703125	0.9689089756011964	0.09333456039428711	2.591185913085938	1.14960026550293	0.08871886444091798	2.579055297851562	1.295403823852539	0.0942846794128418	2.59785107421875	1.516138381958008	0.1232919311523437	2.567038940429687	1.479616485595703	0.1392578811645508	2.436586181640625	1.471868835449219	0.2043786468505859	2.2112001953125	1.334635589599609	0.09929032516479491	2.107662841796875	1.391930297851562	-0.09422204208374024	2.035135986328125	1.380417953491211	-0.1439092483520508	2.038293518066406	1.425144561767578	-0.1415152893066406	2.040254150390625	1.372441909790039	-0.1992569808959961	2.623581787109375	1.47938021850586	0.09954827499389649	2.722661743164062	1.491058517456055	0.00826621723175049	2.880512939453125	1.274179504394531	0.006864162445068357	2.678369018554688	1.221800643920898	-0.06748558807373047	2.615593017578125	1.173139907836914	-0.03806270980834961
134	4.6	2.623218383789062	0.9754771208763122	0.09960501098632812	2.59148779296875	1.156729331970215	0.09718499374389648	2.577572631835937	1.302604995727539	0.1027193565368652	2.591641357421875	1.524885971069336	0.1279805450439453	2.56220751953125	1.487746185302735	0.1456199951171875	2.4298486328125	1.471058807373047	0.2088572998046875	2.21325927734375	1.304242660522461	0.1270174331665039	2.14791845703125	1.400284606933594	-0.06772672653198242	2.073144287109375	1.381417846679688	-0.1093836479187012	2.05656298828125	1.413443634033203	-0.09325176239013672	2.068796264648437	1.378393737792969	-0.1593024139404297	2.617631225585938	1.488290954589844	0.1037743225097656	2.713576049804687	1.492473098754883	0.008028156280517578	2.86506298828125	1.264126327514648	-0.006862251281738278	2.663384033203125	1.220663024902344	-0.08106790924072266	2.6094130859375	1.170229423522949	-0.05219271850585937
135	4.633334	2.624156860351563	0.9746418652534485	0.09452012252807618	2.59193359375	1.155717681884766	0.09243399429321289	2.578217651367187	1.301497833251953	0.09820870208740234	2.5970888671875	1.523439300537109	0.1213872756958008	2.568585571289062	1.48675862121582	0.1413745956420898	2.44231103515625	1.46527670288086	0.214081916809082	2.227016845703125	1.288913711547852	0.151811149597168	2.155486572265625	1.388200180053711	-0.03818131256103516	2.076439697265625	1.370208450317383	-0.07360953521728517	2.06014453125	1.401736831665039	-0.05244981002807617	2.072144287109375	1.368346588134766	-0.1146799583435059	2.620689086914062	1.486487060546875	0.09542546081542969	2.705994506835937	1.482445465087891	-0.009849941223859788	2.816188110351563	1.23977938079834	-0.05418479156494141	2.62152783203125	1.21922135925293	-0.121919932047526	2.556816284179687	1.178756900787354	-0.06018241119384765
136	4.666667	2.626894897460938	0.9775558938980102	0.1011833915710449	2.59073193359375	1.157884658813477	0.09829630661010742	2.57492236328125	1.303796295166016	0.1032632369995117	2.596463256835937	1.525717407226562	0.123566162109375	2.569684692382812	1.489254852294922	0.1460925827026367	2.456013427734375	1.461854583740234	0.2358674011230469	2.247614501953125	1.268844123840332	0.2134327392578125	2.182634521484375	1.37425764465332	0.0138960942029953	2.1028251953125	1.369968872070312	-0.0399205207824707	2.101851684570312	1.383948608398438	-0.03654415893554687	2.10215087890625	1.379295349121094	-0.08683635330200196	2.617596069335938	1.488555633544922	0.09589606857299804	2.698150024414063	1.479349060058594	-0.01256227922439575	2.815967529296875	1.22206143951416	-0.04455289077758789	2.594299926757813	1.178085235595703	-0.1031989593505859	2.549002807617188	1.185626964569092	-0.04346287631988525
137	4.699999999999999	2.633484619140625	0.9884746413230896	0.09823435211181641	2.595471313476563	1.167238143920899	0.09696391677856445	2.5787646484375	1.312203552246094	0.1032037887573242	2.601522583007813	1.532491271972656	0.1242779693603516	2.576750732421875	1.495949203491211	0.1482227401733399	2.473683471679688	1.469482070922852	0.2487107849121094	2.288980590820312	1.256321701049805	0.2683734741210937	2.232476440429688	1.374862152099609	0.07597938346862793	2.1544404296875	1.365716491699219	0.02509243774414063	2.140852661132812	1.387955261230469	0.04640222644805908	2.153378173828125	1.382173492431641	-0.01653816437721253	2.620353393554688	1.495935470581055	0.09480401229858398	2.689239379882812	1.488665863037109	-0.02070600843429566	2.816440551757813	1.240173576354981	-0.07148376083374024	2.592301879882813	1.290367126464844	-0.113188549041748	2.519731323242188	1.277273666381836	-0.08711182785034179
138	4.733333999999999	2.644478515625	0.9843891105651856	0.0990567398071289	2.611065063476563	1.163659126281738	0.09655368041992188	2.600674438476562	1.308834121704102	0.102681510925293	2.621169311523437	1.52923046875	0.1182793388366699	2.600976440429688	1.492566253662109	0.1458029403686524	2.51362353515625	1.474591049194336	0.2616681594848633	2.363429565429688	1.247824867248535	0.3303840179443359	2.27954443359375	1.336070007324219	0.1320425872802734	2.202489990234375	1.325962356567383	0.08403578186035156	2.181507446289062	1.321250946044922	0.1040019378662109	2.199387084960938	1.321353988647461	0.03800701522827148	2.636359375	1.492813568115234	0.08679514694213868	2.672485595703125	1.474460983276367	-0.04117214393615723	2.751423095703125	1.206701751708984	-0.1114160423278809	2.54178759765625	1.299939895629883	-0.1435005111694336	2.500634521484375	1.38602848815918	-0.1077507705688477
139	4.799999999999999	2.637427978515625	0.9957802352905273	0.09419347381591797	2.618544677734375	1.172408813476562	0.09740539932250977	2.598999877929687	1.313343032836914	0.1018976325988769	2.584852172851563	1.525199462890625	0.1233151702880859	2.576282592773437	1.486242492675781	0.1510328369140625	2.514244873046875	1.443750137329102	0.2666326446533203	2.474520629882813	1.197140762329101	0.379365478515625	2.382389770507813	1.253940628051758	0.1783206176757813	2.313030639648438	1.258390853881836	0.1957685775756836	2.242568237304687	1.309848220825195	0.1534442367553711	2.36748974609375	1.281155838012695	0.1242427978515625	2.599978393554688	1.494161895751953	0.08939696502685547	2.634886474609375	1.491612335205078	-0.0305643310546875	2.63389111328125	1.296997009277344	-0.2124089431762695	2.40894287109375	1.350966613769531	-0.1875470657348633	2.388872192382812	1.422812606811523	-0.2540947570800781
140	4.833333999999999	2.64887451171875	0.9844543991088868	0.09650708389282225	2.625975463867188	1.162321914672852	0.09186579132080078	2.6137890625	1.305392318725586	0.09170781326293945	2.631168212890625	1.522643188476562	0.1038249359130859	2.622141235351562	1.485754516601562	0.1351777420043945	2.560859008789063	1.472917633056641	0.2637901306152344	2.645700561523437	1.244057540893555	0.3950993347167969	2.501617553710938	1.276073104858398	0.2153757553100586	2.431016967773438	1.223708908081055	0.2378315582275391	2.354283203125	1.184899627685547	0.1881170806884765	2.411743774414062	1.207782279968262	0.1607702331542969	2.63648388671875	1.487548858642578	0.06902231216430664	2.61939794921875	1.469978500366211	-0.06117663955688477	2.445728149414062	1.318290267944336	-0.2264418334960938	2.220761108398437	1.382276107788086	-0.1964447555541992	2.138514526367187	1.391208801269531	-0.2354550476074219
141	4.866667	2.661200439453125	0.9822804117202759	0.08738452529907227	2.636330322265625	1.159864494323731	0.08012335968017578	2.6214326171875	1.302836120605469	0.07747271347045898	2.643774780273437	1.519591094970703	0.08801572799682617	2.637171752929687	1.482864135742187	0.1201150665283203	2.602914306640625	1.47624885559082	0.259487808227539	2.687444417317708	1.267634155273438	0.3672686564127605	2.475160970052083	1.255092071533203	0.2722892150878906	2.402709106445312	1.212473236083984	0.2449523162841797	2.42266650390625	1.21124666595459	0.2131027603149414	2.4370146484375	1.196303298950195	0.170344856262207	2.645064086914062	1.484461517333985	0.05278792953491211	2.61141943359375	1.476595092773437	-0.07527330780029297	2.407671264648438	1.359880966186523	-0.2346796875	2.174690551757812	1.392295471191406	-0.2107051467895508	2.0841748046875	1.36733171081543	-0.2505635986328125
142	4.933334	2.647256469726562	0.9727180557250976	0.09489593505859376	2.618185791015625	1.149071273803711	0.0835441436767578	2.607816650390625	1.291940444946289	0.08105988311767579	2.62522802734375	1.508031280517578	0.09552834701538085	2.621378051757812	1.470337280273438	0.1269161224365234	2.601199829101563	1.460533203125	0.2678612213134766	2.698059814453125	1.222828536987305	0.3484064025878906	2.490351684570313	1.204381629943848	0.2719149627685546	2.48992041015625	1.195308280944824	0.1759208908081055	2.45488232421875	1.222778198242187	0.2073503646850586	2.542342041015625	1.234572662353516	0.2052229995727539	2.625408081054688	1.474127655029297	0.05959322547912597	2.596298950195313	1.476250747680664	-0.06881248092651368	2.377379516601562	1.389281478881836	-0.2256901626586914	2.144779296875	1.421703140258789	-0.2227650985717773	2.060028686523437	1.386523178100586	-0.2550055999755859
143	4.966666999999999	2.648544189453125	0.9685182704925537	0.09603992462158203	2.616738403320312	1.146012351989746	0.08271754455566406	2.603714111328125	1.289801605224609	0.07794796752929686	2.623779296875	1.508038589477539	0.08976992797851563	2.621228515625	1.470243957519531	0.1218993949890137	2.595465942382813	1.455339797973633	0.2611541137695312	2.720206787109375	1.229968742370605	0.3475651702880859	2.514361083984375	1.199300354003906	0.2705906219482422	2.514374755859375	1.198041946411133	0.1753105621337891	2.469244750976562	1.218041168212891	0.2082208633422852	2.543590209960938	1.236294403076172	0.2183580703735352	2.621811157226563	1.473507080078125	0.05386120414733887	2.581834228515625	1.46940657043457	-0.07246183013916016	2.338117919921875	1.390173324584961	-0.1985273208618164	2.101623168945312	1.400600067138672	-0.2159889831542969	2.103310546875	1.352805297851563	-0.2780408935546875
144	5	2.6477548828125	0.9668023433685302	0.09621066284179688	2.61321630859375	1.143421951293945	0.08237092208862304	2.5966826171875	1.286631378173828	0.07654313278198242	2.621016845703125	1.50424836730957	0.08930164337158203	2.616018798828125	1.466558456420898	0.1210493202209473	2.590346801757812	1.447942947387695	0.2587130432128906	2.721366455078125	1.223285987854004	0.3413671264648438	2.510773193359375	1.197362815856934	0.2713557434082031	2.50817236328125	1.198215278625488	0.1755390243530273	2.467611206054688	1.216490173339844	0.2070955505371094	2.543384033203125	1.23269945526123	0.2156199264526367	2.620060791015625	1.469763687133789	0.05356690788269043	2.581260986328125	1.469438842773438	-0.07261406326293945	2.340001831054687	1.384335052490234	-0.1986019592285156	2.10459521484375	1.394891494750977	-0.2163926086425781	2.066902648925781	1.373059661865234	-0.2930871429443359
145	5.033334	2.6485458984375	0.9657517280578614	0.09510198974609374	2.614275634765625	1.142456619262695	0.08197289657592774	2.596048095703125	1.285410140991211	0.07561190795898437	2.620747802734375	1.503000747680664	0.08615720367431641	2.616089477539063	1.465590744018555	0.1182432708740234	2.590537719726562	1.448550308227539	0.2558646697998047	2.718938720703125	1.222116592407227	0.339423583984375	2.507616088867188	1.199370422363281	0.2696207580566407	2.503359497070313	1.195958267211914	0.1743325042724609	2.46285791015625	1.2139892578125	0.2055244445800781	2.53622412109375	1.231815940856934	0.2148651809692383	2.619330810546875	1.468241638183594	0.05079338073730469	2.57947705078125	1.46782682800293	-0.0749030990600586	2.338209716796875	1.383314575195313	-0.2013293304443359	2.102740600585937	1.392762847900391	-0.2178180923461914	2.064466857910157	1.37358871459961	-0.2935254058837891
146	5.1	2.650945190429687	0.9640313167572021	0.096457275390625	2.6173701171875	1.141165641784668	0.08370237350463867	2.594947143554688	1.283659912109375	0.07551594924926758	2.622024658203125	1.50149772644043	0.08298270797729493	2.617377563476563	1.464516204833984	0.1157081451416016	2.591300903320312	1.446274200439453	0.2532565460205078	2.722637939453125	1.222887741088867	0.3416147766113281	2.510313842773438	1.194028541564941	0.2715664825439453	2.51175244140625	1.192669525146484	0.1751041564941406	2.472619262695313	1.208411628723145	0.2082061538696289	2.54014697265625	1.227465621948242	0.2150556488037109	2.619817016601563	1.466212692260742	0.04797440719604492	2.577762451171875	1.466201507568359	-0.07755892944335938	2.343099487304688	1.380480224609375	-0.2156428146362305	2.107491455078125	1.387346099853516	-0.2325590972900391	2.10948388671875	1.382194641113281	-0.31940869140625
147	5.133334	2.652077392578125	0.9634833831787109	0.09722004318237304	2.619117065429688	1.140729751586914	0.08414487838745116	2.596376831054688	1.283151153564453	0.07539346694946289	2.622624145507813	1.50112922668457	0.08208065032958983	2.617159301757813	1.464301803588867	0.1148080596923828	2.5871552734375	1.448187728881836	0.2522742156982422	2.724031372070312	1.229393577575684	0.3442422790527344	2.5127919921875	1.192432426452637	0.2708300476074219	2.516102294921875	1.19223991394043	0.1744285430908203	2.478940795898438	1.207411247253418	0.2055637893676758	2.537524536132812	1.230063865661621	0.2156946640014648	2.621495361328125	1.465648986816406	0.04738799667358398	2.58549755859375	1.466059799194336	-0.07898682403564453	2.348864501953125	1.382667739868164	-0.2152328643798828	2.1134013671875	1.385496871948242	-0.2382954483032227	2.10600439453125	1.400552062988281	-0.3218594970703125
148	5.199999999999999	2.652424194335937	0.9664737930297851	0.09656926727294922	2.61868359375	1.143810531616211	0.08148760604858399	2.595841674804688	1.286438705444336	0.07154407882690431	2.622240112304687	1.504844451904297	0.07834311294555665	2.61596337890625	1.468050735473633	0.1111793251037598	2.582096435546875	1.448012802124024	0.2476780395507813	2.717423095703125	1.232382751464844	0.3494784088134766	2.509331298828125	1.195219482421875	0.2662595062255859	2.517921875	1.190052505493164	0.1709185791015625	2.478409790039063	1.205751434326172	0.20258251953125	2.528955932617188	1.234369094848633	0.2149447631835938	2.621876220703125	1.469189987182617	0.04355446052551269	2.584029418945312	1.464827728271484	-0.08177389526367188	2.343808471679687	1.384967559814453	-0.2143679275512695	2.109923706054688	1.385764038085938	-0.2484549560546875	2.098455322265625	1.397101257324219	-0.3294771728515625
149	5.233333999999999	2.6535078125	0.9681285572052002	0.0967684555053711	2.618900146484375	1.146272483825684	0.08111537933349609	2.59539794921875	1.289573287963867	0.07078459167480469	2.6256376953125	1.508717803955078	0.07944963073730468	2.618159545898437	1.471676345825195	0.1120729446411133	2.578501953125	1.451329025268555	0.2470113983154297	2.706287719726562	1.232971366882324	0.3538363342285156	2.503924194335937	1.193515167236328	0.2605227203369141	2.517255981445312	1.18742227935791	0.1654972534179688	2.473891235351562	1.204257957458496	0.1972550277709961	2.522164428710937	1.235641181945801	0.2127654800415039	2.6252060546875	1.473024642944336	0.04428936576843262	2.584436157226563	1.467943298339844	-0.08157079696655273	2.347180786132812	1.381286148071289	-0.2175846786499023	2.112624877929687	1.388556625366211	-0.2510882568359375	2.095599609375	1.411599731445313	-0.3289930419921875
150	5.266667	2.663964599609375	0.9780331726074218	0.09496781158447265	2.628550415039062	1.156511123657227	0.07734546661376954	2.60342236328125	1.299918502807617	0.06506935119628907	2.63590283203125	1.519609222412109	0.07603328323364258	2.627531005859375	1.482286575317383	0.1085137786865234	2.590588012695313	1.463185363769531	0.24753369140625	2.70583837890625	1.238202875773112	0.3436137288411458	2.48483203125	1.176568730672201	0.2843907470703125	2.455346313476563	1.166604423522949	0.1843290328979492	2.450675048828125	1.173392478942871	0.1949347152709961	2.484603271484375	1.211077476501465	0.2074300537109375	2.6356337890625	1.483996444702149	0.04028553199768067	2.599341796875	1.47550178527832	-0.08776564407348633	2.359248657226563	1.388478652954102	-0.2199785461425781	2.12264453125	1.385956680297852	-0.2466603546142578	2.098510986328125	1.412443908691406	-0.3123656005859375
151	5.299999999999999	2.665575805664062	0.9840406150817871	0.08949024581909179	2.632218872070312	1.163797538757324	0.07161416244506837	2.615226806640625	1.309305435180664	0.06220907974243164	2.643794067382813	1.530451202392578	0.07294532775878906	2.636097900390625	1.492924102783203	0.1057576332092285	2.599439086914063	1.48059390258789	0.2476494903564453	2.688419108072917	1.265260294596354	0.347759989420573	2.470500162760417	1.183006459554036	0.2979670613606771	2.408369750976562	1.144622314453125	0.2242109146118164	2.422073608398438	1.174849983215332	0.2300838394165039	2.437185546875	1.197268623352051	0.2246932601928711	2.64416357421875	1.494607040405274	0.03694536018371582	2.614512329101562	1.4841552734375	-0.09419525146484375	2.38766064453125	1.371529998779297	-0.2333718414306641	2.150171997070313	1.37351741027832	-0.2685229644775391	2.11269189453125	1.421470153808594	-0.3239306640625
152	5.366667	2.641071655273437	0.9745878615379333	0.09722172927856446	2.60468212890625	1.155479209899902	0.0807441062927246	2.589206909179687	1.302692993164063	0.07581985092163085	2.624077392578125	1.524822601318359	0.090515869140625	2.608017333984375	1.48782568359375	0.121544189453125	2.52757958984375	1.462475021362305	0.2424375686645508	2.589890014648438	1.193162742614746	0.2974932861328125	2.461559936523438	1.325214019775391	0.1846001205444336	2.5033251953125	1.346322532653809	0.1593019104003906	2.485146240234375	1.41062767791748	0.22304931640625	2.45962890625	1.386546188354492	0.1703975296020508	2.630610229492187	1.488046234130859	0.05543521690368652	2.633720825195312	1.475512603759765	-0.07855315399169921	2.4289169921875	1.337712326049805	-0.2321600036621094	2.189369873046875	1.352405471801758	-0.2746735687255859	2.091742919921875	1.382978118896484	-0.2865049133300781
153	5.4	2.635798706054687	0.9815190331935882	0.1037029991149902	2.600099243164062	1.162448097229004	0.08812485122680663	2.585924682617187	1.309680328369141	0.08451657867431642	2.6201083984375	1.531812194824219	0.09679029846191406	2.6005390625	1.495803527832031	0.126839714050293	2.501767700195312	1.470220947265625	0.233964729309082	2.512095703125	1.197158401489258	0.3111644897460938	2.431399291992188	1.340852966308594	0.1645334014892578	2.507846069335938	1.36204264831543	0.1273310203552246	2.499541870117187	1.400727111816406	0.1511628570556641	2.4705673828125	1.396591598510742	0.09626165390014649	2.630272338867187	1.494067337036133	0.06371399307250977	2.654479248046875	1.471542861938476	-0.06727148056030273	2.472756958007813	1.307879409790039	-0.2240093154907227	2.242351928710938	1.376212951660156	-0.2625435333251953	2.171629516601563	1.452144561767578	-0.2725007553100586
154	5.433334	2.634040649414063	0.990698507785797	0.1040335731506348	2.597300659179687	1.169325798034668	0.08242768859863281	2.580610107421875	1.314984497070313	0.07392994308471679	2.617264770507813	1.534582153320312	0.09577701568603517	2.591499877929687	1.499056015014649	0.1207681274414062	2.477960693359375	1.469530303955078	0.2098370666503906	2.388718872070313	1.203531661987305	0.2583768463134766	2.400335571289062	1.371601608276367	0.09331108856201172	2.476516845703125	1.394462554931641	0.08841751670837403	2.479387573242188	1.440169052124023	0.1111451454162598	2.508958862304687	1.425134735107422	0.06573734474182129	2.63255419921875	1.497131591796875	0.0649255599975586	2.683860107421875	1.474294326782227	-0.05803886985778809	2.573999267578125	1.264132881164551	-0.2205769271850586	2.377349731445313	1.38860693359375	-0.2216429901123047	2.297211181640625	1.405459884643555	-0.2578964767456055
155	5.5	2.623556518554687	0.9882787959575653	0.09051044845581055	2.585273803710938	1.166877136230469	0.07184626770019531	2.568515502929688	1.312649108886719	0.06592995834350586	2.592704467773437	1.534172912597656	0.07771920776367187	2.568700805664062	1.498642578125	0.1041088027954102	2.460090942382813	1.49047087097168	0.1955725936889648	2.302953125	1.264905456542969	0.186849308013916	2.331342895507813	1.406247756958008	0.0004990158081054699	2.380129760742188	1.427577621459961	-0.03498229980468751	2.384765747070313	1.484741729736328	-0.0347569808959961	2.433057739257813	1.447144943237305	-0.03708890533447266	2.610350463867188	1.496246353149414	0.04882037734985351	2.671104858398437	1.469540176391602	-0.06914206123352051	2.664015502929687	1.224810050964356	-0.1777485961914063	2.466061279296875	1.349592361450195	-0.2058120422363282	2.39094873046875	1.353684188842773	-0.2146576385498047
156	5.533334	2.613869140625	0.9799347252845765	0.09884209823608399	2.5743623046875	1.157698661804199	0.07774096679687501	2.556423950195312	1.303054595947266	0.06980334091186524	2.574443603515625	1.525049682617187	0.08015499114990235	2.54999560546875	1.489060455322265	0.1056744766235352	2.436029907226563	1.492460113525391	0.1885662002563477	2.272626953125	1.286741333007813	0.1774794425964356	2.288951538085938	1.392427047729492	-0.0294023323059082	2.30778955078125	1.416252212524414	-0.07267182922363281	2.321745239257813	1.462558074951172	-0.07747286987304686	2.372204345703125	1.428595718383789	-0.07903244781494141	2.594503662109375	1.487481506347656	0.05268490982055665	2.65951611328125	1.462652328491211	-0.05976177024841309	2.699614624023438	1.195814826965332	-0.1041122550964355	2.477881225585937	1.23940705871582	-0.1648301849365234	2.43660107421875	1.219526542663574	-0.1806978607177734
157	5.6	2.6047841796875	0.9842800352573395	0.09881113052368164	2.569937377929688	1.162193389892578	0.07825516891479492	2.55429833984375	1.307149871826172	0.07188056182861328	2.571668212890625	1.527298400878906	0.09383197021484375	2.541740234375	1.491118392944336	0.1116303024291992	2.415639770507813	1.50125651550293	0.1642334671020508	2.239521606445313	1.343836669921875	0.09901141166687011	2.246708740234375	1.39335307820638	-0.07428324890136719	2.28988818359375	1.423714752197266	-0.1498634185791016	2.290539306640625	1.486916854858399	-0.1234916839599609	2.345311889648437	1.405029022216797	-0.09439950561523439	2.597033081054688	1.490458572387695	0.0705542106628418	2.676712768554688	1.48368473815918	-0.02511162185668945	2.735803466796875	1.218033515930176	0.009600185394287107	2.5556181640625	1.209685905456543	-0.1157848052978516	2.51692529296875	1.207542510986328	-0.1212410717010498
158	5.633334	2.6093251953125	0.9755176639556885	0.0966551628112793	2.5747412109375	1.153459739685059	0.07904369354248048	2.557385986328125	1.297976089477539	0.07387436294555665	2.575531616210937	1.517550369262695	0.09653664779663086	2.54377685546875	1.481759658813476	0.1111151580810547	2.407577026367187	1.488929534912109	0.1539960403442383	2.210258178710937	1.341294998168945	0.04093191528320313	2.239218383789062	1.402022872924805	-0.1793778686523438	2.296477172851563	1.399545593261719	-0.2068622512817383	2.298145751953125	1.408346694946289	-0.202064712524414	2.33857080078125	1.372912353515625	-0.1476290893554688	2.602262573242188	1.480502883911133	0.07633509063720703	2.686605102539063	1.4708486328125	-0.01328676986694336	2.7653798828125	1.224305076599121	0.05298750495910644	2.594569946289063	1.231859100341797	-0.07813507461547851	2.536326293945312	1.235329399108887	-0.05772838020324707
159	5.666667	2.604253784179687	0.9752411222457886	0.09078561401367187	2.568308227539062	1.152924407958984	0.07461216735839843	2.550191772460938	1.297250839233398	0.07045010375976563	2.570555297851563	1.516263641357422	0.09333423614501954	2.538348266601563	1.480873168945313	0.1076214904785156	2.398234985351563	1.483993438720703	0.1438325347900391	2.194501953125	1.358689605712891	0.004761966705322265	2.199922241210937	1.386845886230469	-0.2181843414306641	2.255271240234375	1.368502151489258	-0.257925765991211	2.262644653320312	1.370946212768555	-0.2641331787109375	2.282998168945312	1.381682312011719	-0.1898997955322266	2.596983642578125	1.478983795166016	0.07335640716552734	2.691883911132813	1.471098937988281	-0.01284263229370117	2.71695263671875	1.23122811126709	0.02060680389404298	2.611773518880208	1.238944351196289	-0.1215099945068359	2.48510400390625	1.247654991149902	-0.1217665557861328
160	5.699999999999999	2.607896118164063	0.9765030422210694	0.08773081207275391	2.568989135742187	1.153150085449219	0.06938650512695313	2.5499482421875	1.297224227905273	0.0652757797241211	2.572276000976562	1.51545654296875	0.09252450561523437	2.538446655273438	1.480554443359375	0.1041767578125	2.397887573242187	1.483371673583984	0.1348765182495117	2.202102294921875	1.361942291259766	-0.0134727783203125	2.225168701171875	1.402621292114258	-0.2270641937255859	2.286251831054687	1.38499560546875	-0.2656770477294922	2.298394897460938	1.393204055786133	-0.2692840118408203	2.33061376953125	1.381923797607422	-0.1970602111816406	2.599547119140625	1.477909164428711	0.07380509185791015	2.70249462890625	1.472385375976562	-0.005976497441530228	2.720585693359375	1.232618789672852	0.01492420959472656	2.629664632161458	1.229031412760417	-0.1402129821777344	2.490727783203125	1.23419312286377	-0.1483384857177734
161	5.733333999999999	2.609501831054688	0.9774115796089172	0.08808486175537109	2.570892333984375	1.154476409912109	0.07077080154418945	2.550021362304688	1.298481735229492	0.06584617614746094	2.571334350585937	1.516840881347656	0.09592667388916015	2.537101928710937	1.481780166625976	0.1061386871337891	2.396005249023438	1.484024627685547	0.1327410736083984	2.19806103515625	1.370537033081055	-0.02464402580261231	2.230532104492188	1.404135223388672	-0.2323650436401367	2.299802612304688	1.374350982666016	-0.2779302520751953	2.349456176757813	1.36875651550293	-0.2863864593505859	2.3384306640625	1.397071884155273	-0.2030167846679687	2.599281494140625	1.479392959594727	0.07773818588256837	2.705562255859375	1.476320037841797	0.002282907962799072	2.725525024414063	1.232270790100098	0.01573830795288086	2.641773600260417	1.235772913614909	-0.1441743927001953	2.499699462890625	1.233791625976563	-0.1555092010498047
162	5.799999999999999	2.608234008789062	0.9793026633262634	0.08868542861938478	2.569760864257812	1.156270584106445	0.07187515258789062	2.547386840820312	1.299858856201172	0.06586514663696288	2.568181640625	1.517928100585937	0.09768476486206054	2.53393701171875	1.482801513671875	0.1072471542358398	2.39138671875	1.481476654052734	0.1295195159912109	2.196997436523437	1.374798431396484	-0.0389654712677002	2.22397802734375	1.407253234863281	-0.2465900802612305	2.292361328125	1.367790985107422	-0.2951057739257812	2.329931884765625	1.359134704589844	-0.2997653961181641	2.334025512695312	1.388069137573242	-0.2266886444091797	2.596290161132813	1.480628540039063	0.07957348251342773	2.701965942382812	1.476452789306641	0.003590722084045411	2.722644409179687	1.235481887817383	0.01732902908325196	2.640219156901042	1.241056416829427	-0.1405744425455729	2.496122680664063	1.239151405334473	-0.1530369186401367
163	5.833333999999999	2.609419921875	0.9838471336364746	0.08426021575927735	2.570559326171875	1.161087066650391	0.0673987922668457	2.54811279296875	1.304987243652344	0.06179876708984375	2.567847412109375	1.523555511474609	0.09416214370727538	2.533119140625	1.488423461914063	0.1025186920166016	2.389519287109375	1.484148666381836	0.1192623291015625	2.194724853515625	1.378488952636719	-0.05285480690002442	2.219058715820312	1.406502395629883	-0.2569901580810547	2.294773315429687	1.392415969848633	-0.3170208587646484	2.355379150390625	1.364213134765625	-0.3043796234130859	2.329066528320312	1.381421051025391	-0.2429665985107422	2.596717407226563	1.486098068237305	0.07711224365234375	2.7077021484375	1.487039840698242	0.005707600116729736	2.7168203125	1.251907196044922	0.01819699478149414	2.6453505859375	1.254469594319661	-0.1476890360514323	2.500396362304688	1.249437568664551	-0.1740270156860352
164	5.866667	2.61143017578125	0.9827172651290894	0.08523570251464843	2.572868530273437	1.159920066833496	0.06915459823608398	2.551931640625	1.304033126831055	0.0657860450744629	2.570435424804688	1.522007110595703	0.101766487121582	2.535426391601563	1.486796295166016	0.1082784729003906	2.390084106445313	1.479582214355469	0.1146151123046875	2.202199096679688	1.381682830810547	-0.07019230461120606	2.200858276367188	1.421316421508789	-0.2685688247680664	2.07807470703125	1.356881408691406	-0.3646390380859375	2.304167724609375	1.401820922851563	-0.3060312805175781	2.314295776367187	1.364948226928711	-0.2747886810302734	2.59991259765625	1.484796600341797	0.0853835220336914	2.713334716796875	1.491148498535156	0.01669574737548828	2.712848388671875	1.258960578918457	0.02602948379516601	2.648404703776042	1.265597798665365	-0.1424076944986979	2.504972290039063	1.257728240966797	-0.1783416976928711
165	5.9	2.61325830078125	0.9840704827308655	0.08377325820922851	2.574449340820312	1.16147599029541	0.0678399429321289	2.553437377929687	1.305805511474609	0.06466812896728516	2.573067138671875	1.523801696777344	0.1019617881774902	2.53777880859375	1.488697204589844	0.1081896667480469	2.3921630859375	1.482325057983398	0.1160030899047852	2.202837158203125	1.387487487792969	-0.06975485610961914	2.2036611328125	1.422885955810547	-0.2692483520507812	2.07609912109375	1.363264617919922	-0.36470947265625	2.310498901367187	1.412309585571289	-0.3034730834960938	2.319090576171875	1.376985000610352	-0.277440185546875	2.602444213867187	1.486462692260742	0.0854322624206543	2.715958129882813	1.492548324584961	0.01647196292877197	2.716566650390625	1.259723052978516	0.02331266403198242	2.652072021484375	1.271726796468099	-0.1441421407063802	2.509226684570312	1.263699584960937	-0.1830679626464844
166	5.933334	2.611869018554688	0.9843460144996643	0.08299366760253907	2.574526611328125	1.1627529296875	0.06774421310424805	2.554630737304687	1.307760879516602	0.06490863037109375	2.574269287109375	1.526658935546875	0.1012046775817871	2.539085083007812	1.491348175048828	0.1084172668457031	2.393621704101562	1.485551300048828	0.1211985321044922	2.200471923828125	1.388757583618164	-0.06155184173583984	2.209692260742187	1.427620452880859	-0.2669286880493164	2.07126904296875	1.370226837158203	-0.3587325439453125	2.303621704101563	1.420642288208008	-0.2998595886230468	2.3185390625	1.380438369750977	-0.2738744354248047	2.603592041015625	1.489237365722656	0.08401837539672852	2.718090576171875	1.495583267211914	0.01670475196838379	2.718488525390625	1.260828941345215	0.02176973724365234	2.658432210286458	1.273144104003906	-0.148386952718099	2.514614501953125	1.265013381958008	-0.1882282867431641
167	6	2.607336547851562	0.981267737865448	0.09296504974365234	2.57117138671875	1.160408546447754	0.0797576446533203	2.552984252929687	1.305987319946289	0.0787617301940918	2.57845703125	1.525218566894531	0.1131915054321289	2.54339697265625	1.490274459838867	0.122551872253418	2.396759643554688	1.485566711425781	0.1344766845703125	2.195819213867187	1.382552581787109	-0.03810850429534912	2.191949951171875	1.424563369750977	-0.2538478088378906	2.06061181640625	1.346077270507813	-0.3332603759765625	2.272309692382812	1.419315460205078	-0.2946504516601562	2.279540283203125	1.373091873168945	-0.2477918548583984	2.60583935546875	1.487308578491211	0.09442050933837891	2.698400146484375	1.493165649414062	0.004275374412536621	2.72325341796875	1.237916191101074	0.0721960163116455	2.55770947265625	1.21715665435791	-0.08714966201782226	2.478673583984375	1.18302653503418	-0.04953575897216797
168	6.033334	2.602243774414062	0.9863865211009979	0.09188657760620117	2.565174560546875	1.166340942382813	0.079777099609375	2.54743115234375	1.31272526550293	0.08008669281005859	2.575012084960937	1.532955047607422	0.1144718437194824	2.539888061523437	1.498002243041992	0.1249094314575195	2.392892578125	1.48988916015625	0.1340224838256836	2.180942260742188	1.360872665405273	-0.007675188064575197	2.154042358398438	1.4191240234375	-0.2278469696044922	2.178690551757812	1.391340942382812	-0.2812069091796875	2.239525390625	1.429562789916992	-0.2608846588134766	2.243778564453125	1.378258636474609	-0.2273848876953125	2.60182666015625	1.494712890625	0.09462727737426757	2.69285791015625	1.488327255249023	-0.0008810548782348642	2.708994384765625	1.240687347412109	0.07782314395904541	2.5296376953125	1.206314300537109	-0.07067537307739258	2.430584838867187	1.193280868530273	-0.03953965568542481
169	6.066666999999999	2.60199365234375	0.9919797516837716	0.09283570098876953	2.563259033203125	1.171347869873047	0.08096702194213867	2.544834228515625	1.31739909362793	0.08151429748535156	2.572703247070312	1.53724365234375	0.1153894538879394	2.538603149414063	1.5019765625	0.1278229446411133	2.393833618164062	1.490337005615234	0.1537729568481445	2.172927368164062	1.340089996337891	0.05345262908935547	2.150421997070312	1.414853607177734	-0.16099853515625	2.197968872070312	1.395683288574219	-0.2251273040771484	2.242625854492188	1.424866714477539	-0.1973596343994141	2.260855834960937	1.385521606445312	-0.1661805725097656	2.598524047851563	1.499440628051758	0.093659423828125	2.685716186523438	1.490185546875	-0.00530050563812256	2.708152465820312	1.247716857910156	0.05886956977844238	2.513878662109375	1.222854476928711	-0.07544580841064452	2.413541137695312	1.197304550170899	-0.04894592666625977
170	6.1	2.61924072265625	0.993841731801629	0.08553466415405274	2.578671142578125	1.17230184173584	0.07457525634765624	2.557402099609375	1.317511199951172	0.0742703628540039	2.586891967773438	1.536510803222656	0.1074745140075684	2.553878784179688	1.501264450073242	0.1221788330078125	2.412905151367188	1.481162979125977	0.1587478790283203	2.18998486328125	1.322641098022461	0.08063184356689454	2.153771606445313	1.396606491088867	-0.1210140228271484	2.214221435546875	1.403200744628906	-0.1881511306762695	2.261418579101563	1.403792221069336	-0.1536670303344727	2.28088330078125	1.409124740600586	-0.1262726516723633	2.611230712890625	1.498959838867187	0.08362363815307616	2.706677856445312	1.494075988769531	-0.00905091381072998	2.803773844401042	1.234194997151693	-0.01226318995157878	2.597006266276042	1.236866668701172	-0.1357941487630208	2.474663940429688	1.219337554931641	-0.08743489074707031
171	6.133334	2.622781005859375	0.9955968531966211	0.08988660430908203	2.5806962890625	1.173179237365723	0.07967785263061523	2.559092163085937	1.317837753295898	0.08026832199096678	2.589767822265625	1.5361005859375	0.1113335227966309	2.558239013671875	1.500846496582031	0.1284760971069336	2.423550659179687	1.477780120849609	0.1820071792602539	2.203836181640625	1.300489242553711	0.1539605331420899	2.17160302734375	1.376030715942383	-0.04987257194519043	2.228522216796875	1.397799270629883	-0.1155517539978027	2.281798217773438	1.379330490112305	-0.08133531188964843	2.293880737304687	1.400991577148437	-0.06088160324096679	2.612368286132813	1.498808502197265	0.08565951538085938	2.696928100585938	1.48939485168457	-0.01805988883972168	2.793203491210938	1.233248359680176	-0.005306724548339844	2.586636596679687	1.248418411254883	-0.1274853439331055	2.492806518554687	1.252789085388184	-0.107800651550293
172	6.199999999999999	2.641470825195313	1.007428248405457	0.09297326278686524	2.600581298828125	1.187146430969238	0.08478269577026368	2.580714233398437	1.333467910766601	0.08567617034912109	2.615496337890625	1.554099945068359	0.1095658073425293	2.590106201171875	1.517967742919922	0.1344952850341797	2.483030151367188	1.495167465209961	0.2324647216796875	2.322329956054688	1.268113555908203	0.2934229736328125	2.289731567382812	1.356707855224609	0.1050970687866211	2.319800048828125	1.35451643371582	0.04890244293212891	2.367645385742188	1.419744964599609	0.0714881591796875	2.383600463867188	1.392799957275391	0.02037571716308594	2.631047241210937	1.516914978027344	0.07809379196166993	2.687993041992187	1.502185989379883	-0.04480478096008301	2.739255004882812	1.229326393127441	-0.1330091934204101	2.52736669921875	1.344753997802734	-0.1508183822631836	2.4477998046875	1.405837844848633	-0.1165170249938965
173	6.233333999999999	2.643906616210938	1.000049717903137	0.09689440155029297	2.604834838867188	1.178502281188965	0.08774904632568359	2.584141357421875	1.323269790649414	0.08638653564453125	2.613578369140625	1.542541259765625	0.1083386344909668	2.592604736328125	1.50578857421875	0.135294075012207	2.500087768554687	1.478923004150391	0.244455680847168	2.3968232421875	1.251344161987305	0.3614212188720703	2.3237451171875	1.306299194335938	0.1577621536254883	2.344648559570313	1.283205062866211	0.1065042724609375	2.348980712890625	1.343230056762695	0.1257681617736816	2.3878173828125	1.288810012817383	0.08726015472412109	2.626614135742187	1.506478454589844	0.07526889801025391	2.662657470703125	1.489961532592773	-0.05357119750976562	2.672406372070313	1.234015670776367	-0.1850145874023437	2.482168212890625	1.377249069213867	-0.1809985504150391	2.4157080078125	1.391669784545899	-0.1496384887695312
174	6.266667	2.623103271484375	0.9786655797958373	0.09459938430786133	2.587172241210937	1.156767028808594	0.0854028434753418	2.560306640625	1.299522903442383	0.07914067459106446	2.588506591796875	1.518356185913086	0.09450148773193359	2.572463012695312	1.481777206420898	0.1244104995727539	2.508051879882812	1.465750076293945	0.2529071655273437	2.453807495117188	1.236390197753906	0.3849884490966797	2.407432495117187	1.319658538818359	0.2421547393798828	2.47442236328125	1.334738441467285	0.1917170028686523	2.458228515625	1.37536612701416	0.1947679443359375	2.488882202148437	1.383784286499024	0.1642096405029297	2.597164306640625	1.482309066772461	0.06037981796264649	2.620788696289063	1.460146148681641	-0.06948888778686524	2.547856323242187	1.232085487365723	-0.2284003677368164	2.358491577148437	1.377585861206055	-0.2247360992431641	2.314650024414063	1.405184310913086	-0.2063149261474609
175	6.299999999999999	2.62670654296875	0.9931550981998443	0.090651798248291	2.594876098632812	1.17266527557373	0.07913373184204102	2.574462890625	1.31717121887207	0.07249847412109375	2.602099487304688	1.537272979736328	0.08204149246215821	2.59009033203125	1.500849426269531	0.1141378936767578	2.5295986328125	1.490299362182617	0.245887336730957	2.611278076171875	1.267092880249023	0.3999605255126953	2.425730224609375	1.204756423950195	0.2669443359375	2.4465	1.206643829345703	0.1814978485107422	2.4529697265625	1.220390037536621	0.1819506225585937	2.409478759765625	1.215875114440918	0.134962345123291	2.607005981445313	1.500679016113281	0.04742334938049317	2.610433349609375	1.47881852722168	-0.08494707107543945	2.443796264648437	1.303085372924805	-0.2416016845703125	2.232969360351563	1.409441116333008	-0.2795046997070313	2.180978515625	1.43701123046875	-0.2809207305908203
176	6.366667	2.638685668945312	0.9905185912847518	0.0765228271484375	2.607716796875	1.171095222473145	0.06374147033691406	2.590506103515625	1.316762954711914	0.05739398193359375	2.62047216796875	1.537181091308594	0.07458309173583985	2.611070068359375	1.498943389892578	0.1061164131164551	2.568729614257812	1.498914199829102	0.2464027404785156	2.647174397786458	1.26395263671875	0.3371365559895834	2.429828531901042	1.188417943318685	0.273592030843099	2.387416625976563	1.198718444824219	0.1921382904052734	2.416896362304688	1.195158126831055	0.1538284473419189	2.40912939453125	1.220961730957031	0.1534401741027832	2.622062377929687	1.502258392333984	0.03780912399291993	2.623024780273438	1.508555389404297	-0.09687229537963868	2.4292548828125	1.396241775512695	-0.2792699127197266	2.194659912109375	1.432158401489258	-0.3199158325195313	2.14540625	1.364055511474609	-0.2606917877197266
177	6.4	2.646359497070312	0.9875857672691345	0.07334424591064453	2.616111694335937	1.168422859191895	0.06532459259033203	2.60240380859375	1.314384643554688	0.06339374923706055	2.627114624023438	1.535397369384766	0.07863822174072266	2.619900146484375	1.497070693969726	0.1105395088195801	2.58412353515625	1.495534164428711	0.252838623046875	2.642502604166667	1.262398681640625	0.3267317708333333	2.42260693359375	1.181154856363932	0.2859807332356771	2.36563671875	1.186056793212891	0.2084712982177734	2.40914111328125	1.185670097351074	0.1636531238555908	2.410690063476562	1.219286445617676	0.1823487777709961	2.628273193359375	1.500420867919922	0.04206285095214844	2.625904174804687	1.503427093505859	-0.09272007369995117	2.409192260742188	1.394475936889648	-0.2494225845336914	2.171461059570313	1.429480880737305	-0.2692777099609375	2.102717041015625	1.389778198242188	-0.3171365966796875
178	6.433334	2.649741943359375	0.9841688590049744	0.07288277816772461	2.62078955078125	1.165606071472168	0.06765601348876953	2.60751806640625	1.311757064819336	0.06734223556518554	2.633682373046875	1.5330517578125	0.08129793167114258	2.627203369140625	1.49471842956543	0.1135097846984863	2.59320947265625	1.495092758178711	0.2565361175537109	2.63989453125	1.26791753133138	0.323343505859375	2.4192626953125	1.18451296488444	0.2914455362955729	2.358458740234375	1.176767509460449	0.211814826965332	2.400564575195312	1.176790679931641	0.1709751434326172	2.403519409179688	1.214508712768555	0.1940266075134277	2.6336328125	1.49797998046875	0.04477711486816406	2.62058251953125	1.497331726074219	-0.08970835113525391	2.399585571289062	1.394837539672852	-0.2447900848388672	2.161307739257813	1.421561950683594	-0.2719685363769531	2.103091796875	1.397328552246094	-0.3205809326171875
179	6.5	2.634338745117188	0.9824581985473633	0.08462594223022461	2.606458862304687	1.162365814208985	0.07774586868286132	2.591657836914063	1.30715414428711	0.07554889678955079	2.616271850585937	1.526696044921875	0.08879840469360351	2.610798461914063	1.488681900024414	0.1209196128845215	2.578343383789062	1.486926528930664	0.2631223754882812	2.663976806640625	1.252953224182129	0.3571562652587891	2.483492919921875	1.188132545471191	0.2458150939941406	2.456710693359375	1.179073776245117	0.1567020416259766	2.479889404296875	1.230101501464844	0.08977533531188965	2.399065307617188	1.223354988098145	0.1756806907653808	2.615720581054688	1.491903945922851	0.0525550422668457	2.599716918945313	1.486470474243164	-0.08063414764404297	2.3823671875	1.3925537109375	-0.2432499313354492	2.146049682617187	1.420639038085938	-0.2616871490478516	2.0960087890625	1.412256317138672	-0.3193798828125
180	6.533334	2.63379150390625	0.9822708206176758	0.08513608551025391	2.605697265625	1.161397506713867	0.07826995086669922	2.589890502929688	1.305506896972656	0.07569271469116211	2.612682739257813	1.524390930175781	0.08816820526123047	2.607592041015625	1.486602478027344	0.1203033676147461	2.57782275390625	1.485987442016601	0.2625283660888672	2.667763671875	1.247819488525391	0.3506127319335938	2.475794799804688	1.189520538330078	0.250304931640625	2.456755737304687	1.167197105407715	0.160009391784668	2.471044555664062	1.215767318725586	0.09277525520324707	2.396924438476562	1.217184417724609	0.1717337837219238	2.612345581054687	1.489609405517578	0.05216285705566406	2.59841943359375	1.485361801147461	-0.08058123016357421	2.38058154296875	1.384981475830078	-0.2366770477294922	2.146491088867188	1.421684494018555	-0.2509421539306641	2.1018837890625	1.420565521240234	-0.31055224609375
181	6.566666999999999	2.633181640625	0.9800590453147888	0.08370130538940429	2.60708349609375	1.159023864746094	0.07587097549438476	2.5916767578125	1.302864196777344	0.07214477157592773	2.611338745117187	1.521538513183594	0.08731062698364259	2.60732275390625	1.483333511352539	0.1189358596801758	2.577014526367187	1.478721130371094	0.2604626922607422	2.673154541015625	1.252824272155762	0.3603604278564453	2.480066772460938	1.193720726013184	0.2621712341308594	2.47975146484375	1.163587181091309	0.1701339416503906	2.467667724609375	1.212448471069336	0.09235772323608399	2.402667602539062	1.214638877868652	0.1634092178344727	2.610965698242188	1.487273742675781	0.05088861846923828	2.592266967773438	1.481254333496094	-0.08077901458740235	2.374054077148437	1.383095916748047	-0.2367775955200195	2.14199658203125	1.41878498840332	-0.2527545471191406	2.0979541015625	1.422985595703125	-0.307278076171875
182	6.6	2.631122680664062	0.9796563100814819	0.08221981430053711	2.60437158203125	1.159116775512695	0.07430766296386718	2.589397705078125	1.303470169067383	0.07091522216796875	2.609892333984375	1.522909515380859	0.08450522232055663	2.6061357421875	1.484804077148437	0.1165199127197266	2.572504028320313	1.479991027832031	0.2576622924804687	2.69674169921875	1.268717460632324	0.3660318603515625	2.495713256835938	1.209603416442871	0.2754473571777344	2.498934448242188	1.170698722839355	0.1907727737426758	2.464007568359375	1.209610366821289	0.1008286437988281	2.41209912109375	1.214344856262207	0.1712314987182617	2.608994262695313	1.488286544799805	0.04819210243225098	2.588910400390625	1.482624893188476	-0.08362213897705079	2.369352905273438	1.38412190246582	-0.2393154830932617	2.136692260742187	1.423324829101563	-0.2570755462646485	2.0941123046875	1.420076049804687	-0.31871484375
183	6.666667	2.63031689453125	0.9811076807975769	0.08352352905273437	2.60366943359375	1.160431114196777	0.07575205993652344	2.587673583984375	1.304553131103515	0.07208171844482422	2.60698876953125	1.523840545654297	0.08479050445556641	2.6033046875	1.485885406494141	0.1169198265075684	2.57019873046875	1.47916064453125	0.2581118927001953	2.695028198242187	1.260050827026367	0.3589817199707031	2.489649169921875	1.213237411499023	0.2712281188964843	2.499364501953125	1.170863296508789	0.1915973663330078	2.462070190429688	1.20281436920166	0.1031087341308594	2.40950830078125	1.21250993347168	0.1762164459228516	2.606404907226563	1.48912873840332	0.04866329193115235	2.5858291015625	1.4822216796875	-0.08241195678710937	2.3652978515625	1.379506576538086	-0.2337625732421875	2.132814453125	1.415114715576172	-0.2514647827148437	2.0927021484375	1.419264007568359	-0.3084415283203125
184	6.699999999999999	2.629774169921875	0.9813130278587341	0.08325977325439453	2.603167358398438	1.16071541595459	0.07532713699340821	2.587108276367188	1.304889434814453	0.07150133514404297	2.606010131835937	1.524321258544922	0.08411303329467773	2.602312133789062	1.486362228393555	0.1162718276977539	2.56838671875	1.479643493652344	0.2573414306640625	2.692847412109375	1.26070809173584	0.3599792022705078	2.487933837890625	1.213174812316895	0.2713127288818359	2.4982568359375	1.170743927001953	0.1917445526123047	2.462789184570313	1.198681655883789	0.1029352645874023	2.41084619140625	1.212627700805664	0.1775028381347656	2.605577270507812	1.489569534301758	0.04799367713928222	2.584656127929688	1.482506561279297	-0.08301388168334961	2.362847778320313	1.381468246459961	-0.2338166198730469	2.12994140625	1.410497497558594	-0.2566335601806641	2.09299072265625	1.417414123535156	-0.3112784423828125
185	6.733333999999999	2.636357666015625	0.9836173248291016	0.08179628753662109	2.6092080078125	1.16336385345459	0.07369577026367187	2.592536743164063	1.307801208496094	0.0695829963684082	2.613029174804687	1.527550689697266	0.0813523292541504	2.60963134765625	1.489630493164062	0.1137547645568848	2.577225341796875	1.483221420288086	0.2554619140625	2.6882177734375	1.25380522664388	0.3470428466796875	2.472122395833333	1.197009211222331	0.2828784993489583	2.469504516601562	1.164505416870117	0.2003521499633789	2.426325561523438	1.189403305053711	0.1149964714050293	2.386358764648437	1.207972915649414	0.1856711883544922	2.61177734375	1.49264274597168	0.04523335456848145	2.587983642578125	1.483950531005859	-0.08549286270141601	2.361453491210938	1.38544123840332	-0.2318206253051758	2.126852416992187	1.405370101928711	-0.2510736236572266	2.09478271484375	1.41563134765625	-0.2997469482421875
186	6.766667	2.643121459960938	0.9871215226650238	0.08005145263671876	2.616102172851562	1.166729080200195	0.0725754623413086	2.59762451171875	1.310753173828125	0.06780264663696289	2.618802734375	1.530177703857422	0.07911128997802734	2.615295166015625	1.492412887573242	0.1115765953063965	2.579644409179688	1.48455339050293	0.2522317657470703	2.679784342447917	1.263503702799479	0.3510232340494792	2.464916259765625	1.187346099853516	0.2946627604166667	2.4479072265625	1.156815399169922	0.214634391784668	2.395524047851563	1.176016098022461	0.1262131156921387	2.369264526367187	1.203798439025879	0.1924621505737305	2.617431274414062	1.495216491699219	0.04308160400390625	2.593201904296875	1.485568145751953	-0.0874558334350586	2.365803344726563	1.390818588256836	-0.2335281982421875	2.131111450195313	1.40791535949707	-0.24896337890625	2.10131591796875	1.414765167236328	-0.2934688720703125
187	6.833333999999999	2.643056640625	0.9905119512081146	0.07901093673706056	2.616147216796875	1.170261962890625	0.07126420211791992	2.597704467773438	1.314405242919922	0.06626492309570313	2.61856591796875	1.533867706298828	0.07869452667236328	2.614668090820313	1.495995452880859	0.1109960517883301	2.572820434570312	1.485080444335937	0.2495826263427734	2.674037434895833	1.2743857421875	0.3642627156575521	2.475669189453125	1.169582087198893	0.2947534993489584	2.438344360351563	1.150653106689453	0.219207878112793	2.381138671875	1.177333602905273	0.1317981338500976	2.356300170898438	1.189566841125488	0.1963463745117187	2.617688354492187	1.499002838134766	0.04248447036743164	2.594040283203125	1.487311996459961	-0.08793722152709961	2.364486694335938	1.393246078491211	-0.2310884399414063	2.128992431640625	1.401670013427734	-0.2456318511962891	2.10033056640625	1.41153515625	-0.29456103515625
188	6.866667	2.64298095703125	0.9926687958277762	0.08132984161376952	2.616926391601563	1.172336982727051	0.07409923171997071	2.599737060546875	1.316487930297852	0.06992069244384766	2.620898559570312	1.535651245117188	0.08264188385009766	2.615686889648438	1.497964218139648	0.1148146095275879	2.5677958984375	1.488037307739258	0.2514036865234375	2.652207763671875	1.270975667317708	0.37403466796875	2.450008056640625	1.180243901570638	0.2930974731445313	2.432423950195313	1.156812080383301	0.214730209350586	2.379497436523438	1.186222534179687	0.1256730842590332	2.355090942382812	1.195163124084473	0.1858915939331054	2.621223510742188	1.500694076538086	0.0465425968170166	2.6037333984375	1.487393005371094	-0.08451127624511719	2.376025634765625	1.389533767700195	-0.2280701675415039	2.140666137695312	1.404986190795898	-0.2429415435791016	2.107359375	1.415515991210937	-0.2985048828125
189	6.9	2.628440551757813	0.9958007971048355	0.09079989624023438	2.602492309570312	1.174657440185547	0.08300508117675781	2.588384521484375	1.318543045043945	0.08025899505615233	2.612102294921875	1.536494415283203	0.09477091979980469	2.604202880859375	1.49898486328125	0.126299201965332	2.552690307617187	1.494147155761719	0.2602745666503906	2.660892700195312	1.273638031005859	0.3876433410644531	2.454487426757813	1.241434181213379	0.2824976043701172	2.469681274414063	1.224627723693848	0.1875795974731445	2.396341796875	1.248733276367187	0.1288890914916992	2.361038208007812	1.21955728149414	0.1909186553955078	2.614236083984375	1.501726684570313	0.05886253929138184	2.609706420898438	1.497147430419922	-0.07299044799804688	2.40121630859375	1.375178863525391	-0.2243140335083008	2.168984130859375	1.40387353515625	-0.2484451446533203	2.1201396484375	1.423792877197266	-0.30838671875
190	6.933334	2.628537841796875	0.9998853459358216	0.08928960037231445	2.602243530273437	1.17896411895752	0.08116465759277344	2.588543334960938	1.323115783691406	0.07857762908935548	2.6122822265625	1.541470123291016	0.09362926864624024	2.603257690429688	1.503996505737305	0.1249535751342773	2.54482861328125	1.497347564697266	0.2561776580810547	2.610607177734375	1.255068244934082	0.3751273956298828	2.414737630208334	1.236644836425781	0.2631891072591146	2.420975219726563	1.221521530151367	0.1701765823364258	2.39815478515625	1.245749282836914	0.105984748840332	2.334869140625	1.224638206481933	0.1610604476928711	2.615522094726562	1.506531311035156	0.05781550788879394	2.614726440429687	1.501151290893555	-0.07409785079956055	2.412703002929688	1.376747451782227	-0.2336225662231445	2.1774013671875	1.401151824951172	-0.2501931304931641	2.1276259765625	1.440173461914062	-0.3162552490234375
191	6.966666999999999	2.619264404296875	0.9887240140438081	0.09126708221435548	2.590531494140625	1.167781272888184	0.08318497467041017	2.57814697265625	1.312360427856445	0.08255668640136718	2.606703979492187	1.530614654541016	0.09770873641967773	2.594107299804687	1.4936337890625	0.1285119895935058	2.54266357421875	1.483980880737305	0.2621237564086914	2.5397421875	1.221587898254394	0.35973876953125	2.41649609375	1.342915740966797	0.2356916351318359	2.439386840820313	1.331597793579101	0.1444774665832519	2.435451416015625	1.341626647949219	0.06520058059692382	2.4294404296875	1.32922200012207	0.1010604133605957	2.611874389648437	1.495167434692383	0.06255175590515137	2.6202099609375	1.485614273071289	-0.0690519790649414	2.439160034179688	1.338635543823242	-0.2347871246337891	2.215346435546875	1.402936080932617	-0.2559124603271484	2.146546997070312	1.390137817382812	-0.3083134002685547
192	7.033334	2.616286499023437	0.9952604897022247	0.09593424224853515	2.589135131835937	1.175625389099121	0.08593547439575194	2.577944458007813	1.321209396362305	0.0845471420288086	2.60246240234375	1.541233642578125	0.1036313209533691	2.583174560546875	1.504243103027344	0.1314042510986328	2.489439575195313	1.475502685546875	0.239757698059082	2.432771850585937	1.213788192749023	0.3256892852783203	2.380616455078125	1.365033874511719	0.1580521354675293	2.401133544921875	1.334433334350586	0.08151704788208007	2.489551025390625	1.352833045959473	0.05089568328857422	2.394276489257813	1.37867790222168	0.03348001146316528	2.615474731445313	1.505219635009766	0.0706477279663086	2.663417724609375	1.487730545043945	-0.05348304557800293	2.539694458007812	1.287092178344726	-0.2160370178222656	2.326501831054688	1.393700622558594	-0.2374454345703125	2.240099487304688	1.409279693603516	-0.288132064819336
193	7.1	2.611787963867187	1.001415755987167	0.09255349731445313	2.576124633789063	1.181477302551269	0.08249346160888671	2.56003955078125	1.327558746337891	0.0824708595275879	2.581639404296875	1.549011352539063	0.1079655494689941	2.5574453125	1.511522583007813	0.1317491912841797	2.447962524414062	1.483773544311524	0.2264944305419922	2.281139282226563	1.254791839599609	0.1952542953491211	2.301294921875	1.427281051635742	0.08280762934684753	2.345904663085938	1.423409805297851	-0.001467639923095704	2.428515380859375	1.445597778320312	-0.01425984191894531	2.39224267578125	1.439229537963867	0.0008589591979980479	2.600314208984375	1.512998413085938	0.07716440963745116	2.66578125	1.491354309082031	-0.03963647556304932	2.648272216796875	1.239154724121094	-0.174152702331543	2.441616943359375	1.361897857666015	-0.1872295227050781	2.347486083984375	1.371321105957031	-0.2117466125488281
194	7.133334	2.604945190429687	0.9987421936690808	0.08570291519165039	2.566590698242187	1.176640594482422	0.07467915725708008	2.54671826171875	1.320979797363281	0.07305963516235352	2.565010131835938	1.540756958007813	0.1008205337524414	2.539429443359375	1.503335388183594	0.1223370208740234	2.423871826171875	1.476124664306641	0.2070766677856445	2.239854248046875	1.269983276367188	0.1467095794677734	2.255154296875	1.424691497802734	0.05091946983337402	2.293828979492187	1.445732391357422	-0.03252572250366211	2.375073974609375	1.464011505126953	-0.03552709960937499	2.359062255859375	1.437077453613281	-0.01796055221557617	2.58604052734375	1.505234848022461	0.07164622497558594	2.660458740234375	1.48828190612793	-0.03927545547485352	2.705063110351563	1.23035595703125	-0.1442077102661133	2.488148803710938	1.319959259033203	-0.1875858154296875	2.399506225585937	1.355159332275391	-0.1933402709960937
195	7.166667	2.598939453125	0.9990561093688011	0.07802042388916015	2.560791870117187	1.17724870300293	0.06552403259277344	2.541538940429688	1.321992706298828	0.06336463165283203	2.55791650390625	1.542350402832031	0.09126520538330078	2.530979370117187	1.504922409057617	0.111335823059082	2.412722534179688	1.475747772216797	0.1908476333618164	2.227410278320312	1.276277366638184	0.134963264465332	2.200978271484375	1.420908721923828	0.01854522705078124	2.233525146484375	1.422696197509766	-0.0696832733154297	2.288480712890625	1.431550415039063	-0.06061207580566405	2.301670166015625	1.422269760131836	-0.05354311370849608	2.580839477539063	1.506650115966797	0.06358740615844727	2.664549926757812	1.494920654296875	-0.04109425830841064	2.73869873046875	1.244776031494141	-0.1186478958129883	2.540619140625	1.259222646077474	-0.2130091959635417	2.441106323242187	1.30612321472168	-0.215721076965332
196	7.199999999999999	2.59937744140625	1.003412319540977	0.06795281600952148	2.564046020507813	1.181993591308594	0.05852786636352539	2.548929321289062	1.327044784545898	0.06024522018432617	2.56777490234375	1.546941711425781	0.08451271057128906	2.540335815429687	1.51028857421875	0.1049609451293945	2.428087280273438	1.510676513671875	0.1945186538696289	2.22103955078125	1.351350677490234	0.1508218383789063	2.11371728515625	1.37704866027832	-0.05443585586547852	2.153487182617187	1.323734634399414	-0.1132952041625977	2.178466918945313	1.356960739135742	-0.1464575805664063	2.205006225585938	1.360605422973633	-0.1370835113525391	2.590366455078125	1.510629989624023	0.05766621398925781	2.681065185546875	1.511803573608398	-0.04120752835273743	2.779249430338542	1.280985707600911	-0.09727036539713542	2.57831591796875	1.277463368733724	-0.2264819742838542	2.465633911132812	1.29680436706543	-0.2135636596679688
197	7.266667	2.610349609375	0.9941341438293457	0.08723372650146484	2.579005493164062	1.173819747924805	0.08230450057983399	2.570404418945312	1.319171539306641	0.09035688781738281	2.581574462890625	1.540545104980469	0.1097682456970215	2.553195434570313	1.503670166015625	0.1286944808959961	2.436459594726562	1.503949966430664	0.2133660583496094	2.211080810546875	1.3784794921875	0.1259548301696777	2.117185791015625	1.395327560424805	-0.07391345596313476	2.128281127929688	1.335882339477539	-0.1283980865478516	2.17495947265625	1.312441177368164	-0.2122689590454102	2.186626220703125	1.359581359863281	-0.1624188537597656	2.607493774414062	1.504048492431641	0.08618155288696289	2.7071806640625	1.500638153076172	-0.004392971515655518	2.85701904296875	1.26316340637207	0.02157461261749268	2.65364013671875	1.244447456359863	-0.09870773696899414	2.5577568359375	1.268139495849609	-0.06488569641113281
198	7.299999999999999	2.615370727539062	0.9934129939079285	0.09071409606933593	2.58438623046875	1.173975410461426	0.08490923309326172	2.57474853515625	1.3199541015625	0.0917831916809082	2.58667041015625	1.541699371337891	0.1153518295288086	2.557025634765625	1.504637161254883	0.13235546875	2.436416259765625	1.497669036865234	0.2134258499145508	2.22052294921875	1.371815567016601	0.08292437553405763	2.097934448242188	1.377474838256836	-0.1164137268066406	2.096758911132813	1.328478942871094	-0.1549970626831055	2.159753662109375	1.355595596313476	-0.2076415405273437	2.1306240234375	1.326660614013672	-0.2111698684692383	2.613523193359375	1.505227981567383	0.09237442016601563	2.711185424804688	1.501874038696289	-0.0009303672313690186	2.875555786132812	1.274022384643555	0.0530704689025879	2.682430419921875	1.24490966796875	-0.08669673156738281	2.597892211914063	1.24457649230957	-0.04658244514465332
199	7.333333999999999	2.615479125976562	0.9938086032867431	0.09129274749755859	2.57999560546875	1.173187217712402	0.08277134323120117	2.56650537109375	1.318754776000977	0.08802068710327149	2.576072387695312	1.53994400024414	0.1151355781555176	2.545515991210937	1.502633178710937	0.1296285781860352	2.417972900390625	1.486946502685547	0.1951844635009766	2.194878662109375	1.368588592529297	0.07236670303344726	2.071825012207031	1.375413452148437	-0.1243269271850586	2.08141943359375	1.319722152709961	-0.1731716537475586	2.13301025390625	1.351117034912109	-0.2243605041503906	2.125247314453125	1.330952606201172	-0.222211654663086	2.6044912109375	1.503884887695313	0.09356416320800781	2.706190795898437	1.503949859619141	0.004611313819885254	2.872977294921875	1.280012802124023	0.07084191513061523	2.69482470703125	1.250001571655273	-0.08866831588745117	2.605843017578125	1.228088653564453	-0.05432563018798828
200	7.4	2.616173461914062	0.9887547972202301	0.09085425949096679	2.581030639648437	1.167549690246582	0.08185366058349609	2.568514282226563	1.312735412597656	0.08774937438964844	2.57536181640625	1.533286834716797	0.1128607215881348	2.545406127929688	1.495919982910156	0.1276272735595703	2.418779418945312	1.48250439453125	0.1946310119628906	2.205697021484375	1.350327514648437	0.06850069141387939	2.085680847167969	1.371251678466797	-0.1274272155761719	2.088091918945312	1.339130783081055	-0.2015217132568359	2.1582412109375	1.363980987548828	-0.2189270324707031	2.129588500976562	1.323664459228516	-0.2223977203369141	2.604077392578125	1.497525527954102	0.09167139053344726	2.706564575195312	1.500637268066406	0.004535834312438965	2.871148071289062	1.276131164550781	0.07764612960815429	2.700140869140625	1.250346565246582	-0.08894723510742188	2.61091259765625	1.22201114654541	-0.05717523574829102
201	7.433334	2.618989013671875	0.9896332644820214	0.09068102645874024	2.583484008789062	1.168718841552734	0.08138452529907227	2.570097290039063	1.314130874633789	0.08662615966796874	2.577558349609375	1.534977355957031	0.1123120536804199	2.547169677734375	1.497661636352539	0.1265783081054687	2.420542846679687	1.487244155883789	0.1949589920043945	2.205128784179688	1.35692366027832	0.06769286918640137	2.079940856933594	1.370267654418945	-0.1293743209838867	2.089892333984375	1.342041900634765	-0.2096276779174805	2.16032568359375	1.359894775390625	-0.216215591430664	2.1319912109375	1.317063583374023	-0.2250995254516601	2.60647607421875	1.499058990478515	0.0914505157470703	2.710641845703125	1.504043731689453	0.00620102596282959	2.870755737304687	1.280845886230469	0.09465114593505859	2.709126708984375	1.253267219543457	-0.08030920028686524	2.617652221679688	1.219681907653809	-0.05338306427001953
202	7.466666999999999	2.618871948242187	0.9893544815368951	0.08725072479248047	2.584317504882812	1.168759521484375	0.07818050765991211	2.5724990234375	1.314397079467773	0.08438045120239257	2.58045068359375	1.53513818359375	0.1108444747924805	2.550257446289062	1.497804977416992	0.1253873748779297	2.4245380859375	1.490677856445312	0.1956676330566406	2.214936767578125	1.355764938354492	0.06168739318847656	2.073306396484375	1.37306916809082	-0.1273812103271484	2.096646484375	1.34449365234375	-0.2109941711425781	2.157221313476563	1.370547790527344	-0.2207842712402344	2.144708618164063	1.331630752563477	-0.2184780807495117	2.609036499023437	1.499265426635742	0.08943356704711913	2.71121142578125	1.503915252685547	0.002261666297912596	2.869669555664062	1.282960311889648	0.09857884597778321	2.712943359375	1.25071654510498	-0.07967325592041016	2.617397216796875	1.214044296264648	-0.05687847900390625
203	7.533334	2.618685913085938	0.9863528381586075	0.08558082962036133	2.585073364257813	1.166070869445801	0.07781689453125	2.57419140625	1.311790893554687	0.08495280075073242	2.579486694335937	1.532823516845703	0.1104955558776856	2.54986083984375	1.495139923095703	0.1254128570556641	2.42595654296875	1.490615127563477	0.2006048736572266	2.216264404296875	1.357100051879883	0.06598832893371583	2.076132568359375	1.374329406738281	-0.1236486434936523	2.0958818359375	1.348427551269531	-0.207397819519043	2.1622822265625	1.374430389404297	-0.2179986114501953	2.1419052734375	1.330130355834961	-0.2167886428833008	2.608400756835938	1.497224273681641	0.08900882720947266	2.711794311523438	1.504164459228515	0.00327691650390625	2.86481494140625	1.280254531860352	0.1025093383789062	2.713164428710938	1.244501068115234	-0.07976688003540039	2.618075439453125	1.213597930908203	-0.05697411727905274
204	7.566666999999999	2.616595947265625	0.98588383436203	0.08389471817016603	2.583216430664063	1.165616996765137	0.07621488189697265	2.572352783203125	1.31130598449707	0.08354194641113281	2.577712036132812	1.5321728515625	0.1098792457580566	2.547946044921875	1.494481567382812	0.1244556884765625	2.423759521484375	1.49165739440918	0.1994909362792969	2.214885986328125	1.359590621948242	0.06198104095458985	2.075268798828125	1.370461288452149	-0.1285217056274414	2.095640014648438	1.349679641723633	-0.2140183334350586	2.15270556640625	1.357887985229492	-0.2011163635253906	2.136543212890625	1.320852203369141	-0.2251052474975586	2.606731079101563	1.496628753662109	0.08847731399536132	2.70987109375	1.502956405639648	0.00253909969329834	2.863642822265625	1.277602783203125	0.0971826286315918	2.709504516601562	1.244652442932129	-0.08318312072753906	2.615105224609375	1.212725120544433	-0.0577353286743164
205	7.6	2.614774291992187	0.9846183760166167	0.08250039672851563	2.582348388671875	1.164547904968262	0.07515762329101563	2.572323608398437	1.310284759521484	0.08283210754394532	2.579640747070313	1.531132873535156	0.1075136909484863	2.549635131835937	1.49384538269043	0.1225168991088867	2.425669677734375	1.490362640380859	0.1976604843139648	2.214986083984375	1.358413986206055	0.0636205062866211	2.076476684570313	1.372256774902344	-0.1272487640380859	2.09912744140625	1.352934844970703	-0.2134740524291992	2.154264404296875	1.361108505249023	-0.1998573913574219	2.138899047851563	1.322148101806641	-0.2237520294189453	2.608258666992188	1.495196426391602	0.08622767257690429	2.71257763671875	1.501263168334961	0.001344385147094726	2.866042358398437	1.277757751464844	0.1002948989868164	2.71574951171875	1.241961959838867	-0.08331257247924806	2.617966186523438	1.213620895385742	-0.05912181854248047
206	7.666667	2.609584594726562	0.9832633984088898	0.07932301330566406	2.577545043945312	1.16339419555664	0.07480894088745117	2.56641357421875	1.308985595703125	0.08359475708007813	2.571534301757812	1.529856811523437	0.1074299468994141	2.541608520507812	1.492493011474609	0.1220814819335937	2.415592895507813	1.48691763305664	0.1909636306762695	2.208832641601562	1.353132415771484	0.05098551368713379	2.065053833007813	1.372703872680664	-0.1365431289672852	2.088310424804687	1.351852722167969	-0.2227178039550781	2.1430712890625	1.357724304199219	-0.2086622772216797	2.130295166015625	1.324835327148437	-0.2299927978515625	2.600765991210937	1.49400634765625	0.08678989791870118	2.706880981445313	1.499110305786133	0.004136537551879883	2.861843627929687	1.27635302734375	0.1023576011657715	2.7117373046875	1.245630157470703	-0.08234859848022461	2.614497314453125	1.215672050476074	-0.06061415481567382
207	7.699999999999999	2.613928100585937	0.9842953317165375	0.08120941162109375	2.57954443359375	1.164894630432129	0.07547859954833984	2.566257568359375	1.311129821777344	0.08280259704589843	2.5756533203125	1.532574768066406	0.1119434356689453	2.544419555664063	1.495244506835938	0.125177131652832	2.415286987304688	1.484848663330078	0.1904687271118164	2.212614013671875	1.354901473999023	0.03807183933258057	2.066460510253906	1.361344314575195	-0.1492899169921875	2.071747192382813	1.350208953857422	-0.2323632278442383	2.143229248046875	1.35091130065918	-0.2244180755615234	2.10544580078125	1.327575317382812	-0.255209831237793	2.6047412109375	1.496434005737305	0.09099675750732422	2.710301635742188	1.500203582763672	0.006517335891723632	2.865426635742188	1.270744079589844	0.09290474700927734	2.711513061523438	1.240139099121094	-0.08958575439453126	2.612098999023437	1.219108947753906	-0.0617063102722168
208	7.733333999999999	2.613057739257813	0.9860892462730408	0.08320612335205078	2.577327514648438	1.166601318359375	0.07762565994262696	2.56325927734375	1.312904922485352	0.08471132659912109	2.5736318359375	1.53425	0.1162965621948242	2.54173291015625	1.496963317871094	0.128371696472168	2.40626318359375	1.484596252441406	0.1829825210571289	2.207059692382813	1.352283309936523	0.0275938606262207	2.069341491699219	1.353567794799805	-0.1647233276367188	2.061883544921875	1.346718704223633	-0.2380367965698242	2.14133251953125	1.351603317260742	-0.2459900207519531	2.0397958984375	1.320499786376953	-0.2856112060546875	2.603013061523438	1.498070953369141	0.09572441101074219	2.7084560546875	1.503608459472656	0.01098202419281006	2.870658813476562	1.278266876220703	0.09589612579345702	2.716470336914062	1.240969444274902	-0.0853258056640625	2.617054931640625	1.228100189208984	-0.05867364120483398
209	7.799999999999999	2.613104736328125	0.9890062328577042	0.07404014587402344	2.574599853515625	1.169158020019531	0.06596707534790039	2.555868041992188	1.315336898803711	0.06804216384887696	2.5715859375	1.536454925537109	0.1017271575927734	2.539670654296875	1.499495635986328	0.1149900894165039	2.400183471679687	1.477353668212891	0.1578363189697266	2.187380615234375	1.326176513671875	0.04348373222351074	2.035539367675781	1.355688049316406	-0.1359248046875	2.026529724121094	1.336572341918945	-0.2173851699829102	2.086029052734375	1.355450424194336	-0.2236586151123047	2.033026245117187	1.318803527832031	-0.2660123291015625	2.599311767578125	1.499982894897461	0.07922205352783203	2.702059326171875	1.500833068847656	-0.009127000808715821	2.879243977864583	1.2753623046875	0.005628564198811851	2.727729817708333	1.202327031453451	-0.1550311279296875	2.640791015625	1.177018924713135	-0.1578010864257813
210	7.833333999999999	2.618777587890625	0.9959739770889282	0.06905624771118164	2.58280810546875	1.177285934448242	0.06131131744384766	2.565972900390625	1.324210433959961	0.06304907989501954	2.5791181640625	1.546723510742188	0.09462411880493164	2.549243774414062	1.508897125244141	0.1107340698242187	2.413490600585938	1.484500457763672	0.1641065979003906	2.203041015625	1.309093933105469	0.08078403472900392	2.057748474121094	1.346680923461914	-0.1038907241821289	2.037347961425781	1.340937133789063	-0.1862722778320313	2.097202270507812	1.359016525268555	-0.1990140380859375	2.067604125976563	1.350279205322266	-0.2186714172363281	2.605823852539062	1.510691253662109	0.06988668823242188	2.7016416015625	1.507490692138672	-0.0265308039188385	2.866894694010417	1.275498372395833	-0.05605288696289062	2.707162516276041	1.216099024454752	-0.2034112141927083	2.630683227539063	1.180020198822021	-0.2100641632080078
211	7.866667	2.61847802734375	1.007485694169998	0.08703033828735351	2.581841918945313	1.188337066650391	0.07969023513793946	2.56421533203125	1.334887603759766	0.08189376831054687	2.576974243164063	1.557061950683594	0.1138314247131348	2.547532836914062	1.519115264892578	0.1302557144165039	2.412976196289063	1.490624465942383	0.1849056167602539	2.21186474609375	1.304503204345703	0.1042850036621094	2.073088195800781	1.364111373901367	-0.07794329643249512	2.054177429199219	1.357163909912109	-0.1585813598632813	2.119526489257813	1.372572891235352	-0.1733470001220703	2.095373291015625	1.371082229614258	-0.185519287109375	2.60339990234375	1.521262420654297	0.08863925933837891	2.697502685546875	1.524034393310547	-0.009285147190093995	2.862307495117188	1.286300048828125	-0.003924976348876952	2.6739482421875	1.258024948120117	-0.1430251007080078	2.57938916015625	1.275324905395508	-0.1273638229370117
212	7.933334	2.616793823242188	1.01632722902298	0.09029548263549805	2.583467163085937	1.197622360229492	0.0838271255493164	2.567310791015625	1.344113235473633	0.08556898880004882	2.58573974609375	1.565183532714844	0.1201239356994629	2.560548461914062	1.526610382080078	0.1412728271484375	2.44230224609375	1.484954559326172	0.2195981750488281	2.269126831054687	1.258724800109863	0.2130722503662109	2.143941162109375	1.3585634765625	0.03511180114746094	2.134474365234375	1.364854034423828	-0.0500549201965332	2.151933959960938	1.438846908569336	-0.01788011360168457	2.164004638671875	1.397381057739258	-0.06121186828613281	2.606387817382813	1.530339385986328	0.08904044723510743	2.67009375	1.518290649414062	-0.03045522689819336	2.752634887695312	1.255663925170898	-0.1226634521484375	2.538637573242188	1.351455337524414	-0.1657319641113281	2.483634765625	1.400587265014648	-0.1211427383422852
213	7.966666999999999	2.6180498046875	1.00692468047142	0.09211849212646485	2.586060424804687	1.188266845703125	0.08449853134155273	2.57096728515625	1.334827514648437	0.08524359130859376	2.59570068359375	1.556409210205078	0.1110411911010742	2.572549438476563	1.518837646484375	0.1359438552856445	2.466477294921875	1.482955993652344	0.2319794082641602	2.317101318359375	1.241289291381836	0.2553278198242188	2.182312866210938	1.331307891845703	0.07909076690673827	2.180578002929687	1.326514419555664	-0.007300551414489747	2.191166870117188	1.405268768310547	0.03443874454498291	2.223731079101563	1.370722610473633	-0.01839728355407715	2.612374755859375	1.520412841796875	0.07892824172973634	2.655428100585937	1.500689727783203	-0.04789083671569824	2.690748046875	1.242086486816406	-0.1731860198974609	2.466630493164063	1.325878768920898	-0.1898006286621094	2.4252529296875	1.408455154418945	-0.2025130004882812
214	8	2.613012451171875	1.000179898738861	0.09179891204833984	2.578490600585937	1.179629318237305	0.08350168228149414	2.56021923828125	1.324669082641601	0.08263447570800782	2.586586059570313	1.544754302978516	0.1044542388916016	2.567568115234375	1.507353363037109	0.1321679840087891	2.47414453125	1.481279983520508	0.2417644729614258	2.38771630859375	1.220382141113281	0.3036834869384766	2.235827270507812	1.290838806152344	0.1346464385986328	2.239372802734375	1.27502961730957	0.05167768478393555	2.226992065429688	1.333407928466797	0.1178615608215332	2.266073852539062	1.326384124755859	0.0321997184753418	2.598743286132812	1.509098770141601	0.07058587265014649	2.62992578125	1.494548858642578	-0.05968717193603516	2.5527626953125	1.265136825561523	-0.2165865173339844	2.319577514648437	1.324829284667969	-0.2171723480224609	2.24532177734375	1.38370231628418	-0.2480642852783203
215	8.066666999999999	2.618485717773438	0.9945381471812725	0.08715335083007812	2.579037353515625	1.172751304626465	0.0728672752380371	2.559902709960937	1.317759857177734	0.06879115676879882	2.591418090820312	1.537376434326172	0.08669791030883789	2.577566040039063	1.499876754760742	0.1172140235900879	2.506704467773438	1.474959625244141	0.2428749923706055	2.517307250976562	1.220870544433594	0.317058120727539	2.356509928385417	1.216199188232422	0.1877722066243489	2.341541870117188	1.217373062133789	0.09719117736816406	2.325475219726562	1.250123901367187	0.1353123588562012	2.349964111328125	1.256006141662598	0.05046371459960938	2.596866333007813	1.501953948974609	0.05095993423461914	2.587512939453125	1.495782180786133	-0.08177682876586914	2.407693969726563	1.350249237060547	-0.2459743728637696	2.174309448242187	1.353486480712891	-0.2561644744873047	2.116245849609375	1.349153366088867	-0.3341432342529297
216	8.1	2.61625537109375	0.9942276818752289	0.0864359245300293	2.578130249023437	1.173080963134766	0.07189601135253906	2.5620244140625	1.318843841552734	0.06860618209838867	2.59140478515625	1.538848510742187	0.08808667755126953	2.577971923828125	1.500885864257813	0.1183545837402344	2.506722412109375	1.475734558105469	0.242676025390625	2.561089599609375	1.2189833984375	0.3012488861083985	2.372743530273437	1.183042655944824	0.1599697875976562	2.397510131835937	1.208874671936035	0.07464569091796874	2.35150439453125	1.231272590637207	0.1264101333618164	2.403103881835937	1.238433525085449	0.05223626708984375	2.59714404296875	1.50377099609375	0.05207335472106933	2.590901733398438	1.49814192199707	-0.08061819839477539	2.383763793945312	1.369920593261719	-0.235431282043457	2.147334106445312	1.35818537902832	-0.2686180725097657	2.122358154296875	1.328462493896484	-0.3073624267578125
217	8.133334	2.614606689453125	0.9953099396228791	0.08527609634399413	2.574007202148437	1.174221740722656	0.07053404235839844	2.559744262695312	1.320646224975586	0.06817136001586914	2.5888916015625	1.541220031738281	0.08736150741577148	2.57865283203125	1.502609191894531	0.1183374176025391	2.513118530273438	1.484505172729492	0.2470931091308594	2.59666064453125	1.227033462524414	0.2766447143554687	2.393946044921875	1.184267303466797	0.1636708526611328	2.405239135742187	1.193682518005371	0.06692328262329102	2.3637080078125	1.224787826538086	0.1221557731628418	2.411199462890625	1.225745666503906	0.04761260986328125	2.591571411132812	1.506611602783203	0.05054291152954102	2.580634521484375	1.50650862121582	-0.0806557388305664	2.351725219726562	1.391680160522461	-0.2171417083740234	2.118982055664063	1.34972624206543	-0.2684598541259766	2.069266357421875	1.352004058837891	-0.29159814453125
218	8.166667	2.612847534179688	0.9952026233673096	0.08421759414672852	2.573010498046875	1.174100769042969	0.07044411849975585	2.559478149414062	1.320402267456055	0.06880531692504882	2.588947875976563	1.540629364013672	0.08795059967041016	2.578914184570313	1.502043991088867	0.1188939552307129	2.51631689453125	1.486812393188476	0.2488541488647461	2.595477783203125	1.225494750976563	0.2746202850341797	2.39070703125	1.181406761169434	0.1682257843017578	2.406211669921875	1.190177062988281	0.07114899826049804	2.35697412109375	1.225819183349609	0.1241061782836914	2.421294067382813	1.223513038635254	0.06449627304077149	2.591315307617188	1.506107009887695	0.05116293525695801	2.579857055664062	1.504746246337891	-0.07941487884521484	2.35029150390625	1.394062881469726	-0.2172421875	2.117249145507812	1.356949722290039	-0.2694803314208984	2.06757763671875	1.357760223388672	-0.2920556640625
219	8.233333999999999	2.6198837890625	0.9934807105064392	0.07398907852172851	2.58491748046875	1.172781044006348	0.06189343261718749	2.575920776367187	1.318859069824219	0.06154104614257812	2.601880126953125	1.538751342773438	0.08462174224853516	2.592891845703125	1.499615249633789	0.1148922958374023	2.551379028320313	1.488181289672851	0.2548713073730469	2.600555826822916	1.239977010091146	0.298369873046875	2.381769449869792	1.17977490234375	0.2291757303873698	2.346157958984375	1.174926879882813	0.131528450012207	2.323913818359375	1.251164154052734	0.1146310501098633	2.366160766601562	1.192714469909668	0.1177014617919922	2.604373413085938	1.5049228515625	0.04717145347595215	2.594695434570313	1.50672868347168	-0.08459300231933595	2.366754638671875	1.396058227539063	-0.2235704650878906	2.136443603515625	1.358614212036133	-0.2830069732666016	2.09390087890625	1.351535095214844	-0.3326534423828125
220	8.266667	2.62270654296875	0.9909846158027649	0.06809406661987305	2.590460693359375	1.170955108642578	0.05830172729492188	2.582758178710938	1.31716877746582	0.05890319061279297	2.60740625	1.537532470703125	0.0796404037475586	2.599145874023438	1.498582962036133	0.110430233001709	2.56448828125	1.489329833984375	0.2527055206298828	2.59875830078125	1.254414082845052	0.3040412394205729	2.379825439453125	1.180492212931315	0.2501403401692708	2.331518798828125	1.167509063720703	0.162435188293457	2.30002294921875	1.232943298339844	0.1221170234680176	2.346892211914063	1.194303672790527	0.1413044929504395	2.609615234375	1.503382110595703	0.04241782569885254	2.59754443359375	1.504054504394531	-0.08954744338989258	2.366091674804688	1.39442805480957	-0.2238659133911133	2.135381591796875	1.355930648803711	-0.2818773498535156	2.09550634765625	1.34831591796875	-0.334586669921875
221	8.299999999999999	2.622891357421875	0.9895315465927124	0.06427790069580078	2.592881103515625	1.169378280639648	0.05520778846740722	2.587891479492187	1.31521321105957	0.05676848220825195	2.612464233398438	1.534785797119141	0.07783115005493164	2.604173583984375	1.495932235717774	0.1084845809936524	2.57094287109375	1.486920104980469	0.2505979461669922	2.60309375	1.257060994466146	0.3057045491536458	2.384386800130208	1.183967976888021	0.2540255432128906	2.330309448242187	1.168933586120605	0.1757836875915527	2.292886474609375	1.215083976745605	0.1297860069274902	2.339305908203125	1.200778747558594	0.1507626075744629	2.614722412109375	1.500801452636719	0.04063987731933594	2.60396337890625	1.504701766967773	-0.0912565803527832	2.37481005859375	1.392497924804688	-0.2254470748901367	2.143408447265625	1.357857345581055	-0.2800781860351562	2.112566650390625	1.363266082763672	-0.344943115234375
222	8.333333999999999	2.623052612304687	0.9883554773330688	0.0626920166015625	2.592194946289062	1.168356376647949	0.0535162181854248	2.5865859375	1.314407333374024	0.0549429817199707	2.612111694335938	1.534287841796875	0.0756799087524414	2.603721435546875	1.495452560424805	0.1064548530578613	2.571614379882813	1.486561050415039	0.2490349502563476	2.603515055338542	1.257950897216797	0.3078330485026042	2.384133138020833	1.185017944335937	0.2596224670410156	2.328453369140625	1.168694290161133	0.1853132591247559	2.288774169921875	1.20978286743164	0.1352174530029297	2.3345	1.201942840576172	0.1563963165283203	2.614158325195312	1.500175720214844	0.03847124671936035	2.604547119140625	1.504064880371094	-0.09353250122070313	2.375006225585937	1.391054489135742	-0.2272374801635742	2.143010864257812	1.35614973449707	-0.2803452453613281	2.11237646484375	1.372704925537109	-0.346583984375
223	8.4	2.623018188476562	0.9884055871963502	0.06253930282592773	2.592181884765625	1.168411521911621	0.05344302177429199	2.586579345703125	1.314460952758789	0.05493893051147461	2.612127319335937	1.534340454101563	0.07565225219726562	2.603723388671875	1.495510360717773	0.1064293975830078	2.571663208007813	1.48680110168457	0.2490194854736328	2.603558675130209	1.258302947998047	0.3082087809244792	2.384207845052083	1.185228352864584	0.2603799133300781	2.32847412109375	1.168769912719727	0.1866076812744141	2.288600463867188	1.209588684082031	0.1363126029968262	2.334395629882812	1.201981735229492	0.1575273628234863	2.614179809570313	1.500223327636719	0.03844939804077149	2.60458251953125	1.504052993774414	-0.09355953598022461	2.375035034179687	1.390957244873047	-0.2271680068969726	2.143040649414062	1.356052490234375	-0.2802663726806641	2.112396728515625	1.371888610839844	-0.346433349609375
224	8.433334	2.623244384765625	0.9895212829113007	0.05985143661499023	2.59327490234375	1.16997826385498	0.05120074653625488	2.587300903320313	1.31626106262207	0.05273117065429687	2.615386962890625	1.536235961914063	0.07214225006103517	2.606297241210938	1.497627151489258	0.1031305999755859	2.569227661132812	1.49124723815918	0.2443747100830078	2.610673502604167	1.268906758626302	0.3129241536458334	2.394513834635417	1.187543970743815	0.26277392578125	2.331663208007813	1.17023397064209	0.1910443649291992	2.294759399414063	1.214485412597656	0.1411586151123047	2.336945556640625	1.202655403137207	0.1631148796081543	2.617280029296875	1.501842437744141	0.03517507553100586	2.605975952148437	1.505320419311523	-0.09621392440795898	2.371881591796875	1.395243865966797	-0.22517236328125	2.13944873046875	1.358937728881836	-0.2753745269775391	2.1118359375	1.388172790527344	-0.332288330078125
225	8.466666999999999	2.623361083984375	0.9898996074199676	0.05953667831420898	2.593412841796875	1.170361442565918	0.05072265815734864	2.587611572265625	1.31665299987793	0.05215939331054687	2.616193481445312	1.536548217773438	0.0720942153930664	2.607109497070312	1.49787858581543	0.1030087738037109	2.571168090820312	1.490436965942383	0.2446085357666016	2.610525065104166	1.269491088867188	0.31277001953125	2.393658854166667	1.189655156453451	0.2629329427083333	2.330190307617188	1.17211799621582	0.1922645797729492	2.294520629882812	1.21443586730957	0.1417147064208985	2.3361279296875	1.2036728515625	0.1641199455261231	2.617918212890625	1.502236267089844	0.03502151107788086	2.606267944335937	1.505834396362305	-0.09639056015014649	2.37192822265625	1.396535827636719	-0.2256697387695313	2.139672119140625	1.35954801940918	-0.2765567169189453	2.1122255859375	1.381531066894531	-0.3361461181640625
226	8.5	2.626545776367188	0.9909095363616943	0.0594219970703125	2.596326171875	1.171652565002441	0.05060053443908692	2.5898974609375	1.318186187744141	0.05180058479309083	2.617173828125	1.538690399169922	0.07102519989013673	2.608375244140625	1.50000163269043	0.1021437721252441	2.569320922851563	1.492332580566406	0.2430198745727539	2.61208251953125	1.275747812906901	0.3226662190755208	2.399505533854166	1.186219319661458	0.2691806233723958	2.337720336914062	1.167556968688965	0.1967489395141602	2.305183959960938	1.215745750427246	0.1447500915527344	2.344705200195312	1.200246963500977	0.1684663047790527	2.619051879882813	1.50421061706543	0.03398133659362793	2.607126342773437	1.506600509643555	-0.09779463958740234	2.37256689453125	1.395746887207031	-0.2264976959228516	2.139427856445312	1.35881901550293	-0.2753415679931641	2.10899169921875	1.378426391601562	-0.3310064697265625
227	8.566666999999999	2.627144775390625	0.9912157099246979	0.05974071884155273	2.597179809570313	1.171982734680176	0.05119927787780762	2.59090576171875	1.318502899169922	0.05259274673461914	2.618434204101562	1.538943298339844	0.07179113006591797	2.609625610351562	1.500271087646484	0.1029183044433594	2.570445556640625	1.493503768920899	0.2437532196044922	2.564142456054688	1.287212188720703	0.3307419281005859	2.40113671875	1.186888376871745	0.2733566487630208	2.34028369140625	1.167908714294434	0.2000483779907227	2.308365478515625	1.216724319458008	0.1473876800537109	2.345460815429687	1.200423858642578	0.1717189636230469	2.620238647460938	1.504465972900391	0.03474500274658203	2.608175903320312	1.50680534362793	-0.09710601043701172	2.373388793945312	1.396261703491211	-0.225488883972168	2.140078125	1.360073150634766	-0.27370263671875	2.10888525390625	1.377867462158203	-0.326696044921875
228	8.6	2.626563110351563	0.9936583198308945	0.06152228546142578	2.596993774414063	1.174373138427734	0.05255277061462402	2.589670654296875	1.320808364868164	0.05338618087768555	2.622316162109375	1.540468841552734	0.07348371124267578	2.61251171875	1.501957855224609	0.1044623413085937	2.574396362304688	1.498716705322266	0.2448987121582031	2.55757568359375	1.294542053222656	0.3366455688476563	2.3915419921875	1.199089289347331	0.2702714742024739	2.3384736328125	1.179568603515625	0.1996282577514649	2.310578857421875	1.220508865356445	0.1432676391601563	2.325004272460937	1.199724090576172	0.1707795257568359	2.623418579101562	1.506038955688477	0.03629371643066406	2.609794677734375	1.508503707885742	-0.09628670501708984	2.382169921875	1.395439071655273	-0.2348308410644531	2.146585815429687	1.364641220092774	-0.2712191619873047	2.118023681640625	1.385895629882812	-0.330533203125
229	8.633334	2.60660791015625	1.00060679858923	0.0756253776550293	2.576258911132812	1.181019248962402	0.06424570655822753	2.568746948242187	1.327388519287109	0.0647390365600586	2.602590454101563	1.546625549316406	0.08633035659790039	2.58965673828125	1.508473587036133	0.116576904296875	2.522003662109375	1.494373718261719	0.2437702789306641	2.609196044921875	1.245372299194336	0.3332719421386719	2.408675048828125	1.204361717224121	0.2121528625488281	2.419422119140625	1.204964324951172	0.1140171432495117	2.3979384765625	1.252280754089355	0.1442542839050293	2.4296416015625	1.222675994873047	0.1147879295349121	2.606376708984375	1.511951950073242	0.04955744361877441	2.601872436523438	1.509169647216797	-0.08421216583251953	2.390164184570312	1.382463806152344	-0.2342180252075196	2.152972045898437	1.369195739746094	-0.2760155334472656	2.113632080078125	1.396230712890625	-0.345295654296875
230	8.699999999999999	2.614624755859375	1.005682927370071	0.07925359344482422	2.583493896484375	1.186665451049805	0.06756580352783204	2.573668823242187	1.333396026611328	0.06701885032653809	2.611880249023438	1.552466735839844	0.09118628692626954	2.595484375	1.514756439208985	0.1204589424133301	2.515604614257812	1.498367279052734	0.2417920837402344	2.528198120117187	1.230590927124024	0.2981871032714843	2.364024658203125	1.22761100769043	0.1593136189778646	2.369080444335937	1.211943656921387	0.06294598388671875	2.346452758789062	1.258743118286133	0.08610306549072266	2.396293334960937	1.238484352111816	0.05630487251281738	2.6176259765625	1.517354858398438	0.05470125198364258	2.633289306640625	1.517005493164063	-0.07935239028930664	2.43552490234375	1.375052764892578	-0.2378412322998047	2.197532348632812	1.36522541809082	-0.2832298126220703	2.15097265625	1.416283905029297	-0.35342431640625
231	8.733333999999999	2.606540283203125	0.9989762122631074	0.08243285369873046	2.57535400390625	1.179567054748535	0.0729935073852539	2.56899560546875	1.326087005615234	0.07628008270263673	2.60085595703125	1.545633605957031	0.09891263961791992	2.583889282226562	1.508082290649414	0.1277727470397949	2.496572387695313	1.481008392333985	0.2422864074707031	2.466796630859375	1.204781921386719	0.2934721221923828	2.352488525390625	1.322936080932617	0.1228981475830078	2.402908569335938	1.32005012512207	0.0430829029083252	2.389443115234375	1.342079147338867	0.06843874549865722	2.419125610351562	1.324810150146484	0.02292908191680908	2.609232421875	1.510264724731445	0.06345125389099121	2.627703979492187	1.50220703125	-0.06969230651855468	2.47025830078125	1.334200424194336	-0.2441877212524414	2.232522827148438	1.351045303344727	-0.2848020935058594	2.1860166015625	1.367607788085937	-0.3692867431640625
232	8.766667	2.604383178710937	0.9995055088996887	0.08825708389282226	2.5720322265625	1.181133460998535	0.07617584991455079	2.564101928710937	1.328701675415039	0.0776379852294922	2.595891479492187	1.550235900878906	0.09821226119995118	2.575604370117188	1.513253234863281	0.1263575897216797	2.480351684570313	1.478899230957031	0.2338722457885742	2.416979736328125	1.201639060974121	0.2655345916748047	2.392818725585937	1.357957397460937	0.09379987335205078	2.426463623046875	1.370976898193359	0.02102232933044434	2.39733642578125	1.386624893188477	0.06879382085800172	2.423606079101563	1.402684020996094	-0.007381844758987427	2.60752490234375	1.513645233154297	0.06434997940063476	2.640158569335938	1.492707611083984	-0.06619964981079102	2.506630859375	1.302509353637695	-0.2419821624755859	2.271542236328125	1.350641983032227	-0.2838068237304687	2.199221801757813	1.399521667480469	-0.3456488342285157
233	8.833333999999999	2.595946166992188	1.012809472084045	0.08493516921997071	2.564822143554688	1.194478584289551	0.0720219497680664	2.556262817382812	1.341955322265625	0.07265463638305664	2.584439086914062	1.563489379882812	0.09875443267822265	2.560533813476563	1.526200347900391	0.123593635559082	2.450648681640625	1.49267594909668	0.2168948822021484	2.319061767578125	1.238419357299805	0.2202195358276367	2.331038208007812	1.418770980834961	0.093063138961792	2.348702880859375	1.438704193115234	0.0164288444519043	2.428869506835937	1.478668502807617	0.02071249008178711	2.418039184570313	1.450853073120117	0.006327161788940432	2.60072021484375	1.527198272705078	0.0666156005859375	2.646595825195313	1.499010360717774	-0.05813712692260742	2.61159765625	1.255261360168457	-0.2135350646972656	2.38333349609375	1.318298202514649	-0.2692133026123047	2.308079223632812	1.369752075195313	-0.3064595031738281
234	8.866667	2.59196875	1.006855348587036	0.08154321670532227	2.556917724609375	1.187283615112305	0.06668681335449218	2.5413916015625	1.33388493347168	0.06335433959960937	2.57164013671875	1.554658233642578	0.09028198242187499	2.5454306640625	1.518028686523437	0.1135157051086426	2.431718872070312	1.490741790771484	0.2038416976928711	2.274782348632812	1.253105644226074	0.1826156921386719	2.278908935546875	1.424717483520508	0.07106922006607055	2.308226318359375	1.441636047363281	-0.01960893249511719	2.374158813476563	1.46876496887207	-0.02306733703613281	2.36703515625	1.438503860473633	-0.02353812789916992	2.5894345703125	1.517938323974609	0.05959013366699219	2.64940771484375	1.494676223754883	-0.06027488899230957	2.674532104492187	1.232522392272949	-0.1812328338623047	2.4516162109375	1.302976089477539	-0.2454119262695312	2.356750610351563	1.334212432861328	-0.2654598159790039
235	8.9	2.585394897460938	1.004401287078857	0.07912505340576172	2.550443115234375	1.183203521728516	0.06309314346313477	2.538692626953125	1.328949020385742	0.06239955139160156	2.560891967773438	1.549679321289062	0.08667040252685547	2.533509521484375	1.513134048461914	0.1079034957885742	2.422205688476563	1.496269393920898	0.198879997253418	2.24615185546875	1.279213958740234	0.1913496856689453	2.236706298828125	1.438921508789063	0.04390094184875488	2.2599052734375	1.442463409423828	-0.03984255981445313	2.334490234375	1.469963653564453	-0.04250920867919922	2.334509643554687	1.451858337402344	-0.03807222747802734	2.582366455078125	1.512964614868164	0.05900550079345703	2.660048095703125	1.489370162963867	-0.04885927200317383	2.75027880859375	1.22574153137207	-0.1243084754943848	2.540576782226562	1.284802932739258	-0.2282441101074219	2.44850732421875	1.291956909179687	-0.2433463516235352
236	8.933334	2.580087890625	1.004345888614655	0.07556509780883788	2.543958984375	1.183509864807129	0.0581147232055664	2.531558959960938	1.329836242675781	0.05716938018798828	2.551686889648438	1.551584625244141	0.08311563491821289	2.523588623046875	1.514668167114258	0.1032577209472656	2.410597045898438	1.512206207275391	0.1910833206176758	2.23632275390625	1.303053146362305	0.1845868225097656	2.183025756835938	1.437642288208008	0.01533385848999024	2.204356689453125	1.433166366577149	-0.07274188232421874	2.257494995117187	1.455097290039062	-0.06687274169921875	2.269365600585938	1.435082015991211	-0.07694172668457031	2.574507568359375	1.514904983520508	0.05604750061035156	2.662658813476563	1.496626251220703	-0.04536505794525146	2.776460083007812	1.233019874572754	-0.07912799072265625	2.575572631835938	1.265725723266601	-0.2110553894042969	2.485882202148438	1.299015670776367	-0.2176125183105469
237	8.966666999999999	2.589870361328125	1.00609528541565	0.07021737289428712	2.5585615234375	1.186598808288574	0.05871191787719726	2.5504326171875	1.333101409912109	0.06172125625610352	2.573638916015625	1.554156158447266	0.08606656265258789	2.544908081054688	1.517930450439453	0.1061894836425781	2.431521484375	1.520867630004883	0.1913793869018555	2.231548706054688	1.331752624511719	0.1301737899780273	2.132558837890625	1.396747787475586	-0.07654598236083984	2.134439086914062	1.393105422973633	-0.1565114440917969	2.216306640625	1.379042816162109	-0.157935546875	2.190854614257812	1.349400299072266	-0.1697721862792969	2.59605224609375	1.517008026123047	0.05955540847778321	2.689687133789063	1.509323028564453	-0.03804056644439698	2.815069091796875	1.259535461425781	-0.07644939168294271	2.616640380859375	1.254504638671875	-0.212347401936849	2.514407104492188	1.263104507446289	-0.2240692367553711
238	9.033334	2.58704833984375	1.003068016529083	0.05702299118041992	2.557498413085938	1.183741554260254	0.04819365692138672	2.549718139648438	1.330034027099609	0.05152347564697266	2.571852661132812	1.55106558227539	0.07346555709838867	2.54323779296875	1.514965682983398	0.09389311981201173	2.433652221679687	1.519439544677734	0.1888713607788086	2.206968994140625	1.389324020385742	0.09761312103271484	2.090936889648438	1.392815063476562	-0.1016841201782226	2.092859252929688	1.375470748901367	-0.1811977386474609	2.173147338867188	1.351828308105469	-0.1750976715087891	2.1240966796875	1.355716278076172	-0.2022660903930664	2.594500244140625	1.51382341003418	0.04745044326782227	2.686994384765625	1.507259399414063	-0.05089891195297241	2.800182291666667	1.279327433268229	-0.06660836791992188	2.620239420572917	1.227007573445638	-0.2164909362792969	2.521449829101563	1.194377861022949	-0.19762841796875
239	9.066666999999999	2.587915771484375	1.002378642559052	0.05250680923461914	2.558428955078125	1.184046234130859	0.04242002868652344	2.552110717773437	1.331120697021484	0.04661566925048828	2.5763779296875	1.553090148925781	0.06903530120849609	2.546991088867188	1.517089065551758	0.089193359375	2.433105712890625	1.523650787353516	0.1806567535400391	2.208976806640625	1.391249557495117	0.07863681793212891	2.067862182617187	1.377669403076172	-0.1120112380981445	2.073938842773437	1.357896835327149	-0.1982074584960937	2.136965942382813	1.362255615234375	-0.191217056274414	2.119048828125	1.344466522216797	-0.2175192489624023	2.5990751953125	1.515421432495117	0.04315662002563476	2.692452026367187	1.511094223022461	-0.05549122333526611	2.785346598307292	1.285244771321615	-0.05509664916992187	2.627271728515625	1.214554392496745	-0.2243543294270833	2.521685424804687	1.179103179931641	-0.2178304443359375
240	9.1	2.599237670898438	0.9965187426805496	0.07607483673095702	2.570998901367187	1.17783553314209	0.06502782440185546	2.563379150390625	1.324515930175781	0.06776119995117187	2.57960009765625	1.545858703613281	0.09661437988281249	2.548340576171875	1.509110412597656	0.1116346778869629	2.424900756835938	1.509394943237305	0.1909510803222656	2.202799926757812	1.389284133911133	0.06410379219055176	2.0838671875	1.404323059082031	-0.1354521993001302	2.103132080078125	1.365235122680664	-0.187447509765625	2.1649130859375	1.394106216430664	-0.2120773468017578	2.134811767578125	1.356246704101562	-0.2181449584960937	2.6065673828125	1.509140594482422	0.07391761779785157	2.714380615234375	1.511928955078125	-0.008203060150146484	2.872427856445313	1.285462310791015	0.07256109619140624	2.723478393554688	1.240918434143066	-0.1128495025634766	2.630071899414062	1.210494789123535	-0.07467595672607422
241	9.133334	2.595074340820313	0.9934890872240066	0.07932077026367187	2.56546484375	1.173964599609375	0.06883627700805664	2.55392236328125	1.319852294921875	0.07048056030273438	2.567953125	1.540383941650391	0.100176513671875	2.535932739257813	1.503746551513672	0.1130835952758789	2.405222290039062	1.49832649230957	0.177615837097168	2.184944946289062	1.370685302734375	0.0603312931060791	2.055169982910156	1.377308944702148	-0.1326506423950195	2.062075561523438	1.340771621704102	-0.2098866577148437	2.12556494140625	1.364034744262695	-0.2249245758056641	2.107659423828125	1.3296025390625	-0.2288774261474609	2.596277954101563	1.503825576782227	0.07937328720092773	2.704502807617188	1.508467071533203	-0.001328458786010742	2.851342529296875	1.276868148803711	0.08716646957397461	2.703667602539062	1.253765335083008	-0.1005820732116699	2.60937353515625	1.22218669128418	-0.06507608032226563
242	9.166667	2.596156616210938	0.9921608255505562	0.07936403274536133	2.566322265625	1.172331558227539	0.0695329704284668	2.5540126953125	1.317906280517578	0.07141827392578126	2.568673828125	1.538108764648437	0.1000848236083984	2.536472290039063	1.501739227294922	0.1129158325195312	2.406563110351562	1.496650299072266	0.1755564498901367	2.182310424804688	1.378699371337891	0.05611877918243408	2.048196594238282	1.373120880126953	-0.1336848373413086	2.063322021484375	1.344912124633789	-0.2181379013061523	2.129588623046875	1.365254135131836	-0.2281400604248047	2.1101767578125	1.331106887817383	-0.2299164428710938	2.596953979492187	1.501398193359375	0.07970315551757812	2.705080810546875	1.503683807373047	-0.000785340309143066	2.852713256835937	1.273210296630859	0.08596113586425781	2.704486328125	1.258780174255371	-0.1006204872131348	2.610950561523437	1.224047660827637	-0.06572457122802734
243	9.233333999999999	2.595529541015625	0.9924394903182984	0.07977793502807617	2.5666796875	1.172578750610352	0.0697274055480957	2.556658081054688	1.318172241210938	0.07278689575195313	2.570671020507812	1.538411743164062	0.1000075378417969	2.538953369140625	1.501966018676758	0.1136425819396973	2.4101982421875	1.497380508422852	0.1792391052246094	2.187243286132812	1.376028961181641	0.06062126350402832	2.065166748046875	1.379880584716797	-0.1340059356689453	2.067295776367187	1.346106887817383	-0.2094984130859375	2.136429321289063	1.368252258300781	-0.2257976226806641	2.10971435546875	1.328350830078125	-0.2305830154418945	2.598719970703125	1.501780181884766	0.07928117752075195	2.705007202148438	1.503744400024414	-0.00346809196472168	2.853090698242188	1.27240104675293	0.0808704071044922	2.70154541015625	1.25433903503418	-0.1032754020690918	2.608753540039062	1.220262413024902	-0.0658375129699707
244	9.266667	2.595235961914063	0.9912940644919872	0.07918958663940429	2.565960693359375	1.171946685791016	0.0697697868347168	2.555127319335938	1.317904174804688	0.07300084686279297	2.570576416015625	1.538393798828125	0.1028807487487793	2.538535278320313	1.501880020141602	0.1161402816772461	2.40944091796875	1.498908447265625	0.1818855209350586	2.186069091796875	1.377690155029297	0.06342845487594605	2.067423645019531	1.378697540283203	-0.1327504348754883	2.0677470703125	1.349466415405273	-0.2093880157470703	2.13542333984375	1.374450210571289	-0.2236180877685547	2.10211328125	1.337185684204102	-0.2328462219238281	2.598475952148438	1.501718475341797	0.08165253829956054	2.704194213867187	1.503463577270508	-0.002537929534912109	2.853088745117187	1.271805358886719	0.08183141708374023	2.69922412109375	1.251317436218262	-0.1014840202331543	2.60698046875	1.216381248474121	-0.06267168807983398
245	9.299999999999999	2.595427734375	0.9922602013647557	0.07819790649414063	2.564595947265625	1.172460273742676	0.06848420715332032	2.552170288085938	1.318143203735352	0.07099549484252929	2.569243041992188	1.537901428222656	0.1037519111633301	2.536998168945312	1.501482330322266	0.1165529518127441	2.408470458984375	1.498847625732422	0.1818474884033203	2.1845029296875	1.378150421142578	0.0628809175491333	2.057303894042969	1.378089065551758	-0.1297434158325195	2.057709167480469	1.349198608398438	-0.2074315719604492	2.127483276367188	1.371524108886719	-0.2230852966308594	2.100176147460938	1.33937174987793	-0.2295722122192383	2.596809204101563	1.501341873168945	0.08202360534667968	2.703218139648437	1.503875122070312	-0.001001889705657959	2.850003540039062	1.272481048583984	0.08624860763549805	2.700233764648438	1.252778411865234	-0.09991788482666016	2.607951049804687	1.216221580505371	-0.06311262893676758
246	9.333333999999999	2.597934448242188	0.9844118504226207	0.06992631149291992	2.5687490234375	1.16489453125	0.06056266403198242	2.557685913085938	1.31065592956543	0.06307403182983398	2.577594360351562	1.530505981445312	0.0933023681640625	2.5451904296875	1.494574523925781	0.1070143051147461	2.417831665039063	1.495229248046875	0.1743632736206055	2.190022583007813	1.377444000244141	0.06198049354553223	2.050136535644531	1.371670562744141	-0.1255303421020508	2.05868603515625	1.343306701660156	-0.2079073486328125	2.120863647460937	1.369326477050781	-0.2206142730712891	2.10358349609375	1.333704406738281	-0.2268175354003906	2.604410034179688	1.493437103271484	0.0714854736328125	2.708859985351562	1.492491622924805	-0.01398676300048828	2.846769205729167	1.256074844360352	0.03350356038411458	2.706247884114583	1.200040232340495	-0.1518287353515625	2.611852416992187	1.15401668548584	-0.1381940002441406
247	9.366667	2.597522583007812	0.9916706247925759	0.07805646896362305	2.568008911132813	1.172725028991699	0.06973199462890625	2.556101928710937	1.318871612548828	0.07257198715209962	2.576308471679687	1.539087646484375	0.1049741668701172	2.543440795898437	1.503042694091797	0.1178630752563476	2.414451171875	1.501477935791016	0.1845642623901367	2.19025439453125	1.381170867919922	0.06362598323822022	2.053508239746094	1.374749389648438	-0.1259886322021485	2.062229125976562	1.348579711914063	-0.2094299926757812	2.124195678710938	1.373804489135742	-0.2193011779785156	2.105286010742187	1.339016174316406	-0.2292305908203125	2.603458374023437	1.501991714477539	0.08328253173828125	2.714731079101562	1.50165461730957	0.006705218315124511	2.843825439453125	1.258237548828125	0.08364531326293945	2.705744506835938	1.238518829345703	-0.111501823425293	2.606928955078125	1.216153335571289	-0.07873602294921875
248	9.433334	2.597454345703125	0.9956791927814483	0.07976867675781249	2.567542602539063	1.17686393737793	0.07194766235351563	2.555962524414062	1.323216934204102	0.07541390609741211	2.57435302734375	1.543877319335938	0.1073083076477051	2.541724731445313	1.507570266723633	0.1202552642822266	2.412086547851563	1.502463333129883	0.1851496963500976	2.186949096679688	1.378383071899414	0.06646102046966552	2.047997619628906	1.372591461181641	-0.1231992111206055	2.059237548828125	1.350484085083008	-0.2089038619995117	2.1188564453125	1.354642150878906	-0.1982344055175781	2.0952294921875	1.330900787353516	-0.2281545028686524	2.60186376953125	1.506909103393555	0.08573123550415039	2.71012841796875	1.507520416259766	0.00422248649597168	2.85881640625	1.275543151855469	0.09324407577514648	2.7114091796875	1.247827850341797	-0.09590042495727538	2.611209594726563	1.221267669677734	-0.07058475494384767
249	9.466666999999999	2.596500854492187	0.9975894293785096	0.07963541793823242	2.56543798828125	1.179013786315918	0.07213850021362304	2.553833251953125	1.325767730712891	0.07638724517822265	2.572424926757813	1.546675903320313	0.1093806800842285	2.540501831054687	1.510110855102539	0.1233119659423828	2.4143046875	1.507228698730469	0.1912368698120117	2.20036767578125	1.360176712036133	0.0743034839630127	2.060701782226563	1.37810971069336	-0.1153251953125	2.06508935546875	1.352700332641602	-0.1968400268554688	2.133120849609375	1.359937850952148	-0.1940796203613281	2.107879150390625	1.338153747558594	-0.2153002548217773	2.599239501953125	1.509876571655274	0.08641429138183593	2.70765576171875	1.512956161499023	0.004830734252929687	2.865271240234375	1.285778335571289	0.09272342300415039	2.718571411132813	1.250646957397461	-0.09581009674072266	2.618966064453125	1.224276763916015	-0.06751308822631835
250	9.5	2.59421630859375	1.000828460693359	0.08069043731689454	2.559314086914062	1.181092529296875	0.07316472625732423	2.544177856445312	1.32718423461914	0.07732229232788086	2.56267919921875	1.547281646728516	0.1121013412475586	2.530787475585938	1.510767562866211	0.1255586242675781	2.4053525390625	1.50706120300293	0.191373046875	2.199121704101563	1.344683624267578	0.08272367286682129	2.057864562988281	1.37380290222168	-0.1062060928344727	2.065670166015625	1.348735275268555	-0.1886465377807617	2.1284306640625	1.355912612915039	-0.1843391265869141	2.11370361328125	1.342131378173828	-0.204742919921875	2.58947998046875	1.510685897827148	0.08901313781738281	2.698464599609375	1.514531143188477	0.008438729286193849	2.857099243164062	1.287201995849609	0.09042926025390624	2.711710083007812	1.25396085357666	-0.09944036483764648	2.613145263671875	1.228667625427246	-0.06668119049072266
251	9.566666999999999	2.605137084960937	1.005318061828613	0.07980339050292969	2.56990869140625	1.185908798217774	0.07029964447021483	2.55342041015625	1.332198013305664	0.07111623001098633	2.578896606445312	1.552119384765625	0.107922176361084	2.545921630859375	1.516143463134766	0.1215082931518555	2.406259643554687	1.491170440673828	0.162526351928711	2.200286987304687	1.307462326049805	0.09304496383666992	2.059568054199219	1.372519546508789	-0.0878423957824707	2.0581689453125	1.346773147583008	-0.1678763885498047	2.1178759765625	1.350021423339844	-0.1635838394165039	2.094275390625	1.352214996337891	-0.1908474426269531	2.604496337890625	1.51498861694336	0.08402941513061524	2.704213134765625	1.507205963134766	-0.007582218647003173	2.864967610677084	1.265094665527344	0.000136728922526042	2.700777099609375	1.239632746378581	-0.1688572031656901	2.613512573242187	1.198625740051269	-0.1470069732666016
252	9.6	2.605216552734375	1.013349582672119	0.08824803161621095	2.570522705078125	1.194120872497558	0.08030521774291993	2.554418823242187	1.340447525024414	0.08205755615234375	2.57984228515625	1.560628295898437	0.1165953102111816	2.548359130859375	1.52431396484375	0.1325588760375976	2.411998168945312	1.493721588134766	0.1802515563964844	2.217048095703125	1.292688583374023	0.1278144454956054	2.077400573730469	1.37651872253418	-0.04696367645263672	2.071077575683594	1.363189422607422	-0.1299565277099609	2.1329384765625	1.368448135375977	-0.1328098983764648	2.110728393554687	1.374597778320312	-0.1476669311523438	2.6041025390625	1.523766235351562	0.09099626159667969	2.694862915039063	1.517066436767578	-0.009986042976379395	2.84185546875	1.266148849487305	-0.01557376480102539	2.646547729492188	1.267359977722168	-0.1590268707275391	2.56092724609375	1.273441192626953	-0.1119020614624023
253	9.633334	2.611964111328125	1.017545287132263	0.08611214828491211	2.578500244140625	1.199744514465332	0.07979906463623046	2.5644462890625	1.347187301635742	0.08321883773803712	2.59093603515625	1.568795135498047	0.1162005004882813	2.561173583984375	1.531947784423828	0.134868148803711	2.433787353515625	1.4966552734375	0.2023752975463867	2.245852416992188	1.283969863891602	0.1610707015991211	2.103919067382813	1.365028503417969	-0.01580483549833298	2.096373779296875	1.359137298583984	-0.09808176040649413	2.113954345703125	1.436112991333008	-0.06773572158813476	2.134112915039062	1.39214518737793	-0.1174672126770019	2.613286987304687	1.532002471923828	0.08830805969238281	2.69838037109375	1.517474548339844	-0.01685065937042236	2.841430297851562	1.265570404052734	-0.04915227508544921	2.635979248046875	1.298439987182617	-0.1691496887207031	2.542129272460937	1.306801010131836	-0.1484417190551758
254	9.666667	2.60706396484375	1.019585285186768	0.08260503005981445	2.572842407226562	1.20138981628418	0.07657255172729492	2.55699072265625	1.348405410766601	0.07898670196533203	2.58373779296875	1.569852386474609	0.1111236190795898	2.557851440429688	1.532163757324219	0.133440185546875	2.445021728515625	1.497067962646484	0.2225182342529297	2.288650146484375	1.256831802368164	0.2221950759887695	2.151571655273437	1.351854537963867	0.0491867790222168	2.1453759765625	1.340939865112305	-0.02852449893951416	2.169669921875	1.418836166381836	-0.002227294921875001	2.179093994140625	1.386819290161133	-0.04962231922149658	2.60236962890625	1.533959808349609	0.07963352203369141	2.664811157226563	1.51638655090332	-0.04012700462341309	2.744202392578125	1.245685920715332	-0.1136981582641602	2.517083251953125	1.309460510253906	-0.1705145492553711	2.420322265625	1.351251358032227	-0.1757927474975586
255	9.733333999999999	2.61355029296875	1.010366805076599	0.08626802062988281	2.581107177734375	1.190210144042969	0.07742549896240233	2.567268432617187	1.335796096801758	0.07775230026245117	2.59682861328125	1.555203765869141	0.1014849624633789	2.575752685546875	1.518157196044922	0.1281222724914551	2.483065185546875	1.493196304321289	0.2389155197143555	2.416630981445312	1.227794013977051	0.3091189117431641	2.246486938476562	1.278523742675781	0.1506255722045898	2.237469970703125	1.261570243835449	0.06887670516967773	2.209015747070313	1.313941375732422	0.1295291519165039	2.2627119140625	1.309043807983398	0.04341450500488282	2.60992626953125	1.519380126953125	0.06815000915527344	2.649769653320313	1.50468815612793	-0.05997252464294434	2.668442504882813	1.248034118652344	-0.1883722381591797	2.449127807617188	1.342049240112305	-0.195703971862793	2.352487182617188	1.362593551635742	-0.2139988632202148
256	9.766667	2.6195263671875	1.012586280822754	0.08831671905517577	2.59168115234375	1.193068977355957	0.07797568130493164	2.576176879882812	1.338406295776367	0.07380017852783204	2.60432666015625	1.557600708007813	0.09965201187133789	2.58623974609375	1.519666564941406	0.1272049217224121	2.50182763671875	1.497377548217774	0.2447128448486328	2.48307421875	1.236151168823242	0.3442225952148438	2.309239990234375	1.263478408813477	0.1858207778930664	2.308041625976562	1.243008293151855	0.1032128067016602	2.28023486328125	1.290837432861328	0.1543071060180664	2.336587890625	1.275692443847656	0.07736473464965821	2.614999877929687	1.522741851806641	0.06452953147888184	2.643970825195312	1.51409423828125	-0.06688331985473633	2.591909545898438	1.275473022460937	-0.2187320785522461	2.384306030273438	1.383590225219727	-0.2295953369140625	2.2906298828125	1.387897811889648	-0.2476072082519531
257	9.799999999999999	2.614923583984375	1.011671038627624	0.08891118240356445	2.589192016601563	1.192704216003418	0.07871605682373047	2.580752197265625	1.338793472290039	0.07764196014404297	2.609518920898438	1.558697509765625	0.09854016876220703	2.594834228515625	1.520844818115234	0.1282269439697266	2.523211181640625	1.507507827758789	0.2550519027709961	2.552672241210938	1.249878295898438	0.3548510437011719	2.363856689453125	1.236216354370117	0.2135248718261719	2.35877587890625	1.220965400695801	0.1329800567626953	2.330958251953125	1.254231224060059	0.1825253295898437	2.372365356445313	1.255845825195312	0.09897933197021484	2.616684448242188	1.523547210693359	0.06271662902832031	2.6335068359375	1.516205596923828	-0.07076998519897461	2.501337280273438	1.32033869934082	-0.2365380325317383	2.288429809570313	1.414964965820313	-0.2516644897460938	2.19615673828125	1.394924499511719	-0.2810640716552735
258	9.833333999999999	2.611931884765625	1.006527908802032	0.0861436767578125	2.5847705078125	1.187573127746582	0.0765150260925293	2.573170288085938	1.333655014038086	0.07427078628540039	2.60660498046875	1.553155517578125	0.09421131515502928	2.594658203125	1.515113998413086	0.1249178466796875	2.525947631835938	1.511905120849609	0.2535806350708008	2.616474731445313	1.265532531738281	0.3562242736816406	2.416487915039062	1.207616271972656	0.2440832061767578	2.412707763671875	1.19043643951416	0.1560715789794922	2.374799682617188	1.225559020996094	0.210986083984375	2.390057983398438	1.23080403137207	0.1167392883300781	2.609557739257813	1.5182978515625	0.05747114372253417	2.602763061523437	1.507153335571289	-0.07616733932495118	2.41118603515625	1.360521392822266	-0.2351196975708008	2.185302001953125	1.414384979248047	-0.2614192962646484	2.124093017578125	1.368771484375	-0.3071260986328125
259	9.866667	2.620834716796875	1.00046840429306	0.07607130813598634	2.592893920898438	1.182443649291992	0.0631965446472168	2.581217407226562	1.329437393188477	0.05854090118408203	2.614544921875	1.550178405761719	0.08115832901000977	2.60494189453125	1.511051956176758	0.111950382232666	2.552613403320312	1.503099746704101	0.2491390991210937	2.651289876302083	1.259590789794922	0.3445179443359375	2.437727213541667	1.194447957356771	0.2596477559407552	2.422295166015625	1.166213397979736	0.1762245559692383	2.376892700195313	1.217863693237305	0.2343612594604492	2.396388793945313	1.209798683166504	0.1325029029846191	2.615237548828125	1.515997360229492	0.04329899597167969	2.59709033203125	1.511159423828125	-0.09106450271606445	2.429618774414063	1.384509475708008	-0.2892998657226563	2.188240112304688	1.400990951538086	-0.2892025299072266	2.12799365234375	1.357443450927734	-0.329798095703125
260	9.933334	2.625623413085937	0.9991641953289508	0.0648470573425293	2.59858642578125	1.180433502197266	0.05669206237792969	2.587972290039063	1.326703704833984	0.05525638961791993	2.6192490234375	1.545925628662109	0.0811514778137207	2.612460571289063	1.506106887817383	0.1112580451965332	2.578049682617188	1.492348327636719	0.2535180206298828	2.671342447916667	1.281028656005859	0.3344503377278645	2.4613466796875	1.184318094889323	0.2833999430338541	2.395949340820312	1.152991065979004	0.21357763671875	2.3390732421875	1.228381126403808	0.2476775817871094	2.392065673828125	1.203962135314941	0.1850981292724609	2.617818969726563	1.51296206665039	0.04273775863647461	2.595734130859375	1.52107502746582	-0.08993289947509767	2.382101440429687	1.412230331420898	-0.2522999954223633	2.14148828125	1.423233673095703	-0.2592418365478516	2.0927216796875	1.383176971435547	-0.31950146484375
261	9.966666999999999	2.628809326171875	0.9954850467443466	0.06187461471557618	2.603072143554687	1.176320594787598	0.05552888870239257	2.59005712890625	1.321828414916992	0.05389886856079101	2.6211484375	1.540501159667969	0.07775423431396485	2.61525634765625	1.500983871459961	0.1081460838317871	2.587555541992188	1.490219146728516	0.2515167083740234	2.666112874348958	1.283951385498047	0.3292276611328125	2.458898356119791	1.175941691080729	0.2952698974609375	2.3858955078125	1.140522415161133	0.2345537872314453	2.330456298828125	1.21825463104248	0.2669376525878906	2.37504541015625	1.192630485534668	0.2045614242553711	2.618882690429687	1.507429122924805	0.03967716217041016	2.598932739257813	1.515085922241211	-0.09263606643676758	2.375354370117187	1.409834503173828	-0.2410569763183594	2.136076538085938	1.419786087036133	-0.2463270721435547	2.101345458984375	1.408166320800781	-0.3151026611328125
262	10	2.630241943359375	0.9957129798531532	0.05747657012939453	2.60651611328125	1.176495010375977	0.05341814041137695	2.597061889648438	1.321963195800781	0.05421880340576172	2.62550341796875	1.540553466796875	0.0765416374206543	2.6193603515625	1.501334014892578	0.107051685333252	2.590731079101563	1.49384944152832	0.2501192474365235	2.659833333333333	1.286482523600261	0.319490254720052	2.457651936848958	1.168682052612305	0.2945028279622396	2.383481201171875	1.133333190917969	0.2309849548339844	2.344856567382813	1.216274124145508	0.2547443466186524	2.364743041992187	1.194083366394043	0.2022792587280273	2.624354248046875	1.50723095703125	0.03889969635009766	2.610876586914062	1.517492538452148	-0.09269843673706055	2.38396728515625	1.407466751098633	-0.2294676513671875	2.146212036132813	1.407274368286133	-0.2540612335205078	2.0991787109375	1.409145385742188	-0.309974609375
263	10.033334	2.627756591796875	0.9946939798593522	0.05848641586303711	2.604096923828125	1.175877723693848	0.05445921325683593	2.595336547851563	1.321692687988281	0.0555749740600586	2.625270874023437	1.540700927734375	0.07680275726318359	2.618919921875	1.501576934814453	0.1075747909545898	2.589526123046875	1.494472290039063	0.2508421173095703	2.64196142578125	1.275257985432943	0.3203388671875	2.43656640625	1.160420674641927	0.298670633951823	2.366303833007812	1.125015316009522	0.2337977447509766	2.330561889648437	1.211428405761719	0.2559244232177734	2.355333618164063	1.189268760681152	0.2004619827270508	2.623838500976563	1.507132232666016	0.03925881004333496	2.60865478515625	1.516458786010742	-0.09260533523559569	2.3817802734375	1.401808883666992	-0.2267050247192383	2.143202880859375	1.398571319580078	-0.249266128540039	2.10066455078125	1.420060943603516	-0.2945067138671875
264	10.066667	2.627298217773438	0.9951979120969772	0.05827355575561524	2.604819213867188	1.176594253540039	0.05447722244262695	2.59631005859375	1.322474685668945	0.05553697204589844	2.627216186523437	1.541362396240234	0.07820130920410157	2.620626953125	1.502074813842774	0.1087258186340332	2.595137451171875	1.497110610961914	0.2528153533935547	2.638030110677084	1.272402018229167	0.3203004760742187	2.424866861979167	1.169861709594726	0.3049168090820313	2.354025146484375	1.130910926818848	0.2424603958129883	2.316349853515625	1.21790298461914	0.2618096466064453	2.355496337890625	1.189855903625488	0.200937126159668	2.625700073242188	1.50798616027832	0.04043130111694336	2.609224609375	1.516321334838867	-0.09174673080444336	2.382859375	1.4023046875	-0.2283030319213867	2.14420654296875	1.400304336547852	-0.2526832275390625	2.092615234375	1.413529907226563	-0.2948624267578125
265	10.133334	2.62144091796875	0.9931575956344605	0.0661826057434082	2.598900756835937	1.173678558349609	0.06012409973144531	2.59061181640625	1.318931259155273	0.0596095848083496	2.62003466796875	1.537164093017578	0.08060506820678712	2.614006103515625	1.49816471862793	0.1112810249328613	2.5885498046875	1.496751693725586	0.2547032318115234	2.611503295898437	1.255591133117676	0.3252200317382812	2.391353881835937	1.180931983947754	0.2864605407714844	2.364700317382812	1.146188041687012	0.2120545349121094	2.328777954101563	1.224837425231934	0.2355468978881836	2.364721313476562	1.215815406799317	0.1680285873413086	2.618442138671875	1.503733200073242	0.04321895408630371	2.601022338867188	1.512245742797852	-0.08823263549804689	2.372834106445312	1.403246673583984	-0.2236337738037109	2.135485473632812	1.397169860839844	-0.2501386871337891	2.0882421875	1.414598327636719	-0.2939188232421875
266	10.166667	2.62499658203125	0.994920837879181	0.06274796676635742	2.601730834960938	1.175596969604492	0.05634554672241211	2.593087280273437	1.321040100097656	0.05561083984375	2.625024169921875	1.539175262451172	0.07785000610351563	2.618649169921875	1.500030044555664	0.1083595085144043	2.592527954101563	1.493892303466797	0.2517712097167969	2.637397379557292	1.262180582682292	0.3177958374023437	2.417842610677083	1.176594751993815	0.2941820475260417	2.346345092773437	1.138904434204102	0.2293175735473633	2.311116333007813	1.222800773620605	0.2493484344482422	2.359220825195313	1.194682029724121	0.1804969329833984	2.622949096679688	1.505897109985352	0.04021117973327637	2.602829345703125	1.512134857177734	-0.09163928222656251	2.375052368164063	1.402838027954102	-0.2284927520751953	2.137262939453125	1.397361373901367	-0.2535844573974609	2.08651123046875	1.412901428222656	-0.2954307861328125
267	10.2	2.62728125	0.9939535176753997	0.06274489974975586	2.6052802734375	1.175140228271484	0.05721780776977539	2.596360473632813	1.320824722290039	0.05669118118286133	2.626972900390625	1.539801300048828	0.07640813446044922	2.620625366210938	1.500905471801758	0.1074128837585449	2.592035766601562	1.49323747253418	0.2503527679443359	2.631265462239583	1.265328125	0.3174599202473958	2.412317464192709	1.176237009684245	0.2991815795898438	2.338327026367187	1.135017486572266	0.2387180099487305	2.302990600585938	1.221160484313965	0.2565347366333008	2.357169311523438	1.188797225952148	0.1907686080932617	2.625310302734375	1.506011520385742	0.03912396621704101	2.605454223632813	1.511333862304688	-0.09307366561889649	2.375314208984375	1.402967529296875	-0.2274372100830078	2.13777392578125	1.391486770629883	-0.2544458465576172	2.0947802734375	1.421309783935547	-0.2961790771484375
268	10.233334	2.628515869140625	0.9937599604129792	0.06150821685791016	2.606434326171875	1.174425010681152	0.05587301635742188	2.596625610351563	1.319650726318359	0.05495446014404297	2.627754516601563	1.537709564208984	0.07660420989990234	2.621450317382813	1.498659744262695	0.1071757545471191	2.595372802734375	1.493121994018555	0.2504635009765625	2.631611979166667	1.268162760416667	0.3190135904947917	2.41261376953125	1.18000325012207	0.3032346394856771	2.33781640625	1.139434959411621	0.2461336364746094	2.302465576171875	1.227058219909668	0.2619744338989258	2.356598754882812	1.190828483581543	0.1972800216674805	2.625873291015625	1.504369369506836	0.03910327911376953	2.6056279296875	1.510684921264648	-0.09258907318115234	2.376189575195312	1.404953628540039	-0.2289283065795898	2.139142333984375	1.395121719360352	-0.2561871032714844	2.086056640625	1.411949035644531	-0.2929813232421875
269	10.3	2.624552856445312	0.9918534190654754	0.06738478469848633	2.603165283203125	1.17275212097168	0.06089274978637696	2.593912841796875	1.318150695800781	0.05934429931640625	2.623622436523438	1.537208984375	0.07560342407226563	2.617432861328125	1.498840469360351	0.1071692771911621	2.588721435546875	1.493468185424805	0.2499786529541015	2.603148071289063	1.256217399597168	0.3213121337890625	2.381871704101562	1.184674949645996	0.2793255157470703	2.355689575195313	1.142572593688965	0.2114735870361328	2.322662109375	1.221808906555176	0.2270710525512695	2.359946655273437	1.203911231994629	0.1570597381591797	2.622098266601562	1.502878997802734	0.03890493965148926	2.60366015625	1.505679763793945	-0.09316818237304687	2.370279418945312	1.39981575012207	-0.2229352722167969	2.1332998046875	1.39265788269043	-0.2521624145507813	2.09039990234375	1.422098907470703	-0.2900240478515625
270	10.333334	2.624431274414063	0.9908040432929993	0.06914661026000976	2.603113159179688	1.171896041870117	0.06147846221923828	2.594938842773438	1.317530410766602	0.05949324417114258	2.623400512695312	1.537140533447266	0.07455049514770508	2.617164916992187	1.498914093017578	0.1063847427368164	2.583396484375	1.490660659790039	0.2482900848388672	2.613719604492188	1.250172706604004	0.3114937438964844	2.393887451171875	1.184741355895996	0.2528178024291992	2.362401245117188	1.1439208984375	0.2035215225219726	2.329344604492188	1.217130516052246	0.2187185287475586	2.354901489257813	1.209620613098144	0.1389803771972656	2.622339111328125	1.502498458862305	0.03799969673156738	2.60489794921875	1.50372087097168	-0.09449489593505858	2.36747998046875	1.399238998413086	-0.2186397018432617	2.130662841796875	1.393563598632813	-0.2523881530761719	2.08232568359375	1.414149658203125	-0.291351318359375
271	10.366667	2.622432250976563	0.990442750453949	0.07233650207519532	2.6006962890625	1.171160705566406	0.06483359146118164	2.592476440429687	1.316531814575195	0.06320113372802735	2.6264326171875	1.534710357666016	0.07917302322387695	2.61942578125	1.496549911499023	0.1108042182922363	2.581502197265625	1.487991439819336	0.2514920425415039	2.637724487304688	1.244601455688477	0.3104872436523437	2.421628295898437	1.183492050170898	0.2414296569824219	2.391656127929688	1.14870768737793	0.1910640869140625	2.371267333984375	1.218468795776367	0.2170138778686523	2.410970336914063	1.209023849487305	0.140528190612793	2.624315063476562	1.500422180175781	0.04251003074645996	2.604027099609375	1.502630249023437	-0.08923919296264649	2.36731591796875	1.403457183837891	-0.2175968933105469	2.132345336914063	1.392484115600586	-0.2573552551269531	2.0799736328125	1.404433685302734	-0.2913634033203125
272	10.433334	2.629442504882813	0.9913840218782425	0.06415573883056641	2.6099560546875	1.173111694335937	0.05692675018310547	2.60198046875	1.319085845947266	0.05471936416625976	2.642493286132813	1.536472869873047	0.0731496353149414	2.634311279296875	1.498142639160156	0.1045364189147949	2.593753173828125	1.491977630615235	0.2449993286132813	2.649639567057292	1.266682454427083	0.3359024251302083	2.435714518229167	1.182810139973958	0.276465840657552	2.3572392578125	1.142643287658691	0.2355340576171875	2.336266723632813	1.226737899780273	0.2505306930541992	2.378055053710938	1.195441291809082	0.1773527679443359	2.639382080078125	1.502550567626953	0.03592010688781738	2.609593994140625	1.501309906005859	-0.09449087905883788	2.373370483398437	1.399898361206055	-0.2246222763061523	2.1392041015625	1.386127517700195	-0.2657209930419922	2.0831142578125	1.405040435791016	-0.2974256591796875
273	10.466667	2.628083618164062	0.9926904709339142	0.06240227508544922	2.60524755859375	1.173459083557129	0.0555101432800293	2.593937622070313	1.318756973266602	0.05326281356811523	2.625276123046875	1.53759033203125	0.07063346099853515	2.619417236328125	1.499104217529297	0.1021173858642578	2.593721435546875	1.492640747070312	0.24558740234375	2.642233805338542	1.275480753580729	0.3510600382486979	2.423644368489583	1.203782608032227	0.3027398478190104	2.34701416015625	1.163305625915527	0.2547142639160156	2.308961303710937	1.23855216217041	0.2261431884765625	2.355857421875	1.197317634582519	0.1980054016113281	2.62289404296875	1.50343977355957	0.03361043930053711	2.591153564453125	1.503016479492187	-0.09633422088623048	2.367176635742188	1.392417907714844	-0.2362457046508789	2.132540893554688	1.379732864379883	-0.2740690155029297	2.0766083984375	1.4064921875	-0.3171634521484375
274	10.5	2.627316040039062	0.9956002331972122	0.06207796478271484	2.606019775390625	1.17654093170166	0.05436249923706055	2.59280224609375	1.321642913818359	0.05024703598022461	2.62221484375	1.541107238769531	0.06569411849975586	2.616416015625	1.502858276367188	0.0975441551208496	2.596635009765625	1.494416839599609	0.2414687194824219	2.631553548177084	1.271059855143229	0.3591272379557292	2.411149576822917	1.221508275349935	0.3071415405273437	2.349102416992188	1.202020484924316	0.2538157043457031	2.318286987304687	1.229479438781738	0.1901511726379394	2.3415205078125	1.221651756286621	0.2090433120727539	2.620410522460937	1.506531997680664	0.02895982360839844	2.591987670898438	1.506071533203125	-0.1018002624511719	2.371765258789063	1.387993560791016	-0.2429524993896484	2.13651904296875	1.376651123046875	-0.277943099975586	2.09325244140625	1.416141723632812	-0.3327440185546875
275	10.533334	2.626525756835938	0.9986139400601388	0.06147110366821289	2.604727416992187	1.179269538879395	0.05458919143676758	2.59085400390625	1.324078720092773	0.0510828628540039	2.624603881835937	1.542519348144531	0.06779267501831054	2.617733520507812	1.504308517456055	0.09937007904052733	2.593837036132812	1.493873886108398	0.241986442565918	2.619038736979167	1.271102884928385	0.3658940022786458	2.399829427083333	1.23539707438151	0.3104059244791667	2.339915893554688	1.225977851867676	0.2658150405883789	2.318863159179688	1.229986907958984	0.1981543083190918	2.328791381835938	1.234013427734375	0.2209290008544922	2.622426391601563	1.508200088500977	0.03093132591247559	2.590478637695313	1.503062530517578	-0.09837367248535156	2.378891967773438	1.375184448242188	-0.2448039627075195	2.144263549804688	1.370576309204101	-0.2845803527832031	2.10793115234375	1.421226165771484	-0.3442431640625
276	10.566667	2.623880493164062	1.004236436843872	0.06261817169189453	2.602743041992188	1.186014846801758	0.05375412750244141	2.589789672851563	1.331787689208984	0.04876502227783203	2.628614013671875	1.551000610351563	0.06185756301879883	2.620302612304688	1.513358428955078	0.0942477264404297	2.593059692382813	1.500704925537109	0.2370023727416992	2.59959326171875	1.269257293701172	0.3678420206705729	2.383151204427083	1.257893493652344	0.3039245402018229	2.333830444335938	1.249371696472168	0.2565857162475586	2.318421752929687	1.242025451660156	0.1881224479675293	2.318856079101562	1.248418365478515	0.2155598831176758	2.62620068359375	1.5158115234375	0.02542083549499512	2.593517333984375	1.505815856933594	-0.1046009902954102	2.3958232421875	1.359457870483398	-0.2565389785766602	2.158507568359375	1.372037490844726	-0.2865995178222656	2.1286005859375	1.397946807861328	-0.3739842529296875
277	10.633334	2.605928833007813	1.003606420874596	0.07467085266113281	2.584010375976563	1.185242340087891	0.06433961105346681	2.578606079101562	1.331589004516601	0.06295853805541993	2.601506103515625	1.552659606933594	0.08112315750122071	2.591453369140625	1.514289611816406	0.1121426124572754	2.551386352539063	1.496726379394531	0.251880500793457	2.54747314453125	1.237625076293945	0.3624273376464844	2.3771396484375	1.315861892700195	0.2159592819213867	2.390511962890625	1.314633666992187	0.1257683982849121	2.420468139648437	1.347035308837891	0.04605753993988037	2.358223266601563	1.327315322875977	0.07962971305847168	2.606063354492187	1.517714233398437	0.04465145874023438	2.597733154296875	1.5024794921875	-0.08857759094238281	2.445322387695312	1.313144317626953	-0.2431073684692383	2.213856567382813	1.371632369995117	-0.2570360260009765	2.14866796875	1.366130340576172	-0.337830322265625
278	10.666667	2.600655029296875	1.002906491160393	0.08024571990966797	2.57525048828125	1.18226139831543	0.0705074462890625	2.56557080078125	1.326868759155273	0.06876580810546876	2.594039184570312	1.544943664550781	0.08669724655151367	2.581549194335937	1.507459167480469	0.1170986938476563	2.540444702148438	1.488378982543945	0.2547357864379883	2.502458862304688	1.230738677978516	0.3547274932861328	2.386674560546875	1.355511276245117	0.1932485198974609	2.380648071289063	1.358420059204102	0.10021142578125	2.407359741210938	1.37781623840332	0.03657211494445801	2.3780361328125	1.366936538696289	0.06601767349243164	2.599136108398437	1.510047897338867	0.0510079517364502	2.6000966796875	1.496686508178711	-0.0816494026184082	2.479290771484375	1.285523864746094	-0.2317002105712891	2.250196655273438	1.345351211547852	-0.2537766418457031	2.18521875	1.380823593139648	-0.3196627960205078
279	10.7	2.596505004882813	1.001099067687988	0.08158325576782227	2.570033935546875	1.180779922485351	0.07190825653076172	2.560595581054687	1.325793487548828	0.07093497467041016	2.590835693359375	1.543930114746094	0.09236179733276367	2.575884765625	1.506331466674805	0.1217043190002441	2.512029418945312	1.48636669921875	0.2509521560668945	2.448581298828125	1.229931427001953	0.3384705810546875	2.384499267578125	1.378660171508789	0.170543327331543	2.422651123046875	1.407988723754883	0.08559807968139649	2.477223388671875	1.456120803833008	0.02792239284515381	2.417916015625	1.427444885253906	0.0482886118888855	2.597764770507812	1.509094589233398	0.05670378684997558	2.6064482421875	1.489048156738281	-0.07538814926147461	2.512537719726563	1.258973571777344	-0.2182061309814453	2.285065551757812	1.324700820922852	-0.2500208892822265	2.211271728515625	1.368459762573242	-0.3044823303222656
280	10.766667	2.593896118164063	1.005674763441086	0.07955368041992188	2.566469482421875	1.184520080566406	0.07093079376220704	2.555992553710937	1.32868881225586	0.07074567413330078	2.581275024414063	1.546605712890625	0.09318784713745118	2.562899047851563	1.509332778930664	0.1206344223022461	2.484027954101562	1.492312774658203	0.2405581207275391	2.344820556640625	1.249274337768555	0.2542185363769531	2.34363916015625	1.422921020507812	0.1235465927124023	2.38707275390625	1.441677673339844	0.04828256869316101	2.474161743164062	1.478323806762695	-0.007373043060302734	2.415379516601563	1.454813034057617	0.0204525203704834	2.593143310546875	1.511545974731445	0.05934834289550781	2.620346313476563	1.495314178466797	-0.0701851921081543	2.586189819335937	1.236102203369141	-0.1826923675537109	2.370619262695312	1.332781433105469	-0.2011366958618164	2.291992919921875	1.32376025390625	-0.2437644119262695
281	10.8	2.5873291015625	1.002491458892822	0.0754942512512207	2.557666259765625	1.180409912109375	0.06698261260986328	2.547262573242187	1.324015319824219	0.06823432922363282	2.566431274414063	1.541764556884766	0.09177874755859375	2.546470825195312	1.504289154052734	0.1175889892578125	2.4700751953125	1.489735214233399	0.2378733062744141	2.3063837890625	1.267971908569336	0.1897405242919922	2.307505493164062	1.435515609741211	0.1064650340080261	2.342374267578125	1.459051086425781	0.02344691848754882	2.418583129882812	1.463829833984375	-0.03915633773803711	2.341786376953125	1.451114151000977	-0.01116352081298828	2.581806884765625	1.507002136230469	0.05936563491821289	2.623168334960938	1.496726364135742	-0.06685280227661133	2.696093383789062	1.233683807373047	-0.1446287651062012	2.465088623046875	1.272603912353516	-0.1717837982177735	2.386180541992188	1.288402374267578	-0.2068655776977539
282	10.833334	2.587082641601563	1.001439992189407	0.07392433929443359	2.553185424804687	1.177523872375488	0.06323754119873047	2.541969482421875	1.320675765991211	0.06509884643554688	2.559666015625	1.538513702392578	0.08378920745849609	2.53673388671875	1.502058013916016	0.1082040252685547	2.43181103515625	1.47670329284668	0.2009398040771485	2.251960327148438	1.28315153503418	0.1120253677368164	2.236692260742188	1.436780364990234	0.05949417686462403	2.264063232421875	1.471300933837891	-0.002663200378417968	2.354055541992188	1.500721893310547	-0.04218520355224609	2.2794609375	1.43711865234375	-0.01785316467285156	2.578345092773437	1.502734954833984	0.05457318878173828	2.640482666015625	1.486174057006836	-0.06130175399780274	2.758838134765625	1.238231101989746	-0.1116483917236328	2.535384521484375	1.227314956665039	-0.1818745956420899	2.472179565429688	1.286410369873047	-0.1820586853027344
283	10.866667	2.578138549804688	0.9983947383761407	0.06514154434204102	2.544730590820312	1.17523558807373	0.05099034881591797	2.53229345703125	1.31898974609375	0.04995968246459961	2.551819946289062	1.537908508300781	0.06960670471191406	2.525180053710938	1.501900482177734	0.09139162445068359	2.405635009765625	1.482257369995117	0.1667486267089844	2.224734130859375	1.299711212158203	0.05521127700805664	2.200928100585938	1.436378463745117	-0.004534564971923831	2.181205322265625	1.446230545043945	0.00684266662597656	2.255519165039062	1.456131820678711	0.03366467285156249	2.185753295898437	1.428180435180664	0.01273741912841797	2.573426635742187	1.501303665161133	0.04290277862548828	2.648716918945313	1.487794494628906	-0.06637456703186036	2.75293896484375	1.237634841918945	-0.09145246124267578	2.564067708333333	1.197625223795573	-0.1990340728759765	2.476985717773438	1.261779838562012	-0.1988866348266601
284	10.9	2.577608764648438	0.9921839355230331	0.05242417526245118	2.543232299804687	1.169873527526855	0.03936557769775391	2.53028271484375	1.314331207275391	0.03910303115844727	2.546133544921875	1.533942413330078	0.06439262390136719	2.51983837890625	1.496840148925781	0.08514632415771485	2.398795166015625	1.472057540893555	0.1521316833496094	2.186046020507812	1.338892150878906	0.02441758346557617	2.161200927734375	1.437414428710938	-0.01622682571411133	2.128697143554688	1.42745443725586	0.009380950927734374	2.205727661132812	1.422268692016602	0.03906492614746093	2.121333068847656	1.382322265625	0.0004005126953125077	2.568609375	1.498183380126953	0.03686414337158203	2.648458374023438	1.488094879150391	-0.06976400184631348	2.775401529947917	1.26930088297526	-0.110235346476237	2.573499918619792	1.196270268758138	-0.2170226643880208	2.487223388671875	1.224683601379394	-0.1979604797363281
285	10.966667	2.5772998046875	0.9900159645900131	0.04232527160644532	2.544273071289062	1.169614654541016	0.02904373550415039	2.530085327148438	1.315257583618164	0.0274211196899414	2.550381225585937	1.535760620117187	0.05725231170654297	2.522267944335938	1.498642669677734	0.07658141326904297	2.39525244140625	1.473683654785156	0.1314829254150391	2.168609741210938	1.346850891113281	0.01795526123046875	2.141116333007813	1.42658024597168	-0.02540352630615234	2.113680541992188	1.41706591796875	0.007175308227539076	2.175447021484375	1.400785980224609	0.03900540161132814	1.962656372070313	1.329953186035156	-0.1359438323974609	2.573154541015625	1.499656204223633	0.02970730209350586	2.657613403320313	1.489394256591797	-0.07532910633087159	2.782262044270833	1.300775675455729	-0.09899396260579428	2.595216959635417	1.197852661132813	-0.2119807637532552	2.511923950195313	1.213139282226563	-0.21989697265625
286	11	2.576407104492187	0.9905142842531205	0.04098578262329101	2.541447143554687	1.170384590148926	0.02761835861206054	2.52781103515625	1.316362716674805	0.02734539413452148	2.545042114257813	1.537704406738281	0.05760268783569336	2.517017456054687	1.500157043457031	0.07656409454345703	2.389995483398438	1.4709814453125	0.1278802185058594	2.174930786132813	1.340272338867187	-0.004965217590332034	2.128385131835937	1.42204377746582	-0.038396240234375	2.097755554199219	1.410607467651367	-0.008047348022460946	2.16604248046875	1.400574905395508	0.02237691497802734	1.957909790039063	1.322109100341797	-0.1467108154296875	2.568723876953125	1.501767730712891	0.03030769729614258	2.656119262695313	1.491540435791016	-0.07294672298431397	2.774684651692708	1.296167551676432	-0.1019421081542969	2.593717366536458	1.195014190673828	-0.2265169372558594	2.5148857421875	1.208936599731445	-0.2387799682617188
287	11.033334	2.578936401367188	0.9799057991504669	0.04585465240478516	2.539945434570313	1.158455642700195	0.03411332702636719	2.524301635742187	1.303810913085937	0.03508837890625	2.53584033203125	1.525869934082031	0.05745978164672852	2.508584228515625	1.488437698364258	0.07739628982543946	2.37983154296875	1.470121063232422	0.1366312866210938	2.154056518554687	1.352409652709961	0.01705561065673828	2.134111165364583	1.395216918945312	-0.09997196451822916	2.128855773925781	1.433468811035156	-0.06336100006103515	2.17471240234375	1.463415496826172	-0.03471598815917968	1.955547241210938	1.317269805908203	-0.1451045989990234	2.560617431640625	1.489674377441406	0.03181689071655273	2.6464560546875	1.486712860107422	-0.07301154518127441	2.766205322265625	1.294739349365234	-0.1141007486979167	2.584843668619792	1.19207932027181	-0.2318269755045573	2.512514404296875	1.203752326965332	-0.2474063873291016
288	11.066667	2.57742626953125	0.9807543997764587	0.04280175399780273	2.540020629882813	1.159624572753906	0.03021484375	2.525339477539062	1.305126037597656	0.03105311584472657	2.53406884765625	1.527251647949219	0.05616714096069336	2.50638427734375	1.489373107910156	0.0745737533569336	2.377464721679687	1.472870071411133	0.1345584564208984	2.147561767578125	1.357042221069336	0.038652099609375	2.167907104492188	1.40272380065918	-0.06838332748413085	2.137573852539063	1.422016326904297	-0.04126616668701172	2.177069702148438	1.449015914916992	-0.01581690979003907	1.958459106445313	1.313932434082031	-0.1454080963134766	2.56013330078125	1.491472106933594	0.03119439315795899	2.650349731445313	1.491459411621094	-0.0698061752319336	2.767064615885417	1.29903998819987	-0.105383295694987	2.593979736328125	1.196327463785807	-0.2354651997884115	2.523394897460937	1.20704052734375	-0.256494613647461
289	11.1	2.577986572265625	0.9848942124843597	0.04232128524780274	2.54204931640625	1.164270195007324	0.02910109329223633	2.528597778320313	1.310106811523438	0.03013957214355469	2.538656616210938	1.532252746582031	0.05655633926391601	2.510828247070313	1.494385070800781	0.07492669677734375	2.383631958007812	1.47118635559082	0.1384298477172852	2.162642944335937	1.347962982177734	0.01251272773742676	2.16926611328125	1.410226821899414	-0.06174033355712891	2.134410766601563	1.418390838623047	-0.0352633056640625	2.173001831054687	1.429442535400391	-0.003714988708496098	1.962622802734375	1.311810882568359	-0.1612248687744141	2.564438110351563	1.49643603515625	0.03118411254882813	2.6570966796875	1.492843399047852	-0.06786263942718505	2.771489420572916	1.296658721923828	-0.1042082773844401	2.59777197265625	1.196705113728841	-0.2350528055826823	2.527881103515625	1.209065086364746	-0.2583070983886719
290	11.166667	2.584741455078125	0.9899199144281446	0.03914060592651367	2.551454223632812	1.171937438964844	0.02770778274536133	2.539737182617188	1.319389923095703	0.02974783325195313	2.545780517578125	1.544547729492188	0.05406478500366211	2.518808837890625	1.505820831298828	0.07354705047607422	2.39199462890625	1.48283349609375	0.1423157043457031	2.170217651367187	1.357053085327149	0.01074397277832032	2.174473999023437	1.418978469848633	-0.05707218551635742	2.143251098632812	1.417123336791992	-0.03176084899902343	2.173724731445312	1.415935928344727	-0.007839492797851566	2.117421691894531	1.376663864135742	-0.03218891906738282	2.572081420898438	1.508639801025391	0.02827019882202149	2.664468017578125	1.504895324707031	-0.07254892253875733	2.782833984375	1.309738047281901	-0.1015483754475911	2.606881754557291	1.204359151204427	-0.2274147745768229	2.533310302734375	1.212800689697266	-0.2561308288574219
291	11.2	2.586867431640625	0.9912298754379154	0.03761347579956054	2.554985595703125	1.174302314758301	0.02624176406860352	2.544096557617188	1.322410858154297	0.0283271713256836	2.549056030273437	1.548577606201172	0.05262517166137695	2.521676513671875	1.509678588867188	0.07164013671875001	2.3944541015625	1.479441375732422	0.1345369644165039	2.182037109375	1.353357467651367	-0.01694257164001465	2.15533154296875	1.421287704467773	-0.05013179397583008	2.118221740722656	1.407700164794922	-0.02295919799804687	2.168363647460938	1.390421722412109	0.005538856506347653	2.112870483398438	1.383504837036133	-0.0210407943725586	2.576092529296875	1.51251123046875	0.02733813095092773	2.671884765625	1.509417053222656	-0.07078458881378173	2.790914876302084	1.313052734375	-0.09554986572265627	2.615349690755208	1.207093999226888	-0.2241334635416667	2.539301025390625	1.216500061035156	-0.2546366882324219
292	11.233334	2.5871044921875	0.9966420106887818	0.03918780136108398	2.556201049804687	1.180446144104004	0.02856690216064453	2.54598095703125	1.329012222290039	0.03119058609008789	2.55241259765625	1.555425567626953	0.05898826599121094	2.524758544921875	1.516275512695313	0.07760077667236329	2.397634643554688	1.47757373046875	0.1346573257446289	2.187770874023437	1.350066375732422	-0.02067895317077637	2.1523310546875	1.420022521972656	-0.04953300857543946	2.116728820800781	1.404063125610352	-0.02351752471923827	2.172651245117188	1.386949111938477	0.003836227416992188	2.111919860839844	1.367622360229492	-0.03227253723144531	2.579247680664063	1.519495819091797	0.03294563674926758	2.675273559570313	1.515866943359375	-0.06554356670379638	2.795130533854167	1.318658142089844	-0.09076133219401043	2.619848063151041	1.212142328898112	-0.2194984334309896	2.542756225585937	1.222148292541504	-0.2529174499511719
293	11.266667	2.588764892578125	0.9991520872116089	0.03849437332153321	2.558606689453125	1.183519599914551	0.02835378646850586	2.54903076171875	1.332406494140625	0.03146359634399414	2.553359985351562	1.559561309814453	0.05899287033081055	2.525960571289063	1.520085784912109	0.07768551635742188	2.396848388671875	1.482826782226562	0.1340958023071289	2.181040893554687	1.354829040527344	-0.01349654006958008	2.156594604492187	1.422356521606445	-0.04740690994262695	2.124716064453125	1.406546524047852	-0.02401364135742188	2.179551391601563	1.388752578735352	0.007224021911621095	2.120064819335937	1.374351150512695	-0.0291605987548828	2.580638305664062	1.523727355957031	0.03296598434448242	2.677204345703125	1.520645782470703	-0.06545162296295166	2.798023274739583	1.323436248779297	-0.08937362670898437	2.623923746744792	1.214826421101888	-0.2190257975260417	2.546025634765625	1.225387329101562	-0.2532994689941406
294	11.3	2.58679150390625	1.001061809539795	0.03863253784179688	2.5563125	1.185304763793945	0.02843695068359375	2.546599731445313	1.334131713867187	0.03131184005737304	2.549666748046875	1.561325225830078	0.0582848129272461	2.52263720703125	1.52174462890625	0.0772034683227539	2.39394970703125	1.482043304443359	0.1335961761474609	2.179123901367188	1.35293017578125	-0.01434798431396485	2.153592163085937	1.42171418762207	-0.04799583435058594	2.121165344238281	1.406386611938477	-0.02371641540527343	2.174737060546875	1.386439743041992	0.005022964477539069	2.117027038574219	1.373623687744141	-0.02980009460449219	2.577002807617188	1.525595611572266	0.03220758819580078	2.67314111328125	1.521655822753906	-0.06656353569030762	2.795016031901042	1.324086517333984	-0.08887957255045574	2.621770182291667	1.214235951741536	-0.2185639241536458	2.543230346679688	1.224389640808106	-0.2528451385498047
295	11.366667	2.580956909179688	0.9991840729713439	0.04125586700439453	2.547945556640625	1.181503997802734	0.03056137466430664	2.53600244140625	1.329060928344727	0.03301357269287109	2.540966064453125	1.553994476318359	0.06210318374633789	2.513554565429687	1.51478434753418	0.08014191436767577	2.383210571289062	1.475281448364258	0.130876823425293	2.170748779296875	1.349250549316406	-0.01824653625488281	2.146145141601562	1.417443572998047	-0.04995597839355469	2.113848693847656	1.404142684936523	-0.02511935424804687	2.167704956054687	1.386943878173828	0.007313728332519531	1.96330029296875	1.310991851806641	-0.1939232330322266	2.568023071289062	1.51861116027832	0.03620549011230469	2.662953002929688	1.51671418762207	-0.06182641983032226	2.787789306640625	1.323992462158203	-0.08421553548177084	2.618610270182292	1.21364784749349	-0.2154632873535156	2.54137548828125	1.224083236694336	-0.2518477172851563
296	11.4	2.5794833984375	1.001385149478912	0.0425360107421875	2.544510620117188	1.183646774291992	0.03272892379760742	2.530991455078125	1.331278457641602	0.03573143005371093	2.539171508789063	1.555981719970703	0.06729549407958985	2.511402954101563	1.516857711791992	0.08521500396728515	2.380842651367187	1.471771911621094	0.129473991394043	2.179134155273438	1.336547241210938	-0.02605269622802734	2.138217163085938	1.417570465087891	-0.06037696075439453	2.102135681152344	1.405562896728516	-0.02828190612792969	2.166344848632813	1.391181350708008	0.004447540283203114	1.96525390625	1.312353546142578	-0.1930409851074219	2.565538818359375	1.520552597045898	0.04068580627441406	2.659818115234375	1.517494583129883	-0.05772744607925415	2.787534423828125	1.329172536214193	-0.07670652770996093	2.618657552083333	1.214966415405274	-0.2064461873372396	2.54264794921875	1.220914688110352	-0.2507139434814453
297	11.433334	2.579448608398438	1.002478214740753	0.04247953033447265	2.544035400390625	1.184371429443359	0.03170789337158204	2.530111694335937	1.331816696166992	0.03396428298950196	2.540058959960938	1.55607275390625	0.06518771743774414	2.511833862304687	1.517299591064453	0.08295062255859376	2.3807333984375	1.47521044921875	0.1259366912841797	2.179930419921875	1.334766540527344	-0.02619240379333496	2.141952880859375	1.417923370361328	-0.0620305404663086	2.105953796386719	1.405418869018555	-0.03288346099853516	2.17373876953125	1.392733261108398	0.002946434020996092	2.107741760253906	1.371678115844727	-0.03332549285888672	2.566282348632813	1.520432098388672	0.03885624694824219	2.662976684570313	1.519414245605469	-0.05736861181259155	2.795433268229166	1.331562042236328	-0.08085943094889322	2.6221640625	1.220642817179362	-0.2073580220540364	2.54731298828125	1.229773941040039	-0.25282177734375
298	11.466667	2.5795546875	1.00260244178772	0.04366004180908203	2.543213745117187	1.183960464477539	0.03320218276977539	2.528366333007813	1.331020690917969	0.03566849899291992	2.53542919921875	1.554711883544922	0.06869926071166992	2.507523559570313	1.515550140380859	0.08585244750976563	2.3763017578125	1.473012573242188	0.1273908920288086	2.175391235351563	1.328311386108398	-0.0192922477722168	2.13926025390625	1.417755187988281	-0.06096724700927734	2.103414794921875	1.408385864257812	-0.03176607513427734	2.172135375976563	1.403739440917969	0.005203575134277341	2.105552368164063	1.368022506713867	-0.03528375244140625	2.562270385742187	1.519649169921875	0.04238677215576172	2.65873876953125	1.519300689697266	-0.0535781192779541	2.799380777994791	1.33385346476237	-0.08012148030598959	2.624273356119792	1.225491770426432	-0.2055005900065104	2.550338134765625	1.2354091796875	-0.2518899383544922
299	11.533334	2.584672973632812	1.006359655380249	0.04933275604248047	2.546659912109375	1.18790047454834	0.03935878753662109	2.530837890625	1.335294738769531	0.04232954788208008	2.53945751953125	1.559134826660156	0.07789617919921876	2.511189208984375	1.519878875732422	0.09468006896972656	2.378619995117187	1.470021240234375	0.1343756256103515	2.183005859375	1.292515762329101	0.0200053825378418	2.168702514648437	1.420069122314453	-0.03452872085571289	2.126405334472656	1.42072509765625	0.009501998901367187	2.197267700195312	1.441941986083984	0.0406091079711914	2.130076782226562	1.387664413452149	0.01448814392089844	2.566148559570313	1.524089385986328	0.05111749267578125	2.660801025390625	1.518503692626953	-0.0470352843105793	2.810027506510417	1.314259979248047	-0.08993771362304688	2.61111962890625	1.230188781738281	-0.2010001118977865	2.546626831054688	1.242281196594238	-0.2562472229003906
300	11.566667	2.588819946289062	1.013866131782532	0.06888164520263672	2.552269653320312	1.195681098937988	0.05824961471557617	2.537707275390625	1.343315536499023	0.06195244979858398	2.546752075195313	1.567010925292969	0.09790654373168944	2.517668212890625	1.527979034423828	0.1136769027709961	2.384846313476563	1.472809371948242	0.146988899230957	2.203080444335938	1.274473007202148	0.04899897003173829	2.197449951171875	1.419073745727539	-0.004505111694335942	2.144042236328125	1.426013275146484	0.03906608581542969	2.189704833984375	1.460809814453125	0.06061421203613282	2.146773071289062	1.411593627929688	0.05395835113525391	2.5740546875	1.531776611328125	0.07205455398559571	2.6721845703125	1.516405944824219	-0.02163535511493683	2.836619018554687	1.286058746337891	-0.04275405502319336	2.610313842773437	1.276107681274414	-0.1176747131347656	2.57295458984375	1.28535001373291	-0.1095400772094727
301	11.6	2.591208129882813	1.013385303497314	0.07081312561035155	2.556395629882813	1.195206954956055	0.06008027267456054	2.5432001953125	1.342709030151367	0.06370954895019532	2.55613720703125	1.565970611572266	0.09860182189941406	2.527049438476562	1.527452819824219	0.1152944259643555	2.396186767578125	1.471860305786133	0.156389533996582	2.228554321289063	1.25120393371582	0.08450144195556641	2.199418212890625	1.414126480102539	0.02042460250854492	2.162053100585938	1.424197402954102	0.0685071258544922	2.227603149414063	1.442127487182617	0.1041476974487305	2.165900634765625	1.401832000732422	0.08214746665954589	2.582202270507812	1.530356750488281	0.07214123153686523	2.676482177734375	1.511238174438477	-0.02450285816192627	2.82245654296875	1.261949859619141	-0.05423702239990234	2.594129760742188	1.269661224365235	-0.1280598602294922	2.539092407226562	1.288561019897461	-0.1165016593933106
302	11.633334	2.585373657226563	1.022271295547486	0.06816833114624024	2.5501708984375	1.203914878845215	0.05814625930786133	2.537170166015625	1.351286819458008	0.06194106292724609	2.549209594726562	1.574611450195313	0.09634468078613281	2.52258447265625	1.535526092529297	0.1155997619628906	2.399175903320312	1.477017852783203	0.1726227111816406	2.254061767578125	1.232353828430176	0.1343645629882813	2.210590576171875	1.402162048339844	0.07120033788681031	2.183141479492187	1.418712539672851	0.1123361797332764	2.238697143554687	1.465113555908203	0.125522705078125	2.188766967773438	1.428553833007812	0.09965002632141112	2.5732783203125	1.539565826416016	0.06735318756103516	2.653914184570312	1.516387130737305	-0.03969013977050782	2.73057666015625	1.251223640441895	-0.1014629364013672	2.499751098632812	1.303569427490234	-0.1440879287719727	2.442899047851562	1.372783462524414	-0.1199696044921875
303	11.666667	2.590116577148438	1.013234711170196	0.07045587921142578	2.5535419921875	1.193211212158203	0.05447983932495117	2.539032470703125	1.339725708007812	0.05288594818115235	2.557603759765625	1.561612152099609	0.08506135177612305	2.532288940429687	1.523257873535156	0.1065480194091797	2.413345458984375	1.475314865112305	0.1789333877563477	2.3024794921875	1.21246508026123	0.175386116027832	2.243734252929688	1.386961563110352	0.1114343032836914	2.221778564453125	1.413353851318359	0.1425917825698853	2.27460009765625	1.446906356811523	0.1709428071975708	2.235098510742187	1.422989669799805	0.1230861744880676	2.57832373046875	1.526291076660156	0.05443535614013672	2.649862182617188	1.505534851074219	-0.05769857215881347	2.71261376953125	1.23128254699707	-0.1299987144470215	2.484672485351562	1.307044570922852	-0.1528170471191406	2.4713349609375	1.400123550415039	-0.1211255798339844
304	11.733334	2.587172119140625	1.00484036064148	0.0674797706604004	2.546767944335937	1.184435653686523	0.05038574600219727	2.528605590820312	1.331046493530273	0.04705258178710937	2.55542236328125	1.552951568603516	0.07460050964355469	2.533559814453125	1.514864715576172	0.1002992935180664	2.43325732421875	1.466352188110352	0.1973923645019531	2.414936645507813	1.184239456176758	0.2468228454589844	2.2785302734375	1.322271774291992	0.1891845321655273	2.265636840820313	1.381878707885742	0.2063723907470703	2.345312133789062	1.398277450561523	0.2432013282775879	2.287935424804687	1.367798156738281	0.196017463684082	2.570192260742187	1.517337280273438	0.04101385498046875	2.621746215820313	1.498522354125976	-0.08374719810485839	2.604724243164062	1.233829345703125	-0.2023907699584961	2.43067822265625	1.38119612121582	-0.1748865127563476	2.392679321289062	1.427505752563476	-0.1254211578369141
305	11.766667	2.586892700195313	1.007564701080322	0.06611930465698243	2.54944189453125	1.18674919128418	0.05051465606689454	2.533964965820313	1.332685195922851	0.04803226852416993	2.557769775390625	1.553412261962891	0.07545866012573242	2.53947998046875	1.514809066772461	0.1024482116699219	2.449678344726562	1.467917526245117	0.2079363479614258	2.465939575195312	1.194571701049805	0.2846453704833984	2.316952758789062	1.292883354187012	0.2564086074829102	2.297865844726562	1.337995948791504	0.2759282760620118	2.313273193359375	1.31611100769043	0.234884635925293	2.335681396484375	1.332203903198242	0.2544765510559082	2.570064819335937	1.51873991394043	0.04043673324584961	2.602177368164062	1.501419830322266	-0.09004946136474609	2.539492797851563	1.256447616577148	-0.2293411865234375	2.383654052734375	1.418639694213867	-0.1832233810424805	2.334574951171875	1.447435012817383	-0.1235561141967774
306	11.833334	2.588080078125	1.007683326721192	0.06552827072143555	2.551202392578125	1.187777465820313	0.04888749694824219	2.535660766601563	1.334196472167969	0.04447439575195312	2.565388305664063	1.555748718261719	0.0706598014831543	2.549544311523437	1.516969604492187	0.09937084960937501	2.458472778320313	1.471049270629883	0.1978429870605469	2.512237182617188	1.197583831787109	0.2270287017822266	2.387471557617188	1.235543548583984	0.2685473403930664	2.378189331054688	1.250729881286621	0.2815659866333008	2.404670776367188	1.251301849365234	0.2267603607177734	2.427967529296875	1.259532600402832	0.2546700897216797	2.573386962890625	1.520946105957031	0.03411849212646485	2.583210205078125	1.506453643798828	-0.1011246337890625	2.421842651367188	1.316737686157227	-0.252271240234375	2.2831162109375	1.44307014465332	-0.1792830200195313	2.254808471679688	1.448396255493164	-0.1370316925048828
307	11.866667	2.58983251953125	1.005823838233948	0.06289772415161132	2.55606005859375	1.186322463989258	0.04669318771362305	2.541038208007813	1.332662826538086	0.04164984893798828	2.570061157226562	1.554372436523437	0.06438879013061524	2.555385131835938	1.51586750793457	0.09388594055175782	2.463953979492187	1.471855865478516	0.1930962829589844	2.530212036132812	1.203843399047852	0.2217170867919922	2.401551513671875	1.238049728393555	0.2618025207519531	2.392615844726563	1.233500373840332	0.2747502746582031	2.414989013671875	1.265541297912598	0.2175429763793945	2.446137573242187	1.258356475830078	0.252160099029541	2.577143798828125	1.519261993408203	0.02814163589477539	2.579723999023438	1.50265901184082	-0.1066560745239258	2.395625732421875	1.337356582641601	-0.2556899032592773	2.228849243164063	1.430038436889649	-0.1910027160644531	2.18386572265625	1.42136198425293	-0.1485867462158203
308	11.9	2.594010009765625	1.000087104797363	0.0612458724975586	2.562353393554687	1.181201759338379	0.04399211120605469	2.544872192382813	1.327396820068359	0.03536758041381836	2.574129760742188	1.548876525878906	0.06237836837768555	2.560258666992187	1.509623138427734	0.09121598815917968	2.47362109375	1.465779037475586	0.1940762481689453	2.5578955078125	1.209399749755859	0.2256488800048828	2.427821899414062	1.230763229370117	0.2715717849731445	2.415802490234375	1.235583374023438	0.2924115600585938	2.425920532226562	1.265227203369141	0.2046681213378906	2.453457275390625	1.245574630737305	0.2668221664428711	2.580340454101562	1.514571838378906	0.02531964492797852	2.58387890625	1.513729034423828	-0.1108490943908691	2.399409790039063	1.377287780761719	-0.2899756164550781	2.229743286132813	1.404780075073242	-0.2103078308105469	2.196471435546875	1.392343841552734	-0.1436114959716797
309	11.933334	2.602857666015625	0.9962874240875244	0.06118339920043946	2.5717265625	1.177341972351074	0.04416489791870117	2.555409545898438	1.32366667175293	0.03606405639648438	2.582570190429688	1.545227264404297	0.06235373306274414	2.569894165039063	1.505766235351563	0.09157865142822265	2.488596801757812	1.468613494873047	0.2022640380859375	2.53650634765625	1.209877883911133	0.226183837890625	2.41300537109375	1.208408772786458	0.2482501424153646	2.337340698242187	1.244844436645508	0.2867281188964844	2.401175537109375	1.268219779968262	0.2109731140136719	2.420709228515625	1.252536224365234	0.2336975021362305	2.5883017578125	1.511133850097656	0.0250974407196045	2.589929931640625	1.51699917602539	-0.1109615020751953	2.394000122070312	1.389881103515625	-0.2840174255371094	2.243920288085937	1.406150131225586	-0.2020413513183594	2.217675537109375	1.403507888793945	-0.1365540161132812
310	12	2.592896118164062	1.003554513931274	0.06552383804321289	2.5640927734375	1.18352498626709	0.04719431304931641	2.5461103515625	1.328044006347656	0.03547859954833985	2.575576049804687	1.547014739990234	0.06928090286254883	2.562820190429687	1.506951126098633	0.09699810028076172	2.478928833007813	1.461616104125977	0.1967010040283203	2.554665771484375	1.201948455810547	0.1998407592773437	2.416691040039063	1.225080329895019	0.2564542770385742	2.405438232421875	1.226579208374023	0.2815523986816406	2.420529663085937	1.249644577026367	0.195673210144043	2.455658935546875	1.23345344543457	0.2380465049743652	2.58061669921875	1.514331466674805	0.0310162582397461	2.580984375	1.512859970092773	-0.104007152557373	2.387551879882813	1.382952728271484	-0.2771936569213867	2.228387329101563	1.428387023925781	-0.1903108978271484	2.192255981445312	1.418084503173828	-0.1380065155029297
311	12.033334	2.59285498046875	1.004346458911896	0.06567212677001953	2.564423217773437	1.184073905944824	0.04550170135498047	2.548272583007813	1.328813049316406	0.0334177589416504	2.57847900390625	1.547453582763672	0.06720993423461914	2.564433471679687	1.507665740966797	0.09444992828369139	2.477708862304688	1.462084747314453	0.189609359741211	2.55790673828125	1.203620681762695	0.1937494201660156	2.417649169921875	1.225897003173828	0.2493023071289062	2.403863891601563	1.221140739440918	0.279329704284668	2.418509521484375	1.246836540222168	0.1895823287963867	2.457888427734375	1.235464065551758	0.2287513694763184	2.584526611328125	1.514580078125	0.02949508666992188	2.59172119140625	1.511713775634766	-0.1050212364196777	2.4011142578125	1.379927551269531	-0.2791948013305664	2.244588256835938	1.421576354980469	-0.1834976654052735	2.206991821289062	1.412524200439453	-0.1291087799072266
312	12.066667	2.592269775390625	1.004097576856613	0.06627896881103515	2.564535400390625	1.184532745361328	0.04661752700805664	2.549679931640625	1.329763626098633	0.03519918441772461	2.579262084960938	1.548802185058594	0.07061174011230469	2.565148559570313	1.50872314453125	0.09765049743652343	2.477935546875	1.462898590087891	0.1934563140869141	2.549009643554688	1.202064804077148	0.194326416015625	2.404949462890625	1.238973564147949	0.2402606201171875	2.388638305664062	1.235634155273437	0.2684790954589844	2.419179077148438	1.268402549743652	0.1886786956787109	2.45484033203125	1.239553611755371	0.2113092536926269	2.58558984375	1.516089813232422	0.03257146835327149	2.590935424804687	1.515378295898437	-0.1026601943969727	2.40535595703125	1.375660385131836	-0.2760980987548828	2.254213012695312	1.422290191650391	-0.1796292877197266	2.225189697265625	1.410774627685547	-0.1265339813232422
313	12.1	2.59301953125	1.001169692277908	0.0662755126953125	2.566650024414063	1.181858192443848	0.04738391876220703	2.552790283203125	1.327455902099609	0.03668598556518555	2.582122802734375	1.546903717041016	0.06963462829589843	2.567350341796875	1.507221115112305	0.09684686279296875	2.480701904296875	1.461842651367188	0.1922474822998047	2.544565673828125	1.197472770690918	0.1919197845458984	2.396877563476562	1.256546257019043	0.2284362106323242	2.375743530273438	1.247469329833984	0.2561318664550781	2.420194213867187	1.275842376708984	0.1861724853515625	2.452480712890625	1.235505836486817	0.1925959548950195	2.5891708984375	1.513662216186523	0.03228248596191406	2.599867919921875	1.513906066894531	-0.1026620407104492	2.40985693359375	1.373833251953125	-0.2713186569213867	2.257311889648437	1.422086044311524	-0.17896728515625	2.22240966796875	1.412281753540039	-0.1235932159423828
314	12.133334	2.592728637695313	1.000046508789062	0.06656494903564453	2.566104614257813	1.180573577880859	0.04802633666992188	2.552265747070313	1.326047546386719	0.03777562713623046	2.581553833007812	1.545266967773437	0.07168073272705078	2.566767211914062	1.505469207763672	0.09866404724121093	2.47960546875	1.461459854125977	0.1934164428710938	2.540623168945312	1.195427886962891	0.1898530883789062	2.391343505859375	1.258617530822754	0.2251011047363281	2.37758935546875	1.257555641174316	0.2433784866333008	2.42303271484375	1.279947105407715	0.1803714370727539	2.456414184570312	1.235211868286133	0.1830663299560547	2.588626098632813	1.512215393066406	0.03424008178710937	2.599718505859375	1.513147033691406	-0.1006402778625488	2.40974462890625	1.371925704956055	-0.2681977920532226	2.260445678710937	1.421802764892578	-0.178479263305664	2.225505859375	1.411232040405273	-0.1228353881835938
315	12.2	2.595056396484375	0.997090535402298	0.06727072143554688	2.568049682617188	1.177884651184082	0.04925167083740234	2.553302490234375	1.323562072753906	0.0391094856262207	2.585532592773437	1.543108734130859	0.07013247299194336	2.570179321289062	1.503757217407227	0.09776586151123047	2.48487451171875	1.461807373046875	0.1966998443603516	2.5373408203125	1.192565864562988	0.2006929016113281	2.387607299804688	1.261772598266602	0.2330225830078125	2.372445068359375	1.26127815246582	0.2500751037597656	2.422144165039063	1.281243629455566	0.1887031784057617	2.438748168945312	1.22459317779541	0.1548381576538086	2.59220068359375	1.509489807128906	0.03300363159179687	2.602839477539063	1.507029388427734	-0.1022220153808594	2.4131552734375	1.365557113647461	-0.2702510223388672	2.267636108398437	1.409898834228516	-0.183600341796875	2.229682739257813	1.410325912475586	-0.1296901397705078
316	12.233334	2.595897705078125	0.9987055689096451	0.06584099960327149	2.568307983398437	1.17949870300293	0.04639665985107422	2.552533203125	1.324838455200195	0.03467400360107422	2.586898071289062	1.544681488037109	0.06445614624023438	2.572236083984375	1.505464019775391	0.09284410095214843	2.483892456054687	1.4629228515625	0.192490966796875	2.549369750976562	1.200421669006348	0.2030124053955078	2.408874145507812	1.250966323852539	0.246273208618164	2.39603076171875	1.243577354431152	0.2698350601196289	2.435388061523438	1.274936721801758	0.1976566772460938	2.445860107421875	1.214670143127441	0.1571758422851562	2.59220654296875	1.510827575683594	0.0269200553894043	2.60142919921875	1.508002914428711	-0.1085862007141113	2.416135498046875	1.366226623535156	-0.2810787811279297	2.27088623046875	1.405218399047852	-0.1915771942138672	2.2294677734375	1.411973449707031	-0.1347013549804688
317	12.266667	2.59797705078125	0.9977081604003906	0.0676303482055664	2.56992041015625	1.178642440795898	0.04814988327026368	2.552556884765625	1.323999542236328	0.03568354415893554	2.587839111328125	1.544179077148438	0.06408875274658203	2.57304736328125	1.505124481201172	0.0928108901977539	2.484899780273437	1.462103500366211	0.1934241485595703	2.545732788085938	1.197787208557129	0.2049151000976562	2.404537231445313	1.251412887573242	0.2442693099975586	2.391163818359375	1.247824607849121	0.2667404022216797	2.430303588867187	1.276281044006348	0.1954942932128906	2.44211181640625	1.216756362915039	0.156715087890625	2.592978149414062	1.510047943115234	0.02667461776733398	2.602138427734375	1.505444137573242	-0.1090111770629883	2.419669799804688	1.363872741699219	-0.2855208435058594	2.267864379882813	1.39862532043457	-0.2031132507324219	2.229315673828125	1.413612213134765	-0.1451581726074219
318	12.3	2.5961650390625	0.9982213964462281	0.06621040344238281	2.568608520507812	1.178729598999023	0.04671763610839844	2.55235888671875	1.323881713867188	0.0346683578491211	2.585805053710938	1.543800659179687	0.06291084289550782	2.57120166015625	1.504786956787109	0.09142923736572266	2.481569458007812	1.462178741455078	0.1901612396240234	2.543969360351563	1.198549903869629	0.2062544250488281	2.402652587890625	1.255470222473145	0.2419244232177734	2.389146362304687	1.25344246673584	0.263184928894043	2.428654663085938	1.279210754394531	0.1923465194702149	2.441396118164063	1.217366645812988	0.1556417770385742	2.591350341796875	1.509731781005859	0.0257611198425293	2.597861083984375	1.506424667358398	-0.1093191909790039	2.421656127929688	1.365856353759766	-0.2903919067382812	2.272613159179687	1.396086059570312	-0.209395492553711	2.233504760742187	1.410521530151367	-0.1527863311767578
319	12.333334	2.595712768554687	0.9989114565849304	0.06733849334716797	2.56813134765625	1.178954322814942	0.04781893157958984	2.5516728515625	1.323568130493164	0.03564886093139649	2.58529541015625	1.543259094238281	0.06145028686523438	2.5703681640625	1.504726593017578	0.09031358337402343	2.4800341796875	1.462569137573242	0.1885946960449219	2.541280517578125	1.197656700134277	0.2096243286132812	2.4011474609375	1.227617866516113	0.2579707641601562	2.392358520507813	1.239907096862793	0.2679742965698242	2.417946899414062	1.26933154296875	0.1960660400390625	2.445017944335937	1.211394287109375	0.1589372062683105	2.591098754882812	1.508790100097656	0.02478456878662109	2.599238891601562	1.504268264770508	-0.1101381607055664	2.419728149414063	1.360188125610352	-0.2844439544677734	2.271608154296875	1.3974013671875	-0.2090493316650391	2.232356689453125	1.415642761230469	-0.1564300994873047
320	12.366667	2.594397705078125	1.000544695615768	0.06789725494384766	2.56658203125	1.180406600952149	0.04816481018066406	2.549819213867187	1.324779678344727	0.03569492721557617	2.583548706054687	1.544377349853516	0.06137208557128906	2.56856787109375	1.50587353515625	0.09026879119873046	2.477372680664062	1.462617324829102	0.18761328125	2.543454345703125	1.197862525939941	0.2096779632568359	2.411614135742187	1.21683039855957	0.261643196105957	2.404933837890625	1.221046890258789	0.2710996932983398	2.424151123046875	1.250540924072266	0.185156192779541	2.458829345703125	1.213865959167481	0.155664981842041	2.589370239257812	1.509910430908203	0.02471672439575195	2.596295288085938	1.50254655456543	-0.1100621337890625	2.41956298828125	1.358841018676758	-0.2873527526855469	2.273529174804688	1.398680023193359	-0.2123565826416016	2.234906982421875	1.421506484985352	-0.1611981811523437
321	12.433334	2.6020927734375	1.002081236362457	0.07152910232543945	2.573865356445312	1.182362594604492	0.05344367980957031	2.557986694335938	1.32733283996582	0.04308246994018555	2.592536376953125	1.547566528320313	0.06666056060791016	2.576868530273438	1.509453186035156	0.0960193634033203	2.483983764648437	1.466610549926758	0.194989013671875	2.52119189453125	1.201506591796875	0.2224508972167969	2.401314778645833	1.207439341227214	0.2481469217936198	2.385039184570313	1.239698089599609	0.2577331466674805	2.45772314453125	1.251616577148438	0.1759870872497559	2.428484130859375	1.227189323425293	0.1669048805236816	2.59877587890625	1.512500305175781	0.03027618789672852	2.600934936523438	1.495048278808594	-0.1044948291778564	2.409528930664062	1.348118927001953	-0.2658501205444336	2.268820922851563	1.40856625366211	-0.1945489196777344	2.234674438476563	1.417886291503906	-0.1513637084960938
322	12.466667	2.6027861328125	1.001300006389618	0.07093752670288087	2.574383666992187	1.181391067504883	0.05166958999633789	2.559470336914063	1.326361572265625	0.04115331649780273	2.59378955078125	1.546565734863281	0.06573682022094726	2.57768359375	1.508414428710938	0.09482645416259766	2.481837646484375	1.466628829956055	0.1934200286865234	2.493472534179688	1.202563674926758	0.2213050537109375	2.377117024739583	1.22167925008138	0.2291522115071614	2.351246459960938	1.25944465637207	0.2417931289672852	2.442593505859375	1.263874382019043	0.1782446556091309	2.392558715820313	1.236848075866699	0.1692259979248047	2.600535034179687	1.5115478515625	0.02931590270996094	2.606834594726562	1.495192840576172	-0.1052492408752441	2.418911865234375	1.343101715087891	-0.2667768173217774	2.283290893554687	1.409434524536133	-0.1890508575439453	2.25282666015625	1.422266342163086	-0.1519644165039062
323	12.5	2.603522216796875	0.9993987894058227	0.07178000259399414	2.573790161132813	1.179300323486328	0.05271899795532227	2.557724365234375	1.324210159301758	0.04222951126098633	2.594649658203125	1.544122863769531	0.06558667755126954	2.577735229492188	1.50639274597168	0.09479008483886719	2.48012646484375	1.467283309936523	0.1934074401855469	2.477477783203125	1.198482086181641	0.2229588928222656	2.3535	1.227060577392578	0.2283740641276042	2.347112548828125	1.268950912475586	0.2399834442138672	2.441041381835937	1.268660140991211	0.1808261680603027	2.39140673828125	1.240924064636231	0.1683042030334473	2.601329345703125	1.508760757446289	0.02948225784301758	2.611755126953125	1.492376098632813	-0.1047459106445313	2.437966064453125	1.327439178466797	-0.269826416015625	2.301658569335937	1.410255859375	-0.1875646209716797	2.270155639648438	1.434544647216797	-0.1557490386962891
324	12.533334	2.593499389648438	0.9988136787414551	0.07517851638793946	2.559292236328125	1.177802665710449	0.05999702835083008	2.54309619140625	1.323381271362305	0.05459714508056641	2.57992529296875	1.542872680664062	0.07778930282592773	2.562397338867187	1.505364883422851	0.1067526626586914	2.474863525390625	1.46751383972168	0.2183809509277344	2.477376342773438	1.196028709411621	0.2741470336914062	2.384072265625	1.29407780456543	0.2268090972900391	2.414064086914062	1.335796432495117	0.2113809852600098	2.430955444335937	1.30673754119873	0.1521551818847656	2.439200805664062	1.27398030090332	0.1473423881530762	2.587228759765625	1.507428848266601	0.04201750564575196	2.60924951171875	1.491348602294922	-0.09069074630737305	2.473988037109375	1.308047012329101	-0.2702262802124024	2.337822143554687	1.392916793823242	-0.1847108001708984	2.2982529296875	1.431334487915039	-0.1536978912353515
325	12.566667	2.595625122070312	0.9970125622749328	0.07882705688476563	2.563701171875	1.176853927612305	0.06336947250366211	2.55486376953125	1.32295588684082	0.06100790405273437	2.5863779296875	1.544152160644531	0.0811614875793457	2.568607788085938	1.506746734619141	0.1103215408325195	2.475154907226563	1.46859049987793	0.2178590545654297	2.463788818359375	1.193890571594238	0.2790001220703125	2.376321655273438	1.304945892333985	0.2127386474609375	2.427741333007813	1.35166877746582	0.1727937240600586	2.436528198242188	1.314970184326172	0.1376157627105713	2.458785400390625	1.317289260864258	0.1081465568542481	2.595663452148437	1.508100463867188	0.04627239990234375	2.62163818359375	1.487962905883789	-0.08552439117431641	2.507662963867188	1.287621551513672	-0.262695426940918	2.370568481445313	1.39447883605957	-0.1837584533691407	2.330058837890625	1.433504959106445	-0.1498159637451172
326	12.633334	2.591334716796875	1.004278466701507	0.08067876815795899	2.565555786132813	1.184965042114258	0.06680994415283203	2.563006469726562	1.331272888183594	0.06641059494018554	2.58705029296875	1.553424713134766	0.08320503616333008	2.568386962890625	1.51620329284668	0.1119800262451172	2.472108276367187	1.474729354858399	0.215116958618164	2.389921264648438	1.203946189880371	0.2447718811035156	2.34234716796875	1.346077590942383	0.1645762252807617	2.399771240234375	1.395140365600586	0.1122667865753174	2.423783447265625	1.349121948242188	0.09166025733947754	2.417478759765625	1.362987106323242	0.07608959197998047	2.59963671875	1.516951126098633	0.04994474029541016	2.640240966796875	1.490288528442383	-0.07670770835876464	2.618196044921875	1.240447547912598	-0.2226634063720703	2.45771875	1.350578979492187	-0.1610700531005859	2.418383056640625	1.417869766235352	-0.1529841918945312
327	12.666667	2.59152880859375	1.005938828468323	0.0817001953125	2.564044189453125	1.186198104858398	0.06757809066772461	2.559709106445313	1.332330474853516	0.06737096786499024	2.585978271484375	1.553613433837891	0.08714328384399414	2.564869140625	1.516594207763672	0.114322639465332	2.465872924804688	1.476720443725586	0.2158245391845703	2.378285522460938	1.207860084533691	0.2452046508789062	2.34014306640625	1.352233657836914	0.159003173828125	2.403911376953125	1.402301162719727	0.1107934522628784	2.430651977539062	1.377534713745117	0.08243493175506592	2.413175537109375	1.379980697631836	0.07255281829833984	2.600191772460938	1.517189483642578	0.05461382675170898	2.653255737304687	1.488944839477539	-0.06688353729248048	2.6871611328125	1.225256965637207	-0.1818484573364258	2.484090942382813	1.320850326538086	-0.1684728927612305	2.458149169921875	1.377720565795899	-0.1504194641113281
328	12.7	2.589049926757812	1.010208185195923	0.08388317489624023	2.55882666015625	1.19097811126709	0.07048363113403321	2.552338256835937	1.337749420166016	0.07099655914306641	2.577757202148438	1.559348114013672	0.0948802261352539	2.555687133789062	1.521860595703125	0.1208392333984375	2.459630615234375	1.478955123901367	0.2244920883178711	2.354095458984375	1.215094352722168	0.2398249664306641	2.317561767578125	1.371126892089844	0.1454945106506348	2.377271728515625	1.423157135009766	0.107172956943512	2.408889770507812	1.398625427246094	0.06818139004707337	2.394055786132812	1.405210952758789	0.05920492601394653	2.593174194335937	1.523270446777344	0.06227456665039062	2.646912231445312	1.488452117919922	-0.05655167007446289	2.731374389648438	1.228446296691895	-0.1502032775878906	2.503002563476563	1.289835876464844	-0.1999749755859375	2.450504272460938	1.329841766357422	-0.1570962677001953
329	12.733334	2.580993896484375	1.015394799232483	0.08181852340698242	2.551147583007813	1.195616714477539	0.07276535797119141	2.544926879882813	1.341633193969727	0.07683393859863281	2.564770629882813	1.562904144287109	0.09970557022094725	2.540776977539062	1.525665924072266	0.1237113494873047	2.435027465820313	1.485175598144531	0.2175663604736328	2.324369140625	1.223692337036133	0.2313900451660156	2.287795654296875	1.378117126464844	0.09657986068725587	2.31446533203125	1.429282562255859	0.06709234619140625	2.330570678710937	1.426026016235352	0.03244670104980469	2.373669555664063	1.423630096435547	0.03532386684417724	2.583812622070313	1.526731750488281	0.06955828857421875	2.645729858398438	1.49823860168457	-0.04586237716674805	2.742698486328125	1.238900596618652	-0.1181634559631348	2.517322143554687	1.277593307495117	-0.1949963455200195	2.457289306640625	1.322864318847656	-0.1508601608276367
330	12.766667	2.577054443359375	1.013346500396729	0.07972771072387697	2.545826049804687	1.193744575500488	0.07049917984008788	2.538571533203125	1.340059677124024	0.07419565582275391	2.556600341796875	1.561858795166016	0.09837420654296875	2.531574096679687	1.524378143310547	0.1211807098388672	2.419830078125	1.4882998046875	0.2101757736206055	2.28956787109375	1.235552124023438	0.1971770095825195	2.25205908203125	1.389546356201172	0.06909589672088623	2.282578735351563	1.446257247924805	0.05481196403503417	2.31719287109375	1.431635055541992	0.008022006988525392	2.3434873046875	1.42003352355957	0.002997188568115233	2.577209350585937	1.525756011962891	0.06907019424438476	2.646807861328125	1.504293151855469	-0.04293820381164551	2.737338500976563	1.240792167663574	-0.09670636749267578	2.510831909179688	1.276861541748047	-0.1729557037353516	2.44632666015625	1.325909637451172	-0.146082145690918
331	12.8	2.575735473632813	1.011226947784424	0.07099507522583008	2.543901611328125	1.191551086425781	0.06084423065185547	2.535165161132812	1.33779524230957	0.06303768539428711	2.551607421875	1.559637359619141	0.08896192932128907	2.526059936523438	1.521895523071289	0.1108335266113281	2.410766235351562	1.479299652099609	0.1917499694824219	2.24952685546875	1.24721240234375	0.1573517913818359	2.215266723632813	1.397760559082031	0.04325093936920166	2.229999755859375	1.436772216796875	0.03229973220825195	2.296973266601563	1.393540252685547	-0.003475692749023429	2.325818603515625	1.410506744384766	-0.005968814849853517	2.573219482421875	1.523777420043945	0.06005938339233399	2.6484736328125	1.508531723022461	-0.04964958190917969	2.779106608072917	1.273168619791667	-0.0964623514811198	2.558339029947917	1.269058227539062	-0.194153798421224	2.470009033203125	1.315272674560547	-0.1679521865844727
332	12.833334	2.5730751953125	1.008825469970703	0.06435103988647461	2.540959594726562	1.188760398864746	0.05266237258911133	2.52838232421875	1.334238922119141	0.05140203094482422	2.542913330078125	1.555505249023438	0.08176204681396484	2.51628271484375	1.517428298950195	0.1015619659423828	2.394124267578125	1.476039352416992	0.1712338180541992	2.20444384765625	1.279845489501953	0.09079172515869141	2.1869638671875	1.408587875366211	0.02254167938232422	2.181654296875	1.417861999511719	0.0276317138671875	2.246215209960937	1.379690536499024	-0.03465066528320312	2.270939575195313	1.376100189208984	-0.04179644775390625	2.566152465820313	1.520146896362305	0.05354017639160156	2.646917358398437	1.511118881225586	-0.05353100204467773	2.7879248046875	1.316357666015625	-0.06844963073730469	2.600018391927083	1.282259399414063	-0.2129720764160156	2.49359912109375	1.309167831420898	-0.1969855041503906
333	12.866667	2.582716796875	1.00568004989624	0.07614824676513671	2.553921630859375	1.186353713989258	0.06418742752075196	2.543287719726562	1.332277893066406	0.06353070068359375	2.558235961914062	1.55312646484375	0.09781970214843751	2.528765014648438	1.515418197631836	0.1137334594726563	2.401197509765625	1.479114700317383	0.1745797882080078	2.217286254882812	1.30065673828125	0.0525984878540039	2.167438842773437	1.410391357421875	-0.007274509429931644	2.127694458007813	1.420373748779297	0.006125045776367188	2.20917822265625	1.368288360595703	-0.02924116516113281	2.22476318359375	1.347916580200195	-0.03733766174316407	2.5839599609375	1.517490859985352	0.0723355941772461	2.680642822265625	1.512909652709961	-0.01993613111972809	2.857655883789063	1.308403594970703	0.0177101879119873	2.688611083984375	1.242411361694336	-0.1276646270751953	2.616053100585938	1.290219650268555	-0.09307541656494141
334	12.9	2.583828735351562	1.004645566940308	0.07699095153808594	2.554397338867187	1.184058044433594	0.06512550735473632	2.539915649414063	1.329045333862305	0.06299422836303711	2.549464111328125	1.548672393798828	0.09952904510498047	2.518633666992188	1.510906143188476	0.1117740859985352	2.384594848632813	1.477044494628906	0.1578330307006836	2.189470458984375	1.329205444335937	0.01553819274902344	2.1651875	1.40857048034668	-0.02691016387939453	2.13745068359375	1.41751481628418	-0.01790196228027344	2.206009033203125	1.355754837036133	-0.0440911865234375	2.235883544921875	1.369756805419922	-0.02958686065673828	2.578120971679688	1.513499496459961	0.07709262084960937	2.6859052734375	1.511127426147461	-0.002110858917236329	2.876317260742188	1.326010803222656	0.09206390762329102	2.743445922851563	1.245379257202148	-0.08730415725708007	2.6542412109375	1.272204116821289	-0.0805782470703125
335	12.966667	2.58848583984375	1.001990922927857	0.08073092269897461	2.560242431640625	1.181662734985351	0.06952280044555664	2.547632202148438	1.32667463684082	0.06923690795898438	2.557030517578125	1.546989868164063	0.1008591003417969	2.524931274414063	1.509865661621094	0.1117238006591797	2.386789794921875	1.480776306152344	0.1487159729003906	2.19371337890625	1.33855908203125	-0.001693506240844727	2.178256591796875	1.412852416992187	-0.04337162780761718	2.138429016113281	1.418636962890625	-0.02825654602050781	2.204081176757812	1.362040176391602	-0.05979208374023438	2.233677001953125	1.387108123779297	-0.04629258728027345	2.586859497070312	1.510985565185547	0.08150421524047852	2.69823681640625	1.503853271484375	0.006744464874267579	2.867442138671875	1.299261367797852	0.1030718116760254	2.730687622070313	1.237322418212891	-0.08248399353027344	2.633864868164062	1.254035179138184	-0.08288752937316894
336	13	2.59077099609375	1.003777503967285	0.08207476043701173	2.563182495117188	1.184392456054687	0.07076701354980469	2.55339453125	1.330000671386719	0.07230558013916016	2.562114868164063	1.551509307861328	0.1023285140991211	2.530154663085938	1.514197845458984	0.1137224273681641	2.393041625976562	1.483453125	0.1526594924926758	2.211780151367187	1.337197158813477	-0.01060300827026368	2.182589233398438	1.415833465576172	-0.04241804504394531	2.146426086425781	1.412881805419922	-0.02973027801513672	2.215777465820312	1.360354614257812	-0.06143091583251953	2.223454711914062	1.387609100341797	-0.03235601043701171	2.592046630859375	1.515314239501953	0.08297443389892578	2.70278662109375	1.510287750244141	0.006548990249633789	2.859165161132812	1.297836502075195	0.1135140266418457	2.723480712890625	1.241464157104492	-0.07718968582153321	2.623470581054687	1.249821105957031	-0.08088389587402343
337	13.033334	2.592037231445313	1.002847781181335	0.08191469955444336	2.564493774414062	1.183550628662109	0.07014698791503907	2.554612426757813	1.329258041381836	0.07147544860839844	2.563878173828125	1.550333953857422	0.1045174331665039	2.531597290039063	1.512990264892578	0.1150306015014648	2.39408056640625	1.483129913330078	0.1524285736083984	2.216071533203125	1.336775100708008	-0.01404577255249023	2.184158203125	1.415608062744141	-0.04380146789550782	2.146808227539062	1.411700866699219	-0.03076982116699219	2.21689794921875	1.358306777954102	-0.06453547668457031	2.226103759765625	1.38614533996582	-0.03474514007568361	2.593924560546875	1.514285705566406	0.0850543556213379	2.706339233398437	1.510398468017578	0.0108521842956543	2.855804931640625	1.294213104248047	0.1208366966247559	2.725918334960937	1.238217010498047	-0.07465443420410156	2.624488891601563	1.24457209777832	-0.0806943016052246
338	13.1	2.597427368164062	1.003185117721558	0.08369430923461914	2.57009521484375	1.184771560668945	0.07292935562133789	2.560255493164062	1.331065521240234	0.07520357894897461	2.568154541015625	1.553115173339844	0.1082661056518555	2.536181762695312	1.515350982666016	0.1192944412231445	2.399489868164062	1.479190093994141	0.147492805480957	2.225758178710938	1.338766906738281	-0.02970799827575684	2.190922973632813	1.416922210693359	-0.05028873443603516	2.138083862304687	1.407115661621094	-0.03364053344726563	2.2070341796875	1.358385208129883	-0.06924141693115235	2.217283203125	1.374465286254883	-0.04535877990722655	2.598379516601563	1.517173095703125	0.08827888107299806	2.709620483398437	1.512128326416016	0.01225186538696289	2.86006640625	1.296809143066406	0.1247637252807617	2.721051147460938	1.227009559631348	-0.06202317047119141	2.624404174804687	1.249807334899902	-0.06506907844543458
339	13.133334	2.598726684570313	1.003991153717041	0.08381959533691406	2.570156616210937	1.185861099243164	0.0740368423461914	2.558853271484375	1.332294921875	0.0767227897644043	2.562663940429688	1.555329742431641	0.1081463088989258	2.531432006835938	1.516951721191406	0.1197311172485352	2.39516162109375	1.480603973388672	0.1489714736938477	2.219334594726563	1.339644973754883	-0.0276700668334961	2.188814208984375	1.417603988647461	-0.04861658477783204	2.141500732421875	1.405544830322266	-0.02949950408935546	2.20934716796875	1.360658996582031	-0.07436843872070313	2.215928466796875	1.374557586669922	-0.04435627746582031	2.593522705078125	1.519707733154297	0.08814533233642578	2.703859130859375	1.517682891845703	0.01040507888793945	2.8576328125	1.299821594238281	0.1186761054992676	2.717147338867187	1.228429168701172	-0.0667289924621582	2.616624877929687	1.244915916442871	-0.06957175064086914
340	13.166667	2.600068725585937	1.003880683898926	0.08483681869506836	2.57074169921875	1.186259132385254	0.07478525543212891	2.557844116210938	1.332882965087891	0.07627562713623047	2.563767944335938	1.556622741699219	0.1084192123413086	2.532256713867187	1.518312973022461	0.1203400726318359	2.395828735351563	1.480950668334961	0.1479748764038086	2.221995727539062	1.34052912902832	-0.03231777763366699	2.18874072265625	1.418027389526367	-0.04991578674316407	2.140781921386719	1.404484878540039	-0.03077877807617187	2.210158569335937	1.35946989440918	-0.07533734130859374	2.211880981445312	1.37414453125	-0.04395977783203124	2.594234252929688	1.520686859130859	0.08784014511108398	2.70685888671875	1.519789016723633	0.01274332237243652	2.859040893554687	1.297372024536133	0.1185762748718262	2.717045166015625	1.229157661437988	-0.06773616027832031	2.61563232421875	1.24478687286377	-0.07024700164794923
341	13.2	2.60036669921875	1.003572473526001	0.08423405075073243	2.57116748046875	1.186134674072266	0.07422558212280272	2.558340454101562	1.332889205932617	0.07570499038696289	2.56368505859375	1.556647735595703	0.1089013671875	2.532219848632812	1.518189270019531	0.1205950469970703	2.39565478515625	1.480852203369141	0.1470288467407226	2.220065673828125	1.342388259887696	-0.03352165603637695	2.1887177734375	1.418482223510742	-0.05019163513183594	2.142874816894532	1.403488342285156	-0.03090174865722656	2.211880493164062	1.358407028198242	-0.07577060699462891	2.210953247070313	1.37232292175293	-0.04380738830566405	2.594294677734375	1.520846832275391	0.08820351028442383	2.706677978515625	1.520686676025391	0.01225335884094238	2.860004516601562	1.298194686889648	0.1172961807250976	2.717077880859375	1.229803230285645	-0.06847961807250977	2.615171020507812	1.244672187805176	-0.07060575103759766
342	13.266667	2.602410888671875	1.001290843963623	0.08556885147094727	2.573533081054688	1.183637046813965	0.07521261215209961	2.56094677734375	1.330266326904297	0.0761882553100586	2.56985302734375	1.553250732421875	0.1109901504516602	2.537750244140625	1.515294525146484	0.1222391967773438	2.400905029296875	1.479669982910156	0.1482765655517578	2.221410522460937	1.342472152709961	-0.02855961418151856	2.1908876953125	1.422549957275391	-0.04528507232666015	2.148943786621094	1.40330632019043	-0.02706889343261717	2.2179521484375	1.364195739746094	-0.06870641326904298	2.211079345703125	1.373310928344726	-0.03184756469726563	2.599906616210937	1.517174102783203	0.0902047691345215	2.7130537109375	1.513518646240234	0.01508639526367187	2.867028442382813	1.29136262512207	0.1197306365966797	2.723552978515625	1.227044555664063	-0.06665065383911133	2.621404663085937	1.24467081451416	-0.06885728073120118
343	13.3	2.604641357421875	1.001595485210419	0.08667774200439454	2.576203369140625	1.184042289733887	0.07700948333740235	2.56487548828125	1.330746292114258	0.07935618591308594	2.573722412109375	1.554179626464844	0.1115990371704102	2.541627197265625	1.516344451904297	0.1232690582275391	2.4043251953125	1.480899200439453	0.1493412017822266	2.223876342773438	1.340493362426758	-0.0242376708984375	2.193922241210938	1.425180374145508	-0.04359799194335938	2.141688354492187	1.410644027709961	-0.02107553100585938	2.206827758789062	1.364814224243164	-0.06888658142089844	2.207426025390625	1.365497436523437	-0.03177571105957032	2.60378759765625	1.517855712890625	0.0912423210144043	2.717130004882812	1.515288299560547	0.01633313941955566	2.870969604492188	1.292561264038086	0.1196550102233887	2.72634423828125	1.229826187133789	-0.06655123519897461	2.624060546875	1.245107208251953	-0.06792114067077637
344	13.333334	2.60506787109375	1.002035136222839	0.08727744674682616	2.576599487304688	1.184343620300293	0.07745950317382813	2.564524536132812	1.330921920776367	0.07905254745483398	2.572431884765625	1.553901550292969	0.1137631607055664	2.540341430664062	1.515866683959961	0.1247206268310547	2.402268676757813	1.478344177246094	0.147664680480957	2.221787231445313	1.341192626953125	-0.02792957305908203	2.196484985351562	1.425432815551758	-0.04802075958251953	2.143884948730469	1.408038635253906	-0.02057616424560546	2.20764892578125	1.366735733032227	-0.07351612854003906	2.2002216796875	1.362425415039063	-0.03152244567871094	2.602784545898437	1.517909378051758	0.09330801010131835	2.7165888671875	1.51845442199707	0.01933568572998047	2.872269165039063	1.296759384155273	0.1208727684020996	2.72957958984375	1.234463127136231	-0.06677390670776367	2.62720849609375	1.24626318359375	-0.06819904708862304
345	13.366667	2.604545043945313	1.003497268676758	0.08788716506958008	2.575352294921875	1.186009979248047	0.07805912780761719	2.560665283203125	1.332819549560547	0.07784120559692383	2.56823046875	1.555985229492188	0.1141011428833008	2.536182495117187	1.517738204956055	0.1249257202148437	2.398210083007813	1.478131759643555	0.1448748245239258	2.224286254882813	1.335074172973633	-0.03258052444458008	2.198805541992187	1.425999588012695	-0.05612619781494141	2.138652709960938	1.40786540222168	-0.02558815002441407	2.2052880859375	1.365373397827149	-0.07478348541259766	2.191481811523437	1.360365829467773	-0.03467463684082031	2.598662475585937	1.520132431030274	0.0932663803100586	2.711748901367187	1.517591415405273	0.01795274925231934	2.87650439453125	1.300850921630859	0.1175433959960937	2.7284091796875	1.232958930969238	-0.0641120491027832	2.62623828125	1.24751676940918	-0.06214176368713379
346	13.4	2.606227416992187	1.00219812297821	0.08198077774047852	2.575754760742187	1.184958404541016	0.07269018936157226	2.55916357421875	1.331997909545898	0.07190764236450195	2.568985229492188	1.555785003662109	0.106729736328125	2.537125244140625	1.51764794921875	0.1189542922973633	2.39787548828125	1.47793994140625	0.1362622985839844	2.229891357421875	1.318427261352539	-0.03309613418579102	2.197839721679688	1.418436828613281	-0.06861075592041016	2.141703430175781	1.406481826782227	-0.03342169952392578	2.218394775390625	1.359760848999023	-0.07275287628173829	2.144565246582031	1.377159423828125	-0.01929816436767577	2.5985556640625	1.519622833251953	0.08494277572631836	2.709590454101563	1.515326110839844	0.00577765083312988	2.866863199869792	1.2923115234375	0.05773140335083007	2.719351236979167	1.211615458170573	-0.1149825134277344	2.628131958007812	1.213992195129395	-0.1466377868652344
347	13.466667	2.610771240234375	1.006744874000549	0.08274221801757813	2.579581787109375	1.188785049438477	0.06942490005493164	2.566120727539063	1.335929138183594	0.06835172653198242	2.577397338867187	1.559178527832031	0.1030067672729492	2.546244262695312	1.521073638916016	0.1166304244995117	2.407908813476562	1.480656219482422	0.1427501907348633	2.21975439453125	1.308178741455078	0.01287896728515625	2.221008544921875	1.414348861694336	-0.0392994384765625	2.16195703125	1.412543075561524	0.0001444778442382805	2.229085083007813	1.372338821411133	-0.05279716491699219	2.182473083496093	1.378147003173828	0.008492813110351563	2.605869262695313	1.523160797119141	0.07982357788085938	2.712650146484375	1.5164921875	-0.003331787109375001	2.885459879557292	1.302437438964844	-0.0001872940063476538	2.720453043619791	1.219578002929687	-0.151993662516276	2.633535034179688	1.223251396179199	-0.1699125213623047
348	13.5	2.6132958984375	1.009797229766846	0.08166204452514648	2.581046875	1.192752685546875	0.06842886352539063	2.566840454101563	1.340657974243164	0.06687549209594726	2.5817890625	1.565995544433594	0.09426950073242188	2.5514658203125	1.528283462524414	0.1114758605957031	2.417302490234375	1.480885543823242	0.1541313018798828	2.22369873046875	1.298004302978516	0.04552698516845703	2.240996948242187	1.411458755493164	-0.01348788070678712	2.194129516601563	1.417454147338867	0.02664668273925782	2.232327514648437	1.383108352661133	-0.02707025146484375	2.20221044921875	1.392938995361328	0.03084144210815429	2.608368286132812	1.528940307617187	0.06983614349365234	2.710992065429688	1.511025985717773	-0.0189665060043335	2.88784033203125	1.305464009602865	-0.01806791687011719	2.709991780598958	1.21658913675944	-0.1576814778645833	2.624939208984375	1.226865921020508	-0.1759219055175781
349	13.533334	2.617825561523437	1.016129118919373	0.09351503372192382	2.585393432617187	1.199001625061035	0.08122431945800782	2.571931396484375	1.346771377563477	0.08104293060302734	2.587455322265625	1.571921691894531	0.107790641784668	2.558226318359375	1.534136352539063	0.126469841003418	2.429885375976562	1.483734130859375	0.1813912658691406	2.244768188476563	1.28569856262207	0.08802759552001954	2.264099243164063	1.415154342651367	0.02477427673339844	2.221171875	1.418160629272461	0.07127259445190429	2.242782470703125	1.390018676757812	0.003927841186523437	2.217799682617188	1.407668731689453	0.07872779083251952	2.612841674804688	1.535003967285156	0.08203119659423827	2.702574584960938	1.510428283691406	-0.01787690615653992	2.89762109375	1.302187698364258	-0.02252555465698242	2.67571630859375	1.271979362487793	-0.1182151794433594	2.608642578125	1.307513534545898	-0.08344313430786132
350	13.6	2.619140014648438	1.02291637802124	0.09990716552734374	2.5877236328125	1.205840972900391	0.08967926406860352	2.574045166015625	1.353482650756836	0.0900198211669922	2.591971801757812	1.577804748535156	0.1171144180297851	2.565446533203125	1.539846984863281	0.1386386489868164	2.451902709960938	1.485596588134765	0.217503173828125	2.298624389648437	1.245794006347656	0.1920251159667969	2.28271533203125	1.392823593139648	0.1130489749908447	2.258065185546875	1.410136657714844	0.1422386988401413	2.245892211914063	1.415637512207031	0.09446164703369142	2.259121704101562	1.405027145385742	0.130306077003479	2.61405615234375	1.54131948852539	0.0882150535583496	2.677371826171875	1.513473892211914	-0.02890488433837891	2.803590942382812	1.25275456237793	-0.06699508666992188	2.5778994140625	1.315418060302734	-0.1278858528137207	2.561987915039063	1.41940397644043	-0.1480271759033203
351	13.633334	2.623436401367187	1.01963988494873	0.1055207443237305	2.593315063476562	1.202441535949707	0.09460558700561524	2.578796752929688	1.349955062866211	0.09322607803344726	2.605121337890625	1.572374755859375	0.1234656753540039	2.5801728515625	1.534592102050781	0.1467510147094727	2.47753955078125	1.484269989013672	0.2408074645996094	2.364971069335938	1.223705230712891	0.2483122100830078	2.309025390625	1.362817199707031	0.1828180084228516	2.289554809570313	1.385779022216797	0.2121486587524414	2.300023071289062	1.38547770690918	0.1632904319763184	2.296627807617187	1.370276916503906	0.1945335369110107	2.623001342773438	1.536267822265625	0.09158478164672851	2.676076293945313	1.510842346191406	-0.0298680477142334	2.762056640625	1.250906394958496	-0.1347622985839844	2.536577758789063	1.319855804443359	-0.1699359893798828	2.514093994140625	1.422011840820312	-0.1854324417114258
352	13.666667	2.620746948242187	1.015656687736511	0.09896157836914063	2.590404663085938	1.198004570007324	0.08895684814453125	2.577274169921875	1.34505046081543	0.08852423095703124	2.604374145507813	1.567687774658203	0.1110432968139648	2.582853271484375	1.530232299804688	0.1378700180053711	2.493632690429687	1.481577789306641	0.2447688293457031	2.403064453125	1.218023307800293	0.2818952026367187	2.33696533203125	1.33296940612793	0.2204980392456055	2.322978149414062	1.360980422973633	0.2598941192626953	2.3318701171875	1.337357345581055	0.2052023963928223	2.3295380859375	1.329168899536133	0.2273231697082519	2.618730346679687	1.531227569580078	0.07797309112548828	2.655917602539063	1.509074768066406	-0.04995969772338867	2.689460083007813	1.243969657897949	-0.1649592132568359	2.450604248046875	1.283799346923828	-0.1862636566162109	2.385932373046875	1.362402130126953	-0.2060941009521484
353	13.7	2.6239521484375	1.009610569953918	0.09420909118652343	2.59155712890625	1.191349960327148	0.08477162170410157	2.570797119140625	1.337646957397461	0.08078915023803711	2.608595947265625	1.558619598388672	0.1001334228515625	2.588793701171875	1.52191796875	0.129149284362793	2.5171357421875	1.478501831054687	0.2490614166259766	2.480945922851562	1.215447189331055	0.3234839019775391	2.405862548828125	1.269752319335938	0.2895739898681641	2.39848876953125	1.314253883361816	0.319569564819336	2.415126586914063	1.252964698791504	0.2715092315673828	2.415711791992187	1.281947265625	0.2694496574401856	2.617802978515625	1.5218857421875	0.06571876144409179	2.641538330078125	1.498797805786133	-0.06653423500061036	2.594961669921875	1.256558380126953	-0.2185173034667969	2.3563349609375	1.298928588867188	-0.2140636138916016	2.285544067382812	1.376029449462891	-0.2072443618774414
354	13.733334	2.621106323242187	1.012592882156372	0.0921820297241211	2.590275146484375	1.19423592376709	0.08196218872070313	2.57072607421875	1.34044123840332	0.07747275543212891	2.608054077148438	1.561034759521484	0.09918205642700195	2.589061767578125	1.523873779296875	0.1280571823120117	2.522495239257813	1.480081253051758	0.2501149291992187	2.521979370117188	1.216247650146484	0.3181910552978516	2.431405395507813	1.250766181945801	0.3060345916748047	2.4292294921875	1.30284033203125	0.3332740325927734	2.427338623046875	1.243168403625488	0.2689062271118164	2.443461181640625	1.27516926574707	0.2737859115600586	2.616627319335938	1.524880035400391	0.06407644653320313	2.630833862304688	1.507388442993164	-0.07022528839111328	2.536140380859375	1.307746887207031	-0.2561929626464844	2.297735717773437	1.332434524536133	-0.2535975189208984	2.2059521484375	1.366142486572266	-0.2464887847900391
355	13.8	2.62335546875	1.007703707695007	0.08692533874511718	2.591293823242188	1.189224273681641	0.07478331375122071	2.571228515625	1.335472122192383	0.0688624038696289	2.609236206054688	1.556751129150391	0.0821651725769043	2.592477905273437	1.520286117553711	0.1132595672607422	2.5411884765625	1.479988998413086	0.2435755157470703	2.582390258789062	1.21539892578125	0.2989197082519531	2.472552978515625	1.243728385925293	0.3096302413940429	2.477930786132812	1.305488883972168	0.3361164321899414	2.460059692382813	1.230788177490235	0.274970344543457	2.485999633789063	1.250387351989746	0.2767440795898438	2.615414672851562	1.519698501586914	0.04749052429199219	2.622008911132813	1.506059982299805	-0.08793826293945313	2.524494018554687	1.334412094116211	-0.300026138305664	2.290591186523438	1.323452560424805	-0.3187295684814453	2.215357788085937	1.356605895996094	-0.3173906555175782
356	13.833334	2.637687255859375	1.008836003303528	0.09108995437622069	2.609200317382812	1.190032691955567	0.07756976318359375	2.595524536132813	1.336450881958008	0.07256842041015625	2.628319458007812	1.556979827880859	0.08938454437255861	2.610702270507812	1.520121795654297	0.1189571075439453	2.5348349609375	1.481789642333984	0.2309175109863281	2.577518676757812	1.218329025268555	0.2843809814453125	2.4438896484375	1.190673634847005	0.2622952575683594	2.385833129882812	1.278791145324707	0.3141914215087891	2.44841943359375	1.234318214416504	0.2927015533447265	2.415998168945312	1.224426162719727	0.2579357299804688	2.637019897460937	1.520592071533203	0.0551702995300293	2.650864990234375	1.51973388671875	-0.07889987564086914	2.48923095703125	1.374583755493164	-0.2645735778808594	2.26561572265625	1.326187362670898	-0.3443649139404297	2.189612182617187	1.357057678222656	-0.3282485046386718
357	13.866667	2.637987548828125	1.011551238059998	0.08543372344970704	2.607846069335937	1.192592506408691	0.07300079727172851	2.59284619140625	1.338836563110352	0.06783502578735351	2.628065795898437	1.559038330078125	0.08141034317016602	2.61286376953125	1.522323120117188	0.1124886894226074	2.541289306640625	1.487578887939453	0.2293379364013672	2.61837353515625	1.236682426452637	0.2919345397949219	2.471487467447917	1.157707361857096	0.2748581136067709	2.37607421875	1.230559150695801	0.3137821884155274	2.420919067382813	1.208148384094238	0.2975497436523438	2.423686157226562	1.189592887878418	0.2685830078125	2.633621948242188	1.522608734130859	0.04659534645080567	2.6280439453125	1.516794311523438	-0.08669852447509765	2.421537719726563	1.389616226196289	-0.2409795227050781	2.204943725585937	1.329112518310547	-0.3240670471191406	2.132088623046875	1.355598358154297	-0.3493090515136719
358	13.9	2.641014282226562	1.013418404579163	0.08748764801025391	2.611927124023437	1.194671531677246	0.07508293151855469	2.596322875976562	1.34082666015625	0.06910444641113281	2.630083740234375	1.561439025878906	0.08038066864013672	2.615158447265625	1.524905731201172	0.1118610992431641	2.542425170898437	1.491330078125	0.2276010589599609	2.62865185546875	1.242066017150879	0.2962723083496094	2.478037109375	1.139710556030273	0.2619884338378906	2.369052368164063	1.19296842956543	0.2962902908325196	2.394477416992188	1.187530128479004	0.2909015274047851	2.410541748046875	1.170351325988769	0.2661454315185547	2.635847412109375	1.524713562011719	0.04592496299743652	2.629502685546875	1.517647338867187	-0.08735556030273438	2.421804809570312	1.388919525146485	-0.2383645629882812	2.203669067382813	1.333287689208984	-0.3192749938964844	2.130145751953125	1.352668792724609	-0.3524681854248047
359	13.966667	2.6412734375	1.016895149230957	0.09397145843505859	2.615930053710938	1.198008644104004	0.08113372421264647	2.602203369140625	1.343728576660156	0.07401549148559569	2.631983276367188	1.564191558837891	0.08126074981689453	2.621007690429687	1.5278076171875	0.1141778793334961	2.56206494140625	1.50545361328125	0.2452954711914062	2.621766235351562	1.257010185241699	0.3021678161621094	2.4830390625	1.134129689534505	0.2292672526041667	2.3816982421875	1.135433418273926	0.2586455688476562	2.373249633789063	1.141959793090821	0.2533553314208984	2.406094604492187	1.150088676452637	0.2370689392089844	2.635181030273437	1.527425109863281	0.04650520706176758	2.618299438476562	1.516367340087891	-0.08661195755004883	2.412812866210937	1.3860771484375	-0.2373876342773437	2.194988525390625	1.340222747802734	-0.3218382568359375	2.1665966796875	1.425931091308594	-0.3453165283203125
360	14	2.641916381835937	1.015842867851257	0.08847798538208007	2.617642333984375	1.197177360534668	0.07666930770874023	2.60446875	1.342989334106445	0.07030707550048829	2.634398193359375	1.563424682617188	0.07759622955322265	2.62347705078125	1.527036743164063	0.1105163955688477	2.57072265625	1.512676574707031	0.2465037994384766	2.65058837890625	1.279149429321289	0.3265259806315104	2.476282307942709	1.141475123087565	0.2480286051432291	2.37135546875	1.146553161621094	0.2866906433105469	2.374612426757813	1.161133155822754	0.2725386428833008	2.408501342773437	1.162671035766602	0.2571612243652344	2.6374931640625	1.526670196533203	0.04281821441650391	2.619232666015625	1.51559097290039	-0.09020232009887695	2.415521850585938	1.378915588378906	-0.235401626586914	2.198313232421875	1.324287063598633	-0.3171950531005859	2.163416015625	1.394093994140625	-0.3320528564453125
361	14.033334	2.642351440429688	1.01477336025238	0.08695766067504883	2.61786767578125	1.196051856994629	0.07502990341186523	2.604550048828125	1.341832473754883	0.06859888458251953	2.63436181640625	1.562255493164062	0.0758039321899414	2.623440307617187	1.525881042480469	0.1087313613891602	2.571694091796875	1.512747924804688	0.2453094024658203	2.64997119140625	1.280353164672851	0.3291473999023437	2.47512158203125	1.142989390055339	0.2533915608723958	2.369693481445312	1.150102439880371	0.2954216003417969	2.374257446289063	1.165883735656738	0.2792652053833008	2.408090454101562	1.16569856262207	0.2641005554199218	2.637495483398437	1.525492858886719	0.04104776763916015	2.6191328125	1.514587799072266	-0.09195390701293946	2.415249877929687	1.378173645019531	-0.2371081085205078	2.197759765625	1.324616165161133	-0.3182930145263672	2.1286708984375	1.353477066040039	-0.3446183013916015
362	14.066667	2.64160205078125	1.01366037273407	0.08503847122192382	2.61844140625	1.195003562927246	0.07360643768310547	2.606027954101562	1.340769165039063	0.06753562927246093	2.638826293945312	1.560857269287109	0.07317585754394532	2.628441284179687	1.524749725341797	0.1064862174987793	2.58354150390625	1.519701934814453	0.2459808959960937	2.609297973632812	1.28749446105957	0.3272459106445312	2.471271158854166	1.155667999267578	0.261643809000651	2.363919311523437	1.15234098815918	0.295132080078125	2.3622978515625	1.172649383544922	0.2727836685180664	2.410060302734375	1.157562759399414	0.2823738861083984	2.640446655273437	1.523915435791016	0.03849098777770996	2.6163359375	1.517534362792969	-0.09362162017822265	2.41654638671875	1.378527008056641	-0.2430895080566406	2.19509912109375	1.33675959777832	-0.3014454650878906	2.151353271484375	1.374970855712891	-0.3246622314453125
363	14.1	2.639907470703125	1.010969627380371	0.08024040222167969	2.616722900390625	1.192260025024414	0.06874011993408202	2.6046142578125	1.338013763427734	0.0626789207458496	2.6389755859375	1.557750427246094	0.06739980697631835	2.629043090820312	1.521771789550781	0.1009411468505859	2.589084228515625	1.51788916015625	0.2419050445556641	2.655100260416666	1.292097086588542	0.3332813110351562	2.47445263671875	1.157419570922851	0.2707345275878906	2.366542114257812	1.154240745544433	0.3101800308227539	2.361319458007813	1.177176834106445	0.2853436584472656	2.413529663085938	1.158886047363281	0.2953096084594726	2.639633544921875	1.520782928466797	0.032745361328125	2.612594604492188	1.514578430175781	-0.09868115997314453	2.408153686523438	1.377745971679687	-0.244024658203125	2.183610473632813	1.339127655029297	-0.2956562805175781	2.141583984375	1.374844665527344	-0.3233028564453125
364	14.166667	2.639246459960937	1.008268947124481	0.07474729156494141	2.615778198242188	1.189912849426269	0.06335280990600586	2.605757690429687	1.336173797607422	0.05833448028564453	2.641966674804688	1.555782745361328	0.06637843704223632	2.63206982421875	1.519231018066406	0.09949262237548828	2.590914916992188	1.513181411743164	0.2402049407958984	2.652920166015625	1.290841064453125	0.3374344482421875	2.46718896484375	1.159906336466471	0.2801293029785156	2.3679873046875	1.154563941955566	0.2991200942993164	2.357065551757812	1.176308685302734	0.2768949966430664	2.39918994140625	1.157319190979004	0.308478889465332	2.641984130859375	1.519404083251953	0.03102826499938965	2.616381225585938	1.514719024658203	-0.1006095542907715	2.424886108398438	1.374429702758789	-0.2590698699951172	2.191814819335938	1.345688385009766	-0.2905032043457031	2.14967919921875	1.371696411132812	-0.328347412109375
365	14.2	2.639411376953125	1.007755815982819	0.07402548980712891	2.616412109375	1.189214988708496	0.06350628280639649	2.608114135742188	1.335362045288086	0.05978949356079101	2.64294677734375	1.554827270507813	0.06616845703125	2.632947875976562	1.518566009521484	0.09947425842285157	2.590712158203125	1.511797119140625	0.2396452026367188	2.64924755859375	1.293570200602214	0.3393764444986979	2.46392724609375	1.162524007161458	0.2816729532877604	2.36854638671875	1.156908821105957	0.296362419128418	2.353773193359375	1.178605590820312	0.2735921630859375	2.389948120117188	1.159443733215332	0.3123344116210938	2.643514892578125	1.518220886230469	0.03119890403747559	2.620966430664063	1.510995590209961	-0.1007783966064453	2.426174438476563	1.376602920532227	-0.2600528259277344	2.193690795898438	1.34903109741211	-0.289619384765625	2.150017822265625	1.373695251464844	-0.324366455078125
366	14.233334	2.6377607421875	1.008563730716705	0.0753512840270996	2.614676879882812	1.189978393554687	0.06454365921020508	2.606296020507813	1.336102752685547	0.06060280227661133	2.641238037109375	1.555561553955078	0.06663638305664063	2.631404296875	1.519340972900391	0.1000197525024414	2.5897744140625	1.515953460693359	0.2402055358886719	2.619538452148437	1.287161529541016	0.3327402801513671	2.47204052734375	1.156358256022135	0.2708011169433593	2.365889404296875	1.15758625793457	0.2981469879150391	2.34931640625	1.180283050537109	0.2728028869628906	2.385425048828125	1.158234222412109	0.3067800903320312	2.641606567382812	1.518916625976563	0.03169233322143555	2.61972119140625	1.514124206542969	-0.1001736183166504	2.428009155273438	1.375676208496094	-0.2594434967041016	2.195817260742188	1.35151496887207	-0.2855596618652344	2.120840454101562	1.343213668823242	-0.3301104278564453
367	14.266667	2.63781787109375	1.008640808105469	0.07534288024902344	2.614711303710938	1.190068626403809	0.06450977325439453	2.60629736328125	1.336204345703125	0.06054625701904297	2.641161010742188	1.555699859619141	0.06654418563842773	2.63131787109375	1.519480590820312	0.0999340705871582	2.589622314453125	1.516146209716797	0.2401204528808594	2.619480590820312	1.287501235961914	0.33294189453125	2.472201822916666	1.156479298909505	0.271103505452474	2.365913330078125	1.157639274597168	0.2982026443481445	2.349419555664062	1.180176551818848	0.272903694152832	2.38544873046875	1.158186065673828	0.3069391632080078	2.641565307617188	1.519042236328125	0.03160690879821777	2.619804931640625	1.514231567382812	-0.1002955436706543	2.428354614257812	1.375704864501953	-0.2598200073242188	2.19625537109375	1.351382614135742	-0.2863210296630859	2.12131103515625	1.342974960327148	-0.3311056365966797
368	14.333334	2.638625244140625	1.007613264560699	0.0738344955444336	2.615301879882812	1.189138542175293	0.06304148483276367	2.606366821289062	1.335352935791016	0.05908829116821289	2.6415146484375	1.555018676757812	0.06401686859130859	2.631241333007813	1.518975738525391	0.09756376266479491	2.589302612304688	1.516779418945312	0.2376903228759766	2.64924951171875	1.296883951822917	0.3390548706054687	2.464016438802083	1.165870834350586	0.2780645141601563	2.36882666015625	1.161684898376465	0.2893774642944336	2.348737182617188	1.180645561218262	0.2705241546630859	2.38737255859375	1.156639122009277	0.3079680557250977	2.6422509765625	1.518127258300781	0.02930049324035645	2.62281005859375	1.514931015014648	-0.1027086410522461	2.43216845703125	1.375055618286133	-0.2621410369873047	2.200267700195313	1.341275588989258	-0.2861773071289063	2.132383056640625	1.35249072265625	-0.3292975463867187
369	14.366667	2.637719970703125	1.01308113193512	0.07221780014038086	2.616850341796875	1.195238708496094	0.06262411499023438	2.608417846679687	1.34173046875	0.05921575546264649	2.645271240234375	1.561518127441406	0.06798932647705078	2.633973754882812	1.525103149414063	0.100810474395752	2.588283081054688	1.513293746948242	0.2385463638305664	2.643389485677083	1.303534342447916	0.3635658569335938	2.469175618489583	1.173679361979167	0.2884054972330729	2.374428833007812	1.168559684753418	0.2943298110961914	2.353740234375	1.182782699584961	0.2813622436523437	2.389115844726563	1.158875411987305	0.3182451553344727	2.646458862304688	1.524937896728515	0.03276855278015137	2.628221313476562	1.514503829956055	-0.09955577850341797	2.441259887695312	1.376495758056641	-0.2668250427246094	2.204227905273437	1.370865097045898	-0.2978925476074219	2.1353916015625	1.373138671875	-0.326948486328125
370	14.4	2.633530517578125	1.01500463104248	0.08165300369262696	2.611756225585937	1.196554107666016	0.07084693908691406	2.60281103515625	1.34265983581543	0.0666766471862793	2.641804077148437	1.561577880859375	0.07571321868896484	2.629584106445312	1.525438018798828	0.1083230781555176	2.580921875	1.513429565429687	0.2447603759765625	2.632282592773437	1.282049880981445	0.3519833526611328	2.439524658203125	1.196331336975098	0.2544921417236328	2.372548461914063	1.213289413452148	0.2571585540771484	2.354328125	1.202880516052246	0.2666827545166016	2.384998779296875	1.164594085693359	0.2615778732299805	2.643188842773438	1.524988922119141	0.04065040969848633	2.629572631835937	1.515563598632812	-0.09229462432861328	2.437851806640625	1.372652679443359	-0.2514527587890625	2.199805053710937	1.378179809570312	-0.279287124633789	2.132137939453125	1.379454803466797	-0.31475
371	14.433334	2.626316528320312	1.0205762424469	0.0862578353881836	2.604563598632812	1.201593566894531	0.07366747665405274	2.598485595703125	1.34751156616211	0.06994499969482422	2.634465942382812	1.566244934082031	0.07995815277099609	2.62057763671875	1.530353179931641	0.1118221015930176	2.561187377929688	1.515325653076172	0.2438360137939453	2.59168359375	1.262899948120117	0.3407417449951172	2.423431884765625	1.220247047424316	0.194176643371582	2.34398095703125	1.230571044921875	0.2093425521850586	2.354663818359375	1.239582794189453	0.2102032051086426	2.383260864257813	1.208370010375976	0.197837085723877	2.638471069335938	1.529499053955078	0.04545293045043945	2.629206665039062	1.514458618164062	-0.08637823104858398	2.433984741210938	1.362259704589844	-0.2345801315307617	2.204526611328125	1.389892486572266	-0.2826910400390625	2.1463984375	1.394515502929687	-0.3236304931640625
372	14.466667	2.6275126953125	1.021653445243835	0.0886014060974121	2.604783081054688	1.202697639465332	0.07626221466064453	2.599998779296875	1.348819152832031	0.0740409278869629	2.636886474609375	1.567537719726563	0.08775542831420899	2.621586059570313	1.531411926269531	0.1186169242858887	2.555142822265625	1.515654846191406	0.2470174789428711	2.56927001953125	1.261487693786621	0.3430861511230469	2.415878784179688	1.233097061157227	0.1835083770751953	2.3384306640625	1.244252494812012	0.2021682357788086	2.35825390625	1.254838920593262	0.2079589195251465	2.393196166992188	1.221916481018066	0.187416410446167	2.641971313476563	1.531012756347656	0.05309976387023926	2.639891723632813	1.516923919677734	-0.07947444534301758	2.447861083984375	1.355369583129883	-0.2222919311523437	2.221187622070312	1.38513542175293	-0.2823332061767578	2.16245654296875	1.383175720214844	-0.33989111328125
373	14.5	2.615432373046875	1.013434309959412	0.09548620223999024	2.592474609375	1.195260040283203	0.08579923629760741	2.5930146484375	1.341890563964844	0.08939103317260742	2.62168994140625	1.562405181884766	0.1058021850585938	2.604805053710938	1.525589706420898	0.1354778137207031	2.527757690429687	1.501660369873047	0.2578949966430664	2.506301391601562	1.236142646789551	0.3370558166503906	2.413851196289063	1.294135070800781	0.1467884292602539	2.387742919921875	1.358929779052734	0.1202367858886719	2.454494750976562	1.368812164306641	0.1066045532226562	2.475776733398438	1.341371841430664	0.08313761329650879	2.631024169921875	1.526035766601562	0.0716182975769043	2.645751586914063	1.510048370361328	-0.06140288352966308	2.4937568359375	1.321552947998047	-0.2199985809326172	2.2605751953125	1.352167098999023	-0.2592056121826172	2.16356884765625	1.360653366088867	-0.2795474395751953
374	14.533334	2.615249755859375	1.015435639381409	0.09764218521118165	2.5928916015625	1.197543975830078	0.08832138442993165	2.59366357421875	1.34430680847168	0.09294526290893554	2.620587890625	1.565359741210937	0.110178279876709	2.60179296875	1.528556762695312	0.1388474426269531	2.513921752929687	1.50354475402832	0.2534997406005859	2.45305126953125	1.230983322143555	0.302695053100586	2.378178344726563	1.336580902099609	0.1125351448059082	2.360530151367187	1.386191360473633	0.05785043525695802	2.453884399414062	1.379254302978516	0.08760669517517089	2.4737626953125	1.378509948730469	0.06238699102401733	2.63234765625	1.528809936523437	0.07686083602905273	2.658981201171875	1.507393417358398	-0.05305748176574707	2.525842407226563	1.307444458007812	-0.2142050094604492	2.303675537109375	1.363386474609375	-0.2670785522460938	2.210947998046875	1.364317153930664	-0.2867069244384766
375	14.6	2.608683715820312	1.025543928146362	0.09648068618774414	2.581463745117187	1.208062118530273	0.08643248367309571	2.576872314453125	1.355682586669922	0.09048795318603516	2.601243408203125	1.578163726806641	0.1135528678894043	2.577151489257813	1.540952728271484	0.13835107421875	2.464735107421875	1.508544158935547	0.2286624221801758	2.3460771484375	1.256200317382812	0.2725521545410156	2.3404599609375	1.371573089599609	0.06737029266357422	2.310470703125	1.426031631469727	0.03373529243469238	2.398073364257812	1.440716751098633	0.03181069946289063	2.42083837890625	1.446068298339844	0.01764370346069336	2.61893701171875	1.541528778076172	0.08251102447509764	2.670941162109375	1.511903427124023	-0.03988456058502197	2.637412109375	1.265642837524414	-0.1916601409912109	2.402376220703125	1.321571731567383	-0.2210443115234375	2.312316528320313	1.322553863525391	-0.2629978866577148
376	14.633334	2.598287353515625	1.023624276161194	0.09348608016967774	2.571188354492187	1.204228004455566	0.08536690521240234	2.559636596679687	1.350104766845703	0.086857234954834	2.582620849609375	1.570427947998047	0.1120163497924805	2.555675537109375	1.533798858642578	0.1335832061767578	2.433111572265625	1.505301513671875	0.209103515625	2.2835458984375	1.271396286010742	0.2313167724609375	2.26715576171875	1.375368087768555	0.01848993682861328	2.246294067382812	1.422511108398437	-0.01822125625610352	2.338290283203125	1.42227473449707	-0.008006065368652338	2.363635009765625	1.414640365600586	-0.01580294036865235	2.603430786132813	1.533917907714844	0.08368911743164062	2.668269409179687	1.504373199462891	-0.03035980033874512	2.715716918945312	1.245512435913086	-0.1487094497680664	2.488886474609375	1.289230606079102	-0.2151185531616211	2.401765014648437	1.335899353027344	-0.2379692230224609
377	14.666667	2.593563720703125	1.022612735748291	0.08753263092041016	2.564786010742187	1.202360412597656	0.0773486099243164	2.552936767578125	1.347793807983398	0.07917975997924805	2.57109521484375	1.567589263916016	0.1070425796508789	2.5424951171875	1.530713928222656	0.125491813659668	2.415597534179688	1.514923004150391	0.1964277877807617	2.265105834960937	1.315331390380859	0.2447165603637695	2.210570190429688	1.360343963623047	0.01989140701293945	2.197595581054688	1.413995895385742	-0.05070408630371094	2.289501220703125	1.395361663818359	-0.0248211898803711	2.308435668945313	1.405168670654297	-0.02940634918212891	2.594981079101562	1.5315087890625	0.08107476806640625	2.675088623046875	1.509686218261719	-0.02206575107574463	2.771660888671875	1.250145088195801	-0.1011141166687012	2.554760498046875	1.265644119262695	-0.2017974700927734	2.488314697265625	1.319903930664062	-0.2284628677368164
378	14.7	2.59165087890625	1.023839231491089	0.08785918426513672	2.561756713867188	1.203514312744141	0.07892114257812499	2.55080029296875	1.348929794311523	0.08316653060913086	2.563501098632813	1.569145965576172	0.1126581344604492	2.533879760742187	1.531830047607422	0.1286295928955078	2.40449267578125	1.5225771484375	0.1943396224975586	2.260365234375	1.319657241821289	0.2046069602966309	2.175337280273437	1.37605842590332	-0.006834011077880855	2.155091552734375	1.401765884399414	-0.09475914001464844	2.228769287109375	1.426308898925781	-0.06039490509033203	2.267122802734375	1.408016052246094	-0.06923242187500001	2.590071411132812	1.533382843017578	0.08873740768432617	2.685815063476563	1.522464782714844	-0.00243308687210083	2.822879028320313	1.269826904296875	-0.01685207939147949	2.629628784179688	1.25969783782959	-0.1592108612060547	2.550455200195312	1.315774658203125	-0.1766470260620117
379	14.766667	2.593182373046875	1.015192199707031	0.0743901252746582	2.5623759765625	1.194279594421387	0.0664005355834961	2.552616088867187	1.339398803710937	0.07199626922607422	2.571530883789062	1.558849212646484	0.09901425170898437	2.541163208007812	1.522636795043945	0.1156808242797852	2.420520263671875	1.528812057495117	0.1873994064331055	2.220647338867187	1.362401275634765	0.1533201522827148	2.107462036132812	1.375407638549805	-0.05362979507446289	2.095092102050781	1.369893997192383	-0.1204271392822266	2.180002685546875	1.402715118408203	-0.1020691146850586	2.170746337890625	1.336581893920898	-0.09932144165039063	2.596804077148438	1.522222244262695	0.07520231246948242	2.70204931640625	1.519354629516602	-0.008027904510498046	2.828155395507812	1.284016204833984	-0.01257104873657227	2.675418294270834	1.254980997721354	-0.1640663808186849	2.577545532226562	1.281330902099609	-0.2086573104858399
380	14.8	2.5972685546875	1.015941534996033	0.09136400985717774	2.569249877929687	1.196357604980469	0.0864985809326172	2.561498413085937	1.342044342041016	0.0940708122253418	2.577425170898437	1.562520233154297	0.1218786849975586	2.545297485351562	1.526248809814453	0.13537646484375	2.414700073242187	1.521729400634765	0.193795768737793	2.20740478515625	1.367694549560547	0.09117396926879884	2.110700561523438	1.351298477172852	-0.1247889785766602	2.094619506835937	1.354437530517578	-0.162832160949707	2.142737426757813	1.388293258666992	-0.1456427841186523	2.1143076171875	1.340507415771484	-0.1102334976196289	2.605246948242187	1.525622650146484	0.1010993385314941	2.71382568359375	1.523630981445312	0.02105524635314942	2.895267211914062	1.314347244262695	0.07921109771728516	2.730816772460938	1.251787963867188	-0.08255679321289063	2.640473266601563	1.276013641357422	-0.09476610374450684
381	14.833334	2.605295776367187	1.015325043678284	0.09190329360961914	2.577416748046875	1.195822570800781	0.08913076782226562	2.570697265625	1.341313339233398	0.09873152542114258	2.590856079101562	1.561046752929688	0.1275896301269531	2.557622436523437	1.525518585205078	0.1401360168457031	2.418388305664062	1.512699005126953	0.1830065078735352	2.208076416015625	1.392528945922852	0.04016963577270508	2.076171936035156	1.36704719543457	-0.1552653579711914	2.024860168457031	1.349707382202149	-0.2026622543334961	2.090981689453125	1.369206466674805	-0.1771816253662109	2.063112731933594	1.32168376159668	-0.1905903778076172	2.618327880859375	1.523624938964844	0.1074355659484863	2.722417602539062	1.517002624511719	0.02218101119995117	2.906299926757812	1.314910400390625	0.0964342098236084	2.743832153320312	1.240696937561035	-0.06432666778564453	2.645921264648438	1.274700653076172	-0.05781714057922363
382	14.866667	2.599449340820312	1.016526246070862	0.09126604843139649	2.569153442382812	1.196706985473633	0.08805128860473632	2.559416381835938	1.342164886474609	0.09636691665649413	2.579228149414063	1.561897033691406	0.1251212310791016	2.546433471679688	1.526209197998047	0.1383230285644531	2.40699462890625	1.507490142822266	0.1783901290893555	2.2023193359375	1.381804977416992	0.03214917278289795	2.081925537109375	1.368206649780273	-0.1713069381713867	2.003003662109375	1.349188186645508	-0.2016439514160156	2.093555908203125	1.371981658935547	-0.2003426132202148	2.0098525390625	1.301463821411133	-0.2162292938232422	2.606418334960938	1.524636322021484	0.1043258895874023	2.707107788085938	1.516629119873047	0.01506193065643311	2.868382446289063	1.295179138183594	0.07598024082183838	2.693035888671875	1.233445449829102	-0.0735991325378418	2.594652099609375	1.243506889343262	-0.05546958732604981
383	14.9	2.602713134765625	1.015020106315613	0.08639507293701172	2.573192016601562	1.195019104003906	0.08224837875366212	2.564436157226563	1.34029035949707	0.09035516738891602	2.582490966796875	1.559836791992188	0.1191276473999023	2.549677124023438	1.524053405761719	0.1317093811035156	2.409937622070312	1.50737712097168	0.1703093872070313	2.20448486328125	1.382808456420898	0.02669200468063354	2.080133544921875	1.362156661987305	-0.1735202484130859	2.0064541015625	1.347194076538086	-0.2055818099975586	2.0906826171875	1.370502517700195	-0.1989802551269531	2.015565673828125	1.301130416870117	-0.2190690689086914	2.610243286132812	1.52274169921875	0.09896192932128905	2.715434936523438	1.518823043823242	0.01633541679382324	2.8811474609375	1.307000289916992	0.06629496908187867	2.733740112304687	1.218375793457031	-0.1010893936157227	2.6338056640625	1.226087356567383	-0.09563418579101562
384	14.966667	2.600772827148437	1.015849647521973	0.09030715560913086	2.571103759765625	1.19611686706543	0.08625377655029297	2.560370239257812	1.341462875366211	0.09344844436645508	2.579927001953125	1.561411102294922	0.1213056182861328	2.54680224609375	1.525835113525391	0.1340415649414063	2.406182250976562	1.505072296142578	0.1688750457763672	2.191104736328125	1.381722030639648	0.04239278030395507	2.087935913085937	1.367623718261719	-0.1703903121948242	2.001548645019531	1.353206954956055	-0.1972414093017578	2.093700439453125	1.380121551513672	-0.2012939605712891	2.010955993652344	1.314071060180664	-0.223220947265625	2.607491577148437	1.523977569580078	0.1012935905456543	2.711955810546875	1.514808120727539	0.01687457466125488	2.881042358398437	1.304606979370117	0.07026569652557373	2.705038696289062	1.232462913513184	-0.0728441047668457	2.617962646484375	1.240646751403808	-0.05515725708007813
[truncated: 48 more columns]
