# Supplementary material for: Simulation of Human Movement in Zero Gravity
Source: Sensors (Basel). 2024 Mar 9;24(6):1770. doi: 10.3390/s24061770 (PMC10976247; doi:10.3390/s24061770)
Supplement: Supplementary file 1 [file sensors-24-01770-s001.zip › supplementary/motion_data/7 Punches/output.sto]

UNKNOWN
version=1
nRows=449
nColumns=30
inDegrees=no
endheader
time	/jointset/global/yaw/value	/jointset/global/roll/value	/jointset/global/pitch/value	/jointset/global/longitudinal/value	/jointset/global/vertical/value	/jointset/global/lateral/value	/jointset/SpineL/SpineL_LL/value	/jointset/SpineL/SpineL_RR/value	/jointset/SpineL/SpineL_FE/value	/jointset/SpineU/SpineU_FE/value	/jointset/Hip_r/Hip_EF_r/value	/jointset/Hip_r/Hip_RR_r/value	/jointset/Hip_r/Hip_DB_r/value	/jointset/Knee_r/Knee_FE_r/value	/jointset/Hip_l/Hip_EF_l/value	/jointset/Hip_l/Hip_RR_l/value	/jointset/Hip_l/Hip_BD_l/value	/jointset/Knee_l/Knee_FE_l/value	/jointset/Shoulder_r/Shoulder_BD_r/value	/jointset/Shoulder_r/Shoulder_EF_r/value	/jointset/Shoulder_r/Shoulder_RR_r/value	/jointset/Elbow_r/Elbow_EF_r/value	/jointset/Shoulder_l/Shoulder_DB_l/value	/jointset/Shoulder_l/Shoulder_EF_l/value	/jointset/Shoulder_l/Shoulder_RR_l/value	/jointset/Elbow_l/Elbow_EF_l/value	/jointset/Neck/Neck_LL/value	/jointset/Neck/Neck_RR/value	/jointset/Neck/Neck_FE/value
      0.03292867	      2.61623172	     -0.06018059	     -0.31346118	      2.47973706	      1.18889133	      0.12132099	      0.02270624	     -0.00656026	      0.43424933	     -0.06257137	      0.22772535	     -0.07878195	      0.15371068	     -0.13917143	      0.25637711	      0.08555340	     -0.07710696	     -0.15035332	      0.03309993	     -0.13868470	     -0.00484179	      0.54111809	     -0.06600578	     -0.08213225	     -0.01155374	      0.45414456	      0.01039159	     -0.00537625	      0.04811417
      0.06626167	      2.61261021	     -0.06971233	     -0.28045126	      2.47980928	      1.18774192	      0.11707825	      0.02444835	     -0.00324919	      0.40539007	     -0.09519047	      0.20666494	     -0.03626398	      0.12821782	     -0.16193997	      0.23411515	      0.05426554	     -0.09469453	     -0.19264223	      0.02196477	     -0.11632961	     -0.03052037	      0.56047231	     -0.08985388	     -0.07246895	      0.00721943	      0.46848064	      0.00899733	      0.00874871	      0.03832285
      0.09959467	      2.61854270	     -0.07812068	     -0.28359925	      2.48353290	      1.18832285	      0.11403564	      0.02898633	     -0.01532469	      0.40895236	     -0.10081398	      0.22468390	      0.00183725	      0.09658934	     -0.17236658	      0.24675018	      0.04151287	     -0.11268966	     -0.17805743	      0.00642392	     -0.12366815	     -0.02602935	      0.54308626	     -0.11116837	     -0.10579019	      0.00983133	      0.43685446	      0.00018073	      0.00285709	     -0.02240290
      0.13292767	      2.62026165	     -0.07179135	     -0.29678630	      2.48797933	      1.18913780	      0.11372984	      0.01381250	     -0.02864836	      0.41114503	     -0.10267353	      0.24324945	     -0.01665817	      0.08079265	     -0.13441274	      0.26521384	      0.03202861	     -0.10867271	     -0.11726186	     -0.00462030	     -0.14441842	     -0.02520797	      0.52575837	     -0.11995832	     -0.15566851	     -0.02369474	      0.41812777	     -0.00190368	     -0.01226877	      0.00236158
      0.16626067	      2.61387271	     -0.06961506	     -0.31202165	      2.49397847	      1.18980674	      0.11599089	      0.00066979	     -0.01989443	      0.40594695	     -0.10452474	      0.28022511	     -0.02436450	      0.06546756	     -0.11438766	      0.31000545	      0.03746619	     -0.10243451	     -0.12398279	      0.00201612	     -0.17063366	     -0.02547099	      0.52201861	     -0.11132759	     -0.18363943	     -0.00337567	      0.39675369	     -0.00778886	     -0.00045861	      0.06049486
      0.19959367	      2.60600280	     -0.06965558	     -0.31152605	      2.49833010	      1.18980894	      0.11859865	     -0.00819261	     -0.00628513	      0.39078174	     -0.11201452	      0.30581903	     -0.02828728	      0.05182345	     -0.11901841	      0.33808678	      0.03948272	     -0.09543986	     -0.13878998	      0.02197203	     -0.17166561	     -0.02419306	      0.48263447	     -0.08050601	     -0.18820153	     -0.00041825	      0.38405792	     -0.01011756	      0.00963256	      0.03887593
      0.23292667	      2.61122598	     -0.06528465	     -0.29401057	      2.49926548	      1.18926183	      0.12000012	     -0.01479265	     -0.00823165	      0.37676541	     -0.14895482	      0.29647114	     -0.03060534	      0.04652617	     -0.10981590	      0.32707882	      0.03972135	     -0.08332153	     -0.10139132	      0.04565987	     -0.16333254	     -0.02291839	      0.51588864	     -0.04341237	     -0.16790750	      0.01053302	      0.39491095	     -0.00275492	     -0.00484859	     -0.00384033
      0.26625967	      2.62693757	     -0.06072252	     -0.28220313	      2.50084760	      1.18906916	      0.12130282	     -0.01538354	     -0.02848428	      0.37038017	     -0.18914286	      0.29561219	     -0.03348028	      0.04328755	     -0.12364224	      0.33766433	      0.03889438	     -0.07227188	     -0.11909869	      0.06091632	     -0.12482704	     -0.02099250	      0.48042630	     -0.01384798	     -0.13752281	      0.01798490	      0.37730479	      0.00459336	     -0.00135556	     -0.01675613
      0.29959267	      2.61782731	     -0.06639391	     -0.28332211	      2.50321561	      1.18902197	      0.12225866	     -0.01418177	     -0.00971679	      0.36152600	     -0.18913544	      0.31470900	     -0.03196442	      0.03218132	     -0.13752953	      0.34840617	      0.04027847	     -0.07595935	     -0.12028387	      0.05940957	     -0.14616983	     -0.02040688	      0.50911437	     -0.00550444	     -0.14266634	      0.01605510	      0.38738404	      0.00247113	     -0.00200461	     -0.00448862
      0.33292567	      2.61279614	     -0.07070746	     -0.29586786	      2.50456967	      1.18954713	      0.12173141	     -0.01193412	     -0.00362099	      0.37010221	     -0.17574804	      0.32135641	     -0.03158292	      0.02489612	     -0.09420579	      0.35596128	      0.04061078	     -0.08276471	     -0.09590492	      0.03991103	     -0.15550189	     -0.01959717	      0.44049731	     -0.02101178	     -0.16364414	      0.01429416	      0.34841702	     -0.00414454	      0.00746464	      0.00387118
      0.36625867	      2.61531886	     -0.07192623	     -0.30587655	      2.50507779	      1.18970770	      0.12053217	     -0.00885830	     -0.01123061	      0.37413846	     -0.15529834	      0.33626708	     -0.03151839	      0.02417310	     -0.11866462	      0.36696840	      0.03995140	     -0.08846892	     -0.11501552	      0.01290708	     -0.18666083	     -0.01935232	      0.47895379	     -0.05101194	     -0.19889748	      0.00644623	      0.34826824	     -0.00867764	      0.00206309	      0.01667247
      0.39959167	      2.61971886	     -0.07531132	     -0.29070154	      2.50106513	      1.18946404	      0.11681942	      0.00017828	     -0.02644434	      0.37783608	     -0.17391998	      0.30082122	     -0.03167749	      0.02580444	     -0.10996128	      0.32537028	      0.03990837	     -0.09877216	     -0.09679091	     -0.00888819	     -0.14880295	     -0.01785512	      0.42640741	     -0.07754201	     -0.19041752	     -0.01509179	      0.31710720	     -0.00634325	     -0.00474135	      0.03619184
      0.43292467	      2.61008316	     -0.08971758	     -0.27662469	      2.49663535	      1.18903846	      0.11380169	      0.01893081	     -0.01192662	      0.38203950	     -0.17973764	      0.27250886	     -0.03118692	      0.02202932	     -0.11463202	      0.29372535	      0.03952428	     -0.11946014	     -0.13491772	     -0.01325654	     -0.14691845	     -0.01709076	      0.48067056	     -0.09056951	     -0.18201443	     -0.01244748	      0.34105832	     -0.00583768	     -0.00682223	      0.01721284
      0.46625767	      2.59441351	     -0.09427531	     -0.27163257	      2.49199452	      1.18888969	      0.11352079	      0.02770595	      0.00197752	      0.39105135	     -0.16803492	      0.26387155	     -0.03028516	      0.03702096	     -0.14167921	      0.25957419	      0.03974876	     -0.12435659	     -0.13045489	     -0.00545916	     -0.11872389	     -0.01389397	      0.41772807	     -0.08678605	     -0.16190502	     -0.00916741	      0.31397304	      0.00130468	      0.01060701	     -0.01814105
      0.49959067	      2.59548158	     -0.08336723	     -0.28237300	      2.48835342	      1.18880079	      0.11608518	      0.02362690	     -0.00068300	      0.40022903	     -0.13850826	      0.26092213	     -0.03034394	      0.07245368	     -0.13274592	      0.25255873	      0.03932124	     -0.10936966	     -0.12826580	      0.00952564	     -0.13523498	     -0.01120761	      0.47040007	     -0.06940865	     -0.15575107	     -0.01147108	      0.33284487	      0.00983992	     -0.00304776	      0.00201577
      0.53292367	      2.60729150	     -0.07851504	     -0.30258706	      2.48720147	      1.18934609	      0.11852085	      0.03186682	     -0.01661864	      0.41589334	     -0.10848442	      0.26546037	     -0.03153911	      0.09548030	     -0.10950864	      0.26878425	      0.03806526	     -0.10527011	     -0.14607882	      0.02702863	     -0.11295014	     -0.00407559	      0.40755333	     -0.04252996	     -0.13455438	     -0.00602479	      0.30700470	      0.00744211	     -0.00535358	      0.04336966
      0.56625667	      2.59807748	     -0.08177585	     -0.31547932	      2.48650717	      1.18978446	      0.11903719	      0.03270506	     -0.00051789	      0.43340223	     -0.09319347	      0.28144724	     -0.03046272	      0.10227275	     -0.12480926	      0.26378561	      0.03810349	     -0.11377335	     -0.13403368	      0.03262704	     -0.11802431	     -0.00234914	      0.45748471	     -0.02635493	     -0.11012959	      0.01402664	      0.32765013	      0.00533490	     -0.00017598	      0.05167393
      0.59958967	      2.58643626	     -0.08751522	     -0.30561548	      2.48532791	      1.18956348	      0.11622687	      0.02802429	      0.01425174	      0.43675793	     -0.09940064	      0.26939376	     -0.02870365	      0.09544932	     -0.13216263	      0.23770599	      0.03785892	     -0.13060339	     -0.14192805	      0.02115268	     -0.07878920	     -0.00075591	      0.41858354	     -0.02486526	     -0.07044054	      0.00622118	      0.32783190	      0.01085208	      0.00637046	      0.02399063
      0.63292267	      2.59458069	     -0.09363601	     -0.29757310	      2.48612533	      1.18933784	      0.11201328	      0.02868464	      0.00657952	      0.43276275	     -0.10071265	      0.25252602	     -0.02874942	      0.07644909	     -0.13022321	      0.24069949	      0.03625062	     -0.15341307	     -0.20970661	      0.00183369	     -0.07032246	     -0.00253832	      0.46224991	     -0.03747468	     -0.05607128	      0.00416613	      0.33795037	      0.00842295	     -0.00021816	     -0.00049748
      0.66625567	      2.60240916	     -0.08971966	     -0.29658658	      2.48761889	      1.18950012	      0.10874536	      0.01837019	     -0.01283358	      0.43379412	     -0.10511982	      0.25311712	     -0.02769542	      0.06414580	     -0.14793847	      0.24232337	      0.03503853	     -0.16238598	     -0.22002964	     -0.02099120	     -0.05316067	     -0.00558563	      0.43816663	     -0.06074975	     -0.06579869	     -0.00820494	      0.33066665	      0.00185092	     -0.00045062	      0.00753871
      0.69958867	      2.60557465	     -0.08774627	     -0.30370760	      2.49000294	      1.18999296	      0.10697625	      0.00949711	     -0.02061643	      0.43434222	     -0.10089032	      0.26808658	     -0.02625757	      0.04920554	     -0.15988550	      0.24790595	      0.03386537	     -0.16709254	     -0.18936616	     -0.02945966	     -0.07393728	     -0.00987416	      0.45683912	     -0.07906919	     -0.09302676	     -0.01091713	      0.31396987	     -0.01088588	     -0.00386454	      0.03488020
      0.73292167	      2.60844233	     -0.09155350	     -0.31385648	      2.49347308	      1.19054322	      0.10702669	      0.00769065	     -0.01616645	      0.43713007	     -0.10318020	      0.28473328	     -0.02503225	      0.02959474	     -0.14457091	      0.28444781	      0.03227566	     -0.17063535	     -0.22423476	     -0.01723160	     -0.09230835	     -0.01120960	      0.44066567	     -0.08120569	     -0.11782219	     -0.01204964	      0.31910313	     -0.01558677	     -0.00570949	      0.04999567
      0.76625467	      2.60643137	     -0.09321912	     -0.30943412	      2.49609172	      1.19029326	      0.10898080	      0.00112276	      0.00329500	      0.42288148	     -0.11296854	      0.29228668	     -0.02321469	      0.01774686	     -0.13833798	      0.31405887	      0.03000277	     -0.16270630	     -0.27361663	      0.00784865	     -0.10713003	     -0.01322576	      0.44020688	     -0.06977726	     -0.11020042	     -0.01077240	      0.30602054	     -0.00328817	     -0.00184592	      0.03370547
      0.79958767	      2.60228225	     -0.08757317	     -0.29745426	      2.49784131	      1.18971098	      0.11279664	     -0.00927257	      0.02147347	      0.40543234	     -0.14025112	      0.30363892	     -0.01809617	      0.01962078	     -0.16657925	      0.32416035	      0.02820511	     -0.13983545	     -0.26963893	      0.03407104	     -0.10504696	     -0.01579545	      0.46061639	     -0.05044761	     -0.09411483	     -0.00737872	      0.34026665	      0.00845387	      0.00793018	      0.01750125
      0.83292067	      2.61998688	     -0.08345770	     -0.29254708	      2.50143644	      1.18943349	      0.11711181	     -0.00394861	      0.01442239	      0.38824996	     -0.16333901	      0.31637879	     -0.01476369	      0.02031020	     -0.18058867	      0.35758430	      0.02303811	     -0.12013862	     -0.28004137	      0.05399369	     -0.08498066	     -0.01806947	      0.45222435	     -0.02969896	     -0.06437829	      0.01492094	      0.31938230	      0.00242643	      0.00136423	      0.00311763
      0.86625367	      2.64085787	     -0.09122084	     -0.30291141	      2.50771983	      1.18960746	      0.12082928	      0.01754368	      0.00687678	      0.37841566	     -0.17089440	      0.34187347	     -0.01435146	      0.00804822	     -0.17119693	      0.42046178	      0.01469216	     -0.11798891	     -0.31821277	      0.05929488	     -0.08800011	     -0.02103492	      0.49421352	     -0.01384530	     -0.06800207	      0.01001421	      0.35618035	     -0.01145671	     -0.00817967	     -0.00038978
      0.89958667	      2.63514380	     -0.09835423	     -0.31072500	      2.51359627	      1.18994883	      0.12418007	      0.02338360	      0.02857043	      0.36693239	     -0.17359720	      0.37347536	     -0.00013836	      0.00103859	     -0.17366551	      0.46155774	     -0.00134024	     -0.11996384	     -0.31428997	      0.03883485	     -0.07528099	     -0.02481192	      0.45823375	     -0.02062225	     -0.05560849	      0.00783639	      0.31923662	     -0.00458642	      0.00027499	      0.00971006
      0.93291967	      2.63911934	     -0.09279400	     -0.32113627	      2.51821473	      1.19007806	      0.12692232	      0.01676757	      0.02759193	      0.36129708	     -0.17419668	      0.40156559	      0.01815570	      0.01178076	     -0.18350530	      0.50185221	     -0.01202988	     -0.11207377	     -0.31597995	      0.00451185	     -0.08949031	     -0.02797695	      0.51679933	     -0.04599375	     -0.07925686	      0.01007688	      0.36268196	      0.01392675	      0.01325612	      0.02001801
      0.96625267	      2.65132388	     -0.09548334	     -0.31877766	      2.52094106	      1.18987984	      0.12740306	      0.02634629	      0.01981166	      0.35015203	     -0.18140931	      0.40417602	      0.01769008	      0.01553064	     -0.18977336	      0.53362549	     -0.02132703	     -0.11970522	     -0.36184302	     -0.01778224	     -0.07057978	     -0.03056568	      0.48137644	     -0.06562534	     -0.06777940	     -0.00662381	      0.30494870	      0.00845474	     -0.00899726	      0.01718042
      0.99958567	      2.64388909	     -0.09982533	     -0.31297045	      2.52117717	      1.18936858	      0.12778599	      0.03080848	      0.03491045	      0.34411827	     -0.18851268	      0.40859071	      0.02251644	      0.02383351	     -0.22219197	      0.54371658	     -0.02409300	     -0.13376707	     -0.39400999	     -0.01872239	     -0.08526641	     -0.03299689	      0.53613568	     -0.07750616	     -0.08772459	     -0.01095453	      0.37054384	     -0.00705039	     -0.00411435	      0.00226155
      1.03291867	      2.64674793	     -0.09108634	     -0.30220112	      2.51909671	      1.18883886	      0.12827939	      0.02332148	      0.02781844	      0.33563535	     -0.19250532	      0.39706794	      0.02638823	      0.05135601	     -0.24760223	      0.53398621	     -0.03169188	     -0.13623439	     -0.39916472	      0.00071959	     -0.07538854	     -0.03454657	      0.50498339	     -0.07748641	     -0.06789474	     -0.01080067	      0.30104434	     -0.00611310	      0.01539099	     -0.00907627
      1.06625167	      2.64785739	     -0.09654003	     -0.30749904	      2.51861718	      1.18851963	      0.12834396	      0.02940904	      0.03164971	      0.33827597	     -0.18035977	      0.40189253	      0.02980693	      0.06328287	     -0.26725267	      0.54881435	     -0.03420020	     -0.16145974	     -0.43365475	      0.04375815	     -0.10332071	     -0.03599334	      0.54925503	     -0.05592268	     -0.08936567	     -0.01356957	      0.36721016	      0.00282001	     -0.01749519	      0.00213008
      1.09958467	      2.64423017	     -0.09708559	     -0.31699859	      2.51864530	      1.18850028	      0.12868388	      0.02603266	      0.03094498	      0.34449237	     -0.16127141	      0.41441742	      0.03028315	      0.08012720	     -0.28819517	      0.56275006	     -0.03676962	     -0.18623272	     -0.46000368	      0.08474310	     -0.10099291	     -0.03720911	      0.50938423	     -0.03029728	     -0.06987797	     -0.00717390	      0.30034225	      0.01602926	      0.00939401	      0.01885524
      1.13291767	      2.63418784	     -0.09333798	     -0.32461138	      2.51908054	      1.18824447	      0.12877317	      0.01400254	      0.03166221	      0.33435566	     -0.11676813	      0.42880583	      0.03103543	      0.09955060	     -0.30964396	      0.56374129	     -0.03850906	     -0.21004935	     -0.46214772	      0.10976475	     -0.12220377	     -0.03852172	      0.55941883	     -0.01066958	     -0.08537314	      0.00793453	      0.35077454	      0.01087739	      0.00593487	      0.02357538
      1.16625067	      2.62412152	     -0.09624656	     -0.33542473	      2.52015550	      1.18863819	      0.12702610	      0.00912195	      0.02868219	      0.35379040	     -0.11092983	      0.44372233	      0.03150539	      0.10555114	     -0.32358105	      0.56721596	     -0.03984549	     -0.24570081	     -0.46955135	      0.11299954	     -0.08386342	     -0.03996979	      0.52837804	      0.00146506	     -0.04767492	      0.00555206	      0.30951745	     -0.00763911	     -0.01441600	      0.02943726
      1.19958367	      2.60621022	     -0.10043034	     -0.33473353	      2.52144612	      1.18833181	      0.12435786	      0.00152656	      0.02742160	      0.35042682	     -0.09273527	      0.45533143	      0.03285540	      0.10643737	     -0.35551252	      0.56065068	     -0.04059731	     -0.28411892	     -0.49901362	      0.09460096	     -0.06203301	     -0.04135145	      0.58121914	     -0.00329518	     -0.03373915	      0.01482351	      0.34634908	     -0.01330905	      0.01180280	      0.02548779
      1.23291667	      2.58592628	     -0.09556461	     -0.33090476	      2.52172237	      1.18800009	      0.12220000	     -0.02023999	      0.02885952	      0.35143731	     -0.08577953	      0.46600041	      0.03445312	      0.11679834	     -0.39042833	      0.54434009	     -0.04101668	     -0.30593285	     -0.52216529	      0.06395725	     -0.02777587	     -0.04276434	      0.56884188	     -0.01969031	     -0.00254976	      0.00448112	      0.32278530	      0.00289603	      0.00007471	      0.01713190
      1.26624967	      2.57953546	     -0.09552963	     -0.33229763	      2.52194713	      1.18783784	      0.12025350	     -0.02493613	      0.01864040	      0.35162486	     -0.07093256	      0.47209638	      0.03460961	      0.12039311	     -0.40469793	      0.53932894	     -0.04240260	     -0.32554574	     -0.54058604	      0.04930243	     -0.02669867	     -0.04371413	      0.58423847	     -0.03206923	     -0.00960142	     -0.00100129	      0.33753415	      0.00428370	     -0.01153212	      0.00982627
      1.29958267	      2.57214765	     -0.10471948	     -0.33705670	      2.52210935	      1.18782160	      0.11967741	     -0.01328386	      0.02202442	      0.35508948	     -0.06130846	      0.48831602	      0.03549199	      0.11565459	     -0.42922627	      0.53963089	     -0.04265307	     -0.34519083	     -0.55073627	      0.06311800	     -0.04331373	     -0.04426454	      0.58476874	     -0.03129460	     -0.01931028	     -0.01050112	      0.31450233	     -0.01484588	      0.00495813	      0.02192085
      1.33291567	      2.56750148	     -0.09833801	     -0.33723600	      2.52121075	      1.18739647	      0.12211931	     -0.01697633	      0.02221115	      0.34541899	     -0.05063704	      0.51070242	      0.03609836	      0.13369283	     -0.47633515	      0.53673756	     -0.04302566	     -0.33351419	     -0.55292376	      0.09126346	     -0.06149505	     -0.04437618	      0.54960856	     -0.03000776	     -0.04380186	     -0.00184483	      0.31541958	     -0.01351847	      0.00342076	      0.04300358
      1.36624867	      2.57534375	     -0.09231911	     -0.33622398	      2.52056783	      1.18681986	      0.12525314	     -0.01412946	      0.01579821	      0.33682346	     -0.05225722	      0.52300586	      0.03574913	      0.15114293	     -0.49663984	      0.54872006	     -0.04386069	     -0.31615140	     -0.57363166	      0.12872780	     -0.09387601	     -0.04435571	      0.58128785	     -0.02550649	     -0.06195152	      0.01214031	      0.30493458	      0.00192187	     -0.01044753	      0.04275112
      1.39958167	      2.58070140	     -0.09842879	     -0.32013291	      2.52128643	      1.18589825	      0.12755882	      0.00518995	      0.00890796	      0.30207625	     -0.05093599	      0.52078143	      0.03587729	      0.15094433	     -0.50304514	      0.55375975	     -0.04427114	     -0.31261681	     -0.60107249	      0.15708449	     -0.08016982	     -0.04395061	      0.52847074	     -0.02155492	     -0.07888092	      0.00954177	      0.29875670	      0.00894818	      0.00860317	      0.02386476
      1.43291467	      2.57352484	     -0.10495065	     -0.30732897	      2.52413432	      1.18510771	      0.13092437	      0.01785655	      0.02258300	      0.27116364	     -0.06210214	      0.54570963	      0.03682605	      0.14864916	     -0.54307834	      0.56058401	     -0.04344450	     -0.30866699	     -0.60779248	      0.16227123	     -0.08435060	     -0.04392114	      0.59063484	     -0.03071987	     -0.08236383	      0.00557581	      0.30923519	      0.00434023	     -0.00063205	      0.01996527
      1.46624767	      2.57218566	     -0.10046330	     -0.31109278	      2.52964376	      1.18507825	      0.13573522	      0.01919777	      0.01275203	      0.25498976	     -0.06974902	      0.59518863	      0.03663700	      0.15723597	     -0.58166092	      0.59166677	     -0.04294509	     -0.29250534	     -0.60142160	      0.13495446	     -0.04235287	     -0.04376674	      0.52953938	     -0.05716508	     -0.09200875	      0.01003654	      0.30358317	      0.00107365	     -0.00013849	      0.01217766
      1.49958067	      2.57661836	     -0.10270414	     -0.32715628	      2.53695167	      1.18550639	      0.13997045	      0.02742800	      0.00755206	      0.24565915	     -0.06515126	      0.64179433	      0.03609120	      0.15580892	     -0.56461736	      0.64684282	     -0.04204668	     -0.28821591	     -0.61005556	      0.09916002	     -0.05644418	     -0.04385403	      0.60514288	     -0.08603029	     -0.10936531	     -0.00029187	      0.31025721	     -0.00371420	     -0.00357838	      0.00495367
      1.53291367	      2.57600550	     -0.10006589	     -0.33143166	      2.54266465	      1.18565507	      0.14358580	      0.02559552	      0.00281427	      0.22700648	     -0.06629821	      0.67227668	      0.03609019	      0.16145028	     -0.54131027	      0.68188405	     -0.04076553	     -0.28179784	     -0.61874426	      0.06338965	     -0.02704068	     -0.04354414	      0.53673859	     -0.11617739	     -0.11492034	     -0.00633712	      0.31414721	      0.00270080	      0.00213174	      0.01187820
      1.56624667	      2.57469668	     -0.09870579	     -0.33032309	      2.54626254	      1.18507631	      0.14655427	      0.02479066	      0.01164145	      0.20771974	     -0.06878302	      0.70393487	      0.03625632	      0.17099944	     -0.56916194	      0.70439288	     -0.03943533	     -0.28030939	     -0.63418219	      0.05482080	     -0.05160739	     -0.04341477	      0.61150319	     -0.13641629	     -0.11214651	     -0.00352449	      0.33517493	      0.00439737	     -0.00517843	      0.01788032
      1.59957967	      2.58304935	     -0.09894913	     -0.32140723	      2.54712513	      1.18423601	      0.14786117	      0.03315578	     -0.00126107	      0.19077250	     -0.07489901	      0.71578510	      0.03599295	      0.18500982	     -0.61221744	      0.71096617	     -0.03874624	     -0.28375911	     -0.65264421	      0.07395990	     -0.03503396	     -0.04242512	      0.55518772	     -0.14190661	     -0.11401581	     -0.00140941	      0.35162613	      0.00029072	      0.00908825	      0.00461412
      1.63291267	      2.59595989	     -0.09064742	     -0.31341739	      2.54523653	      1.18330736	      0.14858158	      0.03124385	     -0.01677744	      0.18189662	     -0.07687269	      0.70756856	      0.03535789	      0.21357181	     -0.62257402	      0.70640999	     -0.03843937	     -0.28042901	     -0.67006861	      0.11233600	     -0.06332228	     -0.04165255	      0.61748783	     -0.14479508	     -0.11878783	      0.00802308	      0.36950285	      0.00134714	     -0.00331801	     -0.01135263
      1.66624567	      2.59897758	     -0.08671772	     -0.30592442	      2.54245619	      1.18259866	      0.14767983	      0.02782540	     -0.02831734	      0.17976353	     -0.07841541	      0.68662693	      0.03430222	      0.23409553	     -0.60187460	      0.69451177	     -0.03851831	     -0.29218058	     -0.69807417	      0.15195961	     -0.06210710	     -0.04054388	      0.59875658	     -0.14780500	     -0.12974925	     -0.01077140	      0.39856140	      0.00773415	     -0.00403335	     -0.00209790
      1.69957867	      2.58346614	     -0.09120678	     -0.30593317	      2.54054323	      1.18189950	      0.14580208	      0.02483091	     -0.01152123	      0.18452434	     -0.06587029	      0.68600447	      0.03585267	      0.24117973	     -0.60762254	      0.68323456	     -0.03548468	     -0.32368586	     -0.73398372	      0.17932035	     -0.07883332	     -0.04004922	      0.62727071	     -0.16549333	     -0.13447986	      0.01377390	      0.41742234	      0.00696012	      0.00176151	      0.01158958
      1.73291167	      2.58154066	     -0.08539959	     -0.30955082	      2.53880487	      1.18119546	      0.14364920	      0.01534959	     -0.02620681	      0.19482980	     -0.05225306	      0.68976614	      0.03557098	      0.26349568	     -0.64437414	      0.67213780	     -0.03435159	     -0.34400063	     -0.75285760	      0.18085848	     -0.06933707	     -0.03958733	      0.66325034	     -0.19009371	     -0.14371063	     -0.01293085	      0.46164969	      0.00103561	      0.01223584	      0.02296875
      1.76624467	      2.58280320	     -0.08812985	     -0.30832298	      2.53730661	      1.18073948	      0.14029318	      0.01635651	     -0.02858657	      0.20042121	     -0.03800323	      0.67298925	      0.03605094	      0.27539951	     -0.64947597	      0.65625638	     -0.03293028	     -0.37503668	     -0.76664263	      0.16754838	     -0.04773891	     -0.03995191	      0.68707484	     -0.22448337	     -0.11388377	      0.01640512	      0.47508205	     -0.01091924	     -0.01908870	      0.02321549
      1.79957767	      2.58662288	     -0.08925729	     -0.31291377	      2.53600595	      1.18033159	      0.13802235	      0.01696991	     -0.02847453	      0.21290129	     -0.02327280	      0.65402722	      0.03596523	      0.29145457	     -0.63015191	      0.65211375	     -0.03157421	     -0.39912656	     -0.78861201	      0.14845706	     -0.03464099	     -0.04014377	      0.75300485	     -0.24821501	     -0.08906421	     -0.01591744	      0.57007785	     -0.01197619	      0.00833282	      0.01548607
      1.83291067	      2.60036590	     -0.07751761	     -0.31960219	      2.53441904	      1.17976300	      0.13834371	      0.00599422	     -0.02648444	      0.22255277	     -0.00471821	      0.64155312	      0.03539196	      0.32888940	     -0.63104872	      0.65839711	     -0.02981111	     -0.39742763	     -0.81656634	      0.13737595	     -0.01879605	     -0.04101390	      0.77018029	     -0.27355831	     -0.02172261	      0.01432632	      0.57494857	     -0.00055154	      0.00243901	      0.00992264
      1.86624367	      2.62153871	     -0.07499757	     -0.33180199	      2.53342853	      1.17909181	      0.13913632	      0.01374429	     -0.02895118	      0.23418777	      0.01388173	      0.63455874	      0.03415237	      0.35606893	     -0.64982645	      0.68103628	     -0.02990032	     -0.40059568	     -0.84422004	      0.15165817	     -0.02391603	     -0.04126752	      0.84600134	     -0.27069403	      0.00165994	     -0.02029491	      0.69105640	      0.00114354	     -0.01221238	      0.02290359
      1.89957667	      2.63969859	     -0.08066558	     -0.33601244	      2.53169415	      1.17859593	      0.13945738	      0.03243848	     -0.02317731	      0.24031161	      0.02397433	      0.61603892	      0.03380382	      0.37006582	     -0.66229515	      0.68882227	     -0.02884640	     -0.40744727	     -0.84800724	      0.18609096	     -0.02026785	     -0.04180319	      0.87161238	     -0.27347415	      0.04298069	      0.02058147	      0.69286859	     -0.00763051	      0.00842904	      0.03839884
      1.93290967	      2.64949240	     -0.06727640	     -0.33938031	      2.52874348	      1.17798491	      0.14135968	      0.02310192	     -0.02194563	      0.24744010	      0.03105369	      0.60577640	      0.03294758	      0.40417738	     -0.67476115	      0.68467612	     -0.02889362	     -0.38527476	     -0.83559457	      0.21590656	     -0.03894432	     -0.04221044	      0.93757264	     -0.28132420	      0.03335610	     -0.00233680	      0.78197548	      0.00316409	      0.00531605	      0.03619283
      1.96624267	      2.65469543	     -0.07198166	     -0.33690068	      2.52733936	      1.17726178	      0.14101291	      0.03052750	     -0.01046756	      0.25153044	      0.02475414	      0.58920594	      0.03282178	      0.40655268	     -0.67561402	      0.69168008	     -0.02842535	     -0.39011990	     -0.86254862	      0.24471279	     -0.05727966	     -0.04311521	      1.00271434	     -0.30021357	      0.03541228	     -0.00215007	      0.80943843	      0.01060477	     -0.01271181	      0.02829264
      1.99957567	      2.65653302	     -0.07147757	     -0.33158847	      2.52770724	      1.17634255	      0.14064724	      0.02778542	     -0.00727195	      0.24812122	      0.01318214	      0.58585721	      0.03261216	      0.40860532	     -0.69592492	      0.70612690	     -0.02803092	     -0.39203474	     -0.90668667	      0.25259572	     -0.06252943	     -0.04399901	      1.03630931	     -0.33544430	      0.03284924	      0.00424560	      0.84972887	      0.01475045	      0.01135538	      0.02573712
      2.03290867	      2.65899455	     -0.06867043	     -0.33228535	      2.53029527	      1.17571579	      0.14066905	      0.01738440	      0.00658623	      0.24649501	     -0.00065101	      0.59972862	      0.03182311	      0.40775250	     -0.72414986	      0.72896875	     -0.02601722	     -0.39189833	     -0.92722325	      0.25021669	     -0.10371386	     -0.04569195	      1.14643707	     -0.35839586	      0.04836715	     -0.01642172	      0.91684666	      0.00484295	     -0.00406037	      0.02868163
      2.06624167	      2.67215054	     -0.07548335	     -0.33325980	      2.53500765	      1.17586515	      0.13970160	      0.02129303	      0.01366636	      0.24024131	     -0.01349368	      0.60583429	      0.03145640	      0.38894470	     -0.73066342	      0.75710219	     -0.02399800	     -0.40438586	     -0.91233676	      0.24742786	     -0.12127899	     -0.04724387	      1.16410941	     -0.36594993	      0.09428357	     -0.00909078	      0.94229410	     -0.00974352	     -0.00703448	      0.02361123
      2.09957467	      2.69621989	     -0.07125122	     -0.34244275	      2.54090145	      1.17605737	      0.14038299	      0.01600732	      0.00345163	      0.23675047	     -0.02082212	      0.62401335	      0.02916100	      0.38515592	     -0.74281652	      0.79905282	     -0.02357079	     -0.40030535	     -0.88568586	      0.24944397	     -0.15218208	     -0.04847444	      1.24453243	     -0.35256206	      0.13869799	     -0.01865627	      1.01592424	     -0.00653717	      0.01186209	      0.01432123
      2.13290767	      2.72092508	     -0.06205317	     -0.34974490	      2.54699138	      1.17568309	      0.14192106	      0.00440324	     -0.00693591	      0.22991527	     -0.02994496	      0.64900880	      0.02523054	      0.39101365	     -0.77079104	      0.84652189	     -0.02284123	     -0.39158060	     -0.89058583	      0.26442650	     -0.17929375	     -0.05022108	      1.34539308	     -0.33036189	      0.21144651	     -0.00896454	      1.04126920	      0.00914100	     -0.00297079	      0.01113161
      2.16624067	      2.73186072	     -0.05988209	     -0.35126567	      2.55245341	      1.17499693	      0.14237565	     -0.00163652	     -0.02274418	      0.21910298	     -0.03863585	      0.67401254	      0.02053018	      0.38833254	     -0.79811922	      0.88659210	     -0.02368958	     -0.40184440	     -0.92653837	      0.28704793	     -0.16111471	     -0.05068699	      1.35857104	     -0.31800889	      0.25890029	      0.00069890	      1.08997568	      0.01568488	      0.00416105	      0.00924581
      2.19957367	      2.72190445	     -0.05918810	     -0.35373205	      2.55622359	      1.17413586	      0.14229158	     -0.01443496	     -0.01360729	      0.21572803	     -0.04365248	      0.70752618	      0.01938359	      0.38490786	     -0.81906919	      0.90284010	     -0.01940928	     -0.42369370	     -0.95225178	      0.31212211	     -0.18308460	     -0.05207988	      1.47871280	     -0.31933185	      0.30488642	      0.01854739	      1.10742976	     -0.00171876	     -0.00078968	      0.00296488
      2.23290667	      2.70750031	     -0.05019667	     -0.35182030	      2.55740993	      1.17350421	      0.14114449	     -0.03888748	     -0.02021183	      0.21595182	     -0.05006679	      0.72932465	      0.01377151	      0.39096711	     -0.83871615	      0.88638512	     -0.01722556	     -0.44175394	     -0.94182911	      0.32250124	     -0.19146880	     -0.05303130	      1.54481229	     -0.33446049	      0.32955307	     -0.01907779	      1.13059599	     -0.01188598	      0.00748460	      0.00025371
      2.26623967	      2.70496930	     -0.06807922	     -0.35005004	      2.55814319	      1.17277814	      0.13615509	     -0.02689706	     -0.02340149	      0.22088524	     -0.05308863	      0.73150919	      0.01241263	      0.36585729	     -0.86085916	      0.87660431	     -0.01185828	     -0.49594711	     -0.94077643	      0.33559496	     -0.21770975	     -0.05379399	      1.57798992	     -0.35366963	      0.36433467	      0.00256180	      1.12231198	     -0.01517926	     -0.00640985	      0.00206901
      2.29957267	      2.71386095	     -0.06125179	     -0.35220549	      2.55692693	      1.17125832	      0.13356464	     -0.03985163	     -0.03580644	      0.23042547	     -0.05248663	      0.74024351	      0.00813392	      0.38259332	     -0.92102379	      0.87329595	     -0.01707479	     -0.51596888	     -0.95839322	      0.33266525	     -0.28007302	     -0.05483294	      1.66394394	     -0.36152447	      0.41664031	      0.01436776	      1.13908068	      0.00548919	     -0.00845956	      0.01221825
      2.33290567	      2.72061189	     -0.06856991	     -0.35127881	      2.55507922	      1.16935729	      0.13103154	     -0.03187850	     -0.03233440	      0.23883827	     -0.05264244	      0.73284882	     -0.00977352	      0.38501105	     -0.97231599	      0.87198847	     -0.01623044	     -0.54900416	     -1.00495148	      0.33156973	     -0.33114408	     -0.05603593	      1.71776965	     -0.33037973	      0.49392502	     -0.01078212	      1.14554573	      0.00603173	      0.01089166	      0.02416507
      2.36623867	      2.72772255	     -0.06016775	     -0.35079812	      2.55238399	      1.16774050	      0.13107726	     -0.03734682	     -0.03792759	      0.24643684	     -0.04792335	      0.72332460	     -0.02366959	      0.41460942	     -1.00335625	      0.86129770	     -0.02169384	     -0.55377792	     -1.03245234	      0.32132269	     -0.34455095	     -0.05687905	      1.72873463	     -0.32659491	      0.57590135	     -0.00142520	      1.14224061	     -0.00399122	      0.00114111	      0.02161951
      2.39957167	      2.72786689	     -0.06374373	     -0.35730528	      2.55104581	      1.16651649	      0.13150525	     -0.02580765	     -0.03661797	      0.25714461	     -0.03432540	      0.72949495	     -0.01713807	      0.43426329	     -1.01442512	      0.85452668	     -0.02425862	     -0.56701200	     -1.04090436	      0.32010875	     -0.34298519	     -0.05741860	      1.81235940	     -0.35613649	      0.64061219	      0.02058142	      1.15135869	     -0.02048182	     -0.00843829	      0.01207600
      2.43290467	      2.71959602	     -0.06250484	     -0.36477137	      2.55079636	      1.16553484	      0.13314605	     -0.02561285	     -0.03518390	      0.26353521	     -0.01802049	      0.74548716	     -0.02695425	      0.45312297	     -1.04026966	      0.84163615	     -0.02152350	     -0.56747746	     -1.03964080	      0.31807912	     -0.31706655	     -0.05743517	      1.86856696	     -0.39453694	      0.70416336	     -0.01980426	      1.12441274	      0.00132445	      0.00799110	      0.01350852
      2.46623767	      2.72163872	     -0.06743173	     -0.37667569	      2.55162822	      1.16480099	      0.13438282	     -0.01713498	     -0.02784778	      0.26950610	      0.00107683	      0.76877534	     -0.02280235	      0.46360331	     -1.07806262	      0.85574200	     -0.02189822	     -0.57292434	     -1.05400594	      0.32547324	     -0.31618983	     -0.05765200	      1.87683648	     -0.40004423	      0.75977291	     -0.00737937	      1.10384290	      0.02085675	     -0.00514636	      0.02448404
      2.49957067	      2.74207711	     -0.06993459	     -0.38564164	      2.55228810	      1.16403124	      0.13474950	     -0.00206057	     -0.03519853	      0.27319420	      0.01006692	      0.76991182	     -0.03048543	      0.46790342	     -1.12047141	      0.88696416	     -0.02401489	     -0.57260574	     -1.08208381	      0.33471993	     -0.34595228	     -0.05715411	      1.90405710	     -0.37506722	      0.79927367	      0.00800568	      1.11030546	      0.00312430	     -0.00637467	      0.04160512
      2.53290367	      2.76016077	     -0.07016860	     -0.38003512	      2.55209906	      1.16295082	      0.13352837	      0.00271391	     -0.03704499	      0.26739866	      0.00353555	      0.75688466	     -0.02846799	      0.46747284	     -1.15356999	      0.90042417	     -0.02685852	     -0.57204945	     -1.10670252	      0.32970782	     -0.39365025	     -0.05729839	      1.92897604	     -0.37086960	      0.85481221	      0.01668789	      1.05543459	     -0.01205838	      0.00661901	      0.04076664
      2.56623667	      2.76178421	     -0.07292892	     -0.36985658	      2.55244669	      1.16229888	      0.13109198	     -0.00161258	     -0.03448837	      0.26111029	     -0.01202814	      0.74974199	     -0.02737036	      0.45124598	     -1.17302688	      0.89515860	     -0.02276163	     -0.57783222	     -1.11937236	      0.31431818	     -0.42748583	     -0.05681205	      1.91566890	     -0.42197586	      0.87964635	     -0.01364983	      1.06651288	     -0.00019084	      0.00635093	      0.02104103
      2.59956967	      2.76416953	     -0.07060956	     -0.36695498	      2.55436366	      1.16211468	      0.12964322	     -0.01459388	     -0.03088965	      0.25794286	     -0.02220722	      0.75976080	     -0.02327597	      0.43743254	     -1.18779789	      0.90229370	     -0.01946499	     -0.57617306	     -1.12652837	      0.30828755	     -0.46693378	     -0.05658109	      1.92903770	     -0.43645217	      0.90805204	     -0.01708738	      1.02491741	      0.01880271	     -0.01402282	     -0.00279061
      2.63290267	      2.76833384	     -0.06731455	     -0.36823730	      2.55790350	      1.16225060	      0.12941850	     -0.02277585	     -0.04043198	      0.25133281	     -0.02962224	      0.77868831	     -0.03111669	      0.42020490	     -1.20398427	      0.93010973	     -0.02669258	     -0.57620361	     -1.14027329	      0.32480206	     -0.47479623	     -0.05505394	      1.93196694	     -0.40483354	      0.91902469	     -0.01523218	      1.00088715	      0.00797236	      0.01304895	      0.00554814
      2.66623567	      2.76289843	     -0.07041270	     -0.37042960	      2.56279488	      1.16233202	      0.12949771	     -0.02807643	     -0.03646380	      0.24198567	     -0.03771183	      0.81611417	     -0.02527157	      0.39853890	     -1.21877059	      0.95465565	     -0.01840962	     -0.58396396	     -1.16484239	      0.35041509	     -0.46275329	     -0.05381789	      1.90852308	     -0.38775428	      0.93482342	      0.00974579	      0.98388389	     -0.01387928	     -0.00041036	      0.03573522
      2.69956867	      2.75555429	     -0.07030895	     -0.37387217	      2.56784978	      1.16228302	      0.12976086	     -0.03717865	     -0.04071469	      0.23279753	     -0.03816249	      0.85448061	     -0.02745121	      0.38164964	     -1.23151827	      0.97537134	     -0.01008354	     -0.58989170	     -1.18068468	      0.36609580	     -0.44781371	     -0.05200682	      1.90562734	     -0.42860190	      0.94990095	      0.01316671	      0.95744756	     -0.01634107	     -0.01018588	      0.03493594
      2.73290167	      2.75450109	     -0.07780535	     -0.37649933	      2.57151866	      1.16216230	      0.12939610	     -0.03355621	     -0.03970363	      0.22712240	     -0.03667979	      0.87899524	     -0.02515502	      0.36587078	     -1.23150999	      0.99160286	      0.00069627	     -0.60296652	     -1.18530843	      0.36979105	     -0.45808471	     -0.05063787	      1.90694113	     -0.41463715	      0.96926980	     -0.00784520	      0.93713604	     -0.00398123	      0.00310541	      0.00422162
      2.76623467	      2.76132213	     -0.07456775	     -0.37081013	      2.57219861	      1.16161346	      0.13000806	     -0.03632918	     -0.04001709	      0.21861265	     -0.04636286	      0.88192051	     -0.02833229	      0.37799964	     -1.23438703	      0.98972368	      0.00598788	     -0.59909258	     -1.18234752	      0.35508676	     -0.47741887	     -0.04972026	      1.86510772	     -0.39083836	      0.99923539	     -0.00955558	      0.93709554	      0.00648044	      0.00144530	     -0.00553704
      2.79956767	      2.76897535	     -0.07512091	     -0.36198084	      2.57110078	      1.16047361	      0.13075606	     -0.02648484	     -0.03957296	      0.20950186	     -0.05735312	      0.87449032	     -0.03035155	      0.39834330	     -1.24329781	      0.98868336	      0.00076058	     -0.60372762	     -1.19262870	      0.34513405	     -0.49971106	     -0.04852627	      1.83891323	     -0.42334111	      1.02535559	      0.00852849	      0.92850694	     -0.00692487	     -0.00361971	      0.00964207
      2.83290067	      2.77193720	     -0.06894809	     -0.36024149	      2.56864587	      1.15922166	      0.13315211	     -0.02260448	     -0.03870984	      0.20969781	     -0.05529426	      0.87628069	     -0.02980046	      0.43723707	     -1.25782624	      0.99239351	     -0.01727811	     -0.60387993	     -1.21337407	      0.34748151	     -0.52330120	     -0.04728054	      1.83410780	     -0.42269580	      1.03341812	      0.01288872	      0.90918007	     -0.01538646	      0.00205520	      0.01074957
      2.86623367	      2.76816459	     -0.07108433	     -0.36010220	      2.56558281	      1.15838053	      0.13484592	     -0.01208869	     -0.03879440	      0.21654502	     -0.05068385	      0.87304651	     -0.03270979	      0.46327521	     -1.26395752	      0.98132461	     -0.01808075	     -0.61205791	     -1.23541302	      0.36649092	     -0.50965185	     -0.04527662	      1.80205814	     -0.39317166	      1.01907645	     -0.02035982	      0.91028273	     -0.00021863	      0.00900989	      0.00526294
      2.89956667	      2.75956726	     -0.07783298	     -0.35833058	      2.56257499	      1.15780546	      0.13525885	     -0.00122194	     -0.03464840	      0.22264796	     -0.04508791	      0.86614588	     -0.03043881	      0.47811036	     -1.26313538	      0.95345904	     -0.00692940	     -0.62502899	     -1.24328667	      0.38477362	     -0.47652762	     -0.04365481	      1.78685957	     -0.41935053	      1.01218011	      0.00135076	      0.88076159	      0.01945773	     -0.00632080	      0.00769824
      2.93289967	      2.75359333	     -0.08074201	     -0.36257302	      2.56006097	      1.15769359	      0.13541171	      0.00656825	     -0.03450647	      0.23269808	     -0.03344722	      0.86017940	     -0.03210260	      0.48987506	     -1.26186746	      0.93644882	     -0.00953546	     -0.63563736	     -1.23284579	      0.39163300	     -0.45268232	     -0.04217687	      1.80631268	     -0.42245281	      0.99793870	      0.01678091	      0.88559383	      0.00948373	     -0.00466806	      0.01599971
      2.96623267	      2.75434822	     -0.07754119	     -0.36853937	      2.55810670	      1.15778285	      0.13513700	      0.00424995	     -0.03525599	      0.24266852	     -0.02133472	      0.85276630	     -0.03099599	      0.50260606	     -1.26462006	      0.93277526	     -0.02211835	     -0.63950194	     -1.22053031	      0.38237052	     -0.44400023	     -0.04146316	      1.78707917	     -0.38288772	      1.00857298	      0.00342037	      0.86968865	     -0.00365313	      0.00405023	      0.02757274
      2.99956567	      2.75844429	     -0.07752244	     -0.37205631	      2.55726707	      1.15766176	      0.13334542	      0.00090163	     -0.03564078	      0.24746939	     -0.01170813	      0.83845734	     -0.03102775	      0.49965407	     -1.26967015	      0.92990349	     -0.01680249	     -0.64303248	     -1.22744352	      0.36996952	     -0.45052485	     -0.04086438	      1.76512847	     -0.40958800	      1.02984700	      0.01052521	      0.87909144	     -0.00453316	     -0.00081773	      0.03646821
      3.03289867	      2.76573439	     -0.08063729	     -0.37442592	      2.55696508	      1.15746599	      0.13086042	     -0.00062677	     -0.03416989	      0.25185425	     -0.00614020	      0.82077825	     -0.02640311	      0.48540525	     -1.26880776	      0.93278215	     -0.00543741	     -0.64701627	     -1.24535302	      0.36945791	     -0.47458974	     -0.04038509	      1.78902378	     -0.43032236	      1.05538753	      0.00837527	      0.88658702	      0.00264201	     -0.00649186	      0.02882627
      3.06623167	      2.76967754	     -0.07282673	     -0.37122855	      2.55603881	      1.15762502	      0.12959168	     -0.01654434	     -0.03838076	      0.25232301	     -0.00724046	      0.79951021	     -0.02983891	      0.47828169	     -1.26293610	      0.93439672	     -0.01800059	     -0.63928939	     -1.24650009	      0.37747746	     -0.47891969	     -0.03965205	      1.78318344	     -0.40224304	      1.07109273	     -0.02300627	      0.88323014	      0.01247370	      0.00779973	      0.01476564
      3.09956467	      2.76897846	     -0.06997602	     -0.36661425	      2.55565271	      1.15829082	      0.12843710	     -0.02562893	     -0.03652894	      0.25085336	     -0.01317783	      0.78912962	     -0.01868927	      0.46509989	     -1.25100158	      0.92732541	     -0.02268101	     -0.63167231	     -1.23254843	      0.39537246	     -0.46979817	     -0.03916237	      1.77876878	     -0.41126011	      1.06079576	      0.00255139	      0.89235215	      0.00045301	      0.00323124	      0.01251689
      3.13289767	      2.76484132	     -0.07189711	     -0.36554128	      2.55675942	      1.15926735	      0.12764612	     -0.02649295	     -0.03499817	      0.24936945	     -0.01784689	      0.78658808	     -0.02462956	      0.43924856	     -1.24585464	      0.91858124	     -0.01093091	     -0.62275513	     -1.21516690	      0.41092136	     -0.45586343	     -0.03896928	      1.81095293	     -0.43678838	      1.03295065	      0.01434606	      0.87339015	     -0.01933689	     -0.00584230	      0.02083355
      3.16623067	      2.76024178	     -0.06995408	     -0.36758528	      2.55840708	      1.16039679	      0.12786927	     -0.03293851	     -0.03563073	      0.24778074	     -0.01915964	      0.80086333	     -0.01945147	      0.42588165	     -1.24629521	      0.92875882	     -0.01976960	     -0.61469439	     -1.20052387	      0.40638427	     -0.44430166	     -0.03934494	      1.82186677	     -0.40897320	      0.99360235	     -0.01099695	      0.86309905	     -0.00742404	     -0.00007484	      0.02768708
      3.19956367	      2.76180145	     -0.07313629	     -0.36668080	      2.56023258	      1.16112632	      0.12780136	     -0.02972854	     -0.03607116	      0.24295339	     -0.02634985	      0.81085108	     -0.00898410	      0.41391658	     -1.24271251	      0.94198287	     -0.01847678	     -0.61031527	     -1.20105134	      0.38626444	     -0.44208131	     -0.04011998	      1.82254386	     -0.40894299	      0.96304122	     -0.00625889	      0.86297295	      0.00871487	      0.00260929	      0.03280936
      3.23289667	      2.76582683	     -0.07043485	     -0.36076878	      2.56130585	      1.16119951	      0.12858927	     -0.02985121	     -0.03482990	      0.23466185	     -0.04010265	      0.80757649	     -0.01871959	      0.41281174	     -1.23457645	      0.94482597	     -0.01180192	     -0.59601153	     -1.20463596	      0.35664933	     -0.45625567	     -0.04179977	      1.84602104	     -0.44298280	      0.95770235	      0.01946696	      0.85502407	      0.00822621	     -0.00444978	      0.02817242
      3.26622967	      2.77269921	     -0.06920966	     -0.35385053	      2.56158166	      1.16107412	      0.12990939	     -0.02315414	     -0.03391464	      0.22687505	     -0.05403330	      0.80118344	     -0.02008717	      0.42177429	     -1.21530385	      0.94947482	     -0.01660563	     -0.58730896	     -1.19753177	      0.33774767	     -0.47552203	     -0.04283680	      1.86045917	     -0.42928728	      0.96137776	     -0.01768951	      0.87019043	     -0.00802898	     -0.00079407	      0.01026942
      3.29956267	      2.77997392	     -0.06532311	     -0.34788654	      2.56154365	      1.16079027	      0.13161321	     -0.02053414	     -0.03509344	      0.22020321	     -0.06524794	      0.79979210	     -0.01456496	      0.44229132	     -1.19935932	      0.94890529	     -0.02409895	     -0.57891745	     -1.17769459	      0.33297067	     -0.48606882	     -0.04396862	      1.85430943	     -0.42995016	      0.98144765	     -0.00472520	      0.87035625	     -0.01019188	      0.00525742	     -0.00477265
      3.33289567	      2.77795576	     -0.07175120	     -0.34568753	      2.56222682	      1.16036886	      0.13231853	     -0.01016720	     -0.03319728	      0.21578691	     -0.07033880	      0.80280325	     -0.02548432	      0.44405979	     -1.19471325	      0.94150410	     -0.01547851	     -0.58802284	     -1.16319042	      0.34212344	     -0.48247276	     -0.04467685	      1.87667009	     -0.45632199	      0.99265897	      0.01474051	      0.88825301	      0.00134402	      0.00415081	      0.00138631
      3.36622867	      2.77373430	     -0.07787177	     -0.34881221	      2.56262178	      1.16005190	      0.13274112	     -0.00127545	     -0.03528683	      0.21734264	     -0.06620225	      0.81849016	     -0.02050580	      0.45126280	     -1.19647113	      0.93958641	     -0.01396150	     -0.60451764	     -1.15560538	      0.34664543	     -0.47017997	     -0.04548362	      1.90211402	     -0.44333936	      0.99497075	      0.00078278	      0.88062472	      0.01468733	     -0.00356803	      0.00990903
      3.39956167	      2.76139995	     -0.07574880	     -0.35109325	      2.56157588	      1.15989796	      0.13315994	     -0.00502008	     -0.03905875	      0.22200926	     -0.05849514	      0.83035313	     -0.02391214	      0.46429778	     -1.19641767	      0.92759143	     -0.02242853	     -0.61796313	     -1.15368255	      0.32771509	     -0.44853031	     -0.04629610	      1.89604881	     -0.43921723	      0.97800484	     -0.01770233	      0.88628252	      0.01129061	      0.00190146	      0.01381405
      3.43289467	      2.75090744	     -0.07516816	     -0.35071322	      2.55921638	      1.15969000	      0.13236459	     -0.00784220	     -0.03474814	      0.22947593	     -0.05414303	      0.82753083	     -0.02180027	      0.47343706	     -1.18399095	      0.89799563	     -0.01063069	     -0.62739246	     -1.16196191	      0.29521767	     -0.44749909	     -0.04812798	      1.91076839	     -0.44757156	      0.96560528	      0.01542254	      0.88186252	     -0.00725478	     -0.00274831	      0.01661942
      3.46622767	      2.74522872	     -0.07429353	     -0.34672021	      2.55596139	      1.15945912	      0.13029169	     -0.01180363	     -0.03793986	      0.23688857	     -0.05394855	      0.80574120	     -0.02457321	      0.47640131	     -1.16953236	      0.87485121	     -0.01589169	     -0.64156191	     -1.16806163	      0.26595512	     -0.45160891	     -0.04918559	      1.92673820	     -0.45378034	      0.95319011	      0.00598282	      0.88956322	     -0.01164167	      0.00043426	      0.01925612
      3.49956067	      2.74893209	     -0.07608157	     -0.34422799	      2.55308624	      1.15924087	      0.12747909	     -0.01343553	     -0.04162643	      0.24426377	     -0.05151346	      0.78210297	     -0.01533438	      0.47528625	     -1.16671377	      0.86583482	     -0.02418663	     -0.65652939	     -1.17124278	      0.25753955	     -0.46659021	     -0.04995865	      1.92147862	     -0.43824083	      0.95597905	     -0.00850988	      0.88421798	      0.00431556	     -0.00327259	      0.01788995
      3.53289367	      2.75272279	     -0.07731875	     -0.34510848	      2.55151682	      1.15901836	      0.12522009	     -0.01680221	     -0.04035688	      0.25105428	     -0.04769038	      0.76379798	     -0.01801832	      0.46704815	     -1.18480270	      0.85833994	     -0.01905624	     -0.66090096	     -1.17282567	      0.26811366	     -0.48048848	     -0.05032300	      1.92071789	     -0.45003798	      0.96288888	     -0.00195196	      0.90090444	      0.01539193	     -0.00232152	      0.02150268
      3.56622667	      2.75858894	     -0.07420321	     -0.34772695	      2.55103373	      1.15900271	      0.12420910	     -0.02227081	     -0.03942345	      0.25466457	     -0.04233075	      0.75430329	     -0.01471569	      0.46377577	     -1.20634078	      0.86230364	     -0.01962736	     -0.65400454	     -1.16864242	      0.28342775	     -0.48068491	     -0.05041290	      1.93009090	     -0.46601950	      0.97541731	      0.00699031	      0.89981785	      0.00221536	      0.00320755	      0.02660140
      3.59955967	      2.76766306	     -0.07381381	     -0.35159829	      2.55153942	      1.15962570	      0.12363064	     -0.02156181	     -0.04021488	      0.25631943	     -0.03629775	      0.74653423	     -0.00157970	      0.45649362	     -1.20733655	      0.87882368	     -0.02346683	     -0.64557244	     -1.16186656	      0.28904543	     -0.46030089	     -0.05043099	      1.92328529	     -0.44625673	      0.97829379	      0.00164981	      0.90189192	     -0.01702707	      0.00047195	      0.02589548
      3.63289267	      2.77132368	     -0.07309565	     -0.35490666	      2.55286719	      1.16056334	      0.12337558	     -0.02500460	     -0.03855871	      0.25636924	     -0.03309836	      0.73854413	     -0.00046670	      0.44298383	     -1.19367095	      0.89186032	     -0.02102908	     -0.63262539	     -1.15889167	      0.27252353	     -0.42989594	     -0.05068256	      1.92221948	     -0.44609213	      0.97250092	     -0.00590553	      0.90675409	     -0.00957431	     -0.00290619	      0.02300425
      3.66622567	      2.77518348	     -0.07343808	     -0.35858245	      2.55466906	      1.16139894	      0.12332750	     -0.02612260	     -0.03697769	      0.25499443	     -0.03016844	      0.73657880	      0.00151163	      0.42984346	     -1.18129072	      0.90833760	     -0.01559559	     -0.61941173	     -1.16323138	      0.24684796	     -0.41423326	     -0.05099430	      1.93829339	     -0.46116523	      0.96285322	     -0.00956845	      0.89007581	      0.00717467	      0.00108692	      0.01905935
      3.69955867	      2.78090172	     -0.07423564	     -0.36134853	      2.55599303	      1.16199755	      0.12373520	     -0.02236708	     -0.03605035	      0.25320118	     -0.03016398	      0.74267855	      0.01143323	      0.42420583	     -1.18288135	      0.93062103	     -0.02118414	     -0.61015797	     -1.16843142	      0.23158193	     -0.41861594	     -0.05092595	      1.92302350	     -0.45341378	      0.94246949	     -0.01465106	      0.89145491	      0.00932846	      0.00227575	      0.01867548
      3.73289167	      2.78749372	     -0.07050977	     -0.35865641	      2.55632713	      1.16194588	      0.12484969	     -0.02126217	     -0.03577541	      0.24823483	     -0.03834429	      0.74750243	      0.01357035	      0.42932006	     -1.20129023	      0.93756075	     -0.02221746	     -0.59495889	     -1.17026795	      0.23493292	     -0.44111701	     -0.05084487	      1.91747686	     -0.44523396	      0.93399938	     -0.00680038	      0.87437463	     -0.00218509	     -0.00282144	      0.02529448
      3.76622467	      2.78551022	     -0.07055397	     -0.35191840	      2.55627813	      1.16156003	      0.12562121	     -0.01804513	     -0.03596808	      0.24232916	     -0.05099055	      0.74774539	     -0.00333659	      0.42683814	     -1.21641919	      0.93123813	     -0.02253551	     -0.59244999	     -1.16910969	      0.25469912	     -0.46140945	     -0.05015042	      1.92435385	     -0.45956931	      0.92446386	     -0.00785752	      0.87297778	     -0.01030212	      0.00608169	      0.02620757
      3.79955767	      2.78117520	     -0.07225951	     -0.34730401	      2.55644661	      1.16124970	      0.12621060	     -0.01613123	     -0.03715384	      0.23902342	     -0.05924015	      0.75513481	     -0.00857400	      0.42840767	     -1.21083897	      0.92415063	     -0.02269888	     -0.59917687	     -1.16761777	      0.27485245	     -0.47676543	     -0.04956559	      1.91688864	     -0.45677564	      0.92664518	     -0.01459142	      0.85431064	      0.00018327	      0.00135517	      0.01030468
      3.83289067	      2.77330765	     -0.07279055	     -0.34602785	      2.55715310	      1.16096894	      0.12691903	     -0.01847404	     -0.03845558	      0.23687430	     -0.06241017	      0.77447838	     -0.00088690	      0.43761671	     -1.19012722	      0.91966777	     -0.02482977	     -0.61219040	     -1.17069173	      0.27791602	     -0.48385210	     -0.04939519	      1.91618197	     -0.44935041	      0.93403447	     -0.00993256	      0.85229270	      0.01497460	     -0.00531281	     -0.00088631
      3.86622367	      2.76090971	     -0.07426263	     -0.34640745	      2.55853084	      1.16050207	      0.12743512	     -0.02062670	     -0.03867319	      0.23377493	     -0.06296126	      0.79817171	     -0.00230943	      0.44343719	     -1.17297541	      0.91291795	     -0.02162595	     -0.63128292	     -1.18013077	      0.26220951	     -0.48205378	     -0.04975682	      1.93454968	     -0.45694996	      0.95105933	     -0.00135111	      0.84429321	      0.00890570	      0.00437393	      0.00941704
      3.89955667	      2.74991064	     -0.07416437	     -0.35043635	      2.55998333	      1.16000528	      0.12788676	     -0.02351633	     -0.04161418	      0.23303602	     -0.05663248	      0.82109062	     -0.01880505	      0.44784469	     -1.17047396	      0.90867972	     -0.02005469	     -0.65048278	     -1.18602848	      0.24093698	     -0.48142979	     -0.05034173	      1.93221749	     -0.45838036	      0.97046513	      0.00634238	      0.82805464	     -0.00845844	      0.00306090	      0.02036611
      3.93288967	      2.74510233	     -0.07702819	     -0.35603124	      2.56050677	      1.15939882	      0.12784198	     -0.02041842	     -0.04420692	      0.23707416	     -0.04878658	      0.84200001	     -0.02031703	      0.45543018	     -1.17438649	      0.90606306	     -0.01900893	     -0.67118325	     -1.18500010	      0.23548547	     -0.49697766	     -0.05102149	      1.93958263	     -0.44320800	      0.98479765	      0.01834994	      0.83010799	     -0.01644246	     -0.01004653	      0.02070850
      3.96622267	      2.73855312	     -0.07786093	     -0.35293399	      2.55911986	      1.15846441	      0.12748828	     -0.02204399	     -0.04454138	      0.23748296	     -0.04770043	      0.84725419	     -0.01803914	      0.46743640	     -1.17769612	      0.88761462	     -0.02318978	     -0.68759735	     -1.17845906	      0.24726343	     -0.51489453	     -0.05146935	      1.94551056	     -0.45957350	      1.00509839	      0.00626914	      0.81577310	     -0.00032267	      0.00187430	      0.01754174
      3.99955567	      2.73834773	     -0.08001754	     -0.34919627	      2.55661313	      1.15765788	      0.12701857	     -0.01787742	     -0.04284633	      0.24017839	     -0.04801306	      0.83406709	     -0.01925092	      0.47678601	     -1.17201741	      0.86455932	     -0.01655291	     -0.69431024	     -1.17796933	      0.27039059	     -0.54516026	     -0.05203621	      1.95214820	     -0.47411942	      1.01602397	      0.00683993	      0.81439461	      0.01039711	      0.00412540	      0.01056863
      4.03288867	      2.74533396	     -0.07695710	     -0.34775005	      2.55362439	      1.15717196	      0.12703065	     -0.01508851	     -0.04419786	      0.24595756	     -0.04853407	      0.81312881	     -0.01986851	      0.49125807	     -1.16493856	      0.86044524	     -0.02517925	     -0.69169424	     -1.18349382	      0.28232047	     -0.57841388	     -0.05294809	      1.95296510	     -0.46883878	      1.02018591	      0.00967100	      0.81149611	      0.00452897	     -0.00838636	      0.00898173
      4.06622167	      2.75451421	     -0.07739509	     -0.34685187	      2.55166952	      1.15695349	      0.12655684	     -0.00769660	     -0.04452859	      0.24876137	     -0.04833395	      0.79219999	     -0.01732983	      0.49549841	     -1.16601138	      0.86147505	     -0.02535215	     -0.68666440	     -1.19601365	      0.27274528	     -0.60036296	     -0.05437714	      1.96280747	     -0.47762520	      1.02304846	      0.01121072	      0.80254726	     -0.00900677	      0.00002763	      0.02050117
      4.09955467	      2.76134246	     -0.08096175	     -0.34948877	      2.55125804	      1.15724793	      0.12570823	     -0.00051859	     -0.04218271	      0.25215481	     -0.04558427	      0.78152905	     -0.01256236	      0.48799687	     -1.17636257	      0.86656172	     -0.02082483	     -0.68052883	     -1.20126720	      0.24812691	     -0.60593276	     -0.05610631	      1.96457266	     -0.49520239	      1.01975698	      0.00493758	      0.81326848	     -0.00863169	      0.00794688	      0.03043810
      4.13288767	      2.77069794	     -0.08151882	     -0.35420306	      2.55161470	      1.15792632	      0.12524058	      0.00181288	     -0.04300229	      0.25498105	     -0.03934781	      0.77806517	     -0.00082015	      0.48148002	     -1.18583387	      0.87945275	     -0.02569531	     -0.66828737	     -1.18933899	      0.22979653	     -0.60522081	     -0.05783482	      1.97021013	     -0.49201346	      1.02151136	     -0.00792192	      0.81211874	      0.00729207	     -0.00584189	      0.02541465
      4.16622067	      2.77774225	     -0.08735282	     -0.35673900	      2.55230566	      1.15871706	      0.12471578	      0.01059000	     -0.04130251	      0.25531645	     -0.03714723	      0.77200556	      0.01011476	      0.46399018	     -1.18152887	      0.88493515	     -0.02229432	     -0.65793327	     -1.17445489	      0.23784679	     -0.60362347	     -0.05897633	      1.97869776	     -0.49677480	      1.02105948	     -0.01514504	      0.83488164	      0.01287305	     -0.00264471	      0.01955484
      4.19955367	      2.78245799	     -0.08632904	     -0.35680515	      2.55267363	      1.15924636	      0.12525528	      0.01182042	     -0.04041202	      0.25359839	     -0.03983775	      0.76716446	      0.01594930	      0.45447883	     -1.17127025	      0.88675921	     -0.02329026	     -0.63925350	     -1.16676838	      0.26059170	     -0.61152953	     -0.05973993	      1.97977052	     -0.51950413	      1.02684080	     -0.00438683	      0.85402164	      0.00292748	      0.00830694	      0.01881172
      4.23288667	      2.78638200	     -0.07980827	     -0.35738383	      2.55299421	      1.15953206	      0.12649434	      0.00656145	     -0.04136290	      0.25212324	     -0.04334659	      0.76776909	      0.01514549	      0.45190169	     -1.16462247	      0.89018831	     -0.02580402	     -0.61632662	     -1.17282438	      0.27876610	     -0.63395065	     -0.06058488	      1.98441128	     -0.51267406	      1.02837914	     -0.00582084	      0.88634744	     -0.00844339	     -0.00208319	      0.01938573
      4.26621967	      2.78280146	     -0.08113427	     -0.35594430	      2.55381746	      1.15974786	      0.12646732	      0.00643570	     -0.04188062	      0.25009675	     -0.05027539	      0.77379285	      0.01183110	      0.43693078	     -1.16240725	      0.89017845	     -0.02487011	     -0.61188366	     -1.18744673	      0.27989290	     -0.64693896	     -0.06134266	      1.98787135	     -0.51658408	      1.01613199	     -0.01874076	      0.93243649	     -0.00820162	     -0.00094773	      0.02117870
      4.29955267	      2.77382814	     -0.08633138	     -0.35274436	      2.55486916	      1.16009818	      0.12560598	      0.00753120	     -0.04336637	      0.24693309	     -0.05659868	      0.78917067	      0.02101465	      0.42135654	     -1.16150658	      0.88388035	     -0.02462917	     -0.62014156	     -1.19251865	      0.26290738	     -0.64230356	     -0.06226382	      1.98756340	     -0.53266451	      0.99310206	     -0.00754518	      0.96143076	      0.00356889	      0.00788423	      0.01666084
      4.33288567	      2.75777233	     -0.08874088	     -0.35102564	      2.55576097	      1.16072152	      0.12564887	      0.00527644	     -0.04465750	      0.24598048	     -0.06146590	      0.80963745	      0.01996409	      0.41072491	     -1.15907781	      0.86821921	     -0.02366806	     -0.62653956	     -1.18254982	      0.24515811	     -0.61930065	     -0.06282934	      1.99056389	     -0.52214370	      0.94451395	     -0.00653013	      1.02463517	      0.00928404	      0.00005637	      0.01076837
      4.36621867	      2.73901959	     -0.08674190	     -0.34949482	      2.55638071	      1.16124161	      0.12718161	      0.00015768	     -0.04490197	      0.24455206	     -0.06648497	      0.83284900	      0.01669820	      0.41224934	     -1.15257449	      0.84969739	     -0.02143818	     -0.62624484	     -1.17150049	      0.24517328	     -0.58058699	     -0.06286410	      1.98611814	     -0.51000532	      0.89409498	     -0.00664551	      1.07157513	      0.00077990	     -0.00737704	      0.01338909
      4.39955167	      2.72096458	     -0.08636619	     -0.34983293	      2.55715701	      1.16146743	      0.12945557	     -0.00031396	     -0.04400344	      0.24220725	     -0.06821399	      0.85817505	      0.02058044	      0.41989534	     -1.14143256	      0.84555435	     -0.02288157	     -0.63008427	     -1.17466583	      0.26841347	     -0.53508446	     -0.06202907	      1.98289699	     -0.51742502	      0.83701372	      0.00522879	      1.13822591	     -0.01272669	      0.00374624	      0.02136714
      4.43288467	      2.71067750	     -0.08671621	     -0.35272598	      2.55812742	      1.16150941	      0.13188204	      0.00181544	     -0.04311578	      0.24153179	     -0.06842646	      0.87453340	      0.01577499	      0.42889240	     -1.13319818	      0.85317111	     -0.01568982	     -0.63119557	     -1.18815767	      0.29758640	     -0.48800739	     -0.06093447	      1.97492533	     -0.51841779	      0.78181847	      0.02003388	      1.22131293	     -0.00986582	     -0.00021878	      0.02377663
      4.46621767	      2.70556994	     -0.08681868	     -0.35281381	      2.55868718	      1.16153418	      0.13384870	      0.00408732	     -0.04243562	      0.23892927	     -0.06995619	      0.87822736	      0.00914800	      0.43995485	     -1.13247362	      0.86593485	     -0.01402391	     -0.63190988	     -1.19167542	      0.31314018	     -0.43009628	     -0.05980720	      1.96523675	     -0.50479071	      0.72802138	      0.00123547	      1.29917368	      0.00481312	     -0.00768500	      0.01794001
      4.49955067	      2.70230494	     -0.09056856	     -0.35212981	      2.55889356	      1.16187595	      0.13503375	      0.01263100	     -0.04077965	      0.23736869	     -0.07185465	      0.87569313	      0.01299939	      0.44884561	     -1.13697899	      0.87767711	     -0.01124186	     -0.63346568	     -1.17850403	      0.31310114	     -0.35485263	     -0.05856405	      1.95380279	     -0.49660146	      0.65379509	     -0.01224215	      1.39397683	      0.00860722	      0.00410912	      0.00841653
      4.53288367	      2.69862410	     -0.09373607	     -0.35277376	      2.55880677	      1.16250429	      0.13636471	      0.02218110	     -0.03646515	      0.23776056	     -0.07240827	      0.87004344	      0.01862458	      0.45752909	     -1.14691394	      0.88427507	      0.00179918	     -0.62527183	     -1.16040832	      0.30721070	     -0.26114651	     -0.05722375	      1.92780880	     -0.49563564	      0.55784385	     -0.00972519	      1.48028371	     -0.00173796	      0.00378108	      0.00500864
      4.56621667	      2.68982291	     -0.09026917	     -0.35602741	      2.55842586	      1.16322381	      0.13885089	      0.02213748	     -0.03147025	      0.24010407	     -0.06955303	      0.86359140	      0.01245892	      0.46838545	     -1.16005803	      0.89347379	      0.01509122	     -0.60390356	     -1.15447922	      0.30912139	     -0.14623703	     -0.05548240	      1.85546564	     -0.49346324	      0.43758535	     -0.00456255	      1.56199162	     -0.00733413	     -0.00548394	      0.01117225
      4.59954967	      2.67607007	     -0.09048366	     -0.36105179	      2.55805698	      1.16388087	      0.14152049	      0.02265841	     -0.01946680	      0.24326098	     -0.06345494	      0.86002979	      0.01768335	      0.47345672	     -1.16510421	      0.91786765	      0.01755265	     -0.58930297	     -1.16770687	      0.33379160	     -0.02332173	     -0.05306057	      1.73711857	     -0.47422762	      0.30344676	     -0.00671633	      1.64753401	     -0.00042606	     -0.00165354	      0.02169051
      4.63288267	      2.65892589	     -0.09018059	     -0.36467501	      2.55751472	      1.16418513	      0.14422734	      0.01667032	      0.00663830	      0.24509511	     -0.05833558	      0.85298993	      0.02182598	      0.47414684	     -1.16765925	      0.94467125	      0.01317334	     -0.57532034	     -1.18256303	      0.37863756	      0.08188386	     -0.05044242	      1.65351790	     -0.44831404	      0.18355601	     -0.00696554	      1.72960644	      0.01239457	     -0.00173162	      0.03038389
      4.66621567	      2.64192978	     -0.08679930	     -0.36433400	      2.55689660	      1.16427744	      0.14659637	      0.00553792	      0.03135415	      0.24531619	     -0.05835306	      0.84013821	      0.02355234	      0.47358053	     -1.17433592	      0.95392949	      0.02376642	     -0.55178473	     -1.18020313	      0.42510267	      0.19947502	     -0.04804372	      1.54283859	     -0.43103883	      0.07036677	     -0.00850663	      1.82639562	      0.01293441	      0.00362423	      0.02781389
      4.69954867	      2.62613455	     -0.07699692	     -0.36352275	      2.55668455	      1.16429961	      0.14858756	     -0.01147781	      0.03855645	      0.24468116	     -0.05747292	      0.82921929	      0.02345346	      0.47610830	     -1.18914802	      0.96607606	      0.01738445	     -0.52741186	     -1.15733929	      0.44629672	      0.34212386	     -0.04506302	      1.39170502	     -0.42472323	     -0.05270289	     -0.01647620	      1.91315242	     -0.00018548	      0.00883225	      0.01281833
      4.73288167	      2.61781076	     -0.07474951	     -0.36776468	      2.55802989	      1.16429558	      0.14939095	     -0.01811106	      0.04060000	      0.24593529	     -0.05407283	      0.82055107	      0.02782388	      0.46566624	     -1.20211171	      0.98975924	      0.02228914	     -0.51305251	     -1.14337391	      0.45693471	      0.46735049	     -0.04273835	      1.31370938	     -0.41184516	     -0.16668352	     -0.01220086	      1.95367731	     -0.01330424	     -0.00925792	      0.00565376
      4.76621467	      2.60240869	     -0.07735638	     -0.37122464	      2.56014461	      1.16399889	      0.15005959	     -0.02304732	      0.04145650	      0.24451959	     -0.05122737	      0.81659027	      0.02688740	      0.44569144	     -1.20963810	      1.01837110	      0.02428899	     -0.51331802	     -1.15208066	      0.46163046	      0.61098727	     -0.03962311	      1.17336522	     -0.38361554	     -0.27637380	     -0.01799374	      1.96275819	     -0.00536754	      0.00302972	      0.01599387
      4.79954767	      2.58698221	     -0.07312345	     -0.37693947	      2.56176949	      1.16338566	      0.15223273	     -0.03728652	      0.04832982	      0.24271662	     -0.04416853	      0.82544940	      0.03354533	      0.44380655	     -1.21172588	      1.04461044	      0.02892906	     -0.50480156	     -1.16830091	      0.49797427	      0.72815447	     -0.03714239	      1.04527095	     -0.35335658	     -0.37170286	      0.00218645	      1.97666248	      0.01150771	      0.00267917	      0.02808907
      4.83288067	      2.57831495	     -0.07418793	     -0.38327560	      2.56296569	      1.16260356	      0.15433628	     -0.03492164	      0.04476440	      0.24272906	     -0.03757664	      0.82651812	      0.02600649	      0.43827603	     -1.20753885	      1.07218662	      0.02496335	     -0.50396195	     -1.17237496	      0.55075393	      0.83279695	     -0.03295465	      0.94560031	     -0.31325946	     -0.46989160	      0.01440063	      1.99002607	      0.00216689	      0.00035408	      0.02693557
      4.86621367	      2.56015328	     -0.07191578	     -0.38369433	      2.56263943	      1.16171455	      0.15665508	     -0.03788321	      0.04941654	      0.24115018	     -0.03340085	      0.83728218	      0.02985100	      0.44867834	     -1.20401898	      1.07043135	      0.02488423	     -0.50222364	     -1.15742656	      0.56604361	      0.93139787	     -0.03012447	      0.81913936	     -0.28830553	     -0.55662270	      0.01670142	      2.00233028	     -0.01552667	     -0.00218423	      0.01188170
      4.89954667	      2.54140567	     -0.07015672	     -0.37943916	      2.56132736	      1.16062876	      0.15844857	     -0.03929881	      0.05352814	      0.23949459	     -0.03781995	      0.84635938	      0.02901086	      0.46432216	     -1.20628220	      1.05230300	      0.02991716	     -0.50208613	     -1.14143824	      0.54344568	      1.00950921	     -0.02849986	      0.74044731	     -0.28415271	     -0.62592078	      0.01247008	      2.01429896	     -0.01511962	      0.00159048	      0.00690632
      4.93287967	      2.53282398	     -0.07264659	     -0.37296352	      2.55979481	      1.15904925	      0.16016684	     -0.02874728	      0.05167804	      0.23458230	     -0.04536795	      0.84955850	      0.02587122	      0.48212567	     -1.21090107	      1.04678876	      0.02208105	     -0.50867056	     -1.14671519	      0.57051840	      1.08045896	     -0.02537222	      0.65769515	     -0.28991185	     -0.67408275	      0.01507951	      2.02403021	      0.00020220	      0.00013816	      0.01597055
      4.96621267	      2.52229230	     -0.06610061	     -0.37465044	      2.55796746	      1.15774574	      0.16364348	     -0.03055403	      0.05316270	      0.23445670	     -0.03985599	      0.87015599	      0.02112771	      0.51546723	     -1.21051170	      1.04169247	      0.02563163	     -0.49993976	     -1.16798950	      0.59065462	      1.12217484	     -0.02343006	      0.58814542	     -0.28741950	     -0.71085083	     -0.01057565	      2.02924686	      0.01761767	     -0.00523148	      0.01372520
      4.99954567	      2.51095449	     -0.06744939	     -0.38022223	      2.55669360	      1.15712951	      0.16622927	     -0.02206743	      0.05618720	      0.23999805	     -0.03266091	      0.89369157	      0.02428306	      0.53645148	     -1.19337807	      1.04283619	      0.02364989	     -0.50551720	     -1.18587526	      0.55148075	      1.14552031	     -0.02351305	      0.55126049	     -0.27665755	     -0.73195420	     -0.00820221	      2.03386031	      0.00599504	      0.00485512	      0.00941733
      5.03287867	      2.50701746	     -0.06608272	     -0.37812401	      2.55545900	      1.15673406	      0.16798241	     -0.01629455	      0.05389450	      0.23667500	     -0.03346573	      0.89376231	      0.01079710	      0.55019879	     -1.17675057	      1.03252100	      0.02029321	     -0.50824040	     -1.18238374	      0.57309171	      1.16283927	     -0.02305295	      0.52450422	     -0.25522917	     -0.71921361	      0.00427634	      2.03769545	     -0.00702840	      0.00047359	      0.02431384
      5.06621167	      2.49971810	     -0.06560046	     -0.37933800	      2.55524617	      1.15703000	      0.16833423	     -0.01907514	      0.05291476	      0.23751390	     -0.02928555	      0.89832355	     -0.00319031	      0.55159893	     -1.17021797	      1.02006675	      0.01687663	     -0.51803417	     -1.16330834	      0.54097768	      1.15658104	     -0.02394151	      0.52768102	     -0.23253426	     -0.69779123	      0.00531625	      2.03733615	      0.00195253	     -0.00531777	      0.02484969
      5.09954467	      2.49922775	     -0.07169198	     -0.38162267	      2.55619378	      1.15749597	      0.16685865	     -0.01713916	      0.05247408	      0.24152348	     -0.02595543	      0.90934705	      0.00956822	      0.54526465	     -1.17391385	      1.01371625	      0.02563435	     -0.53521563	     -1.15637869	      0.52084826	      1.13382699	     -0.02634822	      0.54699033	     -0.22715884	     -0.66089158	      0.01941415	      2.03465515	      0.01579980	     -0.00073242	      0.01425872
      5.13287767	      2.50090427	     -0.07196240	     -0.37857592	      2.55696781	      1.15780098	      0.16476191	     -0.02320811	      0.04980234	      0.23923607	     -0.02518944	      0.91049681	      0.02006132	      0.54007799	     -1.18210525	      1.01729772	      0.01319629	     -0.55304407	     -1.16723678	      0.50403938	      1.10042324	     -0.02789495	      0.58813752	     -0.23011612	     -0.60751985	      0.00485493	      2.03114705	      0.01244920	      0.00405910	      0.01114419
      5.16621067	      2.50791444	     -0.07245939	     -0.37666785	      2.55802592	      1.15856451	      0.16208481	     -0.02784862	      0.04657862	      0.23964866	     -0.02698624	      0.89266383	      0.01357260	      0.52338173	     -1.17757291	      1.01690143	      0.02254257	     -0.56146423	     -1.18805339	      0.46035224	      1.04942181	     -0.03034850	      0.65784398	     -0.24444509	     -0.53869807	      0.00315695	      2.02277504	     -0.00749172	     -0.00457583	      0.01400103
      5.19954367	      2.51959823	     -0.07388016	     -0.37659581	      2.55910046	      1.15987856	      0.15925093	     -0.03149715	      0.04487948	      0.24153950	     -0.02686331	      0.87336742	      0.01805560	      0.50676127	     -1.15776191	      1.02359541	      0.02112940	     -0.56873943	     -1.19534912	      0.41844023	      0.98095180	     -0.03254880	      0.73040160	     -0.25124825	     -0.45766596	     -0.00233968	      2.01686207	     -0.01613939	     -0.00551115	      0.01702736
      5.23287667	      2.53759129	     -0.07656163	     -0.37858131	      2.56025505	      1.16153833	      0.15659321	     -0.03203719	      0.04327927	      0.24389272	     -0.02432590	      0.85581857	      0.02543607	      0.49125395	     -1.14208295	      1.03367121	      0.01461103	     -0.57184250	     -1.18320229	      0.38503235	      0.88966512	     -0.03463054	      0.82948908	     -0.24641971	     -0.36238981	     -0.01152487	      2.00157560	     -0.00397704	      0.00384085	      0.01859874
      5.26620967	      2.56000195	     -0.07821500	     -0.38147537	      2.56147369	      1.16299808	      0.15449486	     -0.02896176	      0.03856303	      0.24645858	     -0.02261238	      0.84101335	      0.01823881	      0.47747075	     -1.14942418	      1.03560015	      0.02312325	     -0.56339414	     -1.16666021	      0.33677652	      0.79218597	     -0.03610469	      0.92994034	     -0.24532127	     -0.25487643	     -0.00359164	      1.99043886	      0.00569390	      0.00173945	      0.01987835
      5.29954267	      2.57875219	     -0.07814429	     -0.38213872	      2.56216609	      1.16394349	      0.15293910	     -0.02563887	      0.03684245	      0.24718542	     -0.02296440	      0.84243880	      0.02666625	      0.47643361	     -1.16620645	      1.04077553	      0.01429646	     -0.55866753	     -1.16126060	      0.27464509	      0.68614981	     -0.03825273	      1.04902446	     -0.25922736	     -0.13574276	      0.02105473	      1.97825880	      0.00129284	     -0.00404336	      0.02174049
      5.33287567	      2.59169773	     -0.08170520	     -0.38040841	      2.56264341	      1.16446854	      0.15149531	     -0.01597881	      0.03319273	      0.24618763	     -0.02585258	      0.83978045	      0.01975914	      0.46913860	     -1.16859749	      1.04013074	      0.00890765	     -0.56120389	     -1.17526269	      0.20769634	      0.57836640	     -0.03964275	      1.17390109	     -0.27755468	     -0.01456553	      0.00367778	      1.96217925	     -0.01080469	      0.00736787	      0.02314888
      5.36620867	      2.60600010	     -0.08517735	     -0.37964419	      2.56284053	      1.16488309	      0.15016150	     -0.00596790	      0.02700771	      0.24672325	     -0.02871938	      0.83930591	      0.02108817	      0.46763083	     -1.14473146	      1.03049344	      0.01389764	     -0.56166897	     -1.19156469	      0.15687838	      0.45471375	     -0.04061698	      1.30554099	     -0.31251092	      0.11314218	     -0.00929994	      1.94949109	     -0.00881004	     -0.00004450	      0.01909969
      5.39954167	      2.61717119	     -0.09186027	     -0.37907647	      2.56311366	      1.16521785	      0.14851992	      0.00725255	      0.01733257	      0.24735880	     -0.03041819	      0.84185478	      0.02061677	      0.46277433	     -1.11183571	      1.01799483	      0.00848693	     -0.57369643	     -1.19368918	      0.11170776	      0.32615217	     -0.04099850	      1.41694480	     -0.35846049	      0.24229103	     -0.02067472	      1.91345072	      0.00370448	     -0.00248347	      0.01323124
      5.43287467	      2.63915031	     -0.09797997	     -0.37994485	      2.56352622	      1.16523085	      0.14678231	      0.02888530	     -0.01142265	      0.24794773	     -0.03205177	      0.84777905	      0.01953930	      0.46317569	     -1.09969413	      1.00581989	      0.00404140	     -0.58352172	     -1.18089891	      0.06694541	      0.19261638	     -0.04149871	      1.54251253	     -0.40215896	      0.37162209	     -0.01388056	      1.82093919	      0.00721321	      0.00917542	      0.01327920
      5.46620767	      2.64934262	     -0.09361250	     -0.37971717	      2.56353041	      1.16455852	      0.14617658	      0.03291914	     -0.03840258	      0.24735386	     -0.03356307	      0.86401997	     -0.01005601	      0.46951383	     -1.11892731	      0.99122736	     -0.02312805	     -0.59348343	     -1.16666055	      0.01199227	      0.05737011	     -0.04107423	      1.66627702	     -0.43190523	      0.50103844	     -0.01603942	      1.71046979	      0.00842581	     -0.00234478	      0.02037364
      5.49954067	      2.64630944	     -0.09972402	     -0.37970549	      2.56387659	      1.16356383	      0.14530767	      0.04113838	     -0.04521138	      0.24767574	     -0.03525580	      0.89647284	     -0.01594912	      0.46491397	     -1.12594194	      0.95653279	     -0.01108062	     -0.61023494	     -1.17844188	     -0.03989355	     -0.07007281	     -0.04062665	      1.76166467	     -0.42835184	      0.62267094	     -0.01181508	      1.65302477	      0.00468330	     -0.00940182	      0.02629710
      5.53287367	      2.62630280	     -0.09838463	     -0.37638987	      2.56371854	      1.16231744	      0.14506867	      0.02954509	     -0.04175636	      0.24760490	     -0.03883349	      0.93418793	     -0.01297157	      0.46364143	     -1.10549883	      0.91508351	     -0.01490620	     -0.62634659	     -1.19754091	     -0.09682364	     -0.17689296	     -0.04144865	      1.84507072	     -0.44230214	      0.74032208	     -0.00444152	      1.58360940	      0.00603093	      0.01433347	      0.02172274
      5.56620667	      2.61555336	     -0.10943965	     -0.37353176	      2.56464332	      1.16141609	      0.14300184	      0.03852765	     -0.05004667	      0.24656587	     -0.03955280	      0.94493770	     -0.01827707	      0.43782605	     -1.06300505	      0.89702504	     -0.02990149	     -0.66093182	     -1.20996641	     -0.14191774	     -0.26269323	     -0.04084647	      1.95708984	     -0.49614112	      0.83819455	     -0.00560975	      1.46974559	     -0.00340287	     -0.00257397	      0.00929891
      5.59953967	      2.60897143	     -0.11090104	     -0.37504862	      2.56564840	      1.16111904	      0.14185245	      0.03355558	     -0.05491947	      0.24768792	     -0.03585332	      0.95622481	     -0.02667941	      0.42207598	     -1.03973656	      0.87138459	     -0.02336845	     -0.66687601	     -1.20629865	     -0.17615064	     -0.32656933	     -0.03948210	      1.94068374	     -0.53799643	      0.91686710	      0.00254303	      1.39565905	     -0.00235240	     -0.01681881	      0.00223088
      5.63287267	      2.61591489	     -0.10932202	     -0.38271489	      2.56649114	      1.16083250	      0.14134677	      0.03023156	     -0.05487168	      0.25224135	     -0.03096301	      0.97626786	     -0.01069872	      0.42261588	     -1.05578312	      0.86972990	     -0.01947210	     -0.66070880	     -1.19339870	     -0.19652130	     -0.40139927	     -0.03908970	      1.98905200	     -0.52229523	      0.98258133	      0.01843758	      1.36003834	     -0.00333888	      0.01759022	      0.01605126
      5.66620567	      2.63423003	     -0.11379884	     -0.38324905	      2.56752421	      1.16051637	      0.13925380	      0.03846512	     -0.05820795	      0.24791907	     -0.02950529	      0.96034530	     -0.02570625	      0.40779838	     -1.09133501	      0.88594804	     -0.02286829	     -0.66234286	     -1.18115885	     -0.21139654	     -0.45676961	     -0.03771803	      1.98297074	     -0.55688420	      1.04598073	     -0.00154618	      1.27064632	     -0.00784556	     -0.01033507	      0.03481019
      5.69953867	      2.65343065	     -0.10854391	     -0.38496808	      2.56723353	      1.16051176	      0.13792497	      0.03430145	     -0.05690443	      0.24803244	     -0.02546995	      0.93654041	     -0.02454250	      0.40941537	     -1.10399786	      0.90600684	     -0.02933020	     -0.64585438	     -1.17206029	     -0.23027212	     -0.51097152	     -0.03722281	      1.98992401	     -0.60994785	      1.07789909	     -0.00512947	      1.22436575	     -0.00389340	     -0.00234241	      0.02548833
      5.73287167	      2.67776637	     -0.10653978	     -0.38484165	      2.56569088	      1.16111141	      0.13626134	      0.03621240	     -0.05085000	      0.25193369	     -0.02639324	      0.89105580	     -0.01213896	      0.40940483	     -1.07965925	      0.91930630	     -0.01836799	     -0.62272580	     -1.16998667	     -0.24452402	     -0.54883038	     -0.03784561	      2.00610552	     -0.58130559	      1.08026380	      0.01715138	      1.21958806	      0.00205978	      0.01475866	      0.00418064
      5.76620467	      2.69832965	     -0.10171165	     -0.37418956	      2.56377714	      1.16144589	      0.13386652	      0.03315679	     -0.05522225	      0.24651472	     -0.03581569	      0.82717319	     -0.02589269	      0.40101205	     -1.06456694	      0.93185877	     -0.02902054	     -0.60684697	     -1.16715307	     -0.25134223	     -0.54530957	     -0.03680279	      2.00070491	     -0.63358130	      1.07529432	     -0.01259904	      1.16157361	      0.00835622	     -0.01106058	      0.00416067
      5.79953767	      2.71125503	     -0.10308809	     -0.37595020	      2.56311351	      1.16215486	      0.13202709	      0.03621627	     -0.05058548	      0.24966174	     -0.03170806	      0.80489701	     -0.00939183	      0.39184395	     -1.07996702	      0.94900624	     -0.02493180	     -0.59669398	     -1.16519786	     -0.24234789	     -0.54149561	     -0.03688293	      2.00626606	     -0.62370223	      1.03469798	     -0.01432560	      1.15962115	      0.00311186	     -0.00190175	      0.00883645
      5.83287067	      2.71252858	     -0.09632568	     -0.38127702	      2.56299315	      1.16287811	      0.13146820	      0.02467282	     -0.04770454	      0.25458461	     -0.02364305	      0.80619715	     -0.00404957	      0.39051650	     -1.12331649	      0.95598205	     -0.01993893	     -0.58069052	     -1.15338255	     -0.22231906	     -0.52395013	     -0.03659736	      1.99854478	     -0.61748675	      0.97916771	     -0.01417413	      1.17995129	      0.00115067	      0.01582557	      0.02114182
      5.86620367	      2.71195614	     -0.10471682	     -0.37926615	      2.56323662	      1.16362087	      0.12928449	      0.03228476	     -0.04982892	      0.25216644	     -0.02036716	      0.79399152	     -0.00305233	      0.36816807	     -1.13935114	      0.95932789	     -0.01792731	     -0.59274543	     -1.14001969	     -0.18711000	     -0.48542179	     -0.03601350	      1.98959886	     -0.63456543	      0.92984267	     -0.01657353	      1.16448077	     -0.00408352	     -0.00848271	      0.03453990
      5.89953667	      2.69789084	     -0.10293793	     -0.37714288	      2.56238143	      1.16447304	      0.12923632	      0.02451451	     -0.05027256	      0.25269003	     -0.01682077	      0.78724098	     -0.00728064	      0.36345625	     -1.11740655	      0.94802746	     -0.02284585	     -0.59647486	     -1.12758038	     -0.15541610	     -0.44162465	     -0.03579463	      1.98486008	     -0.62958781	      0.86391197	     -0.00892332	      1.22018911	     -0.00172768	     -0.00434893	      0.02670757
      5.93286967	      2.67968054	     -0.09891397	     -0.37345375	      2.56085480	      1.16507234	      0.13084512	      0.01562336	     -0.04531501	      0.25367158	     -0.01735055	      0.78875818	      0.00277747	      0.37479892	     -1.07795030	      0.92098667	     -0.00871436	     -0.59080419	     -1.13247324	     -0.12573959	     -0.39194391	     -0.03660268	      1.96768342	     -0.59312173	      0.80645604	     -0.00483196	      1.27007493	     -0.00191452	      0.01162096	      0.01211751
      5.96620267	      2.65474606	     -0.09765433	     -0.36622722	      2.55950972	      1.16504705	      0.13292644	      0.01332363	     -0.04580701	      0.24923192	     -0.02036988	      0.80005513	      0.00361410	      0.38581229	     -1.06465351	      0.90585986	     -0.02187307	     -0.60093407	     -1.14636337	     -0.09380128	     -0.32528121	     -0.03695511	      1.96001517	     -0.59009178	      0.73425416	     -0.01581631	      1.31863635	     -0.00811662	      0.00418322	      0.01115912
      5.99953567	      2.62787253	     -0.10528091	     -0.36320346	      2.55889072	      1.16498629	      0.13534369	      0.02589219	     -0.04631350	      0.24641181	     -0.02007942	      0.82274341	     -0.00830730	      0.38646263	     -1.08145669	      0.88928425	     -0.01878603	     -0.61569981	     -1.15720662	     -0.04918863	     -0.24767493	     -0.03666414	      1.93906417	     -0.58772286	      0.63378416	     -0.00980983	      1.38546716	     -0.01438103	     -0.01125145	      0.01829748
      6.03286867	      2.59810964	     -0.10210748	     -0.36165763	      2.55709527	      1.16507662	      0.13985562	      0.02539540	     -0.04369504	      0.24537319	     -0.01889073	      0.85178530	     -0.02077588	      0.40615253	     -1.10162299	      0.85927307	     -0.01069904	     -0.60656359	     -1.14632130	      0.00611082	     -0.15991181	     -0.03665773	      1.88390616	     -0.56172441	      0.52059594	      0.00174479	      1.44245325	     -0.00201273	      0.00119150	      0.02300092
      6.06620167	      2.56895658	     -0.10135155	     -0.35642241	      2.55415279	      1.16544575	      0.14434510	      0.02874308	     -0.03681557	      0.24169573	     -0.01988723	      0.86920122	     -0.01156175	      0.42976780	     -1.08679575	      0.83720100	     -0.02029865	     -0.60160023	     -1.12506702	      0.07309546	     -0.05391140	     -0.03620753	      1.76325149	     -0.51761091	      0.39087747	      0.00731329	      1.51067963	      0.01099530	      0.00816390	      0.02242040
      6.09953467	      2.55220653	     -0.09903421	     -0.35099372	      2.55113556	      1.16554734	      0.14833848	      0.03366887	     -0.03274161	      0.23740923	     -0.02422512	      0.86211767	     -0.01143086	      0.45196484	     -1.05370553	      0.82842790	     -0.01956408	     -0.58946380	     -1.12034220	      0.14472999	      0.04945437	     -0.03540009	      1.67520272	     -0.48237402	      0.25923229	      0.02068211	      1.58287093	      0.01155063	     -0.01359573	      0.02152589
      6.13286767	      2.54023629	     -0.09291736	     -0.34469091	      2.54886199	      1.16504159	      0.15144458	      0.03092216	     -0.03042408	      0.23206503	     -0.03149723	      0.84223273	     -0.02563741	      0.46969940	     -1.04030633	      0.83287101	     -0.01323997	     -0.57398455	     -1.13594125	      0.20988850	      0.15779364	     -0.03421172	      1.59988503	     -0.46630192	      0.13018368	      0.00914170	      1.65344055	      0.00549778	      0.00082602	      0.02005245
      6.16620067	      2.52725491	     -0.09762940	     -0.33717998	      2.54818096	      1.16432700	      0.15218225	      0.03150046	     -0.01020607	      0.22504264	     -0.03680082	      0.82956190	     -0.01152673	      0.47210397	     -1.05506118	      0.85105557	     -0.01125420	     -0.58001051	     -1.15129803	      0.27351876	      0.27288885	     -0.03358728	      1.46651556	     -0.46285705	      0.01406268	      0.01091870	      1.71443063	      0.00213715	      0.00483236	      0.01196004
      6.19953367	      2.51650571	     -0.10146539	     -0.33201285	      2.54819638	      1.16373635	      0.15194490	      0.02515181	      0.01950355	      0.21938101	     -0.03908552	      0.81117209	     -0.00085231	      0.46734324	     -1.08516230	      0.86518528	      0.00169323	     -0.58071997	     -1.14062936	      0.33491485	      0.37880688	     -0.03247603	      1.35006946	     -0.45541877	     -0.09961080	      0.00596298	      1.78564457	      0.00533903	     -0.01322020	      0.00781013
      6.23286667	      2.51734855	     -0.10493196	     -0.32903493	      2.54810859	      1.16343745	      0.15121584	      0.02395859	      0.03574642	      0.21611134	     -0.04207234	      0.77805868	      0.02216821	      0.46289606	     -1.09566821	      0.87527378	      0.03087547	     -0.56949525	     -1.10885834	      0.39264941	      0.49591449	     -0.03093767	      1.25289590	     -0.42176969	     -0.22713851	     -0.02853888	      1.84751173	      0.00247764	      0.00826851	      0.01389760
      6.26619967	      2.52136241	     -0.09329487	     -0.32620291	      2.54692724	      1.16290455	      0.15131595	      0.00740311	      0.03668808	      0.21332743	     -0.04267128	      0.72943109	      0.02616294	      0.46932955	     -1.09006149	      0.90504335	      0.01539209	     -0.54794971	     -1.07735817	      0.43323314	      0.63569275	     -0.02845294	      1.12249924	     -0.39575236	     -0.36184856	      0.00245300	      1.88122115	     -0.00023557	      0.00702851	      0.01866636
      6.29953267	      2.52895899	     -0.09029050	     -0.32581457	      2.54633186	      1.16187134	      0.15111956	      0.00238753	      0.04487200	      0.21269921	     -0.04172548	      0.67605152	      0.02445929	      0.46053513	     -1.08048774	      0.93550555	      0.03124160	     -0.52737549	     -1.08980763	      0.49461919	      0.75939698	     -0.02850105	      1.04589769	     -0.34537236	     -0.47344701	      0.01052574	      1.92047481	     -0.00608227	     -0.01724339	      0.01982951
      6.33286567	      2.52781001	     -0.07700067	     -0.32486174	      2.54539383	      1.16035851	      0.15152443	     -0.01870872	      0.04951193	      0.21234530	     -0.03852606	      0.64688066	      0.03207528	      0.46840329	     -1.09593148	      0.96723623	      0.01930612	     -0.50665022	     -1.11398774	      0.52662656	      0.88766379	     -0.02576328	      0.93417578	     -0.30501556	     -0.56384451	      0.01070759	      1.95571325	     -0.00210365	      0.01890043	      0.01393483
      6.36619867	      2.52978048	     -0.06935595	     -0.32448932	      2.54527536	      1.15928269	      0.15067724	     -0.03268344	      0.05306160	      0.21269843	     -0.03503671	      0.62034650	      0.02964177	      0.46345412	     -1.12288756	      0.97667842	      0.03403802	     -0.48898794	     -1.12203201	      0.54785918	      0.98973299	     -0.02610450	      0.85209673	     -0.28737796	     -0.61369853	      0.01346337	      1.95497586	      0.00140900	     -0.00496066	      0.00957568
      6.39953167	      2.52973202	     -0.08141260	     -0.32362521	      2.54612987	      1.15874468	      0.14766660	     -0.02047846	      0.05219040	      0.21304728	     -0.03185923	      0.59934566	      0.03550059	      0.43383646	     -1.13348789	      0.98510647	      0.02369771	     -0.50996435	     -1.10365451	      0.57175505	      1.07705839	     -0.02446764	      0.77969649	     -0.27928893	     -0.65260795	      0.00789165	      1.95931072	     -0.00549785	     -0.00685250	      0.01356705
      6.43286467	      2.51752645	     -0.07546566	     -0.32600322	      2.54541520	      1.15849780	      0.14744359	     -0.03295223	      0.05164222	      0.21674582	     -0.02463220	      0.60230127	      0.03275352	      0.43635780	     -1.13527321	      0.95902302	      0.03168324	     -0.50505194	     -1.07555975	      0.60459072	      1.13663988	     -0.02276482	      0.70331019	     -0.29506982	     -0.69153839	      0.01328934	      1.98476359	     -0.00165177	      0.01375135	      0.01843573
      6.46619767	      2.49398616	     -0.07850881	     -0.32703135	      2.54375938	      1.15824643	      0.14806485	     -0.03063701	      0.05399863	      0.22118078	     -0.01834690	      0.62014691	      0.03502039	      0.44011024	     -1.11879670	      0.93167675	      0.02904304	     -0.51701376	     -1.08159058	      0.61270169	      1.17990602	     -0.02181185	      0.64089484	     -0.27599953	     -0.73071329	     -0.02632702	      1.97173791	     -0.00603537	      0.00274749	      0.02191774
      6.49953067	      2.47124301	     -0.08084934	     -0.32443302	      2.54106543	      1.15745516	      0.14978489	     -0.02240228	      0.04983904	      0.22336723	     -0.01836161	      0.64286616	      0.03269965	      0.45345076	     -1.10246340	      0.90233913	      0.02610226	     -0.52548822	     -1.12216582	      0.62300537	      1.20711699	     -0.02195011	      0.60910443	     -0.27674185	     -0.76339299	      0.02307576	      1.98463287	     -0.01085255	     -0.01133495	      0.02655276
      6.53286367	      2.44041540	     -0.07577511	     -0.31663109	      2.53729348	      1.15651478	      0.15305078	     -0.02385930	      0.05009169	      0.22067244	     -0.02293269	      0.68033977	      0.03111438	      0.48349307	     -1.09770851	      0.85469551	      0.02418324	     -0.52091630	     -1.15887541	      0.62053199	      1.22614126	     -0.02254678	      0.56892279	     -0.24860300	     -0.77311871	     -0.00386502	      1.99359537	     -0.00376890	      0.00495903	      0.02691979
      6.56619667	      2.41999053	     -0.07976003	     -0.31180554	      2.53506583	      1.15620999	      0.15529614	     -0.01204349	      0.05100431	      0.22025389	     -0.02745203	      0.71604690	      0.03057965	      0.49772146	     -1.09405003	      0.81319229	      0.02555422	     -0.52334996	     -1.16439390	      0.61270129	      1.22061254	     -0.02494258	      0.56300682	     -0.25792881	     -0.75633650	      0.01851607	      1.98890439	      0.00229272	      0.00326972	      0.01540589
      6.59952967	      2.41389610	     -0.09615087	     -0.31084847	      2.53537705	      1.15644703	      0.15619793	      0.01773634	      0.04421799	      0.21923491	     -0.03046730	      0.73858875	      0.02646354	      0.48791427	     -1.08669392	      0.79702889	      0.01680611	     -0.54416835	     -1.14431156	      0.60421231	      1.21097634	     -0.02533289	      0.55785882	     -0.26571357	     -0.73030346	      0.00369697	      2.00514562	      0.00314942	     -0.00960206	      0.00880317
      6.63286267	      2.41233538	     -0.10115786	     -0.31514346	      2.53618734	      1.15702684	      0.15837383	      0.03073299	      0.04341618	      0.21913832	     -0.02930558	      0.76624495	      0.02455962	      0.49163117	     -1.08181766	      0.79126574	      0.01895977	     -0.54353305	     -1.12327042	      0.57637126	      1.18103225	     -0.02773000	      0.58323637	     -0.29288200	     -0.69115386	     -0.00474175	      2.00192689	      0.00643907	     -0.00575514	      0.01278933
      6.66619567	      2.41437053	     -0.09207622	     -0.31865000	      2.53659689	      1.15728766	      0.16165823	      0.02363038	      0.04632412	      0.21675944	     -0.03085781	      0.78998301	      0.02456380	      0.51273993	     -1.07806837	      0.79857648	      0.02362361	     -0.52231909	     -1.12754141	      0.56295130	      1.15059140	     -0.03019819	      0.60405552	     -0.31086316	     -0.64595702	     -0.02371744	      2.00824617	      0.01128832	      0.00554321	      0.02832070
      6.69952867	      2.42810501	     -0.09616927	     -0.31975069	      2.53825489	      1.15769331	      0.16246792	      0.03434546	      0.04323686	      0.21206060	     -0.03295127	      0.78105368	      0.02067018	      0.50789155	     -1.06528547	      0.83210217	      0.01885415	     -0.52438253	     -1.15271997	      0.52224485	      1.11683541	     -0.03219225	      0.66142629	     -0.30803569	     -0.60865859	     -0.01033127	      2.00938071	      0.00431329	      0.00207114	      0.03160113
      6.73286167	      2.44670737	     -0.09135152	     -0.31729330	      2.53934410	      1.15827671	      0.16204212	      0.02810007	      0.04298143	      0.21040070	     -0.04240396	      0.75972727	      0.02201697	      0.50938478	     -1.06086805	      0.85680735	      0.01925727	     -0.51469386	     -1.16013779	      0.49219282	      1.07083371	     -0.03469742	      0.73739773	     -0.29744069	     -0.55940207	     -0.00346422	      2.00590151	      0.00750149	     -0.01386441	      0.01894480
      6.76619467	      2.46755049	     -0.08977268	     -0.31192034	      2.54113712	      1.15915384	      0.15947612	      0.01998761	      0.04687956	      0.20678914	     -0.05114072	      0.72901699	      0.02631715	      0.49833698	     -1.07094287	      0.87113153	      0.02524756	     -0.51164856	     -1.13863631	      0.46507062	      1.02290229	     -0.03674655	      0.79143806	     -0.29669402	     -0.49898777	      0.01410600	      2.00711137	      0.01192886	      0.00620288	      0.00070535
      6.79952767	      2.49792091	     -0.09119282	     -0.31292985	      2.54420117	      1.16053515	      0.15518111	      0.01479327	      0.04307838	      0.20940129	     -0.05813749	      0.69577960	      0.02882699	      0.47454812	     -1.09053550	      0.89866575	      0.02284609	     -0.51726547	     -1.10313078	      0.41825813	      0.94668388	     -0.03882997	      0.91392854	     -0.30458466	     -0.42602283	      0.01450115	      1.99562083	      0.00750270	      0.00614200	     -0.00065583
      6.83286067	      2.52777532	     -0.09082112	     -0.31805327	      2.54767996	      1.16181964	      0.15101534	      0.00553575	      0.04187591	      0.21323543	     -0.05893539	      0.67087225	      0.02958745	      0.45003022	     -1.10683984	      0.92940827	      0.02731610	     -0.52060416	     -1.08953350	      0.38376069	      0.86818021	     -0.04053136	      0.98608010	     -0.32400375	     -0.33385951	      0.00581607	      1.99358290	     -0.00242736	     -0.01491526	      0.01211442
      6.86619367	      2.55174425	     -0.07652524	     -0.32715757	      2.54997333	      1.16301495	      0.14845244	     -0.02309118	      0.04107932	      0.21987897	     -0.05218465	      0.66155182	      0.03159837	      0.44768227	     -1.10839968	      0.95719391	      0.02600358	     -0.50976763	     -1.10130856	      0.35033850	      0.75954100	     -0.04235605	      1.09387646	     -0.35534061	     -0.22566368	      0.00878812	      1.97866275	     -0.00501149	      0.00830766	      0.02190182
      6.89952667	      2.57151004	     -0.07773185	     -0.33422775	      2.55187672	      1.16414090	      0.14469673	     -0.03024271	      0.03841614	      0.22863614	     -0.04888847	      0.64806640	      0.03040313	      0.42701527	     -1.08489901	      0.97490150	      0.03091239	     -0.52170620	     -1.12759079	      0.31902581	      0.64536219	     -0.04389941	      1.21264858	     -0.36347690	     -0.11492351	     -0.00854385	      1.97044342	     -0.01032555	      0.01139842	      0.02471033
      6.93285967	      2.58459786	     -0.08433723	     -0.33543481	      2.55250832	      1.16504223	      0.14076609	     -0.02675791	      0.02945072	      0.23437654	     -0.04792404	      0.64137755	      0.03124569	      0.40828250	     -1.06525664	      0.97024965	      0.02362349	     -0.54688343	     -1.13175520	      0.28239881	      0.53682079	     -0.04461112	      1.30898632	     -0.36731090	     -0.00757594	     -0.01401943	      1.95736014	     -0.01187209	     -0.01275211	      0.01792234
      6.96619267	      2.58691812	     -0.08160477	     -0.33624085	      2.55157252	      1.16557961	      0.13907392	     -0.03358843	      0.02529779	      0.24230108	     -0.04979871	      0.66055256	      0.02872207	      0.41441819	     -1.07658980	      0.92702731	      0.03020230	     -0.55396491	     -1.10941348	      0.25462397	      0.40457276	     -0.04598991	      1.45065870	     -0.38828078	      0.10991961	      0.01670335	      1.93332429	     -0.00575426	      0.00301153	      0.01308835
      6.99952567	      2.58514251	     -0.08997136	     -0.33386015	      2.55015207	      1.16558101	      0.13784173	     -0.01844229	      0.01736570	      0.24721360	     -0.05374064	      0.68851868	      0.03036324	      0.41725388	     -1.09235706	      0.88316772	      0.02180634	     -0.57669390	     -1.09376295	      0.23786409	      0.27923020	     -0.04608906	      1.55087983	     -0.40346624	      0.22584000	      0.00890347	      1.86717232	     -0.01063818	      0.01193352	      0.01540146
      7.03285867	      2.59748898	     -0.08724159	     -0.33640675	      2.54817003	      1.16519382	      0.13872146	     -0.00505145	     -0.01150866	      0.25298837	     -0.05304991	      0.71511412	      0.02478181	      0.44026751	     -1.09167068	      0.84792414	      0.02456358	     -0.57270789	     -1.10674594	      0.22480006	      0.13650242	     -0.04693252	      1.65250753	     -0.42821487	      0.34443885	     -0.01003852	      1.73344499	     -0.00929450	     -0.01645131	      0.01879358
      7.06619167	      2.60394393	     -0.09738759	     -0.34164899	      2.54690231	      1.16458719	      0.13911364	      0.02434114	     -0.03663079	      0.25958101	     -0.05006594	      0.73627168	      0.00924973	      0.44236242	     -1.05873476	      0.83815775	      0.00202803	     -0.59469407	     -1.14413918	      0.21200642	     -0.02122441	     -0.04608192	      1.77748513	     -0.46270053	      0.44716540	     -0.01449662	      1.63299593	     -0.00322271	      0.00774850	      0.02626768
      7.09952467	      2.60436499	     -0.09797915	     -0.34098671	      2.54497789	      1.16352839	      0.14051783	      0.03379754	     -0.04046854	      0.26169793	     -0.05542326	      0.76588799	      0.01326129	      0.46143122	     -1.02543992	      0.80850132	     -0.01373877	     -0.59855092	     -1.16767206	      0.18719421	     -0.18425415	     -0.04621511	      1.86408544	     -0.49145054	      0.57959340	      0.00846862	      1.53324390	      0.01391545	     -0.00201748	      0.03399795
      7.13285767	      2.59900175	     -0.09525059	     -0.33661672	      2.54349780	      1.16230711	      0.14209840	      0.03518249	     -0.03568222	      0.26018214	     -0.06365512	      0.79548520	      0.00184219	      0.47388743	     -1.02135392	      0.76123305	     -0.01638245	     -0.59022697	     -1.16124785	      0.14732512	     -0.32243664	     -0.04708040	      1.93042224	     -0.49008960	      0.71024671	      0.00778133	      1.41945283	      0.01115848	     -0.00655878	      0.02678933
      7.16619067	      2.59506882	     -0.09552734	     -0.33625607	      2.54404594	      1.16154934	      0.14254500	      0.03926239	     -0.04523357	      0.26245680	     -0.07091760	      0.81851298	     -0.03328958	      0.46350972	     -1.04201931	      0.73516957	     -0.02626588	     -0.59069004	     -1.13883357	      0.11143884	     -0.41411061	     -0.04614372	      1.96224410	     -0.48801311	      0.80289374	     -0.02003094	      1.31278001	     -0.00203474	      0.01480720	      0.00722484
      7.19952367	      2.60176296	     -0.10210289	     -0.34122364	      2.54668114	      1.16108210	      0.14181514	      0.04376873	     -0.04177848	      0.26278544	     -0.07035685	      0.85518729	     -0.00402987	      0.45315934	     -1.05060543	      0.73816128	     -0.02047833	     -0.59943455	     -1.13598826	      0.09988529	     -0.50853863	     -0.04658591	      1.99384278	     -0.49049841	      0.89407778	      0.01209500	      1.17134794	      0.00105315	     -0.01988053	     -0.00100093
      7.23285667	      2.60613407	     -0.10335063	     -0.34514595	      2.54990950	      1.16100585	      0.14023032	      0.03542793	     -0.04684595	      0.26041769	     -0.07250903	      0.85744300	     -0.01865431	      0.42543948	     -1.04026880	      0.76074191	     -0.02360588	     -0.60922283	     -1.14852387	      0.11199525	     -0.58599824	     -0.04441524	      1.99135431	     -0.53903533	      0.94369126	      0.01539312	      1.09608080	      0.01653957	      0.01154392	      0.01839812
      7.26618967	      2.63404171	     -0.10510830	     -0.35048396	      2.55268088	      1.16105781	      0.13753643	      0.03416112	     -0.04908840	      0.26072012	     -0.07513882	      0.83454562	     -0.01712791	      0.40261872	     -1.01783393	      0.79449790	     -0.00027312	     -0.60889261	     -1.16230982	      0.13524574	     -0.69648785	     -0.04331662	      2.02718312	     -0.51004054	      1.00631327	      0.01413806	      0.94572742	      0.00726106	     -0.00408032	      0.03190592
      7.29952267	      2.65417284	     -0.09930560	     -0.34679307	      2.55369505	      1.16094308	      0.13376249	      0.01926005	     -0.04754055	      0.25819521	     -0.08425497	      0.80424605	     -0.01275245	      0.38685994	     -1.02080436	      0.82541378	     -0.01227827	     -0.60983471	     -1.14552556	      0.13673773	     -0.79359697	     -0.04205468	      2.02747900	     -0.52918088	      1.03111668	     -0.00176511	      0.88933645	     -0.01010394	     -0.00727593	      0.02801742
      7.33285567	      2.68427000	     -0.10342294	     -0.33755330	      2.55428119	      1.16057590	      0.12817903	      0.01947298	     -0.04710793	      0.25317080	     -0.09694908	      0.76496020	      0.00948428	      0.36512621	     -1.05098972	      0.84793669	     -0.00729069	     -0.61599158	     -1.11876817	      0.12035956	     -0.87136582	     -0.04139986	      2.04936233	     -0.55209031	      1.06539668	     -0.00571144	      0.78215382	     -0.01715578	      0.00871679	      0.00721771
      7.36618867	      2.71346914	     -0.10488862	     -0.33343222	      2.55453487	      1.16041714	      0.12401270	      0.01718107	     -0.04552287	      0.25201175	     -0.10420837	      0.72996766	      0.01909165	      0.34802972	     -1.09052649	      0.86450564	      0.01465241	     -0.60739236	     -1.10138054	      0.10119670	     -0.91656480	     -0.04131914	      2.05057159	     -0.52845559	      1.08356370	     -0.01220236	      0.71981993	      0.00273442	      0.00064255	     -0.00732769
      7.39952167	      2.72751466	     -0.09872445	     -0.33578368	      2.55464193	      1.16039516	      0.12287927	      0.00756561	     -0.04429120	      0.25396781	     -0.10353860	      0.70683781	      0.00501426	      0.34191831	     -1.11378735	      0.88884123	      0.01750321	     -0.59271679	     -1.10400137	      0.10827391	     -0.92641378	     -0.03997972	      2.06152209	     -0.54791677	      1.08125272	     -0.00673397	      0.68696112	      0.01377774	     -0.00059934	      0.00565503
      7.43285467	      2.73845204	     -0.09455734	     -0.34357680	      2.55434250	      1.16066824	      0.12371817	      0.00794958	     -0.04359847	      0.25794353	     -0.09146503	      0.69696654	      0.02193509	      0.35281437	     -1.09716440	      0.91901695	      0.01118971	     -0.58101685	     -1.11897452	      0.13964808	     -0.92247676	     -0.03838616	      2.06056439	     -0.53285911	      1.08627881	      0.00778059	      0.60042024	     -0.00391237	      0.00419435	      0.02149450
      7.46618767	      2.73175111	     -0.09093323	     -0.34826564	      2.55304066	      1.16111699	      0.12517230	      0.00673640	     -0.04037023	      0.26405086	     -0.08459279	      0.68892119	      0.01261876	      0.36241227	     -1.07050562	      0.92252402	      0.00006433	     -0.57754510	     -1.12209123	      0.15824882	     -0.90037043	     -0.03685211	      2.05825336	     -0.53491232	      1.05772329	     -0.01179126	      0.63928701	     -0.01979839	      0.00690977	      0.03509263
      7.49952067	      2.72870469	     -0.08719157	     -0.34565143	      2.55116627	      1.16094798	      0.12597686	      0.00375360	     -0.04116879	      0.26368384	     -0.07836338	      0.68459380	      0.00876485	      0.37966572	     -1.07004595	      0.89387085	      0.01125212	     -0.57104521	     -1.11117329	      0.14286474	     -0.88385605	     -0.03784319	      2.05763543	     -0.52351318	      1.07651253	     -0.01279165	      0.56899920	     -0.00083878	     -0.00938220	      0.02486239
      7.53285367	      2.71450799	     -0.10346211	     -0.34439958	      2.54976566	      1.16078815	      0.12506859	      0.02590490	     -0.04100250	      0.26900531	     -0.07562286	      0.69752886	      0.00485045	      0.37344042	     -1.09197889	      0.86827331	      0.00886816	     -0.60369258	     -1.10146070	      0.13221758	     -0.86817858	     -0.03775738	      2.04342328	     -0.51687901	      1.04136286	     -0.01460648	      0.66670772	      0.00844446	      0.01040033	      0.00886242
      7.56618667	      2.69763427	     -0.10298914	     -0.33728495	      2.54749406	      1.15992856	      0.12651671	      0.02870837	     -0.04561807	      0.26621240	     -0.07514591	      0.72063627	      0.00516042	      0.39706769	     -1.12305911	      0.83708110	     -0.01084889	     -0.61867267	     -1.10076169	      0.13007797	     -0.84653828	     -0.03872522	      2.03302736	     -0.50314647	      1.05258514	     -0.01028531	      0.61802664	      0.01203728	      0.00267526	      0.00630467
      7.59951967	      2.66569043	     -0.10051756	     -0.33406850	      2.54519440	      1.15971027	      0.12996630	      0.02984317	     -0.04712760	      0.26506148	     -0.07251191	      0.74864104	     -0.01363659	      0.41718292	     -1.11546010	      0.80043667	     -0.02586136	     -0.62587493	     -1.11700908	      0.15564749	     -0.80153624	     -0.03814810	      2.01580463	     -0.48257195	      0.99623139	     -0.01344817	      0.73973888	     -0.00241417	     -0.00601150	      0.02108184
      7.63285267	      2.63379396	     -0.09986541	     -0.33550809	      2.54406984	      1.16018565	      0.13405044	      0.03120303	     -0.04470445	      0.26753987	     -0.06869941	      0.77820972	     -0.02401354	      0.43084077	     -1.06838460	      0.76159719	     -0.01339997	     -0.62156034	     -1.14232666	      0.18498109	     -0.72910423	     -0.03877427	      1.99269991	     -0.45770740	      0.95997979	      0.01469157	      0.73859881	     -0.00925367	     -0.00012542	      0.02992169
      7.66618567	      2.59672984	     -0.10059219	     -0.33729784	      2.54428221	      1.16118125	      0.13743072	      0.02998398	     -0.04772228	      0.26453164	     -0.05681342	      0.81715904	     -0.01990200	      0.43551925	     -1.02759788	      0.74736362	     -0.03410934	     -0.62976644	     -1.14812487	      0.19656571	     -0.62261667	     -0.03893828	      1.97701508	     -0.45349091	      0.87169463	      0.00239408	      0.82704758	     -0.00010457	      0.01100971	      0.02443781
      7.69951867	      2.57098755	     -0.10527676	     -0.34147506	      2.54621478	      1.16227072	      0.13974600	      0.03026544	     -0.04087854	      0.26429352	     -0.05133102	      0.85186686	     -0.02609186	      0.42596649	     -1.03415189	      0.73353248	     -0.01666701	     -0.62986482	     -1.14146776	      0.18667205	     -0.51288179	     -0.04105871	      1.95848029	     -0.42028089	      0.79085283	     -0.00091774	      0.90130184	      0.01277891	     -0.02007029	      0.01781117
      7.73285167	      2.55991115	     -0.10409507	     -0.33792274	      2.54786725	      1.16304873	      0.14118567	      0.02696718	     -0.04434718	      0.25386396	     -0.05052928	      0.86899812	     -0.02395982	      0.42493185	     -1.07301312	      0.74758591	     -0.02953916	     -0.63146699	     -1.11818525	      0.17867516	     -0.39481997	     -0.04213774	      1.93223521	     -0.39575298	      0.70973588	      0.00137964	      0.95739299	      0.00941744	      0.00940779	      0.01858475
      7.76618467	      2.56187149	     -0.10686521	     -0.33669414	      2.54936243	      1.16426163	      0.14198077	      0.03037342	     -0.04020377	      0.24828533	     -0.05532502	      0.85928653	     -0.01854640	      0.41928271	     -1.08899331	      0.77285080	     -0.01920746	     -0.62649619	     -1.10311880	      0.19614182	     -0.28198514	     -0.04315958	      1.83810129	     -0.36569088	      0.60755009	      0.02450251	      1.08377152	     -0.00575660	     -0.00177970	      0.02228473
      7.79951767	      2.56999865	     -0.09494915	     -0.33216314	      2.54934242	      1.16556444	      0.14358870	      0.01453428	     -0.03761334	      0.24057843	     -0.05970673	      0.82110603	     -0.02050425	      0.43009551	     -1.07298181	      0.80410138	     -0.01347446	     -0.59735094	     -1.09594614	      0.22818845	     -0.16266995	     -0.04366391	      1.65988040	     -0.33912048	      0.51248126	     -0.00224399	      1.14720965	     -0.00527065	     -0.01237508	      0.01484274
      7.83285067	      2.57803295	     -0.09596361	     -0.33143990	      2.54965160	      1.16663224	      0.14381523	      0.01497488	     -0.02878831	      0.23686439	     -0.05951189	      0.77676294	     -0.00734255	      0.42523492	     -1.04223691	      0.85740518	     -0.01914102	     -0.58833918	     -1.10109323	      0.27137926	     -0.05525150	     -0.04388895	      1.56635358	     -0.33136229	      0.38806522	     -0.01182953	      1.24527901	     -0.00499451	      0.01802687	      0.00629823
      7.86618367	      2.58279914	     -0.08898633	     -0.32728117	      2.54948411	      1.16702308	      0.14411659	      0.00317763	     -0.02220955	      0.23208283	     -0.06431723	      0.73806340	      0.00241645	      0.42916464	     -1.05095143	      0.88925972	     -0.01044115	     -0.56332041	     -1.09813060	      0.29454457	      0.08321717	     -0.04469810	      1.45042730	     -0.33826887	      0.26050507	     -0.01514519	      1.34015450	      0.00503169	     -0.00733427	      0.01136383
      7.89951667	      2.56213557	     -0.08461243	     -0.32013924	      2.54935251	      1.16697354	      0.14455216	     -0.01541867	      0.00700446	      0.22526818	     -0.06389992	      0.71966846	      0.00476504	      0.42648617	     -1.09462027	      0.89886911	     -0.00554549	     -0.55062669	     -1.08399716	      0.28875448	      0.25379829	     -0.04527895	      1.25726027	     -0.33101030	      0.14292361	     -0.01886613	      1.39815873	      0.00973865	     -0.00891952	      0.01434689
      7.93284967	      2.54284143	     -0.08861876	     -0.32274617	      2.54953765	      1.16668231	      0.14513081	     -0.02002797	      0.04147387	      0.22768514	     -0.05516190	      0.71852695	      0.03781939	      0.42586514	     -1.12235911	      0.90685345	      0.02294563	     -0.54311004	     -1.07402674	      0.27555176	      0.39541858	     -0.04704073	      1.16932814	     -0.28713629	      0.02215832	     -0.02231023	      1.49717882	     -0.00550666	      0.01799182	      0.01346283
      7.96618267	      2.53622628	     -0.07977259	     -0.32434450	      2.54864539	      1.16616671	      0.14640922	     -0.02931144	      0.03632696	      0.23012779	     -0.04959770	      0.68078520	      0.01056084	      0.42760409	     -1.11836165	      0.92571113	      0.01886289	     -0.52733176	     -1.06290620	      0.23790536	      0.57010022	     -0.04717169	      1.00834949	     -0.23927816	     -0.09217065	     -0.00655719	      1.58186589	     -0.01507750	     -0.00372613	      0.01538138
      7.99951567	      2.53863398	     -0.08494933	     -0.32338062	      2.54749148	      1.16543351	      0.14669597	     -0.01978418	      0.04343796	      0.22869842	     -0.04159860	      0.64569362	      0.03304609	      0.42929635	     -1.07625506	      0.95054875	      0.00896948	     -0.53185589	     -1.06963644	      0.25616887	      0.70439452	     -0.04827200	      0.88926738	     -0.18355841	     -0.15090924	      0.02531822	      1.60010540	     -0.00857026	     -0.00876870	      0.01616061
      8.03284867	      2.53080557	     -0.07413241	     -0.32973498	      2.54596088	      1.16425466	      0.14882966	     -0.03446890	      0.04192267	      0.23472898	     -0.02881009	      0.63605317	      0.02411856	      0.44849262	     -1.06876390	      0.95161581	      0.01909543	     -0.51574944	     -1.07863349	      0.28848557	      0.82096890	     -0.04775160	      0.75042038	     -0.14811540	     -0.22326051	      0.00587589	      1.72048710	      0.01923690	      0.01444646	      0.01578642
      8.06618167	      2.51454146	     -0.08036278	     -0.33215899	      2.54497495	      1.16299697	      0.14888922	     -0.02548745	      0.04613940	      0.23860032	     -0.01690014	      0.64578883	      0.02888130	      0.45106429	     -1.09093876	      0.94086505	      0.02199316	     -0.53232828	     -1.08323045	      0.30846491	      0.92803930	     -0.04783148	      0.60094282	     -0.15362865	     -0.28309784	      0.01761154	      1.77269480	      0.00271019	     -0.01539610	      0.01569825
      8.09951467	      2.48415974	     -0.08268096	     -0.32896520	      2.54269254	      1.16199089	      0.14830823	     -0.02227288	      0.04319276	      0.24171975	     -0.01222601	      0.66378401	      0.02624069	      0.45749894	     -1.11839610	      0.90683953	      0.00451054	     -0.55555785	     -1.07312566	      0.26599917	      1.00607881	     -0.04819040	      0.53121710	     -0.17856029	     -0.34696960	      0.00084385	      1.76227383	     -0.01886361	      0.02015695	      0.02404700
      8.13284767	      2.45453517	     -0.08401111	     -0.32046190	      2.53916959	      1.16074739	      0.14798832	     -0.02352837	      0.04737735	      0.24298517	     -0.01499930	      0.67466804	      0.02821481	      0.46778501	     -1.11408259	      0.83974575	      0.02763047	     -0.56033219	     -1.07853347	      0.29124173	      1.08890046	     -0.04825859	      0.37864980	     -0.19594796	     -0.41331392	     -0.01378200	      1.82664905	     -0.00255211	     -0.01956803	      0.03015968
      8.16618067	      2.42870044	     -0.08713339	     -0.31580431	      2.53557095	      1.15987721	      0.14814716	     -0.01885532	      0.04212265	      0.24696537	     -0.01492992	      0.68177916	      0.02930684	      0.47327127	     -1.07524722	      0.80530660	      0.01013891	     -0.57294803	     -1.09939320	      0.32475070	      1.13257966	     -0.04790149	      0.32608774	     -0.18852530	     -0.48719295	     -0.01064723	      1.89148422	      0.01712169	      0.00925004	      0.02169487
      8.19951367	      2.40283838	     -0.09134910	     -0.31133673	      2.53267261	      1.15932200	      0.14956696	     -0.00694380	      0.04166380	      0.24900060	     -0.01727889	      0.69353882	      0.02600155	      0.47443111	     -1.04121215	      0.78504307	     -0.01509549	     -0.58280290	     -1.12746746	      0.29587265	      1.19089421	     -0.04791931	      0.22445556	     -0.15671126	     -0.51967278	      0.00218901	      1.85431008	      0.00023117	      0.00360647	      0.01276964
      8.23284667	      2.38965098	     -0.08479952	     -0.31031253	      2.53108141	      1.15872811	      0.15275142	     -0.00899157	      0.04299442	      0.24646824	     -0.01970601	      0.71962075	      0.02460306	      0.48930276	     -1.05081666	      0.76242445	     -0.00547173	     -0.55940734	     -1.14237042	      0.30000182	      1.21989329	     -0.04814227	      0.20068817	     -0.13188018	     -0.52530572	      0.02171015	      1.89240867	     -0.01200163	     -0.01628809	      0.02077726
      8.26617967	      2.38555495	     -0.09156972	     -0.31340728	      2.53257841	      1.15856677	      0.15462668	      0.00208478	      0.04534606	      0.24418108	     -0.02103641	      0.74286565	      0.02506284	      0.47899988	     -1.07618443	      0.75893920	      0.01186924	     -0.55217247	     -1.13456447	      0.30684223	      1.25594881	     -0.04807562	      0.13870013	     -0.11809733	     -0.52422959	      0.01668265	      1.95552255	     -0.00849079	      0.02020655	      0.02934216
      8.29951267	      2.39740772	     -0.10427945	     -0.31808756	      2.53564051	      1.15954663	      0.15445776	      0.02084072	      0.04220808	      0.24224388	     -0.01913728	      0.73947328	      0.02456796	      0.45228402	     -1.07870436	      0.78067211	      0.01334092	     -0.55800897	     -1.10308753	      0.27684356	      1.25926116	     -0.04811731	      0.14825677	     -0.13796231	     -0.51361366	      0.01484807	      1.90202619	      0.00618126	     -0.01801279	      0.02059867
      8.33284567	      2.41196830	     -0.10418086	     -0.31909383	      2.53750459	      1.15997043	      0.15438506	      0.02080628	      0.04140922	      0.24004621	     -0.02525064	      0.72396777	      0.02928209	      0.44402804	     -1.06292628	      0.80970442	      0.00208971	     -0.54972217	     -1.08069886	      0.30034070	      1.26644942	     -0.04818945	      0.13071580	     -0.18222131	     -0.52210433	      0.01026016	      1.96963990	      0.01973654	     -0.00004448	      0.01570991
      8.36617867	      2.42696012	     -0.09498085	     -0.31276354	      2.53741747	      1.16018322	      0.15475431	      0.01421183	      0.04304627	      0.23173353	     -0.03435695	      0.69238525	      0.02687207	      0.44908135	     -1.04377893	      0.82328218	      0.01439881	     -0.52070177	     -1.08916821	      0.27618856	      1.25639053	     -0.04817655	      0.16584291	     -0.20639611	     -0.51849221	     -0.02376203	      1.92578652	     -0.00221488	      0.01591328	      0.01283644
      8.39951167	      2.44244545	     -0.09109720	     -0.30884264	      2.53751982	      1.15994787	      0.15434589	      0.01064442	      0.05024689	      0.23112737	     -0.04829822	      0.66801390	      0.03366796	      0.45136150	     -1.04557447	      0.84765684	      0.02529715	     -0.50337593	     -1.11667863	      0.26098949	      1.23744333	     -0.04849844	      0.20686942	     -0.21531673	     -0.52290591	     -0.00574729	      1.97475319	     -0.01535343	     -0.02039989	      0.01278940
      8.43284467	      2.46406735	     -0.09225538	     -0.30285655	      2.53799831	      1.15999126	      0.15277506	      0.01348495	      0.04386362	      0.22520893	     -0.05684047	      0.63563355	      0.02805274	      0.44304473	     -1.06929787	      0.87796335	      0.01099564	     -0.50384849	     -1.12085976	      0.27042738	      1.20558652	     -0.04816142	      0.26014575	     -0.18307395	     -0.51049268	     -0.02082502	      1.94013339	     -0.00200040	      0.01497287	      0.01337072
      8.46617767	      2.48165720	     -0.09306833	     -0.30226003	      2.53893169	      1.16063613	      0.15072590	      0.00910682	      0.04821493	      0.22831195	     -0.06309195	      0.62033789	      0.03501588	      0.43804486	     -1.09276743	      0.88604124	      0.01896205	     -0.50308391	     -1.09087136	      0.26211213	      1.14377658	     -0.04845963	      0.34271267	     -0.17568850	     -0.46929720	      0.02303896	      1.96447917	      0.01966933	     -0.00157790	      0.00905269
      8.49951067	      2.49377857	     -0.09036413	     -0.30198869	      2.53978559	      1.16161429	      0.14884810	      0.00234890	      0.04724175	      0.22976547	     -0.06384439	      0.60623423	      0.03072829	      0.43558585	     -1.09572983	      0.88180374	      0.02440874	     -0.50520545	     -1.05214776	      0.21782931	      1.07923454	     -0.04845144	      0.40840981	     -0.17160857	     -0.39951127	      0.00523182	      1.96322814	      0.00773785	     -0.01116359	      0.00774991
      8.53284367	      2.50709892	     -0.08576760	     -0.30583581	      2.54065480	      1.16250012	      0.14734962	     -0.00615001	      0.04356566	      0.23563236	     -0.06342279	      0.59978060	      0.03097800	      0.43996530	     -1.07544045	      0.88898883	      0.01996769	     -0.51315789	     -1.04757974	      0.23717334	      0.98798616	     -0.04847167	      0.54041860	     -0.20292918	     -0.30548962	      0.01440071	      1.95213979	     -0.01255943	      0.01426768	      0.01421641
      8.56617667	      2.50673948	     -0.08596244	     -0.31063924	      2.54187257	      1.16282706	      0.14595158	     -0.01365003	      0.04229402	      0.23917291	     -0.05342641	      0.61145759	      0.03113054	      0.44204077	     -1.05348189	      0.89101942	      0.02388182	     -0.53497986	     -1.08485193	      0.24200712	      0.91085713	     -0.04783162	      0.60557565	     -0.24523348	     -0.22333501	      0.01148671	      1.96777225	     -0.01210647	     -0.00249041	      0.01772889
      8.59950967	      2.49778047	     -0.08423482	     -0.31482285	      2.54207928	      1.16317384	      0.14457095	     -0.02364713	      0.03219865	      0.24653454	     -0.04820878	      0.63506847	      0.02593014	      0.44839709	     -1.04526764	      0.87404179	      0.02271503	     -0.55853875	     -1.11166040	      0.21418213	      0.80498095	     -0.04755844	      0.78201529	     -0.27439276	     -0.15398726	     -0.02917306	      1.95147171	      0.00542267	     -0.00311083	      0.02404011
      8.63284267	      2.48214180	     -0.09488609	     -0.30761918	      2.54104612	      1.16332816	      0.14230944	     -0.01588114	      0.03465770	      0.24726811	     -0.05098166	      0.65667539	      0.03231744	      0.44472664	     -1.04369955	      0.82323257	      0.02296505	     -0.59348739	     -1.10577600	      0.21005656	      0.72123640	     -0.04705858	      0.87068628	     -0.29704342	     -0.07430531	      0.01506110	      1.94326294	      0.00554578	      0.00814752	      0.02516110
      8.66617567	      2.48184834	     -0.09113537	     -0.30452664	      2.53843199	      1.16363249	      0.14190847	     -0.01568390	      0.02306291	      0.25197253	     -0.05386372	      0.67300874	      0.02434768	      0.45992374	     -1.05065396	      0.76973932	      0.02147727	     -0.59381404	     -1.07261374	      0.22299257	      0.59747535	     -0.04608072	      1.03831158	     -0.28526765	      0.01664264	      0.00050538	      1.93523765	     -0.00506245	     -0.00732668	      0.01798487
      8.69950867	      2.49385556	     -0.08966575	     -0.30589797	      2.53635097	      1.16398352	      0.14194721	     -0.00622851	      0.00350009	      0.25808018	     -0.05273196	      0.68654686	      0.02365387	      0.47343673	     -1.04772083	      0.74906341	      0.00579155	     -0.59309233	     -1.06227037	      0.22939290	      0.46509481	     -0.04493291	      1.16016398	     -0.27086225	      0.12042113	     -0.01655638	      1.88306322	     -0.01606345	     -0.00464751	      0.00786367
      8.73284167	      2.51275693	     -0.09928024	     -0.30920949	      2.53616303	      1.16421802	      0.14109763	      0.01548912	     -0.01100210	      0.26038515	     -0.04958585	      0.69132835	      0.02221647	      0.46647968	     -1.03395481	      0.75741934	     -0.00803551	     -0.60518173	     -1.09467191	      0.22419001	      0.31748785	     -0.04434902	      1.27633378	     -0.29682789	      0.23779026	      0.02590842	      1.79843509	     -0.00698515	      0.00451771	      0.01508425
      8.76617467	      2.53511295	     -0.09944079	     -0.31339261	      2.53632813	      1.16419061	      0.14074044	      0.02700558	     -0.03503347	      0.26114294	     -0.05135761	      0.69288676	      0.00842249	      0.46475189	     -1.02852072	      0.76516375	     -0.01392880	     -0.59713135	     -1.12604278	      0.19355018	      0.16254507	     -0.04273417	      1.42675752	     -0.35324886	      0.34312387	      0.00150564	      1.74542376	      0.01175435	      0.00130042	      0.03947194
      8.79950767	      2.54584947	     -0.09690787	     -0.31336133	      2.53592313	      1.16417714	      0.14088479	      0.02932123	     -0.03282477	      0.26073161	     -0.05584317	      0.70428422	      0.00861280	      0.46729878	     -1.02710002	      0.74788535	     -0.01394942	     -0.57718107	     -1.12112478	      0.16275256	      0.01021924	     -0.04234719	      1.54515130	     -0.40987875	      0.45515230	     -0.02347240	      1.64576090	      0.01140613	     -0.01192915	      0.03676960
      8.83284067	      2.55246130	     -0.09889680	     -0.31098795	      2.53533160	      1.16434084	      0.14090210	      0.03645764	     -0.02220080	      0.26014087	     -0.06168009	      0.71442600	      0.01598017	      0.46191049	     -1.02477694	      0.72654997	     -0.02040045	     -0.56191559	     -1.08702367	      0.14410268	     -0.11883806	     -0.04149199	      1.64462724	     -0.43836327	      0.54777377	     -0.00865884	      1.54677439	     -0.00663369	      0.01092105	      0.01036955
      8.86617367	      2.57636263	     -0.09129450	     -0.30953453	      2.53513361	      1.16422100	      0.14145784	      0.03644714	     -0.03620885	      0.25811961	     -0.07178580	      0.71048305	      0.01295849	      0.46360966	     -1.03062519	      0.72310550	     -0.02302049	     -0.53409700	     -1.06369101	      0.14016482	     -0.22597534	     -0.03912057	      1.78983485	     -0.43204197	      0.62508718	     -0.00854358	      1.46234772	     -0.00699524	      0.00264944	      0.00038410
      8.89950667	      2.59350562	     -0.09305636	     -0.30947204	      2.53717328	      1.16389870	      0.14091764	      0.03684809	     -0.03750251	      0.25365626	     -0.08036020	      0.70166059	     -0.01144065	      0.43914401	     -1.03723731	      0.74123300	     -0.02516936	     -0.53000678	     -1.08292354	      0.15087998	     -0.31827326	     -0.03759176	      1.90417033	     -0.42376434	      0.71366262	     -0.00341506	      1.32458810	      0.01400892	     -0.01311462	      0.01211218
      8.93283967	      2.60369277	     -0.09442484	     -0.31635542	      2.54058373	      1.16364685	      0.13961405	      0.03109538	     -0.03721722	      0.25302787	     -0.07866948	      0.71247311	     -0.01305529	      0.41604873	     -1.03604369	      0.77090113	     -0.02553197	     -0.53540535	     -1.11328583	      0.15939960	     -0.41153899	     -0.03509058	      1.95690310	     -0.47250697	      0.77930199	      0.01961234	      1.22067278	      0.01826046	      0.01536181	      0.02193116
      8.96617267	      2.61861692	     -0.09511841	     -0.32140089	      2.54332088	      1.16352697	      0.13676931	      0.02512079	     -0.03652025	      0.25307280	     -0.07646297	      0.72177430	      0.02048806	      0.40310554	     -1.02116197	      0.78829631	     -0.02051019	     -0.54370679	     -1.11170164	      0.15493252	     -0.52044263	     -0.03278831	      1.96284712	     -0.52296424	      0.84426507	      0.00537837	      1.11291759	     -0.00832908	     -0.00628700	      0.02157165
      8.99950567	      2.63550540	     -0.09382860	     -0.31918332	      2.54435179	      1.16323708	      0.13254048	      0.01571755	     -0.04084671	      0.25136218	     -0.07876024	      0.70128790	      0.01204196	      0.38382061	     -1.01483313	      0.78557293	     -0.02096254	     -0.55467673	     -1.07342915	      0.13563656	     -0.63570547	     -0.03064714	      1.98537987	     -0.53713421	      0.91058173	     -0.02567866	      1.00042496	     -0.01900245	     -0.00647148	      0.01115187
      9.03283867	      2.65207981	     -0.09515644	     -0.31546899	      2.54415785	      1.16254902	      0.12812046	      0.00889117	     -0.04356100	      0.25425582	     -0.08701562	      0.67735679	     -0.00797080	      0.36582328	     -1.02834362	      0.77887696	     -0.01986688	     -0.57093923	     -1.04391893	      0.11704779	     -0.74005932	     -0.03032958	      2.00064251	     -0.52992071	      0.96920067	      0.02474678	      0.92553379	      0.00063657	      0.01474166	      0.00451601
      9.06617167	      2.65893703	     -0.09534683	     -0.30812712	      2.54332078	      1.16104100	      0.12558548	      0.00460027	     -0.04573160	      0.25096357	     -0.09483654	      0.67285975	      0.00389317	      0.36987118	     -1.05351946	      0.77565758	     -0.02294728	     -0.58867222	     -1.06058545	      0.11442631	     -0.81065622	     -0.02892768	      2.01682491	     -0.54377446	      1.01967148	     -0.00771157	      0.84099414	      0.01026061	     -0.00245984	      0.01541739
      9.09950467	      2.65313151	     -0.09358870	     -0.30963665	      2.54243296	      1.15974025	      0.12580574	      0.00324777	     -0.04326203	      0.25357406	     -0.08830735	      0.68860533	      0.02042154	      0.38819621	     -1.06189840	      0.77494832	     -0.01992643	     -0.59878238	     -1.10231710	      0.12736881	     -0.85613791	     -0.02595729	      2.02949166	     -0.59206050	      1.03849528	     -0.01199507	      0.77114349	     -0.00461303	     -0.00775081	      0.01541582
      9.13283767	      2.64525105	     -0.09013397	     -0.31502819	      2.54070384	      1.15946407	      0.12731601	      0.00469395	     -0.04453314	      0.26258344	     -0.07939833	      0.68933177	      0.00055635	      0.40332705	     -1.03842476	      0.76554785	     -0.01908212	     -0.59953722	     -1.11663759	      0.13589881	     -0.87172757	     -0.02283049	      2.03623174	     -0.58107741	      1.03538168	     -0.00344193	      0.71933846	     -0.01974400	      0.01222641	      0.00994194
      9.16617067	      2.64101207	     -0.08954616	     -0.31469722	      2.53871604	      1.15954088	      0.12823715	      0.00962545	     -0.04811983	      0.26501767	     -0.07611875	      0.67655521	     -0.02331317	      0.41496100	     -1.00919120	      0.74527717	     -0.02477225	     -0.60167153	     -1.09235687	      0.12218406	     -0.86667516	     -0.02313581	      2.04719065	     -0.56317752	      1.03664484	     -0.00436997	      0.67407655	     -0.00539259	     -0.00239725	      0.02021191
      9.19950367	      2.63841250	     -0.10205235	     -0.31846237	      2.53839001	      1.15944011	      0.12840990	      0.03173174	     -0.04465432	      0.26777983	     -0.07049243	      0.69033325	     -0.00903414	      0.42000316	     -1.00975828	      0.73607155	     -0.02356074	     -0.61829117	     -1.06813500	      0.10097899	     -0.87194269	     -0.02542559	      2.04586138	     -0.59132094	      1.03034853	      0.02029140	      0.67590019	      0.00809833	     -0.01123220	      0.03254401
      9.23283667	      2.63495977	     -0.09666115	     -0.32473526	      2.53803070	      1.15872229	      0.13100537	      0.03245295	     -0.04491721	      0.26983079	     -0.05936245	      0.71742330	     -0.01186835	      0.44560523	     -1.04935304	      0.73685013	     -0.02659409	     -0.60892992	     -1.06687286	      0.08704731	     -0.88870860	     -0.02701125	      2.04648868	     -0.60016630	      1.02941513	     -0.01916404	      0.66213090	      0.01563238	      0.01176262	      0.02572116
      9.26616967	      2.63708260	     -0.09351603	     -0.32666202	      2.53706980	      1.15828782	      0.13330363	      0.03819234	     -0.04627254	      0.27043497	     -0.05604146	      0.71892599	     -0.02780508	      0.45989582	     -1.06328357	      0.74145441	     -0.02159423	     -0.59795367	     -1.08980992	      0.10619623	     -0.89451762	     -0.02683593	      2.04011902	     -0.57374603	      1.00964151	     -0.00017408	      0.70823924	      0.00366444	      0.00031940	      0.01582858
      9.29950267	      2.63281895	     -0.09083676	     -0.31626706	      2.53547182	      1.15840767	      0.13422805	      0.03686608	     -0.04730382	      0.26274885	     -0.06676204	      0.70515244	     -0.01867324	      0.46849036	     -1.03253933	      0.73715714	     -0.03215475	     -0.59408891	     -1.10434521	      0.13953491	     -0.85757118	     -0.02669859	      2.03391348	     -0.57066160	      0.98552360	      0.01575147	      0.73546391	     -0.00096260	     -0.00891550	      0.01894343
      9.33283567	      2.61663831	     -0.09372656	     -0.31402006	      2.53609257	      1.15973637	      0.13405847	      0.03318189	     -0.04332275	      0.26101253	     -0.06864884	      0.70002084	     -0.02459742	      0.45064741	     -0.99765210	      0.72764677	     -0.02391184	     -0.59437383	     -1.09992367	      0.15806640	     -0.79750010	     -0.02813874	      2.02591399	     -0.56457060	      0.91954616	     -0.00988383	      0.79244984	      0.00469777	      0.01165014	      0.01289502
      9.36616867	      2.60458777	     -0.09754923	     -0.32365067	      2.53896260	      1.16171196	      0.13328080	      0.02917876	     -0.04341699	      0.26610330	     -0.05744030	      0.72206787	     -0.01342734	      0.42756456	     -0.99997110	      0.74671707	     -0.02725983	     -0.60154435	     -1.07953857	      0.15116901	     -0.73524928	     -0.03089884	      2.01483920	     -0.54751642	      0.82555619	     -0.01163459	      0.84488500	      0.00931855	     -0.00165092	      0.00230006
      9.39950167	      2.59561552	     -0.10092577	     -0.32709270	      2.54200801	      1.16336663	      0.13223703	      0.02493541	     -0.04499632	      0.26152824	     -0.05143391	      0.73607988	     -0.01331310	      0.40006060	     -1.03372756	      0.76380428	     -0.02346045	     -0.60569104	     -1.06501247	      0.13968750	     -0.65844316	     -0.03329099	      1.99851520	     -0.52747719	      0.72615649	     -0.00519127	      0.90426458	      0.00385389	     -0.01130303	      0.02058701
      9.43283467	      2.58683607	     -0.10129965	     -0.32420357	      2.54344314	      1.16462566	      0.13200652	      0.01877363	     -0.04291243	      0.25504599	     -0.05676367	      0.73497671	     -0.01037121	      0.38108315	     -1.05183618	      0.77571433	     -0.01661937	     -0.60065498	     -1.06623130	      0.15039238	     -0.57325686	     -0.03467524	      1.98489833	     -0.49470124	      0.62504228	     -0.00952498	      0.99982355	     -0.00793095	      0.00890907	      0.04386582
      9.46616767	      2.58448593	     -0.09175836	     -0.31961334	      2.54283584	      1.16561743	      0.13331013	      0.00383570	     -0.04016578	      0.25046699	     -0.06083276	      0.72179362	      0.01173989	      0.38813786	     -1.03364388	      0.79234718	     -0.01997498	     -0.57887969	     -1.07308361	      0.18603503	     -0.49277311	     -0.03603418	      1.96613452	     -0.46168923	      0.53829676	      0.00692784	      1.07415469	     -0.00981966	     -0.00182094	      0.02506452
      9.49950067	      2.57714766	     -0.08475807	     -0.31344176	      2.54170651	      1.16640694	      0.13479343	     -0.00762184	     -0.03772408	      0.24654122	     -0.06633277	      0.69663018	      0.01356267	      0.39042430	     -1.00303694	      0.80383483	     -0.02445357	     -0.56005136	     -1.07667241	      0.23352496	     -0.39370377	     -0.03655635	      1.95285421	     -0.44580431	      0.43766620	      0.01650778	      1.19346080	     -0.00279955	     -0.00395285	     -0.00279270
      9.53283367	      2.56380102	     -0.08387235	     -0.30828813	      2.54148437	      1.16693647	      0.13631458	     -0.01195603	     -0.03135168	      0.24137445	     -0.07128856	      0.67996419	      0.00247405	      0.38565999	     -1.00147600	      0.80712846	     -0.01456223	     -0.54759825	     -1.07309153	      0.26813048	     -0.27098671	     -0.03784424	      1.91633309	     -0.43184071	      0.34492510	     -0.00260848	      1.27576308	      0.00227713	      0.00774054	     -0.00315505
      9.56616667	      2.54830849	     -0.08362572	     -0.31124309	      2.54217777	      1.16736531	      0.13839892	     -0.01322133	     -0.02930112	      0.23865000	     -0.06357876	      0.69391504	      0.01698638	      0.39282554	     -1.03209928	      0.82449746	     -0.01942998	     -0.54349128	     -1.05815669	      0.27598996	     -0.13600848	     -0.03896226	      1.81974473	     -0.41787446	      0.23610047	     -0.02049986	      1.36190337	      0.00048295	      0.00306050	      0.01266485
      9.59949967	      2.52654592	     -0.09120082	     -0.31681109	      2.54271280	      1.16767952	      0.14023796	     -0.00574863	     -0.01559755	      0.23924007	     -0.05001533	      0.70656126	      0.02207553	      0.39210809	     -1.05316174	      0.83609726	     -0.01371935	     -0.54998865	     -1.04755806	      0.27025240	     -0.00849227	     -0.04051621	      1.69152576	     -0.39607879	      0.12247626	     -0.00508619	      1.45696309	     -0.00713988	     -0.01123819	      0.02527257
      9.63283267	      2.51037849	     -0.09486507	     -0.31566306	      2.54093992	      1.16751118	      0.14225749	      0.00159109	     -0.00352573	      0.23863004	     -0.04413844	      0.69219196	      0.01744154	      0.40125554	     -1.03818132	      0.82709279	      0.01141680	     -0.54403650	     -1.04810854	      0.27220018	      0.10661296	     -0.04166585	      1.61221547	     -0.35786820	      0.02635889	      0.00246612	      1.52804050	     -0.01148603	      0.00187101	      0.02938034
      9.66616567	      2.48044333	     -0.09237612	     -0.30626202	      2.53688913	      1.16669386	      0.14472257	     -0.00406431	      0.02387946	      0.23673948	     -0.04464028	      0.67403272	      0.01622097	      0.42491821	     -1.00619442	      0.81356749	     -0.00013625	     -0.54401957	     -1.05550887	      0.29253526	      0.22709731	     -0.04250016	      1.50378609	     -0.32408409	     -0.05968118	      0.01519458	      1.60792316	      0.00065646	      0.00629129	      0.01839073
      9.69949867	      2.45904487	     -0.08491349	     -0.29748084	      2.53254364	      1.16523765	      0.14739184	     -0.00922720	      0.03306452	      0.23427617	     -0.04349138	      0.66551628	      0.02885889	      0.46274112	     -0.99827333	      0.80490588	     -0.01399419	     -0.53762146	     -1.06684822	      0.32936420	      0.36624108	     -0.04230258	      1.34804790	     -0.29842275	     -0.15771423	      0.01143343	      1.68772166	      0.01078186	      0.00000630	      0.00361756
      9.73283167	      2.44890784	     -0.08779535	     -0.29608723	      2.53036181	      1.16365085	      0.14891136	      0.00319327	      0.03315166	      0.23463081	     -0.03892291	      0.65314171	      0.01211885	      0.47520182	     -1.02529587	      0.80227491	     -0.00134058	     -0.53815704	     -1.07609655	      0.37807220	      0.48671619	     -0.04244174	      1.27485645	     -0.28637528	     -0.25249435	      0.01414061	      1.71378892	      0.00105312	     -0.00357398	      0.00689092
      9.76616467	      2.43572005	     -0.10093929	     -0.29570245	      2.52983991	      1.16239050	      0.14867930	      0.02326770	      0.03700335	      0.23505909	     -0.03372720	      0.65293783	      0.02003618	      0.47282674	     -1.05237586	      0.79787135	      0.01068893	     -0.55630842	     -1.06797153	      0.40517375	      0.61383888	     -0.04241996	      1.14869518	     -0.28559007	     -0.34430800	      0.01353854	      1.74907772	     -0.00658990	      0.00305906	      0.02260309
      9.79949767	      2.41895425	     -0.09545897	     -0.29447052	      2.52854782	      1.16153322	      0.14897768	      0.01257179	      0.04321608	      0.23436797	     -0.02619614	      0.65304687	      0.02820747	      0.48818071	     -1.05810850	      0.78281611	      0.01159732	     -0.55207840	     -1.04276897	      0.38955401	      0.72099230	     -0.04299253	      1.00679350	     -0.29442643	     -0.41928175	      0.00131969	      1.80337837	      0.00852045	     -0.00310995	      0.03160810
      9.83283067	      2.41724344	     -0.09103890	     -0.29267281	      2.52743494	      1.16111753	      0.14881602	      0.00732156	      0.04327092	      0.23536645	     -0.02546605	      0.62491797	      0.02236037	      0.49042047	     -1.03164734	      0.77723925	      0.02277525	     -0.54205910	     -1.04052272	      0.38975611	      0.79901980	     -0.04346838	      0.93768132	     -0.28209311	     -0.45374820	     -0.02553155	      1.80387025	      0.01260330	     -0.00595258	      0.02920245
      9.86616367	      2.41738403	     -0.09585802	     -0.28906242	      2.52740117	      1.16038600	      0.14833099	      0.01496059	      0.04453845	      0.23217865	     -0.02346522	      0.60200769	      0.02904793	      0.47894148	     -1.01084383	      0.79642448	      0.01169884	     -0.55080255	     -1.06950542	      0.42465658	      0.89886314	     -0.04309095	      0.78173756	     -0.26539246	     -0.47939570	      0.00003157	      1.81345521	     -0.00185089	      0.00819174	      0.01445923
      9.89949667	      2.41379723	     -0.08365585	     -0.29086222	      2.52733787	      1.15958024	      0.14958509	     -0.00342062	      0.04389894	      0.23032027	     -0.01764081	      0.60592584	      0.02620136	      0.48553359	     -1.03768163	      0.80440217	      0.01209684	     -0.53154645	     -1.08858924	      0.45339955	      0.96281858	     -0.04287307	      0.72260796	     -0.24393524	     -0.51641451	      0.01093634	      1.85080843	     -0.00196967	      0.00063768	      0.00892175
      9.93282967	      2.39800668	     -0.07712611	     -0.28751897	      2.52766729	      1.15928278	      0.14958692	     -0.01963895	      0.04899610	      0.22680560	     -0.02017540	      0.61736551	      0.02826552	      0.47974705	     -1.07157049	      0.78459765	      0.02255025	     -0.51975963	     -1.07869693	      0.43305370	      1.04574003	     -0.04305484	      0.60907282	     -0.21877174	     -0.54892304	      0.00628876	      1.81991958	      0.00081842	     -0.00372850	      0.01966870
      9.96616267	      2.38865751	     -0.08420798	     -0.28207942	      2.52905553	      1.15948521	      0.14728178	     -0.01946848	      0.05043088	      0.22114143	     -0.02382297	      0.60916515	      0.03219441	      0.44855386	     -1.07204728	      0.76955705	      0.02190867	     -0.53104119	     -1.05459371	      0.43598682	      1.10537716	     -0.04292654	      0.55032650	     -0.21141840	     -0.58246205	      0.02184569	      1.79325025	      0.00385599	      0.00331203	      0.03063959
      9.99949567	      2.38708369	     -0.08519583	     -0.28060751	      2.53024822	      1.15962753	      0.14563427	     -0.02510179	      0.04584455	      0.22047586	     -0.02596374	      0.59614115	      0.03009809	      0.42506035	     -1.05207075	      0.76821699	      0.01688311	     -0.53379114	     -1.04724376	      0.47973089	      1.14970943	     -0.04210037	      0.48403629	     -0.21704113	     -0.61420690	      0.01265920	      1.82442627	      0.00601422	     -0.00096598	      0.02266074
     10.03282867	      2.38121765	     -0.08150945	     -0.27932387	      2.53077950	      1.15978500	      0.14543723	     -0.03348957	      0.05067544	      0.21914040	     -0.02366873	      0.59622859	      0.03363559	      0.41732579	     -1.03871032	      0.76437714	      0.02527093	     -0.52522645	     -1.07049630	      0.45446561	      1.18001311	     -0.04198360	      0.40810889	     -0.23804682	     -0.61017866	      0.01090560	      1.79926573	     -0.00914637	     -0.00650115	      0.00213778
     10.06616167	      2.38316020	     -0.08291815	     -0.27610349	      2.53121646	      1.15964925	      0.14576071	     -0.02851712	      0.04932411	      0.21619279	     -0.03142365	      0.59720202	      0.03354797	      0.41187070	     -1.04978536	      0.77310121	      0.02150535	     -0.52376014	     -1.10073857	      0.44967713	      1.19082087	     -0.04169247	      0.40334491	     -0.23778591	     -0.57784520	     -0.01738726	      1.76689354	     -0.01977870	      0.00609680	      0.00964583
     10.09949467	      2.38693080	     -0.08006429	     -0.27334835	      2.53104628	      1.15920624	      0.14730105	     -0.02823799	      0.04820309	      0.20795573	     -0.03053307	      0.60667277	      0.03259106	      0.42231461	     -1.07790431	      0.77360628	      0.01858932	     -0.51350658	     -1.10340578	      0.47680209	      1.20644609	     -0.04096377	      0.32902864	     -0.24584433	     -0.55507851	     -0.00474666	      1.80990123	      0.00115686	      0.00038386	      0.02171013
     10.13282767	      2.38674845	     -0.08525068	     -0.27685717	      2.53038970	      1.15965886	      0.14854060	     -0.01570922	      0.05137857	      0.21207340	     -0.02791354	      0.61779171	      0.03254826	      0.42811168	     -1.08113250	      0.76320699	      0.02613740	     -0.51002415	     -1.07445255	      0.43890247	      1.18177316	     -0.04069969	      0.35687582	     -0.24061556	     -0.53827747	      0.00727380	      1.80225234	      0.01170690	     -0.00465924	      0.01846785
     10.16616067	      2.38933838	     -0.09037153	     -0.27465126	      2.52839547	      1.15977113	      0.14982599	      0.00331378	      0.05061764	      0.21224263	     -0.03060551	      0.61396229	      0.03196858	      0.44056026	     -1.06170594	      0.75288259	      0.02065714	     -0.51047883	     -1.04911003	      0.45478424	      1.18295744	     -0.03984383	      0.31227062	     -0.22805437	     -0.52205201	      0.01313337	      1.76621400	      0.00030060	      0.00414057	      0.01690866
     10.19949367	      2.39038602	     -0.08857585	     -0.27501015	      2.52619495	      1.15926706	      0.15161710	      0.01084890	      0.04864880	      0.21384998	     -0.03030146	      0.61683151	      0.02807083	      0.46497793	     -1.04921648	      0.75028373	      0.02045134	     -0.50498635	     -1.05996411	      0.46490638	      1.15288454	     -0.03903049	      0.36715977	     -0.23089804	     -0.52716260	      0.01393842	      1.81732608	     -0.00355999	      0.00261109	      0.01600201
     10.23282667	      2.38593584	     -0.09362871	     -0.27203644	      2.52493926	      1.15849100	      0.15227742	      0.02342028	      0.05402339	      0.21464885	     -0.03494391	      0.62598916	      0.03236230	      0.48129610	     -1.05236540	      0.74905236	      0.02475955	     -0.51474341	     -1.09797804	      0.42980776	      1.14418085	     -0.03858177	      0.35718348	     -0.24977124	     -0.51056112	      0.01312880	      1.83022865	     -0.00475545	     -0.00621234	      0.01785766
     10.26615967	      2.39448382	     -0.09041434	     -0.26757536	      2.52406566	      1.15801150	      0.15241506	      0.02406833	      0.04905971	      0.21244530	     -0.04126397	      0.62275776	      0.02624185	      0.50100927	     -1.06916207	      0.75019765	      0.02176218	     -0.51675630	     -1.11332120	      0.43423223	      1.10115473	     -0.03794573	      0.43929154	     -0.27847697	     -0.46342197	      0.00708659	      1.80387676	      0.00989853	     -0.00267817	      0.02296780
     10.29949267	      2.40133320	     -0.09501159	     -0.26873172	      2.52485954	      1.15810631	      0.15156879	      0.02841349	      0.05042618	      0.21481983	     -0.04000910	      0.62568110	      0.02987850	      0.50413457	     -1.07601803	      0.75223268	      0.01937719	     -0.53158830	     -1.09580650	      0.43750570	      1.06412404	     -0.03699343	      0.45093747	     -0.29055982	     -0.42124612	     -0.02412909	      1.86059561	      0.01810840	      0.00634123	      0.01420392
     10.33282567	      2.41249165	     -0.09408106	     -0.27636786	      2.52623332	      1.15901161	      0.15076046	      0.02408223	      0.05023112	      0.22250407	     -0.03398692	      0.62524435	      0.02630237	      0.50322947	     -1.06883103	      0.75317206	      0.02795165	     -0.53444982	     -1.06041321	      0.41477027	      0.99158607	     -0.03690482	      0.54539641	     -0.30494246	     -0.37237231	     -0.00775592	      1.91527097	      0.00539611	     -0.00304709	      0.00551660
     10.36615867	      2.42310156	     -0.09547864	     -0.28010958	      2.52782478	      1.15994404	      0.14969752	      0.02294426	      0.04804918	      0.22589208	     -0.03439552	      0.62135490	      0.02904521	      0.49493374	     -1.05521014	      0.76667458	      0.02077899	     -0.54464856	     -1.05103815	      0.39556370	      0.93908078	     -0.03654660	      0.59778268	     -0.29050842	     -0.31237468	     -0.01640582	      1.90042586	     -0.01309040	     -0.00291405	      0.01809971
     10.39949167	      2.43120093	     -0.09182226	     -0.28635938	      2.52971231	      1.16043027	      0.14939207	      0.00990066	      0.04811765	      0.22765374	     -0.03022265	      0.62735136	      0.02602154	      0.48834693	     -1.05846105	      0.78426392	      0.02822532	     -0.54343504	     -1.08094783	      0.39384870	      0.86935043	     -0.03630282	      0.69686265	     -0.27997927	     -0.27004684	     -0.00496257	      1.94226179	     -0.00400109	      0.00286637	      0.03339288
     10.43282467	      2.43796676	     -0.08407447	     -0.28972786	      2.53101630	      1.16096175	      0.14870848	     -0.00926309	      0.04712580	      0.23116700	     -0.03107292	      0.63650343	      0.03000593	      0.48554796	     -1.06957736	      0.79915633	      0.02299149	     -0.53851694	     -1.10818235	      0.38344802	      0.80141167	     -0.03651272	      0.78736211	     -0.28459689	     -0.22586380	      0.02284099	      1.93892512	      0.01191573	      0.00148465	      0.03011148
     10.46615767	      2.44321135	     -0.08265752	     -0.28803768	      2.53235859	      1.16176931	      0.14661634	     -0.01973811	      0.04545856	      0.23139503	     -0.03531088	      0.63250801	      0.02593477	      0.46673391	     -1.07313886	      0.79368802	      0.02566437	     -0.53814114	     -1.10658243	      0.36183649	      0.73305459	     -0.03607967	      0.88237674	     -0.28744969	     -0.18553071	      0.00144772	      1.96916511	      0.00983083	     -0.00153973	      0.01518662
     10.49949067	      2.45604091	     -0.08385532	     -0.28674072	      2.53378002	      1.16305229	      0.14408593	     -0.02322598	      0.04466630	      0.23359000	     -0.04367936	      0.62523181	      0.03044330	      0.44559801	     -1.06674830	      0.78807991	      0.02253831	     -0.53824939	     -1.07869639	      0.34910904	      0.64512391	     -0.03737733	      1.00760222	     -0.30260994	     -0.11860057	     -0.00482896	      1.95059682	     -0.01066630	     -0.00303235	      0.00404572
     10.53282367	      2.47107976	     -0.08506358	     -0.29169947	      2.53597805	      1.16417168	      0.14279455	     -0.02564218	      0.04240180	      0.23604178	     -0.04498057	      0.62980897	      0.02923853	      0.42697654	     -1.06804498	      0.79577217	      0.02118171	     -0.53503542	     -1.06404928	      0.33631053	      0.55321641	     -0.03735933	      1.09019590	     -0.32005237	     -0.04520225	     -0.00543362	      1.97359496	     -0.01751504	      0.00096942	      0.00710920
     10.56615667	      2.49099981	     -0.08452710	     -0.30266425	      2.53839941	      1.16492859	      0.14314065	     -0.02712056	      0.03862680	      0.23905405	     -0.04029727	      0.64609767	      0.02539866	      0.41824779	     -1.07714965	      0.82138795	      0.02191233	     -0.52570886	     -1.08105688	      0.32515054	      0.44031255	     -0.03818238	      1.19804109	     -0.32418625	      0.04000578	     -0.00949379	      1.98036277	     -0.00214688	      0.00008142	      0.02210391
     10.59948967	      2.50802716	     -0.08663292	     -0.30928485	      2.53979973	      1.16527112	      0.14387273	     -0.02044132	      0.03620440	      0.23910371	     -0.03842703	      0.66216561	      0.02775163	      0.41673783	     -1.07865335	      0.84414392	      0.01408789	     -0.52190231	     -1.10744325	      0.30740925	      0.33267092	     -0.03991511	      1.29572467	     -0.31414140	      0.12699088	     -0.01424199	      1.96653352	      0.00600434	      0.00306635	      0.03390277
     10.63282267	      2.51695935	     -0.08433978	     -0.30968480	      2.53937858	      1.16533992	      0.14485215	     -0.01706213	      0.03507688	      0.23872862	     -0.04241439	      0.67208020	      0.02264731	      0.42620239	     -1.07033285	      0.83757554	      0.01186503	     -0.51220121	     -1.11047765	      0.28049169	      0.23558117	     -0.04108150	      1.38687188	     -0.31089942	      0.20411596	     -0.00517333	      1.97922323	      0.00193014	      0.00118250	      0.02737340
     10.66615567	      2.52226440	     -0.08345199	     -0.30588570	      2.53817305	      1.16521742	      0.14518673	     -0.01027369	      0.03072466	      0.23781866	     -0.04940338	      0.67799922	      0.01810302	      0.43789672	     -1.05919598	      0.81615228	      0.00493366	     -0.50996398	     -1.08961385	      0.25501000	      0.14710737	     -0.04234028	      1.48503720	     -0.32119503	      0.27242699	      0.00490236	      1.97961762	     -0.00835483	      0.00193306	      0.00870127
     10.69948867	      2.52674629	     -0.09184376	     -0.30292773	      2.53776642	      1.16476225	      0.14456438	      0.00623747	      0.02724314	      0.23759924	     -0.05618898	      0.68973178	      0.02198904	      0.44140963	     -1.05740324	      0.80648274	     -0.01281000	     -0.52993142	     -1.07622662	      0.24542608	      0.06249598	     -0.04394671	      1.57380470	     -0.33709201	      0.34344485	      0.01184202	      1.96636989	     -0.00872966	      0.00071647	     -0.00020088
     10.73282167	      2.53731269	     -0.09700842	     -0.30463173	      2.53810714	      1.16384548	      0.14446328	      0.01856491	      0.01561191	      0.23700333	     -0.05750040	      0.70286191	      0.01141700	      0.44727542	     -1.07224966	      0.80870043	     -0.01866556	     -0.54548719	     -1.08798261	      0.24801653	     -0.02351987	     -0.04471251	      1.63706271	     -0.34979247	      0.42163076	      0.00606875	      1.96726742	      0.00746904	     -0.00258643	      0.01065712
     10.76615467	      2.55477885	     -0.09145439	     -0.31035731	      2.53826808	      1.16271934	      0.14523347	      0.01865376	     -0.00151576	      0.23805403	     -0.05369384	      0.71383047	     -0.00387055	      0.46667812	     -1.08432593	      0.81212048	     -0.01150688	     -0.54322813	     -1.10777712	      0.25284412	     -0.12046279	     -0.04596086	      1.69574255	     -0.35166853	      0.51138360	     -0.00261450	      1.96451154	      0.01917136	     -0.00184296	      0.02516798
     10.79948767	      2.57146912	     -0.08478169	     -0.31292946	      2.53803808	      1.16185679	      0.14488354	      0.01815590	     -0.02680725	      0.23910092	     -0.05081110	      0.70902113	     -0.02229483	      0.48085066	     -1.07430676	      0.81517595	     -0.02430928	     -0.54917710	     -1.10816235	      0.25008978	     -0.20251690	     -0.04706618	      1.74217874	     -0.35330151	      0.59337947	     -0.02010102	      1.94918424	      0.00343317	      0.01093956	      0.02683717
     10.83282067	      2.57766291	     -0.09005301	     -0.31127051	      2.53813268	      1.16128948	      0.14230298	      0.02246254	     -0.03365239	      0.23960955	     -0.05022982	      0.70383026	     -0.02318890	      0.47472834	     -1.05068125	      0.80122156	     -0.02759892	     -0.57383483	     -1.09300714	      0.24276082	     -0.27691331	     -0.04833369	      1.79138870	     -0.35650544	      0.67150007	      0.00212376	      1.94281742	     -0.01056765	     -0.00962665	      0.01645599
     10.86615367	      2.57060352	     -0.08739270	     -0.30604515	      2.53807759	      1.16063138	      0.13975396	      0.00685024	     -0.03496908	      0.23910082	     -0.05327512	      0.71295879	     -0.01803270	      0.47377191	     -1.05009500	      0.76678927	     -0.02250644	     -0.58755847	     -1.07529376	      0.22627759	     -0.32438845	     -0.04955680	      1.81604244	     -0.38355274	      0.73962185	      0.01567929	      1.93122525	      0.00042391	     -0.00003788	      0.00753895
     10.89948667	      2.56288844	     -0.08062909	     -0.30315100	      2.53838773	      1.15992255	      0.13776852	     -0.01433106	     -0.03930404	      0.23818597	     -0.05160770	      0.72603869	     -0.02108501	      0.47152450	     -1.07135286	      0.74747070	     -0.02559265	     -0.59680670	     -1.07910162	      0.21965661	     -0.36053450	     -0.05037977	      1.84649540	     -0.39889464	      0.78789522	      0.00628707	      1.88383022	      0.01395318	      0.01036264	      0.00611999
     10.93281967	      2.56331144	     -0.08050956	     -0.30366383	      2.53903747	      1.15952270	      0.13563326	     -0.02258894	     -0.04248167	      0.23885706	     -0.04843158	      0.72835504	     -0.02218286	      0.45764286	     -1.08111418	      0.74956528	     -0.02783487	     -0.61066792	     -1.10362625	      0.23592398	     -0.39893518	     -0.05119871	      1.87559022	     -0.37728594	      0.81793455	      0.00629781	      1.83594641	      0.00432430	     -0.01393034	      0.01758664
     10.96615267	      2.56435133	     -0.07902368	     -0.30024846	      2.53900585	      1.15955191	      0.13337327	     -0.03166105	     -0.04491688	      0.23661958	     -0.04979293	      0.71431536	     -0.02360717	      0.44228586	     -1.06970070	      0.74422527	     -0.02857175	     -0.61594485	     -1.11379214	      0.25773875	     -0.42696464	     -0.05133239	      1.86498775	     -0.38671421	      0.83793238	      0.00377731	      1.82008798	     -0.01290766	     -0.00002879	      0.03375501
     10.99948567	      2.57373601	     -0.07865538	     -0.29662360	      2.53883329	      1.15977607	      0.13085234	     -0.03790941	     -0.04278181	      0.23524709	     -0.05234842	      0.69293006	     -0.01341512	      0.42922843	     -1.05259119	      0.73753157	     -0.02575202	     -0.61350042	     -1.09619341	      0.27183194	     -0.46707823	     -0.05201612	      1.87420044	     -0.41875044	      0.87077221	      0.01368203	      1.78300492	     -0.01654380	      0.00518883	      0.03003238
     11.03281867	      2.59242016	     -0.08225824	     -0.29441179	      2.53898005	      1.16001561	      0.12853197	     -0.03345969	     -0.04750087	      0.23352069	     -0.05354591	      0.66511660	     -0.01797423	      0.41088013	     -1.05656868	      0.74496617	     -0.03095467	     -0.61131285	     -1.06597915	      0.27393195	     -0.49987201	     -0.05236810	      1.89200556	     -0.43158814	      0.90088420	      0.01462163	      1.76180865	     -0.00411154	     -0.00499966	      0.01245818
     11.06615167	      2.60690946	     -0.07780933	     -0.29169489	      2.53851544	      1.16000938	      0.12872300	     -0.03587613	     -0.04624887	      0.22990646	     -0.05762229	      0.65187712	     -0.01996851	      0.41213643	     -1.08532346	      0.74679343	     -0.02890833	     -0.58867132	     -1.05095346	      0.26042330	     -0.51023647	     -0.05337112	      1.87732634	     -0.41236299	      0.92897143	      0.00602374	      1.76017832	      0.00626697	     -0.00437348	      0.00732073
     11.09948467	      2.61467288	     -0.07641931	     -0.28853691	      2.53786667	      1.15985915	      0.13032583	     -0.02836586	     -0.04407306	      0.22359986	     -0.06007374	      0.64762518	     -0.01117336	      0.41968052	     -1.10505393	      0.75444877	     -0.03163832	     -0.56895844	     -1.06131667	      0.25092135	     -0.49818989	     -0.05390174	      1.87251635	     -0.41697839	      0.93552170	     -0.02153444	      1.75712881	     -0.00423836	      0.01306819	      0.01594738
     11.13281767	      2.61820225	     -0.06936445	     -0.28877305	      2.53658186	      1.15999026	      0.13324523	     -0.02637148	     -0.04296861	      0.22066423	     -0.05638446	      0.63937691	     -0.01931392	      0.43409481	     -1.09652803	      0.75744443	     -0.03218717	     -0.54017102	     -1.07322232	      0.24874468	     -0.48481545	     -0.05457464	      1.89003192	     -0.43206645	      0.92119603	     -0.00857075	      1.73625740	     -0.01124119	     -0.00321022	      0.01792293
     11.16615067	      2.61603431	     -0.06843571	     -0.28929050	      2.53499530	      1.16060446	      0.13520184	     -0.02010782	     -0.04346702	      0.22139328	     -0.05269986	      0.62950829	     -0.02360979	      0.44098569	     -1.06267113	      0.75118546	     -0.03344748	     -0.52510863	     -1.06778785	      0.25760750	     -0.46575958	     -0.05465916	      1.88503949	     -0.42552444	      0.88573895	      0.01572149	      1.74630026	     -0.00063678	     -0.00592023	      0.01526476
     11.19948367	      2.60655634	     -0.07105772	     -0.28673542	      2.53369948	      1.16099350	      0.13570753	     -0.01615167	     -0.04140585	      0.22144514	     -0.05356479	      0.63106797	     -0.01759545	      0.44423282	     -1.04558648	      0.73315475	     -0.03441780	     -0.52545858	     -1.04971748	      0.26592895	     -0.45038411	     -0.05479689	      1.87670592	     -0.41489914	      0.85439187	      0.00758635	      1.76336183	      0.01821518	      0.01058924	      0.01814449
     11.23281667	      2.59717161	     -0.06977276	     -0.28415564	      2.53327528	      1.16074165	      0.13544616	     -0.01942108	     -0.04260092	      0.21972951	     -0.05322740	      0.64172016	     -0.02401195	      0.44780429	     -1.06895358	      0.71598302	     -0.03306053	     -0.53106152	     -1.03817539	      0.26454176	     -0.45093868	     -0.05525336	      1.89461501	     -0.41240970	      0.83500754	     -0.01964079	      1.76892622	      0.01334214	      0.00032185	      0.02154498
     11.26614967	      2.58926400	     -0.07292674	     -0.28239561	      2.53358600	      1.16040920	      0.13391014	     -0.01972760	     -0.04538009	      0.21910477	     -0.05192118	      0.65603975	     -0.02112435	      0.44517496	     -1.09274680	      0.70979432	     -0.03483318	     -0.55302583	     -1.04424659	      0.25813891	     -0.45245062	     -0.05574751	      1.89185024	     -0.39697818	      0.81236352	     -0.00994752	      1.79913788	     -0.00557117	     -0.00927151	      0.01928401
     11.29948267	      2.57300866	     -0.07429490	     -0.27774856	      2.53361624	      1.16040264	      0.13211556	     -0.02818740	     -0.04578733	      0.21839372	     -0.05402548	      0.66159609	     -0.02401197	      0.43999747	     -1.08435704	      0.69358549	     -0.03269825	     -0.57592873	     -1.05502761	      0.24776921	     -0.43330162	     -0.05614393	      1.87160781	     -0.38375572	      0.77718281	      0.01024705	      1.84333266	     -0.00940349	      0.00932090	      0.01593515
     11.33281567	      2.55546087	     -0.07651530	     -0.27491422	      2.53364870	      1.16078276	      0.13071811	     -0.03448368	     -0.04660983	      0.21943704	     -0.05425183	      0.66456821	     -0.01851119	      0.43545170	     -1.04543198	      0.68021705	     -0.03342764	     -0.59877563	     -1.05892266	      0.24385009	     -0.40207884	     -0.05656927	      1.89899539	     -0.36789988	      0.71982062	      0.01470486	      1.86492892	     -0.00504760	      0.00378499	      0.01229012
     11.36614867	      2.53483687	     -0.07951109	     -0.27749494	      2.53424091	      1.16146055	      0.13065860	     -0.03621399	     -0.04766400	      0.22301075	     -0.04963560	      0.67476349	     -0.02452886	      0.42875317	     -1.01808317	      0.67252814	     -0.03207514	     -0.61552436	     -1.05470069	      0.24664490	     -0.34964427	     -0.05663621	      1.91645411	     -0.35129799	      0.63310987	     -0.00727734	      1.89429807	     -0.00305669	     -0.01002831	      0.01386584
     11.39948167	      2.51705049	     -0.07894941	     -0.28358290	      2.53491337	      1.16198243	      0.13246062	     -0.03823365	     -0.04360156	      0.22619694	     -0.04289427	      0.70310518	     -0.01833306	      0.43543203	     -1.02967241	      0.67505739	     -0.03050526	     -0.61813969	     -1.04807490	      0.24901348	     -0.28941646	     -0.05682717	      1.89676079	     -0.32780421	      0.54225097	     -0.01622820	      1.93267326	     -0.00557158	     -0.00275761	      0.02325162
     11.43281467	      2.51512866	     -0.07615434	     -0.28883131	      2.53528124	      1.16218792	      0.13503691	     -0.03573719	     -0.04145866	      0.22600391	     -0.03893070	      0.71772312	     -0.02118333	      0.44811984	     -1.06023966	      0.69405802	     -0.03017767	     -0.60892264	     -1.04310865	      0.24814555	     -0.23871578	     -0.05716903	      1.90535253	     -0.30092081	      0.46841900	      0.00472834	      1.94852464	     -0.01155797	      0.00200238	      0.03188749
     11.46614767	      2.52462771	     -0.07210801	     -0.28990719	      2.53482450	      1.16250554	      0.13743109	     -0.03089158	     -0.04243984	      0.22284819	     -0.03915945	      0.70573187	     -0.02595984	      0.46261218	     -1.06744447	      0.71833520	     -0.03202525	     -0.59020485	     -1.03626287	      0.23946683	     -0.18819862	     -0.05755493	      1.91823745	     -0.27700223	      0.40244473	      0.02052107	      1.96296444	     -0.00785731	     -0.00492122	      0.02649410
     11.49948067	      2.52889877	     -0.06991706	     -0.28965841	      2.53388542	      1.16325901	      0.13959759	     -0.02667772	     -0.03420116	      0.22192301	     -0.04070803	      0.68615965	     -0.02030615	      0.47282801	     -1.04260960	      0.73579412	     -0.03001532	     -0.56762109	     -1.03031537	      0.22383250	     -0.12828012	     -0.05833151	      1.89319536	     -0.25454689	      0.32741101	     -0.00396997	      1.96731476	      0.00491006	     -0.00170437	      0.00810659
     11.53281367	      2.52839376	     -0.06593097	     -0.29491881	      2.53339626	      1.16412828	      0.14215232	     -0.02545859	     -0.02800319	      0.22532911	     -0.03809450	      0.67424478	     -0.02207004	      0.47849591	     -1.02460061	      0.75980657	     -0.03030385	     -0.54213894	     -1.02971762	      0.20718117	     -0.05902244	     -0.05858229	      1.88233762	     -0.24085312	      0.22419980	     -0.02062385	      1.97695906	      0.01354575	      0.00870683	     -0.00128419
     11.56614667	      2.52463818	     -0.06569666	     -0.30265695	      2.53384462	      1.16467498	      0.14452771	     -0.02120512	     -0.02050420	      0.22825800	     -0.03449787	      0.67886888	     -0.01965488	      0.47644195	     -1.03907984	      0.78953529	     -0.03165527	     -0.52454323	     -1.03519945	      0.20116413	      0.02178206	     -0.05899425	      1.89276313	     -0.21975325	      0.10773775	     -0.00493602	      1.98751989	      0.00742604	     -0.00176740	      0.01559466
     11.59947967	      2.51072022	     -0.06473724	     -0.30653616	      2.53438184	      1.16496372	      0.14665779	     -0.02494075	     -0.00795966	      0.22768164	     -0.03184125	      0.69070008	     -0.02112566	      0.46989630	     -1.07166192	      0.80444969	     -0.03049523	     -0.51060724	     -1.03476062	      0.20408868	      0.12004611	     -0.05905693	      1.85671615	     -0.17438692	     -0.00092548	     -0.01824235	      1.98785555	      0.00349545	     -0.00484453	      0.03442387
     11.63281267	      2.48582760	     -0.06964237	     -0.30944441	      2.53492835	      1.16524726	      0.14785840	     -0.03228823	      0.02808647	      0.22970457	     -0.02667037	      0.70429778	     -0.01453848	      0.45328892	     -1.08105361	      0.80926462	     -0.02899736	     -0.51132471	     -1.02887513	      0.22142933	      0.19736886	     -0.05948926	      1.83383022	     -0.11755541	     -0.08446443	     -0.00778070	      2.00105936	      0.00436948	     -0.00364298	      0.02647182
     11.66614567	      2.48274201	     -0.06874823	     -0.31147792	      2.53501224	      1.16550568	      0.14826320	     -0.03663288	      0.02834830	      0.23267713	     -0.02409155	      0.70075385	      0.01229432	      0.45097816	     -1.05952718	      0.81912962	     -0.02659004	     -0.50437711	     -1.02043952	      0.23162814	      0.28188157	     -0.05959379	      1.80948819	     -0.06157780	     -0.16138549	     -0.00503431	      2.00946313	      0.00346391	      0.01565645	      0.00524731
     11.69947867	      2.47637139	     -0.07127680	     -0.31247764	      2.53563135	      1.16550994	      0.14805897	     -0.03708556	      0.02750776	      0.23354808	     -0.02154291	      0.68410186	      0.00190023	      0.43438808	     -1.04018410	      0.83075974	     -0.02749943	     -0.50880722	     -1.02461750	      0.22772730	      0.36851665	     -0.06015705	      1.77936758	     -0.02073180	     -0.22768615	      0.00166775	      2.00960605	     -0.00326765	     -0.00731184	     -0.00036242
     11.73281167	      2.46122111	     -0.07031014	     -0.31837423	      2.53637317	      1.16510188	      0.14908454	     -0.04313670	      0.03135269	      0.23748208	     -0.01558669	      0.68954177	     -0.01864530	      0.42655557	     -1.05280933	      0.84176344	     -0.02634442	     -0.51137375	     -1.03765947	      0.21773248	      0.44934350	     -0.06091245	      1.74458887	      0.00412853	     -0.29363641	      0.01607470	      2.01978997	     -0.00952225	     -0.00410373	      0.01463941
     11.76614467	      2.44881128	     -0.07168304	     -0.32500193	      2.53636818	      1.16435926	      0.15093000	     -0.04102022	      0.03578252	      0.24023997	     -0.00519026	      0.71668271	      0.00162013	      0.43782041	     -1.07736326	      0.85392407	     -0.03174234	     -0.51616073	     -1.04419578	      0.22881944	      0.52283077	     -0.06130757	      1.70447679	      0.03771695	     -0.35707963	      0.00779473	      2.01344232	     -0.01338605	      0.01196584	      0.02882353
     11.79947767	      2.43813910	     -0.06808718	     -0.32749802	      2.53458277	      1.16343104	      0.15336020	     -0.04217486	      0.04069304	      0.24250136	      0.00103530	      0.73234922	      0.01135343	      0.46126555	     -1.08915597	      0.84536969	     -0.02707958	     -0.50752343	     -1.03444018	      0.25851650	      0.59230235	     -0.06224145	      1.66094359	      0.07648271	     -0.41410843	     -0.00668391	      2.02331252	     -0.00317249	     -0.01040042	      0.02930207
     11.83281067	      2.42612041	     -0.06562678	     -0.32526784	      2.53185872	      1.16247552	      0.15540675	     -0.03759910	      0.03865803	      0.24369264	      0.00256276	      0.71883089	     -0.01844358	      0.47460578	     -1.07630993	      0.83087307	     -0.03124081	     -0.50279136	     -1.02190320	      0.27131698	      0.66892536	     -0.06218916	      1.61619694	      0.11503161	     -0.46670400	     -0.01397820	      2.01587032	      0.00415949	      0.00118293	      0.01682439
     11.86614367	      2.41683544	     -0.05986035	     -0.32516870	      2.52900368	      1.16142902	      0.15779583	     -0.03707419	      0.04106718	      0.24711752	      0.00337617	      0.71863751	     -0.01932212	      0.50256330	     -1.05513383	      0.82227662	     -0.03081104	     -0.49316178	     -1.02822535	      0.27300134	      0.72906833	     -0.06329375	      1.60615353	      0.13638034	     -0.50798297	      0.02090746	      2.02137996	      0.00593162	      0.00448745	      0.00614822
     11.89947667	      2.40545455	     -0.05756619	     -0.32590592	      2.52746642	      1.16015965	      0.16008447	     -0.03507447	      0.04528343	      0.24737742	      0.00640487	      0.73389052	     -0.01291027	      0.52551412	     -1.05677920	      0.82420741	     -0.03107998	     -0.49291130	     -1.05308251	      0.26769178	      0.79239515	     -0.06396347	      1.55377472	      0.17483666	     -0.53843512	     -0.00392497	      2.01825261	      0.00483451	     -0.00374279	      0.01039632
     11.93280967	      2.40095173	     -0.05441435	     -0.32950618	      2.52749496	      1.15915864	      0.16174417	     -0.03686428	      0.04326303	      0.24682805	      0.01091508	      0.74354973	     -0.02798814	      0.53693622	     -1.08214657	      0.83257308	     -0.02941938	     -0.49366418	     -1.06528870	      0.28268904	      0.83931751	     -0.06405323	      1.51887602	      0.19663595	     -0.55906643	     -0.01183927	      2.01665792	      0.00743507	     -0.00346983	      0.02628047
     11.96614267	      2.40296918	     -0.05707923	     -0.33313678	      2.52856012	      1.15888798	      0.16158315	     -0.03526241	      0.04426009	      0.24715620	      0.01569757	      0.75046401	     -0.02165879	      0.53751044	     -1.09492053	      0.84180237	     -0.03224557	     -0.50455461	     -1.04904088	      0.31604844	      0.86017201	     -0.06565320	      1.52016487	      0.19509693	     -0.56946412	      0.01868954	      2.01828592	      0.00741986	      0.00125927	      0.03134279
     11.99947567	      2.40021291	     -0.05802302	     -0.33239828	      2.52951291	      1.15901636	      0.16052460	     -0.03951588	      0.04346778	      0.24682667	      0.01720796	      0.74167719	     -0.02699788	      0.52822220	     -1.08814113	      0.83688780	     -0.03062887	     -0.51289665	     -1.02257276	      0.30270200	      0.88761448	     -0.06551024	      1.46571180	      0.21173649	     -0.57530713	     -0.00510373	      2.01374013	      0.00648785	      0.00609649	      0.01919209
     12.03280867	      2.40147240	     -0.05974323	     -0.32960880	      2.53035482	      1.15905914	      0.15913789	     -0.04277263	      0.04633236	      0.24497234	      0.01496807	      0.73089436	     -0.01704400	      0.51909893	     -1.07195458	      0.83971300	     -0.02990974	     -0.52074595	     -1.02194317	      0.30260659	      0.90208531	     -0.06654836	      1.46569697	      0.22445202	     -0.57504942	     -0.01386451	      2.01814858	     -0.00113840	     -0.00921771	      0.01004794
     12.06614167	      2.40719015	     -0.05944517	     -0.32823466	      2.53133163	      1.15877043	      0.15854123	     -0.04413519	      0.04210352	      0.24256021	      0.01106399	      0.71668806	     -0.02603018	      0.50791935	     -1.07542039	      0.85655502	     -0.03174565	     -0.52269793	     -1.05045834	      0.32118828	      0.92098374	     -0.06680679	      1.47632545	      0.22513938	     -0.57549698	      0.00968311	      2.01239576	     -0.01096402	      0.00180822	      0.01361203
     12.09947467	      2.40842095	     -0.05856329	     -0.32880791	      2.53206361	      1.15853716	      0.15878882	     -0.04684132	      0.04413675	      0.24028015	      0.01282191	      0.72215612	     -0.02004657	      0.50355532	     -1.09357656	      0.86821444	     -0.03071241	     -0.51757743	     -1.07366627	      0.32628044	      0.93780034	     -0.06694152	      1.45134001	      0.22706382	     -0.58043192	      0.01480193	      2.01629596	     -0.01127829	      0.00643395	      0.01591727
     12.13280767	      2.41381339	     -0.05838184	     -0.33044305	      2.53218911	      1.15898539	      0.15898388	     -0.04559545	      0.04587682	      0.24047209	      0.01452876	      0.72441302	     -0.01193944	      0.50062836	     -1.10440235	      0.86921482	     -0.02944749	     -0.50496923	     -1.06156451	      0.31316582	      0.92938270	     -0.06727642	      1.46929685	      0.22297773	     -0.57792765	      0.00497237	      2.01109566	     -0.00403473	     -0.00883612	      0.01720653
     12.16614067	      2.42320338	     -0.05709466	     -0.32948970	      2.53147161	      1.15976149	      0.15917790	     -0.04108809	      0.04307523	      0.24019632	      0.01225278	      0.70806465	     -0.02309364	      0.49607737	     -1.10007492	      0.86116763	     -0.03141184	     -0.48669671	     -1.03100796	      0.31182451	      0.90896436	     -0.06703927	      1.49161740	      0.19745616	     -0.56201205	      0.01887048	      2.01617425	      0.00159416	      0.00001947	      0.01947525
     12.19947367	      2.42974539	     -0.05306698	     -0.32850610	      2.53006351	      1.16040509	      0.16013939	     -0.04018316	      0.04516877	      0.24063249	      0.01195508	      0.70300039	     -0.01781998	      0.50403394	     -1.08715858	      0.85484701	     -0.03313378	     -0.46570707	     -1.02544378	      0.32679765	      0.87815778	     -0.06704847	      1.48834061	      0.17415648	     -0.53444706	      0.00261269	      2.01372964	      0.00491876	      0.00699979	      0.01477037
     12.23280667	      2.43401860	     -0.05154689	     -0.33045968	      2.52939105	      1.16074894	      0.16095623	     -0.03759970	      0.04593145	      0.24240259	      0.01491724	      0.70769395	     -0.01469107	      0.50933772	     -1.08320337	      0.86114593	     -0.03294790	     -0.45444537	     -1.05881886	      0.31702589	      0.83296661	     -0.06671207	      1.51371563	      0.15021782	     -0.50783597	     -0.01828565	      2.01866664	      0.00537990	     -0.00138935	      0.01236992
     12.26613967	      2.43640538	     -0.05114789	     -0.33017981	      2.52926921	      1.16092583	      0.16086699	     -0.03558613	      0.04148134	      0.24223650	      0.01356372	      0.70920261	     -0.02539695	      0.50828359	     -1.08992732	      0.86382357	     -0.03279709	     -0.45304578	     -1.09369621	      0.29500643	      0.78520520	     -0.06598321	      1.55539179	      0.11317012	     -0.47882882	     -0.00543569	      2.01554248	      0.00504620	     -0.00114808	      0.02201398
     12.29947267	      2.43486390	     -0.05382501	     -0.32617224	      2.52920382	      1.16125356	      0.15966760	     -0.03490838	      0.04269280	      0.24014752	      0.00991582	      0.71680677	     -0.01618376	      0.50743818	     -1.08918476	      0.85017791	     -0.03275960	     -0.46258443	     -1.09400470	      0.30029682	      0.73439425	     -0.06562517	      1.57888876	      0.07883975	     -0.44628932	      0.00772754	      2.02009837	      0.00583152	      0.00158780	      0.02788001
     12.33280567	      2.43409393	     -0.05629869	     -0.32377851	      2.52943514	      1.16196423	      0.15777015	     -0.03657020	      0.03980795	      0.24086425	      0.00809614	      0.71771209	     -0.01758447	      0.50189671	     -1.07926116	      0.82943485	     -0.03235793	     -0.47640029	     -1.06245132	      0.30888573	      0.67309403	     -0.06453661	      1.60942526	      0.05433416	     -0.41577289	      0.00231826	      2.01855498	      0.00659134	      0.00226855	      0.01919064
     12.36613867	      2.43711245	     -0.06117578	     -0.32320051	      2.53036607	      1.16261530	      0.15534085	     -0.03516320	      0.03463383	      0.24317885	      0.00594863	      0.71553089	     -0.02206796	      0.49219833	     -1.06675241	      0.81841473	     -0.03085572	     -0.49741921	     -1.04323829	      0.30649023	      0.59952700	     -0.06339143	      1.66746443	      0.02782517	     -0.37950729	     -0.00194863	      2.02084207	      0.00131632	     -0.00314612	      0.01007249
     12.39947167	      2.44162793	     -0.06259346	     -0.32064987	      2.53137628	      1.16276173	      0.15333542	     -0.03831383	      0.03254058	      0.24207006	      0.00112989	      0.71955515	     -0.01512245	      0.49298916	     -1.06156234	      0.81892682	     -0.02949108	     -0.51673465	     -1.06361028	      0.29386740	      0.52350153	     -0.06251220	      1.70417280	     -0.01350223	     -0.32500422	      0.01170362	      2.01988361	     -0.00546618	     -0.00449377	      0.01353089
     12.43280467	      2.45015672	     -0.06493549	     -0.31903969	      2.53261340	      1.16268917	      0.15162098	     -0.03812302	      0.02973687	      0.23976511	     -0.00233512	      0.71896203	     -0.01713594	      0.49234946	     -1.06202050	      0.82977055	     -0.02692389	     -0.53523487	     -1.10141455	      0.28003067	      0.44121500	     -0.06133918	      1.73222486	     -0.05581062	     -0.26311835	      0.01292261	      2.02130643	     -0.00990114	      0.00366281	      0.02185561
     12.46613767	      2.46866481	     -0.06412047	     -0.32069314	      2.53325909	      1.16294259	      0.15021952	     -0.03750568	      0.02340143	      0.24076734	     -0.00404437	      0.71195433	     -0.01870353	      0.49794704	     -1.05793338	      0.84045701	     -0.02567028	     -0.54107940	     -1.10925948	      0.27455804	      0.33712344	     -0.06034810	      1.79253419	     -0.09444441	     -0.19986308	     -0.00045238	      2.01860317	     -0.00744700	     -0.00260839	      0.02293976
     12.49947067	      2.48952206	     -0.06444038	     -0.32040404	      2.53315514	      1.16349124	      0.14859680	     -0.03259823	      0.01588703	      0.24219188	     -0.00819300	      0.69673297	     -0.01950085	      0.50168710	     -1.04788915	      0.83809038	     -0.02667272	     -0.54075809	     -1.07834754	      0.27198077	      0.23523041	     -0.05895523	      1.82659912	     -0.13125911	     -0.14083948	     -0.01480177	      2.01946409	     -0.00206614	     -0.00285559	      0.01759294
     12.53280367	      2.50721790	     -0.06421186	     -0.31835871	      2.53262077	      1.16394792	      0.14724851	     -0.02858850	      0.01312528	      0.24265757	     -0.01413715	      0.68363441	     -0.01991268	      0.50460603	     -1.04366738	      0.82699384	     -0.02482436	     -0.53443636	     -1.04504590	      0.26881060	      0.13751372	     -0.05766680	      1.85345108	     -0.17188307	     -0.08163284	     -0.01032613	      2.01433489	      0.00283528	      0.00313342	      0.01387646
     12.56613667	      2.52399224	     -0.06514653	     -0.31801575	      2.53247435	      1.16397468	      0.14624161	     -0.02261712	      0.01068404	      0.24339721	     -0.01963255	      0.67954273	     -0.01662151	      0.50445616	     -1.04963013	      0.82919553	     -0.02481733	     -0.52972292	     -1.05121629	      0.26318540	      0.03978771	     -0.05645968	      1.90783080	     -0.20819896	     -0.02273306	     -0.00501840	      2.01249170	      0.00373977	      0.00198295	      0.01681620
     12.59946967	      2.54461692	     -0.06340910	     -0.31721193	      2.53259450	      1.16380914	      0.14526492	     -0.01746789	     -0.00627693	      0.24245372	     -0.02485134	      0.67215070	     -0.01775017	      0.50196711	     -1.05600128	      0.83864486	     -0.02442849	     -0.52123288	     -1.08654381	      0.25145683	     -0.04614125	     -0.05512101	      1.93648553	     -0.23672711	      0.03596523	     -0.01804892	      2.00408267	      0.00460424	      0.00304539	      0.02076329
     12.63280267	      2.56853784	     -0.06151088	     -0.31648283	      2.53293940	      1.16396235	      0.14346221	     -0.01394561	     -0.02931840	      0.24207922	     -0.02875177	      0.65881236	     -0.02023356	      0.49200053	     -1.04954502	      0.84343872	     -0.02667620	     -0.51366367	     -1.10647835	      0.24061700	     -0.13970946	     -0.05364525	      1.94464957	     -0.26468214	      0.10509367	     -0.00840283	      1.99534861	      0.00715370	     -0.00200483	      0.01795156
     12.66613567	      2.58308491	     -0.06917498	     -0.31610349	      2.53379647	      1.16447794	      0.14034132	     -0.00716025	     -0.03231447	      0.24341445	     -0.03178722	      0.65234416	     -0.01778195	      0.46392810	     -1.03256328	      0.83126680	     -0.02445461	     -0.52097783	     -1.09219331	      0.23829572	     -0.25747590	     -0.05266519	      1.95274591	     -0.28220850	      0.19477540	      0.01114984	      1.99034281	      0.00573069	     -0.00694970	      0.01282537
     12.69946867	      2.59014111	     -0.07193855	     -0.31487615	      2.53441469	      1.16484903	      0.13754682	     -0.00886377	     -0.03650766	      0.24396664	     -0.03514595	      0.65848991	     -0.01265240	      0.44191814	     -1.02748100	      0.80611242	     -0.02694747	     -0.52560066	     -1.05748576	      0.23906592	     -0.37124497	     -0.05150499	      1.96005170	     -0.29508834	      0.28351965	      0.00782632	      1.98234947	      0.00198981	      0.01127586	      0.01353857
     12.73280167	      2.58868757	     -0.07137176	     -0.31363426	      2.53506962	      1.16471904	      0.13555545	     -0.01600349	     -0.04189855	      0.24371063	     -0.03774506	      0.67303472	     -0.02046826	      0.42262072	     -1.03833224	      0.78075146	     -0.02708750	     -0.52887924	     -1.04852101	      0.24441474	     -0.46670816	     -0.05017449	      1.96036148	     -0.30869511	      0.35746510	     -0.01267942	      1.97624442	     -0.00187863	      0.00219492	      0.01932579
     12.76613467	      2.58432638	     -0.07520892	     -0.31220593	      2.53574276	      1.16413738	      0.13379507	     -0.01692314	     -0.04491369	      0.24330069	     -0.03950677	      0.69137673	     -0.01593323	      0.40436673	     -1.04063823	      0.76751939	     -0.02660998	     -0.54109369	     -1.08192320	      0.25361693	     -0.54687187	     -0.04892933	      1.96930632	     -0.31993329	      0.41689781	     -0.01596078	      1.96874465	     -0.00640202	     -0.01189434	      0.02218744
     12.79946767	      2.58013540	     -0.07534062	     -0.30817621	      2.53554245	      1.16350708	      0.13251985	     -0.02154287	     -0.04786172	      0.24186777	     -0.04299718	      0.69830659	     -0.01472623	      0.39491368	     -1.02608423	      0.75214715	     -0.02781874	     -0.54836402	     -1.11670975	      0.25178209	     -0.61333813	     -0.04781126	      1.97086875	     -0.32810830	      0.47009224	      0.00518430	      1.96013157	     -0.00550354	      0.00608675	      0.01919538
     12.83280067	      2.58292678	     -0.07385625	     -0.30411979	      2.53486458	      1.16305943	      0.13137807	     -0.02515426	     -0.04997982	      0.24108331	     -0.04785117	      0.69261903	     -0.02074591	      0.39152407	     -1.00677023	      0.73283830	     -0.02667427	     -0.54961760	     -1.11734383	      0.23587692	     -0.67904282	     -0.04738675	      1.97168835	     -0.32117774	      0.52558840	      0.01972231	      1.95638694	     -0.00342035	      0.00248525	      0.01429742
     12.86613367	      2.59463276	     -0.07879472	     -0.30274154	      2.53475753	      1.16260476	      0.12998640	     -0.01565099	     -0.05244149	      0.24042920	     -0.05004023	      0.68747408	     -0.01756576	      0.38860002	     -1.00336238	      0.72499677	     -0.02950703	     -0.55910553	     -1.08886159	      0.22020409	     -0.74576884	     -0.04721340	      1.97719045	     -0.30588552	      0.58141941	      0.00375551	      1.94581605	     -0.00734297	     -0.01141908	      0.01260938
     12.89946667	      2.60720235	     -0.08203092	     -0.30431886	      2.53509842	      1.16183454	      0.12960893	     -0.00677157	     -0.05289925	      0.23994854	     -0.04996157	      0.68790426	     -0.02257252	      0.39228302	     -1.02590699	      0.72565277	     -0.02702182	     -0.56380581	     -1.06283663	      0.21398371	     -0.80307195	     -0.04701009	      1.97692223	     -0.31267525	      0.63618574	     -0.00685639	      1.94164153	     -0.00668514	      0.00357072	      0.01751459
     12.93279967	      2.62224742	     -0.08442816	     -0.30508614	      2.53520490	      1.16076397	      0.13010307	      0.00336173	     -0.05270998	      0.23685976	     -0.04879845	      0.68490083	     -0.02008242	      0.40493561	     -1.04458704	      0.74071978	     -0.02729357	     -0.56733616	     -1.06424783	      0.22402473	     -0.84413036	     -0.04664124	      1.97781325	     -0.32984902	      0.68571481	     -0.01123831	      1.92717099	     -0.00128044	      0.00675608	      0.02294975
     12.96613267	      2.63814704	     -0.08869751	     -0.30424451	      2.53453844	      1.15991882	      0.13084885	      0.01813206	     -0.05261086	      0.23405864	     -0.04871271	      0.66510017	     -0.02355883	      0.41575140	     -1.03557375	      0.75947072	     -0.02585205	     -0.57065567	     -1.08313605	      0.24098869	     -0.86525618	     -0.04611938	      1.98153972	     -0.32663006	      0.71659604	     -0.01049412	      1.92390679	      0.00291875	     -0.00844071	      0.02111900
     12.99946567	      2.65029853	     -0.08416095	     -0.30111674	      2.53270592	      1.15946590	      0.13218891	      0.02080249	     -0.05236478	      0.23230800	     -0.05030438	      0.64158269	     -0.02391759	      0.43790192	     -1.01581512	      0.76513328	     -0.02811836	     -0.56050324	     -1.08668950	      0.23849357	     -0.86955331	     -0.04633371	      1.98091039	     -0.30730858	      0.73329280	     -0.00638047	      1.91209476	      0.00670613	     -0.00090381	      0.01208982
     13.03279867	      2.65651033	     -0.08008447	     -0.29934431	      2.53143519	      1.15929256	      0.13287394	      0.02042748	     -0.05011840	      0.23181133	     -0.05009516	      0.62946077	     -0.02393423	      0.45395657	     -1.01592509	      0.76041789	     -0.02610063	     -0.55148645	     -1.07148156	      0.22024566	     -0.86812294	     -0.04727368	      1.98405103	     -0.29917592	      0.73784636	     -0.00663515	      1.90517856	      0.00621210	      0.01160554	      0.00705285
     13.06613167	      2.66047853	     -0.08599624	     -0.30074640	      2.53180124	      1.15923937	      0.13185016	      0.02929654	     -0.05090977	      0.23232880	     -0.04758025	      0.63001886	     -0.02363963	      0.44885436	     -1.04007259	      0.76402760	     -0.02743578	     -0.56215930	     -1.05575118	      0.21143348	     -0.86568087	     -0.04785815	      1.98440150	     -0.30851341	      0.73617459	     -0.01493347	      1.91430890	      0.00273681	     -0.00252512	      0.01420947
     13.09946467	      2.65991122	     -0.08530158	     -0.30177051	      2.53236853	      1.15904181	      0.13114647	      0.02412233	     -0.05124412	      0.23130219	     -0.04391639	      0.63775070	     -0.02328953	      0.44674038	     -1.06499379	      0.76311770	     -0.02628501	     -0.56589224	     -1.05265292	      0.21545631	     -0.86653439	     -0.04851709	      1.98360080	     -0.31069121	      0.74765120	     -0.01048960	      1.91167991	      0.00923221	     -0.00845893	      0.02431130
     13.13279767	      2.65300681	     -0.08526747	     -0.30128649	      2.53265903	      1.15908728	      0.13036189	      0.01693484	     -0.05157923	      0.23031771	     -0.04092306	      0.64090979	     -0.02314453	      0.43795013	     -1.05704884	      0.75866247	     -0.02703265	     -0.57228180	     -1.06385935	      0.23674350	     -0.86212211	     -0.04865433	      1.98437697	     -0.29320684	      0.75593278	     -0.00526058	      1.92614436	      0.01072050	      0.01357477	      0.02619345
     13.16613067	      2.64084725	     -0.08316051	     -0.29945023	      2.53270221	      1.15951812	      0.12961733	      0.00585121	     -0.05193752	      0.23046180	     -0.04022685	      0.64196031	     -0.02225205	      0.42761355	     -1.02546020	      0.74647502	     -0.02856009	     -0.57557967	     -1.07528159	      0.25322812	     -0.84402996	     -0.04903501	      1.98226986	     -0.28141502	      0.75417482	     -0.00522141	      1.94277225	      0.00213341	     -0.00082355	      0.01879804
     13.19946367	      2.62106447	     -0.07307443	     -0.29773296	      2.53298426	      1.16018592	      0.12961730	     -0.01749788	     -0.05303859	      0.22985752	     -0.03815812	      0.65568189	     -0.02443036	      0.42459302	     -1.01073609	      0.72494909	     -0.03059814	     -0.56721129	     -1.07653480	      0.24879046	     -0.80798686	     -0.05000029	      1.98085633	     -0.29614487	      0.73663921	     -0.01421329	      1.94203743	     -0.00648678	     -0.00954933	      0.01012837
     13.23279667	      2.59918272	     -0.07537803	     -0.29994758	      2.53467726	      1.16105403	      0.12905659	     -0.02564421	     -0.04987774	      0.23077780	     -0.03374217	      0.68470265	     -0.01792445	      0.40637003	     -1.02099795	      0.71280663	     -0.02764552	     -0.57411857	     -1.07852381	      0.24271376	     -0.76189857	     -0.05099375	      1.97910658	     -0.29598771	      0.69554312	     -0.01083197	      1.95286008	     -0.01275901	      0.01026008	      0.01228514
     13.26612967	      2.58620287	     -0.08155370	     -0.30183292	      2.53664790	      1.16190108	      0.12861045	     -0.02463986	     -0.05313193	      0.22898792	     -0.03061918	      0.70456687	     -0.02045570	      0.38426194	     -1.04136980	      0.71608494	     -0.03190905	     -0.58602731	     -1.07848714	      0.24523978	     -0.70664763	     -0.05149445	      1.97368958	     -0.27719994	      0.64333762	     -0.00061134	      1.95456882	     -0.00736946	      0.00031867	      0.02495293
     13.29946267	      2.57629624	     -0.07870425	     -0.30214182	      2.53734406	      1.16259024	      0.13002567	     -0.03160848	     -0.05078776	      0.22584515	     -0.03019331	      0.71660788	     -0.02053681	      0.38329292	     -1.04680719	      0.71460295	     -0.02836841	     -0.57688065	     -1.07489689	      0.25378407	     -0.65387032	     -0.05234484	      1.96863142	     -0.26318869	      0.59288070	      0.01914633	      1.95976653	      0.00192574	     -0.01503793	      0.03280134
     13.33279567	      2.56887446	     -0.07820209	     -0.30098634	      2.53724990	      1.16323725	      0.13214783	     -0.02874427	     -0.04821268	      0.22285782	     -0.03158250	      0.71628724	     -0.01536969	      0.38928145	     -1.02567160	      0.72176756	     -0.03160940	     -0.56865854	     -1.07158070	      0.27444168	     -0.59395117	     -0.05232932	      1.96218290	     -0.26865854	      0.53477269	      0.00907099	      1.96444457	     -0.00483622	      0.01506763	      0.02423132
     13.36612867	      2.56705678	     -0.07235872	     -0.30065103	      2.53681019	      1.16367561	      0.13541022	     -0.02857649	     -0.04473135	      0.21985321	     -0.03325546	      0.70860829	     -0.02251010	      0.40716994	     -1.00807181	      0.73480845	     -0.02998374	     -0.54895803	     -1.07003602	      0.29026372	     -0.52807781	     -0.05269636	      1.94849312	     -0.28411481	      0.47689938	      0.00148356	      1.97052695	     -0.01126290	     -0.00515193	      0.00916946
     13.39946167	      2.56795198	     -0.07018825	     -0.30117797	      2.53686588	      1.16390403	      0.13870203	     -0.02259857	     -0.04200268	      0.21583981	     -0.03474197	      0.70757570	     -0.02044977	      0.42775667	     -1.01315856	      0.75912991	     -0.03212435	     -0.53636074	     -1.06918680	      0.29817779	     -0.44543793	     -0.05301791	      1.93069580	     -0.28874759	      0.41092887	     -0.00560737	      1.97069210	     -0.00721446	     -0.00879611	      0.00525549
     13.43279467	      2.56218009	     -0.07248209	     -0.30277419	      2.53745138	      1.16419764	      0.14165588	     -0.01498559	     -0.03506717	      0.21176423	     -0.03380980	      0.71311434	     -0.02232100	      0.44195726	     -1.03545658	      0.78082292	     -0.02906760	     -0.53174285	     -1.06337632	      0.29554205	     -0.34148274	     -0.05314821	      1.86981764	     -0.27660884	      0.32779011	     -0.01792264	      1.97304985	      0.00763258	      0.01682901	      0.01322279
     13.46612767	      2.55617051	     -0.07055806	     -0.30650457	      2.53766932	      1.16465288	      0.14444246	     -0.01394159	     -0.02929598	      0.21056203	     -0.02914104	      0.71852913	     -0.01968089	      0.46192245	     -1.04864495	      0.80167643	     -0.02954923	     -0.52526340	     -1.04828195	      0.28646490	     -0.23442218	     -0.05336739	      1.77394944	     -0.25996051	      0.23038024	     -0.00923287	      1.97436198	      0.01711087	     -0.00893282	      0.01895178
     13.49946067	      2.54628775	     -0.07245337	     -0.30952115	      2.53754186	      1.16503542	      0.14619576	     -0.00913813	     -0.02165627	      0.21199547	     -0.02508491	      0.71195915	     -0.02254280	      0.47124298	     -1.03592021	      0.81827359	     -0.02765990	     -0.52797711	     -1.03931155	      0.28449672	     -0.13447569	     -0.05320823	      1.70463145	     -0.24437781	      0.12703305	      0.00118528	      1.97074044	      0.00231474	     -0.00460565	      0.01920909
     13.53279367	      2.52919866	     -0.07043032	     -0.30759741	      2.53665714	      1.16507438	      0.14735915	     -0.01605423	     -0.00729295	      0.21245131	     -0.02541316	      0.70354240	     -0.02016148	      0.48249497	     -1.01503143	      0.82400204	     -0.02844948	     -0.53172602	     -1.04100513	      0.29001765	     -0.03580487	     -0.05271914	      1.61741567	     -0.23827164	      0.03867589	      0.01430602	      1.96881121	     -0.00579355	      0.01265140	      0.01669165
     13.56612667	      2.50066166	     -0.07036892	     -0.30377517	      2.53601544	      1.16484159	      0.14796671	     -0.03035367	      0.02390096	      0.21255682	     -0.02499798	      0.70509052	     -0.01906538	      0.48530021	     -1.01139574	      0.82022386	     -0.02578739	     -0.54232428	     -1.05310311	      0.30610637	      0.06233007	     -0.05231674	      1.48740510	     -0.23171739	     -0.03374388	      0.00976172	      1.96669063	      0.00163270	     -0.01064531	      0.01174374
     13.59945967	      2.48502560	     -0.07666351	     -0.30409597	      2.53630348	      1.16454588	      0.14778738	     -0.02841359	      0.02929767	      0.21445097	     -0.02085420	      0.71178399	     -0.00237331	      0.48162971	     -1.02535132	      0.82634743	     -0.01769487	     -0.55654889	     -1.06192428	      0.32624402	      0.17205978	     -0.05101370	      1.37043271	     -0.21397713	     -0.12521019	     -0.02568680	      1.96020888	      0.00293140	      0.00713997	      0.01034561
     13.63279267	      2.47182514	     -0.07568225	     -0.30583035	      2.53619060	      1.16436913	      0.14805706	     -0.03291910	      0.02813413	      0.21694804	     -0.01582422	      0.71128316	     -0.00402166	      0.47987531	     -1.04251774	      0.83389309	     -0.02746382	     -0.56097013	     -1.04955751	      0.33675987	      0.28018702	     -0.05030049	      1.27687936	     -0.21223853	     -0.21873744	      0.00820090	      1.94900568	     -0.00047060	      0.00605286	      0.01684130
     13.66612567	      2.45453345	     -0.07961806	     -0.30492556	      2.53577514	      1.16438949	      0.14843599	     -0.03100552	      0.03562919	      0.21852186	     -0.01357926	      0.69956088	     -0.01368021	      0.46719407	     -1.03686748	      0.82549731	     -0.02046797	     -0.56089875	     -1.03624950	      0.34107205	      0.40177599	     -0.04953010	      1.12838377	     -0.18952711	     -0.30109189	      0.01080035	      1.93880314	     -0.00815858	     -0.01511310	      0.02443838
     13.69945867	      2.44508363	     -0.07515201	     -0.30677939	      2.53444317	      1.16439910	      0.15010235	     -0.03421748	      0.03736664	      0.22104271	     -0.00737309	      0.69803648	      0.00787529	      0.47659893	     -1.01639250	      0.82771553	     -0.02221771	     -0.54385419	     -1.03355726	      0.33875624	      0.50438585	     -0.04856825	      1.01431547	     -0.15859789	     -0.37209232	     -0.01473266	      1.90620401	     -0.01118007	      0.00480654	      0.02162337
     13.73279167	      2.43902000	     -0.07579941	     -0.30827140	      2.53348964	      1.16417845	      0.15151306	     -0.02971258	      0.04296038	      0.22375003	     -0.00338823	      0.69299237	      0.02212923	      0.47729542	     -1.00606877	      0.83923986	     -0.02499534	     -0.53075941	     -1.04965217	      0.34032949	      0.60231244	     -0.04795347	      0.89933001	     -0.15186606	     -0.42834992	      0.00246874	      1.85585931	     -0.00652115	      0.00871064	      0.01551329
     13.76612467	      2.43430656	     -0.07397121	     -0.30719460	      2.53266785	      1.16361858	      0.15286102	     -0.02723466	      0.04244078	      0.22214204	     -0.00129911	      0.67762731	      0.00189203	      0.47129626	     -1.02246506	      0.84377869	     -0.02192852	     -0.51132144	     -1.06351559	      0.33766976	      0.70820500	     -0.04696977	      0.75807825	     -0.15944689	     -0.48635406	      0.01950780	      1.81530215	      0.00561755	     -0.00887544	      0.01667613
     13.79945767	      2.43283068	     -0.07461550	     -0.30624998	      2.53161351	      1.16315415	      0.15375039	     -0.02071452	      0.04361961	      0.22194320	     -0.00273217	      0.67550616	      0.01783465	      0.47272835	     -1.03609376	      0.84606790	     -0.02383654	     -0.49539181	     -1.05804674	      0.35142744	      0.78634245	     -0.04607930	      0.68930206	     -0.15278971	     -0.54149754	     -0.01605912	      1.77247162	      0.00982420	     -0.00311289	      0.02335473
     13.83279067	      2.42530040	     -0.07581665	     -0.30272952	      2.53045624	      1.16280802	      0.15419162	     -0.01590107	      0.04966335	      0.21971392	     -0.00288594	      0.66796876	      0.02509302	      0.46946788	     -1.03479856	      0.83602528	     -0.02326635	     -0.48357783	     -1.03987743	      0.36092915	      0.87638355	     -0.04517018	      0.54472142	     -0.16567328	     -0.59591494	     -0.00498465	      1.72895641	      0.00358259	      0.01301708	      0.02133792
     13.86612367	      2.42398759	     -0.07438965	     -0.30160578	      2.52954512	      1.16260408	      0.15422768	     -0.01465526	      0.04714932	      0.22101156	     -0.00545764	      0.65049232	      0.01729638	      0.46442679	     -1.02054703	      0.83172662	     -0.02011190	     -0.47194519	     -1.03064318	      0.36375242	      0.92753080	     -0.04456115	      0.50655457	     -0.17143005	     -0.64409344	      0.00172406	      1.69567430	      0.00068416	     -0.00703368	      0.01829363
     13.89945667	      2.41765942	     -0.08065964	     -0.29595397	      2.52929556	      1.16202213	      0.15368688	     -0.00632811	      0.04923374	      0.21749213	     -0.01107324	      0.64225999	      0.02903368	      0.45628046	     -1.00624176	      0.83469321	     -0.02567192	     -0.48154176	     -1.04822952	      0.36404025	      0.99788425	     -0.04380608	      0.39458498	     -0.15421557	     -0.67178115	     -0.01891711	      1.66393008	     -0.00178702	     -0.00664228	      0.01828006
     13.93278967	      2.41532260	     -0.07434096	     -0.29294960	      2.52912582	      1.16139854	      0.15415910	     -0.01564524	      0.04795271	      0.21386561	     -0.01428957	      0.64036672	      0.02370292	      0.46320252	     -1.01483869	      0.82982256	     -0.01092990	     -0.47210914	     -1.06577202	      0.37153866	      1.02764600	     -0.04337181	      0.37746776	     -0.16547384	     -0.67986144	      0.01314726	      1.64663835	      0.00569474	      0.00894376	      0.01899784
     13.96612267	      2.40967684	     -0.07357797	     -0.28925780	      2.52954473	      1.16094560	      0.15395702	     -0.01927406	      0.04875734	      0.21068530	     -0.01842044	      0.64523538	      0.02839576	      0.46640019	     -1.02246420	      0.83023438	     -0.02141020	     -0.48319395	     -1.06438775	      0.37237893	      1.06935117	     -0.04297095	      0.30336390	     -0.16153819	     -0.67409693	      0.00555946	      1.63220056	      0.00620323	      0.00243075	      0.01711085
     13.99945567	      2.41078352	     -0.08046189	     -0.28704647	      2.53064194	      1.16094603	      0.15272893	     -0.01171600	      0.04661239	      0.20769115	     -0.01925327	      0.63761817	      0.02560283	      0.45693733	     -1.01324925	      0.82281150	     -0.01055541	     -0.49934321	     -1.04720452	      0.37986281	      1.07796105	     -0.04276001	      0.31540660	     -0.16482790	     -0.66364940	      0.00395082	      1.62716334	     -0.00212084	     -0.01055084	      0.01247656
     14.03278867	      2.40752522	     -0.08106735	     -0.28583024	      2.53098080	      1.16086554	      0.15207538	     -0.01279004	      0.04630846	      0.20868272	     -0.02225951	      0.63678575	      0.02680845	      0.46008745	     -0.99833266	      0.80896858	      0.00086266	     -0.50805560	     -1.03054425	      0.37683258	      1.09539819	     -0.04263612	      0.28285748	     -0.18769085	     -0.65469127	      0.01751137	      1.63808153	     -0.00790441	      0.00539914	      0.01156321
     14.06612167	      2.40379712	     -0.07720415	     -0.28383938	      2.53056698	      1.16053977	      0.15203609	     -0.01943611	      0.04736762	      0.20742853	     -0.02347966	      0.63883350	      0.02834367	      0.47314802	     -0.98964177	      0.79936433	      0.00716207	     -0.51157284	     -1.03649459	      0.38139852	      1.08895038	     -0.04271361	      0.31770854	     -0.20103969	     -0.64296227	     -0.00964796	      1.63996338	     -0.00379689	      0.00539021	      0.01700932
     14.09945467	      2.40573409	     -0.08066930	     -0.28181965	      2.53038822	      1.15999227	      0.15140884	     -0.01297968	      0.04470260	      0.20806725	     -0.02719619	      0.63358170	      0.02506187	      0.47654218	     -0.98824048	      0.79980895	      0.01350504	     -0.52284768	     -1.06244180	      0.38309764	      1.08946746	     -0.04276812	      0.33158676	     -0.22033102	     -0.62853714	     -0.01111088	      1.64626921	     -0.00219627	     -0.00899892	      0.02117207
     14.13278767	      2.40851216	     -0.08584018	     -0.27787778	      2.52969766	      1.15964891	      0.15042969	     -0.00358281	      0.04550558	      0.20748362	     -0.02945186	      0.62662542	      0.02879177	      0.47970571	     -0.98912919	      0.79594072	      0.01275937	     -0.53421274	     -1.07360548	      0.37702352	      1.06994564	     -0.04305009	      0.38636067	     -0.24096115	     -0.60816615	      0.00251553	      1.67615293	     -0.00174375	     -0.00162776	      0.01728354
     14.16612067	      2.41687360	     -0.08598874	     -0.27404171	      2.52811135	      1.15983002	      0.14989468	      0.00279948	      0.04351423	      0.21021913	     -0.03578807	      0.61208692	      0.02668437	      0.48750719	     -0.98907644	      0.78094550	      0.01566772	     -0.52927867	     -1.05526603	      0.36898329	      1.04142238	     -0.04334000	      0.44265793	     -0.24568432	     -0.56839237	     -0.00545182	      1.69693129	     -0.00207923	      0.00712455	      0.01208912
     14.19945367	      2.42919613	     -0.08949382	     -0.27312281	      2.52690779	      1.16040311	      0.14952025	      0.01420313	      0.04515079	      0.21292835	     -0.03595967	      0.59901614	      0.02961986	      0.48984934	     -0.98615152	      0.77255187	      0.01617387	     -0.52395840	     -1.03258064	      0.36914138	      0.99858589	     -0.04376706	      0.50003756	     -0.24629991	     -0.51694159	     -0.01147659	      1.71583551	     -0.00280181	     -0.00728700	      0.00769749
     14.23278667	      2.44429805	     -0.09347578	     -0.27902714	      2.52664581	      1.16107526	      0.14940385	      0.02605226	      0.04081497	      0.22106473	     -0.03378120	      0.59201940	      0.02623856	      0.48615309	     -0.98823746	      0.78330910	      0.01147102	     -0.51886045	     -1.03229859	      0.35119659	      0.93852670	     -0.04415384	      0.59762118	     -0.25871630	     -0.47010848	      0.00116698	      1.75604475	      0.00126338	     -0.00049058	      0.01407852
     14.26611967	      2.45423027	     -0.09162405	     -0.28063573	      2.52605911	      1.16157287	      0.14973036	      0.02730471	      0.04366027	      0.22338850	     -0.03266980	      0.59149556	      0.03014625	      0.48968865	     -0.99090903	      0.78739035	      0.00901927	     -0.50572233	     -1.05207680	      0.33909251	      0.88260349	     -0.04480305	      0.65980417	     -0.28302510	     -0.40682948	      0.01904423	      1.77193094	      0.00787343	      0.00529305	      0.02807524
     14.29945267	      2.46692309	     -0.08980616	     -0.28188931	      2.52570428	      1.16230467	      0.14931855	      0.02774907	      0.04007517	      0.22678353	     -0.03393692	      0.58342251	      0.02581017	      0.48512557	     -0.98633793	      0.78476160	      0.01455513	     -0.49129750	     -1.06694853	      0.32750804	      0.80606493	     -0.04536480	      0.78429764	     -0.29364678	     -0.34400985	     -0.01247916	      1.78083498	      0.01080702	      0.00014208	      0.03300250
     14.33278567	      2.47291248	     -0.09421687	     -0.28178655	      2.52607208	      1.16326952	      0.14744887	      0.03098903	      0.04034029	      0.23145439	     -0.03600642	      0.58149551	      0.02943827	      0.46833963	     -0.97694738	      0.77924710	      0.00228393	     -0.49624566	     -1.06004935	      0.31309517	      0.73574994	     -0.04578221	      0.86627329	     -0.31739311	     -0.28640374	     -0.01043609	      1.80494804	      0.00579544	     -0.00205540	      0.01872224
     14.36611867	      2.48246596	     -0.09350448	     -0.28100487	      2.52676136	      1.16430683	      0.14534232	      0.02593967	      0.03559773	      0.23455879	     -0.04047831	      0.58089167	      0.02818338	      0.45380036	     -0.97704222	      0.76734410	     -0.00610923	     -0.49656017	     -1.03948091	      0.30444175	      0.64645421	     -0.04624840	      0.98999529	     -0.34543127	     -0.21611685	      0.00682024	      1.80622818	      0.00198247	      0.00080077	      0.00882061
     14.39945167	      2.49451999	     -0.09984594	     -0.28150915	      2.52866392	      1.16527146	      0.14293437	      0.02906911	      0.03044783	      0.23625101	     -0.04629566	      0.58560603	      0.02734772	      0.42935151	     -0.98283580	      0.76115018	     -0.00136176	     -0.50655345	     -1.03704633	      0.30264984	      0.55305012	     -0.04661892	      1.10231837	     -0.35018857	     -0.13301193	     -0.00279138	      1.78376279	     -0.00227593	      0.00180915	      0.01417304
     14.43278467	      2.50322959	     -0.09891007	     -0.28654194	      2.53090195	      1.16600662	      0.14166513	      0.01988383	      0.02721902	      0.23847493	     -0.04603522	      0.60576883	      0.02834372	      0.41736574	     -0.98969301	      0.76488481	     -0.00138320	     -0.51214381	     -1.05151162	      0.29159977	      0.44626689	     -0.04708611	      1.19875810	     -0.35103488	     -0.04921212	     -0.01655910	      1.77758667	      0.00264082	     -0.00300272	      0.02306317
     14.46611767	      2.52024580	     -0.09988032	     -0.29231555	      2.53318757	      1.16669341	      0.14000377	      0.01717939	      0.01782804	      0.24130821	     -0.04678401	      0.61641747	      0.02675998	      0.40453889	     -0.97876779	      0.77315477	      0.00159801	     -0.52054148	     -1.06611159	      0.27911133	      0.32287882	     -0.04786405	      1.32274369	     -0.35939542	      0.04235815	     -0.00300513	      1.74553276	      0.00066193	     -0.00040520	      0.02747785
     14.49945067	      2.54655442	     -0.09996967	     -0.29377565	      2.53481811	      1.16717584	      0.13781534	      0.02068716	     -0.00840682	      0.24150119	     -0.05228009	      0.61420000	      0.02541961	      0.39718796	     -0.96055121	      0.77583626	      0.00221099	     -0.52823693	     -1.06064735	      0.26398410	      0.21137605	     -0.04849167	      1.41845137	     -0.37985015	      0.13198720	      0.01622826	      1.68954154	     -0.00766077	      0.00906120	      0.02313271
     14.53278367	      2.56892568	     -0.09700803	     -0.29455953	      2.53596836	      1.16719126	      0.13607615	      0.02056828	     -0.03369667	      0.24186115	     -0.05879403	      0.61867409	      0.01710568	      0.39782077	     -0.96188667	      0.77827027	     -0.01408983	     -0.53827248	     -1.03995897	      0.25549746	      0.09536881	     -0.04862831	      1.53046508	     -0.40601862	      0.21802709	      0.01259952	      1.63817151	     -0.00937789	     -0.00534729	      0.01452544
     14.56611667	      2.58085143	     -0.10287248	     -0.29495980	      2.53713844	      1.16669678	      0.13472476	      0.02769382	     -0.03558966	      0.24175458	     -0.06499279	      0.63970187	      0.02566107	      0.39726088	     -0.97516171	      0.77297805	     -0.01522732	     -0.55698069	     -1.03426427	      0.26549054	     -0.02934493	     -0.04931423	      1.64062082	     -0.42209447	      0.31656531	      0.00034692	      1.56512760	     -0.00594233	     -0.00835793	      0.00996466
     14.59944967	      2.58267802	     -0.10239051	     -0.29515461	      2.53764505	      1.16589971	      0.13481836	      0.02583028	     -0.03436019	      0.24155889	     -0.07001703	      0.65963320	      0.00991128	      0.40198027	     -0.98629963	      0.75668953	     -0.00603862	     -0.56342192	     -1.04436910	      0.27368427	     -0.13589754	     -0.04965525	      1.69967348	     -0.44101499	      0.40467441	     -0.01712442	      1.49140988	      0.00381888	      0.01711004	      0.01196810
     14.63278267	      2.59273973	     -0.10200458	     -0.29886994	      2.53781700	      1.16513030	      0.13504121	      0.02995882	     -0.03824563	      0.24409535	     -0.07096077	      0.67207870	      0.00555704	      0.41049950	     -0.97152537	      0.75722961	     -0.00966209	     -0.57065796	     -1.05858610	      0.28134212	     -0.24773639	     -0.05034976	      1.79916907	     -0.45744615	      0.48583606	     -0.00937521	      1.39640396	      0.00330892	     -0.01098304	      0.01513323
     14.66611567	      2.59916048	     -0.10009095	     -0.30039148	      2.53754245	      1.16450668	      0.13501374	      0.03210944	     -0.04612046	      0.24591693	     -0.07208425	      0.67406587	     -0.00985000	      0.41539405	     -0.94951191	      0.75807918	     -0.02980849	     -0.57992994	     -1.05984200	      0.27944398	     -0.33951082	     -0.05045863	      1.88373157	     -0.47454676	      0.55495272	     -0.00320510	      1.30187155	     -0.00096144	     -0.00232499	      0.01792634
     14.69944867	      2.60483611	     -0.09992105	     -0.30236094	      2.53765809	      1.16394056	      0.13479447	      0.03209894	     -0.04248636	      0.24845177	     -0.07241067	      0.68049559	     -0.02168007	      0.41610195	     -0.94852246	      0.73770889	     -0.01090111	     -0.57745014	     -1.05572081	      0.27298442	     -0.42371168	     -0.05161017	      1.92550769	     -0.47686705	      0.63557474	      0.00851532	      1.19716882	     -0.00001215	      0.00918329	      0.01686108
     14.73278167	      2.61233181	     -0.10151590	     -0.30487555	      2.53823440	      1.16329058	      0.13372458	      0.03316782	     -0.04453199	      0.25092197	     -0.07087572	      0.69521843	     -0.01571669	      0.41460287	     -0.97167727	      0.74234811	     -0.02740724	     -0.58912700	     -1.04708431	      0.27157817	     -0.49397631	     -0.05230131	      1.95658583	     -0.48363463	      0.70397152	      0.01256702	      1.11807587	      0.00512359	     -0.00144899	      0.01440859
     14.76611467	      2.62464810	     -0.10553753	     -0.30647097	      2.53915506	      1.16270151	      0.13200527	      0.03663079	     -0.04802386	      0.25168289	     -0.06920776	      0.69455776	     -0.02374207	      0.40163027	     -0.99261168	      0.74460580	     -0.02274436	     -0.59678437	     -1.05074964	      0.28304275	     -0.55679329	     -0.05281043	      1.95984111	     -0.49454230	      0.77974810	      0.01389893	      1.00339454	      0.00818956	     -0.01060013	      0.01403652
     14.79944767	      2.63244089	     -0.10263742	     -0.30820193	      2.53922795	      1.16227783	      0.13085689	      0.03015965	     -0.04933027	      0.25357472	     -0.06713025	      0.69121232	     -0.02034541	      0.39688832	     -0.98927201	      0.74672882	     -0.02425025	     -0.59457080	     -1.05713499	      0.30199418	     -0.61925841	     -0.05302710	      1.96715965	     -0.51163028	      0.83424132	      0.00430994	      0.93204828	      0.00473801	      0.00798210	      0.01655507
     14.83278067	      2.64328157	     -0.10462085	     -0.30954729	      2.53912999	      1.16220439	      0.12907866	      0.03139297	     -0.04962489	      0.25640589	     -0.06608955	      0.67608143	     -0.01505168	      0.38347241	     -0.96786417	      0.75185235	     -0.02370756	     -0.59580962	     -1.06247947	      0.32433185	     -0.67670730	     -0.05332706	      1.97503928	     -0.51561431	      0.88114308	     -0.01025025	      0.84598280	     -0.00711323	      0.00323949	      0.01851146
     14.86611367	      2.65235968	     -0.10183728	     -0.30948867	      2.53899772	      1.16221048	      0.12754385	      0.02569660	     -0.05317727	      0.25741533	     -0.06489128	      0.66109617	     -0.02494894	      0.37133408	     -0.96912144	      0.75436065	     -0.02653158	     -0.59012641	     -1.05980421	      0.33251571	     -0.71443719	     -0.05374651	      1.97585888	     -0.52678933	      0.91584886	     -0.01451677	      0.76034088	     -0.00948706	     -0.00928773	      0.01880774
     14.89944667	      2.65727648	     -0.10626597	     -0.31060620	      2.53944451	      1.16230043	      0.12592081	      0.02787416	     -0.04957951	      0.25953725	     -0.06434681	      0.66396338	     -0.01284760	      0.35677046	     -0.99394290	      0.75842220	     -0.02511918	     -0.59209606	     -1.05790359	      0.33072612	     -0.73603279	     -0.05450795	      1.97661193	     -0.52787784	      0.93294302	      0.00363837	      0.71138719	     -0.00534645	      0.00329538	      0.01961765
     14.93277967	      2.66213033	     -0.10551276	     -0.30922168	      2.53969483	      1.16230883	      0.12523950	      0.02555533	     -0.05132782	      0.25789711	     -0.06483201	      0.66129202	     -0.02000899	      0.34761204	     -1.02351447	      0.76166842	     -0.02755149	     -0.58656955	     -1.05570372	      0.32408677	     -0.73864605	     -0.05525854	      1.98169047	     -0.52695591	      0.95330864	      0.00809098	      0.63104795	      0.00358289	      0.00923143	      0.02068741
     14.96611267	      2.66658149	     -0.10730014	     -0.31021746	      2.53977325	      1.16253677	      0.12538693	      0.03035030	     -0.05091762	      0.25844835	     -0.06491286	      0.65706461	     -0.01999290	      0.34225023	     -1.02216129	      0.76801669	     -0.02647124	     -0.58132183	     -1.05838535	      0.32886124	     -0.73980412	     -0.05565605	      1.97663810	     -0.52225345	      0.95533412	      0.01115462	      0.60386808	      0.00172138	     -0.01024121	      0.02027076
