# Supplementary material for: Simulation of Human Movement in Zero Gravity
Source: Sensors (Basel). 2024 Mar 9;24(6):1770. doi: 10.3390/s24061770 (PMC10976247; doi:10.3390/s24061770)
Supplement: Supplementary file 1 [file sensors-24-01770-s001.zip › supplementary/motion_data/8 FightGyaku/motion.sto]

UNKNOWN
version=1
nRows=457
nColumns=30
inDegrees=no
endheader
time	/jointset/global/yaw/value	/jointset/global/roll/value	/jointset/global/pitch/value	/jointset/global/longitudinal/value	/jointset/global/vertical/value	/jointset/global/lateral/value	/jointset/SpineL/SpineL_LL/value	/jointset/SpineL/SpineL_RR/value	/jointset/SpineL/SpineL_FE/value	/jointset/SpineU/SpineU_FE/value	/jointset/Hip_r/Hip_EF_r/value	/jointset/Hip_r/Hip_RR_r/value	/jointset/Hip_r/Hip_DB_r/value	/jointset/Knee_r/Knee_FE_r/value	/jointset/Hip_l/Hip_EF_l/value	/jointset/Hip_l/Hip_RR_l/value	/jointset/Hip_l/Hip_BD_l/value	/jointset/Knee_l/Knee_FE_l/value	/jointset/Shoulder_r/Shoulder_BD_r/value	/jointset/Shoulder_r/Shoulder_EF_r/value	/jointset/Shoulder_r/Shoulder_RR_r/value	/jointset/Elbow_r/Elbow_EF_r/value	/jointset/Shoulder_l/Shoulder_DB_l/value	/jointset/Shoulder_l/Shoulder_EF_l/value	/jointset/Shoulder_l/Shoulder_RR_l/value	/jointset/Elbow_l/Elbow_EF_l/value	/jointset/Neck/Neck_LL/value	/jointset/Neck/Neck_RR/value	/jointset/Neck/Neck_FE/value
      0.00000000	      2.54668318	     -0.04620287	     -0.07078985	      3.28661170	      1.19747496	      0.68530405	      0.02283752	      0.00165756	      0.23635963	      0.00300295	     -0.06261237	     -0.07406573	      0.09851471	     -0.05503849	     -0.05012604	      0.26827276	     -0.16820755	     -0.06614540	      0.09246425	     -0.21545345	     -0.09044338	      0.60234159	     -0.04368879	     -0.12857802	      0.11367723	      0.53684522	      0.00000000	      0.00000000	      0.01745329
      0.03333300	      2.54748149	     -0.04656721	     -0.07016266	      3.28616717	      1.19749916	      0.68565502	      0.02318169	      0.00254127	      0.23618907	      0.00333457	     -0.06252715	     -0.07400328	      0.09953680	     -0.05524639	     -0.05016768	      0.26809867	     -0.16807396	     -0.06623837	      0.09189246	     -0.21465942	     -0.09119821	      0.60291317	     -0.04360692	     -0.12906084	      0.11367632	      0.53731768	      0.00000000	      0.00000000	      0.01745329
      0.06666700	      2.54779221	     -0.04675977	     -0.06989623	      3.28578609	      1.19765915	      0.68598081	      0.02324170	      0.00287040	      0.23612511	      0.00343755	     -0.06250844	     -0.07398301	      0.09994063	     -0.05532633	     -0.05014523	      0.26804459	     -0.16806841	     -0.06625433	      0.09159738	     -0.21434936	     -0.09149524	      0.60318385	     -0.04350301	     -0.12927775	      0.11369213	      0.53746190	      0.00000000	      0.00000000	      0.01745329
      0.10000000	      2.54714236	     -0.04478913	     -0.06709551	      3.28517973	      1.19750170	      0.68668614	      0.02189631	      0.00447963	      0.23110689	      0.00378576	     -0.06462664	     -0.07294251	      0.10491375	     -0.05872849	     -0.05033506	      0.26611726	     -0.16571020	     -0.06693823	      0.08827738	     -0.21221678	     -0.10078566	      0.61110494	     -0.03849443	     -0.13157703	      0.11449936	      0.54342666	      0.00000000	      0.00000000	      0.01745329
      0.13333300	      2.54747663	     -0.04328692	     -0.06479256	      3.28453031	      1.19742996	      0.68706221	      0.02034409	      0.00544594	      0.22762534	      0.00427520	     -0.06527960	     -0.07208372	      0.10759900	     -0.06027817	     -0.05271132	      0.26409176	     -0.16308525	     -0.06796543	      0.09427799	     -0.21301370	     -0.10744851	      0.61694725	     -0.04519023	     -0.13237218	      0.11309031	      0.54769004	      0.00000000	      0.00000000	      0.01745329
      0.16666700	      2.54781842	     -0.04399407	     -0.06389338	      3.28421012	      1.19754211	      0.68732237	      0.01998198	      0.00573289	      0.22740730	      0.00428133	     -0.06516427	     -0.07203735	      0.10830037	     -0.06030643	     -0.05256551	      0.26397232	     -0.16297141	     -0.06786683	      0.09312416	     -0.21286569	     -0.10837273	      0.61760671	     -0.04398876	     -0.13280899	      0.11331257	      0.54794707	      0.00000000	      0.00000000	      0.01745329
      0.20000000	      2.54800810	     -0.04395780	     -0.06377585	      3.28391388	      1.19765709	      0.68763791	      0.01994232	      0.00590549	      0.22718261	      0.00415333	     -0.06516459	     -0.07201480	      0.10861460	     -0.06034803	     -0.05258606	      0.26390866	     -0.16304360	     -0.06787201	      0.09275123	     -0.21287451	     -0.10875496	      0.61788780	     -0.04361320	     -0.13305174	      0.11338180	      0.54802578	      0.00000000	      0.00000000	      0.01745329
      0.23333300	      2.54875441	     -0.04415664	     -0.06290323	      3.28360115	      1.19766880	      0.68793232	      0.01966071	      0.00646824	      0.22621730	      0.00332379	     -0.06504918	     -0.07195351	      0.11026226	     -0.06049589	     -0.05249851	      0.26369816	     -0.16329416	     -0.06780394	      0.09181775	     -0.21331033	     -0.11012505	      0.61889226	     -0.04229965	     -0.13408996	      0.11362550	      0.54824898	      0.00000000	      0.00000000	      0.01745329
      0.26666700	      2.54875165	     -0.04416050	     -0.06287342	      3.28338959	      1.19771391	      0.68825295	      0.01961997	      0.00646503	      0.22618002	      0.00329186	     -0.06506110	     -0.07194851	      0.11028777	     -0.06050934	     -0.05249488	      0.26368850	     -0.16332418	     -0.06780205	      0.09179741	     -0.21335208	     -0.11018212	      0.61893278	     -0.04227633	     -0.13411296	      0.11363002	      0.54826435	      0.00000000	      0.00000000	      0.01745329
      0.30000000	      2.54896064	     -0.04420174	     -0.06184879	      3.28309498	      1.19772928	      0.68854190	      0.01900308	      0.00650479	      0.22502174	      0.00199533	     -0.06504570	     -0.07188895	      0.11185932	     -0.06073674	     -0.05216353	      0.26353232	     -0.16371024	     -0.06761131	      0.09199905	     -0.21469617	     -0.11126826	      0.61960308	     -0.04137851	     -0.13494399	      0.11379423	      0.54845789	      0.00000000	      0.00000000	      0.01745329
      0.33333300	      2.54897324	     -0.04420099	     -0.06181419	      3.28290283	      1.19774357	      0.68888158	      0.01896046	      0.00650983	      0.22498735	      0.00195787	     -0.06506067	     -0.07188394	      0.11189578	     -0.06075411	     -0.05216753	      0.26352146	     -0.16373675	     -0.06760989	      0.09199991	     -0.21475076	     -0.11132288	      0.61964048	     -0.04136270	     -0.13497285	      0.11379706	      0.54847059	      0.00000000	      0.00000000	      0.01745329
      0.36666700	      2.54962291	     -0.04402695	     -0.06074796	      3.28256529	      1.19774790	      0.68920636	      0.01829838	      0.00688800	      0.22380106	      0.00059787	     -0.06522645	     -0.07180358	      0.11381081	     -0.06113856	     -0.05190885	      0.26332749	     -0.16408340	     -0.06737801	      0.09245367	     -0.21623787	     -0.11251197	      0.62036154	     -0.04039904	     -0.13603061	      0.11396570	      0.54863757	      0.00000000	      0.00000000	      0.01745329
      0.40000000	      2.54964805	     -0.04401989	     -0.06073312	      3.28241150	      1.19772932	      0.68956149	      0.01826165	      0.00690598	      0.22378684	      0.00058558	     -0.06526155	     -0.07179665	      0.11383650	     -0.06116423	     -0.05192603	      0.26331523	     -0.16409155	     -0.06737817	      0.09244636	     -0.21627426	     -0.11256466	      0.62039835	     -0.04038083	     -0.13605542	      0.11396866	      0.54865010	      0.00000000	      0.00000000	      0.01745329
      0.43333300	      2.55000514	     -0.04410920	     -0.06038467	      3.28225668	      1.19770657	      0.68992494	      0.01807821	      0.00717202	      0.22358695	      0.00037617	     -0.06537125	     -0.07176851	      0.11439132	     -0.06130024	     -0.05185873	      0.26326064	     -0.16408800	     -0.06728848	      0.09240737	     -0.21649490	     -0.11291593	      0.62062118	     -0.04006282	     -0.13640614	      0.11402463	      0.54867888	      0.00000000	      0.00000000	      0.01745329
      0.46666700	      2.55042558	     -0.04406601	     -0.06020295	      3.28216265	      1.19767134	      0.69030484	      0.01794800	      0.00752222	      0.22330557	      0.00011895	     -0.06554296	     -0.07173400	      0.11496896	     -0.06146346	     -0.05180316	      0.26320170	     -0.16411974	     -0.06720098	      0.09226467	     -0.21667699	     -0.11328781	      0.62082404	     -0.03966564	     -0.13684969	      0.11409613	      0.54867901	      0.00000000	      0.00000000	      0.01745329
      0.50000000	      2.55087062	     -0.04407434	     -0.06010159	      3.28215636	      1.19762694	      0.69068284	      0.01782234	      0.00790071	      0.22299134	     -0.00014102	     -0.06574524	     -0.07169662	      0.11557662	     -0.06163568	     -0.05175004	      0.26314152	     -0.16411315	     -0.06710638	      0.09203189	     -0.21682772	     -0.11366826	      0.62099548	     -0.03920210	     -0.13733558	      0.11418101	      0.54866440	      0.00000000	      0.00000000	      0.01745329
      0.53333300	      2.55381493	     -0.04002859	     -0.05765368	      3.28102788	      1.19752579	      0.69156797	      0.01376375	      0.00959922	      0.22014986	      0.00201518	     -0.07044692	     -0.07053694	      0.12234660	     -0.06494045	     -0.05333691	      0.26109065	     -0.15813506	     -0.06546735	      0.09153384	     -0.22185979	     -0.12224842	      0.62417941	     -0.03152837	     -0.13932370	      0.11543945	      0.55145711	      0.00000000	      0.00000000	      0.01745329
      0.56666700	      2.55382786	     -0.04000982	     -0.05764239	      3.28129494	      1.19742375	      0.69197012	      0.01375280	      0.00960483	      0.22007787	      0.00193590	     -0.07044507	     -0.07053346	      0.12236650	     -0.06493142	     -0.05335817	      0.26107870	     -0.15814277	     -0.06546952	      0.09156488	     -0.22192634	     -0.12227935	      0.62417127	     -0.03162130	     -0.13939819	      0.11542334	      0.55143776	      0.00000000	      0.00000000	      0.01745329
      0.60000000	      2.55360398	     -0.03840820	     -0.05739711	      3.28165419	      1.19730051	      0.69237298	      0.01152088	      0.00941370	      0.21568948	      0.00397268	     -0.07078645	     -0.06994042	      0.12535351	     -0.06418419	     -0.05340619	      0.25977593	     -0.15620546	     -0.06463794	      0.09505804	     -0.22406486	     -0.12647596	      0.62446644	     -0.03733238	     -0.14055451	      0.11432154	      0.55216906	      0.00000000	      0.00000000	      0.01745329
      0.63333300	      2.55357464	     -0.03840891	     -0.05741868	      3.28216954	      1.19723955	      0.69281711	      0.01148535	      0.00938793	      0.21562927	      0.00387955	     -0.07083412	     -0.06993152	      0.12535367	     -0.06419540	     -0.05344559	      0.25976209	     -0.15619008	     -0.06464906	      0.09503124	     -0.22416514	     -0.12651158	      0.62443275	     -0.03728434	     -0.14062969	      0.11433232	      0.55215453	      0.00000000	      0.00000000	      0.01745329
      0.66666700	      2.55261809	     -0.03832825	     -0.05777653	      3.28262212	      1.19711354	      0.69317429	      0.01090112	      0.00850516	      0.21349838	      0.00223977	     -0.07056162	     -0.06987596	      0.12575161	     -0.06392184	     -0.05313058	      0.25960565	     -0.15600078	     -0.06448035	      0.09502826	     -0.22633402	     -0.12714966	      0.62339206	     -0.03628362	     -0.14130090	      0.11453340	      0.55212937	      0.00000000	      0.00000000	      0.01745329
      0.70000000	      2.55235479	     -0.03842071	     -0.05814444	      3.28323584	      1.19711412	      0.69349785	      0.01079355	      0.00825365	      0.21307805	      0.00196788	     -0.07067093	     -0.06984373	      0.12590695	     -0.06392155	     -0.05324352	      0.25953829	     -0.15582772	     -0.06451226	      0.09521141	     -0.22690503	     -0.12725668	      0.62304571	     -0.03616766	     -0.14133515	      0.11455358	      0.55216908	      0.00000000	      0.00000000	      0.01745329
      0.73333300	      2.55200675	     -0.03687564	     -0.05788145	      3.28308523	      1.19711735	      0.69435728	      0.01050136	      0.00838766	      0.21022340	      0.00480426	     -0.07163429	     -0.06917290	      0.12939892	     -0.06301280	     -0.05421827	      0.25800381	     -0.15228785	     -0.06470721	      0.10068398	     -0.23292349	     -0.12929730	      0.61519386	     -0.03527302	     -0.14148839	      0.11452777	      0.55368565	      0.00000000	      0.00000000	      0.01745329
      0.76666700	      2.55068403	     -0.03675840	     -0.05763520	      3.28378848	      1.19699619	      0.69459598	      0.00958563	      0.00780582	      0.20836482	      0.00398202	     -0.07204727	     -0.06899645	      0.12951890	     -0.06282852	     -0.05290766	      0.25789620	     -0.15262373	     -0.06422048	      0.10113556	     -0.23466148	     -0.12971710	      0.61337105	     -0.03492615	     -0.14235636	      0.11459149	      0.55353447	      0.00000000	      0.00000000	      0.01745329
      0.80000000	      2.54939456	     -0.03648882	     -0.05799508	      3.28442907	      1.19698288	      0.69488762	      0.00936816	      0.00681886	      0.20701264	      0.00341101	     -0.07206917	     -0.06890590	      0.12981382	     -0.06255826	     -0.05265263	      0.25772603	     -0.15259396	     -0.06415632	      0.10218159	     -0.23662420	     -0.12981479	      0.61152393	     -0.03512666	     -0.14229881	      0.11453396	      0.55363542	      0.00000000	      0.00000000	      0.01745329
      0.83333300	      2.54771898	     -0.03632787	     -0.05765201	      3.28495349	      1.19684118	      0.69522832	      0.00925232	      0.00553502	      0.20537859	      0.00311015	     -0.07182902	     -0.06878872	      0.13065104	     -0.06195477	     -0.05218267	      0.25743849	     -0.15234631	     -0.06400414	      0.10460474	     -0.23963752	     -0.12975115	      0.60804644	     -0.03577460	     -0.14205761	      0.11435828	      0.55385987	      0.00000000	      0.00000000	      0.01745329
      0.86666700	      2.54694189	     -0.03576656	     -0.05841805	      3.28551105	      1.19682633	      0.69550060	      0.00934613	      0.00511938	      0.20449387	      0.00296087	     -0.07220491	     -0.06867782	      0.13088315	     -0.06186744	     -0.05209465	      0.25728792	     -0.15232187	     -0.06399265	      0.10578441	     -0.24088512	     -0.12967343	      0.60634019	     -0.03596552	     -0.14204394	      0.11429342	      0.55391133	      0.00000000	      0.00000000	      0.01745329
      0.90000000	      2.54596921	     -0.03503180	     -0.05822021	      3.28556063	      1.19684767	      0.69623042	      0.01021416	      0.00550472	      0.20236737	      0.00686300	     -0.07243978	     -0.06814241	      0.13365189	     -0.06002837	     -0.05214542	      0.25606033	     -0.15024186	     -0.06395778	      0.11299559	     -0.24497872	     -0.12913319	      0.59453805	     -0.03692783	     -0.14253053	      0.11384558	      0.55410607	      0.00000000	      0.00000000	      0.01745329
      0.93333300	      2.54416882	     -0.03501845	     -0.05812808	      3.28610800	      1.19688345	      0.69635822	      0.00955005	      0.00468515	      0.20078762	      0.00614127	     -0.07314789	     -0.06796067	      0.13367498	     -0.05998925	     -0.05049722	      0.25606734	     -0.15089609	     -0.06333155	      0.11302871	     -0.24643937	     -0.12926903	      0.59242757	     -0.03605031	     -0.14321705	      0.11399485	      0.55382516	      0.00000000	      0.00000000	      0.01745329
      0.96666700	      2.54308541	     -0.03412088	     -0.05815936	      3.28652918	      1.19685036	      0.69650301	      0.00973421	      0.00397795	      0.19988767	      0.00594530	     -0.07304417	     -0.06790168	      0.13378651	     -0.05967574	     -0.05015425	      0.25595721	     -0.15123242	     -0.06323004	      0.11366897	     -0.24761495	     -0.12923931	      0.59071090	     -0.03597576	     -0.14326400	      0.11397649	      0.55375292	      0.00000000	      0.00000000	      0.01745329
      1.00000000	      2.53525144	     -0.03229513	     -0.05812327	      3.28647810	      1.19720387	      0.69788800	      0.00936169	      0.00859687	      0.18551740	      0.03863725	     -0.07428893	     -0.06375161	      0.13955456	     -0.04894590	     -0.04796796	      0.24796264	     -0.14605187	     -0.06199324	      0.11744657	     -0.24623286	     -0.13211200	      0.52498530	     -0.02938364	     -0.16080278	      0.11299217	      0.54524465	      0.00000000	      0.00000000	      0.01745329
      1.03333300	      2.53352377	     -0.03191162	     -0.05823708	      3.28681363	      1.19718272	      0.69778673	      0.00912692	      0.00704604	      0.18440008	      0.03815182	     -0.07440622	     -0.06363435	      0.13963388	     -0.04929383	     -0.04776631	      0.24779866	     -0.14714401	     -0.06204190	      0.11779678	     -0.24746787	     -0.13215342	      0.52440500	     -0.03140134	     -0.16042758	      0.11253965	      0.54529928	      0.00000000	      0.00000000	      0.01745329
      1.06666700	      2.53244314	     -0.03161509	     -0.05794917	      3.28705161	      1.19717210	      0.69768496	      0.00892080	      0.00598424	      0.18325864	      0.03773910	     -0.07406892	     -0.06356754	      0.13969859	     -0.04942408	     -0.04757661	      0.24762729	     -0.14787391	     -0.06199922	      0.11826999	     -0.24824040	     -0.13215866	      0.52380042	     -0.03280277	     -0.16042525	      0.11218883	      0.54527012	      0.00000000	      0.00000000	      0.01745329
      1.10000000	      2.53228782	     -0.03144065	     -0.05800382	      3.28700882	      1.19701137	      0.69756228	      0.00894431	      0.00586227	      0.18306651	      0.03769258	     -0.07405260	     -0.06355414	      0.13968546	     -0.04945152	     -0.04752470	      0.24760690	     -0.14799620	     -0.06197782	      0.11833223	     -0.24830594	     -0.13215714	      0.52370544	     -0.03290647	     -0.16042504	      0.11215448	      0.54526769	      0.00000000	      0.00000000	      0.01745329
      1.13333300	      2.53133583	     -0.03084472	     -0.05818091	      3.28695750	      1.19700767	      0.69747935	      0.00898848	      0.00511991	      0.18187853	      0.03723717	     -0.07390228	     -0.06350157	      0.13979224	     -0.04953549	     -0.04699645	      0.24755008	     -0.14871141	     -0.06173766	      0.11862095	     -0.24873664	     -0.13213446	      0.52312724	     -0.03317543	     -0.16047281	      0.11202831	      0.54523495	      0.00000000	      0.00000000	      0.01745329
      1.16666700	      2.53129907	     -0.03081212	     -0.05820645	      3.28665828	      1.19693271	      0.69728292	      0.00899800	      0.00509079	      0.18179287	      0.03724261	     -0.07385482	     -0.06350261	      0.13980143	     -0.04952637	     -0.04694821	      0.24754841	     -0.14875099	     -0.06171535	      0.11862297	     -0.24871359	     -0.13213374	      0.52310031	     -0.03317430	     -0.16046201	      0.11202252	      0.54523680	      0.00000000	      0.00000000	      0.01745329
      1.20000000	      2.53061101	     -0.03020984	     -0.05874170	      3.28640307	      1.19688220	      0.69712533	      0.00920402	      0.00455088	      0.18028389	      0.03698544	     -0.07333038	     -0.06348410	      0.13996691	     -0.04947005	     -0.04644624	      0.24748034	     -0.14935538	     -0.06142114	      0.11844496	     -0.24844488	     -0.13213638	      0.52253208	     -0.03277779	     -0.16065081	      0.11198842	      0.54517285	      0.00000000	      0.00000000	      0.01745329
      1.23333300	      2.53059585	     -0.03019173	     -0.05878664	      3.28590155	      1.19670767	      0.69680338	      0.00921621	      0.00453647	      0.18018824	      0.03702305	     -0.07324453	     -0.06348954	      0.13996951	     -0.04944723	     -0.04639247	      0.24748007	     -0.14937648	     -0.06139470	      0.11841484	     -0.24836477	     -0.13213715	      0.52251585	     -0.03273923	     -0.16063130	      0.11198823	      0.54517760	      0.00000000	      0.00000000	      0.01745329
      1.26666700	      2.52910114	     -0.02991262	     -0.06022455	      3.28612284	      1.19659872	      0.69708835	      0.00999676	      0.00290233	      0.17437983	      0.03858246	     -0.06871722	     -0.06361089	      0.14004411	     -0.04866866	     -0.04505493	      0.24706491	     -0.14951217	     -0.06023124	      0.11508650	     -0.24308242	     -0.13222622	      0.52064163	     -0.02809573	     -0.16141233	      0.11221965	      0.54509986	      0.00000000	      0.00000000	      0.01745329
      1.30000000	      2.52906750	     -0.02986727	     -0.06029829	      3.28540689	      1.19637100	      0.69661375	      0.01002453	      0.00288779	      0.17432531	      0.03868712	     -0.06866897	     -0.06361069	      0.14001848	     -0.04867569	     -0.04499355	      0.24706575	     -0.14952476	     -0.06020912	      0.11508748	     -0.24296600	     -0.13221772	      0.52062927	     -0.02809800	     -0.16134504	      0.11220865	      0.54512099	      0.00000000	      0.00000000	      0.01745329
      1.33333300	      2.52223709	     -0.03043810	     -0.06125346	      3.28652283	      1.19604667	      0.69746700	      0.01367586	     -0.00293414	      0.16071329	      0.04670029	     -0.05933916	     -0.06278652	      0.13983330	     -0.05457883	     -0.04218325	      0.24511499	     -0.14978259	     -0.05990542	      0.11305488	     -0.22540751	     -0.12989862	      0.51071544	     -0.02528284	     -0.16350172	      0.10944147	      0.54571872	      0.00000000	      0.00000000	      0.01745329
      1.36666700	      2.52223559	     -0.03036860	     -0.06133052	      3.28558327	      1.19584135	      0.69681431	      0.01367472	     -0.00294713	      0.16065476	      0.04677023	     -0.05923756	     -0.06279039	      0.13975477	     -0.05457716	     -0.04218743	      0.24510683	     -0.14976342	     -0.05992212	      0.11304475	     -0.22534299	     -0.12989299	      0.51068822	     -0.02526254	     -0.16343647	      0.10943124	      0.54574531	      0.00000000	      0.00000000	      0.01745329
      1.40000000	      2.52172601	     -0.02953484	     -0.06199713	      3.28462265	      1.19545544	      0.69605588	      0.01320872	     -0.00402406	      0.15979849	      0.04701252	     -0.05757776	     -0.06275735	      0.13763898	     -0.05507099	     -0.04411670	      0.24465603	     -0.14845743	     -0.06101956	      0.11218158	     -0.22502118	     -0.12982888	      0.50968269	     -0.02386899	     -0.16324554	      0.10934849	      0.54605894	      0.00000000	      0.00000000	      0.01745329
      1.43333300	      2.51965894	     -0.02943931	     -0.06162885	      3.28373063	      1.19513852	      0.69523365	      0.01259111	     -0.00642669	      0.15727801	      0.04703725	     -0.05467744	     -0.06265838	      0.13586063	     -0.05674591	     -0.04488731	      0.24416473	     -0.14778153	     -0.06215181	      0.10987450	     -0.22368233	     -0.12974380	      0.50816506	     -0.02126640	     -0.16333014	      0.10918375	      0.54645432	      0.00000000	      0.00000000	      0.01745329
      1.46666700	      2.50777482	     -0.03104506	     -0.05370286	      3.28432257	      1.19460911	      0.69508514	      0.01668912	     -0.01535211	      0.13229205	      0.05594480	     -0.03616464	     -0.05664694	      0.13319456	     -0.09902742	     -0.04711440	      0.23659795	     -0.14778612	     -0.07670401	      0.10778837	     -0.19462677	     -0.12274381	      0.48506139	     -0.02214891	     -0.16836488	      0.09627963	      0.55394984	      0.00000000	      0.00000000	      0.01745329
      1.50000000	      2.50610026	     -0.03044189	     -0.05402020	      3.28316474	      1.19407364	      0.69409266	      0.01569156	     -0.01689885	      0.13092319	      0.05561940	     -0.03463774	     -0.05639104	      0.13163869	     -0.09867568	     -0.04747691	      0.23624696	     -0.14740382	     -0.07685732	      0.10565594	     -0.19542292	     -0.12295795	      0.48430523	     -0.01940844	     -0.16749240	      0.09630564	      0.55452373	      0.00000000	      0.00000000	      0.01745329
      1.53333300	      2.50408136	     -0.02969596	     -0.05423254	      3.28202248	      1.19350251	      0.69305268	      0.01495371	     -0.01901125	      0.12936934	      0.05587361	     -0.03194282	     -0.05617216	      0.12993169	     -0.09871949	     -0.04826112	      0.23578673	     -0.14679530	     -0.07749775	      0.10369069	     -0.19494607	     -0.12309782	      0.48423671	     -0.01752048	     -0.16648138	      0.09614518	      0.55501355	      0.00000000	      0.00000000	      0.01745329
      1.56666700	      2.50042543	     -0.02893787	     -0.05437430	      3.28096652	      1.19285042	      0.69193536	      0.01411020	     -0.02253667	      0.12688225	      0.05608017	     -0.02833203	     -0.05588270	      0.12786270	     -0.09980414	     -0.04857913	      0.23528539	     -0.14629853	     -0.07847603	      0.10152586	     -0.19350453	     -0.12324361	      0.48493091	     -0.01602284	     -0.16538100	      0.09586577	      0.55534809	      0.00000000	      0.00000000	      0.01745329
      1.60000000	      2.48744179	     -0.02916922	     -0.05331018	      3.28169758	      1.19215035	      0.69130815	      0.01501313	     -0.03296659	      0.11433171	      0.05850571	     -0.01311772	     -0.05353740	      0.12620733	     -0.11603105	     -0.04651149	      0.23264144	     -0.14650652	     -0.08523735	      0.09269524	     -0.17379440	     -0.12393412	      0.49480334	     -0.01792421	     -0.16730659	      0.09243977	      0.55430720	      0.00000000	      0.00000000	      0.01745329
      1.63333300	      2.48457348	     -0.02807186	     -0.05293721	      3.28003754	      1.19136666	      0.68994607	      0.01390952	     -0.03603523	      0.11319523	      0.05810354	     -0.01068535	     -0.05315634	      0.12379216	     -0.11808978	     -0.04765865	      0.23207907	     -0.14528662	     -0.08674451	      0.09416762	     -0.17502461	     -0.12381305	      0.49464901	     -0.01734911	     -0.16540181	      0.09213580	      0.55513687	      0.00000000	      0.00000000	      0.01745329
      1.66666700	      2.46865820	     -0.02757875	     -0.04382141	      3.28003279	      1.19013906	      0.68992267	      0.01501486	     -0.04247181	      0.08926991	      0.05473926	      0.01884148	     -0.04119003	      0.12372370	     -0.18366323	     -0.04553516	      0.22070816	     -0.14086622	     -0.11230721	      0.09580192	     -0.15283282	     -0.13012260	      0.51388041	     -0.01858086	     -0.15887570	      0.08218758	      0.56303658	      0.00000000	      0.00000000	      0.01745329
      1.70000000	      2.46470916	     -0.02689256	     -0.04383219	      3.27867812	      1.18931374	      0.68832016	      0.01372655	     -0.04553997	      0.08838174	      0.05498541	      0.02132809	     -0.04039868	      0.12166435	     -0.18382291	     -0.04578953	      0.21999254	     -0.14057494	     -0.11313086	      0.09293674	     -0.15366394	     -0.13115715	      0.51459618	     -0.01623849	     -0.15662481	      0.08228135	      0.56369328	      0.00000000	      0.00000000	      0.01745329
      1.73333300	      2.45827087	     -0.02623322	     -0.04394793	      3.27766071	      1.18847848	      0.68667099	      0.01239562	     -0.05053494	      0.08622531	      0.05520548	      0.02561069	     -0.03932091	      0.11941843	     -0.18556045	     -0.04582745	      0.21897769	     -0.14054342	     -0.11517597	      0.08985582	     -0.15257301	     -0.13262544	      0.51745402	     -0.01565913	     -0.15432435	      0.08211650	      0.56394958	      0.00000000	      0.00000000	      0.01745329
      1.76666700	      2.43387123	     -0.02469276	     -0.03687003	      3.27790109	      1.18692562	      0.68681275	      0.01314584	     -0.05176935	      0.06585020	      0.04776415	      0.05607416	     -0.02056157	      0.12276609	     -0.24529044	     -0.03802350	      0.20123898	     -0.13560380	     -0.14516532	      0.09437632	     -0.13068464	     -0.15396989	      0.55535106	     -0.01883946	     -0.14839274	      0.07711240	      0.56951789	      0.00000000	      0.00000000	      0.01745329
      1.80000000	      2.42941394	     -0.02405657	     -0.03738687	      3.27680884	      1.18603065	      0.68497453	      0.01157187	     -0.05572171	      0.06509032	      0.04787754	      0.05857097	     -0.01989023	      0.12108144	     -0.24463516	     -0.03855256	      0.20055072	     -0.13595364	     -0.14586355	      0.09303494	     -0.13318096	     -0.15505017	      0.55545294	     -0.01790387	     -0.14474245	      0.07724624	      0.57058385	      0.00000000	      0.00000000	      0.01745329
      1.83333300	      2.42393442	     -0.02342522	     -0.03785148	      3.27598744	      1.18506589	      0.68312626	      0.01009821	     -0.05983129	      0.06362122	      0.04767005	      0.06060049	     -0.01907648	      0.11970444	     -0.24515284	     -0.03769961	      0.19997007	     -0.13697484	     -0.14671470	      0.09212523	     -0.13439338	     -0.15620960	      0.55664230	     -0.01813190	     -0.14182671	      0.07729058	      0.57128582	      0.00000000	      0.00000000	      0.01745329
      1.86666700	      2.39485217	     -0.02249278	     -0.03198255	      3.27689106	      1.18327862	      0.68345014	      0.00976937	     -0.05385837	      0.04494091	      0.03482945	      0.09625606	      0.00899543	      0.12571385	     -0.30444123	     -0.02435391	      0.17024126	     -0.13223403	     -0.18772584	      0.10126334	     -0.11671348	     -0.19968018	      0.60914157	     -0.02208642	     -0.12936364	      0.08053997	      0.58439930	      0.00000000	      0.00000000	      0.01745329
      1.90000000	      2.39008293	     -0.02209938	     -0.03278397	      3.27622483	      1.18234939	      0.68147865	      0.00768959	     -0.05739715	      0.04406815	      0.03450378	      0.09689954	      0.00984452	      0.12444598	     -0.30413925	     -0.02309029	      0.16966394	     -0.13347496	     -0.18746360	      0.10197578	     -0.11925436	     -0.20061536	      0.60902715	     -0.02249965	     -0.12639289	      0.08061525	      0.58522063	      0.00000000	      0.00000000	      0.01745329
      1.93333300	      2.38479684	     -0.02177636	     -0.03362267	      3.27576538	      1.18133797	      0.67955719	      0.00595871	     -0.06134847	      0.04272712	      0.03411344	      0.09849960	      0.01074154	      0.12350047	     -0.30427669	     -0.02208896	      0.16889133	     -0.13477842	     -0.18818983	      0.10252278	     -0.12103242	     -0.20186177	      0.60988763	     -0.02355913	     -0.12336083	      0.08069992	      0.58611666	      0.00000000	      0.00000000	      0.01745329
      1.96666700	      2.34524578	     -0.01938784	     -0.05665591	      3.27694952	      1.17941299	      0.68054963	      0.00305759	     -0.03934194	      0.07637459	      0.01141468	      0.16596661	      0.12622007	      0.14691723	     -0.33789657	      0.03181180	     -0.01962263	     -0.14151719	     -0.21780760	      0.15169218	     -0.11925843	     -0.39837570	      0.69184816	     -0.03710363	     -0.12347314	      0.12323450	      0.60718270	      0.00000000	      0.00000000	      0.01745329
      2.00000000	      2.34160800	     -0.01919608	     -0.05731053	      3.27640042	      1.17833592	      0.67865764	      0.00186330	     -0.04272631	      0.07501066	      0.01066197	      0.16582512	      0.12636347	      0.14652346	     -0.33897130	      0.03338182	     -0.01987494	     -0.14300026	     -0.21824048	      0.15218269	     -0.12084035	     -0.39821792	      0.69116407	     -0.03659373	     -0.12125469	      0.12334844	      0.60794053	      0.00000000	      0.00000000	      0.01745329
      2.03333300	      2.34039174	     -0.02271690	     -0.05081690	      3.27798796	      1.17660753	      0.67810878	      0.00446247	     -0.05435122	      0.05598583	      0.00035939	      0.18065419	      0.12669994	      0.14421668	     -0.37964623	      0.05400163	     -0.04156217	     -0.15255065	     -0.26501472	      0.15335818	     -0.09954214	     -0.39721282	      0.70190670	     -0.03829052	     -0.10745350	      0.12470695	      0.62383094	      0.00000000	      0.00000000	      0.01745329
      2.06666700	      2.33742015	     -0.02259212	     -0.05176662	      3.27741196	      1.17543671	      0.67629735	      0.00342408	     -0.05668163	      0.05486145	     -0.00044607	      0.18014045	      0.12681168	      0.14432829	     -0.38019654	      0.05559472	     -0.04186617	     -0.15362216	     -0.26516363	      0.15370309	     -0.10096153	     -0.39739626	      0.70181689	     -0.03806210	     -0.10594607	      0.12481585	      0.62443465	      0.00000000	      0.00000000	      0.01745329
      2.10000000	      2.33425016	     -0.02250256	     -0.05205314	      3.27691546	      1.17418768	      0.67455667	      0.00181026	     -0.05920043	      0.05318335	     -0.00153884	      0.18063026	      0.12686574	      0.14437432	     -0.38119255	      0.05754156	     -0.04229023	     -0.15525443	     -0.26632165	      0.15402082	     -0.10201011	     -0.39773050	      0.70236410	     -0.03761553	     -0.10430416	      0.12503775	      0.62530158	      0.00000000	      0.00000000	      0.01745329
      2.13333300	      2.32999303	     -0.02257118	     -0.04545849	      3.27876698	      1.17187267	      0.67518757	     -0.00130422	     -0.06196243	      0.03019959	     -0.01440508	      0.20058380	      0.12606180	      0.14779731	     -0.42767621	      0.08947159	     -0.07065048	     -0.16262255	     -0.33296867	      0.16085337	     -0.08253987	     -0.41060135	      0.73746722	     -0.04384899	     -0.08750622	      0.12796333	      0.65036519	      0.00000000	      0.00000000	      0.01745329
      2.16666700	      2.32863429	     -0.02170994	     -0.04623902	      3.27793977	      1.17052060	      0.67358467	     -0.00242115	     -0.06292704	      0.02908861	     -0.01554097	      0.20035332	      0.12603837	      0.14801793	     -0.42834674	      0.09101204	     -0.07109189	     -0.16435263	     -0.33314239	      0.16030670	     -0.08352389	     -0.41124395	      0.73760356	     -0.04173740	     -0.08715920	      0.12854812	      0.65079964	      0.00000000	      0.00000000	      0.01745329
      2.20000000	      2.32858926	     -0.02174818	     -0.04628784	      3.27694278	      1.16908098	      0.67207125	     -0.00248410	     -0.06294920	      0.02892013	     -0.01554565	      0.20049024	      0.12601431	      0.14804299	     -0.42834528	      0.09125317	     -0.07109744	     -0.16437226	     -0.33312041	      0.16028499	     -0.08346929	     -0.41126724	      0.73763182	     -0.04163856	     -0.08706989	      0.12857359	      0.65083230	      0.00000000	      0.00000000	      0.01745329
      2.23333300	      2.33472882	     -0.02134443	     -0.04137709	      3.27877252	      1.16654739	      0.67322395	     -0.00743464	     -0.06394424	      0.00474849	     -0.02525226	      0.22283449	      0.11911317	      0.15141110	     -0.48471698	      0.13263406	     -0.10289288	     -0.17717022	     -0.40270352	      0.16405983	     -0.07147811	     -0.42978884	      0.76354357	     -0.04005644	     -0.06642993	      0.13244532	      0.67380374	      0.00000000	      0.00000000	      0.01745329
      2.26666700	      2.33472312	     -0.02126952	     -0.04148156	      3.27740569	      1.16502246	      0.67196828	     -0.00746832	     -0.06392052	      0.00458863	     -0.02525505	      0.22294279	      0.11909605	      0.15138297	     -0.48469342	      0.13285461	     -0.10289072	     -0.17724250	     -0.40265321	      0.16403001	     -0.07136913	     -0.42980297	      0.76357530	     -0.03999372	     -0.06642385	      0.13246563	      0.67379598	      0.00000000	      0.00000000	      0.01745329
      2.30000000	      2.33548840	     -0.02030426	     -0.04155436	      3.27603989	      1.16344925	      0.67083064	     -0.00948649	     -0.06239366	      0.00171795	     -0.02816652	      0.22252874	      0.11838034	      0.15284299	     -0.48702533	      0.13744096	     -0.10333224	     -0.18079193	     -0.40371633	      0.16244443	     -0.07001698	     -0.43080314	      0.76472200	     -0.03604756	     -0.06979496	      0.13360858	      0.67305346	      0.00000000	      0.00000000	      0.01745329
      2.33333300	      2.34684912	     -0.01961123	     -0.03832940	      3.27680589	      1.16077815	      0.67229197	     -0.01175262	     -0.07084660	     -0.01748229	     -0.03060198	      0.24459770	      0.10103727	      0.15419583	     -0.54514365	      0.18235081	     -0.13949738	     -0.19482682	     -0.47835918	      0.16463715	     -0.05435075	     -0.44661588	      0.78009736	     -0.03465754	     -0.05677273	      0.13525256	      0.68500039	      0.00000000	      0.00000000	      0.01745329
      2.36666700	      2.34871368	     -0.01922391	     -0.03848670	      3.27509641	      1.15913700	      0.67146334	     -0.01184228	     -0.06908473	     -0.01871829	     -0.03173014	      0.24498709	      0.10012356	      0.15450801	     -0.54594987	      0.18553211	     -0.14051452	     -0.19664270	     -0.47873051	      0.16204315	     -0.05309818	     -0.44785158	      0.78087941	     -0.03238991	     -0.05889562	      0.13579924	      0.68470128	      0.00000000	      0.00000000	      0.01745329
      2.40000000	      2.35204670	     -0.01912624	     -0.03856990	      3.27317977	      1.15756436	      0.67083115	     -0.01183683	     -0.06678855	     -0.02034349	     -0.03229356	      0.24570440	      0.09841279	      0.15520037	     -0.54931092	      0.18989901	     -0.14222258	     -0.19868866	     -0.48174521	      0.15830839	     -0.05103580	     -0.44956861	      0.78182458	     -0.02931149	     -0.06007384	      0.13633471	      0.68483140	      0.00000000	      0.00000000	      0.01745329
      2.43333300	      2.36830916	     -0.01795988	     -0.03777818	      3.27377917	      1.15504345	      0.67232491	     -0.01374162	     -0.07444685	     -0.03738834	     -0.03014223	      0.26605976	      0.07400772	      0.15118938	     -0.60444506	      0.23475788	     -0.17090676	     -0.21488422	     -0.54699117	      0.15671128	     -0.04101753	     -0.46031767	      0.78054014	     -0.02854109	     -0.04601577	      0.13209379	      0.69208993	      0.00000000	      0.00000000	      0.01745329
      2.46666700	      2.37000444	     -0.01815397	     -0.03853880	      3.27144336	      1.15351281	      0.67180985	     -0.01263424	     -0.07261909	     -0.03797525	     -0.03032194	      0.26631959	      0.07175914	      0.15185523	     -0.60644073	      0.23912966	     -0.17253408	     -0.21701852	     -0.54900916	      0.15194568	     -0.03720248	     -0.46169266	      0.78194458	     -0.02492498	     -0.05013531	      0.13253990	      0.69114049	      0.00000000	      0.00000000	      0.01745329
      2.50000000	      2.37371058	     -0.01831627	     -0.03790995	      3.26882161	      1.15197671	      0.67166349	     -0.01101900	     -0.06995008	     -0.03887241	     -0.03083096	      0.26787418	      0.07038109	      0.15263801	     -0.60766415	      0.24059170	     -0.17334670	     -0.21744688	     -0.55088305	      0.14947126	     -0.03508395	     -0.46232700	      0.78232656	     -0.02434607	     -0.05240243	      0.13240333	      0.69051908	      0.00000000	      0.00000000	      0.01745329
      2.53333300	      2.38643738	     -0.01767368	     -0.03802867	      3.26833420	      1.14965591	      0.67325199	     -0.01148280	     -0.07694181	     -0.05293035	     -0.02510979	      0.28664339	      0.04232280	      0.14828829	     -0.66117588	      0.28116923	     -0.19237215	     -0.23108905	     -0.61185294	      0.14282495	     -0.02251521	     -0.46579127	      0.76834897	     -0.02075072	     -0.04536616	      0.12326798	      0.69130167	      0.00000000	      0.00000000	      0.01745329
      2.56666700	      2.38885243	     -0.01801641	     -0.03874524	      3.26557907	      1.14826904	      0.67323024	     -0.00933199	     -0.07423838	     -0.05325072	     -0.02450927	      0.28726492	      0.04008835	      0.14890640	     -0.66267460	      0.28463878	     -0.19315967	     -0.23217274	     -0.61316258	      0.13696699	     -0.01905680	     -0.46689361	      0.76882031	     -0.01831953	     -0.04830118	      0.12283860	      0.69065629	      0.00000000	      0.00000000	      0.01745329
      2.60000000	      2.39257338	     -0.01859112	     -0.04008456	      3.26254470	      1.14696393	      0.67340731	     -0.00716706	     -0.07131956	     -0.05387373	     -0.02422572	      0.28797381	      0.03867195	      0.15003403	     -0.66412106	      0.28522536	     -0.19387064	     -0.23230597	     -0.61512883	      0.13361050	     -0.01643438	     -0.46740631	      0.76897071	     -0.01786289	     -0.05018296	      0.12242462	      0.69007447	      0.00000000	      0.00000000	      0.01745329
      2.63333300	      2.40043008	     -0.01794226	     -0.04116288	      3.26131322	      1.14506958	      0.67504861	     -0.00729395	     -0.07565246	     -0.06454888	     -0.01538095	      0.30667428	      0.01293308	      0.14620164	     -0.70979367	      0.31726530	     -0.20423592	     -0.24119796	     -0.66675463	      0.12102592	     -0.00296631	     -0.46498280	      0.74354524	     -0.01241751	     -0.04777027	      0.10880279	      0.68640953	      0.00000000	      0.00000000	      0.01745329
      2.66666700	      2.40315298	     -0.01856855	     -0.04260844	      3.25814280	      1.14398716	      0.67537486	     -0.00412786	     -0.07243581	     -0.06449749	     -0.01452139	      0.30603682	      0.01178624	      0.14788129	     -0.71055804	      0.31850250	     -0.20450249	     -0.24097184	     -0.66695134	      0.11683498	      0.00014819	     -0.46548691	      0.74413962	     -0.01270182	     -0.04986822	      0.10810864	      0.68583963	      0.00000000	      0.00000000	      0.01745329
      2.70000000	      2.39962534	     -0.01976445	     -0.04944496	      3.25695148	      1.14270512	      0.67693306	     -0.00241248	     -0.07481360	     -0.06645661	     -0.00251971	      0.32552079	     -0.01155459	      0.14217715	     -0.73734435	      0.34333586	     -0.21102360	     -0.24846956	     -0.69847340	      0.09932765	      0.01428971	     -0.45932081	      0.71318566	     -0.00832386	     -0.05815537	      0.08585110	      0.68075597	      0.00000000	      0.00000000	      0.01745329
      2.73333300	      2.40224820	     -0.02065338	     -0.05156353	      3.25367039	      1.14181820	      0.67719158	      0.00060534	     -0.07198596	     -0.06610264	     -0.00174320	      0.32457159	     -0.01233015	      0.14367711	     -0.73804710	      0.34324477	     -0.21165486	     -0.24767983	     -0.69876936	      0.09583171	      0.01625214	     -0.45982236	      0.71359579	     -0.00837715	     -0.05932622	      0.08520480	      0.68065309	      0.00000000	      0.00000000	      0.01745329
      2.76666700	      2.40453213	     -0.02127226	     -0.05291918	      3.25036383	      1.14106040	      0.67755122	      0.00477991	     -0.06918164	     -0.06553785	     -0.00051260	      0.32373242	     -0.01341236	      0.14589961	     -0.73942692	      0.34373506	     -0.21226702	     -0.24666381	     -0.69966953	      0.09060101	      0.01865333	     -0.46049187	      0.71386070	     -0.00765727	     -0.06043494	      0.08448093	      0.68040623	      0.00000000	      0.00000000	      0.01745329
      2.80000000	      2.39482766	     -0.02064599	     -0.05779237	      3.24782793	      1.14013353	      0.67914907	      0.00616697	     -0.06875693	     -0.06704682	      0.00906418	      0.34018775	     -0.02512517	      0.14772170	     -0.76368512	      0.35714031	     -0.21539998	     -0.24693361	     -0.72538217	      0.07622943	      0.03070904	     -0.45242720	      0.68630608	     -0.00061355	     -0.06812843	      0.06199653	      0.67217466	      0.00000000	      0.00000000	      0.01745329
      2.83333300	      2.39627891	     -0.02177080	     -0.06023540	      3.24488796	      1.13959788	      0.67940656	      0.00885410	     -0.06708926	     -0.06676853	      0.01018544	      0.33954543	     -0.02576721	      0.14918520	     -0.76402311	      0.35677880	     -0.21592242	     -0.24626362	     -0.72545863	      0.07281763	      0.03186490	     -0.45290134	      0.68654885	     -0.00129247	     -0.06786642	      0.06111959	      0.67238976	      0.00000000	      0.00000000	      0.01745329
      2.86666700	      2.39648665	     -0.02272135	     -0.06256286	      3.24201173	      1.13924571	      0.67962685	      0.01245314	     -0.06601438	     -0.06650527	      0.01150706	      0.33894783	     -0.02636555	      0.15094125	     -0.76466643	      0.35669299	     -0.21641563	     -0.24517497	     -0.72584293	      0.06826591	      0.03309631	     -0.45346385	      0.68676443	     -0.00160220	     -0.06749131	      0.06014093	      0.67239912	      0.00000000	      0.00000000	      0.01745329
      2.90000000	      2.39393434	     -0.02372689	     -0.06464509	      3.23931737	      1.13895405	      0.67971130	      0.01703396	     -0.06616866	     -0.06628212	      0.01344783	      0.33991709	     -0.02690558	      0.15294581	     -0.76551525	      0.35669107	     -0.21680191	     -0.24354117	     -0.72699236	      0.06127552	      0.03480873	     -0.45393691	      0.68652792	     -0.00109811	     -0.06730795	      0.05826034	      0.67159005	      0.00000000	      0.00000000	      0.01745329
      2.93333300	      2.38932676	     -0.02508967	     -0.06784060	      3.23684623	      1.13881569	      0.67974535	      0.02019448	     -0.06746483	     -0.06635635	      0.01552628	      0.34157489	     -0.02680137	      0.15414251	     -0.76652711	      0.35583760	     -0.21695505	     -0.24204666	     -0.72874924	      0.05583676	      0.03681657	     -0.45380888	      0.68595159	     -0.00110764	     -0.06743818	      0.05597104	      0.67002553	      0.00000000	      0.00000000	      0.01745329
      2.96666700	      2.37344517	     -0.02692773	     -0.07163117	      3.23491831	      1.13877900	      0.68000680	      0.02280882	     -0.06965252	     -0.06783627	      0.01975431	      0.35276711	     -0.02484641	      0.15500009	     -0.76917111	      0.35453020	     -0.21485992	     -0.24047810	     -0.73300927	      0.04513032	      0.04430516	     -0.45119031	      0.68197973	     -0.00049359	     -0.07437610	      0.04682758	      0.66078213	      0.00000000	      0.00000000	      0.01745329
      3.00000000	      2.37029920	     -0.02795184	     -0.07467022	      3.23277028	      1.13879833	      0.67945153	      0.02424899	     -0.07040605	     -0.06714075	      0.02185557	      0.35193998	     -0.02439472	      0.15521826	     -0.77072988	      0.35429799	     -0.21517278	     -0.23905259	     -0.73341106	      0.04408239	      0.04384064	     -0.45096612	      0.68068189	     -0.00143059	     -0.07225396	      0.04501184	      0.66067820	      0.00000000	      0.00000000	      0.01745329
      3.03333300	      2.36469980	     -0.02931823	     -0.07775513	      3.23084505	      1.13892821	      0.67870741	      0.02671314	     -0.07261259	     -0.06727674	      0.02331292	      0.35395998	     -0.02339139	      0.15496293	     -0.77134487	      0.35250000	     -0.21552128	     -0.23686203	     -0.73445150	      0.04072876	      0.04265297	     -0.45100537	      0.67943094	     -0.00203335	     -0.07048004	      0.04282438	      0.65958801	      0.00000000	      0.00000000	      0.01745329
      3.06666700	      2.33892636	     -0.03226145	     -0.08325811	      3.22974252	      1.13923127	      0.67790867	      0.02827019	     -0.06957384	     -0.06650248	      0.03105658	      0.37009962	     -0.01581640	      0.15475381	     -0.77566554	      0.34809197	     -0.21071714	     -0.23457853	     -0.73361894	      0.02953377	      0.04834920	     -0.44746122	      0.67312915	     -0.00196441	     -0.07985750	      0.02726631	      0.64292929	      0.00000000	      0.00000000	      0.01745329
      3.10000000	      2.33401553	     -0.03316824	     -0.08594690	      3.22817053	      1.13946514	      0.67652804	      0.02910794	     -0.07246768	     -0.06627230	      0.03231647	      0.37079333	     -0.01475784	      0.15320094	     -0.77637365	      0.34684722	     -0.21175566	     -0.23180463	     -0.73420828	      0.02925285	      0.04469233	     -0.44745187	      0.67126515	     -0.00175143	     -0.07586025	      0.02575542	      0.64323449	      0.00000000	      0.00000000	      0.01745329
      3.13333300	      2.32685800	     -0.03416898	     -0.08851349	      3.22691037	      1.13976875	      0.67471412	      0.02950317	     -0.07603250	     -0.06633266	      0.03322715	      0.37283964	     -0.01276093	      0.15084419	     -0.77667244	      0.34486801	     -0.21241276	     -0.22897442	     -0.73493013	      0.02805479	      0.04146962	     -0.44738994	      0.66996713	     -0.00143594	     -0.07312117	      0.02410384	      0.64232108	      0.00000000	      0.00000000	      0.01745329
      3.16666700	      2.31685353	     -0.03530727	     -0.09083950	      3.22590474	      1.14008717	      0.67247868	      0.02921982	     -0.08038155	     -0.06631314	      0.03414140	      0.37566950	     -0.00961064	      0.14760756	     -0.77693305	      0.34251039	     -0.21265722	     -0.22598464	     -0.73565460	      0.02663568	      0.03852158	     -0.44715857	      0.66909991	     -0.00116410	     -0.07126635	      0.02223995	      0.64026638	      0.00000000	      0.00000000	      0.01745329
      3.20000000	      2.28113065	     -0.03908415	     -0.09525805	      3.22507735	      1.14042112	      0.66977987	      0.03049274	     -0.07446435	     -0.06323876	      0.04102136	      0.39237031	      0.00526352	      0.14700876	     -0.78124306	      0.33360214	     -0.20837369	     -0.22227320	     -0.73373295	      0.01818034	      0.04004513	     -0.44464120	      0.66897029	     -0.00176927	     -0.08293692	      0.00798985	      0.61831795	      0.00000000	      0.00000000	      0.01745329
      3.23333300	      2.27308705	     -0.03943526	     -0.09638375	      3.22439001	      1.14063005	      0.66680501	      0.02796049	     -0.07960775	     -0.06334240	      0.04164197	      0.39311242	      0.00774941	      0.14266507	     -0.78205125	      0.33392315	     -0.20945673	     -0.21878226	     -0.73379744	      0.02096066	      0.03414835	     -0.44433079	      0.66678666	      0.00010294	     -0.07757665	      0.00721332	      0.61875149	      0.00000000	      0.00000000	      0.01745329
      3.26666700	      2.26375846	     -0.03934327	     -0.09802254	      3.22379376	      1.14088765	      0.66329868	      0.02587923	     -0.08394292	     -0.06366319	      0.04190653	      0.39490935	      0.01114438	      0.13852086	     -0.78285729	      0.33303976	     -0.21033354	     -0.21562793	     -0.73465020	      0.02301783	      0.02923950	     -0.44400552	      0.66549278	      0.00158228	     -0.07434060	      0.00605624	      0.61758484	      0.00000000	      0.00000000	      0.01745329
      3.30000000	      2.20428812	     -0.03649933	     -0.11029849	      3.22199772	      1.14103762	      0.66168861	      0.01976570	     -0.02771407	     -0.05593207	      0.06978570	      0.43836428	      0.04447529	      0.15404227	     -0.80480546	      0.33158631	     -0.22715587	     -0.20381957	     -0.73065120	      0.03220819	     -0.00384216	     -0.44345015	      0.67247982	      0.01470205	     -0.07186055	     -0.03975046	      0.56261306	      0.00000000	      0.00000000	      0.01745329
      3.33333300	      2.19494088	     -0.03587947	     -0.11053367	      3.22144287	      1.14109306	      0.65716295	      0.01523135	     -0.03462265	     -0.05612953	      0.06941460	      0.43599215	      0.04606898	      0.15041457	     -0.80604581	      0.33470187	     -0.22741483	     -0.20264859	     -0.73017792	      0.03505676	     -0.00813301	     -0.44291522	      0.67208307	      0.01712708	     -0.06884514	     -0.03968685	      0.56280740	      0.00000000	      0.00000000	      0.01745329
      3.36666700	      2.16971953	     -0.03344280	     -0.11025695	      3.21975189	      1.14057491	      0.65190767	      0.00915129	     -0.04267332	     -0.05386549	      0.06977176	      0.43785949	      0.04979614	      0.14869930	     -0.80910692	      0.33663577	     -0.23482341	     -0.20143415	     -0.74110683	      0.03814533	     -0.01257708	     -0.44301376	      0.68576716	      0.01634128	     -0.07549434	     -0.04555892	      0.55272382	      0.00000000	      0.00000000	      0.01745329
      3.40000000	      2.15905282	     -0.03169503	     -0.10924655	      3.21869242	      1.14029598	      0.64660279	      0.00396397	     -0.04894320	     -0.05428225	      0.06988736	      0.43457312	      0.05186742	      0.14601840	     -0.81125888	      0.34277779	     -0.23429643	     -0.20140593	     -0.73951073	      0.04304038	     -0.01767268	     -0.44270378	      0.68514212	      0.01888212	     -0.07077047	     -0.04539472	      0.55343836	      0.00000000	      0.00000000	      0.01745329
      3.43333300	      2.14669520	     -0.02925812	     -0.10767860	      3.21696525	      1.13962840	      0.64084705	     -0.00196030	     -0.05559328	     -0.05472744	      0.06991300	      0.43050278	      0.05417592	      0.14408772	     -0.81386675	      0.35014318	     -0.23310388	     -0.20248872	     -0.73803668	      0.04904577	     -0.02254705	     -0.44235468	      0.68494792	      0.02110310	     -0.06642652	     -0.04518705	      0.55377008	      0.00000000	      0.00000000	      0.01745329
      3.46666700	      2.10299296	     -0.02086096	     -0.11264932	      3.21406205	      1.13765134	      0.63826756	     -0.01541035	     -0.00937550	     -0.06248078	      0.08856264	      0.46358121	      0.07699839	      0.16442899	     -0.84605941	      0.38837966	     -0.27854848	     -0.21751478	     -0.78009418	      0.09231556	     -0.06433307	     -0.49386690	      0.78039726	      0.02724429	     -0.04543358	     -0.06095549	      0.51941449	      0.00000000	      0.00000000	      0.01745329
      3.50000000	      2.08614830	     -0.01744370	     -0.10977200	      3.21045766	      1.13645029	      0.63140903	     -0.02357972	     -0.01636205	     -0.06120927	      0.08954744	      0.45762718	      0.07712493	      0.16590489	     -0.84852336	      0.39866521	     -0.27467790	     -0.22542624	     -0.77655640	      0.10060567	     -0.06707049	     -0.49519565	      0.78450552	      0.02938466	     -0.04595497	     -0.06069110	      0.51676037	      0.00000000	      0.00000000	      0.01745329
      3.53333300	      2.05124553	     -0.01353011	     -0.11383916	      3.20611018	      1.13411376	      0.62694595	     -0.03020118	      0.00225825	     -0.06492153	      0.10457206	      0.46975706	      0.07096047	      0.17009411	     -0.86330820	      0.43902807	     -0.29222177	     -0.24451515	     -0.80707277	      0.13338356	     -0.08843863	     -0.55516733	      0.86318933	      0.03156321	     -0.03746392	     -0.06016075	      0.49560729	      0.00000000	      0.00000000	      0.01745329
      3.56666700	      2.03817142	     -0.00890665	     -0.11027365	      3.19991267	      1.13251627	      0.61967697	     -0.03763810	     -0.00234943	     -0.06412053	      0.10695710	      0.46154936	      0.06951309	      0.17576330	     -0.86789369	      0.45368211	     -0.28470189	     -0.25649385	     -0.79764249	      0.14392791	     -0.09231122	     -0.55676151	      0.86423086	      0.03172795	     -0.03256905	     -0.05966759	      0.49632585	      0.00000000	      0.00000000	      0.01745329
      3.60000000	      2.02343799	     -0.00401273	     -0.10723989	      3.19204791	      1.13069098	      0.61237242	     -0.04473468	     -0.00659708	     -0.06411144	      0.11013882	      0.45102102	      0.06810010	      0.18358722	     -0.87320692	      0.47183137	     -0.27579287	     -0.26813060	     -0.78842402	      0.14991386	     -0.09448677	     -0.55924994	      0.86768834	      0.03222250	     -0.02629598	     -0.05903439	      0.49717982	      0.00000000	      0.00000000	      0.01745329
      3.63333300	      1.99170921	     -0.00299893	     -0.11193798	      3.18350115	      1.12662572	      0.60912716	     -0.04362382	      0.02249804	     -0.07301566	      0.12939813	      0.47481394	      0.04826980	      0.18667382	     -0.90915619	      0.52175107	     -0.27271307	     -0.29804268	     -0.81150953	      0.21024914	     -0.11351377	     -0.66868353	      1.00075867	      0.03473165	     -0.00526233	     -0.04099365	      0.47754945	      0.00000000	      0.00000000	      0.01745329
      3.66666700	      1.97938355	      0.00161529	     -0.10921916	      3.17219009	      1.12432335	      0.60147246	     -0.04964214	      0.02129956	     -0.07168578	      0.13539260	      0.46320855	      0.04438748	      0.19902196	     -0.91144005	      0.54201465	     -0.25794493	     -0.31704372	     -0.79546031	      0.21094125	     -0.11263943	     -0.67238242	      1.00435444	      0.03176943	      0.00119487	     -0.04027231	      0.47905076	      0.00000000	      0.00000000	      0.01745329
      3.70000000	      1.94828515	     -0.00893774	     -0.12231142	      3.16095188	      1.12141814	      0.59593499	     -0.03763617	      0.04024975	     -0.06251275	      0.15602947	      0.47188399	      0.01489757	      0.18209615	     -0.91565269	      0.57131862	     -0.23089434	     -0.34852190	     -0.76054665	      0.24695507	     -0.11901444	     -0.76201255	      1.09068734	      0.02785300	      0.00476184	     -0.01182119	      0.47458364	      0.00000000	      0.00000000	      0.01745329
      3.73333300	      1.93643129	     -0.00654550	     -0.12202770	      3.14720287	      1.11866235	      0.58927888	     -0.04381239	      0.04335193	     -0.06360971	      0.16705661	      0.46419545	      0.00907126	      0.19345854	     -0.91706168	      0.59816077	     -0.21072445	     -0.37169289	     -0.74427437	      0.23361272	     -0.11400957	     -0.77253311	      1.10235288	      0.01775827	      0.01910897	     -0.00888955	      0.48002064	      0.00000000	      0.00000000	      0.01745329
      3.76666700	      1.92286746	     -0.00508598	     -0.12405633	      3.13115187	      1.11573857	      0.58310392	     -0.04479680	      0.04807273	     -0.06272162	      0.17801454	      0.45880317	     -0.00031138	      0.20429311	     -0.91891033	      0.61910242	     -0.18688386	     -0.39349848	     -0.71864388	      0.21891523	     -0.10569772	     -0.78751551	      1.12745382	      0.00814304	      0.03251913	     -0.00368731	      0.48727434	      0.00000000	      0.00000000	      0.01745329
      3.80000000	      1.89766719	     -0.00956650	     -0.13060458	      3.11190419	      1.11234177	      0.57684629	     -0.03604166	      0.06391752	     -0.05039747	      0.18210065	      0.45740271	     -0.02875382	      0.20854577	     -0.92427505	      0.62277017	     -0.15109899	     -0.41245437	     -0.67418658	      0.22630448	     -0.09622835	     -0.82713061	      1.19061466	     -0.00346135	      0.03921676	      0.01998267	      0.50901636	      0.00000000	      0.00000000	      0.01745329
      3.83333300	      1.88706580	     -0.01033919	     -0.13290401	      3.09185870	      1.10920568	      0.57052128	     -0.03286171	      0.07165468	     -0.04640556	      0.19368884	      0.44709768	     -0.03684217	      0.22269271	     -0.92264485	      0.64189122	     -0.13013379	     -0.43103576	     -0.65643493	      0.19433963	     -0.08756468	     -0.84082177	      1.20866436	     -0.00975228	      0.05553867	      0.02559743	      0.52005547	      0.00000000	      0.00000000	      0.01745329
      3.86666700	      1.87440381	     -0.01296069	     -0.13631231	      3.07051012	      1.10606278	      0.56446548	     -0.02686037	      0.08056011	     -0.04031920	      0.20354641	      0.43854778	     -0.04701759	      0.23693947	     -0.91671311	      0.65451900	     -0.10807240	     -0.44811708	     -0.63316546	      0.16384280	     -0.07561587	     -0.85387226	      1.23248463	     -0.02280640	      0.07058248	      0.03238764	      0.53714771	      0.00000000	      0.00000000	      0.01745329
      3.90000000	      1.85984427	     -0.01573246	     -0.14023927	      3.04767866	      1.10281730	      0.55853286	     -0.01834655	      0.09263723	     -0.03063911	      0.21011136	      0.42751321	     -0.05910098	      0.25114232	     -0.90744105	      0.66184044	     -0.08655746	     -0.46250744	     -0.61093965	      0.13188790	     -0.06205414	     -0.86673039	      1.25675783	     -0.03776676	      0.08495269	      0.04246719	      0.56585248	      0.00000000	      0.00000000	      0.01745329
      3.93333300	      1.82508047	     -0.01936421	     -0.14352447	      3.02260186	      1.09944475	      0.55169783	     -0.01085339	      0.11820501	     -0.00628818	      0.18143616	      0.41128924	     -0.09506968	      0.26472796	     -0.88596456	      0.64935720	     -0.05795312	     -0.47471243	     -0.59178917	      0.10345509	     -0.03046639	     -0.87852609	      1.27787540	     -0.06920537	      0.08217839	      0.08954665	      0.67907885	      0.00000000	      0.00000000	      0.01745329
      3.96666700	      1.82210377	     -0.02241093	     -0.14592173	      2.99872974	      1.09630755	      0.54622592	      0.00229251	      0.12501200	      0.00027350	      0.19436349	      0.40156983	     -0.10029381	      0.28078376	     -0.88681501	      0.66579060	     -0.04908628	     -0.48304242	     -0.58691018	      0.06136944	     -0.02285915	     -0.88699408	      1.28246534	     -0.07667368	      0.10183217	      0.09211352	      0.69489506	      0.00000000	      0.00000000	      0.01745329
      4.00000000	      1.81420315	     -0.02569430	     -0.14978966	      2.97651271	      1.09355851	      0.54143759	      0.00749612	      0.13528751	      0.00690871	      0.20018999	      0.38918615	     -0.10408721	      0.29659569	     -0.86856790	      0.68555264	     -0.04185790	     -0.49129679	     -0.59515149	      0.01291103	     -0.00807675	     -0.88440692	      1.27760759	     -0.10077757	      0.12074350	      0.09561898	      0.74471871	      0.00000000	      0.00000000	      0.01745329
      4.03333300	      1.79949690	     -0.02216315	     -0.14962839	      2.95181008	      1.09034428	      0.53508061	      0.01212379	      0.13966166	      0.02439653	      0.17403500	      0.36620789	     -0.11096560	      0.32612058	     -0.84690088	      0.70763087	     -0.05220379	     -0.49524613	     -0.62262391	     -0.03594738	      0.01213967	     -0.85485264	      1.25098426	     -0.13232962	      0.11435987	      0.10210487	      0.88296292	      0.00000000	      0.00000000	      0.01745329
      4.06666700	      1.79861759	     -0.02709576	     -0.15188552	      2.93025231	      1.08800580	      0.53015815	      0.02792406	      0.14739813	      0.03191283	      0.18500025	      0.35742591	     -0.11307877	      0.34081109	     -0.84557818	      0.71955112	     -0.04905651	     -0.49490002	     -0.61948901	     -0.06622826	      0.01181745	     -0.86178609	      1.25568976	     -0.14176134	      0.13315058	      0.09698593	      0.90329381	      0.00000000	      0.00000000	      0.01745329
      4.10000000	      1.78868417	     -0.02233890	     -0.15549299	      2.90948108	      1.08513537	      0.52545300	      0.02151227	      0.14798687	      0.04712797	      0.16607355	      0.34056538	     -0.10840930	      0.36696127	     -0.81515158	      0.75213384	     -0.06538319	     -0.49394921	     -0.66506978	     -0.10067678	      0.02147699	     -0.82947391	      1.26130366	     -0.16473953	      0.12700679	      0.06519044	      1.06453575	      0.00000000	      0.00000000	      0.01745329
      4.13333300	      1.78745447	     -0.02122846	     -0.16600685	      2.89193463	      1.08284619	      0.52154046	      0.02067928	      0.13793758	      0.06657179	      0.16076435	      0.34135641	     -0.10419919	      0.38479231	     -0.80785400	      0.78216971	     -0.07994780	     -0.49085856	     -0.68150479	     -0.12405375	      0.01870644	     -0.82236320	      1.28008011	     -0.17817286	      0.12142277	      0.01488723	      1.18496806	      0.00000000	      0.00000000	      0.01745329
      4.16666700	      1.78524337	     -0.02373009	     -0.17045747	      2.87763776	      1.08140078	      0.51682090	      0.01931850	      0.14157452	      0.08071893	      0.16655401	      0.33452032	     -0.09738633	      0.39237968	     -0.79569019	      0.79880489	     -0.08214059	     -0.48923921	     -0.70056005	     -0.13212924	      0.00731841	     -0.82633039	      1.29647728	     -0.18897912	      0.13645350	     -0.01337315	      1.24573500	      0.00000000	      0.00000000	      0.01745329
      4.20000000	      1.77978983	     -0.02375960	     -0.17446721	      2.86329335	      1.07964076	      0.51292698	      0.01968208	      0.13997342	      0.09254781	      0.15782774	      0.32803910	     -0.09036745	      0.40907702	     -0.77863839	      0.82134771	     -0.08995156	     -0.48342215	     -0.73646918	     -0.11835661	     -0.00670031	     -0.81610403	      1.34557724	     -0.19387708	      0.13850947	     -0.05346993	      1.35250929	      0.00000000	      0.00000000	      0.01745329
      4.23333300	      1.77886622	     -0.02588729	     -0.18118446	      2.85273912	      1.07795002	      0.50918024	      0.02317360	      0.13142604	      0.10714984	      0.15405138	      0.32922908	     -0.08074963	      0.41848350	     -0.77356385	      0.84077436	     -0.09593703	     -0.48079583	     -0.75916950	     -0.10682563	     -0.02039459	     -0.81400983	      1.40468145	     -0.19488515	      0.13690053	     -0.09421049	      1.44674752	      0.00000000	      0.00000000	      0.01745329
      4.26666700	      1.77682609	     -0.02784189	     -0.18659556	      2.84442654	      1.07660644	      0.50550288	      0.02413399	      0.12543137	      0.12167343	      0.15109617	      0.33066786	     -0.07053137	      0.42501009	     -0.76671314	      0.85808302	     -0.09807113	     -0.47712673	     -0.78495630	     -0.07636278	     -0.03784446	     -0.81579604	      1.46162010	     -0.19443063	      0.13765678	     -0.12719115	      1.52723418	      0.00000000	      0.00000000	      0.01745329
      4.30000000	      1.77549232	     -0.03123546	     -0.19161445	      2.83872130	      1.07519542	      0.50225829	      0.02849670	      0.11833710	      0.13456777	      0.14804329	      0.33548225	     -0.06085500	      0.42959469	     -0.76399760	      0.87129250	     -0.09811999	     -0.47393566	     -0.80663501	     -0.04279180	     -0.05347063	     -0.81806743	      1.52272321	     -0.19455463	      0.13809164	     -0.15271367	      1.59468302	      0.00000000	      0.00000000	      0.01745329
      4.33333300	      1.77482157	     -0.03470919	     -0.19534404	      2.83530861	      1.07373254	      0.49915265	      0.03143140	      0.11468729	      0.14519531	      0.14349283	      0.33907405	     -0.05101201	      0.43262029	     -0.76447521	      0.88349092	     -0.09559575	     -0.47102402	     -0.82681266	     -0.00216361	     -0.07027592	     -0.81997593	      1.57846953	     -0.19317715	      0.13893991	     -0.17196895	      1.65191371	      0.00000000	      0.00000000	      0.01745329
      4.36666700	      1.77398302	     -0.04026506	     -0.20180519	      2.83354951	      1.07169182	      0.49718334	      0.04070954	      0.10466829	      0.15661840	      0.13738979	      0.35324961	     -0.03843902	      0.43484935	     -0.76542570	      0.89984264	     -0.08699228	     -0.47033779	     -0.85227174	      0.04024693	     -0.08742705	     -0.82495313	      1.65634660	     -0.18302553	      0.13623010	     -0.18880856	      1.71663204	      0.00000000	      0.00000000	      0.01745329
      4.40000000	      1.77617378	     -0.04720281	     -0.20823733	      2.83402918	      1.06961241	      0.49464490	      0.05098269	      0.09768004	      0.17102798	      0.13297683	      0.36605545	     -0.02465119	      0.43299205	     -0.77302063	      0.91317403	     -0.07577851	     -0.47113992	     -0.87490243	      0.08493011	     -0.10338116	     -0.82765972	      1.71267740	     -0.17454262	      0.13125760	     -0.19970066	      1.76234410	      0.00000000	      0.00000000	      0.01745329
      4.43333300	      1.77762197	     -0.05337393	     -0.21324796	      2.83624443	      1.06731417	      0.49253421	      0.05877589	      0.09183438	      0.18273310	      0.12840568	      0.37810220	     -0.01395596	      0.43066522	     -0.78187159	      0.92564143	     -0.06364194	     -0.47233238	     -0.89297717	      0.12494401	     -0.11578702	     -0.82647608	      1.75454693	     -0.16901280	      0.12631808	     -0.20648396	      1.79473780	      0.00000000	      0.00000000	      0.01745329
      4.46666700	      1.77972162	     -0.05767166	     -0.21639691	      2.83981747	      1.06454357	      0.49000072	      0.06185946	      0.08664252	      0.19480522	      0.12421779	      0.38896031	     -0.00496725	      0.42799528	     -0.79546704	      0.93520558	     -0.05141771	     -0.47627289	     -0.91094670	      0.15906358	     -0.12453928	     -0.82340654	      1.79061890	     -0.16005063	      0.11923438	     -0.20972062	      1.82122636	      0.00000000	      0.00000000	      0.01745329
      4.50000000	      1.78488840	     -0.06661983	     -0.22720494	      2.84512500	      1.06118810	      0.48901994	      0.07121687	      0.07899094	      0.21049873	      0.12174230	      0.41418829	      0.00670651	      0.42119488	     -0.81385320	      0.95481163	     -0.02772054	     -0.48298927	     -0.93481063	      0.18142047	     -0.13000508	     -0.82334589	      1.83891424	     -0.14313167	      0.11064797	     -0.21081246	      1.85069176	      0.00000000	      0.00000000	      0.01745329
      4.53333300	      1.78549154	     -0.06533449	     -0.22529461	      2.85075871	      1.05847735	      0.48690526	      0.06652220	      0.07739517	      0.21160192	      0.12078693	      0.41524998	      0.00725236	      0.42016412	     -0.81509076	      0.95565256	     -0.02525969	     -0.48653200	     -0.93539578	      0.18504656	     -0.12986995	     -0.82215565	      1.83988681	     -0.14102064	      0.10786933	     -0.21047908	      1.85052444	      0.00000000	      0.00000000	      0.01745329
      4.56666700	      1.78924807	     -0.06774173	     -0.22625601	      2.85501060	      1.05453947	      0.48404047	      0.07057176	      0.07154922	      0.22430252	      0.11275633	      0.42910365	      0.00932402	      0.42044494	     -0.84945848	      0.96384422	     -0.01247860	     -0.49226786	     -0.95999854	      0.20187556	     -0.13338502	     -0.81522389	      1.86252817	     -0.12296916	      0.08882675	     -0.20668117	      1.86454435	      0.00000000	      0.00000000	      0.01745329
      4.60000000	      1.79120660	     -0.06691667	     -0.22465423	      2.86076833	      1.05122036	      0.48231967	      0.06561843	      0.07018051	      0.22474116	      0.11251452	      0.43174756	      0.00904083	      0.41974844	     -0.85033727	      0.96505173	     -0.00927564	     -0.49647127	     -0.96064181	      0.20205637	     -0.13198851	     -0.81464969	      1.86432793	     -0.12029483	      0.08669789	     -0.20611566	      1.86426793	      0.00000000	      0.00000000	      0.01745329
      4.63333300	      1.79674920	     -0.07032174	     -0.22971822	      2.86657083	      1.04663739	      0.48139107	      0.06939987	      0.06327272	      0.23359599	      0.10953494	      0.45737270	      0.00589499	      0.41612057	     -0.89798620	      0.98220364	      0.01150218	     -0.50302936	     -0.98924442	      0.19172963	     -0.12780899	     -0.80932700	      1.88328902	     -0.10101151	      0.07092087	     -0.20227919	      1.87229898	      0.00000000	      0.00000000	      0.01745329
      4.66666700	      1.79963859	     -0.06925168	     -0.22805015	      2.87159791	      1.04317179	      0.47979588	      0.06481294	      0.06298374	      0.23395386	      0.10901971	      0.45983359	      0.00520132	      0.41591817	     -0.89898086	      0.98356902	      0.01471227	     -0.50727061	     -0.98956939	      0.19182672	     -0.12649962	     -0.80874293	      1.88400828	     -0.09888517	      0.06838129	     -0.20201291	      1.87169479	      0.00000000	      0.00000000	      0.01745329
      4.70000000	      1.80480022	     -0.07083029	     -0.23145115	      2.87714374	      1.03899464	      0.47847879	      0.06348327	      0.05719723	      0.24293297	      0.10878256	      0.47919410	     -0.00031045	      0.41153299	     -0.93872172	      0.99501008	      0.02966403	     -0.51431739	     -1.00967012	      0.17083011	     -0.11974592	     -0.80571475	      1.88634029	     -0.08191119	      0.05429027	     -0.19754308	      1.86997576	      0.00000000	      0.00000000	      0.01745329
      4.73333300	      1.80883878	     -0.07117952	     -0.23789122	      2.88246611	      1.03510341	      0.47809035	      0.06079149	      0.05354102	      0.25272111	      0.11010416	      0.50161632	     -0.00831549	      0.40574035	     -0.97389054	      1.00964142	      0.04440929	     -0.51988422	     -1.02530078	      0.15795109	     -0.11468698	     -0.80085841	      1.88264470	     -0.07508573	      0.04649583	     -0.19760228	      1.87029300	      0.00000000	      0.00000000	      0.01745329
      4.76666700	      1.81202666	     -0.07008793	     -0.23610221	      2.88597588	      1.03188581	      0.47698045	      0.05907453	      0.05467090	      0.25211511	      0.10813953	      0.50383723	     -0.01008803	      0.40729377	     -0.97482533	      1.01168592	      0.04704470	     -0.52296552	     -1.02501595	      0.15669421	     -0.11439641	     -0.80100965	      1.88235449	     -0.07375720	      0.04367696	     -0.19744710	      1.86976110	      0.00000000	      0.00000000	      0.01745329
      4.80000000	      1.81499143	     -0.06975203	     -0.24332692	      2.89040356	      1.02806732	      0.47704994	      0.05868319	      0.04990710	      0.26352754	      0.10402450	      0.53271714	     -0.02618740	      0.40404303	     -1.02838848	      1.03006922	      0.06005003	     -0.52755230	     -1.04530002	      0.13358252	     -0.10902291	     -0.79696686	      1.86799770	     -0.06657388	      0.03272042	     -0.19519577	      1.87059718	      0.00000000	      0.00000000	      0.01745329
      4.83333300	      1.81779372	     -0.06749937	     -0.24186126	      2.89329448	      1.02525022	      0.47597082	      0.05669535	      0.05076696	      0.26440793	      0.10391423	      0.53446142	     -0.02718903	      0.40426138	     -1.02899445	      1.03068704	      0.06170350	     -0.53047048	     -1.04536063	      0.13219018	     -0.10761194	     -0.79702177	      1.86815390	     -0.06504972	      0.03105236	     -0.19483097	      1.87049268	      0.00000000	      0.00000000	      0.01745329
      4.86666700	      1.81973567	     -0.06515109	     -0.24375622	      2.89668554	      1.02205690	      0.47494966	      0.05193943	      0.04789782	      0.27354733	      0.10123810	      0.54981965	     -0.03629185	      0.40219516	     -1.06204792	      1.03741099	      0.06513091	     -0.53466985	     -1.05679403	      0.11109685	     -0.10059563	     -0.79916618	      1.86165076	     -0.05321939	      0.02394986	     -0.18837738	      1.87404794	      0.00000000	      0.00000000	      0.01745329
      4.90000000	      1.82181601	     -0.06267740	     -0.24299142	      2.89910987	      1.01968640	      0.47423601	      0.05079365	      0.04863560	      0.27322055	      0.10000071	      0.55139113	     -0.03787525	      0.40357961	     -1.06352504	      1.03911455	      0.06740517	     -0.53781538	     -1.05649218	      0.11171180	     -0.10036702	     -0.79893202	      1.86078647	     -0.05338547	      0.02275688	     -0.18853401	      1.87429320	      0.00000000	      0.00000000	      0.01745329
      4.93333300	      1.81348526	     -0.05497743	     -0.25596207	      2.90261106	      1.01638801	      0.47677505	      0.03681319	      0.04710347	      0.28877521	      0.09110230	      0.59350497	     -0.06494111	      0.40561025	     -1.11891260	      1.06144620	      0.07016797	     -0.54077299	     -1.07202302	      0.10043214	     -0.08334569	     -0.79913128	      1.84342339	     -0.06586519	      0.02449014	     -0.18787987	      1.89651585	      0.00000000	      0.00000000	      0.01745329
      4.96666700	      1.81510076	     -0.05273349	     -0.25475581	      2.90458608	      1.01451129	      0.47591844	      0.03667519	      0.04768261	      0.28976232	      0.09024228	      0.59448726	     -0.06556773	      0.40575825	     -1.11958884	      1.06099829	      0.07011337	     -0.54220252	     -1.07231575	      0.10008717	     -0.08361830	     -0.79966897	      1.84319590	     -0.06482900	      0.02356570	     -0.18754624	      1.89682985	      0.00000000	      0.00000000	      0.01745329
      5.00000000	      1.81514143	     -0.04847607	     -0.25456381	      2.90613463	      1.01245550	      0.47394845	      0.03189079	      0.04855940	      0.30114294	      0.07946717	      0.60344092	     -0.07187740	      0.40835450	     -1.14781090	      1.06199754	      0.06329684	     -0.54576011	     -1.07838682	      0.09605252	     -0.08389841	     -0.80732389	      1.83557899	     -0.05876065	      0.02088463	     -0.18204227	      1.90720541	      0.00000000	      0.00000000	      0.01745329
      5.03333300	      1.81548900	     -0.04604807	     -0.25399781	      2.90796488	      1.01082412	      0.47355146	      0.03176054	      0.04839470	      0.30139534	      0.07913467	      0.60455489	     -0.07268741	      0.40908358	     -1.14837842	      1.06270551	      0.06437668	     -0.54766700	     -1.07811438	      0.09627326	     -0.08355900	     -0.80743598	      1.83522976	     -0.05885571	      0.02103223	     -0.18185799	      1.90761697	      0.00000000	      0.00000000	      0.01745329
      5.06666700	      1.81256991	     -0.04107841	     -0.25698830	      2.91065165	      1.00847493	      0.47399182	      0.02328214	      0.04714230	      0.30707960	      0.07032986	      0.62803257	     -0.08090760	      0.41238315	     -1.18816955	      1.06992630	      0.06231441	     -0.55184181	     -1.08552661	      0.09300813	     -0.07229997	     -0.81640866	      1.82276349	     -0.06603130	      0.02825624	     -0.17594171	      1.92527172	      0.00000000	      0.00000000	      0.01745329
      5.10000000	      1.81262248	     -0.03879616	     -0.25688944	      2.91236501	      1.00718877	      0.47359373	      0.02371023	      0.04720467	      0.30721238	      0.06993567	      0.62870150	     -0.08142357	      0.41279372	     -1.18817826	      1.07015919	      0.06276830	     -0.55286670	     -1.08538203	      0.09303985	     -0.07204689	     -0.81660357	      1.82259389	     -0.06616533	      0.02826793	     -0.17586884	      1.92554226	      0.00000000	      0.00000000	      0.01745329
      5.13333300	      1.81296388	     -0.03663546	     -0.25707041	      2.91421298	      1.00606258	      0.47309562	      0.02395834	      0.04707360	      0.30733103	      0.06929616	      0.62988191	     -0.08216797	      0.41360821	     -1.18933266	      1.07009870	      0.06326695	     -0.55444366	     -1.08549002	      0.09316452	     -0.07186221	     -0.81716477	      1.82199764	     -0.06647697	      0.02856952	     -0.17567577	      1.92620421	      0.00000000	      0.00000000	      0.01745329
      5.16666700	      1.79423481	     -0.02298147	     -0.26647570	      2.91631567	      1.00396925	      0.47562272	      0.00418845	      0.04424879	      0.32101643	      0.04687238	      0.66961164	     -0.10349148	      0.42557927	     -1.23176460	      1.07856181	      0.05055674	     -0.55744963	     -1.09014798	      0.08468368	     -0.03471648	     -0.84279988	      1.80339639	     -0.08721596	      0.03827649	     -0.17409237	      1.95572590	      0.00000000	      0.00000000	      0.01745329
      5.20000000	      1.79478123	     -0.02039554	     -0.26644699	      2.91826660	      1.00293464	      0.47496026	      0.00438413	      0.04462769	      0.32153207	      0.04596396	      0.66953055	     -0.10343790	      0.42517803	     -1.23237014	      1.07823287	      0.05047205	     -0.55835784	     -1.09016822	      0.08558182	     -0.03558327	     -0.84319395	      1.80286935	     -0.08744440	      0.03829595	     -0.17454113	      1.95597754	      0.00000000	      0.00000000	      0.01745329
      5.23333300	      1.79500021	     -0.01827016	     -0.26691201	      2.92057246	      1.00220692	      0.47405800	      0.00374385	      0.04409461	      0.32215602	      0.04426960	      0.66961781	     -0.10342595	      0.42510454	     -1.23478198	      1.07745237	      0.05046937	     -0.56024401	     -1.09018543	      0.08767433	     -0.03748170	     -0.84409376	      1.80169696	     -0.08820951	      0.03898294	     -0.17533836	      1.95654343	      0.00000000	      0.00000000	      0.01745329
      5.26666700	      1.79525173	     -0.01604364	     -0.26625795	      2.92352273	      1.00097448	      0.47219557	     -0.00081294	      0.04296151	      0.32775988	      0.03780048	      0.67336258	     -0.10295077	      0.42451973	     -1.25423118	      1.07395589	      0.04813190	     -0.56533709	     -1.08919871	      0.09582762	     -0.04287187	     -0.85044980	      1.79628039	     -0.09508881	      0.04514666	     -0.18062090	      1.96152869	      0.00000000	      0.00000000	      0.01745329
      5.30000000	      1.79436620	     -0.01343783	     -0.26718147	      2.92606422	      1.00016761	      0.47167410	     -0.00061302	      0.04234303	      0.32719299	      0.03697812	      0.67399024	     -0.10295509	      0.42439848	     -1.25506095	      1.07408004	      0.04865721	     -0.56640730	     -1.08883897	      0.09621878	     -0.04280075	     -0.85070116	      1.79617576	     -0.09505232	      0.04541910	     -0.18063082	      1.96162973	      0.00000000	      0.00000000	      0.01745329
      5.33333300	      1.79308080	     -0.01112953	     -0.26854743	      2.92901357	      0.99954058	      0.47108724	     -0.00152767	      0.04053997	      0.32626583	      0.03552301	      0.67554746	     -0.10301435	      0.42437113	     -1.25733164	      1.07372710	      0.04947452	     -0.56853749	     -1.08832476	      0.09815886	     -0.04325055	     -0.85103562	      1.79593759	     -0.09571174	      0.04630101	     -0.18107729	      1.96191557	      0.00000000	      0.00000000	      0.01745329
      5.36666700	      1.78737583	     -0.00855120	     -0.27022030	      2.93314954	      0.99808612	      0.47083299	     -0.00810632	      0.03981776	      0.32729393	      0.02719849	      0.69420470	     -0.10414737	      0.42487600	     -1.29179748	      1.07074719	      0.04803317	     -0.57356787	     -1.08221811	      0.10907137	     -0.03733121	     -0.85784258	      1.79893968	     -0.11047042	      0.05761131	     -0.19262739	      1.97139064	      0.00000000	      0.00000000	      0.01745329
      5.40000000	      1.78638232	     -0.00560938	     -0.27190824	      2.93629792	      0.99738484	      0.47018852	     -0.00842556	      0.03835351	      0.32629680	      0.02594184	      0.69500472	     -0.10447088	      0.42484595	     -1.29181824	      1.07036251	      0.04863804	     -0.57544240	     -1.08225979	      0.10975320	     -0.03752055	     -0.85794404	      1.79909702	     -0.10989576	      0.05779693	     -0.19258784	      1.97134926	      0.00000000	      0.00000000	      0.01745329
      5.43333300	      1.78412593	     -0.00362166	     -0.27370620	      2.93976093	      0.99693324	      0.46936925	     -0.01004909	      0.03557392	      0.32516372	      0.02418678	      0.69606409	     -0.10471213	      0.42496601	     -1.29277658	      1.06989945	      0.04953696	     -0.57791197	     -1.08203607	      0.11216354	     -0.03842426	     -0.85777547	      1.79948625	     -0.11004890	      0.05857174	     -0.19325008	      1.97141126	      0.00000000	      0.00000000	      0.01745329
      5.46666700	      1.78198277	     -0.00168066	     -0.27556476	      2.94331996	      0.99644238	      0.46837380	     -0.01174280	      0.03309990	      0.32431283	      0.02257404	      0.69707179	     -0.10466104	      0.42503683	     -1.29450559	      1.06908451	      0.05031806	     -0.58047196	     -1.08171655	      0.11562415	     -0.03966126	     -0.85727108	      1.80018738	     -0.11121925	      0.05981741	     -0.19475819	      1.97174005	      0.00000000	      0.00000000	      0.01745329
      5.50000000	      1.77731179	      0.00056065	     -0.27708407	      2.94733288	      0.99542406	      0.46697864	     -0.01741864	      0.03332228	      0.32599814	      0.01643048	      0.70462598	     -0.10437648	      0.42585933	     -1.30839450	      1.06458951	      0.04873557	     -0.58579902	     -1.07895800	      0.12888183	     -0.04243718	     -0.85419511	      1.81063804	     -0.12342446	      0.06825053	     -0.21073097	      1.97772100	      0.00000000	      0.00000000	      0.01745329
      5.53333300	      1.77466029	      0.00189794	     -0.27968986	      2.95076824	      0.99505682	      0.46577197	     -0.01775077	      0.03182485	      0.32464517	      0.01498267	      0.70428510	     -0.10431491	      0.42642342	     -1.30897214	      1.06485705	      0.04937408	     -0.58697630	     -1.07856497	      0.12941916	     -0.04304005	     -0.85394849	      1.81142752	     -0.12298878	      0.06877952	     -0.21118682	      1.97767318	      0.00000000	      0.00000000	      0.01745329
      5.56666700	      1.77143372	      0.00286332	     -0.28140197	      2.95431052	      0.99453734	      0.46435259	     -0.01954008	      0.02928010	      0.32360785	      0.01286446	      0.70516657	     -0.10455169	      0.42794102	     -1.30941968	      1.06469098	      0.05030753	     -0.58996845	     -1.07800864	      0.13269782	     -0.04491428	     -0.85251204	      1.81394722	     -0.12421228	      0.07074515	     -0.21382439	      1.97814666	      0.00000000	      0.00000000	      0.01745329
      5.60000000	      1.76550727	      0.00446798	     -0.28382224	      2.95737673	      0.99387726	      0.46226015	     -0.02387480	      0.03350938	      0.32492308	      0.00584792	      0.70785171	     -0.10167077	      0.43260525	     -1.31031773	      1.06336878	      0.04568233	     -0.59374769	     -1.07827942	      0.14671953	     -0.05043129	     -0.84278074	      1.83397255	     -0.13452689	      0.08055359	     -0.23263858	      1.98426132	      0.00000000	      0.00000000	      0.01745329
      5.63333300	      1.76129156	      0.00553726	     -0.28697445	      2.96013212	      0.99364247	      0.46046783	     -0.02545674	      0.03106490	      0.32432190	      0.00260076	      0.70772572	     -0.10221922	      0.43688226	     -1.30820822	      1.06390731	      0.04528261	     -0.59801687	     -1.07892048	      0.15143945	     -0.05291221	     -0.83926365	      1.84069458	     -0.13377093	      0.08438233	     -0.23568976	      1.98534653	      0.00000000	      0.00000000	      0.01745329
      5.66666700	      1.75647027	      0.00828816	     -0.29051179	      2.96107682	      0.99305753	      0.45797343	     -0.02917351	      0.04092869	      0.32746276	     -0.01182972	      0.70493950	     -0.09507223	      0.44822511	     -1.29524901	      1.07060825	      0.03300357	     -0.60096667	     -1.08684508	      0.16777726	     -0.06090515	     -0.82427488	      1.88081778	     -0.13176240	      0.09871446	     -0.24758688	      1.99173002	      0.00000000	      0.00000000	      0.01745329
      5.70000000	      1.75384822	      0.00741588	     -0.29325816	      2.96248767	      0.99270148	      0.45511066	     -0.02870781	      0.04068414	      0.33030710	     -0.01097600	      0.70163933	     -0.09410499	      0.45224964	     -1.29341030	      1.07219340	      0.03198942	     -0.60212965	     -1.08809383	      0.18196896	     -0.06355386	     -0.81914486	      1.88347645	     -0.13748763	      0.10530833	     -0.24914211	      1.99304634	      0.00000000	      0.00000000	      0.01745329
      5.73333300	      1.75697571	      0.00784817	     -0.29691473	      2.96140875	      0.99224693	      0.45170996	     -0.02897305	      0.04998510	      0.33536071	     -0.02613284	      0.69339266	     -0.07889746	      0.46606196	     -1.27111459	      1.08654975	      0.02192500	     -0.60223892	     -1.10201951	      0.20870565	     -0.07379623	     -0.80774200	      1.92893820	     -0.13661500	      0.12296493	     -0.23796732	      1.99518655	      0.00000000	      0.00000000	      0.01745329
      5.76666700	      1.75816495	      0.00676107	     -0.30082694	      2.96015478	      0.99215890	      0.44848028	     -0.02846853	      0.05232746	      0.33703726	     -0.02964106	      0.68921528	     -0.07348350	      0.47081556	     -1.26130096	      1.09384860	      0.02078304	     -0.59991813	     -1.10625695	      0.23398249	     -0.07927618	     -0.79982347	      1.93961954	     -0.14510175	      0.13304734	     -0.23356554	      1.99635108	      0.00000000	      0.00000000	      0.01745329
      5.80000000	      1.76786150	      0.00665129	     -0.30431540	      2.95564046	      0.99128718	      0.44404654	     -0.02376242	      0.05756889	      0.34322800	     -0.03916294	      0.67468285	     -0.05641869	      0.48467671	     -1.23488966	      1.11115903	      0.01469416	     -0.59604437	     -1.12330970	      0.26129250	     -0.08782959	     -0.79477914	      1.98453272	     -0.14457203	      0.15169299	     -0.20706674	      2.00061353	      0.00000000	      0.00000000	      0.01745329
      5.83333300	      1.77227479	      0.00534475	     -0.30837603	      2.95047350	      0.99087064	      0.43995875	     -0.02191326	      0.06027816	      0.34444670	     -0.03768880	      0.66855856	     -0.05309872	      0.48987440	     -1.22428482	      1.11916429	      0.01418438	     -0.59324753	     -1.12650725	      0.28653315	     -0.09153790	     -0.78853849	      1.99194680	     -0.15476569	      0.16359544	     -0.20156850	      2.00411207	      0.00000000	      0.00000000	      0.01745329
      5.86666700	      1.79147256	      0.00495158	     -0.30945445	      2.94122856	      0.98962509	      0.43403851	     -0.01529294	      0.06431004	      0.34876439	     -0.04620802	      0.64435896	     -0.03243248	      0.50193965	     -1.19161010	      1.14212575	      0.00799602	     -0.58519699	     -1.14844845	      0.31311466	     -0.10026284	     -0.78902384	      2.04319123	     -0.15391599	      0.18640401	     -0.15400374	      2.01361099	      0.00000000	      0.00000000	      0.01745329
      5.90000000	      1.80117835	      0.00384563	     -0.31445908	      2.93059990	      0.98885966	      0.42963730	     -0.01158611	      0.06931648	      0.34784434	     -0.04043527	      0.63552205	     -0.02821032	      0.50523329	     -1.17252447	      1.15589520	      0.00790038	     -0.57757861	     -1.15164636	      0.33737292	     -0.10128295	     -0.78319820	      2.05333341	     -0.16468950	      0.20654868	     -0.13920440	      2.01992652	      0.00000000	      0.00000000	      0.01745329
      5.93333300	      1.83233337	      0.00164715	     -0.31012748	      2.91552701	      0.98709611	      0.42111008	     -0.00209356	      0.07349319	      0.35155879	     -0.05031870	      0.59861178	     -0.00197676	      0.51291437	     -1.14116852	      1.17670505	      0.00780755	     -0.56607787	     -1.17292147	      0.35809494	     -0.11619506	     -0.78402131	      2.10344176	     -0.16701580	      0.23695977	     -0.06172780	      2.03003869	      0.00000000	      0.00000000	      0.01745329
      5.96666700	      1.84691409	      0.00081565	     -0.31674508	      2.89913779	      0.98607500	      0.41699980	     -0.00016320	      0.08105546	      0.34617143	     -0.03575644	      0.58898741	     -0.00040743	      0.51153086	     -1.11321672	      1.19630029	      0.01059774	     -0.55491403	     -1.17270028	      0.36172720	     -0.10737012	     -0.78039052	      2.11318712	     -0.16936874	      0.26698598	     -0.03740330	      2.03815465	      0.00000000	      0.00000000	      0.01745329
      6.00000000	      1.89902718	     -0.00561152	     -0.30336940	      2.87840837	      0.98336344	      0.40708272	      0.01217150	      0.09698966	      0.33567049	     -0.03943857	      0.53768365	      0.04609956	      0.51236498	     -1.07769432	      1.20164739	      0.03983234	     -0.52621381	     -1.18222753	      0.36601987	     -0.13717550	     -0.75322515	      2.16041858	     -0.17036772	      0.33347639	      0.09423744	      2.01408932	      0.00000000	      0.00000000	      0.01745329
      6.03333300	      1.91840213	     -0.00399612	     -0.30802670	      2.85477726	      0.98137808	      0.40072151	      0.01040913	      0.10659412	      0.33082967	     -0.02097699	      0.52049984	      0.04061120	      0.50827501	     -1.05254366	      1.22617627	      0.03679370	     -0.51695598	     -1.18395474	      0.34222189	     -0.12144428	     -0.75780862	      2.16461737	     -0.15685172	      0.36372643	      0.12321454	      2.03268203	      0.00000000	      0.00000000	      0.01745329
      6.06666700	      1.96489080	     -0.00104566	     -0.28792513	      2.82687810	      0.97787430	      0.38962098	      0.00248560	      0.13408856	      0.30666982	     -0.01035384	      0.45211684	      0.05343208	      0.50035435	     -1.01414977	      1.22559098	      0.04822907	     -0.48905572	     -1.18237956	      0.30788494	     -0.13529124	     -0.72793127	      2.18613233	     -0.15897870	      0.44391502	      0.27201591	      2.00886403	      0.00000000	      0.00000000	      0.01745329
      6.10000000	      1.98887094	     -0.00074386	     -0.29320856	      2.79755786	      0.97454279	      0.38215282	     -0.00141082	      0.15204223	      0.29996976	      0.01877889	      0.43896493	      0.04966970	      0.49281603	     -0.99559833	      1.25280938	      0.05227973	     -0.48216873	     -1.17755678	      0.24452068	     -0.09756290	     -0.73498113	      2.17586678	     -0.12721483	      0.47581520	      0.31519090	      2.02420740	      0.00000000	      0.00000000	      0.01745329
      6.13333300	      2.04397024	      0.01055363	     -0.25890534	      2.76386483	      0.96886254	      0.36924104	     -0.02920778	      0.20060032	      0.25954249	      0.03108900	      0.34759124	      0.04603129	      0.48152564	     -0.96628157	      1.23945277	      0.06586244	     -0.44673837	     -1.16740177	      0.15495020	     -0.08756651	     -0.66400983	      2.15118967	     -0.08790836	      0.59551585	      0.51928443	      1.96105501	      0.00000000	      0.00000000	      0.01745329
      6.16666700	      2.07990908	      0.00928946	     -0.26066146	      2.72947961	      0.96340960	      0.36020083	     -0.03184658	      0.22596637	      0.24925002	      0.07539563	      0.32684004	      0.03946408	      0.46606434	     -0.95694664	      1.27121085	      0.07238954	     -0.43258680	     -1.16102454	      0.06318819	     -0.00842499	     -0.65405013	      2.07419270	     -0.03117893	      0.62604572	      0.63100257	      1.96610609	      0.00000000	      0.00000000	      0.01745329
      6.20000000	      2.12839315	      0.01017940	     -0.24610455	      2.69357120	      0.95581572	      0.34944503	     -0.03733764	      0.27015095	      0.22710376	      0.10474761	      0.27116625	      0.02865874	      0.44396635	     -0.93633916	      1.28184740	      0.09634204	     -0.40341860	     -1.14853290	     -0.02793868	      0.09664308	     -0.61175414	      1.98494034	      0.03797641	      0.69940153	      0.78917411	      1.90671404	      0.00000000	      0.00000000	      0.01745329
      6.23333300	      2.17444751	      0.00340241	     -0.24895971	      2.65687058	      0.94710921	      0.33981364	     -0.03063039	      0.31189166	      0.21392775	      0.15386310	      0.25220778	      0.02730711	      0.42202897	     -0.93667268	      1.32497271	      0.11348000	     -0.38299398	     -1.15307886	     -0.10023805	      0.21265424	     -0.60112584	      1.85529043	      0.13557281	      0.71316739	      0.92798959	      1.90901627	      0.00000000	      0.00000000	      0.01745329
      6.26666700	      2.22887287	     -0.01119878	     -0.23815137	      2.62025003	      0.93668822	      0.32971975	     -0.01387631	      0.36624965	      0.18883445	      0.19267561	      0.20832676	      0.02397960	      0.38685410	     -0.92299543	      1.35341176	      0.14859422	     -0.34966523	     -1.15607673	     -0.12319466	      0.34529472	     -0.57621823	      1.71520202	      0.25470828	      0.75618284	      1.11093309	      1.84365666	      0.00000000	      0.00000000	      0.01745329
      6.30000000	      2.28091156	     -0.02295895	     -0.23710634	      2.58421226	      0.92638790	      0.31908368	     -0.00897486	      0.42284653	      0.16635066	      0.24629062	      0.18399321	      0.02548637	      0.35518921	     -0.92240261	      1.39727447	      0.16666859	     -0.31935326	     -1.17351649	     -0.11034252	      0.45989337	     -0.55520376	      1.57789049	      0.37777642	      0.74349610	      1.27246930	      1.83543403	      0.00000000	      0.00000000	      0.01745329
      6.33333300	      2.33139572	     -0.03245580	     -0.22817963	      2.54919793	      0.91566011	      0.30876894	     -0.00503215	      0.48297626	      0.13437617	      0.29801452	      0.15097306	      0.02134319	      0.32534236	     -0.92008449	      1.43291821	      0.18274205	     -0.28313886	     -1.19237292	     -0.04048026	      0.56567248	     -0.52246160	      1.45171406	      0.50028724	      0.73660675	      1.44233466	      1.79765357	      0.00000000	      0.00000000	      0.01745329
      6.36666700	      2.37828317	     -0.03542872	     -0.21144802	      2.51546501	      0.90477132	      0.29846886	     -0.00394564	      0.54105284	      0.09306800	      0.33808898	      0.11464702	      0.01456725	      0.30054568	     -0.92299749	      1.46018260	      0.18366150	     -0.24402911	     -1.21832194	      0.07061708	      0.65221365	     -0.47838808	      1.35906681	      0.61038986	      0.72575299	      1.59497452	      1.77550808	      0.00000000	      0.00000000	      0.01745329
      6.40000000	      2.42039433	     -0.03147071	     -0.19035611	      2.48358144	      0.89422773	      0.28835245	     -0.00393786	      0.58950203	      0.04530157	      0.37156795	      0.07943391	      0.00675175	      0.28312134	     -0.93248381	      1.47794803	      0.17189939	     -0.20659687	     -1.24901936	      0.20245241	      0.71308562	     -0.42705456	      1.30107398	      0.70006441	      0.71065621	      1.72488563	      1.76585548	      0.00000000	      0.00000000	      0.01745329
      6.43333300	      2.44894919	     -0.02968186	     -0.19153953	      2.45412365	      0.88442574	      0.27984872	     -0.00741590	      0.61050101	      0.03248916	      0.40512612	      0.07386914	     -0.00312775	      0.27313865	     -0.93952452	      1.51689405	      0.14858861	     -0.18359955	     -1.28606769	      0.26770129	      0.74750330	     -0.38876742	      1.25660123	      0.73725794	      0.67484091	      1.75993096	      1.80791781	      0.00000000	      0.00000000	      0.01745329
      6.46666700	      2.48165224	     -0.01638907	     -0.15854084	      2.42763555	      0.87451742	      0.27046720	     -0.01470387	      0.64672117	     -0.02648801	      0.43277886	      0.03849056	     -0.01475287	      0.26266813	     -0.96818451	      1.51178437	      0.13046854	     -0.14386580	     -1.31225701	      0.44134059	      0.76060639	     -0.34385504	      1.26079851	      0.80975643	      0.67773254	      1.89408483	      1.76677634	      0.00000000	      0.00000000	      0.01745329
      6.50000000	      2.49941824	     -0.01393163	     -0.15322695	      2.40363844	      0.86541837	      0.26242915	     -0.01436096	      0.64755289	     -0.03542999	      0.45350093	      0.03515087	     -0.02128606	      0.25476041	     -0.98164416	      1.54211789	      0.10092738	     -0.13061959	     -1.36342516	      0.47843603	      0.76926608	     -0.31950157	      1.24915977	      0.81029949	      0.66549025	      1.90881435	      1.79524618	      0.00000000	      0.00000000	      0.01745329
      6.53333300	      2.51654905	     -0.00984757	     -0.14362093	      2.38304881	      0.85682387	      0.25451632	     -0.01749710	      0.64536652	     -0.04252657	      0.47104714	      0.03231234	     -0.02961979	      0.24377199	     -1.00641762	      1.56097636	      0.07553618	     -0.11537765	     -1.40605714	      0.52325651	      0.76823066	     -0.30091452	      1.24093662	      0.80656936	      0.66953708	      1.92155878	      1.80863832	      0.00000000	      0.00000000	      0.01745329
      6.56666700	      2.52950751	     -0.00417686	     -0.13240461	      2.36578119	      0.84884772	      0.24779946	     -0.02097712	      0.63800854	     -0.05058979	      0.48227140	      0.03174334	     -0.03947520	      0.23546760	     -1.03319621	      1.57294208	      0.05257834	     -0.10147798	     -1.44274007	      0.56464763	      0.76767627	     -0.29169321	      1.24000914	      0.80341991	      0.67683300	      1.93333092	      1.81437356	      0.00000000	      0.00000000	      0.01745329
      6.60000000	      2.53711563	      0.00178740	     -0.11957093	      2.35159906	      0.84167362	      0.24191285	     -0.02458404	      0.62857251	     -0.05768613	      0.48799334	      0.03150256	     -0.04731296	      0.22885574	     -1.05968478	      1.57853375	      0.03174769	     -0.09101951	     -1.47239614	      0.59956827	      0.76706754	     -0.29134032	      1.24074323	      0.79775402	      0.69255210	      1.94056771	      1.81538440	      0.00000000	      0.00000000	      0.01745329
      6.63333300	      2.54150605	      0.00959621	     -0.10606798	      2.34031838	      0.83529776	      0.23716897	     -0.02788823	      0.61732177	     -0.06479689	      0.48969576	      0.03137537	     -0.05423585	      0.22412948	     -1.08669783	      1.58064791	      0.01076719	     -0.08328103	     -1.49850132	      0.63130288	      0.76980420	     -0.29818429	      1.23885209	      0.78909589	      0.71204285	      1.94424088	      1.81499149	      0.00000000	      0.00000000	      0.01745329
      6.66666700	      2.53409860	      0.03252242	     -0.07684994	      2.33142810	      0.82946431	      0.23522030	     -0.02811113	      0.60551970	     -0.10591559	      0.47826132	      0.02113361	     -0.06492206	      0.24561627	     -1.12052253	      1.55655798	     -0.02596575	     -0.07829180	     -1.50606382	      0.70450375	      0.81912885	     -0.35096655	      1.21808600	      0.78731486	      0.75129719	      1.95290560	      1.82472951	      0.00000000	      0.00000000	      0.01745329
      6.70000000	      2.53360246	      0.03473051	     -0.06382398	      2.32583113	      0.82531572	      0.23116224	     -0.02889514	      0.59732401	     -0.10837258	      0.47956379	      0.02059343	     -0.06409652	      0.23803022	     -1.13658892	      1.55483926	     -0.03786154	     -0.07655442	     -1.52627360	      0.71137079	      0.81305333	     -0.35195379	      1.21242807	      0.77129751	      0.77152488	      1.94714188	      1.81834696	      0.00000000	      0.00000000	      0.01745329
      6.73333300	      2.53278046	      0.03961889	     -0.05186707	      2.32303446	      0.82213124	      0.22849141	     -0.02964762	      0.58862286	     -0.11236918	      0.47774904	      0.02025494	     -0.06584824	      0.23250747	     -1.15492715	      1.55145316	     -0.05005813	     -0.07552574	     -1.53637696	      0.71887043	      0.81405685	     -0.35748630	      1.20591949	      0.75434435	      0.79519596	      1.93355602	      1.81211615	      0.00000000	      0.00000000	      0.01745329
      6.76666700	      2.52404082	      0.05952934	     -0.03070593	      2.32201254	      0.82018896	      0.22938050	     -0.02632698	      0.56947793	     -0.14041940	      0.46195876	      0.01661452	     -0.08240353	      0.24520594	     -1.18735161	      1.52950828	     -0.08070395	     -0.07579391	     -1.53156536	      0.72946113	      0.86824225	     -0.39347150	      1.16935868	      0.71590828	      0.81532559	      1.87453728	      1.82314875	      0.00000000	      0.00000000	      0.01745329
      6.80000000	      2.51948073	      0.06160891	     -0.02301962	      2.32438257	      0.81979269	      0.22826449	     -0.02777474	      0.57214782	     -0.14166266	      0.46145888	      0.01730234	     -0.07725359	      0.23888750	     -1.18893177	      1.52445079	     -0.08030921	     -0.07667343	     -1.52737817	      0.73068815	      0.85880140	     -0.39730270	      1.16334352	      0.70837869	      0.83584245	      1.86450032	      1.81975705	      0.00000000	      0.00000000	      0.01745329
      6.83333300	      2.51498024	      0.06510909	     -0.01407110	      2.32891262	      0.82061524	      0.22793121	     -0.02813654	      0.57371713	     -0.14394773	      0.45616862	      0.01793093	     -0.07400834	      0.23330887	     -1.19612900	      1.51370737	     -0.07872513	     -0.08039092	     -1.51236793	      0.72939849	      0.85421245	     -0.40203784	      1.16010625	      0.68799379	      0.85735081	      1.84981574	      1.80953442	      0.00000000	      0.00000000	      0.01745329
      6.86666700	      2.49533443	      0.08560022	      0.00427710	      2.33384744	      0.82401285	      0.23197672	     -0.01766719	      0.56614772	     -0.17392619	      0.44283954	      0.00908916	     -0.10003973	      0.24582612	     -1.21218082	      1.47459821	     -0.09639758	     -0.08810052	     -1.47837016	      0.68647549	      0.90026446	     -0.42621480	      1.11854080	      0.62233722	      0.85671067	      1.72700013	      1.82148165	      0.00000000	      0.00000000	      0.01745329
      6.90000000	      2.48744203	      0.08603711	      0.01095957	      2.34279652	      0.82752961	      0.23319524	     -0.01723473	      0.56933749	     -0.17689090	      0.44138782	      0.01004083	     -0.09280057	      0.23928789	     -1.21274537	      1.45981546	     -0.08515453	     -0.09760769	     -1.44880200	      0.67896768	      0.89066726	     -0.43531520	      1.11825897	      0.60097112	      0.87636820	      1.71451578	      1.81088044	      0.00000000	      0.00000000	      0.01745329
      6.93333300	      2.47501787	      0.08875185	      0.01505710	      2.35415134	      0.83358759	      0.23709977	     -0.01111268	      0.57151501	     -0.18250866	      0.42946001	      0.01449898	     -0.09400251	      0.23521017	     -1.21051272	      1.43505668	     -0.07259086	     -0.10335228	     -1.40132325	      0.65629920	      0.88935938	     -0.44483055	      1.12850936	      0.57856946	      0.88714793	      1.68934767	      1.79445781	      0.00000000	      0.00000000	      0.01745329
      6.96666700	      2.46025919	      0.09170913	      0.01956397	      2.36773004	      0.84087997	      0.24152488	     -0.00689040	      0.57209335	     -0.18706671	      0.41192982	      0.01555790	     -0.09850140	      0.23140461	     -1.20514860	      1.40434446	     -0.05559173	     -0.11290784	     -1.34721354	      0.62371691	      0.88754367	     -0.45266203	      1.14308076	      0.55269399	      0.89595588	      1.65120665	      1.77744735	      0.00000000	      0.00000000	      0.01745329
      7.00000000	      2.42178104	      0.08611245	      0.01518897	      2.38385225	      0.85247951	      0.24745629	      0.02636446	      0.54376379	     -0.23881210	      0.52444498	      0.02522201	     -0.13565396	      0.21557638	     -1.19421313	      1.37832933	     -0.04274150	     -0.14834973	     -1.29579081	      0.41314617	      0.86363836	     -0.58644215	      1.06204442	      0.38444558	      0.79758185	      1.39377172	      1.83771221	      0.00000000	      0.00000000	      0.01745329
      7.03333300	      2.40149338	      0.08850467	      0.01624449	      2.40240550	      0.86242749	      0.25390628	      0.02417153	      0.54176772	     -0.24105445	      0.50304135	      0.02059560	     -0.13968229	      0.21511303	     -1.17254056	      1.34205181	     -0.01933284	     -0.15949842	     -1.23436516	      0.38369987	      0.85394703	     -0.59860239	      1.09829286	      0.36442378	      0.80355180	      1.36495353	      1.80753239	      0.00000000	      0.00000000	      0.01745329
      7.06666700	      2.37358076	      0.08767181	      0.01756017	      2.42223796	      0.87403428	      0.26146058	      0.03121790	      0.53448654	     -0.23794008	      0.46938768	      0.01214293	     -0.14536897	      0.22064346	     -1.14610504	      1.29380351	      0.00647586	     -0.17584248	     -1.16542612	      0.33060946	      0.83362489	     -0.61050773	      1.15062250	      0.32867519	      0.80567117	      1.31722433	      1.77857147	      0.00000000	      0.00000000	      0.01745329
      7.10000000	      2.34528376	      0.08663565	      0.01303940	      2.44317495	      0.88756195	      0.26977440	      0.04167104	      0.50760863	     -0.22984273	      0.43868455	     -0.01244040	     -0.17622637	      0.22100542	     -1.09199126	      1.25479624	      0.02511931	     -0.18877084	     -1.11148862	      0.22034568	      0.79014519	     -0.59566316	      1.20509302	      0.24322332	      0.75856775	      1.15951562	      1.81540372	      0.00000000	      0.00000000	      0.01745329
      7.13333300	      2.30697113	      0.07314872	     -0.00428251	      2.46901310	      0.90177302	      0.27817577	      0.05081905	      0.46832829	     -0.21155634	      0.43524554	     -0.00938361	     -0.17580689	      0.22352244	     -1.04333324	      1.21671154	      0.05945991	     -0.22076349	     -1.04920135	      0.10960348	      0.73299074	     -0.64134456	      1.24658266	      0.15586102	      0.70913567	      1.02057322	      1.83480789	      0.00000000	      0.00000000	      0.01745329
      7.16666700	      2.26563583	      0.06190741	     -0.02039712	      2.49623223	      0.91618737	      0.28839766	      0.05975332	      0.43318797	     -0.18950013	      0.40940085	     -0.00949685	     -0.17241294	      0.23784860	     -0.99334231	      1.17838146	      0.08739823	     -0.24804271	     -0.99696823	      0.03087402	      0.66929948	     -0.67657782	      1.31107535	      0.08422489	      0.66821842	      0.90328718	      1.84020809	      0.00000000	      0.00000000	      0.01745329
      7.20000000	      2.22093208	      0.05043684	     -0.03989309	      2.52506184	      0.93081355	      0.29859085	      0.06256264	      0.39210009	     -0.15793031	      0.37341849	     -0.00977709	     -0.16260946	      0.25706664	     -0.93654845	      1.14157682	      0.11137596	     -0.27800210	     -0.95695160	     -0.03537821	      0.59362216	     -0.70015434	      1.39217292	      0.01385764	      0.61452071	      0.77430933	      1.85779338	      0.00000000	      0.00000000	      0.01745329
      7.23333300	      2.17199544	      0.03948945	     -0.06064941	      2.55616900	      0.94521115	      0.31019358	      0.06263717	      0.35504758	     -0.12970848	      0.33506101	     -0.00475584	     -0.14552172	      0.28341242	     -0.87173033	      1.10602349	      0.13103529	     -0.30621287	     -0.92477423	     -0.07510359	      0.51676381	     -0.71663157	      1.48745673	     -0.05456299	      0.57010228	      0.65275315	      1.85937143	      0.00000000	      0.00000000	      0.01745329
      7.26666700	      2.12252114	      0.02919211	     -0.08017354	      2.58702326	      0.95873363	      0.32135279	      0.05931294	      0.31809073	     -0.09775619	      0.29315531	      0.00051983	     -0.11918604	      0.31616822	     -0.81365245	      1.07287364	      0.14335444	     -0.33442306	     -0.90705192	     -0.09074675	      0.42755034	     -0.72898175	      1.59141733	     -0.11101636	      0.51703015	      0.53127576	      1.86767210	      0.00000000	      0.00000000	      0.01745329
      7.30000000	      2.07332211	      0.01946605	     -0.10049377	      2.61826328	      0.97111201	      0.33318105	      0.05344040	      0.28475174	     -0.06893089	      0.25687383	      0.01557295	     -0.08373471	      0.35109094	     -0.75844512	      1.04507395	      0.14815585	     -0.35894688	     -0.90188504	     -0.08173825	      0.33980357	     -0.73658259	      1.69568645	     -0.15533780	      0.46262172	      0.41527725	      1.87483563	      0.00000000	      0.00000000	      0.01745329
      7.33333300	      2.02562714	      0.00917999	     -0.11913784	      2.64935776	      0.98215241	      0.34496295	      0.04741215	      0.25785068	     -0.04459414	      0.22622942	      0.04124771	     -0.03712576	      0.38579920	     -0.71256038	      1.02465685	      0.14602746	     -0.38056162	     -0.91065473	     -0.05260992	      0.25242184	     -0.74338380	      1.79231613	     -0.18663617	      0.40740199	      0.30697443	      1.87815345	      0.00000000	      0.00000000	      0.01745329
      7.36666700	      1.98729195	     -0.00750784	     -0.16570921	      2.68022187	      0.99153307	      0.35899635	      0.04618043	      0.22442836	      0.00949940	      0.23016870	      0.13951980	      0.07524355	      0.43361207	     -0.69707222	      1.05450837	      0.13319920	     -0.40197623	     -0.93401270	     -0.00975412	      0.14951042	     -0.76004111	      1.85706728	     -0.20011557	      0.31162520	      0.20796846	      1.89494492	      0.00000000	      0.00000000	      0.01745329
      7.40000000	      1.94766139	     -0.01533996	     -0.17155886	      2.70995110	      0.99802546	      0.37047464	      0.04009688	      0.20727653	      0.01816904	      0.20258969	      0.15746706	      0.10153025	      0.46155190	     -0.66969566	      1.03741972	      0.12955557	     -0.41322457	     -0.96390990	      0.02707508	      0.09315426	     -0.76737663	      1.91640563	     -0.22248964	      0.28714691	      0.13199950	      1.87587947	      0.00000000	      0.00000000	      0.01745329
      7.43333300	      1.92055309	     -0.02625286	     -0.16915898	      2.73881145	      1.00265049	      0.38046768	      0.04006457	      0.18865744	      0.02048687	      0.17911582	      0.16766217	      0.12149659	      0.47809716	     -0.67198213	      1.02244695	      0.12096401	     -0.42288792	     -0.99305203	      0.07284626	      0.04592573	     -0.76873010	      1.93245030	     -0.24459416	      0.26768284	      0.08800115	      1.86094985	      0.00000000	      0.00000000	      0.01745329
      7.46666700	      1.86812866	     -0.04869641	     -0.18144131	      2.76603275	      1.00512324	      0.39449380	      0.06006108	      0.18234416	      0.01739249	      0.18814417	      0.26819929	      0.21918294	      0.53199869	     -0.68009617	      1.04171977	      0.09615074	     -0.46698266	     -1.04839962	      0.10511700	      0.01870688	     -0.80438489	      1.96041108	     -0.21585484	      0.21299465	     -0.02688422	      1.85680587	      0.00000000	      0.00000000	      0.01745329
      7.50000000	      1.84824401	     -0.05769808	     -0.17787283	      2.79213053	      1.00597364	      0.40372394	      0.06010760	      0.16226894	      0.01975219	      0.17418413	      0.27920056	      0.22974177	      0.54707031	     -0.69200899	      1.03252035	      0.09299213	     -0.47541786	     -1.08007674	      0.12167110	     -0.00776241	     -0.81067317	      1.96192797	     -0.23849618	      0.19351802	     -0.05169367	      1.83986206	      0.00000000	      0.00000000	      0.01745329
      7.53333300	      1.81829958	     -0.06788408	     -0.17379025	      2.81658393	      1.00491727	      0.41353174	      0.06382325	      0.14688835	      0.01533875	      0.17153111	      0.31861277	      0.25673621	      0.57425675	     -0.72043681	      1.03492694	      0.09290952	     -0.49547961	     -1.13584512	      0.12153512	     -0.01905294	     -0.83133905	      1.95124750	     -0.24580564	      0.16407178	     -0.10089538	      1.81457987	      0.00000000	      0.00000000	      0.01745329
      7.56666700	      1.78021099	     -0.07687651	     -0.18206549	      2.83871494	      1.00311157	      0.42832322	      0.06789351	      0.13119209	      0.00471393	      0.19128484	      0.41026659	      0.28890848	      0.62185893	     -0.76715073	      1.05034598	      0.08223357	     -0.52281839	     -1.16166432	      0.12298638	     -0.00114675	     -0.87717581	      1.91907434	     -0.23253187	      0.12837414	     -0.16914199	      1.82213667	      0.00000000	      0.00000000	      0.01745329
      7.60000000	      1.75947551	     -0.07677280	     -0.18053361	      2.85875129	      0.99976373	      0.43719483	      0.05826771	      0.11248108	      0.00781491	      0.19197591	      0.44424804	      0.28924248	      0.64910980	     -0.80638468	      1.05298841	      0.08243007	     -0.53635614	     -1.19599339	      0.10620621	     -0.00525881	     -0.90711944	      1.89268303	     -0.24431187	      0.10248279	     -0.19883421	      1.81916670	      0.00000000	      0.00000000	      0.01745329
      7.63333300	      1.74854469	     -0.07886302	     -0.17526088	      2.87642711	      0.99583973	      0.44469539	      0.05577789	      0.10076862	      0.00965215	      0.18527444	      0.45647077	      0.28814724	      0.66512631	     -0.83612850	      1.04843786	      0.08590278	     -0.54824893	     -1.21238399	      0.08497447	     -0.01681185	     -0.92908470	      1.87771062	     -0.23880605	      0.09270964	     -0.20795919	      1.81620248	      0.00000000	      0.00000000	      0.01745329
      7.66666700	      1.72076276	     -0.07446784	     -0.17630029	      2.89186182	      0.99116729	      0.45663427	      0.04464541	      0.08673879	      0.00204204	      0.19634139	      0.51400832	      0.26924507	      0.69660593	     -0.89733673	      1.05397986	      0.08895418	     -0.56327151	     -1.23413675	      0.06921086	      0.00640643	     -0.96508164	      1.82754543	     -0.24732745	      0.07014022	     -0.24781024	      1.81889011	      0.00000000	      0.00000000	      0.01745329
      7.70000000	      1.71285379	     -0.07167154	     -0.17135133	      2.90544504	      0.98633424	      0.46272310	      0.03867077	      0.07648225	      0.00582296	      0.19147275	      0.51932116	      0.26293216	      0.70875462	     -0.92379770	      1.04963573	      0.09263487	     -0.57666258	     -1.24627808	      0.04113599	     -0.00413397	     -0.98820100	      1.81719691	     -0.24170204	      0.06611373	     -0.25290096	      1.82033148	      0.00000000	      0.00000000	      0.01745329
      7.73333300	      1.68691317	     -0.06155918	     -0.17167455	      2.91664750	      0.98102129	      0.47374197	      0.02347420	      0.06309582	     -0.00106741	      0.20085329	      0.56637622	      0.22203925	      0.73127191	     -0.99459069	      1.05275899	      0.09474239	     -0.58911080	     -1.26306240	      0.02118021	      0.02189274	     -1.02483734	      1.76014734	     -0.25691379	      0.04798321	     -0.28796430	      1.83058345	      0.00000000	      0.00000000	      0.01745329
      7.76666700	      1.66106958	     -0.04197365	     -0.17114156	      2.92545782	      0.97572625	      0.48073348	     -0.00652463	      0.05365264	      0.00580700	      0.20056572	      0.58884863	      0.17145184	      0.74771422	     -1.04620688	      1.05075727	      0.07329643	     -0.60541193	     -1.26717052	     -0.00687551	      0.03168547	     -1.07437223	      1.72352694	     -0.26698931	      0.03082165	     -0.32217760	      1.85483656	      0.00000000	      0.00000000	      0.01745329
      7.80000000	      1.64403406	     -0.03160987	     -0.16929219	      2.93323705	      0.97088337	      0.48734193	     -0.02049608	      0.05148733	      0.00920543	      0.19753274	      0.60091205	      0.13774696	      0.75367215	     -1.08578697	      1.05112964	      0.06655100	     -0.61985572	     -1.27152558	     -0.02890452	      0.03625141	     -1.10008571	      1.69852562	     -0.26986320	      0.02451063	     -0.33666995	      1.86353679	      0.00000000	      0.00000000	      0.01745329
      7.83333300	      1.63938098	     -0.02611730	     -0.16691232	      2.93960023	      0.96647866	      0.49311112	     -0.02417716	      0.04534181	      0.01232640	      0.19709176	      0.60443764	      0.12175546	      0.75645156	     -1.10342660	      1.04892620	      0.06794021	     -0.63070328	     -1.27226135	     -0.04448996	      0.03495189	     -1.11289869	      1.69184079	     -0.26553251	      0.02574554	     -0.33968352	      1.86612495	      0.00000000	      0.00000000	      0.01745329
      7.86666700	      1.61414338	     -0.01279562	     -0.16949454	      2.94482541	      0.96213706	      0.50175148	     -0.04078897	      0.04250949	      0.01105129	      0.19831483	      0.62300635	      0.05744574	      0.74887871	     -1.15621489	      1.05185459	      0.06050008	     -0.64461048	     -1.27222712	     -0.06258981	      0.06017266	     -1.14457768	      1.65425027	     -0.27797103	      0.01629521	     -0.37062540	      1.87816067	      0.00000000	      0.00000000	      0.01745329
      7.90000000	      1.61301053	     -0.00761589	     -0.16575415	      2.94888127	      0.95845332	      0.50467362	     -0.04304892	      0.03942868	      0.01750378	      0.19523629	      0.61862384	      0.04884187	      0.75189858	     -1.16781413	      1.04762567	      0.05844276	     -0.65697903	     -1.27227196	     -0.06450981	      0.04914432	     -1.15673869	      1.64956750	     -0.27606023	      0.01901715	     -0.37417408	      1.88182149	      0.00000000	      0.00000000	      0.01745329
      7.93333300	      1.57482108	      0.00593791	     -0.17000007	      2.95232126	      0.95535218	      0.51226375	     -0.06265007	      0.04543477	      0.02108656	      0.19187946	      0.63026893	     -0.03408989	      0.72711354	     -1.21116509	      1.04960506	      0.03376400	     -0.68127873	     -1.26696499	     -0.08275728	      0.08162042	     -1.19701941	      1.61397321	     -0.29097027	      0.00658516	     -0.41957855	      1.89648158	      0.00000000	      0.00000000	      0.01745329
      7.96666700	      1.57464909	      0.00999692	     -0.16739187	      2.95471145	      0.95292980	      0.51584969	     -0.06155078	      0.04490669	      0.02246075	      0.19178136	      0.63023571	     -0.03467847	      0.72702578	     -1.21185434	      1.04959078	      0.03447533	     -0.68332550	     -1.26640922	     -0.08275957	      0.08021103	     -1.19800313	      1.61380291	     -0.29034190	      0.00702412	     -0.41949634	      1.89682055	      0.00000000	      0.00000000	      0.01745329
      8.00000000	      1.56047254	      0.01368063	     -0.16811655	      2.95842256	      0.95068620	      0.51974038	     -0.06646317	      0.04570003	      0.02948628	      0.18693434	      0.62902478	     -0.08743430	      0.70413435	     -1.25466033	      1.05159164	      0.01816677	     -0.70714799	     -1.25244894	     -0.09145281	      0.08733726	     -1.22275904	      1.59856530	     -0.28946174	      0.00820700	     -0.44486351	      1.89739974	      0.00000000	      0.00000000	      0.01745329
      8.03333300	      1.56054924	      0.01727947	     -0.16637560	      2.96033200	      0.94906346	      0.52246947	     -0.06539484	      0.04581313	      0.03033520	      0.18673784	      0.62929697	     -0.08801085	      0.70389552	     -1.25460328	      1.05142235	      0.01885773	     -0.70871593	     -1.25229437	     -0.09105353	      0.08644344	     -1.22338400	      1.59826434	     -0.28957386	      0.00832099	     -0.44518568	      1.89764463	      0.00000000	      0.00000000	      0.01745329
      8.06666700	      1.56089655	      0.02029172	     -0.16485494	      2.96233045	      0.94797149	      0.52478500	     -0.06460605	      0.04551980	      0.03103972	      0.18622567	      0.62948113	     -0.08958628	      0.70386657	     -1.25526613	      1.05114715	      0.01978012	     -0.71087325	     -1.25167412	     -0.09025200	      0.08498509	     -1.22434742	      1.59765243	     -0.28977293	      0.00853556	     -0.44596637	      1.89760245	      0.00000000	      0.00000000	      0.01745329
      8.10000000	      1.56137045	      0.02275616	     -0.16364846	      2.96444706	      0.94727346	      0.52665334	     -0.06392260	      0.04503741	      0.03165201	      0.18544720	      0.62941532	     -0.09192789	      0.70355544	     -1.25693523	      1.05079576	      0.02061034	     -0.71311656	     -1.25036264	     -0.08910263	      0.08308774	     -1.22554739	      1.59674427	     -0.29022728	      0.00872754	     -0.44752768	      1.89708739	      0.00000000	      0.00000000	      0.01745329
      8.13333300	      1.55158241	      0.02286674	     -0.16643026	      2.96869992	      0.94712963	      0.52838077	     -0.06413473	      0.04327470	      0.03981265	      0.18267936	      0.62575637	     -0.13145142	      0.67599189	     -1.28735960	      1.04427345	      0.01173024	     -0.72686640	     -1.22716708	     -0.09803059	      0.08384740	     -1.23653267	      1.58519559	     -0.29241588	      0.00488072	     -0.48866603	      1.87877346	      0.00000000	      0.00000000	      0.01745329
      8.16666700	      1.55111947	      0.02463100	     -0.16530963	      2.97083651	      0.94696945	      0.52949077	     -0.06283681	      0.04387839	      0.03986983	      0.18221176	      0.62638131	     -0.13215881	      0.67602729	     -1.28669469	      1.04455853	      0.01169482	     -0.72734423	     -1.22702538	     -0.09714137	      0.08344809	     -1.23674912	      1.58456729	     -0.29295078	      0.00481692	     -0.48936994	      1.87904334	      0.00000000	      0.00000000	      0.01745329
      8.20000000	      1.55095389	      0.02524204	     -0.16519655	      2.97338310	      0.94734896	      0.53019629	     -0.06244823	      0.04397306	      0.03989769	      0.18212744	      0.62640940	     -0.13220688	      0.67608632	     -1.28662570	      1.04454919	      0.01162738	     -0.72733482	     -1.22701552	     -0.09695940	      0.08338965	     -1.23674248	      1.58451640	     -0.29296599	      0.00475721	     -0.48946681	      1.87905360	      0.00000000	      0.00000000	      0.01745329
      8.23333300	      1.54618804	      0.02554385	     -0.16532929	      2.97575070	      0.94840035	      0.53066380	     -0.05904847	      0.04927359	      0.03750042	      0.17698506	      0.63008504	     -0.13138027	      0.67397354	     -1.28284562	      1.04368471	      0.00678990	     -0.72799199	     -1.22038633	     -0.09085568	      0.08240520	     -1.23347775	      1.58195433	     -0.29872549	      0.00047340	     -0.49980473	      1.87471757	      0.00000000	      0.00000000	      0.01745329
      8.26666700	      1.54601425	      0.02622321	     -0.16540106	      2.97850689	      0.94909583	      0.53044026	     -0.05868500	      0.04925297	      0.03754227	      0.17701658	      0.63014786	     -0.13137479	      0.67400570	     -1.28276163	      1.04358431	      0.00669361	     -0.72804809	     -1.22036377	     -0.09075940	      0.08247756	     -1.23337390	      1.58199859	     -0.29865882	      0.00046923	     -0.49987412	      1.87468424	      0.00000000	      0.00000000	      0.01745329
      8.30000000	      1.54590644	      0.02732515	     -0.16602074	      2.98126517	      0.95007500	      0.52972083	     -0.05826385	      0.04952941	      0.03738989	      0.17687692	      0.63032145	     -0.13092512	      0.67373187	     -1.28251824	      1.04320457	      0.00624026	     -0.72815545	     -1.22013509	     -0.09032396	      0.08275448	     -1.23288836	      1.58218914	     -0.29875975	      0.00015223	     -0.50028248	      1.87442911	      0.00000000	      0.00000000	      0.01745329
      8.33333300	      1.53428723	      0.02666900	     -0.16617246	      2.98310421	      0.95225173	      0.52751275	     -0.05441862	      0.05762611	      0.04022567	      0.16750802	      0.64093599	     -0.11101996	      0.67971476	     -1.26072074	      1.03147776	     -0.01592627	     -0.73874083	     -1.19410213	     -0.07568460	      0.08150192	     -1.20504287	      1.60536461	     -0.30151944	     -0.01048952	     -0.52172569	      1.85880304	      0.00000000	      0.00000000	      0.01745329
      8.36666700	      1.53341858	      0.02741864	     -0.16603422	      2.98547017	      0.95405896	      0.52559929	     -0.05606177	      0.06040189	      0.04014228	      0.16613961	      0.64120905	     -0.10644150	      0.67599823	     -1.25977740	      1.03237101	     -0.02080848	     -0.73504709	     -1.19416951	     -0.06679805	      0.08131940	     -1.20051938	      1.60757549	     -0.30265060	     -0.01148121	     -0.52341434	      1.85875572	      0.00000000	      0.00000000	      0.01745329
      8.40000000	      1.53819105	      0.02848010	     -0.16877323	      2.98537740	      0.95555075	      0.52187314	     -0.05864004	      0.07886671	      0.04875192	      0.15393044	      0.64468909	     -0.07894601	      0.69432708	     -1.23775313	      1.04121408	     -0.03871625	     -0.73788672	     -1.18646030	     -0.02752390	      0.05228843	     -1.14915759	      1.67801677	     -0.29515568	      0.01068405	     -0.50969668	      1.86130924	      0.00000000	      0.00000000	      0.01745329
      8.43333300	      1.54614265	      0.03061091	     -0.17443772	      2.98445322	      0.95725382	      0.51873404	     -0.05826300	      0.08916983	      0.06036196	      0.14512239	      0.65038561	     -0.05793302	      0.70508399	     -1.22150696	      1.04743216	     -0.04037834	     -0.72519938	     -1.18443687	      0.00923486	      0.03346064	     -1.10537215	      1.73012866	     -0.29742547	      0.01750726	     -0.47699626	      1.85897823	      0.00000000	      0.00000000	      0.01745329
      8.46666700	      1.55055476	      0.03380437	     -0.17910162	      2.98171326	      0.95920228	      0.51584373	     -0.05641584	      0.09164130	      0.06386030	      0.14049951	      0.65347846	     -0.04707515	      0.71512260	     -1.20442342	      1.05343364	     -0.05031233	     -0.71433362	     -1.18172651	      0.04847269	      0.03327265	     -1.07532204	      1.77154974	     -0.29711429	      0.01270830	     -0.45973246	      1.86445237	      0.00000000	      0.00000000	      0.01745329
      8.50000000	      1.56299667	      0.03771982	     -0.18282131	      2.97774543	      0.96075620	      0.51121553	     -0.05922827	      0.09569113	      0.06968388	      0.13231232	      0.65250884	     -0.02477268	      0.72828558	     -1.18465617	      1.06417375	     -0.05870357	     -0.70250368	     -1.18168773	      0.10451536	      0.01507368	     -1.04171114	      1.83895637	     -0.30061395	      0.01881252	     -0.43139226	      1.88267841	      0.00000000	      0.00000000	      0.01745329
      8.53333300	      1.59185645	      0.03704293	     -0.19019154	      2.97224611	      0.96157223	      0.50558030	     -0.05458985	      0.10249647	      0.08335758	      0.12745381	      0.65528473	      0.01755872	      0.74802408	     -1.16655031	      1.08190540	     -0.04928202	     -0.68057484	     -1.18812546	      0.16732879	     -0.02950055	     -0.99140876	      1.91807334	     -0.30790214	      0.03976826	     -0.37942789	      1.89685922	      0.00000000	      0.00000000	      0.01745329
      8.56666700	      1.60192825	      0.04220923	     -0.19539759	      2.96207338	      0.96322954	      0.50104253	     -0.04976521	      0.10241440	      0.08838452	      0.12500210	      0.65170812	      0.02633013	      0.75767598	     -1.14053527	      1.09257850	     -0.06189778	     -0.66340504	     -1.18543075	      0.23137417	     -0.03114540	     -0.95348428	      1.96792637	     -0.30602001	      0.03279760	     -0.35137968	      1.91346376	      0.00000000	      0.00000000	      0.01745329
      8.60000000	      1.62287818	      0.04476503	     -0.19931925	      2.95008435	      0.96377117	      0.49465997	     -0.04568007	      0.10654353	      0.09367480	      0.11861818	      0.64207216	      0.04797336	      0.76822797	     -1.11273639	      1.11056262	     -0.07062684	     -0.64934566	     -1.18814431	      0.30121993	     -0.05372622	     -0.91700419	      2.03948356	     -0.31351644	      0.04213005	     -0.30996452	      1.95080920	      0.00000000	      0.00000000	      0.01745329
      8.63333300	      1.65065308	      0.04452170	     -0.20450391	      2.93523020	      0.96403632	      0.48765398	     -0.03767597	      0.11312317	      0.10137990	      0.11506531	      0.63052689	      0.07553591	      0.77537638	     -1.08291517	      1.13138167	     -0.07085777	     -0.63302496	     -1.19173005	      0.36398081	     -0.08319400	     -0.87553745	      2.10662962	     -0.31987272	      0.05568293	     -0.25391038	      1.98570809	      0.00000000	      0.00000000	      0.01745329
      8.66666700	      1.68502180	      0.04156819	     -0.21074334	      2.91747393	      0.96388654	      0.47962516	     -0.02718455	      0.12206487	      0.11247508	      0.11388055	      0.61265172	      0.10588916	      0.77719628	     -1.04965777	      1.15323752	     -0.06448284	     -0.61557955	     -1.19278218	      0.41202255	     -0.11893341	     -0.83752344	      2.16428425	     -0.32937145	      0.07649235	     -0.18875208	      2.01907918	      0.00000000	      0.00000000	      0.01745329
      8.70000000	      1.73945245	      0.02881365	     -0.21986596	      2.89731199	      0.96360418	      0.47037199	     -0.00291171	      0.13643685	      0.13353931	      0.11773010	      0.59688392	      0.16247326	      0.77376667	     -1.01564797	      1.17556174	     -0.02631161	     -0.58397946	     -1.19548617	      0.43839503	     -0.18626694	     -0.78561442	      2.21800901	     -0.34463638	      0.11849254	     -0.08794424	      2.01660470	      0.00000000	      0.00000000	      0.01745329
      8.73333300	      1.76781675	      0.03345084	     -0.22326887	      2.87107909	      0.96340201	      0.46135701	     -0.00550767	      0.15117694	      0.14040595	      0.11750695	      0.56588537	      0.16909021	      0.76729493	     -0.97878270	      1.19283878	     -0.03744466	     -0.56876479	     -1.18432051	      0.44029905	     -0.19347064	     -0.77515360	      2.24913645	     -0.34379460	      0.14553260	     -0.04176229	      2.06376455	      0.00000000	      0.00000000	      0.01745329
      8.76666700	      1.81632470	      0.03256950	     -0.22440682	      2.84304121	      0.96251068	      0.45112762	     -0.00585512	      0.18044270	      0.15041138	      0.11792027	      0.51723151	      0.18684797	      0.74974835	     -0.93734719	      1.20817752	     -0.01955824	     -0.54065814	     -1.17289540	      0.40197275	     -0.22024355	     -0.73118060	      2.27764977	     -0.35608564	      0.21071081	      0.06897560	      2.06476604	      0.00000000	      0.00000000	      0.01745329
      8.80000000	      1.84308393	      0.03225821	     -0.23106704	      2.81166158	      0.96134935	      0.44220423	     -0.00889805	      0.20824977	      0.15083091	      0.13940700	      0.50107832	      0.19151559	      0.73665654	     -0.91586489	      1.22833784	     -0.01840414	     -0.53180553	     -1.16011455	      0.33712667	     -0.19304915	     -0.73941575	      2.28185583	     -0.34064051	      0.24451288	      0.09937442	      2.09536145	      0.00000000	      0.00000000	      0.01745329
      8.83333300	      1.90498253	      0.04365694	     -0.22250155	      2.77692682	      0.95879383	      0.42848934	     -0.03517904	      0.25747727	      0.16420303	      0.12628684	      0.39715169	      0.17453647	      0.70010833	     -0.86522376	      1.23271673	     -0.01381422	     -0.49118262	     -1.13497821	      0.22094898	     -0.19580528	     -0.65591201	      2.27237309	     -0.35731510	      0.36251050	      0.25718938	      2.07417201	      0.00000000	      0.00000000	      0.01745329
      8.86666700	      1.94679961	      0.04209611	     -0.22488732	      2.74074546	      0.95529518	      0.41576841	     -0.04358586	      0.29990174	      0.17090723	      0.14948155	      0.35973621	      0.17566246	      0.67511400	     -0.85195827	      1.25672035	     -0.00943891	     -0.47871786	     -1.12469141	      0.09834857	     -0.12995886	     -0.64614552	      2.21259053	     -0.33449012	      0.40843200	      0.34572498	      2.09067714	      0.00000000	      0.00000000	      0.01745329
      8.90000000	      1.99884581	      0.04305255	     -0.22807200	      2.70366079	      0.94995257	      0.40349205	     -0.05862127	      0.33797533	      0.18232998	      0.17593168	      0.29945698	      0.15611034	      0.63436341	     -0.83517190	      1.28361266	      0.00283960	     -0.45353394	     -1.11427251	     -0.01722880	     -0.01558960	     -0.60513485	      2.11188681	     -0.31889612	      0.47071547	      0.44950622	      2.07242803	      0.00000000	      0.00000000	      0.01745329
      8.93333300	      2.05473924	      0.03959079	     -0.23281942	      2.66373259	      0.94224794	      0.39272431	     -0.05607027	      0.38644667	      0.18877759	      0.20371374	      0.25253458	      0.13668356	      0.59960156	     -0.83186677	      1.32404109	      0.01594225	     -0.42114103	     -1.11912119	     -0.10658546	      0.11616851	     -0.58164809	      1.98057405	     -0.27257867	      0.52216006	      0.55511797	      2.05774224	      0.00000000	      0.00000000	      0.01745329
      8.96666700	      2.11791067	      0.02954377	     -0.23495676	      2.62582276	      0.93343004	      0.37998186	     -0.06191164	      0.43655490	      0.19647357	      0.22777283	      0.19548071	      0.11677000	      0.54449003	     -0.83000111	      1.36541614	      0.03728611	     -0.38724959	     -1.13135405	     -0.13838424	      0.26553443	     -0.55649424	      1.82018836	     -0.22485803	      0.57933013	      0.67082391	      2.02140879	      0.00000000	      0.00000000	      0.01745329
      9.00000000	      2.18697851	      0.01050626	     -0.23274480	      2.58835371	      0.92360986	      0.36683581	     -0.05205085	      0.49198679	      0.20754752	      0.22365285	      0.12541949	      0.08702101	      0.47323202	     -0.81983768	      1.40446814	      0.06719560	     -0.34571072	     -1.14938925	     -0.11164201	      0.42680960	     -0.54305259	      1.65870005	     -0.17167467	      0.64992131	      0.79870184	      1.95129881	      0.00000000	      0.00000000	      0.01745329
      9.03333300	      2.25210682	     -0.00722632	     -0.23434955	      2.55117110	      0.91315846	      0.35461865	     -0.04725556	      0.54476478	      0.21846460	      0.22560429	      0.07652071	      0.06571587	      0.41478408	     -0.81908466	      1.45691891	      0.08211387	     -0.30406626	     -1.18643751	     -0.02823774	      0.56986938	     -0.51957581	      1.50541533	     -0.10003687	      0.70113241	      0.91755910	      1.90442590	      0.00000000	      0.00000000	      0.01745329
      9.06666700	      2.31238864	     -0.01977868	     -0.23409547	      2.51502216	      0.90256962	      0.34112535	     -0.05520180	      0.59140088	      0.23156022	      0.22442726	      0.03319298	      0.05089107	      0.36194228	     -0.82461032	      1.50160976	      0.08595408	     -0.26576987	     -1.23176762	      0.09686941	      0.68667103	     -0.47728157	      1.36853183	     -0.04039971	      0.73430188	      1.01954043	      1.85551667	      0.00000000	      0.00000000	      0.01745329
      9.10000000	      2.36676650	     -0.03012591	     -0.23409083	      2.48063228	      0.89222475	      0.32893068	     -0.06156850	      0.63614065	      0.24491117	      0.21276179	     -0.00364869	      0.03974606	      0.31579919	     -0.82429165	      1.54342520	      0.08317976	     -0.22437569	     -1.27824210	      0.25631966	      0.77630524	     -0.41325462	      1.25608258	      0.01281417	      0.76811307	      1.10987646	      1.79146616	      0.00000000	      0.00000000	      0.01745329
      9.13333300	      2.41593363	     -0.03896389	     -0.23442186	      2.44811320	      0.88174379	      0.31757544	     -0.06893319	      0.67945838	      0.26347983	      0.18877301	     -0.03542028	      0.03983940	      0.27878443	     -0.82089481	      1.58462418	      0.07431838	     -0.18341398	     -1.33053269	      0.44361037	      0.83062759	     -0.31592018	      1.18522896	      0.05894754	      0.80285180	      1.18849018	      1.71786691	      0.00000000	      0.00000000	      0.01745329
      9.16666700	      2.44583839	     -0.04038579	     -0.24376286	      2.41841188	      0.87229380	      0.30515757	     -0.09266741	      0.70010873	      0.26760034	      0.22075071	     -0.04837758	      0.04353347	      0.25664220	     -0.82539515	      1.62961587	      0.04938564	     -0.16536953	     -1.39426985	      0.53971568	      0.84218786	     -0.24623733	      1.12907086	      0.03111526	      0.79382371	      1.18870557	      1.69892803	      0.00000000	      0.00000000	      0.01745329
      9.20000000	      2.48162302	     -0.03419959	     -0.23999498	      2.38961249	      0.86307201	      0.29686410	     -0.11904958	      0.73476360	      0.28658727	      0.19236303	     -0.07508267	      0.05128322	      0.24777648	     -0.82969480	      1.64632859	      0.02357050	     -0.12513696	     -1.43626672	      0.74370519	      0.84695235	     -0.15792655	      1.08852144	      0.10743661	      0.80190361	      1.26242087	      1.58479383	      0.00000000	      0.00000000	      0.01745329
      9.23333300	      2.49797264	     -0.03783132	     -0.24661833	      2.36535403	      0.85476384	      0.28561943	     -0.13459967	      0.74247665	      0.29035995	      0.21774069	     -0.08560359	      0.05897902	      0.23368208	     -0.82994238	      1.67721304	      0.00476231	     -0.11733211	     -1.49707635	      0.79988886	      0.83786378	     -0.11403357	      1.07372610	      0.05788277	      0.79513797	      1.25917694	      1.54944811	      0.00000000	      0.00000000	      0.01745329
      9.26666700	      2.52887862	     -0.02863010	     -0.23868983	      2.34205197	      0.84560374	      0.27867867	     -0.15884642	      0.77183806	      0.31378434	      0.15951246	     -0.11645433	      0.08659216	      0.23442717	     -0.82414366	      1.68801990	     -0.02966670	     -0.08188137	     -1.54411724	      0.98905087	      0.80093470	     -0.02464978	      1.10292753	      0.13957465	      0.81009381	      1.29598017	      1.44354125	      0.00000000	      0.00000000	      0.01745329
      9.30000000	      2.54093182	     -0.03214888	     -0.24189597	      2.32479239	      0.83793363	      0.26835856	     -0.17107673	      0.77150971	      0.31829925	      0.16564684	     -0.12808857	      0.10086446	      0.22080079	     -0.82321732	      1.71575919	     -0.04022933	     -0.07786021	     -1.60438273	      1.03000546	      0.79049962	      0.01348879	      1.11113592	      0.10270847	      0.81930526	      1.29783336	      1.40364768	      0.00000000	      0.00000000	      0.01745329
      9.33333300	      2.55093004	     -0.03201368	     -0.24379789	      2.30894086	      0.83114196	      0.26131703	     -0.18141284	      0.77423556	      0.32942743	      0.16090045	     -0.14072181	      0.11039098	      0.21608098	     -0.82144311	      1.73297374	     -0.06005477	     -0.06490881	     -1.64925248	      1.07840565	      0.77401580	      0.04314913	      1.12253020	      0.08360485	      0.81450795	      1.28920320	      1.36288404	      0.00000000	      0.00000000	      0.01745329
      9.36666700	      2.56073291	     -0.02925991	     -0.24284378	      2.29557606	      0.82528466	      0.25477733	     -0.19298030	      0.77151485	      0.34429683	      0.13668705	     -0.15561196	      0.12682619	      0.21507885	     -0.81870406	      1.74380144	     -0.07735538	     -0.05447080	     -1.68842097	      1.13496002	      0.75765253	      0.07169174	      1.15368024	      0.07825319	      0.80681642	      1.27080704	      1.31971583	      0.00000000	      0.00000000	      0.01745329
      9.40000000	      2.57861169	     -0.03071152	     -0.23955392	      2.28314204	      0.82126565	      0.25127233	     -0.18631670	      0.77067487	      0.38206434	      0.04864452	     -0.16874192	      0.16895942	      0.22051343	     -0.80642950	      1.73951767	     -0.09128698	     -0.02853139	     -1.70468233	      1.22216489	      0.72609083	      0.13104651	      1.22141811	      0.09507094	      0.80614879	      1.23617363	      1.28413299	      0.00000000	      0.00000000	      0.01745329
      9.43333300	      2.57946242	     -0.03234503	     -0.23721800	      2.27528532	      0.81772830	      0.24633468	     -0.19094966	      0.76796198	      0.38853168	      0.04784949	     -0.17657891	      0.17193856	      0.21791881	     -0.81267717	      1.73993803	     -0.09407837	     -0.02634039	     -1.72142521	      1.23240677	      0.72149746	      0.14201932	      1.22112705	      0.07368790	      0.79132804	      1.23898868	      1.27283918	      0.00000000	      0.00000000	      0.01745329
      9.46666700	      2.58102818	     -0.03319514	     -0.23443392	      2.26963203	      0.81516651	      0.24266589	     -0.19234799	      0.76574903	      0.39400426	      0.04375495	     -0.18132562	      0.17419498	      0.21670114	     -0.81641068	      1.74299856	     -0.10025799	     -0.02221579	     -1.74202542	      1.24118199	      0.71404790	      0.15175379	      1.22387118	      0.05247620	      0.77955670	      1.23598110	      1.26284538	      0.00000000	      0.00000000	      0.01745329
      9.50000000	      2.58240525	     -0.03308672	     -0.23075655	      2.26596104	      0.81350600	      0.23966057	     -0.19453717	      0.76319763	      0.39937962	      0.03653264	     -0.18725528	      0.17714113	      0.21536320	     -0.82053534	      1.74362382	     -0.10358720	     -0.02097170	     -1.75547281	      1.24689260	      0.71007836	      0.15874370	      1.22939611	      0.03871659	      0.76837617	      1.23075902	      1.26092740	      0.00000000	      0.00000000	      0.01745329
      9.53333300	      2.59314271	     -0.03529818	     -0.23598297	      2.26354011	      0.81353134	      0.23777894	     -0.18477765	      0.74105335	      0.43152767	     -0.03614318	     -0.18917828	      0.19561125	      0.21131293	     -0.80535064	      1.74744309	     -0.10346311	     -0.00938427	     -1.75892950	      1.27238165	      0.72420668	      0.22129849	      1.27592310	      0.00170703	      0.75032067	      1.12083280	      1.34043886	      0.00000000	      0.00000000	      0.01745329
      9.56666700	      2.59590330	     -0.03602700	     -0.22839323	      2.26262895	      0.81448472	      0.23664251	     -0.18088240	      0.73980939	      0.44061522	     -0.05308721	     -0.19029450	      0.19613317	      0.20850606	     -0.81783765	      1.73715377	     -0.10260411	     -0.00646861	     -1.75808005	      1.26562822	      0.72576604	      0.22152215	      1.26215063	      0.00062167	      0.73965461	      1.11926160	      1.35737947	      0.00000000	      0.00000000	      0.01745329
      9.60000000	      2.59640912	     -0.03882702	     -0.22496474	      2.26461346	      0.81715533	      0.23652805	     -0.17419032	      0.73595880	      0.44920107	     -0.07430584	     -0.18628292	      0.19180045	      0.20291884	     -0.82472791	      1.73015039	     -0.09297978	     -0.00271840	     -1.74121018	      1.25068786	      0.73970005	      0.23272392	      1.24401547	     -0.00898311	      0.72844642	      1.10512513	      1.40801835	      0.00000000	      0.00000000	      0.01745329
      9.63333300	      2.59883655	     -0.03706145	     -0.21843293	      2.26776897	      0.82063202	      0.23610144	     -0.17603393	      0.72919920	      0.45390704	     -0.08810039	     -0.18616053	      0.18982578	      0.19836970	     -0.83266289	      1.71616565	     -0.08140284	     -0.01151563	     -1.72720528	      1.23983605	      0.74733665	      0.23372082	      1.23837834	     -0.00601670	      0.71840753	      1.10413451	      1.43873783	      0.00000000	      0.00000000	      0.01745329
      9.66666700	      2.59711481	     -0.04265137	     -0.22661570	      2.27321864	      0.82571074	      0.23789179	     -0.15887326	      0.70921327	      0.46837145	     -0.10693129	     -0.16712748	      0.15469845	      0.18091161	     -0.84228439	      1.71805084	     -0.06135488	     -0.00659146	     -1.70245533	      1.18482225	      0.79888791	      0.27360907	      1.20523855	     -0.05974759	      0.69230445	      1.05569629	      1.57721379	      0.00000000	      0.00000000	      0.01745329
      9.70000000	      2.59559976	     -0.04382040	     -0.21992110	      2.27901452	      0.83199198	      0.23978225	     -0.15129211	      0.70476867	      0.48057028	     -0.13085458	     -0.15981323	      0.14436421	      0.17511125	     -0.85566583	      1.69486596	     -0.05283637	     -0.01477365	     -1.66385562	      1.15282074	      0.81843413	      0.25747855	      1.18996553	     -0.04304638	      0.68659152	      1.04392000	      1.62350656	      0.00000000	      0.00000000	      0.01745329
      9.73333300	      2.58661511	     -0.05022401	     -0.23786087	      2.29044612	      0.83974807	      0.24172840	     -0.14744745	      0.67140849	      0.50355930	     -0.13918257	     -0.12255662	      0.09079713	      0.14922745	     -0.87060993	      1.70399093	     -0.02101594	     -0.03280694	     -1.62798322	      1.06233593	      0.89024407	      0.26215323	      1.14388455	     -0.07700377	      0.65899163	      0.99396534	      1.74325790	      0.00000000	      0.00000000	      0.01745329
      9.76666700	      2.58232823	     -0.05098659	     -0.22747930	      2.30023924	      0.84789412	      0.24536025	     -0.14015817	      0.67176897	      0.50924736	     -0.16341129	     -0.11343250	      0.08625879	      0.14717215	     -0.88086969	      1.67502493	     -0.00727981	     -0.04182036	     -1.57925594	      1.03270637	      0.89611009	      0.23620485	      1.14045818	     -0.04427033	      0.67033023	      0.99652404	      1.77759411	      0.00000000	      0.00000000	      0.01745329
      9.80000000	      2.57453846	     -0.05151169	     -0.22091304	      2.31259164	      0.85759973	      0.25053989	     -0.12785467	      0.66579196	      0.51291838	     -0.18874621	     -0.09847013	      0.07455842	      0.14429591	     -0.89055851	      1.64348906	      0.01513118	     -0.05124038	     -1.51977830	      0.98651006	      0.91192171	      0.21181253	      1.14505613	     -0.01629844	      0.68209319	      1.00336097	      1.81983776	      0.00000000	      0.00000000	      0.01745329
      9.83333300	      2.55504310	     -0.06390874	     -0.24659154	      2.33020583	      0.86983410	      0.25371958	     -0.12725709	      0.63245423	      0.55524776	     -0.19552276	     -0.04820308	     -0.00765726	      0.10266031	     -0.90194829	      1.64551587	      0.05308546	     -0.08151973	     -1.46402372	      0.78940240	      0.95832690	      0.17032836	      1.14151342	     -0.05189464	      0.66441874	      0.96446655	      1.91527965	      0.00000000	      0.00000000	      0.01745329
      9.86666700	      2.53500063	     -0.06460309	     -0.24133285	      2.34624856	      0.88223492	      0.26180546	     -0.11380038	      0.62614788	      0.56743752	     -0.22825720	     -0.02531649	     -0.01846579	      0.11081945	     -0.91116580	      1.60213940	      0.07492277	     -0.09803852	     -1.38797544	      0.72896405	      0.96286385	      0.10867261	      1.16511377	     -0.01643093	      0.67039283	      0.96645084	      1.93132183	      0.00000000	      0.00000000	      0.01745329
      9.90000000	      2.49728346	     -0.07132824	     -0.27593272	      2.36818294	      0.89626494	      0.26727463	     -0.13485735	      0.60196138	      0.61812741	     -0.20163774	      0.03228779	     -0.08239597	      0.09239409	     -0.90274265	      1.60205762	      0.09686379	     -0.14424303	     -1.32798667	      0.49125051	      0.94032986	     -0.01508289	      1.20359045	     -0.03781351	      0.64489396	      0.89939147	      1.98895889	      0.00000000	      0.00000000	      0.01745329
      9.93333300	      2.47162410	     -0.07178087	     -0.27068301	      2.39050431	      0.91016846	      0.27748984	     -0.11840889	      0.59304200	      0.61677693	     -0.22843571	      0.05348164	     -0.08489757	      0.10415893	     -0.90676472	      1.54939018	      0.12119000	     -0.16120629	     -1.23954031	      0.42731432	      0.92194169	     -0.08376419	      1.24787824	      0.00044765	      0.66211335	      0.89634189	      1.98621329	      0.00000000	      0.00000000	      0.01745329
      9.96666700	      2.42772027	     -0.06429233	     -0.29188359	      2.41499865	      0.92536612	      0.28538577	     -0.12591060	      0.55644933	      0.62185097	     -0.18568004	      0.08480856	     -0.12651386	      0.11606825	     -0.88103089	      1.52009303	      0.12698183	     -0.20113028	     -1.17735745	      0.20154503	      0.84860505	     -0.20589675	      1.33080364	     -0.03592148	      0.61458941	      0.80200085	      2.03505416	      0.00000000	      0.00000000	      0.01745329
     10.00000000	      2.37772316	     -0.05572589	     -0.30146733	      2.44105862	      0.94039007	      0.29743450	     -0.11566586	      0.53057173	      0.59910219	     -0.13882422	      0.11374660	     -0.14205745	      0.14977705	     -0.87183154	      1.47036097	      0.13475712	     -0.23090291	     -1.09708676	      0.07504163	      0.76459985	     -0.31000860	      1.39819577	     -0.05174421	      0.56156350	      0.72241590	      2.05742071	      0.00000000	      0.00000000	      0.01745329
     10.03333300	      2.33443994	     -0.05129614	     -0.30025284	      2.46992405	      0.95499604	      0.30710367	     -0.10289648	      0.49783383	      0.56741411	     -0.10959809	      0.12130140	     -0.14631659	      0.17233661	     -0.84585305	      1.40911171	      0.14247397	     -0.26380995	     -1.02979012	     -0.01579837	      0.67831824	     -0.37920469	      1.46913900	     -0.05599558	      0.52857994	      0.64942872	      2.07429526	      0.00000000	      0.00000000	      0.01745329
     10.06666700	      2.29172777	     -0.05171033	     -0.30078841	      2.49998373	      0.96916078	      0.31882178	     -0.07838603	      0.46985083	      0.55112633	     -0.11522955	      0.12904746	     -0.14138166	      0.19774150	     -0.81334574	      1.35279589	      0.15776936	     -0.28851381	     -0.97529457	     -0.08305417	      0.60448155	     -0.43298774	      1.54858840	     -0.06543572	      0.52321066	      0.59478691	      2.05980980	      0.00000000	      0.00000000	      0.01745329
     10.10000000	      2.24496186	     -0.05061589	     -0.30059631	      2.53044114	      0.98279712	      0.32994601	     -0.05949882	      0.44343216	      0.53242047	     -0.11771228	      0.13323211	     -0.12845210	      0.22717676	     -0.77412213	      1.29481303	      0.16585292	     -0.31140986	     -0.93384612	     -0.12864500	      0.51536197	     -0.47443816	      1.63084813	     -0.08098261	      0.50637411	      0.50903836	      2.07027766	      0.00000000	      0.00000000	      0.01745329
     10.13333300	      2.20788219	     -0.05362220	     -0.29740531	      2.56208567	      0.99501684	      0.33906921	     -0.04407166	      0.41368299	      0.52662253	     -0.13515156	      0.13622923	     -0.11466399	      0.24391104	     -0.75673320	      1.24801281	      0.17022176	     -0.33161286	     -0.92031819	     -0.15984110	      0.42943151	     -0.51344893	      1.68224185	     -0.09120109	      0.50620390	      0.45781334	      2.06149657	      0.00000000	      0.00000000	      0.01745329
     10.16666700	      2.14740902	     -0.05351057	     -0.30229932	      2.59436492	      1.00621222	      0.35333506	     -0.02741650	      0.39233253	      0.49364936	     -0.11765662	      0.15773091	     -0.07564264	      0.28731416	     -0.70394937	      1.19803181	      0.17150974	     -0.35637115	     -0.89580569	     -0.16677028	      0.35735964	     -0.53616095	      1.75996003	     -0.10785319	      0.46040243	      0.33883899	      2.08254988	      0.00000000	      0.00000000	      0.01745329
     10.20000000	      2.10086239	     -0.05768457	     -0.30109230	      2.62694956	      1.01527997	      0.36479974	     -0.00612274	      0.36433138	      0.46613609	     -0.10526781	      0.17944180	     -0.03569466	      0.31451964	     -0.68425099	      1.16223231	      0.16431456	     -0.37656852	     -0.90414130	     -0.17851532	      0.28477142	     -0.56951808	      1.79945670	     -0.12857626	      0.42661456	      0.25843990	      2.07415779	      0.00000000	      0.00000000	      0.01745329
     10.23333300	      2.05336952	     -0.06365911	     -0.29852587	      2.65857102	      1.02265746	      0.37699786	      0.01876357	      0.34058415	      0.43232653	     -0.08408969	      0.21045188	      0.01817086	      0.34671560	     -0.67232299	      1.13639112	      0.14709135	     -0.39499148	     -0.92681554	     -0.17982533	      0.22215130	     -0.59979600	      1.81595046	     -0.13532654	      0.38182121	      0.17299730	      2.07563876	      0.00000000	      0.00000000	      0.01745329
     10.26666700	      2.02353551	     -0.06850452	     -0.29631022	      2.69063784	      1.02839534	      0.38680280	      0.03107334	      0.31287623	      0.42414760	     -0.09525454	      0.22348828	      0.03783894	      0.35779140	     -0.67459547	      1.11428757	      0.13596026	     -0.40424199	     -0.95438215	     -0.18274104	      0.17726540	     -0.61544044	      1.82577394	     -0.14904695	      0.36466010	      0.13927608	      2.05625922	      0.00000000	      0.00000000	      0.01745329
     10.30000000	      1.96692117	     -0.07841427	     -0.29636160	      2.72262628	      1.03171263	      0.40111229	      0.05546845	      0.29110974	      0.38063572	     -0.05798350	      0.29109578	      0.12149564	      0.40328122	     -0.67896056	      1.11314533	      0.09844549	     -0.43824820	     -0.99584021	     -0.18477592	      0.14906705	     -0.64988957	      1.81128371	     -0.14219979	      0.30929640	      0.02764189	      2.05601652	      0.00000000	      0.00000000	      0.01745329
     10.33333300	      1.93987541	     -0.08250818	     -0.29396002	      2.75328920	      1.03370226	      0.41046709	      0.06459780	      0.26365141	      0.37504530	     -0.06956026	      0.30311239	      0.13356425	      0.41596137	     -0.68800280	      1.09997763	      0.08993214	     -0.44513184	     -1.02903124	     -0.19124587	      0.11869311	     -0.66034181	      1.82026677	     -0.16539090	      0.29001602	      0.00214956	      2.02686864	      0.00000000	      0.00000000	      0.01745329
     10.36666700	      1.90493597	     -0.08767152	     -0.29261544	      2.78380136	      1.03395596	      0.42131161	      0.07335743	      0.24323319	      0.36136273	     -0.07060947	      0.33744856	      0.16227731	      0.43739512	     -0.70345907	      1.09965653	      0.07753020	     -0.46087658	     -1.07678767	     -0.19924671	      0.09947848	     -0.67038572	      1.81924227	     -0.17875776	      0.26814596	     -0.05477937	      1.98821964	      0.00000000	      0.00000000	      0.01745329
     10.40000000	      1.85704464	     -0.09197021	     -0.29623831	      2.81330692	      1.03285812	      0.43536595	      0.07626384	      0.22793788	      0.33430254	     -0.04717843	      0.42035328	      0.21351254	      0.48403068	     -0.74338654	      1.11123459	      0.04658247	     -0.49202671	     -1.10728785	     -0.20183619	      0.08974491	     -0.69418324	      1.79716288	     -0.16636587	      0.23983763	     -0.13344166	      1.97654326	      0.00000000	      0.00000000	      0.01745329
     10.43333300	      1.83237186	     -0.09305618	     -0.29247415	      2.84019004	      1.03073052	      0.44301125	      0.07658748	      0.20431180	      0.33427260	     -0.05905490	      0.43320140	      0.21891983	      0.49927306	     -0.76296329	      1.10132613	      0.04334167	     -0.50281371	     -1.13476529	     -0.20510086	      0.06700608	     -0.70063479	      1.80463664	     -0.18129290	      0.22058173	     -0.15085653	      1.95206977	      0.00000000	      0.00000000	      0.01745329
     10.46666700	      1.80131175	     -0.09392836	     -0.29139651	      2.86682658	      1.02769845	      0.45313330	      0.07456338	      0.18625358	      0.32413136	     -0.06079093	      0.47506455	      0.23004324	      0.52180660	     -0.80017690	      1.10322992	      0.04363572	     -0.51922517	     -1.16762306	     -0.20752258	      0.05517999	     -0.70571610	      1.80809740	     -0.19322653	      0.20566839	     -0.19221956	      1.91650138	      0.00000000	      0.00000000	      0.01745329
     10.50000000	      1.76758292	     -0.09252417	     -0.29111485	      2.89088436	      1.02386929	      0.46274649	      0.06856499	      0.17361314	      0.31682175	     -0.05935581	      0.52949459	      0.23918934	      0.55286934	     -0.85486598	      1.10164079	      0.04113441	     -0.53917097	     -1.19148509	     -0.20478846	      0.03977271	     -0.71392083	      1.81047880	     -0.19095592	      0.19348783	     -0.23474102	      1.89179425	      0.00000000	      0.00000000	      0.01745329
     10.53333300	      1.73668607	     -0.08724556	     -0.29495531	      2.91337777	      1.02009079	      0.47312452	      0.05498994	      0.16265249	      0.30878976	     -0.05604127	      0.57931521	      0.23610962	      0.57772060	     -0.89524548	      1.10336751	      0.03971400	     -0.55321282	     -1.20356390	     -0.20182128	      0.03072093	     -0.71759161	      1.81868226	     -0.19580273	      0.18479753	     -0.26502301	      1.87922073	      0.00000000	      0.00000000	      0.01745329
     10.56666700	      1.71661624	     -0.08300638	     -0.29473743	      2.93353598	      1.01624347	      0.48048981	      0.04596059	      0.14598272	      0.30938271	     -0.05943928	      0.60077199	      0.23057090	      0.59043614	     -0.92058937	      1.09744779	      0.04142096	     -0.56597188	     -1.21136056	     -0.19561614	      0.01561258	     -0.71835375	      1.82304671	     -0.19451097	      0.18179112	     -0.27502004	      1.87255233	      0.00000000	      0.00000000	      0.01745329
     10.60000000	      1.69006760	     -0.07758409	     -0.29573793	      2.95234249	      1.01220555	      0.48865247	      0.03356297	      0.13792517	      0.30391267	     -0.06364733	      0.64355020	      0.22093380	      0.60862784	     -0.97170503	      1.09368132	      0.04878347	     -0.57831292	     -1.21930910	     -0.18827607	      0.00450668	     -0.71385451	      1.83881166	     -0.20243193	      0.17314161	     -0.30093491	      1.86143175	      0.00000000	      0.00000000	      0.01745329
     10.63333300	      1.66594992	     -0.06921913	     -0.29896588	      2.96844384	      1.00828678	      0.49612755	      0.01789788	      0.13092249	      0.30323731	     -0.06335591	      0.68076310	      0.20641703	      0.62455567	     -1.01501925	      1.08934943	      0.04962265	     -0.58901528	     -1.22321290	     -0.17681440	     -0.00954351	     -0.70905663	      1.85335693	     -0.20126871	      0.17332655	     -0.31908071	      1.86324419	      0.00000000	      0.00000000	      0.01745329
     10.66666700	      1.64321492	     -0.06037899	     -0.30151404	      2.98287694	      1.00475555	      0.50272742	      0.00204724	      0.12342872	      0.30232069	     -0.06612261	      0.71188057	      0.19007374	      0.63609248	     -1.04976654	      1.08531033	      0.05052503	     -0.59837499	     -1.22346696	     -0.16107450	     -0.02166802	     -0.69916443	      1.87338526	     -0.20655298	      0.16992183	     -0.33311096	      1.86626660	      0.00000000	      0.00000000	      0.01745329
     10.70000000	      1.62887135	     -0.05398699	     -0.30129862	      2.99589445	      1.00179375	      0.50754330	     -0.00755035	      0.11105388	      0.30365361	     -0.06801740	      0.72766702	      0.18051557	      0.64048406	     -1.06800212	      1.07958119	      0.05234166	     -0.60743870	     -1.22315233	     -0.13978872	     -0.03205458	     -0.68977221	      1.88535235	     -0.20845056	      0.17225628	     -0.33826668	      1.86986508	      0.00000000	      0.00000000	      0.01745329
     10.73333300	      1.60374157	     -0.04201156	     -0.30684065	      3.00608985	      0.99843293	      0.51375752	     -0.02761211	      0.11283235	      0.30204322	     -0.06991816	      0.76815733	      0.15291159	      0.65164590	     -1.11386785	      1.07651340	      0.05018974	     -0.61197448	     -1.22086753	     -0.11763358	     -0.04755745	     -0.67323043	      1.93459657	     -0.20804382	      0.17332936	     -0.35163413	      1.88795309	      0.00000000	      0.00000000	      0.01745329
     10.76666700	      1.59320768	     -0.03588009	     -0.30616323	      3.01572037	      0.99646591	      0.51669584	     -0.03666806	      0.10419295	      0.30440409	     -0.07227014	      0.77600385	      0.14630377	      0.65320084	     -1.12581890	      1.07305139	      0.04911775	     -0.61785081	     -1.21995469	     -0.07529983	     -0.05727127	     -0.65539759	      1.94399683	     -0.21685348	      0.17393248	     -0.35612834	      1.89213862	      0.00000000	      0.00000000	      0.01745329
     10.80000000	      1.57824120	     -0.02774659	     -0.30948634	      3.02238437	      0.99416768	      0.52016440	     -0.04650049	      0.10311781	      0.30396527	     -0.07505887	      0.79886720	      0.12780265	      0.65774252	     -1.15222899	      1.07014162	      0.04577919	     -0.61949892	     -1.21747241	     -0.03576329	     -0.06858616	     -0.63153359	      1.98960930	     -0.21599586	      0.17462883	     -0.35766417	      1.90981213	      0.00000000	      0.00000000	      0.01745329
     10.83333300	      1.56610399	     -0.02107175	     -0.31405418	      3.02735485	      0.99215336	      0.52260072	     -0.05764706	      0.10625276	      0.30647162	     -0.07408291	      0.81602649	      0.11414845	      0.66095065	     -1.17123090	      1.07312152	      0.04197263	     -0.62125934	     -1.21970749	      0.01456511	     -0.08344470	     -0.60076622	      2.02734386	     -0.21918908	      0.17827451	     -0.35496041	      1.92664408	      0.00000000	      0.00000000	      0.01745329
     10.86666700	      1.56156107	     -0.01707596	     -0.31388618	      3.03157468	      0.99105485	      0.52317240	     -0.06092951	      0.10135715	      0.30770082	     -0.07432454	      0.82058074	      0.11090359	      0.66061764	     -1.17598468	      1.07224920	      0.03934098	     -0.62249382	     -1.22002069	      0.06173799	     -0.09108627	     -0.57971905	      2.03280828	     -0.23031760	      0.18064179	     -0.35713103	      1.93136373	      0.00000000	      0.00000000	      0.01745329
     10.90000000	      1.55774353	     -0.01378645	     -0.31751640	      3.03157075	      0.98954328	      0.52423662	     -0.05971746	      0.10507945	      0.30603143	     -0.07480275	      0.83213272	      0.10390370	      0.66557205	     -1.18628492	      1.08145022	      0.03572199	     -0.61815478	     -1.22652042	      0.11234953	     -0.09995310	     -0.54239161	      2.07423601	     -0.22434532	      0.18270921	     -0.34037377	      1.95439739	      0.00000000	      0.00000000	      0.01745329
     10.93333300	      1.55725746	     -0.01157782	     -0.31794548	      3.03155396	      0.98884667	      0.52314760	     -0.06037091	      0.10336786	      0.30671203	     -0.07349988	      0.83416214	      0.10341234	      0.66509167	     -1.18617027	      1.08321074	      0.03223477	     -0.61637791	     -1.22866358	      0.15587989	     -0.10737590	     -0.52200075	      2.07688690	     -0.23690928	      0.18670435	     -0.34078791	      1.95988599	      0.00000000	      0.00000000	      0.01745329
     10.96666700	      1.56469025	     -0.01093481	     -0.32113472	      3.02653470	      0.98757135	      0.52223981	     -0.05174421	      0.10897859	      0.30459120	     -0.07171988	      0.83509832	      0.10791094	      0.67369732	     -1.18114690	      1.10337668	      0.02912189	     -0.60877045	     -1.24312762	      0.20260673	     -0.11690747	     -0.47949609	      2.11157438	     -0.22883289	      0.19124770	     -0.30528783	      1.98649878	      0.00000000	      0.00000000	      0.01745329
     11.00000000	      1.56834983	     -0.01018857	     -0.32198886	      3.02082131	      0.98713760	      0.51974684	     -0.04805238	      0.11204464	      0.30396243	     -0.06938918	      0.83375006	      0.10910004	      0.67551257	     -1.17528823	      1.11071133	      0.02622895	     -0.60364877	     -1.24437936	      0.24038966	     -0.12387059	     -0.46045372	      2.11329664	     -0.24178501	      0.19627252	     -0.30088876	      1.99319226	      0.00000000	      0.00000000	      0.01745329
     11.03333300	      1.58067360	     -0.00869149	     -0.32454491	      3.01064516	      0.98649885	      0.51709904	     -0.04170411	      0.11565670	      0.30107843	     -0.06571438	      0.82689196	      0.11218404	      0.68098932	     -1.15715081	      1.12846351	      0.01834192	     -0.59590658	     -1.25391923	      0.27918120	     -0.12630657	     -0.43581364	      2.12687001	     -0.24207479	      0.20292920	     -0.27149991	      2.01322821	      0.00000000	      0.00000000	      0.01745329
     11.06666700	      1.59826203	     -0.00863534	     -0.32621982	      2.99721224	      0.98593752	      0.51337350	     -0.03153350	      0.12266448	      0.29706260	     -0.06236386	      0.81322203	      0.12078686	      0.68746310	     -1.13209857	      1.15178023	      0.01143226	     -0.58577572	     -1.26378153	      0.30554016	     -0.13148197	     -0.41915720	      2.14526080	     -0.24469284	      0.21464017	     -0.23009924	      2.03859953	      0.00000000	      0.00000000	      0.01745329
     11.10000000	      1.62392753	     -0.01008270	     -0.32811166	      2.98106671	      0.98515978	      0.50794777	     -0.02128528	      0.12968314	      0.29534823	     -0.05654019	      0.79193110	      0.13792908	      0.69359557	     -1.10105057	      1.17310695	      0.00876002	     -0.57653446	     -1.27284609	      0.31852167	     -0.13810482	     -0.41125962	      2.17133652	     -0.24608899	      0.23082416	     -0.17041506	      2.06351811	      0.00000000	      0.00000000	      0.01745329
     11.13333300	      1.66326384	     -0.01578849	     -0.32471313	      2.96134429	      0.98410606	      0.49911626	     -0.00342899	      0.14059971	      0.29736370	     -0.04943641	      0.75976699	      0.17259019	      0.70393999	     -1.07054353	      1.18605857	      0.02188090	     -0.56159401	     -1.27850191	      0.33172256	     -0.16261981	     -0.40461714	      2.20424029	     -0.25163062	      0.24963727	     -0.08513345	      2.07271564	      0.00000000	      0.00000000	      0.01745329
     11.16666700	      1.69730341	     -0.01580450	     -0.32527216	      2.93713774	      0.98340794	      0.49266079	      0.00627133	      0.15339593	      0.28984502	     -0.03665361	      0.73009371	      0.19001644	      0.70840566	     -1.02959258	      1.20623934	      0.02362204	     -0.54483915	     -1.27882427	      0.33058388	     -0.16813501	     -0.40768495	      2.22405098	     -0.24896428	      0.27552097	     -0.02405425	      2.08760689	      0.00000000	      0.00000000	      0.01745329
     11.20000000	      1.73348189	     -0.01503749	     -0.32276310	      2.90928133	      0.98228441	      0.48434665	      0.01234214	      0.16949369	      0.28235243	     -0.02322084	      0.69027976	      0.20606879	      0.71086218	     -0.98597013	      1.22104604	      0.02608886	     -0.53069540	     -1.27279207	      0.31642246	     -0.16761917	     -0.42060864	      2.24356529	     -0.25163385	      0.30603843	      0.05127640	      2.10277074	      0.00000000	      0.00000000	      0.01745329
     11.23333300	      1.75797639	     -0.01433336	     -0.32797037	      2.87821027	      0.98121594	      0.47774615	      0.01312829	      0.19058821	      0.27667379	     -0.00161363	      0.67112040	      0.20909169	      0.71037317	     -0.95548119	      1.24102048	      0.03033519	     -0.52370970	     -1.26263208	      0.27745872	     -0.14186972	     -0.43681811	      2.24993814	     -0.24138919	      0.33315348	      0.08856764	      2.11538081	      0.00000000	      0.00000000	      0.01745329
     11.26666700	      1.80778736	     -0.00787881	     -0.31828376	      2.84232584	      0.97923360	      0.46531211	      0.00717752	      0.21813459	      0.27164855	      0.00706093	      0.59098876	      0.22033103	      0.70265526	     -0.89334231	      1.24890244	      0.02926757	     -0.50712039	     -1.24578808	      0.24197041	     -0.13714623	     -0.46004593	      2.25382710	     -0.25068427	      0.38342946	      0.21612352	      2.12406696	      0.00000000	      0.00000000	      0.01745329
     11.30000000	      1.83829029	     -0.00640539	     -0.32487132	      2.80441837	      0.97637625	      0.45744277	      0.00443708	      0.24993844	      0.26644215	      0.03918995	      0.56827773	      0.22217337	      0.69944275	     -0.86557353	      1.27108399	      0.04217233	     -0.50019232	     -1.22916961	      0.17439583	     -0.09091422	     -0.47724735	      2.24894178	     -0.22830934	      0.41720475	      0.26031146	      2.12782774	      0.00000000	      0.00000000	      0.01745329
     11.33333300	      1.90462068	      0.00385495	     -0.30709928	      2.76338759	      0.97256804	      0.44380825	     -0.01432487	      0.29146015	      0.25497407	      0.05030519	      0.45212670	      0.22016230	      0.67070474	     -0.80018570	      1.26893126	      0.05760880	     -0.46562905	     -1.19890970	      0.11682948	     -0.05437101	     -0.46504780	      2.21191905	     -0.22089105	      0.50790384	      0.42850838	      2.08604216	      0.00000000	      0.00000000	      0.01745329
     11.36666700	      1.95108773	      0.00763559	     -0.30108851	      2.71841567	      0.96722736	      0.43139679	     -0.01839610	      0.33433333	      0.25399996	      0.07032204	      0.39175452	      0.21757210	      0.65812596	     -0.77681195	      1.28271045	      0.07334418	     -0.44797755	     -1.18199868	      0.03640332	      0.01844503	     -0.46248556	      2.16029919	     -0.17426916	      0.54612708	      0.53553314	      2.07106441	      0.00000000	      0.00000000	      0.01745329
     11.40000000	      2.02148511	      0.00932788	     -0.28712662	      2.67371508	      0.95997552	      0.41872261	     -0.01938838	      0.38141906	      0.24737166	      0.07148898	      0.28071785	      0.19962991	      0.61152023	     -0.73231928	      1.29433505	      0.10971061	     -0.40925436	     -1.15780593	     -0.01290403	      0.12330286	     -0.43515608	      2.10892801	     -0.12892047	      0.63384878	      0.66209738	      2.01059721	      0.00000000	      0.00000000	      0.01745329
     11.43333300	      2.07272832	      0.00830341	     -0.29213394	      2.62739418	      0.95209711	      0.40717133	     -0.02561701	      0.42773564	      0.25331980	      0.10680337	      0.23699007	      0.19388995	      0.58450590	     -0.72328854	      1.33161449	      0.12561884	     -0.38958538	     -1.14763015	     -0.04199755	      0.23668989	     -0.43610092	      2.00072573	     -0.07160151	      0.64881148	      0.77141361	      1.99987271	      0.00000000	      0.00000000	      0.01745329
     11.46666700	      2.13674174	      0.00671747	     -0.29317530	      2.58139233	      0.94344132	      0.39508628	     -0.03189331	      0.47804171	      0.25930190	      0.13134211	      0.17066890	      0.17352226	      0.54087441	     -0.71323514	      1.37053963	      0.14641451	     -0.35479732	     -1.14018249	     -0.02387480	      0.35786072	     -0.43345407	      1.87512600	     -0.01218813	      0.67685586	      0.89715345	      1.95800601	      0.00000000	      0.00000000	      0.01745329
     11.50000000	      2.20986288	     -0.00092488	     -0.28703608	      2.53660299	      0.93351497	      0.38223605	     -0.02666160	      0.52673580	      0.26512447	      0.13240209	      0.08526952	      0.13889131	      0.47618882	     -0.69842461	      1.40724240	      0.17513303	     -0.30991465	     -1.13901845	      0.05148838	      0.48914350	     -0.42437070	      1.75914551	      0.05334055	      0.72313244	      1.03945966	      1.88405069	      0.00000000	      0.00000000	      0.01745329
     11.53333300	      2.27795129	     -0.00873835	     -0.28247991	      2.49239743	      0.92321112	      0.36972530	     -0.02234001	      0.57667248	      0.27322792	      0.13346081	      0.02150315	      0.10791252	      0.41937270	     -0.69514091	      1.45070995	      0.18543130	     -0.26406747	     -1.15712727	      0.17548135	      0.60024499	     -0.38916380	      1.63570485	      0.12317886	      0.74732030	      1.16951703	      1.83755377	      0.00000000	      0.00000000	      0.01745329
     11.56666700	      2.34331759	     -0.01449728	     -0.27629564	      2.45055818	      0.91285699	      0.35727872	     -0.02060082	      0.62197638	      0.28202524	      0.12447015	     -0.03638998	      0.07423153	      0.36365251	     -0.69556879	      1.49237920	      0.18804800	     -0.21586955	     -1.18350187	      0.33921377	      0.68309917	     -0.33446342	      1.52700388	      0.18376913	      0.77339812	      1.29791541	      1.78652427	      0.00000000	      0.00000000	      0.01745329
     11.60000000	      2.39023502	     -0.01292576	     -0.27752887	      2.41212786	      0.90290681	      0.34412806	     -0.04039520	      0.66082824	      0.28581246	      0.14459390	     -0.06141407	      0.06333977	      0.32964659	     -0.70748768	      1.53872457	      0.16754711	     -0.18560345	     -1.22553672	      0.46977639	      0.71484292	     -0.26218660	      1.43428737	      0.19737873	      0.76480077	      1.34954310	      1.79793660	      0.00000000	      0.00000000	      0.01745329
     11.63333300	      2.44909985	     -0.01183524	     -0.26829539	      2.37485662	      0.89254442	      0.33396597	     -0.04043580	      0.69040556	      0.29854913	      0.12208421	     -0.10789741	      0.02441967	      0.28765238	     -0.71803444	      1.56705882	      0.15390914	     -0.13151748	     -1.26358367	      0.67324705	      0.73809891	     -0.20557173	      1.37651200	      0.26125033	      0.79987342	      1.50421622	      1.72430654	      0.00000000	      0.00000000	      0.01745329
     11.66666700	      2.47963877	     -0.01276075	     -0.27162342	      2.34323435	      0.88261517	      0.32195329	     -0.05548614	      0.71356656	      0.30349117	      0.14796394	     -0.11928653	      0.02307121	      0.26593963	     -0.72324306	      1.61083752	      0.12555419	     -0.11342658	     -1.32418622	      0.75984539	      0.72672029	     -0.14311225	      1.33234420	      0.24048875	      0.79835809	      1.52326945	      1.74232062	      0.00000000	      0.00000000	      0.01745329
     11.70000000	      2.52507834	     -0.00545547	     -0.26383048	      2.31329186	      0.87249837	      0.31271893	     -0.06529090	      0.72743159	      0.32120910	      0.09656050	     -0.14874951	     -0.00258910	      0.23885903	     -0.74317306	      1.63303918	      0.09840183	     -0.06880682	     -1.37256894	      0.94606699	      0.70967031	     -0.08818185	      1.35849763	      0.29069347	      0.83665995	      1.62874126	      1.73817323	      0.00000000	      0.00000000	      0.01745329
     11.73333300	      2.54415817	     -0.00866790	     -0.26432449	      2.28884870	      0.86300011	      0.30175454	     -0.07557678	      0.73703641	      0.33183685	      0.10910353	     -0.15847611	      0.00246364	      0.22311131	     -0.74692437	      1.66588359	      0.07508705	     -0.06135997	     -1.43875297	      0.99122672	      0.68757359	     -0.04820912	      1.34002692	      0.27333765	      0.84737833	      1.63617464	      1.75051687	      0.00000000	      0.00000000	      0.01745329
     11.76666700	      2.56331638	     -0.00593605	     -0.26502290	      2.26740657	      0.85394539	      0.29284224	     -0.08802946	      0.73655142	      0.34416560	      0.10752838	     -0.16737802	     -0.00178186	      0.21302163	     -0.75822216	      1.69274248	      0.04852700	     -0.04757851	     -1.49846000	      1.04997760	      0.66931041	     -0.02388006	      1.34612120	      0.26610425	      0.85729633	      1.64103401	      1.78412671	      0.00000000	      0.00000000	      0.01745329
     11.80000000	      2.57575563	     -0.00477480	     -0.26306506	      2.24856193	      0.84668841	      0.28502158	     -0.09334392	      0.73437784	      0.35615203	      0.10694810	     -0.17448315	     -0.00477910	      0.20913556	     -0.77087568	      1.70612187	      0.02675436	     -0.03723894	     -1.54697574	      1.08500332	      0.65407707	     -0.00994587	      1.35059375	      0.24750627	      0.85308154	      1.64599981	      1.80693188	      0.00000000	      0.00000000	      0.01745329
     11.83333300	      2.59448158	      0.00320981	     -0.27159405	      2.23457291	      0.83868342	      0.27881669	     -0.10854675	      0.71940451	      0.38238214	      0.06871298	     -0.17564626	     -0.01205307	      0.20322509	     -0.77925717	      1.73057020	      0.00164095	     -0.01996947	     -1.58640439	      1.16822328	      0.64105490	      0.00946213	      1.41819623	      0.23818883	      0.89168041	      1.62402401	      1.89035579	      0.00000000	      0.00000000	      0.01745329
     11.86666700	      2.60260323	      0.00253241	     -0.26968478	      2.22309118	      0.83179412	      0.27196465	     -0.11589456	      0.71132519	      0.39457663	      0.06623542	     -0.18211591	     -0.01056035	      0.20003469	     -0.78968469	      1.74747736	     -0.01294932	     -0.01675916	     -1.63469493	      1.18601425	      0.63141176	      0.02034722	      1.41896702	      0.23660548	      0.89470403	      1.61700576	      1.91113087	      0.00000000	      0.00000000	      0.01745329
     11.90000000	      2.60952673	      0.00444436	     -0.27173429	      2.21495838	      0.82553889	      0.26665927	     -0.12417345	      0.69966546	      0.40690072	      0.05900987	     -0.18484715	     -0.01127322	      0.19824252	     -0.79671346	      1.76581624	     -0.02676122	     -0.01318529	     -1.67413090	      1.20825062	      0.62681451	      0.02855887	      1.43355620	      0.23747411	      0.90603383	      1.60042511	      1.95441691	      0.00000000	      0.00000000	      0.01745329
     11.93333300	      2.61663689	      0.00958031	     -0.28937905	      2.21017976	      0.82200198	      0.26326226	     -0.13711319	      0.67893696	      0.45145345	      0.01168945	     -0.16984372	     -0.01082658	      0.20000883	     -0.79890767	      1.78261167	     -0.03787184	     -0.00524994	     -1.67776842	      1.25035746	      0.64281170	      0.05132909	      1.47400755	      0.20792374	      0.92745558	      1.55503751	      2.03257059	      0.00000000	      0.00000000	      0.01745329
     11.96666700	      2.62061142	      0.00880637	     -0.28844064	      2.20680459	      0.81826518	      0.25924260	     -0.14170515	      0.67093848	      0.46544367	      0.00364643	     -0.17248275	     -0.00835921	      0.19977919	     -0.80728188	      1.79418116	     -0.04443178	     -0.00545072	     -1.70967747	      1.25147794	      0.64279890	      0.05524261	      1.46541828	      0.21388980	      0.93029134	      1.54463310	      2.04320633	      0.00000000	      0.00000000	      0.01745329
     12.00000000	      2.62210595	      0.00540726	     -0.35865238	      2.20853341	      0.82061336	      0.25864407	     -0.17708857	      0.62002940	      0.66327793	     -0.16502783	     -0.09093374	      0.00028655	      0.20138743	     -0.80809060	      1.85652232	     -0.04141015	     -0.00479696	     -1.69132044	      1.27393816	      0.74129700	      0.11828441	      1.40306074	      0.13867497	      0.99556808	      1.43290884	      2.10660243	      0.00000000	      0.00000000	      0.01745329
     12.03333300	      2.62260522	      0.00521964	     -0.35667983	      2.21044280	      0.81995851	      0.25688844	     -0.17763261	      0.61949799	      0.66509721	     -0.16500901	     -0.09141660	      0.00010893	      0.20185315	     -0.80863146	      1.85639809	     -0.04114728	     -0.00535504	     -1.69227693	      1.27417222	      0.74133295	      0.11839631	      1.40290609	      0.13964673	      0.99492778	      1.43339920	      2.10724781	      0.00000000	      0.00000000	      0.01745329
     12.06666700	      2.62070348	      0.00471557	     -0.35298944	      2.21379608	      0.82043956	      0.25469234	     -0.18350376	      0.61674260	      0.67363954	     -0.17924569	     -0.09272330	     -0.00103099	      0.20038263	     -0.81327898	      1.85282385	     -0.03621842	     -0.01266428	     -1.69644969	      1.26572577	      0.74566282	      0.11510164	      1.39553693	      0.16485227	      0.99153353	      1.43787842	      2.12198253	      0.00000000	      0.00000000	      0.01745329
     12.10000000	      2.61714486	      0.00351498	     -0.35316021	      2.22006945	      0.82249301	      0.25478632	     -0.18207353	      0.61731308	      0.67802252	     -0.18511924	     -0.08846626	     -0.00382640	      0.20179025	     -0.81101908	      1.84875093	     -0.02833426	     -0.01914911	     -1.67660400	      1.25519430	      0.75581283	      0.11703022	      1.38931298	      0.17643581	      0.99240926	      1.44317620	      2.12271143	      0.00000000	      0.00000000	      0.01745329
     12.13333300	      2.61273554	      0.00161824	     -0.35138629	      2.22823964	      0.82633136	      0.25512585	     -0.17998572	      0.61729400	      0.68137217	     -0.19560175	     -0.08375885	     -0.00614542	      0.20161393	     -0.81198082	      1.83824131	     -0.01686353	     -0.02802811	     -1.65204972	      1.23626505	      0.76805415	      0.11690743	      1.38000503	      0.18706138	      0.99124898	      1.44828798	      2.12073537	      0.00000000	      0.00000000	      0.01745329
     12.16666700	      2.60623204	     -0.00064332	     -0.34950597	      2.23874204	      0.83165100	      0.25653060	     -0.17494614	      0.61828186	      0.68194885	     -0.20667304	     -0.07675792	     -0.00939705	      0.20177499	     -0.81033696	      1.82524329	     -0.00293109	     -0.03756406	     -1.61792421	      1.21004096	      0.78417176	      0.11588384	      1.36958406	      0.19840250	      0.99094512	      1.45185803	      2.11381007	      0.00000000	      0.00000000	      0.01745329
     12.20000000	      2.59717802	     -0.00455741	     -0.34714505	      2.25167337	      0.83847206	      0.25825750	     -0.16823749	      0.61778457	      0.67998901	     -0.22028910	     -0.06894234	     -0.01286253	      0.20177203	     -0.80740857	      1.80712740	      0.01438201	     -0.04934008	     -1.57501479	      1.17657956	      0.80266286	      0.11261494	      1.36008236	      0.21043993	      0.98954137	      1.45389900	      2.10325293	      0.00000000	      0.00000000	      0.01745329
     12.23333300	      2.58630074	     -0.00838616	     -0.34421956	      2.26652727	      0.84694240	      0.26127092	     -0.15712550	      0.61799954	      0.67721106	     -0.23511229	     -0.05991931	     -0.01709588	      0.20182435	     -0.80234196	      1.78398975	      0.03401978	     -0.06244704	     -1.52423388	      1.13361466	      0.82460660	      0.10681078	      1.35272821	      0.22439898	      0.98859241	      1.45317890	      2.08940144	      0.00000000	      0.00000000	      0.01745329
     12.26666700	      2.57232723	     -0.01396669	     -0.34058740	      2.28383395	      0.85670987	      0.26462381	     -0.14309681	      0.61562753	      0.67258771	     -0.25262339	     -0.05033647	     -0.02172762	      0.20190453	     -0.79481005	      1.75501963	      0.05734223	     -0.07856240	     -1.46512412	      1.08037723	      0.84929333	      0.09679604	      1.35037235	      0.24074212	      0.98846529	      1.44822503	      2.07332343	      0.00000000	      0.00000000	      0.01745329
     12.30000000	      2.55541550	     -0.02068565	     -0.33706493	      2.30347475	      0.86780461	      0.26912588	     -0.12497767	      0.61011102	      0.66576968	     -0.27352171	     -0.03989120	     -0.02670503	      0.20315387	     -0.78437380	      1.72145928	      0.08261887	     -0.09639304	     -1.40087977	      1.01865792	      0.87414792	      0.08076588	      1.35596941	      0.25947609	      0.99110330	      1.43774793	      2.05724195	      0.00000000	      0.00000000	      0.01745329
     12.33333300	      2.53302654	     -0.03628077	     -0.32715074	      2.32376781	      0.88165863	      0.27194599	     -0.09598145	      0.60744090	      0.66537243	     -0.30018786	     -0.03749274	     -0.04040860	      0.19323277	     -0.76884661	      1.67153566	      0.11393154	     -0.12319315	     -1.33164053	      0.87215470	      0.89472086	      0.06189722	      1.34958559	      0.25841264	      0.97221599	      1.41278674	      2.03660758	      0.00000000	      0.00000000	      0.01745329
     12.36666700	      2.50038153	     -0.04871949	     -0.33614652	      2.34958866	      0.89486751	      0.27470031	     -0.08665418	      0.58831171	      0.64693467	     -0.24945508	     -0.02778651	     -0.08130999	      0.17847661	     -0.73007403	      1.64462539	      0.14508583	     -0.16334898	     -1.27246851	      0.63617773	      0.88725790	     -0.02289099	      1.35661139	      0.21814985	      0.94285132	      1.32080862	      2.04063995	      0.00000000	      0.00000000	      0.01745329
     12.40000000	      2.47192185	     -0.05185106	     -0.33348136	      2.37629841	      0.90926098	      0.28260286	     -0.06814501	      0.57276147	      0.62940325	     -0.27224250	     -0.00664819	     -0.08187185	      0.19095086	     -0.72572019	      1.59063287	      0.17023765	     -0.18177781	     -1.18383453	      0.57100973	      0.89027321	     -0.09924210	      1.41378825	      0.24352459	      0.94000128	      1.29527456	      2.02692478	      0.00000000	      0.00000000	      0.01745329
     12.43333300	      2.42050341	     -0.04132220	     -0.35214263	      2.40534928	      0.92436460	      0.29069844	     -0.07011590	      0.52614303	      0.54299201	     -0.07066194	      0.03556374	     -0.10584711	      0.22184327	     -0.72398267	      1.54951261	      0.16711933	     -0.22348646	     -1.10433031	      0.29416125	      0.77489425	     -0.29851315	      1.42621372	      0.13979741	      0.79078572	      1.10640356	      2.07296206	      0.00000000	      0.00000000	      0.01745329
     12.46666700	      2.38597382	     -0.05363278	     -0.34306352	      2.43534513	      0.93884954	      0.29703458	     -0.04628676	      0.50882195	      0.52474153	     -0.09979321	      0.04508556	     -0.09302803	      0.22697371	     -0.69974594	      1.48678055	      0.19833471	     -0.25075775	     -1.04034186	      0.20568726	      0.73357203	     -0.34876353	      1.50336038	      0.14985925	      0.81268657	      1.07819899	      2.05312946	      0.00000000	      0.00000000	      0.01745329
     12.50000000	      2.34756044	     -0.06528999	     -0.33599981	      2.46531552	      0.95331293	      0.30359750	     -0.01974398	      0.48658269	      0.51289540	     -0.12838998	      0.05124598	     -0.07930025	      0.23609510	     -0.67342194	      1.42075594	      0.22698082	     -0.27900271	     -0.98355756	      0.10688796	      0.67176910	     -0.39255581	      1.58646812	      0.14137544	      0.82514221	      1.02840420	      2.03985308	      0.00000000	      0.00000000	      0.01745329
     12.53333300	      2.29125209	     -0.07414347	     -0.33279173	      2.49675395	      0.96834035	      0.31074057	      0.00466554	      0.46221064	      0.47302459	     -0.10273381	      0.06672228	     -0.04677106	      0.26072981	     -0.62509042	      1.34785311	      0.25478502	     -0.31477879	     -0.93795804	      0.00013328	      0.57109441	     -0.40452180	      1.65808108	      0.06107250	      0.77174798	      0.87707290	      2.09292091	      0.00000000	      0.00000000	      0.01745329
     12.56666700	      2.25612776	     -0.08253554	     -0.32841636	      2.52961448	      0.98136675	      0.31794870	      0.02224372	      0.42403755	      0.46015579	     -0.12215555	      0.08087136	     -0.03550062	      0.26688593	     -0.61470441	      1.30035151	      0.26395371	     -0.33322563	     -0.91672740	     -0.06635525	      0.49630040	     -0.45612991	      1.71395938	      0.05093651	      0.77000433	      0.83362367	      2.06302345	      0.00000000	      0.00000000	      0.01745329
     12.60000000	      2.19175982	     -0.09505361	     -0.32813639	      2.56202932	      0.99414150	      0.32779771	      0.05030802	      0.40089277	      0.42117972	     -0.09016284	      0.11864813	      0.01711130	      0.29792486	     -0.58114318	      1.23648162	      0.28339595	     -0.36355402	     -0.89242610	     -0.10382459	      0.39783982	     -0.47190809	      1.76409811	     -0.02232066	      0.70165480	      0.67422978	      2.10344021	      0.00000000	      0.00000000	      0.01745329
     12.63333300	      2.15858710	     -0.10361896	     -0.32189206	      2.59544639	      1.00460909	      0.33381897	      0.06042950	      0.36240081	      0.41136318	     -0.11125347	      0.13124672	      0.03424651	      0.30001619	     -0.58084747	      1.19861214	      0.28159522	     -0.37721599	     -0.90287931	     -0.14067374	      0.32647204	     -0.50510420	      1.80128155	     -0.04100676	      0.68245393	      0.62702511	      2.07781234	      0.00000000	      0.00000000	      0.01745329
     12.66666700	      2.08529128	     -0.12304370	     -0.32011764	      2.62864938	      1.01387174	      0.34443776	      0.10236436	      0.32288933	      0.34694420	     -0.03549346	      0.20834856	      0.14180172	      0.34311862	     -0.58044607	      1.16224798	      0.27277516	     -0.41776351	     -0.92096396	     -0.16484250	      0.24324168	     -0.55586399	      1.79572492	     -0.09821928	      0.54684777	      0.43991553	      2.13519038	      0.00000000	      0.00000000	      0.01745329
     12.70000000	      2.05618428	     -0.13044927	     -0.31183318	      2.66023476	      1.02067183	      0.35085235	      0.10886162	      0.28898039	      0.34229948	     -0.05728266	      0.21511759	      0.15290219	      0.34743539	     -0.58449037	      1.13639598	      0.26406399	     -0.41774971	     -0.94670252	     -0.16534040	      0.18716729	     -0.56695379	      1.82492042	     -0.12254766	      0.52781095	      0.39444254	      2.10185356	      0.00000000	      0.00000000	      0.01745329
     12.73333300	      2.01597576	     -0.14081777	     -0.30276913	      2.69116770	      1.02545601	      0.35731895	      0.12021114	      0.26399437	      0.33481077	     -0.07449054	      0.23474993	      0.18131399	      0.36112286	     -0.59038098	      1.11643286	      0.25676640	     -0.42421931	     -0.98804374	     -0.17034907	      0.13765350	     -0.57258612	      1.85727699	     -0.14890455	      0.48649495	      0.30073490	      2.06331476	      0.00000000	      0.00000000	      0.01745329
     12.76666700	      1.95752222	     -0.15693585	     -0.30306441	      2.72293949	      1.02843793	      0.36832083	      0.14067743	      0.23829238	      0.30842553	     -0.05501846	      0.31084269	      0.25068419	      0.39731615	     -0.61137358	      1.11750832	      0.23758582	     -0.45145091	     -1.03210156	     -0.17694226	      0.11017437	     -0.59285463	      1.85231213	     -0.14649358	      0.41687369	      0.14512047	      2.05677767	      0.00000000	      0.00000000	      0.01745329
     12.80000000	      1.91142530	     -0.15827673	     -0.29980100	      2.75111164	      1.02995632	      0.37567664	      0.14002858	      0.19906515	      0.29412930	     -0.03361844	      0.38062065	      0.30606292	      0.44458038	     -0.65773329	      1.11367553	      0.20192523	     -0.46358936	     -1.06607880	     -0.17320814	      0.07015970	     -0.63271506	      1.84156591	     -0.15464728	      0.33515394	      0.04113021	      2.05881028	      0.00000000	      0.00000000	      0.01745329
     12.83333300	      1.88180428	     -0.16056132	     -0.29350220	      2.77937278	      1.02998776	      0.38254003	      0.13796684	      0.17469201	      0.28787016	     -0.04631806	      0.40272140	      0.31677426	      0.46148561	     -0.68198453	      1.11082473	      0.19888468	     -0.46509271	     -1.09797603	     -0.17342100	      0.04408046	     -0.63183970	      1.85936625	     -0.17086365	      0.29936655	     -0.01897957	      2.01374273	      0.00000000	      0.00000000	      0.01745329
     12.86666700	      1.85379140	     -0.16422242	     -0.28325532	      2.80517853	      1.02865907	      0.38691041	      0.13667195	      0.15494748	      0.28964357	     -0.06280085	      0.42430584	      0.32745033	      0.47946014	     -0.71812468	      1.10172237	      0.19463714	     -0.47116296	     -1.12880662	     -0.16611149	      0.01543171	     -0.63032363	      1.87037526	     -0.17330789	      0.26695189	     -0.07686093	      1.97466314	      0.00000000	      0.00000000	      0.01745329
     12.90000000	      1.81301359	     -0.16406637	     -0.28232728	      2.82943132	      1.02601878	      0.39596016	      0.13361658	      0.14141630	      0.28258837	     -0.06105692	      0.48789584	      0.33556987	      0.51574764	     -0.77174264	      1.10468264	      0.19318149	     -0.48325885	     -1.15707916	     -0.16928037	      0.00048395	     -0.63230890	      1.87694961	     -0.15886599	      0.24198169	     -0.17787780	      1.92999052	      0.00000000	      0.00000000	      0.01745329
     12.93333300	      1.77561143	     -0.15604996	     -0.28061977	      2.85088508	      1.02269031	      0.40239582	      0.11676904	      0.12990119	      0.28592868	     -0.06435856	      0.53998662	      0.33108677	      0.55133386	     -0.82660335	      1.10314242	      0.18398847	     -0.49303802	     -1.17705554	     -0.16594609	     -0.01762307	     -0.63719848	      1.88064963	     -0.15633732	      0.21513795	     -0.24882513	      1.90470663	      0.00000000	      0.00000000	      0.01745329
     12.96666700	      1.74405186	     -0.14730835	     -0.27815097	      2.87017735	      1.01878397	      0.40822734	      0.10223172	      0.11839845	      0.29099992	     -0.07120264	      0.57871482	      0.31621068	      0.57841957	     -0.87360105	      1.10107318	      0.18085721	     -0.50072352	     -1.19230923	     -0.16540691	     -0.03283637	     -0.63820071	      1.88549265	     -0.15639553	      0.19691517	     -0.29921755	      1.87978666	      0.00000000	      0.00000000	      0.01745329
     13.00000000	      1.72935212	     -0.14289930	     -0.27178085	      2.88873447	      1.01513630	      0.41130747	      0.08843197	      0.10553674	      0.29820205	     -0.08119407	      0.58715380	      0.31146013	      0.59013576	     -0.90257812	      1.09408690	      0.18446166	     -0.51388527	     -1.20267133	     -0.14855416	     -0.05168269	     -0.63504448	      1.88658269	     -0.15730337	      0.18895176	     -0.31944537	      1.86782848	      0.00000000	      0.00000000	      0.01745329
     13.03333300	      1.67413118	     -0.11220612	     -0.28010883	      2.90153543	      1.01026709	      0.41944816	      0.03994251	      0.11966113	      0.31139188	     -0.08120543	      0.66257169	      0.25407516	      0.63376519	     -0.97732304	      1.10226919	      0.15167556	     -0.52164324	     -1.21160786	     -0.15435331	     -0.06177192	     -0.64578747	      1.87933295	     -0.14840623	      0.18355057	     -0.40197461	      1.86336453	      0.00000000	      0.00000000	      0.01745329
     13.06666700	      1.65958238	     -0.10747354	     -0.27410375	      2.91569028	      1.00634082	      0.42207423	      0.03574291	      0.10773061	      0.31853422	     -0.09258688	      0.67059868	      0.24402932	      0.64239851	     -1.00599772	      1.09320747	      0.15830477	     -0.53412723	     -1.21652466	     -0.15119113	     -0.06831155	     -0.64118470	      1.88673999	     -0.15751273	      0.16869146	     -0.41160241	      1.84947098	      0.00000000	      0.00000000	      0.01745329
     13.10000000	      1.65362766	     -0.10237323	     -0.27219856	      2.92775489	      1.00272514	      0.42628867	      0.03348266	      0.10338863	      0.31728065	     -0.09609919	      0.67101752	      0.24229396	      0.64501524	     -1.00916118	      1.09603604	      0.16347306	     -0.53941702	     -1.21499410	     -0.14871757	     -0.07157864	     -0.64069578	      1.88667116	     -0.15538022	      0.16772879	     -0.41207187	      1.84777836	      0.00000000	      0.00000000	      0.01745329
     13.13333300	      1.63541338	     -0.09474686	     -0.26639411	      2.93767528	      0.99805028	      0.42851563	      0.02540952	      0.10371715	      0.32296936	     -0.10720714	      0.69799590	      0.21612635	      0.66025906	     -1.08080935	      1.08230581	      0.17375114	     -0.55259670	     -1.22302341	     -0.13998043	     -0.08228938	     -0.63864501	      1.89128131	     -0.15317491	      0.16207953	     -0.44519352	      1.83869961	      0.00000000	      0.00000000	      0.01745329
     13.16666700	      1.60433818	     -0.07810280	     -0.26900185	      2.94480999	      0.99347973	      0.43449219	      0.00138126	      0.11402845	      0.32309436	     -0.10680659	      0.73680454	      0.16880800	      0.67214487	     -1.13626932	      1.08129811	      0.16516994	     -0.56427059	     -1.22729580	     -0.14175113	     -0.07793765	     -0.64517227	      1.89192905	     -0.14660939	      0.17080405	     -0.48218785	      1.84840707	      0.00000000	      0.00000000	      0.01745329
     13.20000000	      1.53785605	     -0.04339831	     -0.27467071	      2.94871012	      0.99002667	      0.43835111	     -0.05997339	      0.14276491	      0.34109492	     -0.11305820	      0.76732373	      0.07524315	      0.67496344	     -1.16806011	      1.08215473	      0.08956766	     -0.59791630	     -1.22125899	     -0.15473849	     -0.06837686	     -0.66952700	      1.87295575	     -0.17213947	      0.16183828	     -0.51003745	      1.87629908	      0.00000000	      0.00000000	      0.01745329
     13.23333300	      1.53634470	     -0.03851381	     -0.27345015	      2.95412560	      0.98724012	      0.44070422	     -0.05920989	      0.14227463	      0.34152658	     -0.11403974	      0.76692157	      0.07466886	      0.67595988	     -1.16930406	      1.08299750	      0.09178353	     -0.60081007	     -1.22044214	     -0.15336210	     -0.06984724	     -0.66941017	      1.87244171	     -0.17128403	      0.16167733	     -0.50974062	      1.87613786	      0.00000000	      0.00000000	      0.01745329
     13.26666700	      1.53451475	     -0.03497568	     -0.26880887	      2.95836801	      0.98379250	      0.44090250	     -0.05945756	      0.14173973	      0.34718539	     -0.11901266	      0.76885876	      0.06582799	      0.68320654	     -1.19692412	      1.07804187	      0.09414072	     -0.61354733	     -1.22233243	     -0.14267984	     -0.07966119	     -0.67031115	      1.86831537	     -0.16535299	      0.16178931	     -0.50919280	      1.87717830	      0.00000000	      0.00000000	      0.01745329
     13.30000000	      1.52808768	     -0.03062824	     -0.26698057	      2.96139967	      0.98054084	      0.44303637	     -0.06080875	      0.14751684	      0.34587096	     -0.12053527	      0.78006330	      0.05090491	      0.68614097	     -1.22770171	      1.07885746	      0.09359941	     -0.62224940	     -1.22399687	     -0.13952908	     -0.07810823	     -0.67487302	      1.86892982	     -0.16059908	      0.16365556	     -0.50834337	      1.88125071	      0.00000000	      0.00000000	      0.01745329
     13.33333300	      1.52781581	     -0.02672625	     -0.26599369	      2.96374732	      0.97830525	      0.44455454	     -0.06080591	      0.14819201	      0.34575268	     -0.12112248	      0.78028764	      0.05030942	      0.68630627	     -1.22834864	      1.07978672	      0.09490534	     -0.62421866	     -1.22349277	     -0.13878861	     -0.07845760	     -0.67509677	      1.86884628	     -0.16035497	      0.16324540	     -0.50834647	      1.88141629	      0.00000000	      0.00000000	      0.01745329
     13.36666700	      1.52359003	     -0.02188955	     -0.26250400	      2.96493746	      0.97537101	      0.44483794	     -0.06583269	      0.15369360	      0.34700043	     -0.12212213	      0.78410952	      0.03742790	      0.69352137	     -1.25363366	      1.08106437	      0.08905507	     -0.63499349	     -1.22782325	     -0.12753238	     -0.08141348	     -0.68251352	      1.86900496	     -0.15773292	      0.16430849	     -0.50523229	      1.88721089	      0.00000000	      0.00000000	      0.01745329
     13.40000000	      1.52395454	     -0.01892232	     -0.26193303	      2.96616034	      0.97367680	      0.44614113	     -0.06816492	      0.15635458	      0.34488956	     -0.12366833	      0.78567292	      0.03478572	      0.69423242	     -1.25559982	      1.08309029	      0.08950002	     -0.63771702	     -1.22725568	     -0.12668310	     -0.08092390	     -0.68433233	      1.86954488	     -0.15715783	      0.16273554	     -0.50456613	      1.88766559	      0.00000000	      0.00000000	      0.01745329
     13.43333300	      1.51341434	     -0.00986214	     -0.25924156	      2.96524182	      0.97140128	      0.44700179	     -0.08016161	      0.16936725	      0.34045229	     -0.12034138	      0.79690126	      0.01368012	      0.70018524	     -1.28501594	      1.08770809	      0.06733302	     -0.64735549	     -1.23392960	     -0.11145657	     -0.07808365	     -0.70590251	      1.87716905	     -0.15605433	      0.16426485	     -0.49071592	      1.89671462	      0.00000000	      0.00000000	      0.01745329
     13.46666700	      1.51419098	     -0.00808313	     -0.25766025	      2.96544377	      0.97014171	      0.44747884	     -0.08101135	      0.17092463	      0.34050337	     -0.12043045	      0.79710645	      0.01275303	      0.70067954	     -1.28460813	      1.08874723	      0.06836511	     -0.64881066	     -1.23311705	     -0.11123565	     -0.07785833	     -0.70639430	      1.87726951	     -0.15639065	      0.16348769	     -0.49079968	      1.89678494	      0.00000000	      0.00000000	      0.01745329
     13.50000000	      1.51488823	     -0.00733749	     -0.25737578	      2.96529985	      0.96946600	      0.44807507	     -0.08143778	      0.17170933	      0.34050096	     -0.12057966	      0.79706985	      0.01251499	      0.70084948	     -1.28467415	      1.08892483	      0.06853885	     -0.64944847	     -1.23293482	     -0.11090192	     -0.07782856	     -0.70663675	      1.87729260	     -0.15642673	      0.16305919	     -0.49076061	      1.89683191	      0.00000000	      0.00000000	      0.01745329
     13.53333300	      1.50701865	      0.00256982	     -0.25495690	      2.96314576	      0.96919544	      0.44729807	     -0.10155020	      0.18999199	      0.33786938	     -0.11583697	      0.79772512	     -0.00344748	      0.71022558	     -1.29088773	      1.09184398	      0.03987239	     -0.65868341	     -1.22932065	     -0.08728669	     -0.08211274	     -0.73814531	      1.88843810	     -0.15799770	      0.15936632	     -0.46218177	      1.90226235	      0.00000000	      0.00000000	      0.01745329
     13.56666700	      1.50895617	      0.00313991	     -0.25389392	      2.96265702	      0.96935038	      0.44735445	     -0.10279286	      0.19286539	      0.33839115	     -0.11508091	      0.79758298	     -0.00346780	      0.70984314	     -1.29094372	      1.09217756	      0.03969528	     -0.65873824	     -1.22889994	     -0.08731508	     -0.08095872	     -0.73837023	      1.88872140	     -0.15878047	      0.15819725	     -0.46237282	      1.90237742	      0.00000000	      0.00000000	      0.01745329
     13.60000000	      1.50960400	      0.00302475	     -0.25381185	      2.96187521	      0.97017102	      0.44749751	     -0.10335501	      0.19352158	      0.33838854	     -0.11509788	      0.79750332	     -0.00337604	      0.70965595	     -1.29094843	      1.09211533	      0.03946766	     -0.65872953	     -1.22877940	     -0.08704407	     -0.08083574	     -0.73845577	      1.88880406	     -0.15886535	      0.15782329	     -0.46231302	      1.90241398	      0.00000000	      0.00000000	      0.01745329
     13.63333300	      1.51086289	      0.00642275	     -0.25312125	      2.96007800	      0.97237737	      0.44612661	     -0.11483503	      0.20436991	      0.34259184	     -0.11171852	      0.78929766	     -0.00370770	      0.71011545	     -1.27890338	      1.08636599	      0.02336996	     -0.65713252	     -1.21148607	     -0.06334324	     -0.08728942	     -0.74720858	      1.89779784	     -0.15788038	      0.15176780	     -0.44177054	      1.90654452	      0.00000000	      0.00000000	      0.01745329
     13.66666700	      1.51125732	      0.00848587	     -0.25357097	      2.95857176	      0.97503389	      0.44559135	     -0.12147709	      0.21248154	      0.34356905	     -0.10855127	      0.78402415	     -0.00155626	      0.70798954	     -1.26746681	      1.08214722	      0.01351179	     -0.65328574	     -1.19998262	     -0.05230849	     -0.09327830	     -0.75275701	      1.90776680	     -0.15951527	      0.14710971	     -0.42413621	      1.90744807	      0.00000000	      0.00000000	      0.01745329
     13.70000000	      1.51473356	      0.00886157	     -0.25373139	      2.95716510	      0.97829124	      0.44477493	     -0.12532601	      0.21766832	      0.34530734	     -0.10693675	      0.77896588	      0.00049434	      0.70598474	     -1.25744197	      1.07700531	      0.00717080	     -0.64990814	     -1.18876697	     -0.03676051	     -0.10106075	     -0.75168653	      1.91488752	     -0.15850575	      0.14308042	     -0.41116186	      1.90828662	      0.00000000	      0.00000000	      0.01745329
     13.73333300	      1.51929784	      0.00848494	     -0.25387141	      2.95561459	      0.98242607	      0.44380815	     -0.12766574	      0.22218387	      0.34862664	     -0.10568488	      0.77174576	      0.00511168	      0.70147208	     -1.24157372	      1.06993808	      0.00061856	     -0.64370924	     -1.17280285	     -0.01756259	     -0.10979326	     -0.74859500	      1.92515153	     -0.15585376	      0.13853802	     -0.39784195	      1.90995665	      0.00000000	      0.00000000	      0.01745329
     13.76666700	      1.52528071	      0.00724446	     -0.25495380	      2.95390567	      0.98748137	      0.44270795	     -0.12809330	      0.22607271	      0.35319898	     -0.10577871	      0.76155471	      0.01218341	      0.69523671	     -1.22168698	      1.06065973	     -0.00537833	     -0.63578326	     -1.15303958	      0.00615669	     -0.12109206	     -0.74382053	      1.93787794	     -0.15149794	      0.13294668	     -0.38277476	      1.91176850	      0.00000000	      0.00000000	      0.01745329
     13.80000000	      1.53108093	      0.00588799	     -0.25558690	      2.95222891	      0.99315105	      0.44186278	     -0.12771899	      0.22856248	      0.35743394	     -0.10696516	      0.75287255	      0.01875970	      0.68733184	     -1.20349105	      1.05226025	     -0.01075845	     -0.62718486	     -1.13473559	      0.03346608	     -0.13104259	     -0.73679331	      1.94751916	     -0.14819815	      0.12819470	     -0.37169081	      1.91386896	      0.00000000	      0.00000000	      0.01745329
     13.83333300	      1.54031900	      0.00282524	     -0.25744708	      2.95012061	      0.99985557	      0.44036144	     -0.12321916	      0.23123350	      0.36533597	     -0.10928885	      0.73701467	      0.02850631	      0.67649832	     -1.17340669	      1.03855118	     -0.01591418	     -0.61604391	     -1.10539566	      0.06416576	     -0.14527589	     -0.72973556	      1.96386985	     -0.13863652	      0.12042893	     -0.35345762	      1.91677563	      0.00000000	      0.00000000	      0.01745329
     13.86666700	      1.55224081	     -0.00202623	     -0.25908417	      2.94820403	      1.00709097	      0.43864975	     -0.11485971	      0.23300643	      0.37404871	     -0.11199716	      0.71957181	      0.04078157	      0.66230408	     -1.14176845	      1.02448663	     -0.01739798	     -0.60480977	     -1.07666607	      0.09618900	     -0.16112773	     -0.72146994	      1.97858287	     -0.12995738	      0.11351442	     -0.33442066	      1.91863522	      0.00000000	      0.00000000	      0.01745329
     13.90000000	      1.56424185	     -0.00742001	     -0.26119099	      2.94622708	      1.01488293	      0.43741601	     -0.10554752	      0.23427787	      0.38131770	     -0.11601603	      0.70308975	      0.05155457	      0.64670459	     -1.11197812	      1.01202950	     -0.01839469	     -0.59338198	     -1.04920922	      0.12922712	     -0.17498916	     -0.71205253	      1.98864905	     -0.12053848	      0.10649715	     -0.31782177	      1.92082280	      0.00000000	      0.00000000	      0.01745329
     13.93333300	      1.57832561	     -0.01399872	     -0.26321183	      2.94393380	      1.02327959	      0.43577519	     -0.09253658	      0.23487027	      0.39098884	     -0.12092318	      0.68126438	      0.06339635	      0.62661769	     -1.07540527	      0.99699782	     -0.01879565	     -0.58100049	     -1.01550951	      0.15986751	     -0.18948733	     -0.70392858	      1.99871354	     -0.10674087	      0.09792655	     -0.29835895	      1.92429769	      0.00000000	      0.00000000	      0.01745329
     13.96666700	      1.59688545	     -0.02378802	     -0.26578967	      2.94169560	      1.03213111	      0.43368409	     -0.07364261	      0.23406079	      0.40284335	     -0.12660780	      0.65232582	      0.07678985	      0.60113718	     -1.03144406	      0.97963960	     -0.01537384	     -0.56999838	     -0.97701593	      0.18761702	     -0.20475137	     -0.69640654	      2.00631501	     -0.09110269	      0.08876018	     -0.27553374	      1.92799648	      0.00000000	      0.00000000	      0.01745329
     14.00000000	      1.61810489	     -0.03656307	     -0.26700055	      2.93984247	      1.04111330	      0.43128669	     -0.05032215	      0.23125827	      0.41444684	     -0.13244162	      0.62082643	      0.09062344	      0.57008525	     -0.98709948	      0.96298563	     -0.00877773	     -0.56025064	     -0.94172355	      0.20622032	     -0.21677271	     -0.69001911	      2.00950942	     -0.07458997	      0.08029881	     -0.25205722	      1.93085333	      0.00000000	      0.00000000	      0.01745329
     14.03333300	      1.64173175	     -0.04980777	     -0.26787603	      2.93787767	      1.04997424	      0.42906249	     -0.02587992	      0.22867143	      0.42315233	     -0.13990029	      0.58673101	      0.10171604	      0.53718376	     -0.94305910	      0.94831603	     -0.00119758	     -0.55230731	     -0.90726126	      0.22040054	     -0.22526834	     -0.68334152	      2.00863868	     -0.05708063	      0.07182833	     -0.22950450	      1.93482246	      0.00000000	      0.00000000	      0.01745329
     14.06666700	      1.66523049	     -0.06187499	     -0.26693106	      2.93608524	      1.05829444	      0.42645110	     -0.00312290	      0.22516223	      0.42985964	     -0.14633776	      0.55259134	      0.10995856	      0.50440130	     -0.90337445	      0.93415641	      0.00488615	     -0.54686132	     -0.87850331	      0.22258452	     -0.22883253	     -0.67876327	      2.00615041	     -0.04133277	      0.06455496	     -0.20931088	      1.93852248	      0.00000000	      0.00000000	      0.01745329
     14.10000000	      1.68806011	     -0.07197729	     -0.26515161	      2.93368568	      1.06605284	      0.42403055	      0.01769368	      0.22077394	      0.43427125	     -0.15082513	      0.51893522	      0.11274290	      0.47319167	     -0.86580201	      0.92030234	      0.00672087	     -0.54092654	     -0.85154943	      0.22528001	     -0.22907595	     -0.67174361	      1.99961952	     -0.02584598	      0.05929133	     -0.18943389	      1.94358716	      0.00000000	      0.00000000	      0.01745329
     14.13333300	      1.70875600	     -0.07912672	     -0.26247304	      2.93131742	      1.07287041	      0.42163137	      0.03377110	      0.21832262	      0.43551796	     -0.15419342	      0.48933352	      0.11230070	      0.44681097	     -0.83598501	      0.90906481	      0.00507547	     -0.53552625	     -0.83074386	      0.21407287	     -0.22536431	     -0.66798972	      1.99332525	     -0.01187591	      0.05281399	     -0.17173136	      1.94723426	      0.00000000	      0.00000000	      0.01745329
     14.16666700	      1.72737174	     -0.08278904	     -0.26043340	      2.92832526	      1.07861531	      0.42009006	      0.04401944	      0.22061238	      0.43447814	     -0.15583699	      0.46726486	      0.10867391	      0.42882313	     -0.81408769	      0.90335123	      0.00025282	     -0.52874573	     -0.81396312	      0.20379538	     -0.21857000	     -0.66328196	      1.98503749	      0.00116660	      0.04494181	     -0.15652182	      1.95078095	      0.00000000	      0.00000000	      0.01745329
     14.20000000	      1.75524899	     -0.09042444	     -0.25310196	      2.92645621	      1.08406611	      0.41615600	      0.05921680	      0.20862386	      0.43362734	     -0.15698062	      0.41865813	      0.09863645	      0.39543838	     -0.77456551	      0.88872560	     -0.01000820	     -0.52573466	     -0.78767667	      0.18992206	     -0.21463884	     -0.64854953	      1.96450488	      0.00648586	      0.03905222	     -0.13191056	      1.95417847	      0.00000000	      0.00000000	      0.01745329
     14.23333300	      1.76529642	     -0.09003857	     -0.25257899	      2.92324930	      1.08742614	      0.41498861	      0.06140601	      0.21862264	      0.43418641	     -0.15466448	      0.41642645	      0.09947241	      0.38858251	     -0.77334970	      0.88677668	     -0.01443372	     -0.51849996	     -0.78833556	      0.17972213	     -0.20558350	     -0.64943797	      1.96490019	      0.01155047	      0.03352914	     -0.12915577	      1.95418168	      0.00000000	      0.00000000	      0.01745329
     14.26666700	      1.77907606	     -0.09036599	     -0.25107987	      2.92067208	      1.09007462	      0.41392273	      0.06327333	      0.21782851	      0.43203442	     -0.15298343	      0.40554183	      0.09298904	      0.38096596	     -0.76199665	      0.88539074	     -0.02095841	     -0.51609971	     -0.78207894	      0.15104943	     -0.19000853	     -0.64830540	      1.95782375	      0.03427073	      0.02111528	     -0.11025960	      1.95169900	      0.00000000	      0.00000000	      0.01745329
     14.30000000	      1.79870932	     -0.08995586	     -0.24687696	      2.91850377	      1.09221341	      0.41181767	      0.06484828	      0.21335047	      0.43051195	     -0.15086849	      0.38246065	      0.08277299	      0.36843965	     -0.74649964	      0.88412649	     -0.03358350	     -0.51212160	     -0.77294998	      0.12842439	     -0.17535826	     -0.63845032	      1.93873851	      0.04740211	      0.00794207	     -0.08806000	      1.94853928	      0.00000000	      0.00000000	      0.01745329
     14.33333300	      1.82775804	     -0.08703583	     -0.23439288	      2.91729237	      1.09378990	      0.40823500	      0.06619157	      0.19929435	      0.41977815	     -0.14975695	      0.33376465	      0.06223436	      0.34871635	     -0.72289169	      0.87991353	     -0.05590689	     -0.50802311	     -0.76170678	      0.10898718	     -0.16321143	     -0.61557836	      1.90626449	      0.03989252	      0.00165108	     -0.06131903	      1.94111764	      0.00000000	      0.00000000	      0.01745329
     14.36666700	      1.83599183	     -0.08575560	     -0.23232293	      2.91573133	      1.09407507	      0.40698008	      0.06301374	      0.20467306	      0.41791863	     -0.14873260	      0.32919753	      0.06058059	      0.34700123	     -0.72264980	      0.87753678	     -0.05865955	     -0.50707968	     -0.76268786	      0.09612027	     -0.15072261	     -0.61587990	      1.90812568	      0.05279964	     -0.00856501	     -0.05306833	      1.93752094	      0.00000000	      0.00000000	      0.01745329
     14.40000000	      1.84541690	     -0.08354721	     -0.22925268	      2.91417008	      1.09407048	      0.40574024	      0.05996535	      0.20658362	      0.41545567	     -0.14826205	      0.32090922	      0.05646709	      0.34633835	     -0.72200440	      0.87613612	     -0.06497312	     -0.50465579	     -0.76387242	      0.08771720	     -0.13739109	     -0.61178937	      1.90476061	      0.06547228	     -0.02161261	     -0.04031849	      1.93255707	      0.00000000	      0.00000000	      0.01745329
     14.43333300	      1.85539311	     -0.07990316	     -0.22516354	      2.91309819	      1.09361761	      0.40447344	      0.05572778	      0.20621931	      0.41256169	     -0.14800269	      0.31158770	      0.05203778	      0.34618454	     -0.72134634	      0.87531104	     -0.07212421	     -0.50323091	     -0.76498101	      0.08331378	     -0.12674389	     -0.60631957	      1.90040500	      0.07343484	     -0.03307236	     -0.02789415	      1.92837547	      0.00000000	      0.00000000	      0.01745329
     14.46666700	      1.86457808	     -0.07629194	     -0.22067797	      2.91246384	      1.09298947	      0.40335199	      0.05020751	      0.20565415	      0.40970456	     -0.14786498	      0.30261053	      0.04869949	      0.34687882	     -0.72150774	      0.87456558	     -0.07891238	     -0.50193132	     -0.76612263	      0.08113411	     -0.11745064	     -0.60069467	      1.89828510	      0.07999423	     -0.04430633	     -0.01623790	      1.92576281	      0.00000000	      0.00000000	      0.01745329
     14.50000000	      1.87070125	     -0.07550058	     -0.22013589	      2.91300072	      1.09231967	      0.40273342	      0.04660227	      0.20954045	      0.40840540	     -0.14901530	      0.30147353	      0.04838777	      0.34708377	     -0.72183490	      0.87465689	     -0.07908080	     -0.50331233	     -0.76607385	      0.08122852	     -0.11410718	     -0.59971587	      1.89845101	      0.08112916	     -0.04920540	     -0.01506068	      1.92527777	      0.00000000	      0.00000000	      0.01745329
     14.53333300	      1.87668261	     -0.07197528	     -0.21563985	      2.91254025	      1.09132005	      0.40173265	      0.04037509	      0.20783206	      0.40743012	     -0.14948987	      0.29373285	      0.04698952	      0.34995200	     -0.72456017	      0.87342208	     -0.08550210	     -0.50152226	     -0.76855933	      0.08358023	     -0.10437582	     -0.59182597	      1.90063150	      0.09111845	     -0.06460025	     -0.00154992	      1.92580056	      0.00000000	      0.00000000	      0.01745329
     14.56666700	      1.88216730	     -0.06988129	     -0.21300782	      2.91332693	      1.09028988	      0.40109415	      0.03477383	      0.20991219	      0.40469797	     -0.15044033	      0.28957053	      0.04743508	      0.35153229	     -0.72635416	      0.87485733	     -0.08688571	     -0.50176957	     -0.76872054	      0.08530773	     -0.09959961	     -0.58783932	      1.90214088	      0.09275348	     -0.07231540	      0.00364955	      1.92776735	      0.00000000	      0.00000000	      0.01745329
     14.60000000	      1.88617235	     -0.06902128	     -0.21238660	      2.91438782	      1.08936841	      0.40077152	      0.03234229	      0.21122971	      0.40365305	     -0.15102336	      0.28890611	      0.04717884	      0.35349336	     -0.72689238	      0.87446981	     -0.08693318	     -0.50375215	     -0.76910627	      0.08587308	     -0.09719537	     -0.58616318	      1.90290565	      0.09388833	     -0.07619083	      0.00581725	      1.92869395	      0.00000000	      0.00000000	      0.01745329
     14.63333300	      1.88870329	     -0.06697477	     -0.20975454	      2.91534676	      1.08817601	      0.40027823	      0.02682648	      0.21241485	      0.40226785	     -0.15116075	      0.28511497	      0.04935000	      0.35545037	     -0.73041739	      0.87551175	     -0.08758326	     -0.50449813	     -0.77024407	      0.08736912	     -0.09025445	     -0.58069929	      1.90558187	      0.09723160	     -0.08599591	      0.01257682	      1.93254535	      0.00000000	      0.00000000	      0.01745329
     14.66666700	      1.89078562	     -0.06386319	     -0.20538433	      2.91562757	      1.08668214	      0.40001893	      0.02439261	      0.20745980	      0.39407163	     -0.15046738	      0.28524889	      0.05489630	      0.36439928	     -0.73703397	      0.87341702	     -0.09265212	     -0.50351591	     -0.77749649	      0.08831872	     -0.08114593	     -0.56702003	      1.91114982	      0.09699414	     -0.09950128	      0.02947450	      1.95005751	      0.00000000	      0.00000000	      0.01745329
     14.70000000	      1.89347246	     -0.06341303	     -0.20490406	      2.91714374	      1.08564431	      0.40001158	      0.02329025	      0.20873959	      0.39308874	     -0.15057912	      0.28549297	      0.05500554	      0.36632236	     -0.73729093	      0.87374602	     -0.09171522	     -0.50557090	     -0.77737084	      0.08806477	     -0.08054909	     -0.56669148	      1.91126510	      0.09612938	     -0.10030985	      0.02968913	      1.95104676	      0.00000000	      0.00000000	      0.01745329
     14.73333300	      1.89346771	     -0.06330076	     -0.20488509	      2.91857745	      1.08476102	      0.40008486	      0.02331820	      0.20879742	      0.39311158	     -0.15059945	      0.28543756	      0.05503904	      0.36643481	     -0.73732580	      0.87374042	     -0.09172120	     -0.50556008	     -0.77738691	      0.08811128	     -0.08052309	     -0.56664404	      1.91127731	      0.09613227	     -0.10041098	      0.02972803	      1.95108539	      0.00000000	      0.00000000	      0.01745329
     14.76666700	      1.88984475	     -0.06057277	     -0.19749215	      2.92076926	      1.08226009	      0.40025562	      0.01740535	      0.20547437	      0.37273153	     -0.14574247	      0.29770811	      0.08043736	      0.38342334	     -0.75661994	      0.87418781	     -0.09152713	     -0.51301936	     -0.79261215	      0.08352242	     -0.06521064	     -0.54512713	      1.92178670	      0.07714739	     -0.11518026	      0.04924442	      1.99010693	      0.00000000	      0.00000000	      0.01745329
     14.80000000	      1.88984562	     -0.06049753	     -0.19742969	      2.92227386	      1.08151116	      0.40037310	      0.01744672	      0.20553545	      0.37277449	     -0.14575496	      0.29766485	      0.08045406	      0.38355745	     -0.75663864	      0.87419046	     -0.09154599	     -0.51297427	     -0.79261601	      0.08355211	     -0.06523614	     -0.54512375	      1.92177917	      0.07719187	     -0.11524062	      0.04927204	      1.99011573	      0.00000000	      0.00000000	      0.01745329
     14.83333300	      1.89022316	     -0.06077839	     -0.19725882	      2.92384101	      1.08073267	      0.40053821	      0.01688106	      0.20591472	      0.37259759	     -0.14575723	      0.29746968	      0.08064568	      0.38434556	     -0.75689388	      0.87451237	     -0.09118329	     -0.51347991	     -0.79248584	      0.08352851	     -0.06497609	     -0.54500693	      1.92184836	      0.07715072	     -0.11562630	      0.04936353	      1.99030480	      0.00000000	      0.00000000	      0.01745329
     14.86666700	      1.88361155	     -0.05835820	     -0.19001104	      2.92618909	      1.07854614	      0.40132396	      0.01030982	      0.20935567	      0.34726914	     -0.13496860	      0.32004849	      0.12009776	      0.41015078	     -0.77966637	      0.87663777	     -0.09190686	     -0.52163523	     -0.80668726	      0.07459070	     -0.05822219	     -0.52776779	      1.93092748	      0.06321580	     -0.12524557	      0.06493639	      2.02803899	      0.00000000	      0.00000000	      0.01745329
     14.90000000	      1.88360970	     -0.05830036	     -0.19000388	      2.92766365	      1.07817624	      0.40160587	      0.01035075	      0.20937249	      0.34732681	     -0.13495925	      0.31999937	      0.12010551	      0.41029434	     -0.77967471	      0.87657424	     -0.09194962	     -0.52161733	     -0.80671732	      0.07464311	     -0.05824789	     -0.52774617	      1.93093765	      0.06324882	     -0.12529774	      0.06495621	      2.02803553	      0.00000000	      0.00000000	      0.01745329
     14.93333300	      1.88392155	     -0.05870102	     -0.19011615	      2.92953442	      1.07780677	      0.40182827	      0.00708428	      0.20930057	      0.34582005	     -0.13392088	      0.32021020	      0.12195828	      0.41414030	     -0.78048489	      0.87714164	     -0.09012205	     -0.52526768	     -0.80615949	      0.07583308	     -0.05723726	     -0.52572974	      1.93227659	      0.06226365	     -0.12692075	      0.06529573	      2.02935508	      0.00000000	      0.00000000	      0.01745329
     14.96666700	      1.87686575	     -0.05849944	     -0.18827147	      2.93113785	      1.07717879	      0.40293959	      0.00543066	      0.21009235	      0.33325678	     -0.12664251	      0.33506367	      0.14104685	      0.42588107	     -0.78453163	      0.87408636	     -0.09050095	     -0.52854800	     -0.80961226	      0.07864990	     -0.05377836	     -0.50962694	      1.94390440	      0.05186786	     -0.13562088	      0.06859952	      2.05067361	      0.00000000	      0.00000000	      0.01745329
     15.00000000	      1.87672315	     -0.05861801	     -0.18829677	      2.93251691	      1.07733517	      0.40327114	      0.00551066	      0.21011692	      0.33326197	     -0.12664542	      0.33490738	      0.14111145	      0.42615618	     -0.78462050	      0.87412099	     -0.09052887	     -0.52844104	     -0.80961828	      0.07859746	     -0.05388103	     -0.50963394	      1.94392225	      0.05194290	     -0.13565640	      0.06864715	      2.05075269	      0.00000000	      0.00000000	      0.01745329
     15.03333300	      1.87068568	     -0.05972548	     -0.18475390	      2.93389891	      1.07655248	      0.40359639	      0.00350684	      0.21669910	      0.31624416	     -0.11475342	      0.35014646	      0.17033924	      0.44376660	     -0.79433276	      0.87054629	     -0.08927544	     -0.53205076	     -0.81221976	      0.06833786	     -0.06577226	     -0.49604552	      1.95698183	      0.05392425	     -0.14308072	      0.07654838	      2.08572281	      0.00000000	      0.00000000	      0.01745329
     15.06666700	      1.87068686	     -0.05988825	     -0.18484730	      2.93514120	      1.07696061	      0.40405014	      0.00353737	      0.21668006	      0.31619494	     -0.11476773	      0.35009872	      0.17030566	      0.44403861	     -0.79431687	      0.87048748	     -0.08931296	     -0.53202449	     -0.81225510	      0.06841610	     -0.06583130	     -0.49598458	      1.95700312	      0.05387691	     -0.14315562	      0.07654587	      2.08571448	      0.00000000	      0.00000000	      0.01745329
     15.10000000	      1.87054011	     -0.06110642	     -0.18572894	      2.93645064	      1.07737155	      0.40459239	      0.00337863	      0.21645525	      0.31524374	     -0.11499098	      0.35021666	      0.17020527	      0.44535781	     -0.79406943	      0.87049216	     -0.08908014	     -0.53226481	     -0.81210668	      0.06882857	     -0.06608922	     -0.49542483	      1.95719091	      0.05335002	     -0.14353357	      0.07647647	      2.08596064	      0.00000000	      0.00000000	      0.01745329
     15.13333300	      1.86478625	     -0.06244912	     -0.18655694	      2.93760856	      1.07771192	      0.40638339	      0.00680116	      0.21736186	      0.30471237	     -0.10789196	      0.36113906	      0.17858838	      0.45189973	     -0.78953783	      0.86832518	     -0.08512143	     -0.53335888	     -0.80909156	      0.07345241	     -0.06629324	     -0.48021384	      1.96605763	      0.04363529	     -0.15044137	      0.07627876	      2.10202485	      0.00000000	      0.00000000	      0.01745329
     15.16666700	      1.86434082	     -0.06374793	     -0.18675268	      2.93900660	      1.07801450	      0.40656203	      0.00516603	      0.21859947	      0.30313191	     -0.10720119	      0.36001018	      0.18095011	      0.45462622	     -0.79093690	      0.86857755	     -0.08319626	     -0.53521237	     -0.80829219	      0.07113049	     -0.06814948	     -0.47951511	      1.96731883	      0.04536110	     -0.15233198	      0.07734210	      2.10504978	      0.00000000	      0.00000000	      0.01745329
     15.20000000	      1.85816012	     -0.06704350	     -0.18535286	      2.94030135	      1.07804651	      0.40719571	      0.00907332	      0.22351329	      0.29016789	     -0.09670804	      0.37169503	      0.19754309	      0.46099672	     -0.79071222	      0.86068510	     -0.07698399	     -0.53866820	     -0.80613566	      0.06401679	     -0.07922647	     -0.46442796	      1.97951006	      0.04511326	     -0.16134977	      0.08172354	      2.13616746	      0.00000000	      0.00000000	      0.01745329
