# Supplementary material for: Simulation of Human Movement in Zero Gravity
Source: Sensors (Basel). 2024 Mar 9;24(6):1770. doi: 10.3390/s24061770 (PMC10976247; doi:10.3390/s24061770)
Supplement: Supplementary file 1 [file sensors-24-01770-s001.zip › supplementary/motion_data/8 FightGyaku/motion.trc]

PathFileType	4	(X/Y/Z)	sample.trc
DataRate	CameraRate	NumFrames	NumMarkers	Units	OrigDataRate	OrigDataStartFrame	OrigNumFrames
0.033333333333333333	0.033333333333333333	457	32	m	0.033333333333333333	1	457
Frame#	Time	PELVIS			SPINE_NAVEL			SPINE_CHEST			NECK			CLAVICLE_LEFT			SHOULDER_LEFT			ELBOW_LEFT			WRIST_LEFT			HAND_LEFT			HANDTIP_LEFT			THUMB_LEFT			CLAVICLE_RIGHT			SHOULDER_RIGHT			ELBOW_RIGHT			WRIST_RIGHT			HAND_RIGHT
		X1	Y1	Z1	X2	Y2	Z2	X3	Y3	Z3	X4	Y4	Z4	X5	Y5	Z5	X6	Y6	Z6	X7	Y7	Z7	X8	Y8	Z8	X9	Y9	Z9	X10	Y10	Z10	X11	Y11	Z11	X12	Y12	Z12	X13	Y13	Z13	X14	Y14	Z14	X15	Y15	Z15	X16	Y16	Z16
1	0	3.285927841727122	1.220184972010199	0.6823315035516256	3.277782568782431	1.407087893968492	0.685437476957488	3.282069465801979	1.55623348630777	0.695574166809769	3.320725554804573	1.778153545683907	0.727801404847022	3.295184318561921	1.740874299074874	0.7524861222717093	3.205167074104533	1.697440278131876	0.8660353808739721	3.181163246253398	1.409295175181784	0.8805136661811672	3.075894737029606	1.205349529554393	0.798599453408949	3.120178952582239	1.123838979665009	0.8024663232991466	3.122195194749367	1.026297594637462	0.7602712544438341	3.123412530180724	1.085720678972313	0.7480834836640687	3.335203366760758	1.741621249648272	0.6938051939809203	3.40426496564605	1.704686954445388	0.5793297584679344	3.447204383008578	1.420796699029568	0.5276958516802243	3.346841544221183	1.212743852464437	0.4545980116431473	3.346597710150644	1.102615509625933	0.4794319058826209
2	0.03333300000000072	3.285355300300004	1.220066071960776	0.6826843297062619	3.277301714918505	1.407154811610962	0.6858304237636113	3.281817087200051	1.556441734242938	0.6960110795206342	3.320688560892036	1.778568414140685	0.7283494265766296	3.295169157725492	1.741236078688093	0.7530590690783994	3.205004616685285	1.697976620067955	0.8666130400846186	3.181371973678118	1.409476692435395	0.8810207073724029	3.076027608690845	1.205460249853168	0.7990827192990231	3.120117968414276	1.12375253583778	0.8031531158704492	3.121346759450113	1.026091681948437	0.7609958881477843	3.122715027778101	1.085243585073066	0.7484008971686644	3.335077494826546	1.742016050579454	0.694286327886705	3.403699137192625	1.705459940948318	0.5794265147129403	3.447540137899661	1.421050033050938	0.5279260020443037	3.344322834336644	1.212907459162935	0.4551128212130811	3.346164535737346	1.103788128819476	0.4797452217147099
3	0.0666670000000007	3.284782845876174	1.21994814587477	0.6830369962577006	3.276821474039529	1.407220139667145	0.6862230433587055	3.281564462184086	1.556646128028816	0.6964474166998096	3.320646627878802	1.77897578443967	0.7288967087104281	3.295149791749869	1.741590766214992	0.7536311361439838	3.204840609561746	1.698501552479992	0.867189625936855	3.181577451809323	1.409652142660777	0.8815269068251144	3.076169319343806	1.205554893148288	0.7995660786889195	3.120070323514867	1.123656644422975	0.8038370064507077	3.120506402706716	1.025870515091985	0.7617204566839824	3.122020196680702	1.084738451308097	0.7487190616353047	3.334947376663702	1.742404246009947	0.6947669634765135	3.403128102891422	1.706227163045934	0.579524422634211	3.447887354629344	1.421302853744161	0.5281619565446575	3.341873797651962	1.213068237938981	0.4556288366321866	3.345568858248226	1.104956785224643	0.4800504596861416
4	0.1000000000000005	3.284213481934939	1.219832082956732	0.683389625886331	3.276343419131585	1.407282351937932	0.6866149711265475	3.281308379317992	1.556843214148177	0.6968820525255595	3.320593542144914	1.779368735073026	0.7294420406723957	3.295120496466692	1.741931875354515	0.7542009567041106	3.204673467834001	1.699002776136095	0.867763665853457	3.181775357455713	1.409813987687283	0.8820308099888784	3.076328158306987	1.205609624361047	0.8000493603998137	3.120054850274203	1.123530582993029	0.804515731901834	3.119690651700216	1.02560814921569	0.7624446776288356	3.121336098690576	1.084168035826395	0.7490378712601473	3.334807233888763	1.742779702088223	0.6952461248110064	3.402545766873962	1.706981681176476	0.579624555075715	3.448277822057018	1.421554316254061	0.5284103156133996	3.339602332160667	1.213221540600384	0.4561457726108089	3.344703388387525	1.106114222724486	0.4803386666237846
5	0.1333330000000004	3.283651590128944	1.219719217333181	0.6837426299151366	3.27586963993504	1.407340839616021	0.6870058507380405	3.281046079624129	1.55703097228178	0.697313671910785	3.320523507622718	1.779742666269489	0.7299840336318068	3.295075634879284	1.742255179367753	0.7547669568535038	3.204501936053832	1.69946942857637	0.8683334574225974	3.181959498449724	1.409955156510719	0.8825305735064627	3.076506031777999	1.205601961250321	0.8005321342572613	3.120084105458076	1.123350405636454	0.8051879751338258	3.118918076603063	1.025285715112362	0.7631677780044749	3.120670857192769	1.083502704658049	0.7493559633057721	3.334652101877689	1.743138350878543	0.6957226897467238	3.401951923795804	1.707716466990587	0.579728397270675	3.448757308156087	1.421803343543357	0.5286783590341404	3.337660009087176	1.213360606025635	0.4566632302748888	3.343538194631243	1.107247384896755	0.4805999472478699
6	0.1666670000000003	3.283101961453423	1.219611059479853	0.684096612432625	3.275402954169412	1.407395452055821	0.6873955735585656	3.28077689787226	1.557208056764194	0.6977413466340383	3.320431941066935	1.780094432017838	0.7305213612592767	3.295010867109021	1.742557908264959	0.7553276368672337	3.204325592936769	1.699892600451795	0.868897204432468	3.182128262965018	1.410069785367759	0.8830245856921443	3.076707132068476	1.205515868796441	0.8010140816762897	3.120173291997314	1.123100715572731	0.8058528391108251	3.118205652510323	1.024895047070686	0.7638894931962749	3.120033942612875	1.082726881981112	0.749671615282324	3.334478404985	1.743477310419909	0.6961956883707101	3.40135051026324	1.708424490985151	0.5798380276678785	3.449339753543917	1.422048663793021	0.5289708017889133	3.336172815939925	1.213477390636884	0.4571803609714566	3.34207276475264	1.108339706764088	0.4808229418717778
7	0.2000000000000002	3.282570152243787	1.219509764833606	0.6844522428403605	3.274948085106816	1.407446857898996	0.6877840398884508	3.280501750864928	1.557374149105461	0.6981640336105793	3.320318177049239	1.780421916090879	0.7310525615603978	3.294924950310091	1.742838492676365	0.7558813296269808	3.204145289507786	1.70026710339295	0.8694528616422439	3.182285541521924	1.410155432379265	0.8835113590199906	3.07693805948594	1.205349251546145	0.8014947343535963	3.120335802800266	1.122784225743584	0.8065087564061637	3.117566331271321	1.024447612024059	0.7646097848762141	3.119435083709027	1.081851178823107	0.7499822344242931	3.33428660174356	1.743794555968495	0.696664057748954	3.400751172236726	1.709099033809802	0.5799554408529178	3.450002508319308	1.42228881455046	0.5292910564807166	3.335234495165928	1.213563274944081	0.4576952495844699	3.340367927289796	1.109374172714694	0.4809976056660493
8	0.233333	3.282061616714696	1.219417662905521	0.6848102023368384	3.274510964292172	1.407495924056573	0.6881711467596593	3.28022385492378	1.557529125605747	0.698580700235875	3.320187728696924	1.780722733542244	0.7315761309603558	3.294821936145978	1.743095348923042	0.7564263356142977	3.203965093394736	1.700590900133641	0.8699983084939185	3.182440058820072	1.410213007107566	0.883989525234684	3.077204665807839	1.205115198726194	0.8019735658389026	3.120577254823673	1.122420300165528	0.8071534490515574	3.117000246008208	1.02397083897265	0.7653286021475441	3.118880012498628	1.080917679144977	0.7502844512486269	3.334082966241499	1.744087700041172	0.6971266922273842	3.400169978221821	1.709733051414764	0.5800823279536593	3.450694276705252	1.422522152705206	0.5296438605460275	3.334867119075884	1.213609572428452	0.4582078072471152	3.338454722345991	1.110332866556723	0.4811179056538209
9	0.266667	3.281582660234059	1.219336883254888	0.6851708818507831	3.274098965763449	1.407543471841647	0.6885567410465218	3.27994891722212	1.557672887799486	0.6989905210518242	3.320052192256028	1.780994496787322	0.7320904727862924	3.294711305645273	1.743327163762608	0.756960934142127	3.203791377835962	1.700864631817871	0.870531261845473	3.182601970039892	1.410246037182856	0.8844578410297271	3.077508785335325	1.204838554014826	0.8024499853057586	3.120894217058413	1.122040637186569	0.807784496733515	3.116496646638026	1.023501837502982	0.7660466459489216	3.118371477004733	1.079993167921508	0.7505757261500711	3.333879327696952	1.744354097747033	0.697582397325242	3.399627674789978	1.710318769563234	0.5802199365978647	3.451342677342812	1.422746820331084	0.5300335771737585	3.335005684551812	1.213607858265904	0.4587198021800069	3.336337940509447	1.111196736396572	0.4811807649976123
10	0.3000000000000007	3.281143416537547	1.21926804479981	0.6855345675287147	3.273721351026114	1.407589380288916	0.6889407614125097	3.279684535203626	1.557804878407424	0.6993930441551837	3.31992441661054	1.781235525826094	0.7325940509650077	3.294604400794404	1.743533107254393	0.7574835604337589	3.203631035233943	1.701090715388183	0.8710494345195505	3.182783888163399	1.410258344403155	0.884915376130152	3.077855509872111	1.204540371964338	0.8029239563837797	3.121289833056299	1.121670991985876	0.8084006524203718	3.116053830765494	1.023067242767308	0.7667660267254517	3.117915614404392	1.079129113386786	0.7508554431377177	3.33368827054755	1.744591625940503	0.6980300131975693	3.399141649211544	1.710850323594479	0.5803688184520561	3.45183582263218	1.422960971288831	0.5304597603594	3.33543947695189	1.213551745154057	0.4592330210673649	3.334064689111284	1.111953000467353	0.4811804166992996
11	0.3333330000000005	3.280757748543546	1.219210236934975	0.6859018532100373	3.273389941995938	1.407632763642037	0.6893233917107654	3.279441026994511	1.557924469568742	0.69978810562783	3.319818009775212	1.781445676468548	0.7330853360238051	3.29451378395755	1.743713604813135	0.7579927515283412	3.203490453047742	1.701273810339549	0.8715505273535205	3.183000529579161	1.410254116916335	0.8853615646741877	3.078255201494061	1.204235483865775	0.8033960460634127	3.121776730991232	1.121329166235548	0.8090024242906729	3.115683853258099	1.022684203916568	0.7674898508004769	3.117522992031282	1.078355061670619	0.751124467065023	3.333523270111546	1.744799419246998	0.6984683569599682	3.39872634434718	1.711324365557837	0.5805285544124965	3.45204636372928	1.423162899233401	0.5309172252713356	3.335869239769851	1.213436910883554	0.4597483834448656	3.331762186671702	1.112594555445581	0.4811074183687042
12	0.3666670000000005	3.28043919435374	1.219162565376363	0.6862734843182592	3.273116643231153	1.407673280905515	0.6897047206006934	3.279228488409743	1.558032108542319	0.7001752330431444	3.319746042507947	1.781626574797593	0.7335627418779587	3.294451083355197	1.74387065741924	0.758486932589522	3.203374072745922	1.701421246485346	0.8720320719881458	3.183261407923454	1.410239264501728	0.8857956551142234	3.078714601048303	1.203938545687801	0.8038666299411785	3.122363705309684	1.12103426792439	0.8095906090407273	3.115400279002194	1.022370750054771	0.7682210532706307	3.117202282455566	1.077692047038536	0.7513842096521623	3.333397865605853	1.744978327216604	0.6988961716199705	3.398393132540468	1.711739500878532	0.5806980272256622	3.451912623443528	1.42335120180324	0.5313985149358509	3.336151420560803	1.213259357112685	0.4602656691556237	3.329683602080467	1.113114794758656	0.4809542563011348
13	0.4000000000000004	3.280200467679808	1.219123458981068	0.6866501730419025	3.272910691373677	1.407710037612199	0.6900848069847758	3.279053269811892	1.558127784477313	0.7005540436183331	3.319715635360124	1.78177981861109	0.7340248067006226	3.2944225794987	1.744005999806626	0.75896460297279	3.203282183327892	1.70154091363113	0.872491550553298	3.183568847552053	1.410219808277936	0.886216406359198	3.079237264019545	1.203658492430611	0.8043355671407705	3.123053463357776	1.120797152330169	0.810165577092432	3.115216132808361	1.022135330322844	0.7689616751706558	3.116960033045141	1.077145212083169	0.7516358728408216	3.333319787380264	1.74512925967687	0.6993123711026782	3.398146368678492	1.712096295921939	0.580876217484366	3.451438420770425	1.42352485330361	0.5318998565824052	3.336250417573373	1.213016271836729	0.4607858511024141	3.328012771362447	1.113513133369551	0.4807158269884347
14	0.4333330000000002	3.28005207657751	1.219090350883662	0.687032478746079	3.272778486710711	1.407740871941166	0.6904636860881278	3.278918891733637	1.558209865701268	0.7009243385529476	3.319727221260802	1.781905313659547	0.7344702206935796	3.294428950810006	1.744119410781819	0.7594243810999258	3.203211313470495	1.701639973094925	0.8729264825478196	3.183919761170935	1.410201345071368	0.8866223508478398	3.079825633063014	1.203398813892086	0.8048026830737759	3.123843848721494	1.120620665909487	0.8107272493093909	3.11514106791585	1.021976592856076	0.7697126352222371	3.116802227422341	1.076710875619975	0.7518806885042465	3.333290205904308	1.745251728629433	0.6997160695439042	3.397983487720792	1.71239693381464	0.5810623222184134	3.450686968244667	1.423683256459283	0.5324214219161429	3.336203576321997	1.212706564406725	0.4613115959082084	3.326828393591567	1.113796548794028	0.4803864954491726
15	0.4666670000000002	3.28000150777559	1.219060513054073	0.6874206217349188	3.272723781331409	1.407763595806123	0.690841138581659	3.278827136385636	1.558276708778522	0.7012857998661018	3.319776471662083	1.782003320401529	0.7348977388007134	3.2944668966213	1.744210656196503	0.7598649073828746	3.203155527972156	1.70172495425911	0.8733343453844651	3.18430575147122	1.410188548704682	0.8870117192464738	3.080478011481564	1.203158198735701	0.8052673699267378	3.124726897227487	1.120499743169808	0.8112747953809593	3.115183434702988	1.021882575824519	0.7704731423588991	3.116735555852685	1.076379429636396	0.7521194241041718	3.333305712716954	1.745345834164466	0.7001064312222758	3.397895202967351	1.712645440332465	0.5812553775729258	3.449773994357396	1.423826211683113	0.5329651023349538	3.336113151440697	1.212330635727918	0.4618468681369936	3.326120037828033	1.113977801651772	0.4799620990883691
16	0.5	3.280053195320774	1.21903146962757	0.6878142044002264	3.272747559898451	1.407776482651445	0.6912164938784716	3.278777953478143	1.558327210786956	0.7016378504477966	3.319855066626134	1.7820749985597	0.7353061072279191	3.294529896682766	1.744280018909775	0.7602847819949493	3.203107919204776	1.701800820139824	0.8737125591906327	3.184714722895025	1.410184166531595	0.887382393895761	3.081186026516969	1.202932101620707	0.8057282794911743	3.125688463840326	1.120423517643008	0.8118066051829859	3.115350467504164	1.021833095889823	0.7712404115383612	3.116766514868375	1.076137477676242	0.7523521776019971	3.333358802254625	1.745412820863337	0.7004825582484471	3.397863209684141	1.712847202072875	0.5814540368421043	3.448847819697142	1.423953862165622	0.5335314503345239	3.336142196662843	1.211890017531699	0.4623961616974313	3.325841896321406	1.114074580694537	0.4794437067227928
17	0.5333330000000007	3.280208076739801	1.219001232062221	0.6882121949563147	3.272848305156763	1.407778716729776	0.6915885369439959	3.278770289757917	1.558361459169183	0.7019794800328182	3.319954557291781	1.782122967387262	0.7356939959855309	3.294611223092895	1.744329015486995	0.76068250829244	3.203063304984366	1.701872180855111	0.8740585778106931	3.185133925666499	1.410190001459888	0.8877321995271454	3.081935423042975	1.202715427494584	0.8061839768915955	3.126705005586268	1.120376224222061	0.8123211436375215	3.115641482645826	1.021801567956365	0.7720102079358648	3.116900628686649	1.075969420599781	0.7525782519168657	3.333441659492921	1.745455507014668	0.7008433752841547	3.397866715468438	1.713008310002858	0.5816563961483545	3.448080668790832	1.424066609163683	0.5341175332139736	3.336486348845472	1.211387220936692	0.4629635646096359	3.325927433454397	1.114108552648387	0.4788383291164508
18	0.5666670000000007	3.280463390703767	1.218968912228984	0.6886128892666966	3.27302240168081	1.407770932754362	0.6919556078733571	3.278801037333871	1.55838130692957	0.7023092710472667	3.320067070100261	1.782151659369644	0.7360599272200645	3.294704126187233	1.744361002634801	0.7610564135420769	3.203017853515684	1.701944079207588	0.8743697805412028	3.185550485633549	1.410207852659362	0.8880587605539143	3.082708134539103	1.202504379621203	0.806632768426134	3.127747587753025	1.120341160194512	0.8128173530418302	3.116049086899293	1.021762177868736	0.772776841861926	3.117142271512575	1.075859809813895	0.7527961523186705	3.3335468702734	1.745478473582291	0.7011876044217555	3.397888903780965	1.713134138577764	0.5818606490221666	3.447618005289001	1.424164888069105	0.5347180978226723	3.337348713729184	1.210824979042918	0.4635524489085216	3.32628929064159	1.114100615469465	0.4781614865152313
19	0.6000000000000005	3.280810798389743	1.218934301687153	0.6890143688443002	3.273262508707685	1.40775454091305	0.6923159923272496	3.278866124881383	1.558389350233641	0.7026259525886285	3.320186230002212	1.782166171361829	0.7364023926525705	3.294802769813908	1.744380249328501	0.7614048037729458	3.202969005282697	1.702022982684932	0.874643527522317	3.18595218179141	1.410240991685794	0.88835947798963	3.083488294108824	1.202296699467978	0.8070729300365865	3.128793249826916	1.120306415988982	0.8132951773516609	3.116559336959207	1.021700838262628	0.7735337823861077	3.117489622589622	1.075796873654916	0.7530039142145973	3.333668364541751	1.745486758648799	0.7015139856427857	3.397923808754236	1.713229783646672	0.5820656816852037	3.447459623928044	1.424248949387955	0.5353260759988998	3.338855526257237	1.210206304451487	0.4641622970599477	3.326854189498927	1.114068668701916	0.4774386988094252
20	0.6333330000000004	3.281236933252464	1.218897951122027	0.6894146710644719	3.273559890181077	1.407731897884957	0.692668108259068	3.278964362105865	1.558389127129395	0.7029286200049946	3.320309807314022	1.782172834038752	0.7367198668467384	3.294904654763044	1.744392562047466	0.7617260044232769	3.20291535606024	1.702116743404193	0.874877039067117	3.186327193515042	1.410294087970819	0.8886317143976009	3.084259908265304	1.202096634459111	0.8075022376212775	3.129821183043154	1.120271707625615	0.8137546290143692	3.117146464389396	1.021621550906836	0.7742743913962947	3.117931632137034	1.075778766991663	0.7531991641863784	3.333804681164418	1.745486253937722	0.7018213306385177	3.39798361444802	1.713300693420958	0.5822711248028031	3.447502949091967	1.424318884593241	0.5359344619157785	3.34102315742832	1.209535292207125	0.4647895532524112	3.327567893744714	1.114025715293132	0.4767012866815915
21	0.6666670000000003	3.281725130087402	1.218861073633541	0.6898116559238522	3.273905210666265	1.407706139399012	0.6930104240388257	3.279096779712003	1.558384939109089	0.7032166398140762	3.320439389180865	1.782178812390859	0.7370108618475874	3.295010396393277	1.744404802791744	0.7620183862626486	3.202855877864229	1.702233883560305	0.8750673244383302	3.186664037481608	1.410372517952715	0.8888727142895071	3.08500804840715	1.201913385122928	0.8079176596697579	3.130813285770947	1.120246806951979	0.8141952158870207	3.117776162756175	1.021540363868418	0.7749926197138745	3.118450151284104	1.075811590470737	0.7533790823162032	3.333958408244712	1.745483452326706	0.7021085592421814	3.398094349083248	1.713352539291078	0.5824772507958905	3.447659922829467	1.424374762475492	0.5365367239208797	3.343815190435766	1.208817678904293	0.4654297570386933	3.328384813214452	1.113980169680126	0.4759822353773352
22	0.7000000000000002	3.282258046149621	1.21882498975	0.6902028075617527	3.274288495527855	1.407680334107264	0.693341200585645	3.279265156104378	1.558380780105879	0.7034894041555985	3.320578198098379	1.782190535457689	0.7372738677454536	3.295122132690084	1.744423145197553	0.7622802913635891	3.202790432604047	1.70238182452314	0.8752112444025926	3.186952478742453	1.410481039976216	0.8890795541746898	3.085719220538165	1.201757204755126	0.8083156245875238	3.131750980093186	1.120244821089906	0.8146156754364413	3.118410015337466	1.021476587925803	0.7756834158198334	3.119022376013999	1.075902027718587	0.7535407480771508	3.3341335765676	1.745484209505701	0.7023745919331212	3.398285515480309	1.713391056093666	0.5826844628914437	3.447892941399417	1.424416687090512	0.5371265397056542	3.347146314279478	1.208061440149148	0.4660776402446118	3.329295864861663	1.113937173070629	0.4753140868037671
23	0.733333	3.282820747957893	1.218790225912061	0.6905856651643173	3.274699828615888	1.407656430427844	0.693658758454974	3.279468985873101	1.55837931713752	0.7037463092205051	3.320727729513117	1.782212602849185	0.7375072387245791	3.295240765743822	1.744451946704406	0.7625099623998999	3.202718328359525	1.702565405607568	0.8753055042551068	3.187184806468767	1.410622292033796	0.8892492869779786	3.086384736991287	1.20163195647425	0.8086926206639845	3.132616134849276	1.120269586500702	0.8150143129556433	3.119013027098174	1.021436406691582	0.7763431495858214	3.11962533200971	1.07604172819188	0.7536819309713904	3.334331752831241	1.745492709845825	0.702618214296713	3.398577280603906	1.713421317430343	0.5828927556639095	3.448219000730254	1.424444756002199	0.5376986635877763	3.350904791606167	1.207275961631119	0.4667277112690526	3.330410484639237	1.113893687496803	0.4747310295661541
24	0.766667	3.283399162992012	1.218756266810289	0.6909577762727451	3.275128550858823	1.40763493636462	0.6939614643018812	3.279704157903465	1.558381528367411	0.7039866402765017	3.32088627983591	1.782247380326045	0.7377090035322237	3.295364860535424	1.744493335862708	0.7627053903560448	3.202638346642846	1.702785648632536	0.8753465961154345	3.187355297187453	1.410795699605453	0.8893789949690579	3.086998648827612	1.201533327987806	0.8090452894075502	3.133392435252835	1.120313087427021	0.8153894643258827	3.119553602984566	1.021411910490352	0.7769692471309703	3.120238562290252	1.076210497539943	0.753801065376084	3.334550203699267	1.745511086081327	0.7028378676109089	3.398971931237668	1.713447304362971	0.5831011832662941	3.448683027141532	1.424459002286393	0.5382471122265765	3.354934252025093	1.206471735342889	0.4673737159262508	3.331886080712096	1.113840463943494	0.4742657287432849
25	0.8000000000000007	3.283979119750041	1.218722644259417	0.6913165167482177	3.275563166974902	1.407616005537782	0.6942475804039178	3.279964013647399	1.558387761186364	0.7042094548622281	3.321050213692171	1.782295915851764	0.7378769196301614	3.295491633468646	1.744548120546965	0.7628643216969874	3.202549601809018	1.703041024437702	0.8753308318392995	3.187462186862516	1.410998866964877	0.8894657478792245	3.087559620149854	1.20145332012051	0.8093703524257725	3.134069166781117	1.120362793504765	0.8157396153735481	3.120012242122749	1.021389360416573	0.7775600046958889	3.120846166170052	1.076387250883825	0.7538968898786161	3.334783394280071	1.745540389639647	0.7030317045343125	3.399458220720751	1.713472724179408	0.5833081033284553	3.449320424373668	1.424459424075326	0.538763819840286	3.35910138745714	1.205659420726039	0.4680076747808414	3.333759506302194	1.113777785848888	0.4739388885879584
26	0.8333330000000005	3.284546912752552	1.218689236768847	0.6916592234570178	3.275991608499075	1.407599873291589	0.6945152408366745	3.280239348384024	1.558398320329192	0.7044134355138665	3.321213583605648	1.782358704117632	0.7380084936608728	3.295616277034247	1.744616495544266	0.7629842272334176	3.202450301256061	1.703328653227636	0.8752542957542228	3.187508665811912	1.411228467955145	0.8895066272318288	3.088070469440835	1.201383892936733	0.8096645099055388	3.134643427534606	1.120407336133201	0.8160636626855189	3.120384099207187	1.021354957380736	0.7781147800280495	3.121435588575112	1.076555199839661	0.7539681127160793	3.335023086564358	1.745581345949087	0.7031976211777693	3.400017907993635	1.713501104060834	0.5835116357233909	3.450132616441765	1.424445950944736	0.5392381590377726	3.363283611176593	1.20484927790891	0.4686195185147498	3.335924779708436	1.113718234498757	0.4737562023984442
27	0.8666670000000005	3.285088248864671	1.218656053694162	0.6919832926863376	3.276400310686375	1.407586855877414	0.6947625433776504	3.280518555391915	1.558413628361429	0.7045970722485462	3.321367884695287	1.782436404366213	0.738100969344253	3.295731733897698	1.744698787036933	0.7630623203619036	3.202337815910682	1.703644396697748	0.8751128870862559	3.187501689316242	1.41147990626516	0.8894986947009985	3.088533372008378	1.201319342720074	0.809923961448375	3.135117741694058	1.120440276422021	0.8163609942837898	3.120672924152437	1.021300449416379	0.7786335685199347	3.121996650699849	1.076705168260215	0.7540136077392431	3.335258207405056	1.745634859396838	0.7033332767338868	3.400627284330498	1.713535450042725	0.5837098813090011	3.451087610029449	1.42441836794046	0.5396581797754876	3.367335601793952	1.204051122301016	0.4691975527318649	3.338135607667114	1.11368322472413	0.4737093577455729
28	0.9000000000000004	3.285589667520766	1.218622783047299	0.6922862676751221	3.276775550621956	1.407576884436489	0.6949875976973986	3.280788116578424	1.558433772060066	0.7047586330677797	3.321502643796659	1.782529399778354	0.7381512163365049	3.295829010563065	1.744795110639431	0.7630954547293263	3.202207773920314	1.703983033263253	0.8749022360448396	3.187449553298023	1.411747517177051	0.889438979154756	3.088949101954324	1.201256315888314	0.8101441093695624	3.135495291218533	1.120457772576458	0.8166310410762492	3.120883457627004	1.021222842424771	0.7791162392744062	3.122521908141833	1.076829845179882	0.7540325094520417	3.335475713214779	1.745701476006631	0.7034360057986493	3.40125636401486	1.713577718308265	0.583900682938097	3.452139971014219	1.42437623495028	0.5400158738109349	3.37113871910898	1.203273483176563	0.4697313100027001	3.340152626554127	1.113690784415788	0.4737853134100449
29	0.9333330000000002	3.286040500928366	1.218588815596922	0.6925659553582389	3.277105352897924	1.407569112603854	0.6951883973266204	3.281033481654933	1.558457790785191	0.7048957705875603	3.321605566793771	1.782636510756369	0.7381552321642303	3.295897256428484	1.744904251254221	0.7630796592325418	3.202053789740734	1.704338358913119	0.8746174189108677	3.187360104432132	1.41202563678099	0.8893242683126138	3.089317769213408	1.201194138109995	0.8103197801448436	3.135781727401231	1.12045984477698	0.8168728626147009	3.121018113671318	1.021125619486307	0.7795622295036522	3.123005225877242	1.076931558807159	0.7540239168801015	3.335661039286364	1.745780146472611	0.7035023246496422	3.401870922189585	1.713627719426777	0.584081166297402	3.453251829535085	1.424318835476642	0.5403080102306634	3.374642750269841	1.202523045466811	0.4702130407191534	3.341880153731472	1.113747724996017	0.4739717827131811
30	0.9666670000000002	3.286433022232055	1.218553485019081	0.6928203394981773	3.277379817319614	1.407562162042492	0.6953627005697612	3.281239538824744	1.558483933226618	0.705005357960547	3.321662525029488	1.782755244570547	0.7381080876746057	3.295923907266769	1.745023820154758	0.7630100815695448	3.201868543601581	1.704703394252221	0.8742530435957285	3.187241960969144	1.412308859581589	0.8891510917638672	3.089638895304798	1.20113568644573	0.8104453246373328	3.135981917806061	1.12045053235122	0.8170849160411185	3.121077686673314	1.021020382279737	0.7799703831306335	3.123440535511414	1.077020102520865	0.7539869668895064	3.335798057495434	1.745868565945153	0.7035278424232011	3.402433406829452	1.713683218868772	0.5842477566979595	3.454372447321558	1.424245180455692	0.5405350045859815	3.377834951753178	1.20180475780315	0.4706374158423035	3.343338547092832	1.113848424839227	0.4742584054139392
31	1	3.286761293574603	1.21851623021908	0.6930474310495589	3.277591351819408	1.407554471536959	0.6955079529722432	3.281391579279108	1.558510143115775	0.7050834314162535	3.321660492367244	1.78288227603101	0.7380039875413095	3.295897160410338	1.745150773095571	0.7628810515013531	3.20164567624102	1.705071515042722	0.8738033953548474	3.187104964430807	1.41259292216085	0.888915679188273	3.089914037341531	1.201086464966607	0.8105147589071307	3.136100657059762	1.120437700626276	0.8172651859859356	3.121064454410695	1.020929504339443	0.7803391214834706	3.123819184593035	1.077102037669945	0.7539210868932151	3.335871847837862	1.745963611481886	0.7035072775893436	3.402907468765379	1.713740367784914	0.584396137001492	3.45540302499408	1.424154016460348	0.5406975856498554	3.380681684040336	1.201122002660383	0.4710001316972686	3.34454652201974	1.113976985166994	0.4746353931477401
32	1.033333000000001	3.28702091009654	1.218476478847462	0.6932452488299675	3.277734847278309	1.407544001475847	0.6956210859212547	3.281476804721368	1.558533570844151	0.7051249632314551	3.321587289648323	1.783012732941561	0.7378361515389209	3.295805601159887	1.745280634431991	0.762685912363718	3.201378471275795	1.705435670003749	0.8732622066928621	3.186959527659567	1.412874231108112	0.8886135976404221	3.090150324083924	1.201050905820553	0.8105214251964269	3.136147348222166	1.120430915862205	0.8174099128945383	3.120985083619793	1.020882255235787	0.7806669224954442	3.124128639821774	1.077177158303067	0.7538257321487269	3.33586916036485	1.746060768098545	0.7034343697828168	3.403259242520437	1.713793185775677	0.5845212741834735	3.456223203234564	1.424043853568035	0.5407963677271254	3.383122847162968	1.200476857177033	0.4712976471817751	3.345503675661154	1.1141107576433	0.4750931609032041
33	1.066667000000001	3.287208113138194	1.218433133945227	0.693412010302585	3.277806461130235	1.407527612026273	0.6956987683983467	3.28148314411719	1.558549820439373	0.7051242378781196	3.321427915424262	1.783139560991742	0.7375971234689999	3.295635124479113	1.745406738802273	0.7624172968528746	3.201057834997581	1.705785569741784	0.8726227933299571	3.186812699941264	1.413147202926248	0.8882398537133891	3.090355640023668	1.201027447749001	0.8104576705160245	3.13613053828194	1.120431796086646	0.8175127356879517	3.120853805359196	1.020888744593125	0.7809519263761084	3.124359191216731	1.07723500318944	0.7537002722883509	3.335774936816844	1.746153579260571	0.7033022532188362	3.403458330886073	1.713833906763431	0.5846184449990535	3.456670013264862	1.423913008473186	0.5408330161233077	3.385068616894167	1.199870672720445	0.4715264805186703	3.346197249406837	1.114223560833439	0.4756211267949633
34	1.100000000000001	3.287320585586384	1.218383100945822	0.6935454424007781	3.27780390684559	1.40749988939385	0.6957373429591568	3.281401456638757	1.558551864057207	0.7050754775350943	3.321166086668276	1.78325306052733	0.7372792445245845	3.295370420037255	1.745519688498643	0.7620676069819318	3.200671020291637	1.706108213133999	0.8718782855998829	3.186665712052434	1.41340400041431	0.8877892373807107	3.090534013182242	1.201011416410984	0.8103143368920109	3.136057142031024	1.120438559135163	0.8175650545913812	3.120681949232834	1.020947926325101	0.7811903752769828	3.124503683719708	1.077271911635864	0.7535416297183343	3.335574121916399	1.746233042399262	0.7031039709530672	3.403485426919738	1.713853510534864	0.5846839746353333	3.456654964436926	1.423759778470339	0.5408118605513356	3.38642925428409	1.199304811710577	0.4716846041507712	3.346633271255157	1.114287203014827	0.4762065848542867
35	1.133333	3.287358197208568	1.218321160189157	0.6936426441152442	3.277726508038591	1.407453392069966	0.695732918082393	3.281226256535139	1.558530558027315	0.7049732274275602	3.320785567566781	1.783342089352586	0.736874854893113	3.294996506857677	1.745608498234494	0.7616292721185927	3.200202549864491	1.706390287928937	0.8710217955523248	3.186513126800332	1.413636110974066	0.8872561630893976	3.090686317319676	1.200994783318581	0.8100807644591169	3.13592920767404	1.12044408001936	0.8175552467545526	3.120480544957514	1.021044868029807	0.7813762079960447	3.124556389049602	1.077284240302508	0.7533436278889787	3.335252539058369	1.746288629398964	0.7028326596693124	3.403328999359622	1.713843219767982	0.5847149284945249	3.456191236956689	1.423582575612885	0.5407375419197632	3.387156027581634	1.198780543124639	0.4717724146187907	3.346833186680967	1.114272068846144	0.4768328156026554
36	1.166667	3.287324925067919	1.218240642111478	0.6937003802016175	3.27757641638129	1.407380224492838	0.6956817871248101	3.280956135670733	1.558477041824374	0.7048129302775447	3.320273424639085	1.783397658809835	0.7363769914159549	3.294501060181387	1.745664182791081	0.761095393144135	3.199633724104693	1.706621873633304	0.8700467528286073	3.186342884830462	1.413836060642138	0.8866346248126896	3.090811745872517	1.200967655058926	0.8097442238002336	3.135742428186112	1.120437809062509	0.8174678873415557	3.120263992237715	1.021156984404554	0.7815003769315271	3.124515320771873	1.077261848370202	0.753096532798146	3.334800259692745	1.746311462573416	0.702482265954963	3.402987782002636	1.713796584480159	0.5847096133688835	3.455367201973738	1.423379969759071	0.5406167868175565	3.387350477318119	1.198298837893293	0.471793268069532	3.346935456053076	1.114154185325348	0.4774805083704159
37	1.2	3.287223658732617	1.218134072422889	0.6937152957100596	3.277354174981427	1.407272562827436	0.6955803242862322	3.280588220185293	1.558383274945171	0.7045904053577564	3.319619293942865	1.783412648066446	0.7357790697587852	3.2938732949541	1.745679763455517	0.7604594771284621	3.198944461006707	1.706796586605489	0.8689471051182009	3.18613750296696	1.413997967858506	0.8859183444326911	3.0909023215429	1.200923369248344	0.809290523436502	3.135491653245609	1.120413680638507	0.8172857908797508	3.120037612497679	1.021268492523667	0.781551393074531	3.124373106605704	1.077196689211582	0.7527883668007027	3.334209731032472	1.746294021904192	0.7020470965501585	3.402468039086255	1.713708936114098	0.5846668699521164	3.454227032589828	1.423150532281475	0.5404567570384614	3.387133345091735	1.197860078701671	0.4717517075018669	3.347026870610581	1.113919128913754	0.4781291537076178
38	1.233333	3.287059633841477	1.217992991039281	0.6936840448371451	3.277062623379212	1.407121952898178	0.6954249401980737	3.280121156806156	1.558240932127856	0.704301503806224	3.31881570615483	1.783380037862183	0.7350745263361945	3.293104703061525	1.74564842972328	0.7597150971248794	3.198114624155284	1.70691061769058	0.8677171106102306	3.185877066181579	1.414117706022339	0.8851008465567625	3.090947796907655	1.200857120549565	0.8087049037685897	3.135174159891174	1.120369192484555	0.8169903208952889	3.119797656948558	1.021370866489916	0.7815163402447031	3.124121316038309	1.077082486600685	0.7524056754714039	3.333476489904573	1.746228685990168	0.7015214430232136	3.401781718642063	1.713576619539185	0.5845853808928041	3.452818433515308	1.422892837468878	0.5402652861481809	3.386598641180476	1.197464730626259	0.4716521756218847	3.347094357275735	1.113561452990027	0.478756649566937
39	1.266667	3.286840218881913	1.217808263507444	0.6936032034566074	3.276708224430713	1.406919706545365	0.6952120265316395	3.279557872288064	1.558041820569321	0.7039420991843914	3.317858833055685	1.783293515055744	0.7342569985912263	3.292189695526124	1.745563992208562	0.7588560285631496	3.197124347999553	1.706961829576321	0.8663514704196829	3.185538788629901	1.414191938272036	0.8841755587343239	3.090936208657749	1.200761937141788	0.8079721942123455	3.134790866904497	1.120299648229852	0.8165611680594073	3.119526632194273	1.021451566656307	0.7813807947592503	3.123751538974461	1.076910519032856	0.7519335901031431	3.332600699186229	1.746108417859837	0.7008997540622798	3.40094852992188	1.713396764519231	0.5844637970855651	3.451223749608161	1.422605485134981	0.5400512225158351	3.385819038702864	1.197113473280658	0.4714987579648888	3.347061542182522	1.113083970067043	0.4793412777551795
40	1.300000000000001	3.286572303037007	1.217570902043292	0.6934689425685699	3.276298246982027	1.406657511480568	0.6949380300528145	3.27890440197105	1.557778147540791	0.7035086538698304	3.316749114431778	1.783147317328955	0.7333207841137087	3.291126179501424	1.74542094295786	0.7578767244991125	3.195954714049106	1.706948863654313	0.8648456890362748	3.185094263757782	1.414217732914058	0.8831357464095413	3.090849150428143	1.200632150588451	0.8070761937710339	3.134339015088497	1.120203316429843	0.8159756911833864	3.119188178375534	1.021505059550573	0.7811280122556642	3.123252863340229	1.076675849379711	0.7513550328127064	3.33158723112278	1.745926552126106	0.7001771049021471	3.39999850403581	1.713166604185847	0.5843015640378718	3.449549162992463	1.422287111058702	0.5398225371095522	3.384855477167831	1.19680681345392	0.4712953132454897	3.346834640944381	1.112494748092601	0.4798636133743711
41	1.333333000000001	3.286261388797274	1.217271179039485	0.6932769683189564	3.275838559836933	1.406326042869507	0.6945991762724227	3.278166636829565	1.557440727278714	0.702997787211061	3.31548704024785	1.78293368719158	0.7322604461152977	3.289911978749148	1.745211844003204	0.7567719359346811	3.194586777851116	1.706867758557306	0.8631958315348949	3.18451099939371	1.414189917906419	0.8819744551152735	3.090666333446567	1.200456144805654	0.8059998162771097	3.13381489179612	1.120070786640391	0.815209355126174	3.118736721294071	1.021524778329528	0.7807391836066091	3.122615181511783	1.076371849005701	0.7506502829960926	3.330441092778609	1.745674572653118	0.6993487702954398	3.398964272486788	1.712882366910893	0.584098339213435	3.447856757871418	1.421936210606312	0.539585675415218	3.383728826208035	1.196544469826031	0.4710456546727764	3.346324172164522	1.111796330451066	0.4803044673997179
42	1.366667000000001	3.285916194475242	1.216899631862826	0.6930230161935206	3.275337392848301	1.405915856043392	0.694191656040726	3.277353225614911	1.557019876661436	0.702406206678709	3.314074497411048	1.782643640000309	0.731070959784872	3.28854598240409	1.74492802530413	0.7555368175314588	3.193002061984824	1.706712962004624	0.8613986657080309	3.183754146807316	1.414102477650043	0.8806848693874451	3.090370766992864	1.200216542455712	0.8047261324153532	3.133217693923835	1.119887045446	0.8142360188023875	3.118139848829268	1.021496672125334	0.7801945281176841	3.121834403980333	1.075987547895319	0.7497981295467887	3.329169512496113	1.74534299503445	0.6984103497701941	3.397887233783781	1.712540091070771	0.583854110741188	3.44620932501877	1.421551269009307	0.5393481067902708	3.382486011337122	1.196325829548294	0.4707535266513228	3.345542191455232	1.110985738971499	0.4806458500449156
43	1.4	3.285546559978492	1.216448589124808	0.6927031704473704	3.274803902455246	1.405418614665895	0.6937118830064183	3.276473095171144	1.556506437594517	0.7017307715029105	3.312514347646993	1.782267103803094	0.7297481064441825	3.287027462044571	1.744559852319084	0.7541672572684737	3.191182520656587	1.706477062221894	0.8594519615525948	3.182783163788228	1.413949161961859	0.8792606174123802	3.089944752478516	1.199894028149798	0.8032388147172298	3.132548642851774	1.119636359852898	0.8130282885444345	3.117371763942602	1.021404654919306	0.7794734853999705	3.120910128834344	1.075515822540365	0.7487763982388648	3.327781152942434	1.744921682306505	0.6973581246615953	3.396815956513217	1.712135965521898	0.5835695438150098	3.444698340159782	1.421130922353633	0.5391210997086707	3.381258034169305	1.196150364555302	0.4704232744557202	3.344672486016293	1.110059080630725	0.4808735927376623
44	1.433333	3.285158442924065	1.215912973924477	0.6923138711561673	3.27424491923156	1.404827794411218	0.6931566133752418	3.275534609251219	1.555892306159908	0.7009687256607012	3.310810218053324	1.781793264645262	0.7282885009337788	3.285356427818742	1.744097111312905	0.7526599541058784	3.189111881824522	1.706150790394076	0.8573544421351027	3.181554425610825	1.41372385755456	0.8776960228662769	3.089370299301879	1.199469685725424	0.8015229900063495	3.131808690104736	1.119306138038884	0.8115586476040475	3.116401035147129	1.021235320274224	0.7785552316935556	3.119840756689127	1.074957928463699	0.7475631193497174	3.326285041482544	1.744400220370086	0.6961890789307897	3.395797123319912	1.711665592155723	0.5832457117411197	3.443384454680416	1.420673859780011	0.5389164178362046	3.38009144820302	1.196017877534061	0.4700583805207675	3.343831341170929	1.109018555199993	0.4809818466201677
45	1.466667	3.284756061377729	1.215290395214955	0.6918518706961146	3.273666323128912	1.404139489751546	0.6925229156432703	3.27454818628334	1.555171888219456	0.7001177992580671	3.308967823720382	1.781213468934161	0.726689621414611	3.283535133193886	1.743531734156192	0.7510125443564601	3.186778771200427	1.705726515519963	0.8551062657526493	3.180027881061328	1.413422499603426	0.8759865015727943	3.088630594698959	1.19893106665945	0.7995656462196723	3.130989764953965	1.118891705407387	0.8098000684235149	3.115189792954641	1.020981791692041	0.7774195968423141	3.118621415714208	1.074320168622231	0.7461369884097591	3.324692130760387	1.743770493326124	0.6949008313388078	3.394880026363749	1.711125492569789	0.5828835177156984	3.44231380269777	1.420178932175911	0.5387426950236222	3.37896987953405	1.195928504679243	0.4696600614176226	3.343086962378943	1.107872140826754	0.4809692100902544
46	1.5	3.284341437250926	1.214581005348626	0.691314411375791	3.273072951958638	1.403352679170119	0.6918082977040407	3.273525288701239	1.55434280533868	0.6991761290920602	3.30699339160209	1.780522529040626	0.7249499930490777	3.28156709412695	1.742858829929457	0.749223830388216	3.18417888350705	1.705199370841491	0.8527095866238118	3.178175053586433	1.413043235974381	0.8741293113712003	3.087713067729407	1.198274941493024	0.7973566929526328	3.130079847218264	1.118397941015466	0.8077276716934069	3.113716544303237	1.020642759239499	0.7760490383330843	3.117250161312985	1.073612723233512	0.7444787520832898	3.323013274370984	1.743028035509916	0.6934916654162651	3.394102666539558	1.71051387341304	0.5824825325414307	3.441517230177149	1.419645250099298	0.5386032798644326	3.377821498416207	1.195882746581039	0.4692264134215984	3.342461022908923	1.106633662831168	0.4808355809955293
47	1.533333000000001	3.283915063951873	1.213787088920501	0.69069932000229	3.27247088470512	1.402469034145247	0.691010864959739	3.272479832421213	1.553405919925369	0.6981422185789101	3.304895197722126	1.779719040051136	0.7230691148567246	3.27945863106289	1.742076897071789	0.7472937094314162	3.181316126595314	1.704566709057281	0.8501683167379092	3.175981260598711	1.412585402452673	0.8721235430962648	3.086612936853268	1.19750251887689	0.7948891701198261	3.129072843567842	1.11783161710615	0.8053198547498909	3.111984419699816	1.020214162493918	0.7744278907204272	3.115736046015745	1.072850237014573	0.742571351673885	3.321260705130259	1.742172341721961	0.6919604555709753	3.393489345462208	1.70983051446121	0.5820405432134205	3.441013642162648	1.419072055198071	0.5384965888637829	3.37652627450509	1.19588104900995	0.4687529502837641	3.34191447010708	1.1053222494226	0.4805823350497891
48	1.566667000000001	3.283479292373602	1.212911428431629	0.6900053404114922	3.271867915017831	1.401491447546243	0.6901296618555968	3.271425337430875	1.552364073014711	0.6970152224815686	3.302683470896641	1.778804211969106	0.7210478677419722	3.277218792444151	1.741186623452798	0.7452236090660311	3.178201883126175	1.703826966858495	0.8474884589157301	3.173447486100837	1.412047581370564	0.8699705668943154	3.085336125883469	1.196612458231301	0.7921597534272762	3.127973945521914	1.117190040688876	0.8025594967508626	3.110024902772636	1.01967565589136	0.7725427682785659	3.114102672310608	1.072035663312767	0.7404010548893728	3.319447026583937	1.74120567660319	0.6903069882805065	3.393049068340932	1.709076503299422	0.5815535260150463	3.440796559771829	1.418458634591474	0.5384178156949528	3.374946879606085	1.19592257105314	0.468235056789527	3.341361614138625	1.103959598477995	0.4802124374284801
49	1.600000000000001	3.283038719793739	1.211958299479018	0.6892322495732117	3.27127276548937	1.400424626580264	0.6891646815124888	3.270375100675556	1.551222320145262	0.6957950854606915	3.300371812249913	1.777781320270549	0.7188888368800206	3.274860272832388	1.740190534496233	0.7430167569577222	3.174855227825566	1.702980003525564	0.8446783217842705	3.170587818833639	1.411428825527418	0.8676741723804049	3.083892013864347	1.195610414093441	0.7891687891100132	3.126791426564002	1.116474498182495	0.7994341391206887	3.107887277465143	1.019011091630571	0.7703821834340876	3.112382415019602	1.071173927498286	0.7379588578960993	3.317586783191635	1.740132604843005	0.688532285436503	3.392785425828971	1.708255022507312	0.5810162452982319	3.440865184745302	1.41780450154818	0.5383608806849048	3.373033210492006	1.196005449407261	0.4676687386413252	3.340788803713085	1.102573081750657	0.4797291764989655
50	1.633333	3.282602208633018	1.210933133578121	0.688380345680304	3.270696607222681	1.399274548593571	0.688116747864573	3.269345129732338	1.549987118199519	0.6944828925732328	3.297977817361446	1.776655058270404	0.716596077066891	3.272400357438147	1.739092467344522	0.7406779921184055	3.171302978845057	1.702028250400999	0.8417481189636172	3.167426718725585	1.410730132142519	0.8652402127357459	3.082292650524515	1.194511628966572	0.7859201604480153	3.125536740190076	1.115696274806649	0.7959365665441597	3.105638575135517	1.018206572899199	0.7679368813645384	3.110617836612363	1.07027788772953	0.7352408420498029	3.31569745553699	1.738959190487878	0.6866385089383624	3.392703404435858	1.707371397079263	0.5804226128672534	3.441235472330284	1.417109337614826	0.5383181480349074	3.370876562314552	1.196126780304222	0.4670510571098713	3.340324036523514	1.101198442179131	0.4791367540241387
51	1.666667	3.282179841101908	1.209843097776836	0.6874503845756856	3.270151374070563	1.398048862846009	0.6869876407934883	3.268354697302272	1.548666479107772	0.6930812198325381	3.295523497442827	1.77543150640559	0.7141753277223424	3.269862013399571	1.737897617798525	0.7382140569616437	3.167582074317623	1.700976419436785	0.8387103066698643	3.16400191652277	1.409954738428178	0.8626771386762037	3.08054982466638	1.193347847309386	0.7824220299186958	3.124219558782182	1.114886136805967	0.7920658104521041	3.103349214244563	1.017265409432589	0.7652004428368109	3.108856871087684	1.069382445666661	0.7322489286212758	3.313799134871191	1.737692962900031	0.6846291158300852	3.392803341648092	1.70643291996124	0.5797654127842221	3.441909624924249	1.416373061388739	0.5382780576951969	3.368596804785461	1.196282860121062	0.4663797314110963	3.340089953077631	1.099881974402554	0.4784400110108318
52	1.7	3.281783258114899	1.208697361129075	0.6864446050505729	3.269650108858443	1.396757001610903	0.6857806494174925	3.267424822035966	1.547270045136129	0.6915942428252972	3.293033572563835	1.774117880310105	0.7116344425604064	3.267271764718024	1.736612299397726	0.7356339051124889	3.163735284790778	1.699832073633178	0.8355795861372439	3.16036203653318	1.409109277906855	0.8599963715428722	3.078675912714709	1.192169500335249	0.7786875479526287	3.122844095362256	1.114102454410206	0.7878266334425361	3.101085401579074	1.016231555053368	0.7621697486795314	3.107153922446297	1.068547730125661	0.7289914700533258	3.311913393504058	1.736342762406662	0.6825093310571646	3.393082251714779	1.705449098526802	0.5790371129793117	3.442901907283033	1.415595924623942	0.5382294666789453	3.366387541548336	1.196469003929867	0.4656552290267406	3.340183246504323	1.098679460802058	0.4776454022389247
53	1.733333	3.281428384649325	1.207504151643789	0.6853672867367359	3.269206271287208	1.395407279807607	0.6845010249335597	3.26657355329487	1.545806288839969	0.6900280182128421	3.290528642882053	1.77272030612358	0.7089831929794311	3.26465355826859	1.735241615052363	0.7329485011652246	3.159806755478521	1.698602015747971	0.8323724328891158	3.156565463158441	1.408199304926755	0.8572119214655319	3.076692401422453	1.191023311631431	0.7747351779933532	3.121421181916893	1.113404215594701	0.7832312828727648	3.0989243692443	1.015165069164733	0.7588467334769473	3.105576661548159	1.067829454019581	0.7254837241488606	3.310056447930044	1.734916422452919	0.6802861180426426	3.393529821563696	1.704429461822908	0.578230893900636	3.444212459048516	1.414778116076236	0.5381624603144576	3.364473627744287	1.196678910613239	0.4648796379019914	3.34061447749858	1.097644499352681	0.4767619663937875
54	1.766667	3.281134063556502	1.206269066616349	0.6842249882915399	3.26883276854953	1.394005483515137	0.6831563075239261	3.26581448841801	1.544281293297028	0.6883908039750608	3.28802472722779	1.771242942798839	0.706233655729411	3.262028096481333	1.733788550086729	0.7301711815516144	3.155840006365798	1.69728951230237	0.8291071755143413	3.152678633515654	1.407226118098857	0.8543410845159711	3.074631591425462	1.189939217340974	0.7705899422657759	3.119973968201382	1.112835508957325	0.7783000542103868	3.096961175374174	1.014121688423588	0.7552399847249159	3.104200986971885	1.067263400811622	0.7217485042707528	3.308238609602621	1.733419789133721	0.6779685728334369	3.394126120108954	1.703381790041387	0.577341084738991	3.445853714788158	1.413919652859926	0.5380671453791367	3.363079845446603	1.196904342279468	0.4640559553967085	3.341334842794403	1.096819963059303	0.47579985961273
55	1.800000000000001	3.280918331554347	1.204996091824197	0.683026785048823	3.26854053266736	1.392556236711212	0.6817565928527315	3.265155919685811	1.542700380851772	0.6866932168536157	3.285534371821871	1.769689984772544	0.7034004185723731	3.259413398457424	1.732256147765961	0.7273178396023424	3.151876972192162	1.695895835631702	0.8258039988388719	3.148774059912645	1.406188378130915	0.8514050076846732	3.072536739339386	1.188933801173516	0.7662841429192138	3.118541459618846	1.112432802054984	0.7730619836962533	3.095302545085535	1.013159845744367	0.7513652902311061	3.103106958120312	1.066882647500587	0.7178157581527922	3.306465358050818	1.731858427175049	0.675568138131341	3.39484352236583	1.702312285011079	0.5763635072315934	3.447860698723579	1.413020474848573	0.5379331113424259	3.362336212859002	1.197135622203775	0.463189690519188	3.342261745119697	1.096232878014875	0.474770599617008
56	1.833333000000001	3.280794952854211	1.203687876089687	0.681784142467334	3.268336275465493	1.391063441270141	0.6803144640299181	3.264599144834879	1.541068679286963	0.6849481334518986	3.283065023726006	1.768066543155239	0.7005002590748155	3.256823281552124	1.730648403140171	0.7244065635265884	3.14795571160891	1.69442244823986	0.8224842695689883	3.14492566617689	1.405084141663239	0.848428100525128	3.070456574831737	1.188017982146661	0.7618560724555096	3.117173363940763	1.112225981185646	0.7675570787687189	3.094054283127726	1.012344366226524	0.747245302126783	3.102378750540744	1.066736214605882	0.7137215040104207	3.30473556392228	1.730238383904873	0.6730984065433311	3.395639381153521	1.701226537001393	0.5752953457806284	3.450262372021611	1.412080407314488	0.537748903990696	3.362240634318924	1.19736227191123	0.4622888636730583	3.343244600057577	1.095896598847773	0.4736849469193941
57	1.866667000000001	3.280772428115089	1.202346337997451	0.6805111862306505	3.268221283847811	1.389530717624758	0.6788452500561138	3.264138224777256	1.539391407119636	0.6831710883213092	3.280620659194267	1.766378640107276	0.6975524315943891	3.254268543120317	1.7289705445182	0.7214578882946457	3.144111555495308	1.692871635018472	0.8191706904458596	3.141210010052462	1.40391189886636	0.8454381681572614	3.068446978861871	1.187197747923826	0.7573508067949786	3.115924290934857	1.1122329278188	0.7618379064392192	3.093318699484218	1.011736348938022	0.7429108820873697	3.102101803523262	1.066880921169619	0.7095091049025273	3.303042966103005	1.728566013512159	0.6705754873412527	3.396458991323531	1.700127437044961	0.574136280259775	3.453026795644813	1.411099022197632	0.5375028013006172	3.362664841533217	1.197572037955049	0.4613635195889023	3.344108580905691	1.095808592628732	0.4725553245545653
58	1.9	3.280849359684025	1.200971638060671	0.6792235699125708	3.268188786297722	1.387959431404598	0.6773658636527863	3.263759125618233	1.537670977627086	0.6813791347309044	3.278201217752023	1.764628566513982	0.6945779490133879	3.251755711504147	1.72722453995081	0.7184939643006765	3.140376165483211	1.691242073827698	0.8158867096389496	3.13769650777348	1.402667758174254	0.8424650517255531	3.066561945277759	1.186467088532679	0.7528185872622305	3.114844819082825	1.112452019103416	0.7559682759591542	3.093191205525139	1.011366247992222	0.7384014555874253	3.10234891192609	1.067358463208965	0.7052281738255445	3.301376259290972	1.726843787880852	0.6680173028613446	3.397237831945809	1.69901066135148	0.5728884548588424	3.456026060153662	1.410075370455015	0.5371833750022511	3.363375517867706	1.197749784364762	0.4604249209671447	3.344718094376074	1.095947416868363	0.4713983068645584
59	1.933333	3.281015427703443	1.19956046739964	0.67793805558659	3.268225737918054	1.386346755044626	0.6758940414874308	3.263443276127979	1.535904831445479	0.6795899744699696	3.275803587589321	1.762812577551388	0.6915982562911815	3.249287985342359	1.725406783900365	0.7155372711947745	3.136776511953732	1.68952762004997	0.8126552371869481	3.134443384454396	1.401344305063121	0.8395388020799572	3.064847893323478	1.185803201521896	0.7483125622718292	3.113974234816983	1.11285402622408	0.7500201002752425	3.0937527846602	1.011210980562574	0.7337640957117176	3.103168410666235	1.068178359085198	0.7009330354029414	3.299720922653924	1.725068063225639	0.6654423840299025	3.397907780599947	1.69786419448957	0.5715556306950421	3.459108022202265	1.409007890805027	0.5367790640405796	3.364194071395574	1.197876868505335	0.459485699266629	3.344990946979279	1.096274036825419	0.4702350713838263
60	1.966667	3.281252120068125	1.198107611081589	0.6766717259256559	3.2683148760605	1.384687449188847	0.674447472450311	3.263170912048695	1.534087429087719	0.6778210443201786	3.273425687667385	1.760923188402317	0.6886345063457767	3.246868515076071	1.723510474350539	0.7126098968100114	3.133336327557307	1.687721569843588	0.8094982065116497	3.13149968815317	1.399934602800784	0.8366887137455313	3.063343619061798	1.185176948411636	0.7438873008546756	3.113337585856368	1.113389706368127	0.7440719841380183	3.095054704848115	1.011204269064103	0.7290518423884762	3.104589136874361	1.069326061175569	0.6966815714720119	3.298063901035574	1.723231195103142	0.6628690908824073	3.398405904348579	1.696669993686029	0.5701422064872238	3.462141810330157	1.407894687585286	0.5362754699593584	3.364984273761576	1.197932587999774	0.4585578126645415	3.344863744441699	1.096739516744963	0.4690869005623744
61	2	3.281535146203288	1.196608771835216	0.6754415840079571	3.268436989362598	1.382976841209796	0.6730432939442196	3.262922656001898	1.532213423885451	0.6760888625623652	3.271068409399029	1.758952587739291	0.6857073561593002	3.244501820139708	1.72152895220261	0.7097332280872019	3.130077066350277	1.685819372642027	0.8064363254177426	3.128903993715382	1.398434588615609	0.8339424086016126	3.062080973216228	1.184557000948719	0.7395973630883607	3.112947748828977	1.113998315922514	0.7382056055431764	3.097109581965778	1.011260852873055	0.7243205252393734	3.106632093071223	1.070771555126376	0.6925326985597891	3.296395978277359	1.721324935775476	0.6603153910866771	3.398681046264561	1.695407235405153	0.568653399711839	3.465015112953632	1.406733933722032	0.5356577710942177	3.365682426698673	1.19789519603061	0.457652305821976	3.344351881934956	1.097288766550105	0.4679750526731429
62	2.033333000000001	3.281840442639761	1.195061347743542	0.6742637447583606	3.268573903404312	1.381211550004897	0.6716974850794178	3.262680880528508	1.530278405410625	0.6744086877827932	3.268734889220871	1.756893659569079	0.6828358732657109	3.24219338849933	1.719456828398166	0.7069269431928349	3.127017511620527	1.683817911077494	0.8034880523033189	3.126681176818168	1.396842942204035	0.8313251058941789	3.061083032607277	1.183906675658619	0.7354964802473992	3.112805193813994	1.114604503475162	0.7325046342331492	3.09988406303852	1.011295222560802	0.7196279626125577	3.109302553379576	1.07246735101079	0.6885454308878786	3.294711336885149	1.719341292988951	0.6577979291274197	3.398695546017656	1.694053158017079	0.5670950668212732	3.467652865300712	1.405523805509328	0.5349157061528269	3.366257200311672	1.197743296347634	0.4567800952266715	3.343504074436324	1.097864483247758	0.4669184970476354
63	2.066667000000001	3.282144661035016	1.193463401762141	0.6731530308486996	3.268707484526346	1.379389270252367	0.6704247323127519	3.262429489562261	1.528279389625453	0.6727949159521347	3.266427151935047	1.754741918144834	0.6800380664092197	3.239947077817956	1.717291362407911	0.7042094879332748	3.12417249399192	1.681716343386037	0.8006700152124845	3.124839376975602	1.395159733139407	0.8288598240374772	3.060354962712055	1.183184574427948	0.731636125356854	3.112894612591662	1.11511772165728	0.7270534071748057	3.103291670086486	1.011209524813676	0.7150354889933062	3.11255783728106	1.074332580976974	0.6847771231480313	3.293004423592245	1.717274490598223	0.65533257231938	3.398420014091511	1.692586340891179	0.5654742588452495	3.469988938640516	1.404262840907634	0.5340403052707375	3.366661312679702	1.197457092214927	0.4559501243877599	3.342347368819627	1.098412211719035	0.4659343937222033
64	2.100000000000001	3.282422983598951	1.19181419788505	0.6721231250696793	3.268815751698761	1.377509208562223	0.6692384176212005	3.262148706804729	1.526215230247699	0.6712610193634675	3.264145065691503	1.752495690783338	0.6773313272076996	3.23776342222433	1.715032689024627	0.7015983314749314	3.121549788147564	1.679517031164852	0.7979968482933241	3.123366353956592	1.393387448874936	0.8265672348826857	3.059887036714257	1.182339763913983	0.7280657971626115	3.113192046358505	1.115432773067224	0.7219373191833814	3.107183869532423	1.010900675635882	0.7106076395703294	3.116299103636237	1.076250730153194	0.6812819647089743	3.291268273263634	1.715121163117892	0.6529349085615425	3.397833218574168	1.690987831511634	0.5638007327594906	3.47194730580128	1.402950213231593	0.5330259616031701	3.366843301954995	1.197018671609533	0.4551702569093742	3.340930294296601	1.098880574462962	0.4650428111017969
65	2.133333	3.282648819272699	1.190114717550579	0.6711866315734216	3.268872942671886	1.375572490915794	0.6681506982762837	3.261815199315997	1.524086939328132	0.6698195738861216	3.261886771042252	1.750156222902133	0.6747321290254992	3.235640260053695	1.712683971801499	0.6991096589834975	3.119151344426405	1.67722616516917	0.795480799747205	3.122237762954238	1.39153166333773	0.8244651796205882	3.05965692231198	1.181321039485029	0.7248316112442422	3.113661240279919	1.115441788905053	0.7172418675175948	3.111336772598496	1.010283145561577	0.7064113837470808	3.12036845765692	1.078069904566282	0.6781100074299181	3.289494581991668	1.712880497393097	0.6506200631895298	3.396920799701005	1.689241783607849	0.5620872525831924	3.473447208250828	1.40158565639335	0.5318741396913735	3.366759797597322	1.19641241714902	0.4544486569779654	3.339328897303637	1.099221889915533	0.4642671291398628
66	2.166667	3.282791597496682	1.188369052685667	0.6703547421901712	3.268849616201441	1.373583922782686	0.6671722734391257	3.261402702158137	1.521899767743353	0.6684819281084423	3.259645705922288	1.747730333600042	0.672255639287799	3.233570284968735	1.710253791251284	0.6967579788886205	3.116973283613826	1.674853244774931	0.7931316675433163	3.121420017207614	1.38960026319743	0.8225686274008771	3.059624151166319	1.180095712748619	0.7219729630127858	3.114245369605962	1.115059296167557	0.7130486201233653	3.115450864758	1.009323953757209	0.7025135280521396	3.12454018370877	1.079595730793207	0.6753046240718039	3.287671345133924	1.710556961935741	0.6484023479089638	3.395670728495887	1.687337754758367	0.5603490801076403	3.474410741717139	1.400169821442965	0.5305941339989866	3.366346427271135	1.195626271322471	0.4537944682128118	3.337579186050324	1.099396090763554	0.4636312330593869
67	2.2	3.282817681963503	1.186585000663146	0.6696372804446684	3.268714197162501	1.37155280838804	0.6663124931063242	3.260883505747505	1.519664214210514	0.6672582905803739	3.257412760468687	1.745231736476553	0.6699158817264211	3.231542863145962	1.70775743554933	0.6945562363136467	3.115006717837838	1.672412785692032	0.7909568136381977	3.120870684212624	1.387604747616147	0.820889510512494	3.059729134922804	1.178657065752228	0.7195213716206698	3.114873953823595	1.114235565422788	0.7094318943090721	3.119162818226824	1.008050324868906	0.6989775355152065	3.128538004090191	1.080627527712851	0.6729009335049208	3.285785151496127	1.708161547326231	0.6462954578204902	3.39407376070892	1.685271472075099	0.558603808613173	3.474759361481725	1.398704487922421	0.5292009423697548	3.365507922448699	1.194652072893044	0.4532176673815932	3.33567539810286	1.099370773628771	0.4631597374178101
68	2.233333	3.282696030966752	1.184771502121687	0.6690422143585705	3.268438071973774	1.369490102038919	0.6655786204839246	3.260232863170094	1.517392877839934	0.6661566675682027	3.255177754524891	1.74267736888634	0.6677242993370429	3.229545258055828	1.705213060453757	0.6925144222723882	3.113237388162778	1.669921437927696	0.7889600178888849	3.120541915651117	1.385557703899083	0.8194355273373694	3.059903929657727	1.177015402688919	0.7174985084568131	3.115474342673058	1.112953451641954	0.7064482004957872	3.122121605167778	1.006505665442064	0.6958551656714788	3.132127517316633	1.081035359180035	0.6709257768035475	3.283823878567343	1.705708446192912	0.644311129641436	3.392134522210627	1.683043180439905	0.5568706164770784	3.474439290625825	1.397192201005762	0.5277143882088138	3.364147925883747	1.193485470541638	0.4527273328505183	3.333614034964755	1.099121001809771	0.462874667320358
69	2.266667	3.282399612935957	1.18293819371565	0.668575833320494	3.267996847124455	1.367407879370977	0.6649760183180259	3.25942969989803	1.515099844275368	0.6651829815541975	3.252931905746236	1.740086562260029	0.665689807788054	3.227564929187889	1.702641014600829	0.6906396832138364	3.111646880844767	1.667397955301115	0.7871415319796784	3.120381673970717	1.383473005245604	0.8182101450578562	3.060076788862975	1.175195395047497	0.7159164392951864	3.115975790324563	1.111227400308156	0.7041342892364402	3.124019631108561	1.004745762114795	0.6931852422168403	3.135128661190356	1.080761509264048	0.6693965779715391	3.281778759432159	1.703214151381538	0.642459144957262	3.389870444902569	1.680658321908286	0.5551692632894448	3.473419766447872	1.395636460937663	0.5261605250089897	3.362193168894097	1.192126066300482	0.4523316324119016	3.331409792961153	1.098629594244714	0.4627945677204418
70	2.300000000000001	3.281907085409347	1.181096084074292	0.6682427723401118	3.267370394256187	1.365319996373942	0.6645080926325774	3.258456276396817	1.512801409711955	0.6643411263855014	3.250668120075364	1.737481812931913	0.6638191120839135	3.225590031189868	1.700064517958412	0.6889366153729574	3.110213792809136	1.6648643672653	0.7854984002445889	3.12033789497917	1.381366597315342	0.817212444385549	3.060178408350122	1.17323311391198	0.7147780086215005	3.116312983999178	1.109099229300286	0.702508015680099	3.124644815390713	1.0028455359966	0.6909947619848029	3.137409675575534	1.079808221370425	0.6683211893484371	3.279644241185279	1.70069829029383	0.6407475786817275	3.387309705879095	1.67812915913502	0.5535200372172565	3.471690876801439	1.394042025465734	0.5245693942279184	3.359611822200856	1.190577733773412	0.4520377804553591	3.329113187216153	1.097887946954559	0.462935021807538
71	2.333333000000001	3.281201231626636	1.179257515818451	0.6680458228245734	3.266542186874307	1.363242035436975	0.664176176201448	3.257297793796288	1.510515986846556	0.6636327639077484	3.248380879666802	1.734888589383809	0.6621164775492265	3.22360949310749	1.697509414650308	0.6874070592385867	3.108913538852182	1.662345922241531	0.7840241700209002	3.120358421245874	1.379256740594087	0.8164369918230686	3.060144454346084	1.171172889257139	0.7140773681860273	3.116426060274336	1.106635402271519	0.7015692334456954	3.123887945713691	1.000898651716403	0.6892993438247008	3.138880997932517	1.078229040196632	0.6676984172524469	3.277417583730155	1.69818351230524	0.6391825494158949	3.384486059359699	1.675474553600057	0.5519427711323065	3.469254168041958	1.392414656534338	0.5229732997076655	3.356395677999575	1.18884866302469	0.4518517956499961	3.326778990860112	1.096896725372202	0.4633078324536259
72	2.366667000000001	3.280266502920103	1.177436019745242	0.667986163277595	3.265496946505213	1.361191012258781	0.6639798487420735	3.255939101929363	1.508263633415263	0.6630575576209448	3.246063146162788	1.732334486764108	0.6605838267095323	3.221610392210108	1.695003427356915	0.6860502491940027	3.107716820575955	1.659870280378808	0.7827091081068053	3.120390513045113	1.377163834687545	0.8158741722835209	3.059919321167132	1.16906042649648	0.7138014241586936	3.116260537447837	1.103918425790222	0.7013012120107918	3.12173681271804	0.9990038165819133	0.6881039020751787	3.139487137471803	1.076113800098796	0.6675186433708135	3.275095220561463	1.695694686512501	0.6377682974781191	3.381430296682683	1.672718722040383	0.5504566082722674	3.466125016501778	1.390761167931575	0.5214067265614475	3.352573492221665	1.186951055378797	0.4517787339723953	3.324453468341988	1.095663961321091	0.4639196281104662
73	2.4	3.279091970720785	1.175644815590589	0.6680631737278098	3.264222344857966	1.359183247270207	0.6639168733864189	3.254364717902337	1.506063315996898	0.662613053217375	3.24370357271095	1.72984536827124	0.6592208569363142	3.219576220111125	1.692572065420969	0.6848629391546779	3.106589510346976	1.657461161855996	0.781540421392353	3.120384749438325	1.375105776968359	0.8155107152588071	3.059464265077673	1.166929565287361	0.7139310026886959	3.115772960109445	1.101022367659761	0.7016721658741001	3.118274576496946	0.9972255957373466	0.6874037747256294	3.139212503833579	1.073571626589504	0.6677662559999128	3.272669728768911	1.693255648403411	0.6365072086712983	3.37816065945923	1.669889376645354	0.5490794226128336	3.46233437545779	1.389089474231093	0.5199005766625464	3.348227127657073	1.184900743041133	0.4518218957950189	3.32216696710483	1.094202588558772	0.4647682597232497
74	2.433333	3.277670162981519	1.173895031890314	0.6682742910678549	3.262708799203642	1.357232301839548	0.6639829424859411	3.252559394025759	1.503930572401612	0.6622942659094101	3.241286930621105	1.727442458886651	0.6580243595642019	3.217487446691666	1.690235814395091	0.6838388540629442	3.105494103883721	1.65513570182574	0.7805020874474874	3.120291468426101	1.373095840966329	0.8153298371259191	3.058748440583158	1.164797710555123	0.7144417297225882	3.114920739349443	1.097997323299396	0.7026377428136311	3.113637753491462	0.9955624023551636	0.6871856731710257	3.138063500348872	1.070690765191489	0.668420734227269	3.270130161682636	1.69088640086368	0.6353990681549155	3.374683765002012	1.667015158235118	0.5478266721264107	3.457906181358597	1.387407985989517	0.518480776118794	3.343434881016915	1.182716406836972	0.4519826003365111	3.319872624779493	1.092526815482051	0.4658425455850532
75	2.466667	3.275998368237242	1.172197622971658	0.668614824373864	3.260953083450518	1.355350829956935	0.6641712289783532	3.250515050894263	1.501879387530306	0.6620932687599648	3.238800648242322	1.725144016340612	0.6569877420084458	3.215327477287498	1.688012022091443	0.6829683092030936	3.104394692529267	1.652908231322368	0.7795749624186735	3.12006099000579	1.371146606216826	0.8153110713133561	3.057746988259768	1.162677432672323	0.7153040782428575	3.113670444064027	1.094888894255518	0.7041438637169914	3.108029183720753	0.9939723195141534	0.687427542550164	3.136070509525902	1.067549112653879	0.6694567766744299	3.267469305792038	1.68860466730624	0.6344404943669734	3.371008626360402	1.664125302799606	0.546710570212141	3.452837209466146	1.385725508804972	0.5171693048087839	3.33824958954617	1.180419304757565	0.4522598634153301	3.317474911959514	1.090650299474363	0.4671258346517729
76	2.5	3.27407994199799	1.170564272465843	0.6690775083581414	3.258957169824387	1.353551358822233	0.6644718654548271	3.248230148778459	1.499923004012369	0.6619990378605966	3.236233972283378	1.72296606598724	0.6561008248697391	3.213081779736154	1.685915716120915	0.6822380540045612	3.103257109112456	1.6507922687663	0.7787370247234328	3.119647931682774	1.369271911493314	0.8154300733066276	3.056444139207469	1.160583646409236	0.716482970830605	3.112004865651062	1.091744855297596	0.7061284345768594	3.101720504543485	0.9923879755228564	0.6880982909784664	3.133289250998608	1.064222958406369	0.6708433019647626	3.264682977022168	1.686426583252606	0.6336247041508499	3.367148471678551	1.661248082015409	0.5457402428236271	3.447125567437063	1.384051170551896	0.5159860786263921	3.332712600504701	1.178032985559564	0.4526510637170328	3.314819791443444	1.088587348469789	0.4685951442444782
77	2.533333000000001	3.271924028456095	1.169007862838057	0.6696524629023451	3.25672804157267	1.351846724554262	0.6648720360017861	3.245708996784714	1.49807429619242	0.6619974951248748	3.233579172970146	1.720922732830193	0.65534990113612	3.210738901599832	1.683960063979944	0.6816313796039781	3.102048524614549	1.648801263257987	0.7779633947509753	3.119013100425145	1.367488147244958	0.8156588156574435	3.054836737586116	1.158539820266888	0.7179380265523871	3.109935894018742	1.088628756397219	0.7085240129267011	3.094996178396847	0.9907694350402562	0.6891576501286097	3.129801232060157	1.060799664379399	0.6725430530696825	3.261770827447396	1.684366912836241	0.6329415033632591	3.363120293745062	1.658411468467058	0.5449211164350554	3.440798712320054	1.382394174375813	0.5149523358582726	3.326799601530292	1.175584628329452	0.453152688315699	3.311786345678934	1.086360768974129	0.4702280080295398
78	2.566667000000001	3.269545391920194	1.167542356787503	0.6703270099841989	3.254279057661239	1.350250341889512	0.6653561581218205	3.242962744572655	1.496346300010567	0.662071732325628	3.230833398386977	1.719027323344797	0.6547182186563505	3.208292258578553	1.68215741325748	0.681128620742222	3.100739535769641	1.646949404686551	0.7772269361996205	3.118129874696504	1.365813854790453	0.8159654190607952	3.052935833381667	1.156577710297435	0.7196233427620485	3.107496527831301	1.08561598164682	0.7112575552893369	3.088100848377078	0.989115805394458	0.6905564963344691	3.125709465383047	1.057382808103421	0.6745120909217335	3.258737995656347	1.682439968085663	0.6323776514801046	3.358949053329604	1.655644340204094	0.5442550339963642	3.433939468282095	1.380763916107445	0.5140899711874438	3.3204408738025	1.173105096014383	0.4537604100984948	3.308306151511358	1.084002975658166	0.472004825055415
79	2.600000000000001	3.266966575354559	1.166179939162612	0.6710852356261676	3.251630828038508	1.348773481571815	0.665905482687197	3.240009516520494	1.494749588269328	0.662201676985426	3.228000616750154	1.717290072293807	0.6541862132520787	3.205741320144711	1.680516782280498	0.680707321419952	3.099304056647458	1.645248940670715	0.7764984637613089	3.116982036601363	1.364266002071262	0.8163138921195092	3.050764865154719	1.154727316542806	0.7214866266703238	3.104735830275164	1.082778137641176	0.7142493678070498	3.081230387016698	0.9874555161299714	0.6922369672221045	3.12113691213622	1.054078750975884	0.676699519821704	3.255597323256514	1.680657432388611	0.631916990495514	3.354674286729992	1.652975529123299	0.5437401253008657	3.426674392754348	1.379169775419768	0.5134199956218416	3.313652069259883	1.170625744715296	0.4544679966723348	3.304373937765055	1.081550691101174	0.4739059697610472
80	2.633333	3.264215919849528	1.164931323622006	0.6719083971503717	3.248807985868307	1.347425511283628	0.6664983775401915	3.236871205005056	1.493292522285196	0.6623643783821154	3.225088093458169	1.715718365189074	0.6537315189005806	3.203088847583002	1.679044217296839	0.6803423835020526	3.097719247830428	1.643710746846589	0.77574715820238	3.115556157849366	1.362860212147257	0.816664893093172	3.048346821427584	1.153014976202832	0.7234715685197071	3.101699219518018	1.080170307588222	0.7174183133765105	3.074508351535309	0.9858362916753154	0.6941375620521122	3.116190115896946	1.050960647236834	0.6790506153444565	3.252365129358009	1.679028474459715	0.6315403723639307	3.350340318654335	1.650432207245632	0.5433703037868293	3.419149214370346	1.377620590636814	0.512959684555039	3.306504706459847	1.168177482813774	0.4552657178380353	3.299997698160275	1.079045909190693	0.4759079584891538
81	2.666667	3.261327698768217	1.163805896284203	0.6727748549639314	3.245839168478352	1.346213811590809	0.667110232341148	3.233573899280092	1.491981016420244	0.662533998234442	3.222106917489317	1.714316173687428	0.6533288901613656	3.200341625715864	1.677742412068183	0.6800060955284238	3.095967251270178	1.642343879970453	0.7749409130592442	3.113842396831665	1.361610980999981	0.8169762740561033	3.045704114142769	1.151465635127625	0.7255186451049165	3.09842529966912	1.077831713563728	0.7206836709146069	3.067996864946062	0.9843242967874987	0.6961947947661171	3.110953366187345	1.048071885047123	0.6815076580869431	3.249061463550517	1.677559129192737	0.6312254753684703	3.345994530955067	1.648038841704545	0.5431345437137292	3.411522704764857	1.37612458569112	0.5127178503384835	3.299099839905213	1.165790509735701	0.4561394192920827	3.295141736984614	1.076536870063299	0.4779852463512722
82	2.7	3.25834046586077	1.162808944347118	0.6736599803597029	3.242754588421884	1.345141056229576	0.6677136702685261	3.230144042247395	1.490815796438096	0.6626822004246412	3.219066489663921	1.713081356063659	0.6529510068075643	3.197505768263907	1.676607589224528	0.6796688750773132	3.094032927033534	1.641149998475951	0.7740470534795542	3.111832443796231	1.36052530788518	0.8172037137069891	3.04285522003815	1.150086970084351	0.7275655471399578	3.094948292144782	1.075772498129749	0.7239634853053311	3.06172800162706	0.982961262772042	0.6983424205883617	3.105499863178366	1.04542358751567	0.6840095485700912	3.245704294343478	1.676249959681496	0.6309475399852327	3.341681764810158	1.645817365209311	0.5430179425259264	3.403941588191676	1.37468935024712	0.5126936836839987	3.291551268128112	1.163493739133019	0.4570710045515878	3.289783527375653	1.074072829367277	0.4801111182584336
83	2.733333	3.255295153513869	1.161944316565765	0.6745364244638764	3.239586745160683	1.344208356122451	0.6682789238528872	3.226610321053209	1.48979596556217	0.6627784360347935	3.215975497400421	1.712009871810837	0.6525686897725916	3.194587687529531	1.675633737326172	0.6792995268634289	3.091905797266419	1.640125203659645	0.7730326034287145	3.109518657973875	1.35960412867735	0.8173014072687631	3.039813212654279	1.148879928397578	0.729547279633571	3.091296056717719	1.07399352250382	0.7271734895675058	3.055710017890966	0.9817722850297126	0.7005105849245211	3.099900065297325	1.043016079516371	0.6864914710578262	3.242310785434053	1.675100036181584	0.6306795514733545	3.337444304826884	1.643788631650936	0.5430014792029828	3.396557413204476	1.373321619922786	0.5128788461535956	3.283981599368123	1.161314948839174	0.4580390984932572	3.283982475964302	1.071705150477366	0.4822575490140816
84	2.766667	3.252235025757948	1.161214788401811	0.6753738445894273	3.236372518995214	1.343415810091807	0.6687739226829877	3.223008621911875	1.488919770084347	0.6627904270277785	3.212846619212822	1.711096612097256	0.6521510519954282	3.191598280269384	1.674813701351535	0.6788654802022782	3.089582185325175	1.639262090357904	0.7718645807775842	3.106896753611326	1.358844262354541	0.8172221952812121	3.036591782103955	1.147846181127082	0.7313954646100738	3.087500597513108	1.072502737577055	0.7302252581531474	3.049951615226444	0.9807811584926732	0.7026252505017653	3.094238163774321	1.040865736815321	0.6888838430788126	3.238902609765533	1.674107512582023	0.6303924018212131	3.333326173902414	1.641971471806185	0.5430614673454659	3.389550969218183	1.372027189618301	0.5132584697069357	3.276538779122778	1.159280411327532	0.4590193971311989	3.277870586525174	1.069485931576193	0.4843946800201277
85	2.800000000000001	3.249202905848775	1.16062177668385	0.6761392613444452	3.233150213223806	1.342762088592437	0.6691646416272118	3.219379527625552	1.488184117111863	0.6626846306280354	3.209697260932481	1.710334907056879	0.6516663072179465	3.188553357148575	1.674138723391861	0.678333552805331	3.08706538619084	1.638550038535431	0.7705106541906674	3.103971090872918	1.358238530351344	0.8169175759789205	3.03321432155121	1.146983557794018	0.7330387489742441	3.083608871459758	1.071311961120277	0.7330255959177764	3.044478704509106	0.9800068233333026	0.704607606891224	3.088620488502035	1.039005745007959	0.6911117117811917	3.235505958931497	1.673269078858523	0.630055631047141	3.329375114113924	1.640382027241018	0.5431706843747662	3.383084529300298	1.370810809468206	0.5138116954114299	3.269377003583988	1.157414114982966	0.4599857957780072	3.27160086214559	1.067465849023604	0.4864933989797736
86	2.833333000000001	3.246238474939701	1.160164287518366	0.6767981389650635	3.229956089250516	1.342243542463017	0.6694162794698568	3.215762439110773	1.487583706759798	0.6624272397486145	3.206546782189692	1.709716034230441	0.6510828823114626	3.185471061592508	1.673597959339841	0.6776710144176381	3.084365006446558	1.637973893088293	0.7689398192279745	3.100756839844944	1.357773309477677	0.8163379293462025	3.029721109059317	1.146272812243571	0.7344039034386463	3.079687417601426	1.070416893190178	0.7354782350097493	3.039342796225603	0.9794396745310532	0.7063748775384158	3.083178904663602	1.037469486496431	0.6930960230628699	3.232147566256216	1.672579305114993	0.6296385377741044	3.325630549406689	1.639031729548183	0.5432994270034212	3.37725406707619	1.369675654702028	0.5145156923797858	3.262629147231622	1.155736363402798	0.460911012004232	3.265357024962298	1.065686861783932	0.4885266230897129
87	2.866667000000001	3.243377413138634	1.159839156251592	0.677315653938548	3.226824117123274	1.341855013271898	0.6694945693382978	3.21219439302377	1.487112266433702	0.661985376640553	3.203417417611079	1.709231268312833	0.6503701717580271	3.182372458973355	1.673180840154864	0.6768464112323395	3.081497068772959	1.637516040440534	0.767123076950742	3.097274038059577	1.357430102742402	0.815434335403205	3.026156623762984	1.145684169073425	0.7354179549934167	3.075802242753168	1.069791114592978	0.7374884570660047	3.034601382755471	0.979026979898182	0.7078438766592579	3.078036027365746	1.036250018632532	0.6947562310669769	3.22885531028693	1.672032119981212	0.6291109928854339	3.322127174665902	1.637927704458466	0.5434166739718461	3.372099918697609	1.368623345105327	0.5153461260075495	3.256387478042573	1.154263873157469	0.4617673672627365	3.259316243137623	1.06417579737373	0.4904675203482244
88	2.9	3.240651192014752	1.159642310684681	0.6776571970296473	3.223786715650164	1.341591151116464	0.6693663942967056	3.208711708755136	1.486763975212475	0.6613278433625823	3.200334809815371	1.708873275324833	0.6494991127486619	3.179282077298625	1.672878553134904	0.6758301629615626	3.078485034409376	1.63715730181197	0.7650340597579817	3.093547567478815	1.357186692964681	0.8141595302375777	3.022564487316876	1.145181665665951	0.7360094958272416	3.072010851313057	1.069393131557763	0.7389645026954176	3.030297647930352	0.9786954493860416	0.70893212050262	3.0732958774818	1.035297594969981	0.6960113923193518	3.22565908451686	1.671622144991184	0.6284440495877242	3.318896253186824	1.637072797388539	0.543490913295125	3.367623795993782	1.367654025150777	0.5162764550648063	3.250741797711643	1.153009828759943	0.4625265282134678	3.25365811064005	1.06294200211663	0.4922880329978447
89	2.933333	3.238085481068175	1.159567706372948	0.6777885336389129	3.220873143333342	1.341444828834919	0.6689998173073984	3.205349333960519	1.486531445207417	0.6604251575308605	3.197324667766204	1.708633157076607	0.6484421560004351	3.176225155959467	1.67268100846436	0.6745945277200653	3.075357253430056	1.63687519017263	0.7626488458586129	3.08960995175905	1.357016617254967	0.8124680494227738	3.018989593682364	1.144724512917533	0.7361090248194064	3.06836208711957	1.069169170887822	0.7398182012503233	3.02646079713573	0.9783648696627458	0.7095577106661066	3.069043960012499	1.034532447028475	0.6967801277727466	3.22258767316737	1.671342142312622	0.627609937025942	3.315965313923378	1.636465532214783	0.5434903831075397	3.36379703059094	1.366766220960528	0.517277585132085	3.245761490415417	1.151984450704718	0.4631603470735297	3.248489735064509	1.061981825534714	0.493961453284861
90	2.966667	3.235702057429478	1.159606930244429	0.6776757721682998	3.218110930208675	1.341406745109445	0.6683640066826091	3.202141053034375	1.486405258472478	0.6592493688903124	3.194415374708757	1.708500183228837	0.6471734391322796	3.173229614844645	1.672576509673197	0.6731137693572401	3.072145767356853	1.636645602284952	0.7599460938684585	3.085501012055841	1.356891279713444	0.8103166679391394	3.015480006819224	1.144269988294294	0.7356493278495836	3.064905389070829	1.06906735988687	0.7399634681888416	3.023123473686668	0.9779659083368668	0.7096384999299471	3.065354878318172	1.033882465046058	0.6969803767123943	3.219671258557502	1.671182712334409	0.6265821223705809	3.313359882278978	1.636100530934552	0.5433823701165585	3.360594340423237	1.365956970304469	0.5183163927239411	3.241522556106392	1.151195703207029	0.4636392874219101	3.243911044252534	1.061284645903288	0.4954597302432194
91	3	3.233518811524914	1.159749353675635	0.6772858840855118	3.215525405876168	1.34146561128204	0.6674297106777113	3.19911989869883	1.486374276159249	0.6577746663400783	3.191636601820295	1.708462059112176	0.6456690980501673	3.170324945073907	1.672552086255454	0.6713645451816633	3.068883923305866	1.636445325272379	0.7569074492389225	3.081268724023665	1.356783844405901	0.8076658568158461	3.012089446891819	1.143784100674508	0.7345669354488695	3.061693123818753	1.069051703735716	0.7393176787168171	3.020322269961924	0.9774615871884105	0.709093663376383	3.062283898609949	1.033296542481058	0.6965302606148296	3.21694031585791	1.671132530551286	0.6253356343249085	3.311099953893331	1.635969157587339	0.5431330457261559	3.357997617311646	1.365221965637285	0.5193532033816423	3.23810133167926	1.150649969506508	0.463932089736636	3.240018306828141	1.060839205752662	0.4967518974464021
92	3.033333000000001	3.231545796983636	1.159982241180725	0.676587343610534	3.213136931394249	1.341608013769061	0.6661696271692829	3.196316864280389	1.486425303186977	0.6559776034323666	3.189015321046182	1.708503942623491	0.6439072383033134	3.167538702882426	1.672592534481962	0.6693258498621998	3.065603958088835	1.636251867582292	0.7535172855603715	3.076970172503569	1.356670115859535	0.804479890354211	3.008880632619358	1.143243239216854	0.7328027400224177	3.058777477240101	1.069098276898776	0.7378024292167062	3.018091720482492	0.9768407521320257	0.7078441643468218	3.059865021189875	1.032746470449394	0.6953492575611679	3.214421981211063	1.671177584639445	0.6238471469452398	3.309197328721049	1.636058913627963	0.5427082267244725	3.355988054664758	1.364555425988285	0.520342983327627	3.235573153463001	1.150352142395352	0.4640067771048007	3.236899832069112	1.060634874985383	0.4978047625197604
93	3.066667000000001	3.22978645482111	1.160290562155408	0.6755509970576536	3.210962044682873	1.341818528656986	0.6645591776138792	3.193761521113586	1.48654341171943	0.6538377550107605	3.186576461796129	1.708609211958973	0.6418684039181364	3.164896798739226	1.672681215440769	0.6669795025587529	3.062336760272997	1.636043364803285	0.7497631601696823	3.072673831398848	1.356527860900304	0.8007274150098991	3.005927009431751	1.142631642803227	0.7303021866179209	3.056209397782411	1.069185309749169	0.7353443801731332	3.016461577166286	0.9761095564640504	0.7058129707028993	3.058111001348884	1.032215145060087	0.693358246403771	3.212141109478837	1.671301763910499	0.6220954933721342	3.307660861150272	1.636353630905655	0.5420742099306013	3.354579068471971	1.363950210059613	0.5212375628642076	3.234044957790053	1.150305739820857	0.4638314639433691	3.234697114575475	1.060661059074361	0.4985833754359596
94	3.100000000000001	3.228238594062225	1.160656688115492	0.6741512858343037	3.209014149430343	1.342079762104166	0.6625775663064375	3.191480580423974	1.486712065359459	0.6513383985424276	3.184344311020988	1.708760218111561	0.6395361560609737	3.162424165728726	1.672800923538338	0.6643107544216246	3.059110910180695	1.635798833102463	0.7456363285746472	3.068451105052271	1.356336270588194	0.796382322428026	3.003296885457317	1.141938390802539	0.7270165026869554	3.054021434479091	1.069290126671851	0.7318780552843639	3.015435024777136	0.9752742848843007	0.7029284551049403	3.057009673862964	1.031701009676654	0.6904808508112132	3.210121572611002	1.671487274320664	0.6200622469722649	3.306501878595535	1.63683294758822	0.5411987006658677	3.353807424209462	1.363397783509652	0.5219884688118314	3.233621253911671	1.150512867756831	0.4633755532996592	3.233595907897863	1.060906126200775	0.4990528846877609
95	3.133333	3.226891426602776	1.161059971784324	0.6723668073979575	3.207299439868882	1.342371524242673	0.6602079379345892	3.189491270142878	1.486911652881026	0.6484661008054625	3.182338655408107	1.708936372336636	0.6368968728289577	3.160140594918104	1.672932011088549	0.6613079744733804	3.055948642569017	1.6354991985504	0.7411311677272255	3.064369692303152	1.356077416923589	0.7914231911707829	3.001045709026455	1.141159923075988	0.7229027095639322	3.052222213704915	1.069392936203546	0.7273468448387258	3.014985517430479	0.9743479161219207	0.6991256357546716	3.056516658765335	1.031217108942531	0.6866443002896022	3.208381872532423	1.671712827524118	0.6177315787060894	3.305733415614765	1.637471425702394	0.5400517836287974	3.35368044769253	1.36288808909147	0.5225448651180272	3.234334287519581	1.150974477203412	0.4626098526076901	3.23373818116241	1.061358909317466	0.4991808378408333
96	3.166667	3.225723494169764	1.161475118172228	0.6701808608107728	3.205814443163236	1.34266856883294	0.657437817371373	3.187799666782147	1.487116690863809	0.6452112270258512	3.180573372952698	1.709110244019109	0.6339401228806315	3.158059105999551	1.673048590672686	0.6579629888997015	3.052863108430739	1.635124882917051	0.7362454002183901	3.06048816301644	1.35573567116158	0.7858341530290233	2.999214543521719	1.140297807424357	0.7179245989978588	3.050794015147179	1.069468562472489	0.7217050242706881	3.015053524230204	0.9733479197848632	0.6943476990875612	3.056545713920302	1.030778422839042	0.6817808787126836	3.206933905785796	1.671950023682868	0.6150907260685468	3.305369080507867	1.638235938912122	0.5386068366654035	3.354212246639676	1.362409554583348	0.5228526345076342	3.236173080581508	1.151690149619212	0.4615069296285472	3.235229244829479	1.062008479687171	0.4989371805219543
97	3.2	3.224701648487752	1.16187248982751	0.6675822431457712	3.204544420930942	1.342940858365457	0.6542597884393163	3.186399794557092	1.487296217526813	0.6415687704196181	3.179054335844062	1.709247939345251	0.6306590581947206	3.156183953956058	1.673119035382252	0.6542715284993527	3.049856278480707	1.634654878872018	0.7309805157170053	3.056843541153016	1.355296713046927	0.7796056334664972	2.997822039187146	1.139352943944107	0.7120533376943293	3.049690453133523	1.069482751096286	0.7149183892732899	3.015543335410984	0.972292005931696	0.6885475652248504	3.056970147899829	1.030401969772597	0.6758293239422906	3.205781177368378	1.672163644153071	0.6121304752117257	3.305419787527242	1.63908510372906	0.5368411608587826	3.355413521380825	1.361949195299428	0.5228528146543514	3.239076497974568	1.152657862561336	0.4600408707428124	3.238081477897452	1.062845182431577	0.4982934135020848
98	3.233333	3.223783277182446	1.162219090376671	0.664565465579715	3.203462998128315	1.343154658848352	0.6506715646276116	3.185271409175043	1.487415034775749	0.6375383868051276	3.177774682420095	1.709310800972331	0.6270506014393638	3.154506804518348	1.673107373473222	0.6502332909001948	3.046917600792055	1.634064344077388	0.7253413700866151	3.053448560782705	1.354743465167282	0.7727335301314328	2.996862166763186	1.138311281252326	0.7052670536743714	3.048836808672194	1.069373932081802	0.7069633698200305	3.016322756831209	0.9711721454125277	0.6816882125521468	3.05762677948554	1.030081100251605	0.6687354429003031	3.204913917889159	1.672313489264744	0.6088454260586456	3.305882442958553	1.639970801244019	0.5347363636090758	3.357305231943864	1.361492807164794	0.5224826458812497	3.242968003079332	1.153874153755471	0.458187819290275	3.24220019166931	1.063863635356359	0.4972244057807132
99	3.266667	3.22291518072145	1.162479097812268	0.6611311705374171	3.202528039122924	1.34327289363768	0.6466762457346067	3.184375093687374	1.487434101693696	0.6331248170389246	3.176705572772003	1.709255739043621	0.6231158304615038	3.152998982056031	1.672973274288347	0.6458523240992243	3.044019587656362	1.63332416629547	0.7193367076400236	3.050288083205724	1.354055777511358	0.7652200542266704	2.996299221761893	1.137143270560598	0.697551690004712	3.048125086379714	1.069054131975485	0.6978269455096822	3.017218989942323	0.9699507963871908	0.6737431783154315	3.058313224924892	1.029770321985275	0.6604538141851806	3.204299690654822	1.672355078647855	0.6052343936091348	3.306729738191635	1.640841764221957	0.5322791991346564	3.35990201542353	1.361025491507028	0.521679127299245	3.247788773901334	1.155334519061539	0.4559275753813861	3.247435394573575	1.065065063935878	0.4957081101998216
100	3.300000000000001	3.222031582682201	1.162614631708536	0.6572867713957409	3.201680114355895	1.343256161690968	0.6422828040412014	3.183650473624	1.487311687402519	0.6283381631200106	3.175795269301764	1.709036865717245	0.6188603197350899	3.151610269206964	1.672673606866155	0.6411373475427151	3.041116011008307	1.632402728297978	0.7129795162823898	3.04731339380726	1.353212091293128	0.7570744653455118	2.996058036797733	1.1358113902082	0.68890108269023	3.047409269365121	1.068425735456535	0.6875072563274285	3.018015508111759	0.9685740698038657	0.6646979776211461	3.058784240420506	1.029393335874271	0.6509494079138516	3.203882549922724	1.672241191058396	0.60130076116863	3.307913520828308	1.64164619016904	0.5294623147470723	3.36323596946983	1.36053207353909	0.520383030204893	3.253417733450539	1.157035248757297	0.4532455453435492	3.253620986384679	1.066460142300879	0.4937236096077537
101	3.333333	3.221048219716965	1.162587942680207	0.6530457447131105	3.200837983716827	1.343065332162643	0.6375053373489294	3.18301412449224	1.487006609490761	0.6231933613773976	3.174967200399001	1.70860939499121	0.6142937895691176	3.150267002270886	1.672166249610278	0.6361012336374654	3.038139265605751	1.631269142774644	0.7062858763993151	3.044439806471125	1.352192484782619	0.7483118645744463	2.996020539544076	1.134282486947202	0.6793148646659075	3.046503890160634	1.067400624362274	0.6760112446379959	3.018450194421646	0.9669977067867411	0.6545489383438456	3.05875530674552	1.028860184894798	0.640197506366615	3.203581039016214	1.6719256286917	0.5970522601269636	3.309357327369868	1.642334063391783	0.5262841680653462	3.367337145059838	1.359997349647473	0.5185434685055262	3.259658897747036	1.158973921422013	0.4501336991055663	3.260564567959387	1.068070306543552	0.4912529908183475
102	3.366667	3.219864653520125	1.162362029126249	0.6484281080735891	3.199899932682365	1.342662237078721	0.6323638039427689	3.182360419046126	1.486479053389923	0.6177111866149527	3.174121448066996	1.707930476679685	0.6094309091906418	3.148873681857901	1.671411044306353	0.6307618075703981	3.035002540123381	1.629894340377653	0.6992757086520205	3.041547725316394	1.350979336678221	0.7389541572766792	2.996027103316696	1.132528984996217	0.6687998644948515	3.04518910604657	1.065908393596605	0.6633547669878499	3.01822653879886	0.9651977327459509	0.6433044206305147	3.057909473445572	1.028068829314756	0.628186775804934	3.203289331863983	1.671363943790624	0.592501840821795	3.310952865354557	1.642857317633859	0.5227497873598912	3.372210489797238	1.359406291178622	0.5161210655395537	3.266267589870061	1.161148460979296	0.4465910133059409	3.268044770072834	1.069925883176412	0.4882839353350199
103	3.4	3.218361548043749	1.161902128337354	0.6434612878013531	3.198741562482657	1.342011497226493	0.6268849703055211	3.181559063780415	1.48569264548487	0.6119191736382699	3.173133540986489	1.706961715164588	0.6042919400715301	3.147311890134635	1.670372464362524	0.6251425007040373	3.031600002103447	1.628252156659351	0.6919734302158419	3.038477521624198	1.349557549418382	0.7290308563730038	2.995873126867753	1.130529069131869	0.6573709509533452	3.043220985736273	1.063908583689868	0.6495636961009116	3.017037379473064	0.963183662407832	0.6309844138312789	3.055913920764253	1.026928603792366	0.6149216851215157	3.202875524134924	1.670515678275696	0.5876684009804767	3.312553855928697	1.643169504099371	0.5188720326997905	3.377793317369754	1.358744196171465	0.5130895249436017	3.272943209951773	1.163556059920563	0.4426233620421385	3.275799173864948	1.072062819867099	0.4848083669339893
104	3.433333000000001	3.216393678974097	1.16117814454979	0.6381782122100078	3.197211106002285	1.34108310983077	0.6211005666199397	3.180452171829693	1.484617231302627	0.6058497863321711	3.1718535112062	1.705672152494423	0.5989013280024301	3.145438855240213	1.669022618136807	0.6192707442278068	3.027806577002756	1.626321543157507	0.684406275492316	3.035023555729794	1.347916204309583	0.7185764291697234	2.995308470353913	1.128269739138181	0.6450482652047382	3.040344375154223	1.061405184413817	0.6346705950952803	3.014594791559184	0.9610111533541263	0.6176174187588418	3.052435537938992	1.025381544580768	0.6004199172927323	3.202180595249803	1.66934725475265	0.5825754769132118	3.31397255656451	1.643226803172203	0.5146709614855219	3.383932544644972	1.357996840383537	0.5094352691367003	3.279321439351569	1.166193572526501	0.4382428374069909	3.283474962024367	1.074524058111687	0.4808235111957991
105	3.466667000000001	3.213789387249565	1.160165692886024	0.632616267283127	3.195128060332559	1.339853407348064	0.6150464091132775	3.178852648407179	1.483229831915697	0.5995397123768009	3.170104862734251	1.704039278892195	0.5932874098504098	3.143086764030186	1.667342119917433	0.6131776627846459	3.023479018041881	1.624087995342266	0.676604503091201	3.030938150751057	1.346050494956737	0.7076311343240641	2.994035904326618	1.12575809552465	0.6318580518984726	3.036293533431325	1.058463628768984	0.6187159434604506	3.010666515362849	0.9587801689788604	0.6032408904193417	3.047152510623727	1.023452307937859	0.584712479495149	3.201016830381624	1.66783309200482	0.5772508369446667	3.314975774719782	1.642989706342024	0.5101735514180676	3.390322796885166	1.357150793783226	0.5051567917944925	3.284969005417139	1.169057017708803	0.4334669900463242	3.290581430702177	1.077357316505354	0.4763305433563632
106	3.5	3.210351221562869	1.158847497002316	0.6268166546468862	3.192283576358129	1.338306471363172	0.608761918462674	3.176544572151629	1.481516129865501	0.5930294794317178	3.167687541773176	1.702050669363504	0.5874825392029547	3.140065771302636	1.665321722181562	0.6068981895986795	3.018460319320504	1.621546690889544	0.6686020245068773	3.02594001060983	1.343965091193041	0.6962424616637783	2.991714574253693	1.123031996473399	0.6178355059527886	3.030790141805505	1.055220892520383	0.6017506077793754	3.005057983891425	0.9566568947739535	0.5879042147665936	3.039763855419866	1.021262577133911	0.5678477827958425	3.199169897804633	1.665957176566947	0.5717264487863049	3.315284863084762	1.6424250076591	0.5054135112085318	3.396454019351294	1.356193806414813	0.5002647145752446	3.289344475222735	1.172141346023921	0.4283196205413178	3.296476355012484	1.080611092043927	0.4713316483865557
107	3.533333000000001	3.205864502472422	1.157215630449676	0.6208218070696342	3.188447803335172	1.336436605557762	0.6022875846197783	3.173290202968936	1.47947329011028	0.5863610318655125	3.164387066263312	1.69970745089514	0.5815211206915236	3.136171977929338	1.662965880857236	0.6004689923774076	3.012585603976376	1.618706743249054	0.6604344319550122	3.019726876311348	1.341678603385722	0.6844632703748165	2.987974326394103	1.120170642912215	0.6030239212909364	3.023553219473269	1.051890532612085	0.5838335967114687	2.997624202986857	0.9548779027571648	0.5716677305984939	3.030005137077046	1.019026065417233	0.5498919775978319	3.196408468185185	1.663716207794925	0.5660364896393645	3.314593324765264	1.641507350233189	0.5004299085388686	3.401634606711479	1.355114931022289	0.4947801045240947	3.29183481647472	1.175441027571632	0.4228285769787647	3.300417764619981	1.084330849928218	0.4658240539025514
108	3.566667000000001	3.200114323677619	1.155273299409622	0.6146737686102398	3.183386183399033	1.334250400116224	0.5956636183207433	3.168845412108571	1.477112227682765	0.5795763488148682	3.159989748643704	1.697027110885682	0.5754389705944122	3.131201480668474	1.660295359751107	0.5939278107342201	3.005692785064009	1.615594861969677	0.6521389812271049	3.01198790686505	1.339226428693442	0.6723518855488271	2.982423504575849	1.117302383168467	0.5874757749444504	3.01430868850949	1.048761165376775	0.5650354575306124	2.988277243529642	0.9537393796914337	0.5546045514595392	3.017636845513153	1.01699603525784	0.5309291001352786	3.192500676596239	1.661122391428532	0.5602164980210278	3.312592635893456	1.640220077230442	0.4952660100733711	3.405090646037979	1.353904906499175	0.4887336571447345	3.291815045572575	1.17895093823367	0.4170238818548795	3.301561954443463	1.088564306105053	0.4598014171740958
109	3.6	3.192893838499812	1.153032438830022	0.6084134179609952	3.17687002881405	1.331763739329302	0.5889294085763273	3.162971748429897	1.474453976619698	0.5727168521576481	3.154289563557451	1.694038392835854	0.5692733614668267	3.124957910034791	1.657341549204045	0.5873134049390261	2.997630778559378	1.612246977182942	0.6437549069080906	3.002418986718407	1.336653257256639	0.6599729872309705	2.974664598834777	1.114592196946724	0.5712542217756004	3.002790061570495	1.046128500951775	0.5454413898473189	2.976939398938746	0.9535274656139475	0.5368018385924405	3.002444684600234	1.015409790276792	0.5110619792747061	3.18722184559331	1.658199368413848	0.5543033269434892	3.308980608088865	1.638554239197035	0.4899691231085586	3.406006380090433	1.352556466283565	0.4821708751062435	3.288665912882206	1.182666868832984	0.410937936825351	3.2989976037633	1.093365137061714	0.4532557405516995
110	3.633333	3.184013973962161	1.150512904558913	0.6020787800011108	3.168689575785465	1.329000651159876	0.5821221042615865	3.155450313564556	1.471527939765244	0.5658215931514908	3.147102811751026	1.690778664141902	0.5630612349900648	3.117266027951032	1.654144108261969	0.5806637340919109	2.988269348836702	1.608706000781867	0.6353214045237157	2.990740549933571	1.334011104161231	0.6473949918010793	2.964311163457582	1.112247871248342	0.5544295548528007	2.988730910899049	1.044255986541659	0.5251483758679895	2.963492414422781	0.9544819031637217	0.5183553770022148	2.984264713717308	1.0145244315577	0.4904096813333093	3.180369882439801	1.654979628600135	0.5483333801940234	3.30348040293733	1.636508896435575	0.4845877310894648	3.403613586615941	1.351064459973931	0.4751551827985727	3.281766985869703	1.186588182312832	0.4046060185984407	3.291774935854654	1.098799066648743	0.4461812031791171
111	3.666667	3.173316148156029	1.147741109070856	0.5957052430317308	3.158668707985291	1.325992040183005	0.5752771594318457	3.146095626817448	1.46837013941508	0.5589270720865499	3.138282407810608	1.687291965090266	0.5568390634317489	3.107984667714146	1.650749078647436	0.574015798762088	2.977508207493093	1.605021140755574	0.6268777750566908	2.97671574260848	1.331358272545077	0.6346912280927135	2.951012595009751	1.110517104881716	0.5370822474246436	2.971875382893639	1.043375512594512	0.5042699344269238	2.947747950703916	0.9568322579306151	0.4993703804666643	2.962976900288148	1.014618843322618	0.4691092077292437	3.171780801350365	1.651502558722665	0.5423424979950447	3.295867186481042	1.634091405195001	0.4791714123827904	3.397248807882308	1.349425996254786	0.4677659773496523	3.270481607755031	1.190717663159358	0.3980677422403197	3.278950971434195	1.104944447793431	0.4385812572042961
112	3.700000000000001	3.160683941681971	1.144749270095158	0.5893258952065193	3.146677336805507	1.32277523982132	0.5684286387673282	3.134768469479831	1.465022892554673	0.5520672932361251	3.127729900815694	1.683629198666233	0.5506428782296057	3.097017883284232	1.647208975078047	0.567405678798055	2.965285226074686	1.601248182589983	0.6184636412828397	2.96017212633173	1.328757732580847	0.6219407424299829	2.934486636615683	1.109675438573015	0.5193085381210897	2.95197719208527	1.043737977967137	0.4829356671623087	2.929435285616172	0.9608410696982035	0.479966154528952	2.938465002642479	1.015993489686164	0.447315923405792	3.161341891871402	1.647814544426607	0.5363659952801374	3.285991432901751	1.631318366023169	0.4737710069840063	3.386402912362024	1.34764065660558	0.4601032603396228	3.254211504083577	1.195060388735349	0.3913680715355999	3.259687169322029	1.111891654978215	0.4304752062440016
113	3.733333	3.14605660768078	1.141573686665275	0.5829705326329732	3.132643165187973	1.319391635262466	0.5616080609767309	3.121388328210927	1.461532352876733	0.5452733927720803	3.115401354613662	1.679844803416922	0.5445075276326675	3.084321188233586	1.643579147843588	0.5608676521230793	2.951579803825919	1.597446895140514	0.6101170940504597	2.941020276720995	1.326273410178786	0.6092251533821847	2.914554229384365	1.110018157373778	0.5012182277083381	2.928826949716797	1.045607778875502	0.461289497344074	2.90821831965513	0.9668067214389094	0.4602721672759289	2.910631496718831	1.018990866402872	0.42519997213161	3.14899920873688	1.643966255865986	0.5304382003780979	3.273786431540296	1.628217827558781	0.4684375912456474	3.370815503192309	1.345710751814413	0.4522904845469393	3.232570638459459	1.199624204601223	0.3845571026036387	3.233426441581301	1.119745032745665	0.4219036088066139
114	3.766667	3.129443663172842	1.138254345042059	0.5766668203374591	3.1165662690597	1.315885815212164	0.5548457651659668	3.10594710481537	1.457947048572063	0.5385749145590965	3.101316397304583	1.67599434507264	0.5384673801746998	3.069910840184894	1.639915251252777	0.5544349584301175	2.93642032592652	1.593679973171721	0.6018753515867781	2.919275010996789	1.323967748011194	0.5966284681124917	2.891175698401366	1.111850009530645	0.4829367606322906	2.902291986100226	1.049258518122278	0.4394939849361599	2.883741230422424	0.9750724404074246	0.4404283039178686	2.879453555907645	1.024029319646488	0.4029476680378959	3.134767773814952	1.640010705588046	0.5245932791010104	3.259279160086922	1.624829819020475	0.4632225568631991	3.350526392869598	1.34364153479716	0.4444759067262767	3.205528398778143	1.204417242192468	0.3776911528507369	3.200081803546845	1.128612300150548	0.4129332730027613
115	3.800000000000001	3.110935801456038	1.134831813177715	0.5704406560259214	3.098532649158793	1.31230222614828	0.5481713977486641	3.088521991365414	1.454313796445538	0.5319997301723338	3.085565795536412	1.672129592585829	0.5325560792480122	3.053872006808406	1.63626786038427	0.5481397271794719	2.919892819891514	1.590003484384478	0.5937752251715136	2.89506708004583	1.321889965483033	0.5842345624922104	2.864483155089507	1.115433295874705	0.4646041078079602	2.872359187866122	1.054952766458885	0.4177287239027397	2.855707334908671	0.9859844622257439	0.4205817563453968	2.845091830393137	1.031507636069903	0.3807622966793539	3.11874014661464	1.635999046734606	0.5188648367628264	3.242598334270087	1.621201680215423	0.4581757032819194	3.325827613188553	1.341440600966387	0.4368229630075089	3.173444361620747	1.209442165278091	0.3708312308752619	3.160110225880352	1.138576416559198	0.4036551342671318
116	3.833333	3.090709272769137	1.131347719817068	0.5643146195882999	3.078719083132675	1.30868560848136	0.5416126331172616	3.069279228135507	1.450677904074012	0.5255726293472194	3.068311442443886	1.668298573848158	0.5268047211338592	3.036359380637361	1.632682472850598	0.542011310478427	2.902141387526147	1.586465704126523	0.5858513573793722	2.868640860047173	1.320074154862589	0.5721234865724356	2.83478154179825	1.120983340645176	0.446367759194652	2.839160143353496	1.062928331618169	0.3961834169595314	2.823976831367736	0.9997884274209591	0.4008814353652257	2.80791046181319	1.041774782336066	0.3588569579925365	3.10108690229056	1.631980755083525	0.5132840327689046	3.223973318125256	1.617386600176843	0.4533421861501877	3.297319538388133	1.33911737450597	0.4294940711442926	3.13708397139285	1.214696532034804	0.3640376795847771	3.114645737040421	1.149686387946729	0.3941708268059207
117	3.866667	3.069018855187379	1.12784610573628	0.5583079893490575	3.057384597093639	1.305082080179247	0.5351951605537917	3.04846646448164	1.44708427138157	0.5193156460064652	3.049780916248372	1.664546545858304	0.5212412986791263	3.01759270238209	1.629201033991057	0.5360762066111694	2.88336485555273	1.583110528038153	0.5781368804459849	2.84034920041302	1.318541943028474	0.5603724419986656	2.802527951547184	1.128678086199068	0.4283811997930543	2.803002242776992	1.073428534475294	0.3750568135471088	2.788681729598899	1.016678780491235	0.3814815862765746	2.76842373380921	1.055112479315729	0.3374499292800222	3.082049522542545	1.628004153433007	0.5078787348270923	3.203717339270742	1.613441465956848	0.4487595754260185	3.265696877321623	1.336682478031999	0.4226301635779295	3.097400550368905	1.220170174051812	0.3573647252854178	3.065187554961144	1.161945612138758	0.3845773068884485
118	3.9	3.046193994999403	1.124376591841377	0.5524382076473531	3.034859802087183	1.301541894256395	0.5289428225582709	3.026402609974608	1.443580789633892	0.5132487924358872	3.030258347454324	1.66091994737831	0.5158910068908797	2.997848878701574	1.62586605305754	0.5303586440636414	2.863810737911261	1.579981325570218	0.5706641205409793	2.810650572146077	1.317305278741302	0.5490559467862595	2.768306410276458	1.138664304979353	0.4108018880930536	2.764370423194607	1.086700244943461	0.3545554888099204	2.750231726582866	1.036856815557692	0.3625464119815102	2.727293563129493	1.071687551223746	0.3167624379173432	3.061929692057012	1.624120033417107	0.5026736202937278	3.182209265254012	1.609427684611527	0.4444568177752996	3.231588769749025	1.334147546537181	0.4163468011297752	3.055486500107573	1.225840768460785	0.3508619004616333	3.013346460179538	1.175306764338465	0.3749696711399203
119	3.933333000000001	3.022634661924022	1.120995554047843	0.5467206099041317	3.011538867294816	1.298120961364431	0.52287602791174	3.00346934351083	1.440220838401489	0.5073885534664331	3.01007362528383	1.657470570356591	0.5107752740373661	2.977451901363034	1.622724238631881	0.5248795879068741	2.84376608807424	1.577122217641451	0.5634631862266136	2.780096511064747	1.316365515115994	0.5382432644776164	2.732804743530366	1.151039969836772	0.3937864852909719	2.723895800647088	1.102959712964269	0.3348886035721904	2.709266283359124	1.060490221640138	0.3442470375519484	2.68528509095904	1.091587796114301	0.2970109529171892	3.041078568319554	1.620385728391277	0.4976890350227166	3.159883481427656	1.605411026548237	0.4404526677850413	3.195661312261319	1.331524655071977	0.4107370491922084	3.012463105296012	1.23167836493599	0.3445752794941606	2.960790484686386	1.189672183377386	0.3654438014778954
120	3.966667000000001	2.998800432278173	1.117764402017575	0.541168827389971	2.987869131954616	1.29488018060665	0.5170124362958243	2.98010081504545	1.437063541474456	0.5017489781763547	2.98959476107973	1.654257524504455	0.5059124727565353	2.956764730828165	1.619828477765738	0.5196574651766726	2.823548684346022	1.574583283199187	0.5565624238602945	2.749320146762022	1.315716014805882	0.527999022844197	2.696815470839594	1.165843117947367	0.3774891870039284	2.682348274449204	1.122364812980675	0.316264312145956	2.666643980985705	1.08766514916934	0.3267589249431842	2.643246654202485	1.114826047737366	0.2784041320952427	3.019888934737785	1.6168664650679	0.4929418253228026	3.137221040199251	1.601460545718163	0.4367560509867449	3.158765274986234	1.328826187499261	0.405872083394036	2.969504660484179	1.237646329599582	0.3385482699030812	2.909242007407907	1.20488950634108	0.3560960470754226
121	4	2.975191045015501	1.114743430979938	0.5357949286878358	2.964333292429072	1.291879130258337	0.5113676475564352	2.956765172810837	1.434166904239134	0.4963422280460404	2.969214368768874	1.651339655619714	0.5013181106298981	2.936175459714324	1.617230617612623	0.5147082918527295	2.803495241531444	1.572415415169848	0.5499883462080261	2.719004339476751	1.31534031463644	0.5183820274849514	2.661205397539893	1.183015666030063	0.3620578835297165	2.640619495314104	1.144936027775951	0.2988794824509844	2.623390687116234	1.118308286978655	0.3102562027071308	2.602082105217907	1.141309556046433	0.261136248483373	2.99878054595318	1.613627666855808	0.4884457468895438	3.114726863711443	1.59764533014341	0.4333658710865212	3.122091174270708	1.326064668219818	0.4018013195703518	2.927960694219795	1.243700872833222	0.3328205077907412	2.860570017764867	1.220763631839858	0.3470230362524937
122	4.033333000000001	2.952319487982436	1.111983848385927	0.5306080144476765	2.941423787665733	1.289167071315016	0.5059536399402084	2.933940888956716	1.43157807972357	0.4911776519071884	2.949331086714426	1.648764119810259	0.4970035585568209	2.916078754564742	1.614970596764792	0.5100443380210837	2.78394670278802	1.570654204116144	0.5437635082391747	2.689831953356009	1.31520675781746	0.5094395936439927	2.626842671985635	1.202379832684281	0.3476233181627815	2.599665258488484	1.170490282660515	0.2829057577146452	2.580633155823078	1.152120623132102	0.2948989290448191	2.562697752353435	1.170754388388394	0.245372324101889	2.978179964361041	1.610723569849222	0.4842103871691396	3.092903163655675	1.594025546334751	0.4302704072814832	3.087167542593679	1.323251421365669	0.3985368700603782	2.889342977039195	1.249790532316769	0.327422988138616	2.816718314290187	1.237060467462574	0.3383137818750352
123	4.066667000000001	2.930680608242105	1.109517800736885	0.5256148497142699	2.919613629106412	1.286772022101261	0.5007792187137878	2.912089890858258	1.429321600982647	0.4862625702175923	2.930325712118271	1.646552923094088	0.4929764727195511	2.89685306220785	1.613063129689485	0.5056744598996054	2.765231628277116	1.569302169584691	0.5379059716466214	2.662442621155221	1.315257865927443	0.5012057678480043	2.594535598180336	1.223609107333799	0.3342932682291825	2.560431840927985	1.198591202002871	0.2684798035778911	2.539496023890661	1.18854556821849	0.2808221825800197	2.525925082024439	1.20258668970461	0.2312402585144083	2.958494718899943	1.60818418622638	0.4802418377151982	3.072216791967155	1.590644628747041	0.4274499842601925	3.055540409612196	1.320395944991896	0.3960452910791242	2.855033346139047	1.255855966643344	0.3223744951923141	2.779280557927526	1.253512951225213	0.3300444586985213
124	4.1	2.910705713019675	1.107351500139413	0.5208214294734349	2.899322920141087	1.284694424144349	0.4958524119049758	2.891628746126714	1.42739249366501	0.4816034628916361	2.912541242929992	1.644695295215683	0.4892416419863878	2.878840472736443	1.611490740523058	0.5016048251194472	2.747650371007292	1.568322599049544	0.5324293077175906	2.637398272880353	1.315405876991175	0.4937019939824952	2.564983667409281	1.246212440360281	0.3221508649952584	2.523808034706196	1.228540470594728	0.255698763763453	2.501019744953317	1.226779472794048	0.2681324852323972	2.492466037000215	1.235970971059098	0.2188276627479697	2.940090848331009	1.60600729135859	0.4765438174030224	3.053078557000923	1.587524112446821	0.4248820865910948	3.02850364357642	1.317505949426955	0.3942543610441886	2.826027940317707	1.261833420560702	0.3176837916563109	2.749201996360946	1.269833372949393	0.3222799752463017
125	4.133333	2.892741807421337	1.105467962255247	0.5162323023824147	2.880903508721242	1.282910338073786	0.4911802065638916	2.872916372076354	1.425759325886355	0.4772053108374423	2.896274631091448	1.643150402243636	0.4858004258392945	2.862337642701732	1.610207069358532	0.4978381857152424	2.731466520065016	1.567645281390846	0.5273415827109832	2.615159211742387	1.315547654827534	0.4869346951425694	2.538731295028001	1.269552770202413	0.3112508219408373	2.490592808524776	1.259437480719588	0.2446146447419594	2.466127279471428	1.265878223853173	0.2569068480987161	2.462838869854032	1.269844306216581	0.2081780782042497	2.923284240595402	1.60416070098457	0.4731172726350846	3.035842239880992	1.584663637194177	0.4225442854375965	3.007007212816829	1.314587368552468	0.3930565023436263	2.80298662170955	1.267660364948153	0.3133416511472961	2.726894546299839	1.285742547934925	0.3150522799731068
126	4.166667	2.877054631395194	1.103829625629639	0.5118514643302586	2.864638729750656	1.28137447413109	0.4867692332438401	2.856251714985372	1.424367909388189	0.4730725646286311	2.881769538179512	1.641852207966898	0.482651847282478	2.847589568288905	1.609141151088297	0.4943749434983392	2.716901926269176	1.567171458628458	0.5226465436996737	2.59607888160498	1.315570686031724	0.4808975427107114	2.516178231187366	1.292925075159441	0.3016187040551286	2.46147628566308	1.2903020929001	0.2352339490830422	2.435639030507232	1.304843922852833	0.2471872839845727	2.437387372739611	1.303095408087452	0.1992907334421113	2.90833392732631	1.60258727820794	0.4699614573556168	3.020796040124508	1.582042819498962	0.4204160411845342	2.991616709314309	1.311644890680319	0.3923233471112686	2.786267285239123	1.273277452287878	0.3093229633151118	2.712286581636311	1.300985395767542	0.3083618208071445
127	4.200000000000001	2.863814072023717	1.102378702850052	0.5076820836388978	2.850724265496204	1.280020790545367	0.482624683152488	2.841852561292668	1.423143060139654	0.4692089730151117	2.869200324987451	1.640712426164677	0.4797927804683576	2.834773984015382	1.608200496660056	0.4912132887653746	2.704124208449374	1.566778850769942	0.5183439481365397	2.580401143603717	1.315350246509979	0.4755739827956474	2.497618425973008	1.315634506288756	0.293250730596651	2.43698575769064	1.320188751937537	0.2275191733629091	2.410236377117287	1.342493295828201	0.2389672379052869	2.416355537074402	1.334755972568841	0.1921182470056571	2.895424088269905	1.60120733080288	0.467074067694477	3.008127102957817	1.579620774764409	0.4184782017951921	2.982401786826052	1.308681855793468	0.3919246626261914	2.775841707245128	1.278625458876696	0.305596882143703	2.704817115960957	1.315323410198024	0.3021950879044488
128	4.233333	2.853102932879974	1.101039715784401	0.5037260432376798	2.83927591520047	1.278765457982332	0.4787494479980548	2.829862979755754	1.421992325694978	0.4656169465975608	2.85867605445954	1.639625611404063	0.4772172564497096	2.824004686959843	1.607275975138052	0.4883484801066287	2.693247006371346	1.566327698157528	0.5144289894838306	2.568226248148916	1.314768619672276	0.4709366024470235	2.483175927431005	1.337013479486957	0.2861136270092928	2.417396861512063	1.348236262434796	0.2213908247647221	2.390363333327495	1.377683411751153	0.2321912212363317	2.399858774815328	1.364004736645618	0.1865668530702717	2.884669818916909	1.59992344362071	0.4644505935490393	2.997936276718252	1.577339436813337	0.416712547396622	2.979106644744049	1.305699924525658	0.3917410894788742	2.771423421299009	1.283643230351599	0.3021332582364336	2.70359112377943	1.328527886078645	0.2965339438372506
129	4.266667	2.844931518076434	1.099724833428982	0.499985168349014	2.830340358895375	1.277512694715502	0.4751452498389073	2.820361158672425	1.420812411205221	0.4622986697333755	2.850245081288204	1.6384769676471	0.4749168918856857	2.81533615134809	1.606249481271113	0.4857734454719019	2.68433298963066	1.565669216085143	0.5108933567988009	2.559506468147946	1.313727545040714	0.4669486247083062	2.472792635892996	1.356440282795292	0.2801480471075175	2.402722975168531	1.373689458971349	0.2167351185325891	2.376161498756954	1.409421035268056	0.2267682074856572	2.387836621417793	1.390160673599246	0.1825073781482154	2.876122711025728	1.598627984688719	0.4620847707518263	2.990246879561874	1.575128454869678	0.4151015527882448	2.981197809097758	1.302699840877704	0.391673189553796	2.772498767892765	1.288267700697354	0.2989066570606018	2.70742520944133	1.340373673349802	0.2913565796303494
130	4.300000000000001	2.839234799271281	1.098342780899037	0.4964605022668703	2.823886822383538	1.276164598550062	0.4718120356157639	2.813346257775013	1.419499851658846	0.459255363597116	2.843890488617193	1.637154001191129	0.4728807629547085	2.808758503854698	1.605006365785486	0.4834787071556296	2.677389663811713	1.564660991464367	0.5077255488374289	2.554064567298699	1.312151062069203	0.4635664365914427	2.466262082418151	1.373382256440989	0.2752734990075502	2.39275374729542	1.395926938085529	0.2134149534464267	2.367469486388787	1.436919333754449	0.2225859785012555	2.380049083936785	1.41268636197235	0.1797886427912926	2.8697640644319	1.597213685704804	0.4599681868877854	2.984987446248497	1.572908459450392	0.4136271663772274	2.987793313516742	1.299681647346508	0.3916393347499473	2.77822586253659	1.292437322836778	0.2958966563434429	2.714876165151528	1.350645557729162	0.2866320734644148
131	4.333333	2.835867331524562	1.096809729496042	0.4931506142103678	2.819801222215058	1.274632881774016	0.4687465683918586	2.808730654045569	1.417962843937039	0.4564848421488145	2.839534111720605	1.635557866424384	0.4710950168786036	2.804199682913761	1.603448014744608	0.4814517302991755	2.672369149501869	1.563186149181618	0.5049100266980323	2.551642437977565	1.309985584064663	0.4607418654024106	2.463255258355677	1.387450499202214	0.2713965608859504	2.387110971105196	1.414489849022097	0.211278706071781	2.363849185904476	1.459635225585854	0.2195207191456401	2.37611917616816	1.431231395402714	0.1782481361460539	2.865507052112572	1.595583954335819	0.4580894992954777	2.982000175753979	1.570600998924404	0.4122710398518554	2.997848033690841	1.29664444372877	0.3915704396625627	2.787596188283837	1.296100173092958	0.2930844142088362	2.724606892558083	1.359186362139867	0.2823247442977116
132	4.366667	2.834617958474015	1.095056097054169	0.4900521019196756	2.817899456877878	1.272845847708813	0.465942984549616	2.80635179887997	1.416127990011713	0.4539814253324332	2.83704715468645	1.633610147489768	0.4695434345788861	2.801535593406249	1.601498631751767	0.4796774366095616	2.669175654541595	1.561161744456289	0.5024278244000221	2.55192310814189	1.307204045068492	0.4584248956642055	2.463350569767888	1.398422728548899	0.2684178968265816	2.38530225324639	1.429140727085644	0.2101685316746232	2.364686939025385	1.477307289877843	0.2174417952052942	2.375582781547505	1.445656572438424	0.1777200269520583	2.863208145051985	1.593659638807958	0.4564348334986693	2.981065574025541	1.568138893778779	0.4110160253881859	3.010264800253989	1.293587579783309	0.3914034114270016	2.799561688272997	1.29921877593155	0.2904483755392133	2.735561065230856	1.365934536989612	0.2784042356173258
133	4.4	2.835220483476529	1.093029328857392	0.4871601945130631	2.817937571145491	1.27075118848331	0.4633930960005785	2.805982350890023	1.4139434696737	0.4517363450736659	2.836256724263661	1.631256581353201	0.468207983208071	2.800596770996454	1.599108593564216	0.4781387568156689	2.667670487928443	1.558542414614796	0.5002569124272462	2.554550709398109	1.303805387813479	0.456564583468125	2.466057108933336	1.406216818766414	0.2662353096329358	2.386751179035908	1.439826487062975	0.2099250502468706	2.369239337006089	1.489903394649577	0.2162148684392012	2.377912706069244	1.455983293418638	0.1780392934975199	2.862674627144416	1.591382910883463	0.4549882835957783	2.981912727868882	1.565471538130334	0.4098461779897318	3.023874723863561	1.290511539571154	0.3910796550956334	2.813008075352026	1.301769130845631	0.2879655874270778	2.746918621204867	1.370916711917233	0.2748451412074283
134	4.433333000000001	2.837373256896167	1.090696184013413	0.4844685723610961	2.819629353903294	1.268317893689578	0.4610865042857799	2.807346438726533	1.411380461071404	0.4497379521263378	2.836952252570134	1.628468836225354	0.4670688037004045	2.801175894727058	1.596255371470373	0.476816650814564	2.667678823029334	1.555318947027002	0.4983723000031504	2.559144159159558	1.299813378748082	0.4551100686768427	2.470841514022422	1.410868308481311	0.2647466679473165	2.390831960747247	1.446644931282006	0.2103925808036984	2.376680699624091	1.49759293563845	0.2157069993491909	2.382550855510723	1.46237228486117	0.1790466085430217	2.863672937313596	1.588719756729462	0.4537319212241429	2.984229260897516	1.56256979466956	0.4087462370329198	3.037505183737804	1.287418124170824	0.3905456514448801	2.82677137146192	1.30373903216659	0.2856166732096533	2.757994850883382	1.374219513193756	0.2716246336726162
135	4.466667000000001	2.840763692904796	1.088045153508656	0.4819701596150026	2.822668757224918	1.26553776863226	0.4590108345945845	2.810141600772647	1.408434410154401	0.447972378189758	2.838896814065158	1.625245664216482	0.46610534665564	2.803039500370849	1.59294371324437	0.4756909748603929	2.668999982639109	1.551516171149897	0.4967471852320174	2.565314784741338	1.295275316425419	0.4540122517104083	2.47717797380167	1.412527929681935	0.2638534822913222	2.396926597952379	1.449832416683313	0.2114246012412112	2.386195491041786	1.500746117079185	0.2157907981055334	2.388949626509645	1.465115172998269	0.1805938965454522	2.86594286495031	1.585662085464622	0.4526471024635326	2.987681728871614	1.559427572857677	0.4077040034344951	3.050204107667849	1.284311224370177	0.3897653745901039	2.839868281898169	1.305130371230783	0.2833869348381882	2.768175643197767	1.37597951368629	0.268734304948432
136	4.5	2.845081407978784	1.085087457299393	0.4796576060903132	2.826744519510105	1.262426177402642	0.4571519972693113	2.81405531682081	1.405125898167948	0.446424075388529	2.84184222209267	1.621613869233415	0.4652964554680202	2.805942147176242	1.589206645225942	0.4747406126878115	2.671419054585953	1.54719209371081	0.4953535911992838	2.572675061669044	1.290264449865069	0.4532242850691232	2.484577811033155	1.411466212354593	0.2634624066667244	2.404455446977613	1.449756782625917	0.212886222046773	2.397037661154679	1.499912727689359	0.2163460854709985	2.39659666630371	1.464625413754335	0.1825456450795184	2.869214000440306	1.582228659408073	0.4517146570193913	2.99193618494195	1.55605969232923	0.4067101702458448	3.061358502274239	1.281197192385515	0.3887273795363846	2.851643130016555	1.305958311365969	0.2812654757778484	2.777060921577734	1.376368656319309	0.2661761339199867
137	4.533333000000001	2.850025738843319	1.081856154298658	0.4775231508226064	2.831550071756791	1.25902115172489	0.4554947111217978	2.81877654557007	1.401499400766375	0.4450764327916106	2.845542969065961	1.617626459963698	0.4646204953215861	2.809639256556141	1.585104061599388	0.4739436424308045	2.674717209459113	1.542436933824365	0.4941625665979681	2.580842860897055	1.284883022144691	0.4527015825905305	2.492598220929882	1.408061476691064	0.2634854692612559	2.412889225993009	1.446908142140988	0.2146550092166334	2.4085536086135	1.495792794653418	0.217259837177078	2.405024153726589	1.461424949683819	0.1847794147338956	2.87321998549575	1.578463075304784	0.4509151292985421	2.996673586861885	1.552497769571403	0.4057581810142594	3.070636633865245	1.278084078519	0.3874430114143561	2.861734227419661	1.306250047253082	0.2792446510331048	2.78446909249016	1.375585353549153	0.2639575576008769
138	4.566667000000001	2.855316813140225	1.07840365276123	0.4755598429619792	2.836799763511537	1.255381606390531	0.4540244601320891	2.824014827940405	1.397621620619664	0.4439134258435805	2.849772365361456	1.613361363348436	0.4640566290405542	2.813902212505816	1.58072122651438	0.4732784821115381	2.678684241892206	1.537367513712515	0.4931450643429867	2.589451023260333	1.279258830367219	0.4524020238980432	2.500849347257893	1.402770923920445	0.2638402050843283	2.421758054662998	1.441878358335053	0.2166215458206445	2.420192495355478	1.489180765197525	0.2184279290624471	2.413817445044345	1.456137363658439	0.187186287806484	2.877716627181323	1.574432559852657	0.4502303440825898	3.001618080410513	1.548787088510762	0.4048465221359939	3.077921827821879	1.274981504619719	0.3859422779315878	2.870012414015153	1.30604226912106	0.2773200641201674	2.790366249309964	1.37383867783782	0.2620789335570496
139	4.6	2.860713964820373	1.074792356191028	0.4737622510265729	2.842246246504039	1.25157765201044	0.4527276405319418	2.829517095143463	1.393571949650205	0.4429198649014197	2.854327247397082	1.608912417509687	0.463585594461296	2.81852452867189	1.576158062394783	0.4727246341934534	2.683124580020322	1.53211300441251	0.4922728870515687	2.598171127953208	1.273525849847869	0.4522865759820353	2.509019503057848	1.396094946912092	0.2644517195376777	2.430676537747518	1.435288469911128	0.2186910311282011	2.431512070757821	1.480867832297159	0.2197593355861848	2.422633160072372	1.449416985370217	0.1896733207183354	2.882488961307788	1.57022033507813	0.4496440374074507	3.006544212850676	1.544982471781352	0.4039772037449039	3.083224034527894	1.271900274530804	0.3842648717549206	2.876465216086973	1.305379739916864	0.2754923897746456	2.794780326447843	1.371342872833837	0.2605305594685652
140	4.633333	2.866022329144709	1.071088105898679	0.4721256998910526	2.84768846466907	1.2476830985687	0.4515913375615253	2.835076990606379	1.389433834597622	0.4420813493660527	2.859035683002527	1.604378637962023	0.463190069542577	2.823329818403161	1.571518196046531	0.4722630230691367	2.687864513676115	1.526804084370204	0.4915189743566306	2.60672642549494	1.267814985259507	0.4523188892293093	2.516892572933109	1.388552716616268	0.2652524506209702	2.439360072311381	1.427750959991116	0.2207832231108196	2.442206993971641	1.471587260965777	0.2211760192637018	2.43121189291465	1.44190440515043	0.192163551008377	2.88735914163845	1.565915790614635	0.449142099691109	3.011285000868837	1.541143146736612	0.4031552140520905	3.086659148827008	1.268851377596429	0.3824574449154267	2.881151081082411	1.304313211579682	0.2737689776746071	2.797756481592158	1.368304641624681	0.2592961106713112
141	4.666667	2.87109623277974	1.067356010011698	0.4706461006150997	2.852974052271377	1.243770361081171	0.4506032249143009	2.840536699434496	1.385288608443594	0.441383975808529	2.863760533175432	1.59985622227792	0.4628542285044548	2.828175395894401	1.566901165789801	0.4718756802407197	2.69275635796042	1.521564222944424	0.4908575614507363	2.614907942595781	1.262244944315707	0.4524648353462683	2.524346091601872	1.380652983021885	0.2661824375020374	2.447624263978501	1.419827069181959	0.2228312949307185	2.452095573296388	1.462021714240177	0.2226120626999154	2.439369773138878	1.434168771565374	0.1945946524831011	2.892189376379326	1.561606923970356	0.4487120349272314	3.015741208496454	1.537331085298372	0.402388920436118	3.088456142894024	1.265846150295404	0.3805694948726659	2.884206561385766	1.302896401789355	0.2721613582021533	2.799397554343265	1.364920771617177	0.2583643011936638
142	4.700000000000001	2.875836584370938	1.063656201444228	0.4693196806918038	2.857995781721687	1.23990556241011	0.449751510813827	2.845782647504438	1.381209904680746	0.4408143234461189	2.868396095514569	1.595431560749794	0.462563699306011	2.832949826245443	1.562395422992956	0.4715458461715559	2.697678056789958	1.516501876815576	0.4902644214016283	2.622572776718609	1.256914849936704	0.4526929543707724	2.531328584564181	1.372853185740685	0.2671899511903515	2.45536091027738	1.411979417352527	0.2247821026700218	2.461091396745555	1.452751333308283	0.224012740731763	2.446977738624179	1.426655560048025	0.1969190592728129	2.896877335799382	1.557373832274674	0.4483427487017545	3.019865818425625	1.533607449813994	0.4016880862389364	3.088965174587015	1.262896268532117	0.3786540582987915	2.885888486093246	1.30118336603937	0.2706818841762287	2.799913189660788	1.361365504781927	0.2577241176669863
143	4.733333	2.880189703664224	1.06003962697529	0.4681417994648884	2.862690672156558	1.236144175838543	0.4490241337808695	2.850745183085726	1.377259157288122	0.4403589039099825	2.872870577692346	1.591175987714718	0.4623053537933085	2.837575318633896	1.558073192691866	0.4712578358689888	2.702535978477604	1.511704815328802	0.4897168571131151	2.629632864962473	1.251901469577472	0.4529740281662429	2.537834420141847	1.365534158838573	0.2682302859499964	2.462510505743896	1.404542952839803	0.226593679033747	2.469165403665072	1.444165738390545	0.225332329461216	2.453953238668118	1.419687608355099	0.1991001583350597	2.901357840402336	1.553283595844581	0.4480241227019137	3.023656714783689	1.530025879337519	0.4010616211868165	3.088670565590613	1.260012631333303	0.3767705086447629	2.886612487678186	1.29922586451614	0.2693419640851016	2.799704232932558	1.357783455022998	0.2573614163715366
144	4.766667	2.884140408442754	1.056547190258772	0.467106400784136	2.867033778652583	1.232530123466368	0.4484082954039808	2.855393660729546	1.37348464266624	0.4400038095288606	2.877142968593428	1.587144729786714	0.4620665672841737	2.842005267345834	1.553989577963276	0.4709966034429461	2.707264499821051	1.507239300107381	0.4891939270081971	2.636049260934678	1.247259969833655	0.4532809458247327	2.54388974096661	1.358988025322878	0.2692649531358694	2.469053144778453	1.397752042446776	0.2282354266891678	2.476316246584195	1.436521736333989	0.2265382847220371	2.460269316920026	1.413499460030914	0.2011091436684012	2.905598488327992	1.549389123370167	0.4477460380875237	3.027144495948103	1.526630588190603	0.4005151633244076	3.088092949373132	1.257205254677422	0.3749730012407823	2.88684432723849	1.297071787794532	0.2681502070563109	2.79924887021136	1.354291176891872	0.257259216942326
145	4.800000000000001	2.887698473150602	1.053209843511266	0.4662057647961703	2.871026179228354	1.229095706108366	0.4478903115538522	2.859725156740924	1.369920938141986	0.4397341489467123	2.881195924196476	1.583375661662296	0.4618347720137256	2.846217278882427	1.550181722383467	0.4707473245199344	2.711821693943653	1.503147790589579	0.4886761675822818	2.64181456578675	1.243024494710122	0.4535881802108941	2.549532321605654	1.353401339374196	0.2702595384634145	2.475000504593477	1.391764215795248	0.229684611666678	2.482570835941708	1.42996381706087	0.2276067572951718	2.465937841833115	1.408242663978556	0.2029227564148321	2.909591100982241	1.545727762794569	0.4474978657820498	3.030373995960164	1.523454609499576	0.4000502699701938	3.087651250625783	1.254483160092981	0.3732977426307331	2.886950455207665	1.294764969334893	0.267111961524814	2.798939216154942	1.350984762927935	0.2574035003649755
146	4.833333	2.890890473364807	1.050050116341231	0.4654306263171651	2.874686843394417	1.225863348651538	0.4474557741807001	2.863755966016198	1.366590814737811	0.4395340526969512	2.885029911674074	1.579891670770361	0.461597328285345	2.850207479485286	1.54667145377648	0.470495282247704	2.716185508831183	1.499451981543565	0.488145474943238	2.646942559695877	1.239211337900317	0.4538721723015162	2.554799276797306	1.348856342617756	0.2711835531539303	2.480386329892279	1.386674391885204	0.230925203493545	2.487977257670433	1.424539979970164	0.2285203351848347	2.470997103878766	1.403983243430355	0.2045223988115067	2.913344909993631	1.542323252055543	0.4472683689976269	3.03339371079429	1.520519892446589	0.3996648433902779	3.0876252096706	1.251853820667716	0.3717643593815721	2.887193326490774	1.292344378298392	0.2662282101497632	2.799061544446704	1.34794175107728	0.2577832915740957
147	4.866667	2.893753689230773	1.047084255005816	0.4647704571364642	2.878045845369777	1.222847935355135	0.4470897369568098	2.867513679860882	1.36350785194533	0.4393866966077407	2.888656953229179	1.576703861420466	0.4613413300232495	2.853984461116484	1.543468674464734	0.4702257329802405	2.720348957050222	1.496157379609055	0.4875851074235429	2.651461574057354	1.235822751751801	0.4541114541069631	2.559721468247675	1.345346020489101	0.2720103054811657	2.485257466479504	1.382527805023567	0.2319468382805493	2.492599067980595	1.420229284621735	0.2292668309422518	2.475504662802187	1.400712659144976	0.2058928240796241	2.916879603549198	1.539188557024121	0.4470455204077566	3.036248102915019	1.517838970551542	0.3993533792023674	3.088166007145637	1.249323504580501	0.3703786574719076	2.887741036112991	1.289843876291511	0.2654953886884902	2.799808788079885	1.34521931024517	0.2583879674944359
148	4.9	2.896333056174346	1.044321571074236	0.4642135045028928	2.881140473829292	1.220056205228608	0.4467767923758621	2.87103095124982	1.360676033186387	0.4392740967408434	2.892095809476114	1.573811506570915	0.4610531197637051	2.857564603259717	1.540571415559277	0.469923551588923	2.724315607951261	1.493255809465357	0.4869795861461301	2.65541486557078	1.232847275119939	0.4542869215098235	2.564330016121269	1.342797386648678	0.2727176001809171	2.489668900339146	1.379315099004275	0.2327447198572117	2.49652855159741	1.41696813847658	0.2298384432486051	2.479533830682257	1.398354035888573	0.2070219099452676	2.920219946826276	1.536325609934296	0.4468159636995764	3.038975032261767	1.515415241131505	0.3991068617133865	3.08929829943119	1.246897450351035	0.3691338870683636	2.888651186668167	1.287292313351342	0.2649052289164825	2.80128121669863	1.342853139280764	0.2592040436527383
149	4.933333000000001	2.898677888921751	1.041765253628354	0.4637468914943692	2.884011468124527	1.217487820678432	0.4465011564198695	2.874340870630923	1.358091128240098	0.4391771181493294	2.895368409760407	1.571203976307146	0.4607182435841691	2.860968576253566	1.537967835645766	0.4695731994680444	2.728096666934869	1.490727999327559	0.4863145758172326	2.658856128216895	1.230261765256456	0.4543818245497524	2.568652510838816	1.34108767059217	0.2732878338400089	2.493676375279882	1.376980647478864	0.2333188229884336	2.499881005527154	1.414671219289992	0.2302309357292349	2.483166147507013	1.396774839637396	0.2079001574314998	2.923391838859417	1.533726986072088	0.4465649717513634	3.041602162485529	1.513244044188669	0.3989129651260664	3.090929313132173	1.244579533003625	0.3680118199439321	2.889881152967294	1.284713376048513	0.2644443918003949	2.803485487396176	1.340858673961334	0.2602143168107223
150	4.966667000000001	2.900842212833651	1.039412649303385	0.4633570328212529	2.886703903458312	1.215136178501344	0.4462468772583544	2.877478717432056	1.355742051734793	0.4390756795821071	2.898501924481974	1.568862938306975	0.4603217290016847	2.864222739066923	1.535638385664147	0.4691589691001282	2.731710538587782	1.488545019764636	0.4855768474396525	2.661847067759487	1.228032649654782	0.4543812688921143	2.572711992312548	1.34006476947153	0.2737074814950891	2.497335708447692	1.375424576095679	0.2336710724716059	2.502795016706729	1.413238064365198	0.2304411067555882	2.486481630544066	1.395797653563404	0.2085192790511567	2.926425006000876	1.531377839388226	0.4462767450090968	3.044157019864883	1.51131449919841	0.3987565189896766	3.09291013154012	1.242372616307263	0.3669815870526114	2.891309207924616	1.282126254686872	0.264095130975381	2.80636097840249	1.33923222086139	0.261396881624292
151	5	2.902884192668021	1.03725576171155	0.4630296310595358	2.889266344137454	1.212989339027085	0.4459978386138874	2.88048201596026	1.353612299342946	0.4389492315955824	2.901527080697005	1.566764665375179	0.459848244091598	2.86735743975829	1.533558029097527	0.4686651720472499	2.735180378724088	1.486671291064929	0.4847543845859684	2.664452888663143	1.226118634172713	0.4542719366379965	2.576523314394696	1.339565719653754	0.2739668039535412	2.500697415790988	1.374516081314662	0.2338043596632809	2.505405569529612	1.412561068989681	0.2304668301296426	2.489553565904085	1.395230187833525	0.2088719149267241	2.929351907471477	1.529258004087508	0.4459346494860945	3.046667322709979	1.509611559182682	0.3986194206830741	3.095102930481712	1.240278927908256	0.3660056033815849	2.892794111435557	1.279546980132913	0.2638367169565724	2.809830392300295	1.337952287531382	0.2627238178938853
152	5.033333000000001	2.904861276968687	1.035281109371458	0.4627503281679229	2.891748310425225	1.211030363946452	0.4457384659825571	2.883390918902971	1.351680722300677	0.4387780089807406	2.904478318882608	1.564881558076639	0.4592827410249901	2.870406535367066	1.531697933582673	0.4680766719272529	2.738532307856738	1.485067479283947	0.4838363671214556	2.666742366861575	1.224473034706367	0.4540416268203834	2.5801013018829	1.339431225685644	0.27405883824289	2.503807036069407	1.374102470395871	0.233722358222493	2.507817276560974	1.412475961465226	0.2303075477409234	2.49244735254065	1.394893049518215	0.20895325527399	2.932208661321455	1.527343121084175	0.4455222066167576	3.049167711703054	1.508117503985554	0.398482538001555	3.097426922927419	1.238299819436975	0.365055916173691	2.894275274664445	1.27698903607723	0.2636463875027811	2.813896328634574	1.336979464116308	0.2641604745336915
153	5.066667000000001	2.906826172551108	1.033471019677767	0.4625049462000923	2.894196372576216	1.209238863426629	0.4454539401291531	2.886244752206661	1.349923471420756	0.4385435913029	2.907389820683806	1.563184651469472	0.4586108250416914	2.87340366876693	1.53002789858651	0.4673792880882238	2.741792192641079	1.483693660078645	0.4828136799633696	2.668787361345962	1.223046705763478	0.4536786449375725	2.583461130225583	1.339520008862571	0.2739785822136003	2.506700297425448	1.374019529617355	0.2334292507714588	2.51009043290198	1.412792225902681	0.2299636626716486	2.49521604465482	1.394636551637446	0.2087607843237951	2.935030997257854	1.525607030992558	0.4450234826495158	3.051693392167395	1.506813458742561	0.3983259365170559	3.099846810218193	1.236436114161535	0.3641175518475421	2.89576448763918	1.274464701569605	0.2635006283788319	2.818586027518141	1.336258545547731	0.2656649335228236
154	5.1	2.908827958086033	1.03180584037827	0.4622792082965673	2.896654085593612	1.207593378540362	0.4451299872728525	2.889080774866369	1.348316607471101	0.4382287261173022	2.910294311152088	1.561646561148521	0.4578188212337662	2.87638114793456	1.528519223659109	0.4665599132154038	2.744984614154469	1.482512064018482	0.4816792187997292	2.670662764819285	1.221791225688443	0.4531716985054283	2.586620743432432	1.339719280330286	0.273722748761955	2.509407321803456	1.374112490185067	0.2329296805230917	2.512256943771838	1.413348271422351	0.2294363158533898	2.497900130932665	1.394334546152934	0.2082942801584866	2.937852963193595	1.524024669715802	0.4444230052340382	3.054274369581051	1.505679336211666	0.3981280461430103	3.102355310641675	1.234688289192542	0.3631801403592249	2.89728359186767	1.271985574757852	0.2633759684320902	2.823860258325446	1.335723217717116	0.2671889487836837
155	5.133333	2.910914847992477	1.030265432466516	0.4620589169047322	2.899165616679963	1.206072710235841	0.4447531419819729	2.89193823527045	1.346837287667433	0.4378176408190018	2.913225559550652	1.560242446678115	0.4568940517494018	2.879371940911678	1.52714569601936	0.4656066177271557	2.748134053971701	1.481487681694522	0.4804276481545256	2.672442399831646	1.220661107448959	0.4525099612258798	2.589616670526219	1.339947411964207	0.2732888150007142	2.511968440669295	1.374253531583536	0.2322291746594764	2.514354013354926	1.414031274632824	0.2287282209481098	2.500541303857587	1.39390778131138	0.2075583065304536	2.940710422608809	1.522573092421483	0.4437062667307225	3.05694380134078	1.5046934242841	0.3978673998753663	3.10501715499511	1.233056221823638	0.3622496629534576	2.898939600609714	1.269560926386007	0.2632496311913645	2.82976565556648	1.33530108777581	0.2686846683136129
156	5.166667	2.913131461540758	1.028830892927106	0.4618300676324508	2.901772604677207	1.204657731175391	0.4443108633133053	2.894854996229053	1.345465650390052	0.4372962097165385	2.916215043003583	1.558952038887921	0.455825118118016	2.882406444584594	1.525885610391044	0.4645089048029288	2.751262230526783	1.480589881753803	0.4790555689441946	2.674195490211393	1.219615695182835	0.4516832185667509	2.592499406902796	1.340152767788988	0.2726749605626329	2.514430070379933	1.37434247980411	0.2313343850226887	2.516423294729917	1.41477130879725	0.2278437620553257	2.503180399800129	1.39332766156306	0.2065621620110416	2.94363760288364	1.52123345566397	0.4428599973347678	3.05973213406211	1.503833276850899	0.3975228506057629	3.107948794437597	1.231539500773379	0.3613490240570444	2.900913856746768	1.267198355622414	0.2630995567084172	2.836405341999221	1.334917707599128	0.2701049208953747
157	5.200000000000001	2.915515526516055	1.027485871465166	0.4615785527055458	2.90451052376919	1.203332900863735	0.4437911838192582	2.89786453735121	1.344186488477902	0.4366518242619498	2.919289929994434	1.557761554769063	0.4546019416508697	2.885510691347868	1.524723678686619	0.4632578699202918	2.754386453800274	1.479793988954939	0.4775617306606935	2.675987676882274	1.218620481425784	0.4506821106029238	2.595318555441423	1.340307835958209	0.2718807086179927	2.516832319159331	1.374300986219823	0.2302534807243551	2.518502094818839	1.415521288988501	0.2267881449446641	2.505849897421748	1.392599834602801	0.2053174157589138	2.946664547130676	1.519992844423983	0.4418719902726436	3.062658570074555	1.503076509984138	0.3970720198700918	3.11126348409227	1.230137659018016	0.3605015543840457	2.903364977315911	1.264905518264807	0.2629038539006777	2.843819460716383	1.334506987992898	0.2714021658333547
158	5.233333	2.91809606057049	1.026217526343154	0.461289461871838	2.907406993575393	1.202086624081799	0.4431820572463727	2.900994293310182	1.342989048901079	0.4358727469853036	2.922472038343118	1.556662405990296	0.453215000287981	2.888705534630019	1.523649979198524	0.4618455290809421	2.757519355873363	1.479080687520947	0.4759465132525553	2.67788418434899	1.217647325333939	0.4494980855493638	2.598120104957166	1.340391489170571	0.2709066585838195	2.519209927194221	1.374064808133646	0.2289963122040608	2.520633850388112	1.41623298592985	0.2255670263724375	2.508572285374123	1.391738026764397	0.2038383829609785	2.949815611634397	1.518843135448001	0.440730265116728	3.065728421534888	1.502399934643564	0.3964904688037522	3.115044309554046	1.228849949739277	0.3597269204085199	2.906412501039398	1.262691043425361	0.2626408491705306	2.85193788473295	1.334016680012278	0.2725277686872734
159	5.266667	2.920890437153936	1.025017968239676	0.4609466059938693	2.9104794101331	1.200912553327738	0.4424708841748083	2.904263583795765	1.341868195143444	0.4349475760854122	2.92577607176723	1.555652138022338	0.4516547333544988	2.892004786193157	1.522661062600667	0.4602642838269194	2.760667365436519	1.478437257081689	0.4742116583281911	2.679944285685994	1.216677100300597	0.4481230564884165	2.600938916980879	1.340383982868998	0.2697534352118436	2.521586528501828	1.373586699405494	0.2275732048459844	2.522860105029153	1.416857299427128	0.2241857117312408	2.511356674220182	1.390767921496199	0.2021407361702561	2.953107710244236	1.517781865982293	0.4394224246082822	3.068934420845119	1.501780198058235	0.395751257086513	3.119308189798447	1.227675600170978	0.359039197366927	2.910126552984173	1.260565581049702	0.2622877933420739	2.860576961975525	1.333412106098023	0.2734241447663079
160	5.300000000000001	2.92390405229459	1.023883700339929	0.4605333340675438	2.913736117514707	1.199808876331757	0.4416450988572319	2.907686212099742	1.340823513856867	0.4338658529179152	2.929210805208497	1.55473331805822	0.4499120355006153	2.895415678713861	1.521758889206727	0.4585072115776243	2.763830517228878	1.477856014842752	0.4723601830576317	2.682206882915129	1.215701461221954	0.4465491495801874	2.603786688008749	1.340259075135215	0.2684203711702389	2.52396272521222	1.372841431602944	0.2259940494071349	2.525193570611139	1.417353747405815	0.22264981145385	2.514193618902298	1.389734671998957	0.2002401959622697	2.956552707824971	1.516811161880283	0.4379364424942079	3.072278375416428	1.501194450461123	0.394829137891415	3.124049820472839	1.226614005981144	0.3584597260227304	2.914576017732637	1.258541156913168	0.2618231532125835	2.869545177423866	1.332676227027252	0.2740410364322739
161	5.333333	2.927132031342045	1.022814372079526	0.4600325405148631	2.917173994382808	1.19877643344966	0.4406916849402404	2.911264541685827	1.339856914190152	0.4326171843603767	2.932774302662369	1.553910358119471	0.4479775027366035	2.898934248641862	1.520947758057863	0.4565672523692033	2.766998810508449	1.477332956096394	0.4703954812996007	2.6846907823266	1.214720597264817	0.4447683009841553	2.606666385017848	1.339993591297366	0.2669053389453815	2.526332129217848	1.371820121236072	0.2242670805145045	2.527640914525665	1.417699124196511	0.220964027733431	2.517064546257419	1.388679652349861	0.1981521436758332	2.960152113681185	1.515934719960101	0.4362599458195617	3.07576471901326	1.500620775005899	0.3937003169347942	3.129223678952608	1.225664675216983	0.3580167030293823	2.919794170289689	1.2566312296508	0.2612288894854664	2.878626469161616	1.331814991839105	0.2743457373051849
162	5.366667	2.930559101304548	1.0218110364833	0.4594261408224122	2.920777762539578	1.197817069091788	0.4395968541775914	2.914986990914617	1.338970929240841	0.4311903616116738	2.936450940267908	1.553187777620265	0.4458407278952027	2.902542741943377	1.520232431932897	0.4544366169253271	2.770149777528662	1.476866790607966	0.4683209112608681	2.6873917512415	1.213741955548306	0.4427720571157871	2.609568528409545	1.339584779641751	0.2652054055924939	2.528676044115893	1.370527081330777	0.2223985454783808	2.530190001741276	1.417880234128263	0.2191310976245294	2.519942753888974	1.387633252491282	0.1958906337334918	2.963893878638752	1.515156202268409	0.4343793116228894	3.079393431274622	1.500038846629024	0.3923400626456501	3.134714622654778	1.224827545054366	0.3577243919154632	2.925701776678735	1.254852114660805	0.2604903313977682	2.887584155724843	1.330865759706898	0.274328377432247
163	5.4	2.934157916662363	1.020874455363983	0.4586948987189313	2.924519026245704	1.196931941434788	0.4383460521040281	2.918827201348405	1.338166830779727	0.4295731234436304	2.940211745567165	1.552568047027841	0.4434902133350353	2.906209812418473	1.519616045797917	0.4521067515623255	2.773248484882369	1.476457191120794	0.4661397572396235	2.690282074063094	1.212779213697933	0.4405516352333577	2.612475240749752	1.339048702156632	0.2633165663164719	2.530966161412333	1.368975946849053	0.2203929895554738	2.532821909266301	1.417871076994195	0.2171510522388388	2.522794189726961	1.386616109341162	0.1934679209534023	2.967752530743112	1.514477102749237	0.4322794565592637	3.08316081932394	1.499430552414921	0.3907215196157403	3.14036457369078	1.224103193937387	0.3575743288058748	2.932136806027946	1.253219994646969	0.2595931533021033	2.896246429221908	1.329879398475465	0.2739903069469886
164	5.433333000000001	2.937887332708295	1.020004367352431	0.4578185265735542	2.928354603557553	1.196120650762987	0.4369237956412272	2.922742381522178	1.337443590885505	0.427751783175799	2.944013172748293	1.552050386116777	0.440913037482393	2.909889403869419	1.51909892128517	0.4495679526641265	2.776246994286238	1.476104840351763	0.4638548677875979	2.693311920551281	1.211852307288869	0.4380976183272327	2.615361872095259	1.338409896764338	0.2612329070350619	2.533169622646416	1.367188381327455	0.2182522098489073	2.535510590394771	1.417652025798229	0.2150203987512737	2.525581640466875	1.385642472671491	0.1908933925268926	2.971687717545201	1.513895581289152	0.4299435512977834	3.087060702542962	1.498780024395725	0.3888165464625455	3.146017517030533	1.223492817087505	0.3575379208131942	2.938911115508124	1.251748834243775	0.2585212215528318	2.904554121645795	1.328904631305753	0.2733359808760062
165	5.466667000000001	2.941689429746363	1.019199124777149	0.4567756896382278	2.932224747739018	1.195380736741183	0.4353136042576878	2.926672638565416	1.336797338863023	0.4257112707253048	2.947795643647926	1.551630043056291	0.4380950938148218	2.913519527697257	1.518677769902842	0.4468095352764614	2.779083888654214	1.475811486424295	0.4614689139239928	2.696408783298799	1.210988210810287	0.4354002252897265	2.618195303895691	1.337699069235075	0.2589467323558743	2.535254017713235	1.365195310660928	0.2159738722422626	2.538222249545577	1.417222108269457	0.212731438681928	2.528270860241912	1.384713291240208	0.1881728938680363	2.975642759827497	1.513405872177346	0.4273532716086121	3.09108390952346	1.498072611497311	0.3865962911517093	3.151534258069067	1.222998308006656	0.3575688603079734	2.945836425324511	1.250450563328968	0.2572551102391701	2.912548241150168	1.32798107943673	0.2723680031141066
166	5.5	2.945492234927762	1.018455122209502	0.4555431095721914	2.936056707701848	1.194707091060277	0.4334972154242193	2.930545410242015	1.336220742876019	0.4234344055235318	2.951486359955868	1.551297666477576	0.4350207364022652	2.917025214538637	1.518344833529227	0.4438195374616248	2.781686770401665	1.475580011101345	0.4589844178429964	2.699479530504123	1.210221874180349	0.4324494189693627	2.620938541103783	1.336956745218659	0.2564484195805467	2.537194590384733	1.363038726198831	0.2135506479653979	2.540921141968222	1.416597220831047	0.2102725904751538	2.530832983883403	1.38381940864368	0.185309002796524	2.979547841506099	1.512997868857842	0.4244882368833398	3.095221935664468	1.497296546024788	0.3840287555386493	3.156898395366425	1.222622641016531	0.3575978101177107	2.952820524297919	1.249336568817866	0.2557687216216326	2.920382786772923	1.327134355345186	0.271074498987853
167	5.533333000000001	2.949206109282752	1.017767029251787	0.4540955028044843	2.939760579925406	1.194092228859188	0.431454547478373	2.934270809115833	1.335703300424526	0.4209019066294337	2.954994926688262	1.551039589986716	0.431672770136614	2.920314887919684	1.518088104888469	0.4405846755007261	2.783970673534281	1.475414357930826	0.4564034676234233	2.702407680532509	1.209596350456801	0.4292345904195737	2.623549578924519	1.336238461404376	0.2537263064729697	2.538972724638016	1.360784208637572	0.2109707371302715	2.543568710569339	1.415803564630024	0.2076293273831968	2.533239825656172	1.382958294958985	0.182301891683195	2.983314785894291	1.51265747071416	0.4213260411997307	3.09945410813308	1.496443308476948	0.3810784475993423	3.162203774469417	1.222369873664815	0.3575343445663489	2.959855839331458	1.248419924158142	0.2540301896214399	2.928238446576647	1.326383145236228	0.2694310768951626
168	5.566667000000001	2.952717455353169	1.017128379958191	0.4524064927701207	2.943221335472463	1.193526959799366	0.4291646668747482	2.937732302730335	1.335232234430469	0.4180937506983116	2.95820519086095	1.550838898668114	0.4280337510988965	2.923273162531415	1.517892403815253	0.4370915464487878	2.785833974450762	1.475319491440269	0.4537281797512852	2.705047907983594	1.20916244741485	0.425745580290586	2.625973364541655	1.335615628192626	0.2507681532933087	2.540569538223443	1.358537550485829	0.2082201782525369	2.546110500912202	1.414892550426913	0.2047867239890482	2.53545756388612	1.38215889994176	0.1791522055545103	2.986827566807859	1.512367586905267	0.4178436715592176	3.103724196676807	1.49550626157287	0.3777076278850334	3.16763035150792	1.222245054062903	0.3572784031054252	2.96700517212384	1.247721530942689	0.2520071355751998	2.936135790891861	1.32576251976998	0.2674164652327236
169	5.6	2.955882684120724	1.016530364637957	0.4504488732298668	2.946294224634977	1.192999359901344	0.4266061182945249	2.940783270053017	1.334791710624122	0.4149897797491814	2.960972410274866	1.550674857994741	0.4240867028428602	2.925758506590776	1.517738717012454	0.4333272807747497	2.787157946065268	1.475298868063323	0.4509609440714659	2.707220826732497	1.208976829562409	0.4219729481798356	2.628135835323681	1.335172079319221	0.2475610717659307	2.541960748217412	1.356447208243151	0.2052825563954015	2.548469842544108	1.413942140615802	0.201729099128491	2.537439670414404	1.381478124596885	0.1758606364751652	2.98993879398575	1.51210757200232	0.4140182494504701	3.107931695075693	1.494478023895815	0.37387719964773	3.173377858052662	1.222253768992344	0.3567100821277076	2.974303659137658	1.247269338993583	0.2496662265469987	2.943913531855963	1.325324036935497	0.2650082686210766
170	5.633333	2.958524306086709	1.015958825731803	0.4481939031574144	2.948803533550802	1.192491898009174	0.4237563522276808	2.943247630984156	1.334360072298792	0.4115692312499844	2.963123890579944	1.550520183839786	0.4198147532318375	2.927604281295969	1.517601241228809	0.4292791762430928	2.787808555920767	1.475351500416659	0.4481042314927934	2.708714805306456	1.209099195792188	0.4179074444326006	2.629942609505785	1.334996232668338	0.2440908957965895	2.543114891115995	1.354686149519048	0.2021381386910992	2.550548684121786	1.413064404046404	0.1984390924060385	2.539124298318379	1.380986016357724	0.1724266636801245	2.992469927644545	1.511850680836907	0.4098266316076459	3.111923312583488	1.493346952471636	0.3695455455418539	3.179554855305028	1.222401494687355	0.3556888528666886	2.981704806778903	1.247092458635562	0.246970953518839	2.951415775605467	1.325126961172338	0.2621738983164671
171	5.666667	2.960428747647643	1.01539200709393	0.4456117047863639	2.950542360235656	1.191979597609367	0.4205925253213674	2.944920091290575	1.333908271886764	0.4078114444385754	2.964461244154962	1.550339755085137	0.4152020259814371	2.928620942504568	1.517446068866655	0.4249355238033899	2.787638851826533	1.47547076708914	0.4451611573455572	2.70928910837077	1.209590277830439	0.4135409210580828	2.631268166137938	1.335173863681223	0.2403435222690436	2.543976432868094	1.353430094586472	0.198766432926786	2.552225209523686	1.412408232858166	0.1948989009338295	2.54042829445153	1.380757202618215	0.1688487207763152	2.994212961473233	1.511562695022997	0.4052463014752804	3.115486744731117	1.492094948579814	0.3646688156749735	3.186129006405837	1.222693213286296	0.3540569592369556	2.989049729013252	1.247218199932896	0.2438815685383101	2.958511367165098	1.325227407522751	0.2588679422457419
172	5.700000000000001	2.961342425197543	1.014800858865028	0.4426721372693062	2.951268472948241	1.191430411981823	0.4170925446577537	2.945561534064451	1.333400275703502	0.4036970243099863	2.964758970509285	1.550090765497953	0.4102350539310992	2.928594974783045	1.517231515337126	0.4202868430750623	2.78648940130642	1.475645248944308	0.442135989252903	2.708673526573297	1.210512133312866	0.4088675651063956	2.631951720051551	1.335789971540738	0.2363064482448936	2.544461121220506	1.35285649174453	0.195148198554722	2.553359233325225	1.4121471972246	0.1910916588879972	2.541246542353834	1.380872011936586	0.1651251623520316	2.994927590133824	1.511201987286913	0.4002568927442423	3.118338314409341	1.490697937427706	0.3592030840542285	3.19287194797005	1.223133303481751	0.3516413331646644	2.996016655406564	1.247670623408796	0.2403548539948105	2.965004511142247	1.325672189583693	0.2550319228596593
173	5.733333	2.960972416045031	1.014149781550456	0.439344629005874	2.95070194169683	1.190805840126539	0.413234616139826	2.944894942467481	1.332793688734413	0.399207540074991	2.963765408462679	1.549722856089374	0.4049026080556253	2.927289770101747	1.516908652464011	0.4153256197376095	2.784189843168008	1.47586002871951	0.4390336604116735	2.706571272398508	1.211928909969413	0.403883688275412	2.631795603485871	1.336941451745514	0.2319695138680702	2.544456324560255	1.353146967491192	0.1912660966568945	2.553799260618233	1.412483063560276	0.187002299705936	2.541462679861248	1.381454142372399	0.1612535663032661	2.994340565184837	1.510719433479315	0.3948400869427652	3.12011383546081	1.489125520073088	0.3531049075707355	3.199331623574206	1.223725501932398	0.3482556385393852	3.002102519067817	1.248468783235836	0.2363436024036475	2.970596600513277	1.326491168473401	0.25059378994092
174	5.766667	2.958995824011328	1.01339764209802	0.4355987436321394	2.948532873021641	1.190062498065098	0.4089978404225653	2.942612538334231	1.332041986560598	0.394326569346894	2.961208675674862	1.549181244785828	0.3991968169017021	2.924451729079765	1.516424183068498	0.4100473552858447	2.780564498954934	1.47609789838259	0.4358605053373555	2.702661961225931	1.213907232421998	0.398588233601162	2.630568381036935	1.338744933598139	0.2273251201574752	2.543820652207226	1.354513138610094	0.1871062234986157	2.553383277264536	1.413676400694796	0.1826180918461197	2.540947946685678	1.382698981094721	0.1572315471721766	2.992151802613952	1.510061471054995	0.3889807747411507	3.120371537952543	1.487341972290515	0.3463322170535199	3.204816201367675	1.224472741068032	0.3437078937037175	3.006619727500514	1.249625315441671	0.2317986272129643	2.974878173161917	1.327691619525913	0.2454697606883743
175	5.800000000000001	2.955086649798794	1.012498582240616	0.4314053714144358	2.944444808803121	1.189153286767	0.404363256483695	2.938396651534109	1.331096007257322	0.38904070508237	2.956807228863972	1.548409543124119	0.3931144420078363	2.919821469381868	1.515722136878113	0.4044516177425658	2.775441319215454	1.476338518743511	0.4326246592956297	2.696620210724291	1.216511059063782	0.3929841079783657	2.628027682374141	1.341327627381901	0.2223693821347647	2.542405879437367	1.357185772818336	0.182660363792086	2.551967008251822	1.416041487721674	0.1779302044716614	2.539577836283775	1.384852990539195	0.1530585089616829	2.988047444521911	1.509173509906199	0.3826685026028154	3.118608941955975	1.485309569913262	0.3388455840920298	3.208485063107549	1.225377212361947	0.3378073403659674	3.00879878578325	1.251144811589543	0.2266705195058313	2.977410960999374	1.329251986134287	0.2395642941794753
176	5.833333	2.948929717975915	1.011402177273294	0.4267370912053671	2.938127436376965	1.188027403521943	0.3993136216453648	2.931932380582601	1.329903949944826	0.3833392807014261	2.950278834410075	1.547349923461961	0.3866562173473217	2.913142594429452	1.514743757076527	0.3985413195136637	2.76865850978033	1.47655741428385	0.4293354257561887	2.688129611999027	1.219798063608604	0.387077945237457	2.623940938573366	1.344828398502045	0.217102328652255	2.540078258166899	1.361397652897558	0.1779256126020956	2.549448649321872	1.419938600502209	0.1729342392550085	2.537255962428969	1.388185391774103	0.1487349908441424	2.981710080949861	1.508000318467102	0.3758970398575464	3.114282289431618	1.482992926933069	0.3306089729846967	3.209457710058762	1.226440933349417	0.3303699246495959	3.007891725346505	1.253022753679175	0.2209100211510198	2.977762577179759	1.331112978606841	0.2327678664301464
177	5.866667	2.940229835282639	1.010052103766135	0.421569878542492	2.929286221616566	1.186628651995962	0.3938348684764995	2.922917583591784	1.328409395732948	0.377215723615891	2.941350579322179	1.545940584979918	0.3798278026422942	2.904171161077275	1.513425051486909	0.3923235538763615	2.76007139554292	1.476723992859821	0.4260035250774207	2.676899130725004	1.223814330671972	0.380881293541739	2.618097065655141	1.349373652314663	0.2115286926780195	2.53672881850901	1.367360813040364	0.1729052444680144	2.545784816125457	1.425733119585607	0.1676315998898846	2.533920388431764	1.392975714467895	0.1442641687147342	2.972829188039107	1.506483609328185	0.3686656069458308	3.106814156236426	1.480357203832356	0.3215916308471865	3.206822519611749	1.227665384635177	0.321224959687232	3.003182720927115	1.255242950985669	0.2144707825322925	2.975517809444146	1.333166831669379	0.2249601529194281
178	5.9	2.928724381829832	1.008386428546588	0.4158852725220051	2.917654488245588	1.18489523353387	0.3879179342729003	2.911073484015363	1.326550720756722	0.3706689759937207	2.929768736917801	1.544114559347445	0.3726409136024044	2.892684854385744	1.511695677739885	0.385810473760086	2.749559070108044	1.476800356613827	0.4226412769100373	2.662683177127623	1.228588216200988	0.3744117272137811	2.610321095172432	1.355059824008834	0.2056590669984314	2.532285125441455	1.37523727225278	0.1676096582792138	2.540998207654314	1.433740292658779	0.1620298515303443	2.529551522166767	1.399489429666806	0.139652939849102	2.961111805280355	1.504560988480922	0.3609804131748714	3.095610808671006	1.477367016227104	0.3117725473729016	3.199621376857082	1.229051008831182	0.3102301899844205	2.993997701588477	1.257778351582974	0.2073144164729708	2.970262669684937	1.335259343653994	0.2160149987507988
179	5.933333000000001	2.914197430402471	1.006341930627713	0.4096704239186965	2.903004359308938	1.182764064254887	0.3815589215612419	2.896152658590347	1.324265467124456	0.3637035193468784	2.915304965775676	1.541804261067867	0.3651130526459904	2.878488853497425	1.509483515307731	0.3790189675372726	2.737028457289497	1.476742000040122	0.4192621550403931	2.645304204565929	1.234124968177711	0.3676925541386469	2.600494139617964	1.361947295260924	0.1995107583314582	2.526725773652943	1.385123199148695	0.1620579892605611	2.535205224817485	1.444188352976044	0.156142350949805	2.524176691863229	1.407947114300973	0.1349135135248949	2.946289536694305	1.502170436269247	0.352854573906457	3.080067876463897	1.473987475409736	0.3011415111798732	3.186826372509675	1.230597347134209	0.2972851976361641	2.97961648175365	1.260600064267218	0.1994161026399728	2.961229741577247	1.337220258808449	0.2058132970262733
180	5.966667000000001	2.896499881458043	1.003855819459768	0.4029198784650871	2.885168307671281	1.180172419414114	0.3747606927292312	2.877962370966796	1.321492046929453	0.356331044429984	2.897779493344134	1.538943008536363	0.3572687795219284	2.861436536723577	1.506716498509912	0.3719717174211006	2.722427778794411	1.476496842815346	0.4158810879694383	2.624683878625172	1.240399477031383	0.3607537008219142	2.588565374001019	1.370022717017744	0.1931081056952525	2.520088126758743	1.397009312563921	0.1562777037065938	2.52862942824217	1.45715467086471	0.149988623330618	2.517876140122445	1.418472359258569	0.1300638976327929	2.928144219545602	1.499251613356487	0.3443097795456808	3.059616510444689	1.470184112777859	0.2897036843587935	3.167320221514949	1.232302376292692	0.2823536975200631	2.959292687745922	1.263679522359452	0.1907693627998641	2.947257870950463	1.338873799195319	0.1942558685845112
181	6	2.875566964278468	1.00086433896504	0.3956377162253559	2.864059996196596	1.17705633818235	0.3675341356379129	2.856389667489642	1.318168016474423	0.3485715312646776	2.877082368406279	1.535463271278362	0.3491399685650187	2.841448279838711	1.503320877261691	0.3646972493261335	2.70575735412883	1.47600020176061	0.4125137696228256	2.600865482272147	1.247343831197225	0.3536318947879367	2.574574675789391	1.379177237122262	0.1864823142679271	2.512481332713898	1.410730815555167	0.1503034716740525	2.521605254930393	1.472501241104161	0.1435940104976098	2.510786429207828	1.431027176065564	0.1251277739649401	2.906532828412475	1.495744133076919	0.3353771139252611	3.033780654104251	1.46592429924871	0.2774847061218552	3.139921090680109	1.234161830858884	0.2654676751632322	2.932231276509591	1.266985380806922	0.1813875594258832	2.926842825580044	1.340041581913003	0.1812704825236023
182	6.033333000000001	2.851428254666135	0.9973037708945943	0.3878372749900977	2.839686728366006	1.173351751862321	0.3598972295445247	2.831417119837227	1.31423102709139	0.3404516710034719	2.853189384391862	1.531298050983306	0.3407644650973354	2.81852428377766	1.499222758706584	0.3572284331980309	2.687074562665971	1.475172441946022	0.4091751145297912	2.574026322788664	1.254839141267488	0.3463683248807332	2.558650869900227	1.389190248313397	0.179668893655869	2.504074749108756	1.425935835076462	0.144173051564755	2.514548737835688	1.489835704343478	0.1369886939499083	2.503084638579466	1.445368997763379	0.1201321490375791	2.881406541834142	1.491588627323198	0.3260958733732827	3.002232599688731	1.461178908078587	0.2645333785114745	3.103174134670912	1.236168907935673	0.2467170942701686	2.897434156968228	1.27048427351651	0.1712994248195324	2.898106598887074	1.340563393760244	0.1668138611996037
183	6.066667000000001	2.824217253087334	0.993111170781151	0.3795435624366607	2.812165457735014	1.16899519998793	0.3518769209278518	2.803145697374224	1.30961913482019	0.3320062217036979	2.826186195336434	1.526381081063647	0.3321868505671751	2.792764674999671	1.494348865430929	0.3496030136864849	2.666503585557657	1.473916452247754	0.4058788597220593	2.544494932794759	1.2627061426998	0.3390089343615402	2.541021839831795	1.399708671351378	0.1727077418609699	2.495096840048921	1.442052241632886	0.1379263323584875	2.507930853288622	1.508465827621804	0.1302103513008488	2.494978822411074	1.460996738975832	0.1151078653455833	2.852838636639858	1.48672648147427	0.3165148438124023	2.964862552558181	1.455921198962892	0.2509263269009841	3.055550908188679	1.238313396546496	0.2262627521965315	2.853867471644715	1.274139664221765	0.16055200090584	2.858992561513121	1.340299503712473	0.1508819305070031
184	6.1	2.79417571508226	0.988227080634018	0.3707961293598402	2.781733315627403	1.163926437101727	0.3435112129268478	2.771812126835951	1.304272837676176	0.3232793246845168	2.796285397124643	1.520648999226952	0.3234585782545145	2.764382946640008	1.488629269960034	0.3418635668706889	2.644239967051607	1.472115044961785	0.4026366951760829	2.512752829273398	1.270695819410721	0.3316041952179692	2.52199223558339	1.410224343575138	0.1656428964150413	2.48579751966597	1.458275544054165	0.131604614893498	2.502175199573169	1.527400311564099	0.1233066352452097	2.486672607032558	1.47712571340275	0.110089547201788	2.821045511094626	1.481101491811319	0.3066930965952046	2.921842276339178	1.450128836749842	0.2367715485126115	2.995797419223893	1.240581092732542	0.2043508013562475	2.800719097707979	1.277910989951483	0.1492136697206217	2.807588960015551	1.339132393524604	0.1335227928807032
185	6.133333	2.761659478567009	0.9825999440956878	0.361648869857919	2.748750685459598	1.15809349604733	0.3348482925242834	2.737787735500394	1.298140844710378	0.3143222014815766	2.763828139936467	1.514048542788661	0.3146342092994481	2.733704305498028	1.482005393614241	0.3340542081278335	2.620541183585635	1.469638113288126	0.3994562383572526	2.479418780049756	1.278487904081088	0.3242073152193892	2.50191131451208	1.420094804336143	0.1585221326745804	2.476390666517789	1.473600873923963	0.1252513230073878	2.497561120957128	1.54538326487801	0.1163364951854579	2.478317849459731	1.492724839981527	0.1051161378968417	2.786391136783703	1.474665892162246	0.2966962261526706	2.873671475144747	1.443789057981214	0.2222021234267308	2.923251279238426	1.242954151350651	0.1813086653411502	2.737591156326301	1.281752451295799	0.1373702689102574	2.742513275097873	1.336965864990583	0.1148404135203082
186	6.166667	2.727154997323469	0.9761956964102437	0.352171217864757	2.713714809527281	1.151462332836869	0.3259471016850277	2.701588939060155	1.29118992000906	0.3051930791659636	2.729289662764638	1.506547604391733	0.3057702883881901	2.70116897081438	1.474441422454722	0.3262197658540057	2.595722132102159	1.466351483378167	0.3963405940674004	2.445219356202276	1.285699807030493	0.3168746557717346	2.48114769523541	1.428594308168666	0.1513987646757745	2.467007832550988	1.48689369013427	0.1189143373502905	2.494151086500499	1.560975136362526	0.1093714274329929	2.469981112908487	1.50659407931015	0.1002326735254421	2.749396856361558	1.467390736602203	0.2865952526960983	2.821225903313854	1.436905113817586	0.2073709677477124	2.838518554074124	1.245411353071395	0.1575500244850337	2.664963115688549	1.28560682015418	0.1251260200436611	2.663394686320735	1.333708471515031	0.09499437232149857
187	6.200000000000001	2.691250809299953	0.9690142695808294	0.3424478964329032	2.677234999962041	1.144032947473074	0.316877487231023	2.663852317834861	1.28341985575309	0.295956724284183	2.693258704210616	1.498149478937992	0.2969257343001812	2.66731147423524	1.465939570996859	0.3184061204501653	2.570134714534224	1.462137512963579	0.3932887955669346	2.410901028984289	1.291928129147381	0.3096646633085142	2.460038217255735	1.435026945100385	0.1443308887163416	2.457640625701248	1.497087678427639	0.1126462045110859	2.491652253226297	1.572795466521181	0.1024905293701958	2.461612971576951	1.517548963312335	0.09548816217563691	2.710719932887034	1.45927945802652	0.2764667887622769	2.765732629979523	1.429501929174052	0.1924480956929087	2.743840025380565	1.247928221522427	0.1335831844234058	2.584437863611473	1.289406593734953	0.1126027274776594	2.571262662081366	1.329283186497392	0.07419187795310438
188	6.233333	2.654570429452669	0.9610986140417419	0.3325728112253869	2.639977382787148	1.135848076803916	0.307716110936805	2.625285782193377	1.274872298404198	0.2866813302233285	2.656398118678245	1.488899298047633	0.288159921763507	2.63272485910197	1.456547794785042	0.3106591266690434	2.544141653403316	1.456916435186792	0.390297160555246	2.377137467014599	1.296809316546068	0.3026361781683384	2.438885329148176	1.438843401471852	0.1373803752064248	2.448153877826143	1.503361138514457	0.1065032459528758	2.48944851399729	1.579867869260155	0.09576656383706929	2.453066556493121	1.524627413534983	0.09093309893857714	2.671107792528961	1.450373872461427	0.2663896596756865	2.70864074211086	1.421622565697769	0.1776042642537759	2.642758551829989	1.250476457267322	0.1099646937930394	2.498526312979005	1.293079945868611	0.09993625404650751	2.468521870580332	1.323648194412735	0.05269116240795819
189	6.266667	2.617738011758898	0.952527475632671	0.3226468125341706	2.60262419754556	1.126985315986851	0.2985458134857943	2.58662837725636	1.2656233839289	0.2774403958850594	2.619405158634454	1.478874130935647	0.2795335873220698	2.598028625331811	1.446350108690512	0.3030264841710555	2.518103860408671	1.450658324878382	0.3873631517079295	2.344475821432874	1.300072338678475	0.2958511618154682	2.417906985763739	1.439687261550724	0.1306126113359788	2.438315903629017	1.505246958813855	0.1005416246135473	2.486779737514535	1.581722830260284	0.08926503204696072	2.444142815316679	1.527262705953638	0.08661813204986363	2.631350177655488	1.440744918382836	0.2564448651809793	2.651487578464996	1.413321700088266	0.1630039479087901	2.54008149587214	1.2530233175023	0.08721626073666415	2.410561870205367	1.296544698070812	0.08728279008548863	2.358899393572918	1.316763658159511	0.0308517526164902
190	6.300000000000001	2.581365143274027	0.9434154730203526	0.3127731790591328	2.565856719247866	1.11755956440797	0.2894516479543882	2.548628464831771	1.255788312582969	0.2683090236903783	2.582992536827398	1.468191251754772	0.2711066502434638	2.563856779035881	1.435473069269616	0.2955565248844718	2.49238634259358	1.443406694221194	0.3844871462580142	2.313331931664275	1.301597531599463	0.2893738233450961	2.397256533986293	1.437487277672468	0.1240932994412851	2.42791333265012	1.502713997253963	0.09481097528978127	2.483002958394105	1.578424236626136	0.08303882108770222	2.434670517469885	1.525376134485213	0.08258194710683209	2.592251622510254	1.430501213070474	0.2467116094597351	2.595783519039365	1.404671398923854	0.1487950887809673	2.440761587266134	1.255532773474134	0.0657148404171348	2.324223390744907	1.299735198821543	0.07478889627256929	2.247389590613522	1.308714051262857	0.009062105858469545
191	6.333333	2.546055904573392	0.933911435277436	0.3030549887586745	2.530345487907713	1.107723415706361	0.2805184264933762	2.512019553061184	1.245523411864877	0.25936123682047	2.547858354378354	1.457015755862645	0.2629369656004882	2.530832377846732	1.424091251498554	0.2882972500232839	2.467347749759117	1.435284276012054	0.3816731980565121	2.284003676223965	1.301428165556549	0.2832658582082483	2.377087010731065	1.432485633705977	0.1178858658288068	2.416832736433224	1.49615337364627	0.08934902772018639	2.477729645778614	1.570523003657165	0.07711692771265713	2.424538526222136	1.519355108679636	0.07884082935972046	2.554598523233101	1.419796726021898	0.2372651955446962	2.542952722680428	1.395771783138979	0.1351044330659027	2.349287252021345	1.257968810510781	0.04567620010326919	2.243236029567143	1.302611886844923	0.06258433017741152	2.140154786812858	1.299710041295083	-0.01228205188816606
192	6.366667	2.512371626417622	0.9241832074502937	0.2935916655305391	2.496701066038108	1.097649621174965	0.2718285530233733	2.477467529821829	1.235007336101627	0.2506698092122219	2.514637952315619	1.445538319407393	0.2550802119850783	2.499527633682726	1.412404598623294	0.2812963887170261	2.443330566593082	1.426465725286605	0.3789295001525935	2.256680817309222	1.299743848160438	0.2775852343038126	2.357557931477616	1.425176586759609	0.1120524041693554	2.405067124243391	1.486264223759253	0.08418602045241107	2.470844786676317	1.55887214502071	0.07151161045676599	2.413712748052771	1.509905104033081	0.07539224141213031	2.519100497751081	1.408810046920963	0.2281766252987833	2.49421108497752	1.386741977063929	0.1220387958130281	2.268961874294836	1.260298611332588	0.02718609011766736	2.170647332945938	1.305157664069374	0.05077083251094926	2.043358517843562	1.290056941976791	-0.03279687288906287
193	6.4	2.480796143043887	0.9143952519509972	0.2844780900409749	2.465432493752648	1.087507461472789	0.2634613454768677	2.445523653845557	1.224416563270522	0.2423058398695737	2.483872766943493	1.433947974006269	0.2475888562562903	2.470440145321804	1.400610653392747	0.2746006691620217	2.420667462855388	1.417150812461008	0.3762682463788669	2.231443349809319	1.296825081869347	0.272389075646415	2.338786880137497	1.416192361761693	0.1066552540639458	2.392658711196077	1.473876789408384	0.07935345286256559	2.462386132071771	1.544434150597183	0.06623047751686482	2.402214976344575	1.497849545063111	0.07222812086456137	2.486345591607193	1.397718471178543	0.2195113270742059	2.450423831581066	1.377705723067991	0.1096872084629599	2.201327840329387	1.262493739733959	0.01027798345905504	2.108703052292109	1.307374333176009	0.03942812713329101	1.960961480237468	1.280045471695278	-0.05218707667219279
194	6.433333000000001	2.451704521093909	0.9047034090409787	0.2758003425123584	2.436923383020104	1.077457452957332	0.2554893087595935	2.41660389729999	1.213919655331385	0.234335404898204	2.45599404146071	1.422424423214356	0.2405105882413464	2.443973844205965	1.388896346340848	0.2682538970531775	2.399663097344011	1.407548447809895	0.3737040284293343	2.208283452862436	1.293026156934003	0.267729121006983	2.32082402145176	1.406215100969382	0.1017514883494783	2.379641122369345	1.459829523971933	0.07488512527755013	2.452450320765546	1.52811649263995	0.06128433868565298	2.390082271203091	1.483991008504981	0.06934089867833865	2.456786003618404	1.386691451262418	0.2113274757375232	2.412115422229306	1.368787231635992	0.09812134120700365	2.146553145443862	1.264530543426559	-0.005075472303662347	2.058335047359256	1.30928019120183	0.02862726744958683	1.894511113978843	1.269945375499678	-0.07023805771571687
195	6.466667000000001	2.425365706863392	0.8952600603602071	0.2676363965648075	2.411449095344682	1.067657214385237	0.2479792678262421	2.391012618143137	1.20368312939554	0.2268208594889544	2.431339889739785	1.411143471014269	0.23389098459816	2.420450544536513	1.377443239846824	0.2622987476422529	2.380584607374955	1.39786949499075	0.3712533498882381	2.187205863326705	1.28870624099433	0.2636503974704472	2.303754998001652	1.395912932720675	0.09739487264081102	2.366137526826832	1.444910968817296	0.07082482053256781	2.44127212796433	1.510761667197268	0.05669741735476207	2.377454392074491	1.469106586928492	0.06673191633321528	2.430763535184325	1.375896400491002	0.2036792855078414	2.37957585265681	1.360112587021923	0.08740239601922112	2.104136805961376	1.266390825724734	-0.01896993295954065	2.019185421966328	1.310905695727673	0.01843593099314842	1.843767700438318	1.260024231830547	-0.08678312731129832
196	6.5	2.401953355801591	0.8862114349551602	0.2600567693955617	2.389186703821524	1.058259116240779	0.240992745274678	2.368951421827112	1.193868873756775	0.2198205791590075	2.410154788299007	1.400275585632553	0.2277741744743166	2.400105732978416	1.366425642007766	0.2567769414053626	2.363644175160085	1.388318750720091	0.3689337702807163	2.168239659995787	1.284202446531315	0.2601902834490322	2.287752645588057	1.385872388927005	0.09363515031417224	2.352386547899156	1.429827773695553	0.06722501776773333	2.429245318714167	1.4931134949483	0.0525090590504084	2.364585694542038	1.453929443329204	0.06441169625744603	2.408516623250863	1.365497325433577	0.1966180103374337	2.352927510184348	1.351807364677406	0.07758349587080385	2.073317862877385	1.268061025622466	-0.03155979621102361	1.989735672222053	1.312284565468763	0.00891715023976614	1.807302447681424	1.250531194595387	-0.1016936023312267
197	6.533333000000001	2.381565885654707	0.8776978778607751	0.2531237783037965	2.370227534357086	1.049409694649029	0.2345849635298972	2.350523865651577	1.184632279247542	0.2133874348446465	2.392581876703996	1.389985223483675	0.222200420724354	2.383081986761109	1.356010307264518	0.2517270331588307	2.348991826746754	1.379093894612221	0.3667625529052423	2.151433259668023	1.279813557581533	0.2573784792997432	2.273045818930183	1.376563833040373	0.09051555906190496	2.338699198195735	1.415186620060569	0.06414159042335033	2.416849430586812	1.475792508323215	0.04876754855980224	2.351798627606163	1.439138957922019	0.06239532024877001	2.390175476478287	1.355653475624098	0.1901896255447471	2.332138171879123	1.343994066427167	0.06870834181841855	2.053220768932453	1.269531478434039	-0.04303480873285463	1.967674136983691	1.313451557348321	0.000129239979751449	1.78296454206937	1.241693736076394	-0.1148734070277253
198	6.566667000000001	2.364252573697238	0.8698561115924919	0.2468952147383077	2.354592851147473	1.041251455387185	0.2288077991583723	2.335741684095953	1.176123466410282	0.2075715322513907	2.378667053789246	1.380434376285105	0.2172059792718045	2.369437450394548	1.346361014208918	0.2471847256440703	2.336732016402859	1.370393627626062	0.3647573738127786	2.136848596837997	1.275785935587476	0.2552413947800461	2.259828252630171	1.368335738439936	0.08807295597349868	2.32535480872273	1.401480734490547	0.06163050882268905	2.404517778636972	1.459265731647013	0.0455212868939559	2.339401282325811	1.425339152090282	0.06069493032347697	2.37576146401758	1.346521202255278	0.1844350713319702	2.316986589887528	1.336789963378286	0.06081426820520616	2.042660329938675	1.270795077819227	-0.05354856899225347	1.950935683884014	1.314446866841517	-0.007869503641753602	1.768351737502872	1.233723705876976	-0.1262479308182427
199	6.6	2.35000893206711	0.8628142152752962	0.2414244687432578	2.342233936094876	1.03391801207664	0.2237098725184259	2.324524154797248	1.168482036531479	0.2024200684887668	2.368356998062311	1.371777517913189	0.2128231711335812	2.359144910443728	1.337633036513181	0.2431828093998526	2.326922926309575	1.362404019349919	0.3629364319046581	2.124537994001364	1.272299850148607	0.2538010989364311	2.248202993916825	1.361469733281713	0.08633749924154012	2.312549218988219	1.389085283748752	0.05974446190234115	2.392565677994757	1.443839710162483	0.04281590837254946	2.327640246485047	1.413034612983197	0.05931840245734416	2.36518426116424	1.338249304436294	0.1793904090210012	2.307057112455718	1.330304890000741	0.0539335037665191	2.040066651996881	1.271846847116772	-0.0631849870826839	1.938052776635781	1.315314928199999	-0.0150215755414822	1.761091573126033	1.22681082898268	-0.1357638633537603
200	6.633333	2.33877672821397	0.8566878610063523	0.2367584798552486	2.333035679735318	1.027530233989543	0.2193344657332496	2.316704989357479	1.161833221825896	0.19797505046597	2.361505477182449	1.364157340873856	0.2090784425138449	2.35209629822028	1.329968890039265	0.2397492393915661	2.319572640689159	1.355289995023162	0.3613172862898152	2.114534117974327	1.26946652685618	0.2530723178134995	2.238161609257243	1.356133418836874	0.08532731861098976	2.300385558675433	1.378282031725255	0.05853093428540398	2.381133610078641	1.429729436581555	0.04068903281170035	2.316660415820082	1.402535815353617	0.05828072232200095	2.358250257531681	1.33097490431994	0.1750847889499219	2.301762264330276	1.324637974995507	0.04809115486739746	2.043512946138809	1.272684381027461	-0.07193861976077454	1.928317756231249	1.316103125465396	-0.02127300283794269	1.758997841862273	1.221125349223322	-0.1433898904775422
201	6.666667	2.330456025185889	0.8515819538985903	0.2329380269106527	2.326833067550054	1.022197845830978	0.2157199553931877	2.3120560070285	1.156290090892422	0.1942740136391995	2.357893110045439	1.357706589963499	0.2059932383886412	2.348118834408241	1.323500528669504	0.236907693389942	2.31464380482601	1.349198291802207	0.359916552013557	2.106868522338979	1.267332818116712	0.2530607714268938	2.229633300041537	1.352359821945512	0.08504732316589705	2.288926375011403	1.36927577561944	0.0580314067192147	2.370231448122714	1.41712615330521	0.03917028476084428	2.306519909486185	1.3939605260257	0.05760686623429072	2.354687496858173	1.324825099865735	0.1715416818841702	2.300399822666058	1.319879699599087	0.04330748823354682	2.050857167446293	1.273307497145827	-0.07971828049776071	1.921694248996363	1.316858349431662	-0.0265723281367743	1.760187773375161	1.216823202748728	-0.1491051968601537
202	6.700000000000001	2.324919934382863	0.8475939788115072	0.2299967423553844	2.323437481355967	1.018023489983565	0.2128997540603077	2.310327332035824	1.151958756993349	0.1913506666787167	2.357268097361826	1.352552326358341	0.2035869857752695	2.347004711148468	1.31835363171124	0.234679621819697	2.312054903111834	1.344262278168842	0.3587499092902962	2.101596908794382	1.265903245056183	0.2537603469814027	2.222608055060253	1.350101238383163	0.08549101243197937	2.278316065332604	1.362220140811367	0.05828063713418258	2.359939219251875	1.406286128867229	0.03829072548036365	2.297279017931497	1.387329196838536	0.05732870417438786	2.354198648513172	1.319921504389422	0.1687822581222522	2.30229558411604	1.316117512263517	0.03960206191096769	2.060254652048423	1.27371763895104	-0.08641938682574725	1.918013601310067	1.317617796072744	-0.03087293582334716	1.763173606908078	1.214037647834081	-0.1528991390093206
203	6.733333	2.322030875158641	0.8448121739087501	0.2279604558055771	2.32266116400264	1.015100878893404	0.2109016828984874	2.311279552674226	1.148936721826732	0.1892341098288861	2.35937726915733	1.348813269139016	0.2018772003885883	2.348535855584474	1.314645407300615	0.233084026931586	2.311687568612392	1.340600156345907	0.3578312339805443	2.098744048505286	1.265182137329212	0.2551556315498533	2.217099493829133	1.349282343189167	0.08664326537439548	2.268725285015611	1.357212354211231	0.05930459620113997	2.350382296752007	1.39742528763777	0.03808187488423606	2.28900902399271	1.382615147982639	0.05747908541191239	2.356499271448799	1.316377480626672	0.1668256392184018	2.306900131175512	1.313434883843709	0.03699388266398349	2.070435200216306	1.273917523395957	-0.09194586572962023	1.917016607044329	1.318408701449257	-0.03413548325421695	1.766960186494736	1.212870692114587	-0.1547714261812305
204	6.766667	2.321654242926093	0.8433166178588576	0.2268491627301084	2.324328970927074	1.013515742224831	0.2097489547007871	2.314694881640258	1.147313712731253	0.1879492471898715	2.363977995471056	1.346599816367106	0.2008805475524408	2.352494380193757	1.312484623014244	0.2321382171130457	2.313393991814614	1.338314960770129	0.3571727173404966	2.098280933572895	1.265164073856925	0.2572230547811865	2.213112322958617	1.349821469973214	0.08847965732574514	2.260301645589432	1.3543255799988	0.06111587837714121	2.341665024695564	1.390741709581768	0.03857244956474414	2.281766575048438	1.379800088469615	0.05808792723234354	2.361330948041201	1.314298419826855	0.1656901092194856	2.313817496341161	1.311911755911356	0.0355034542833616	2.080710169989836	1.273910776875192	-0.09620237088184579	1.918500376932557	1.31924966948517	-0.03632680834307078	1.771043535699483	1.213392217843529	-0.1547295322579791
205	6.800000000000001	2.323664028190504	0.8431798788552841	0.2266778410683594	2.328281169467226	1.013346823792285	0.2094608399470959	2.320377233246818	1.14717296797974	0.1875173579319578	2.370839956957182	1.346015850586221	0.2006132754116587	2.358665240867897	1.311973402266678	0.2318582167129706	2.317003620398534	1.337497546863041	0.356785241289549	2.100137990271298	1.26582734085591	0.2599305809406958	2.210637193941732	1.351630647414585	0.09096489459570291	2.25316068460975	1.353619494400067	0.06370769578450297	2.333845975517806	1.386471018534313	0.03978501376630696	2.275588215389874	1.378898595706532	0.05917948689271004	2.368461380118315	1.313783372534182	0.165393610061889	2.322792519020322	1.311623720756315	0.03515378744469227	2.090870763371214	1.27370174253648	-0.09908888795995871	1.922396384542966	1.320152013466579	-0.03741868338608024	1.775387823247292	1.215636335358812	-0.1527888612491172
206	6.833333	2.3279493796902	0.8444668243861932	0.2274565437977681	2.334375478327219	1.014665668042191	0.2100526936080333	2.328150062372887	1.148590911378339	0.1879560899352521	2.379742463522214	1.347158920356155	0.2010908792911263	2.366835453793638	1.313207481462537	0.23225850777208	2.322327050663949	1.33822785292915	0.3566782546328011	2.104214357298065	1.2671316433802	0.2632379271976697	2.209656486420572	1.354610528084405	0.09405235337734263	2.247404591954381	1.355138620958633	0.06705186878509482	2.326968491145658	1.384906544031937	0.04173392337051276	2.270505124823482	1.379960009200031	0.06077072261615269	2.377679659568995	1.314924984315087	0.1659534198009657	2.333686642082984	1.312640616206619	0.03597035282731884	2.101061971209197	1.273295247154319	-0.1004960796883889	1.928774496858347	1.321119411237607	-0.03738706206909173	1.780366010693921	1.219599099388261	-0.1489724809092791
207	6.866667	2.33443776694949	0.8472304877812998	0.2291905275982807	2.342501200771345	1.017531478614628	0.2115356182442894	2.337863342199814	1.151630813984289	0.1892789638077501	2.390480792800429	1.35011328570374	0.2023266817102757	2.376803343233883	1.316269411192953	0.2333509345806163	2.329171133982252	1.34056998370473	0.3568593184908936	2.110395677711275	1.269012199467585	0.267097804705132	2.210145530323158	1.358640116692059	0.09768424845410713	2.243142485164352	1.358876282664764	0.07109788437419252	2.321105261194799	1.38632106659073	0.04441967334722341	2.266562116200726	1.383023994197302	0.06286677492303279	2.388799229547165	1.317802594275214	0.1673846339428479	2.346454213272336	1.315019935993842	0.03797969785097476	2.11166766512359	1.272695873874335	-0.1003001326781155	1.937817787867304	1.322145045059708	-0.03621051756350236	1.786667801406651	1.225235302817917	-0.1433084865916223
208	6.9	2.343107178578565	0.8515061639623343	0.2318798437229015	2.352586956670726	1.021984296359536	0.2139154161914622	2.349400924262465	1.156335412700541	0.191494284599745	2.402873283185366	1.3549414623839	0.2043308332564343	2.388387207033043	1.321219673933969	0.2351438639894756	2.337351746912863	1.344564141427529	0.3573339316997871	2.118555517010395	1.271385381205925	0.2714596139468884	2.21206334503787	1.363581293319409	0.1017956482326236	2.240470257603419	1.364779337738641	0.07577815961687914	2.316348222272437	1.390914869085188	0.04782574281804181	2.26380752731847	1.388112721668782	0.06545858318355548	2.401663091908516	1.322474520811586	0.1696989281510889	2.361134558340379	1.318802413962371	0.04120774997566939	2.123278624363956	1.271908003334689	-0.09836017671755409	1.94976057097668	1.323210564613914	-0.03387094685261621	1.795244601530388	1.23246166798691	-0.1358260332237662
209	6.933333000000001	2.35398483503876	0.8573063815660855	0.2355190141912619	2.364602073257001	1.028039655200153	0.2171923302970973	2.362685685436592	1.162721696553615	0.1946051206303355	2.416765513245611	1.361678272042157	0.2071103027742314	2.401430575592687	1.328090512530598	0.2376422311478697	2.346700791350611	1.350221838936869	0.3581056591999972	2.128560574712567	1.274150972511078	0.2762720213867226	2.215360389345854	1.369272877804164	0.1063170295833716	2.239475157269315	1.372734414109612	0.08101090764291929	2.312831648383038	1.398782743896372	0.0519195143290887	2.262303042034655	1.395207925743787	0.06852387365537298	2.416147012839452	1.328972549279425	0.1729044646578337	2.377846415866078	1.324008403880626	0.04567933241790448	2.136697059874114	1.270935843300313	-0.09452022668838661	1.964901294276312	1.324287010603414	-0.03035285069453234	1.807308923032402	1.241163068670146	-0.1265526555988289
210	6.966667000000001	2.367127775387496	0.8646115846543132	0.2400956719741715	2.378544227016114	1.035678998221771	0.2213598830600714	2.377671870638951	1.170770955595918	0.1986082164074784	2.432027947354554	1.370319339755476	0.2106679584545869	2.415801007500124	1.336874098228904	0.2408468152740703	2.35707072753418	1.357517385039486	0.3591761023599512	2.140278421218081	1.277196611611185	0.2814859128462729	2.219976848892508	1.375525896954181	0.1111781822328851	2.240209096977912	1.382553292125545	0.08670611642454572	2.310696726232562	1.40987326624012	0.05665746419412175	2.262119554879627	1.404198607799165	0.07202982433296515	2.432154135584885	1.337291206389809	0.177004666405599	2.396760930331547	1.330630759601557	0.05141577280078149	2.15291139708888	1.269783577374629	-0.08862172033452229	1.983655186093853	1.325335062184686	-0.02564344611670072	1.824281405618526	1.251189976139256	-0.1155199170565689
211	7	2.382599456181067	0.8733623899026404	0.2455885606715822	2.394422849572051	1.044840758346192	0.2264029683846749	2.394331869459612	1.180418629306967	0.2034919831478094	2.448549508993574	1.380807731648884	0.2150006988086794	2.431385042742938	1.34750920301844	0.2447526606969891	2.368337321933357	1.36637638081457	0.3605444500117748	2.153597356757944	1.280406996234787	0.2870538907804472	2.225831458846136	1.382128514749029	0.1163125306975556	2.242668736716909	1.393969969326794	0.09277396630230003	2.310045310881732	1.423949009760412	0.0619912299803494	2.263300151074365	1.41489269747671	0.07593929512147739	2.449604789051955	1.347375404109597	0.1819959444781886	2.418072160861013	1.338627505528979	0.05843085329087354	2.173045302584499	1.268455701922841	-0.08051427518358553	2.006528714265284	1.326306472446242	-0.01973600712280645	1.847673817940684	1.262361107522538	-0.1027707208974667
212	7.033333000000001	2.400452084062997	0.8834557167728523	0.2519671412958094	2.412246490662394	1.055416076888578	0.2322973297435023	2.412644352634722	1.191549348602064	0.2092355948615864	2.466235754924097	1.393026562954422	0.2200986589273246	2.448087348505342	1.359873736612698	0.2493485018307131	2.38040555817478	1.376665920327498	0.3622075014540059	2.168438499125574	1.283653961747762	0.2929325851468099	2.232823841103421	1.3888327583659	0.1216628114271208	2.246780182679546	1.406624927138753	0.09913341271595637	2.310890910975872	1.440579368791987	0.06787103477273648	2.265841560829613	1.426994475448095	0.08021703157021598	2.468430236067985	1.359113876037035	0.1878665795664605	2.441961483715934	1.347918652090157	0.0667281998484251	2.198257395921887	1.266956968894015	-0.07006756768089799	2.034143875500739	1.327146255497728	-0.012630743589682	1.878959198824491	1.274454181107361	-0.0883698906585805
213	7.066667000000001	2.4207078768154	0.8947409335525321	0.2591911303724597	2.432008059762123	1.067244932198213	0.2390087040588515	2.432581552207126	1.203992989890984	0.2158076704350006	2.485002024659324	1.406793906414293	0.2259438965064579	2.465825124675583	1.373779686354072	0.2546157702539692	2.3932144286012	1.388191505395874	0.364159677930901	2.18476431420621	1.286788443522544	0.2990837558203209	2.240841192178966	1.395327291491222	0.12718254974461	2.252379643709253	1.420041309432309	0.1057162916942757	2.31309482208977	1.459188899384274	0.07424880377957045	2.269687182260778	1.440068252304829	0.08483278145673971	2.488562553659591	1.372334396918227	0.194595007365196	2.468560920144644	1.358385150338689	0.07629729913518876	2.22963366060602	1.265292959928924	-0.05718760413593323	2.067198552910099	1.32779280510371	-0.004337691780633806	1.919342615234774	1.287191764154809	-0.07241931836606172
214	7.1	2.44333104972796	0.9070177238609775	0.2672089431509206	2.453661582377221	1.080113726679183	0.2464913944661976	2.454086310922156	1.21752179571156	0.2231644902612699	2.504762382355421	1.421857155285303	0.2325083765517011	2.484517593786949	1.388968278046637	0.2605270005652112	2.406733888157034	1.400695094849187	0.3663927151904917	2.202578228558348	1.289645157579629	0.305474403418602	2.24977566274924	1.401235678518496	0.1328359441401946	2.259222504217844	1.43360781380445	0.1124697491461707	2.31634399206746	1.479038888114057	0.08107871105752043	2.274724493617082	1.453530655489094	0.08976396898300099	2.509919172365908	1.386798282083894	0.2021473760437961	2.497902390785264	1.369867525505988	0.08710844466053388	2.268028623819266	1.26347083987802	-0.04184001659006251	2.106253406002415	1.328178710787892	0.005116784996810529	1.969448557356813	1.300234594289792	-0.0550722198066204
215	7.133333	2.468212672477669	0.9200473214376915	0.275959285562336	2.477114413222559	1.093766627081713	0.2546897445213832	2.477067961651562	1.231861582860263	0.231251192442081	2.525432897488708	1.437904351110112	0.2397544654810576	2.504088579890016	1.405122363711983	0.2670465095430662	2.420955979135646	1.413865608730594	0.368895939064501	2.221918382675431	1.292056047742672	0.3120787819442422	2.259539003467192	1.406145184779994	0.1385980635392625	2.267003662373769	1.446611451657944	0.1193593011441911	2.320157891171318	1.499216320465005	0.08831972899909865	2.280788695875495	1.466705201112531	0.09500214312860719	2.532404529569402	1.402210672482118	0.210478042689949	2.529899661156009	1.382169260872132	0.0991117530892994	2.313946986907253	1.261499799529547	-0.02406600486992683	2.151471342747453	1.328235677425183	0.01568543568120365	2.029014413392097	1.313190008694034	-0.03653629371882872
216	7.166667	2.495145384603139	0.9335525590615262	0.2853696899221556	2.502204559944879	1.107906504038887	0.263537014249579	2.501384151968061	1.246693470082485	0.2400012416352697	2.546921951662941	1.45456511111405	0.2476356195281596	2.524456976017089	1.421866766132766	0.2741310253522371	2.435882867123691	1.427340361759925	0.3716567472660711	2.24282331265899	1.293862559070722	0.3188732815490422	2.270040336883508	1.409631292880917	0.1444539296664816	2.275334094145711	1.458243897786106	0.1263672912007135	2.323840414509509	1.518570161962649	0.09593361934084176	2.287636050710973	1.478814656249511	0.1005522457636427	2.555897591118758	1.418222220923079	0.2195298968415804	2.564310264899808	1.395056425105915	0.1122353877002664	2.367340343948722	1.259391140463451	-0.004001280528885693	2.202509296195197	1.327898912095778	0.0272994483557343	2.096490304340572	1.325625784099072	-0.01707845392797631
217	7.200000000000001	2.523817993277008	0.947221492144717	0.2953566434316549	2.528693321604044	1.122199591224958	0.2729561260995125	2.526836932405678	1.261659772708549	0.2493380972822967	2.569125806506656	1.471417685345047	0.2560981972817183	2.54552988184855	1.438775653614249	0.2817313092147193	2.451513974947027	1.440719750680028	0.3746611069245671	2.265289435514561	1.294921828454166	0.3258327704518375	2.281189232065749	1.411322833050694	0.150394727395425	2.283788978716887	1.467659289721349	0.1334857541209945	2.326615523263029	1.535704157698828	0.1038809623995265	2.294957263980494	1.489016193797668	0.1064211887473445	2.580250661300517	1.434435463631865	0.2292363742085755	2.600735605946942	1.408260950006308	0.1263860333482908	2.427609763893449	1.257157426909556	0.01810351457310611	2.258734742410112	1.327111301739771	0.03987167546062886	2.169325236361775	1.337111053697442	0.003007456485500434
218	7.233333	2.55381556716652	0.9607114474169361	0.3058301793705248	2.556259336377897	1.136280906325655	0.2828649195516617	2.553163030814392	1.276370859494785	0.2591811430101233	2.591904976955392	1.488001677573067	0.2650861151420194	2.567178683225431	1.455385525765664	0.2897962870289894	2.467811624546868	1.453579850073539	0.377893833468582	2.289167776510488	1.295137655209261	0.3329199079687761	2.292973062205502	1.411010093424667	0.1564054950410159	2.292183429867494	1.474187680814691	0.1406956483308632	2.328192729303999	1.549412215855549	0.1121121866876165	2.302583978693754	1.496606727065717	0.1125933568617157	2.605271324083304	1.450415376332268	0.2395272033519369	2.638617903150716	1.421483927440693	0.1414551915294839	2.493352271785141	1.254810441596878	0.04191405400328439	2.319160325330713	1.325823594781405	0.05330964159147711	2.244874186671638	1.347299273675232	0.02346424351276671
219	7.266667	2.584641904735262	0.9736614413804611	0.3166954906313765	2.584523277600854	1.149768922819303	0.2931788466661295	2.580059259753535	1.29042207041695	0.2694489626916751	2.615097228655395	1.503841303823049	0.2745425148737428	2.5892504186048	1.471218770208322	0.2982747160584687	2.484702003744823	1.465492665118327	0.3813390987791874	2.314170414918454	1.294450163929025	0.3400833304647929	2.305446800644274	1.408667871000193	0.1624581452110652	2.300577734838035	1.477425801782354	0.1479600250226693	2.328809503226317	1.558825817927004	0.1205683163223639	2.310515763904258	1.501117855695428	0.1190274158629186	2.630741349611739	1.465710289672422	0.2503306374656519	2.677303821013441	1.434404652997208	0.1573214487798032	2.562442211730594	1.252360498162159	0.06702465711361018	2.382386952724248	1.323993964459921	0.06751800813982603	2.320727755602172	1.355921776607305	0.04408896570455653
220	7.300000000000001	2.615792116126932	0.9857178995967298	0.3278568430284701	2.613097083158738	1.162292966161303	0.3038144070485705	2.607217680306763	1.303423364965831	0.2800633434009607	2.638520230911111	1.518483075243935	0.2844097759074568	2.611575855230485	1.485821461549513	0.3071158227915959	2.502088730569048	1.476069339125571	0.3849820232212545	2.339941270987418	1.292814098764166	0.3472644914152253	2.318691238443086	1.404417487110953	0.1685143435419022	2.309182500256487	1.477274170031323	0.1552294072472607	2.32904114263382	1.563521493493151	0.1291862879188468	2.318855741277401	1.502374197292035	0.1256663442888295	2.656423779877817	1.479886992032187	0.2615740570024754	2.716106754576386	1.4467026942862	0.1738521867115903	2.632349869213514	1.249815720438235	0.09298606456050922	2.446544140735011	1.321586175628949	0.08238794738375532	2.394582378195536	1.362776065216035	0.06470323980648914
221	7.333333	2.646828536835084	0.9965611969311137	0.3392219098182813	2.641639038943177	1.173520706729838	0.3146926300169882	2.634367316564494	1.315028762360465	0.2909528852883617	2.661994352828389	1.531529582148176	0.294631111100877	2.633991439351622	1.498797094664459	0.3162708201888408	2.51987099003639	1.484983066557148	0.3888096826029111	2.366119873250784	1.29018510370446	0.3544059521153903	2.332800309848284	1.398441608676909	0.1745320764053476	2.318273781126794	1.473849678618876	0.1624465566866469	2.329628096870023	1.563437479824083	0.1378954352872992	2.327754371563583	1.500429118470596	0.1324446151820083	2.682092611724111	1.492563279497658	0.2731863481235782	2.754398657277368	1.458081505957265	0.1909089109666712	2.700579704323759	1.247181541938204	0.1193394194037029	2.509518340004692	1.318566310502695	0.09779470605966754	2.464193931124356	1.367703280422458	0.08512963939834881
222	7.366667	2.677384814627156	1.005921500269085	0.3507010905986973	2.669855722860501	1.183173758132273	0.3257369587073818	2.661272976096762	1.324952380362948	0.3020499108771061	2.685348899891191	1.542656708203265	0.3051488096110715	2.656343233501287	1.509823480966021	0.3256910233675362	2.537942907084526	1.491982196454061	0.3928095518255157	2.39237036401483	1.286520237717064	0.3614549545493106	2.347868042426774	1.390947761395051	0.1804701197029663	2.32813767612283	1.467424654347256	0.1695517048500219	2.331282746353292	1.55883836087234	0.1466210923904139	2.337385477836802	1.495521056957021	0.1392935649981131	2.707539080826497	1.503425056776418	0.2850958766171463	2.791638673257798	1.468286650379697	0.2083454447215672	2.764956665701714	1.24446179160156	0.1456420403638237	2.569308299539461	1.314909106037291	0.1136047668819952	2.527674417004529	1.370593883293158	0.105200703497623
223	7.4	2.70714549281839	1.013592395033296	0.3622060745818717	2.697483112129602	1.191042230239818	0.3368705171751388	2.687712283416198	1.33298361802765	0.313286179065319	2.708418550204447	1.551630927999633	0.3159020793940456	2.678480280007681	1.518670104635808	0.3353254557386784	2.556187518953483	1.49690593656787	0.3969678597831539	2.418386720200258	1.281794795391808	0.3683652559725948	2.363952806856806	1.382179301993315	0.1862911953718718	2.339043600496248	1.458428871542699	0.1764853953055541	2.334629648397526	1.550342689985747	0.155294638997642	2.347933888510275	1.488045694998574	0.1461490623860394	2.732565223813309	1.512242775332595	0.297227932102431	2.827373663498342	1.477118795472196	0.2260075301297289	2.823805102464151	1.241660255772002	0.1714903785873506	2.624297183095932	1.310604955651269	0.1296822790418142	2.583614902717545	1.371402513991503	0.1247774902570319
224	7.433333000000001	2.735820978457777	1.019444251984593	0.3736523526449548	2.724269282766978	1.196998233621585	0.3480174937807428	2.713462389762561	1.339000338887194	0.3245928352493133	2.731044691049954	1.558322250791139	0.3268281717848845	2.700253484592092	1.525211917712913	0.3451214796536692	2.574474854211411	1.499695697906174	0.4012688350954213	2.443900673531049	1.276020709412434	0.3751007006216384	2.381026749611601	1.372416050755699	0.1919684316462467	2.351176364758328	1.447421507467333	0.1831934036927338	2.340109498744399	1.538834938163571	0.1638513152117079	2.359538933193057	1.47850195073338	0.1529544392003758	2.756983143596412	1.51888364000229	0.3095060481481166	2.861246780186259	1.484442033086595	0.2437407950443649	2.876111573165778	1.238781625080258	0.196535812611288	2.673413309737282	1.305664247617977	0.1458992319238401	2.631299449664835	1.370154127433213	0.1437621827894878
225	7.466667000000001	2.763134120232886	1.023429916553355	0.3849608834333005	2.749969633609312	1.201000162525383	0.3591037612821995	2.738303341144489	1.342971183638819	0.3358999174844705	2.753069900486008	1.562704078662509	0.3378606897717937	2.721510548063528	1.529429279149527	0.3550229261221647	2.592659297099442	1.500395904353519	0.4056929915812358	2.468667352006809	1.269265885897314	0.381634840130743	2.398967320829522	1.361947705462026	0.1974843654626521	2.364612526969079	1.43503857240513	0.1896318052330207	2.34793751806947	1.525292071466227	0.1722292451120695	2.372286178618377	1.467434569489114	0.1596676520931677	2.780611775686017	1.523312353326986	0.3218509898330106	2.892998544798465	1.49018808203604	0.2613956443669298	2.921515591503677	1.235833301701543	0.2204974910397866	2.716152687451578	1.300120488868869	0.1621364062274139	2.670792364571463	1.366930191623857	0.1620959964100486
226	7.5	2.788847853621829	1.025586829073373	0.3960588025828644	2.774370242079991	1.203096064562346	0.3700576010802848	2.762038223720837	1.344958572714013	0.3471359128949024	2.774342180849867	1.564857926268094	0.3489283983420631	2.742101964661009	1.531411068607235	0.3649690328178252	2.610588056278848	1.49915071549431	0.4102170783983426	2.492455737633913	1.26166102089344	0.3879487395675879	2.417556247278659	1.351058262276528	0.2028276486031855	2.379285180168016	1.421910398477439	0.1957717205636602	2.358104713334113	1.510645402737076	0.1803743476122811	2.386153830749755	1.45537927419644	0.1662562222232435	2.80328421255276	1.525596812432443	0.3341796760135298	2.922459810665447	1.494360560365243	0.278826086984522	2.959989976992675	1.232826757589144	0.2431525987443236	2.75233543114311	1.294030781374146	0.1782752776393159	2.702553836195701	1.361876682793371	0.179731345137367
227	7.533333000000001	2.812770339030192	1.02603279334551	0.4068812122888208	2.797294874830776	1.203418958547448	0.380812842341572	2.784501121239797	1.345112221353413	0.3582306952953146	2.794721761217093	1.564964123556476	0.3599590322583941	2.761888619847956	1.53134477864405	0.3748976336918467	2.628112208446564	1.496190910847513	0.4148158639354652	2.515054774926796	1.253394154102713	0.3940303228690377	2.436484902453951	1.340043863522637	0.2079937804937943	2.394973636875853	1.408618096550064	0.2016009720868766	2.370411666313284	1.495735841045287	0.1882417959046518	2.400989355155451	1.442860794985432	0.1726931563985796	2.824853793444301	1.525900309240304	0.3464093836063007	2.949532753698726	1.497030129449107	0.2958958948324646	2.991889860302878	1.229777466150843	0.2643392869686673	2.782172034577369	1.287473915845484	0.1942004466377735	2.727440268828959	1.355215954601395	0.1966333077291882
228	7.566667000000001	2.834748863768407	1.024951353473779	0.417369612540417	2.818600685206826	1.202170580232276	0.3913080864004783	2.805554556354193	1.34365198269369	0.3691158225910079	2.814082185794971	1.563280853524054	0.3708806899494524	2.780743252558743	1.529495220877529	0.3847461587625165	2.645090632948356	1.491811879116715	0.4194625904979974	2.536274454604317	1.244697676061082	0.399872190284385	2.455381178780038	1.329222180696666	0.2129829580401092	2.411332386866755	1.395669409544773	0.2071204711104883	2.384494646354152	1.48130626220677	0.1957952467681807	2.416516166348756	1.430393166889438	0.1789549713459109	2.845193450640785	1.524462089311436	0.3584592256128679	2.974169636316616	1.498321877300571	0.3124812750664702	3.017771075759483	1.226704760319126	0.2839529106790507	2.806171317404066	1.28054672272406	0.2097976686286611	2.746589020256362	1.34722913918079	0.2127769904475931
229	7.6	2.854680507349437	1.022572004486749	0.4274712180809675	2.838181219654558	1.199600325692642	0.4014853914120911	2.825089014061836	1.340847765986529	0.3797256697295799	2.83231514341037	1.560122356585453	0.3816232065724194	2.798554451440837	1.526182451569484	0.3944528189313286	2.661392429131326	1.486351355798876	0.4241292869967743	2.555959589514474	1.235825931549267	0.4054707169904265	2.473860457252739	1.318926695509224	0.2177989046988136	2.42795233458406	1.38349350220216	0.2123399628444105	2.399874922625239	1.467987360711708	0.2030085345327096	2.432376247894992	1.418486564456962	0.1850211223377485	2.864199689774771	1.521576316472798	0.3702516520803971	2.99637122334436	1.498402590940295	0.3284710110250246	3.038423927899431	1.223631307666761	0.3019415457085774	2.825053148310223	1.273358036185787	0.2249579130270882	2.761278928845743	1.338235577928027	0.2281483818158574
230	7.633333	2.872523135775491	1.019153079449469	0.4371411190271822	2.855973532952039	1.195984884236966	0.4112922074145361	2.843026884028913	1.336996553326835	0.3900000520388828	2.849338056988915	1.555830356045868	0.392121606886425	2.815234375907356	1.521753288306522	0.4039595562910271	2.676905857213356	1.480161279597251	0.4287882079564149	2.57400223584186	1.227034751147163	0.4108255430136323	2.491565389459105	1.30949167962073	0.2224483118055368	2.444429603304557	1.372485884216083	0.2172761605170736	2.416006462089302	1.456223576087305	0.2098718884765803	2.448197819342206	1.407628866650657	0.1908788138163293	2.881798676013863	1.517565251472499	0.3817161696818377	3.016182017131226	1.497464329424799	0.3437715519149011	3.054782669861466	1.220581476691186	0.3183058290428048	2.839698012307955	1.266020520331707	0.2395787067418063	2.7727947157465	1.328572055735424	0.2427317974384791
231	7.666667	2.888289209543514	1.014961346202905	0.4463420255808564	2.871954577293564	1.191605213705975	0.4206817114257564	2.859319743262952	1.332396087976289	0.3998840845358685	2.86509064712691	1.550741957343095	0.40231548825303	2.830716749456065	1.516549184262871	0.4132114944077119	2.691540535666811	1.473573245025112	0.4334114433467151	2.590336447547684	1.218557473895317	0.4159376973013784	2.508176342060059	1.301206232888746	0.2269388909572989	2.460401485935781	1.36300188929208	0.2219499999968269	2.432354488623152	1.446333588774604	0.2163907260870055	2.463640518391139	1.398217611945068	0.1965201570349435	2.897941345987119	1.512749129928098	0.3927888008302327	3.033670770212894	1.495704816596024	0.3583067262823783	3.06775256760359	1.217580194706157	0.3330948969569474	2.851017068479921	1.258648628704274	0.2535693644350875	2.7823076945047	1.318579626001967	0.2565107006038267
232	7.700000000000001	2.902041110564	1.010252644950861	0.4550445091461108	2.886141493091529	1.186727561306971	0.4296136103869045	2.873952432037282	1.327325132294149	0.4093284453935683	2.879537622332359	1.545168950770997	0.4121483717063807	2.844959749918924	1.510885120383703	0.4221565743275333	2.705229095294425	1.466878681798061	0.437970934828882	2.604943318090788	1.210585016306171	0.4208094546692231	2.523424342347284	1.294252123294857	0.2312785215514036	2.475562805995675	1.355286237117305	0.2263847677302314	2.448449871364	1.438510603143941	0.2225819959736215	2.47841448353141	1.390504561105979	0.2019410769930124	2.912606327479323	1.50742615305668	0.403411394527207	3.048935309481745	1.49331513426047	0.3720170018565869	3.078085940080166	1.214652067455288	0.3463950420490189	2.859818248680525	1.25135809977473	0.2668546431147815	2.790675974098314	1.308583917424702	0.2694787739271456
233	7.733333	2.913893883617857	1.005258025025086	0.4632283892486287	2.898600462116807	1.181591394566518	0.4380564506574285	2.886956819771716	1.322032848547012	0.4182924321180652	2.892678766977325	1.539388599752828	0.4215700156124285	2.857955765837623	1.505039772672651	0.430747873422799	2.717932896995146	1.460322293418782	0.4424397677033725	2.617859001097834	1.20325743290025	0.4254457751954734	2.537114552058839	1.288679193740693	0.2354756732041113	2.489659482791911	1.349396886983624	0.2306032480376242	2.463883946920828	1.432787177282153	0.2284644231784982	2.492274643068424	1.384570022906187	0.207142423647177	2.925811568037255	1.501863367476823	0.4135341409435023	3.062120103197519	1.490474772239601	0.3848605554322521	3.086463350911139	1.211820421998953	0.3583089070178168	2.866836105113593	1.244265631726077	0.2793747965324864	2.798471834660937	1.298890180925847	0.2816376120798863
234	7.766667	2.923997296333425	1.00018192160534	0.4708800451656163	2.909430699831626	1.176407237570428	0.4459852717624853	2.898396677499316	1.316736275612855	0.4267416705366969	2.904537987011798	1.533640339591145	0.4305347896728032	2.869721464043758	1.499252582184484	0.4389422237861914	2.729635104085897	1.45410370249073	0.446791670333101	2.629157851298206	1.196670238409047	0.4298526694033088	2.549116761324103	1.284437268232756	0.2395376815509326	2.502478523383431	1.345250330517699	0.2346243178564233	2.478300622676054	1.429092211403504	0.2340526596572136	2.505016440445705	1.380367751385416	0.2121281773560691	2.937601024322972	1.496293255004903	0.4231134216816104	3.073385829202568	1.487350147873112	0.3968079218653263	3.093431818636657	1.209107655098823	0.3689335161021179	2.872658024594863	1.237486835947517	0.2910811749723321	2.805965056235831	1.289781417432921	0.292988845134135
235	7.800000000000001	2.932528197123107	0.995197755475785	0.4779909202012809	2.918761491404699	1.171351589081931	0.4533806168317137	2.90836827641212	1.311614546647757	0.4346471908932945	2.915166698112145	1.528118390939725	0.4390016958875541	2.880300729892526	1.493716694228392	0.4467001587891621	2.740342249968323	1.448375903253265	0.4510007260682991	2.638948088846509	1.190878483224806	0.4340359778491555	2.559392122935821	1.281392548861951	0.243468854839674	2.513897486020839	1.342666140774581	0.2384618349102421	2.491435925151747	1.427222325513711	0.2393560855184459	2.516513843656047	1.377727132389738	0.2169036381306987	2.948047581847548	1.490906542148376	0.432111590950141	3.082915771756225	1.484091810810607	0.4078421016502595	3.099366314209977	1.206535404856897	0.3783548144759045	2.877657906928068	1.231123408048737	0.3019312620400922	2.813248298094393	1.281497190637125	0.3035342319044368
236	7.833333	2.939679137457287	0.990445175527806	0.4845577885027795	2.926743622953597	1.166564248112786	0.4602293549559495	2.916993929865294	1.306806220474466	0.4419866460697993	2.924639553751037	1.522969053639953	0.4469359228506463	2.889760732930875	1.488576491588111	0.4539873757394988	2.750082113811169	1.443245511519753	0.4550421538813439	2.647365705227924	1.185899667113256	0.4380006353941309	2.567985276696601	1.279347110807591	0.2472698373642823	2.523888466949345	1.341386889809521	0.2421241283302563	2.503153374555756	1.426880215114572	0.2443780676889387	2.52672485513414	1.376368251806203	0.2214724077883062	2.957247763483306	1.485849269346081	0.4404984927200861	3.090907008200842	1.480828786125586	0.4179599915484012	3.104442605787425	1.204123536623969	0.3866541890996187	2.882027207632456	1.225257784303919	0.3118882751467149	2.820295768828523	1.274226299835285	0.3132793689873851
237	7.866667	2.945646691913488	0.9860335342303803	0.4905813136468	2.933539195270154	1.162153078937555	0.4665233923511557	2.924412943674489	1.30241525982812	0.4487427949056642	2.933047148105739	1.518299156583092	0.4543078757416495	2.898184688591528	1.483936118287141	0.4607739205706853	2.758897948530366	1.438781316285005	0.4588919161553773	2.654560422917758	1.181723753008511	0.4417491324770815	2.574991823689349	1.278086495795554	0.2509369777318298	2.532492851881371	1.341144493918688	0.2456138059578936	2.513410974199441	1.427728598709266	0.2491163888679798	2.535670441693196	1.375991355315237	0.2258319594831041	2.965313937621801	1.481230307857753	0.4482501234567353	3.097561511455759	1.47767143357838	0.4271688535671341	3.108740780238259	1.201890369243652	0.3939194979753433	2.885869102771828	1.219949574792191	0.3209283870533641	2.827020534211185	1.268082921610221	0.3222268870432889
238	7.9	2.950627235425065	0.9820453378795112	0.4960647349244223	2.939317758796962	1.158198380154453	0.4722580561072228	2.930777947038061	1.298516780647541	0.454901729650336	2.940496875607247	1.514183894289319	0.4610919769850095	2.905671578355818	1.479867737618723	0.4670331727216775	2.766847243547145	1.435022070873823	0.4625264265075976	2.66069064891812	1.178322538412578	0.4452802662250627	2.580550770396147	1.277419925416545	0.2544613883984276	2.539808634617445	1.341708103126681	0.2489271357825306	2.52223428076172	1.429448771984742	0.2535641509054343	2.543420853284595	1.376336160195696	0.2299737874738285	2.972375033233697	1.477128069230005	0.4553470210122804	3.103090848984226	1.474713478749984	0.435480886315614	3.112448272624674	1.199852670441531	0.4002559939032253	2.889338444575152	1.215235869672494	0.3290441583719028	2.833356727944123	1.26309858076276	0.3303765747873426
239	7.933333000000001	2.95481563858064	0.9785399332558985	0.5010142690966963	2.944254483571184	1.154757132455232	0.4774321523815453	2.936252392651907	1.295162422026206	0.4604533759812605	2.947112716916632	1.510673745918338	0.4672671616113737	2.912335538483129	1.476418806241455	0.4727425222511621	2.77400080874659	1.431984216092638	0.4659236656170587	2.665925047807965	1.175656964353947	0.4485896742936289	2.584839545738153	1.277197972843626	0.2578299253198439	2.545977203515626	1.342889312856708	0.2520550168917788	2.5297202383451	1.431792422720442	0.25771023548331	2.550083378225618	1.377210557729178	0.2338847004776873	2.978576113842094	1.473596578194296	0.4617745169399022	3.107720580378055	1.4720309599029	0.4429120935681956	3.115791978376715	1.198025078865423	0.405778301839677	2.89262895419579	1.211131198579481	0.336239938429268	2.839253474392255	1.259223791068663	0.3377220564989266
240	7.966667000000001	2.958398759864187	0.9755546067315399	0.5054371776242825	2.948522365941959	1.151863897207617	0.482045802508659	2.941001434433061	1.292381567112683	0.4653898065601345	2.953024875763586	1.507796110134332	0.4728140175420187	2.918296395539606	1.473613846471401	0.4778811085010764	2.78043573395181	1.429662416212585	0.4690624926948937	2.670434622686431	1.173677277042526	0.4516690607804149	2.588062325545018	1.277297927824229	0.261024181515555	2.551170110653098	1.344520479369074	0.2549805163207194	2.536002021308361	1.43451620865606	0.2615349145222503	2.555790150548398	1.378458389839486	0.2375448213505569	2.984067560572087	1.470666897129264	0.4675195731509461	3.111676895742972	1.4696791420601	0.4494773197862568	3.118938390427438	1.196419983206196	0.4105990130041207	2.895867325831122	1.207636752969365	0.3425244496755067	2.844651744282798	1.256376111470563	0.3442589158223843
241	8	2.961548543125768	0.9731082148982526	0.5093404565787362	2.952284235244446	1.149534119915637	0.486099019844867	2.945183423191826	1.290184510637076	0.4697040837627621	2.958362739765156	1.505558269548509	0.4777137825129196	2.923672987228254	1.471457731467216	0.4824290477230648	2.786230387948525	1.428033012741479	0.4719224550928082	2.67438660510306	1.172327612061924	0.4545061552345504	2.590431628960161	1.277623897777291	0.2640210829627611	2.555570714928359	1.346454172005206	0.2576792618625496	2.541243494650197	1.437416360864095	0.2650122291882905	2.56068662813658	1.379947352035146	0.2409284670099847	2.988997261860479	1.468349868935825	0.4725694477694971	3.115176809398872	1.467692744012101	0.4551878139114102	3.121970692281952	1.195047671148989	0.4148223771252171	2.899096468622464	1.204746203397819	0.347908472036204	2.84948790010356	1.25446540942697	0.3499874600406744
242	8.033333000000001	2.964416602352151	0.9712027090972298	0.5127306760276225	2.95568681317165	1.147765638678238	0.4895915529220812	2.948943748387334	1.288563994474099	0.4733902204084431	2.963246714855665	1.50394915592587	0.4819486531682203	2.928575986871544	1.469937286697458	0.4863678580992238	2.791458832870925	1.427057457029511	0.4744845745312249	2.677933044392438	1.171548785942995	0.4570863290980186	2.592155989858504	1.278096588184678	0.2667946262779914	2.559362000382201	1.348565018636549	0.2601211969733304	2.545617798803744	1.440341462596299	0.2681136047560846	2.564919880398517	1.381564638163816	0.2440060223758144	2.993502139463972	1.466637957537166	0.4769117273036272	3.118417127121577	1.466087416311732	0.4600503242102008	3.124926277416068	1.193916161674643	0.4185376120255048	2.902319876360031	1.202448766991901	0.352405160543905	2.853715805324637	1.253406528456549	0.3549142534035916
243	8.066667000000001	2.967125282892581	0.9698251527064238	0.5156127146269051	2.95885350378128	1.14654063924546	0.4925218362830174	2.95240912905906	1.287497131283452	0.4764424189558594	2.967781508973022	1.502941065734404	0.4855013073271593	2.933101660799446	1.469022978208781	0.4896800591104216	2.796185664438551	1.426685012641183	0.4767313910276328	2.681201676539162	1.171281312230745	0.4593933246735371	2.593417821617499	1.27863351749361	0.2693168998864576	2.562706600782627	1.350750358174432	0.2622736477936031	2.549287240459078	1.443187554750021	0.2708082047630335	2.568629132300216	1.383208365490876	0.246744453332739	2.997701315491557	1.465507059303023	0.4805336630251811	3.121567423088699	1.464862296435717	0.4640656735164856	3.127819548272804	1.193031645954672	0.4218116326377562	2.905524370799041	1.200730926782991	0.3560273021274642	2.857331099925217	1.253122526093604	0.3590475713061061
244	8.1	2.969762446001841	0.9689495152611354	0.5179889158020144	2.961880861895482	1.145827673448636	0.4948866010324497	2.955685601444499	1.286947538864505	0.4788548635619733	2.972053860026366	1.502491847623703	0.4883553356053276	2.937329467717043	1.468671049096137	0.4923495021000461	2.800463371247651	1.426856468265194	0.4786472833057118	2.684290874746245	1.171469479376499	0.4614100554121079	2.594377149685565	1.279155296474417	0.2715591066315778	2.565747291441612	1.352928585136942	0.2641027377062056	2.552403287039881	1.445884802681643	0.2730635021854133	2.571944746807385	1.384797836752013	0.2491070243239402	3.001694102746189	1.464918702255896	0.4834225032124005	3.124771857639213	1.464002485761718	0.4672291906993105	3.130645481603135	1.192398759552959	0.4246874120229495	2.908685490631757	1.199577066488536	0.358785552854013	2.86038000962802	1.253544882759341	0.3623933937563105
245	8.133333	2.972382845508867	0.9685390530142461	0.5198592259157737	2.964838021430697	1.145584512291322	0.4966812693150086	2.958856644051391	1.286868610030959	0.4806223571807739	2.976129699281336	1.50254882046036	0.4904965510497613	2.941319543392739	1.468827221370734	0.4943626108431466	2.804330200551659	1.427508034841716	0.4802198219064378	2.687270310723359	1.172063751159926	0.4631201862968671	2.595181429858681	1.279596367938868	0.2734937680805959	2.568613743183645	1.35503139723476	0.2655753296420227	2.555117488203754	1.44838491058588	0.2748481278879478	2.574991840923162	1.386270982090745	0.2510578455555545	3.005557215751343	1.4648239259765	0.4855666353968914	3.12814617681968	1.463481469755078	0.4695310706500025	3.133421000753601	1.192020590546853	0.4271876652849909	2.911808711907433	1.19896985886163	0.3606883124093169	2.862988418932899	1.254613223573814	0.3649540899368421
246	8.166667	2.975005891859571	0.968548868083729	0.5212206088113426	2.96776050408471	1.145760624066253	0.4978998168750623	2.961973759136688	1.28720572587891	0.481740354769038	2.980045857696924	1.503050778956485	0.4919129237033421	2.945104898629055	1.469428861040372	0.4957083530346945	2.807804400111174	1.428574517709003	0.4814399762528938	2.690178646700715	1.173021736522372	0.4645095865312862	2.595970618204552	1.279920625926593	0.2750977544754125	2.571423709816706	1.356984838405404	0.2666621674990719	2.55758900485567	1.450626578474683	0.276135075157562	2.577888722975164	1.387577785883944	0.252565723956499	3.009335660288224	1.465165222668018	0.4869555111717829	3.131765653083184	1.463264038267311	0.4709567846799358	3.136218857711796	1.191898995665181	0.4293192971382414	2.914966207545747	1.198890803117967	0.3617413378261281	2.865341733273418	1.256273597063905	0.3667276033767642
247	8.200000000000001	2.977613335736478	0.9689292477136394	0.522067037446434	2.970646186178589	1.146300916324085	0.4985352511954639	2.965050726657304	1.28790022912778	0.482205333512098	2.983807093891064	1.503932464944544	0.4925946614907131	2.948688031863409	1.470409827402909	0.4963782819087486	2.810881741486195	1.429994046846758	0.4823021297247734	2.693015643833058	1.174313510206775	0.465567007386008	2.596877498184178	1.280136255620753	0.2763531271768089	2.57428212317188	1.358721536485178	0.267338456202632	2.559981883867967	1.452542200731413	0.2769015584201128	2.580743208727771	1.388696154112737	0.2536055568704995	3.013039346198719	1.465880508349539	0.48757987796224	3.13566411566676	1.463307662991079	0.4714886616385112	3.139187764517553	1.192034672897134	0.4310778337476412	2.91832102300513	1.19932081489983	0.3619472107842412	2.867715886472866	1.258478080938414	0.3677060560865649
248	8.233333	2.980150391190894	0.9696291352004496	0.52238969013145	2.973454112690594	1.147149679007939	0.4985797780248457	2.96806039726247	1.28889365490684	0.4820143975723162	2.987384374087672	1.505129411920346	0.4925342592843472	2.952039143048484	1.471705411747716	0.4963665518082668	2.813534591214402	1.431711915494894	0.4828040224576141	2.695743475155187	1.175924305592139	0.4662844568829352	2.598009717958511	1.280302991981343	0.2772484770625984	2.577273796675821	1.360211796812644	0.2675844052840239	2.562448289943067	1.454096120609218	0.2771299473171861	2.583640162587218	1.389646439287478	0.2541593915019653	3.016641000340445	1.466907663357761	0.4874317174642043	3.139831090457026	1.463565585941515	0.4711056372368999	3.142536537151176	1.192427491405129	0.4324391185084401	2.922100158630385	1.200241033074241	0.3613048860033568	2.870490698488095	1.261185817313685	0.3678751217111292
249	8.266667	2.982524838544054	0.9705971285165973	0.5221768394157044	2.976104779594754	1.148251944487304	0.4980248327404057	2.970935987039486	1.290129284327926	0.4811651295850962	2.990716091611223	1.506579842055741	0.4917265984190014	2.955097062733276	1.473254175289496	0.4956698947717806	2.815712448924718	1.433682226871461	0.4829463632876678	2.698287471993134	1.1778547148734	0.4666579475184466	2.599425106955701	1.280508168840084	0.2777802818174805	2.580449942402507	1.361479647079069	0.2673890166614596	2.565109491449227	1.455312507234499	0.2768106869648367	2.586626346390762	1.390487309102865	0.2542196306777734	3.020077715432811	1.468186361923665	0.4865044148357576	3.14421714485783	1.463986917374228	0.4697850428998599	3.146462663317941	1.193076500836707	0.433361141414749	2.926541290521046	1.201633004486585	0.3598099046403365	2.874095181064433	1.264360860657583	0.3672141685780127
250	8.300000000000001	2.984605268683957	0.9717811097195749	0.5214138854365173	2.978477382405337	1.149552940569492	0.4968611541600164	2.973567520161867	1.291551326280401	0.4796555880933314	2.99370283083429	1.508223524761938	0.4901691426910317	2.957764863394861	1.474996566392141	0.4942876970922347	2.817339669120094	1.435865962603361	0.4827325470472073	2.700530369828877	1.180118541333611	0.4666876607894578	2.601124583719304	1.280858495708603	0.2779529307363829	2.583818396911946	1.362598688374749	0.2667507559909588	2.568037962711631	1.456273208576969	0.2759432969713482	2.589704615096267	1.391308454143521	0.2537904319663236	3.023245357614586	1.469657264962553	0.4847930313136992	3.148722881997547	1.464517711178746	0.4675037078646802	3.151162623853064	1.193979880500176	0.433787886069698	2.93190913139151	1.203479037249821	0.3574558623522212	2.878969717724455	1.267970260310729	0.3656987884237728
251	8.333333	2.986220346990567	0.9731277052692142	0.5200837356983875	2.980408617246714	1.150997262681513	0.4950788930716998	2.975800130361181	1.293103799827169	0.4774842638164779	2.996205001433669	1.510000240799406	0.4878618037562295	2.959908094016986	1.47687329503339	0.4922218112620028	2.818315179472876	1.438229428416268	0.4821684368262013	2.702306876908963	1.182742141108801	0.4663778630154636	2.603052630828832	1.281483387691872	0.2777782436452055	2.587342322586216	1.363692091622572	0.2656768082553374	2.571257298420535	1.457118443608025	0.2745360799189903	2.592835833998611	1.392234665255705	0.2528868252024705	3.025995745982841	1.471260716926835	0.4822942750159854	3.153190421451096	1.465100988362171	0.4642387335975929	3.156823066029561	1.195135015144512	0.4336511116437815	2.93849028052832	1.205761874267793	0.3542350232239223	2.885550216632587	1.271979537857761	0.3633016198434361
252	8.366667	2.987164072798051	0.974581107219063	0.5181678646421359	2.981695944178039	1.152527314724723	0.492668109481595	2.97743543664603	1.294728626905926	0.4746503114229903	2.998041682487892	1.511847585584261	0.4848070077271691	2.961354466416137	1.478822793519053	0.4894765785990641	2.818513473873873	1.440740464676193	0.4812622633802651	2.70340432081365	1.185760183521532	0.4657371376675512	2.605097299384789	1.282523791758399	0.2772756541415605	2.590937401038309	1.364916099890712	0.26418395744065	2.574744912084209	1.458026771955008	0.2726061982641105	2.59594603810548	1.393410944917575	0.2515341508037995	3.028135381374469	1.472934974411164	0.4790066774606289	3.157395779390634	1.465676816450824	0.4599678015433136	3.16358665844167	1.196538439913159	0.4328663391113678	2.946551691915292	1.208462795916804	0.350139306329851	2.894216025325465	1.276344147847624	0.3599933552464823
253	8.4	2.987196988771659	0.9760809456093822	0.5156466048594416	2.982097828089191	1.154080968216205	0.4896192005268856	2.978230969742796	1.296362877922827	0.4711535448355558	2.998993323910167	1.513697399982759	0.4810100364629442	2.961896788726798	1.480777727567646	0.4860592407947308	2.817787773316595	1.443364849447974	0.4800249359469738	2.703563747171642	1.18921257992052	0.4647783469047067	2.607086899698198	1.284134490376307	0.2764723628935246	2.594468644219826	1.366457737696311	0.2622984809889045	2.578427934300465	1.459200978355786	0.2701792176604136	2.598922215757693	1.394997484491016	0.2497660675973739	3.029426857084624	1.474612815779003	0.4749307113620866	3.161041797623726	1.466181945936442	0.4546674539682495	3.171525345027546	1.198185589395523	0.4313232138657094	2.95628326520496	1.211560270080554	0.3451611791940967	2.905177623131811	1.28100126869056	0.3557436141477409
254	8.433333000000001	2.986046846653718	0.9775619330447999	0.5124994722514662	2.981333377321219	1.155591229868095	0.4859229023104668	2.977898677391647	1.297938459255912	0.4669940546544757	2.99879963076741	1.515475554381697	0.4764789525720029	2.96129166729244	1.482664485558651	0.4819797964209359	2.815970012069979	1.446065289711385	0.4784699271665251	2.702477924864407	1.193142296552243	0.4635181129828735	2.608778079581434	1.286475965167816	0.2754025508162238	2.597734198538864	1.368517630987271	0.2600541472984721	2.582168703592073	1.4608685708148	0.2672877120859978	2.601600059247726	1.397165405056394	0.2476229415156521	3.029586050011697	1.476221548204001	0.4700687026497259	3.16374650174697	1.466550780570686	0.4483138841856605	3.180573373091892	1.200071045886056	0.4288851105143821	2.967715780869168	1.215029565358558	0.339293863513945	2.918319871700086	1.285863672487938	0.3505219461894928
255	8.466667000000001	2.983409339729051	0.9789538403719152	0.5087058828750709	2.979084762840867	1.156986330430516	0.4815710276345203	2.976108522400982	1.299382389142581	0.462173110613229	2.997162079531957	1.517102400885356	0.4712253747935486	2.959262396053715	1.484403467277992	0.4772515736480576	2.81287427921856	1.448800165889901	0.4766130693549291	2.699795353206011	1.197592735298476	0.4619766109517606	2.609855535351367	1.289706687492965	0.2741066435754272	2.600462264859174	1.371301172421657	0.2574909146409736	2.585751085731007	1.46327779971228	0.2639707494013354	2.603760004247601	1.400093648502457	0.2451519422202476	3.028284495604162	1.477683556235172	0.4644258946997654	3.16503993726112	1.466716519902219	0.4408858735642729	3.190446027576528	1.202188446834242	0.4253905186325517	2.980632153459511	1.218843348430878	0.3325323986171077	2.933121679932507	1.290826539547278	0.3442980935925402
256	8.5	2.978958704938562	0.9801845145990379	0.5042459723106877	2.975009172052539	1.158192809066249	0.4765569483526197	2.972501406015468	1.300620013822386	0.4566934292530948	2.993756147641643	1.518496249582386	0.465264994047051	2.955510737006578	1.485912503844135	0.47189157424654	2.808306457270113	1.451525791997327	0.4744722697517346	2.695138978484606	1.202607534440854	0.460176531617277	2.609956310361615	1.293983592045602	0.2726286472083276	2.602339622622625	1.375024871721457	0.254651055282909	2.588887119601106	1.466690779943145	0.2602716413392836	2.605140914395673	1.403977149823353	0.2424050004853047	3.025162168602384	1.478919738904439	0.4580110852024054	3.164378178504218	1.466615167109204	0.4323666883886622	3.200617289366139	1.204530548201378	0.4206448250002558	2.994513854691773	1.222977183363796	0.3248719739215477	2.948861621014098	1.295814468450671	0.3370336908053798
257	8.533333000000001	2.972357073911347	0.9811811732052814	0.4991007974365551	2.968746319336347	1.159136563389964	0.4708750348446333	2.966694849553533	1.301575648380843	0.4505576672873437	2.988237807992451	1.51957382955692	0.4586161974153593	2.949723336603252	1.487107305404546	0.4659191784669141	2.802069496942056	1.45419572658469	0.4720667901465195	2.688126100786834	1.208225065928751	0.4581428258354387	2.608685040373736	1.299448580222976	0.2710158231143316	2.603024654978709	1.379889941337993	0.2515782040207292	2.591222995505469	1.471340590843584	0.2562369362828035	2.605448620564766	1.408994990958065	0.2394365202174758	3.019833680391401	1.479850032692052	0.4508351325090638	3.161145028103755	1.466187017960959	0.4227425972954486	3.210277021681097	1.207089595782147	0.4144179328139106	3.008463551921732	1.227410718682562	0.3163081603695626	2.96457821554512	1.300788295655386	0.3286824694220832
258	8.566667000000001	2.963269427544245	0.9818692753030978	0.4932538508101478	2.959932580163432	1.159741580175792	0.4645220129767242	2.958296485192605	1.302171158114881	0.4437698598285373	2.980254579461936	1.520248877570622	0.4513009374453512	2.941582465053473	1.487899876397484	0.4593568537667858	2.793972025896204	1.456756238443378	0.4694171363638306	2.678390501109828	1.214468997418956	0.4559031228623589	2.605634269961897	1.306202539547036	0.2693186062429057	2.602153002250822	1.386043807293647	0.2483185601367817	2.592357307005392	1.477391499399768	0.2519166627446452	2.604364159180224	1.415280299396065	0.236301400051977	3.011900279788327	1.480392175183816	0.4429122154429465	3.154665351186682	1.46537618168163	0.4120060933921126	3.218205757852732	1.209856853651542	0.4064568220920926	3.021073190519596	1.23212626654159	0.3068410524900279	2.979065993407887	1.305739703801565	0.3191965612177354
259	8.6	2.951378415108061	0.9821732123052788	0.4866928639818869	2.948217689909966	1.159930351776224	0.4574985970676381	2.946922516959741	1.302326333832517	0.4363376793040372	2.96946046315801	1.520432181166697	0.4433466171218545	2.930780447737289	1.488198389131387	0.4522317418387629	2.783839719611949	1.459142223605625	0.4665453291223333	2.665585544903912	1.221344286077012	0.4534882765463178	2.600394738012158	1.314284225154486	0.2675893708918402	2.599341053037316	1.393561650289483	0.2449209222510856	2.591849876165397	1.484919078455577	0.2473642441293027	2.601547708545139	1.4228945331397	0.2330540719007257	3.000966251457966	1.480462033556125	0.4342621991437971	3.144224165871608	1.464131733716954	0.4001598882046192	3.222607130784144	1.212822171351268	0.3964906110582156	3.030234090860622	1.237106396309924	0.2964801097036093	2.990613174896509	1.310682141126691	0.3085323284262532
260	8.633333	2.936405116121198	0.9820179408342391	0.4794103333738225	2.933285834244522	1.159625474298684	0.449809610931076	2.932219252142659	1.301960572443011	0.4282727645527551	2.955530718983206	1.520033761847144	0.4347854329887476	2.917033599604808	1.4879090363285	0.4445749133213438	2.771524395112479	1.461276747267346	0.4634742050793726	2.649417193725716	1.228829392542179	0.4509314242290877	2.592579647541016	1.323655988080122	0.2658815028689524	2.594204752876963	1.40241712342967	0.2414352167638723	2.589252548641105	1.493869454812283	0.2426352049903904	2.596650605130344	1.431794799569377	0.2297464632444297	2.986656531073326	1.479975962871064	0.4249104650422033	3.129094482374328	1.462408305676714	0.3872183452059976	3.221116708238315	1.215974460954947	0.3842478556344023	3.033152987677965	1.242332431463685	0.2852448546569871	2.996941518519056	1.31564006116534	0.2966507550576263
261	8.666667	2.918147832424869	0.9813302088254477	0.4714060309797254	2.914898962276886	1.158751646442396	0.4414659560367528	2.913910541690633	1.300995505685214	0.4195922188976041	2.93820448627018	1.51896706377428	0.4256562086595095	2.900120183384905	1.486939999598754	0.4364224320398066	2.756927777012967	1.463075354156083	0.4602271991946324	2.62970325093119	1.236869755775962	0.4482673705768873	2.581879033561934	1.334189784739489	0.2642478266071611	2.586423523565584	1.412453002524109	0.2379098009970721	2.584230044492663	1.504026516376112	0.2377860727590856	2.589354767694916	1.441819117200871	0.226424625218494	2.968665444284495	1.478854650028101	0.4148905927750378	3.108626611005459	1.460167969155387	0.3732131428462387	3.211373337928543	1.219302250225	0.3695095763877744	3.027117286926485	1.247786561258786	0.273158120595393	2.995915866820539	1.320630006125916	0.2835092922034569
262	8.700000000000001	2.896509370086921	0.9800408545780408	0.4626905838262388	2.892928076098189	1.157238653107749	0.4324876888724899	2.891832593023186	1.299358603869443	0.4103216049602821	2.917311338864379	1.51715437381092	0.4160059216971012	2.87990448746055	1.485206420013333	0.4278165485675246	2.740016052397694	1.464447280960003	0.4568283089282671	2.606408410977116	1.245368346297653	0.4455324149147278	2.568094449732312	1.34563894748878	0.2627387470348682	2.575782244057223	1.423350702269171	0.2343902365262476	2.576604054235809	1.514959602372216	0.2328752629930778	2.579416279561508	1.452634578523482	0.2231315483387691	2.946788312564978	1.477028390725681	0.4042468137694791	3.082313814578497	1.457386045169441	0.35819976240362	3.191295925236667	1.222794110017554	0.352153456563648	3.010186634895702	1.253451869564295	0.2602505444320212	2.985813032907496	1.325643452728328	0.2690656374991335
263	8.733333	2.871504987243983	0.9780845933407614	0.4532863229705452	2.867365373894093	1.155021266708813	0.4229045640616729	2.865950002644529	1.296982882024841	0.4004951378662508	2.892787794730871	1.514526613300335	0.4058886670617075	2.856350476741317	1.482630639993364	0.4188047722230676	2.720825578209602	1.465293481370266	0.4533016169907908	2.579670637066102	1.254175214025673	0.4427629256993608	2.551157827733654	1.357622841125941	0.2614007061544248	2.562197428568343	1.434597842480777	0.2309175302484922	2.566386237648624	1.525952389584888	0.2279622194727538	2.566691411203835	1.463685864835411	0.2199077309124507	2.920940791742301	1.474436465651821	0.3930333095558857	3.049840083694273	1.454049607636952	0.3422578280408695	3.159108634122399	1.226438322927738	0.3321597986498147	2.981059004286651	1.259313488645503	0.2465587212915694	2.965192359788587	1.330673331203159	0.2532895362927112
264	8.766667	2.843266268570943	0.9753999872792362	0.4432298178653959	2.838332663787764	1.152039572837052	0.4127585114531502	2.836368422710513	1.293807194784972	0.3901579327882981	2.864697044202212	1.51102347291594	0.3953668697474895	2.829537398188362	1.479143509315578	0.4094409637812734	2.699469973988176	1.465502469180914	0.4496711930461805	2.549822623880423	1.263073905228405	0.4399948545332802	2.531143730017807	1.369605570492201	0.2602753021403749	2.545717719595864	1.445444229591569	0.2275287827583934	2.553770594069652	1.53593026750842	0.2231075899485393	2.551148815702424	1.474148279795854	0.2167931403285337	2.891180729348785	1.471026264598207	0.3813159357367604	3.011132447934388	1.45015256015954	0.3254939574896146	3.113468694335334	1.230221296449236	0.3096190459218469	2.939131560225934	1.265353114445234	0.2321284063927367	2.932837861089152	1.335690082530761	0.2361623855019709
265	8.800000000000001	2.812051709266766	0.9719315082367882	0.4325746083971471	2.806093602937742	1.148240541342278	0.4021052550577911	2.803348038193986	1.28977762538998	0.379366987163298	2.833250011321393	1.5065941664479	0.3845109551944725	2.799676255304309	1.474686600140492	0.3997851212514754	2.676145989794725	1.46495061952748	0.4459602883150163	2.51739576901273	1.271776550808684	0.4372632662410844	2.508250617967244	1.380872220474294	0.2593976269769173	2.526492382989466	1.454873260903721	0.2242542360101147	2.53901525288404	1.543452007518299	0.2183704903225379	2.532859177676537	1.482879958838841	0.2138252586495862	2.857731730945867	1.466752940737444	0.369172227185659	2.966419718008135	1.445690967114798	0.3080413551151032	3.053600922343102	1.234126043223176	0.284738829448058	2.884280640769394	1.27154459441888	0.2170275705861192	2.887710641249724	1.340633763380185	0.2176925807562214
266	8.833333	2.778239074739979	0.9676342869020711	0.4213903908335154	2.7710488331724	1.143581675611812	0.3910129220341585	2.767300571355384	1.284850015836897	0.3681890589702004	2.798800126151749	1.501198710308557	0.3733961384730115	2.767103477840263	1.469214079154435	0.3899006745560393	2.651123392799715	1.463500761102785	0.4421901538070649	2.483085583676566	1.27992727302233	0.4346017443493528	2.482744204123458	1.390539494658034	0.2587964115418674	2.504696281967407	1.461657711302457	0.2211153131710722	2.522302693831224	1.546834706302873	0.2138010593695894	2.511945289845895	1.488462707952464	0.2110330621243015	2.820980071090446	1.46158061601678	0.3566880033221919	2.916252366231283	1.440663937050855	0.2900536342446148	2.979489471217327	1.238132416380093	0.2578294258895316	2.816846839513102	1.277850335562139	0.2013432034192383	2.829153136748912	1.345416752470392	0.1979204605833657
267	8.866667	2.742315284122812	0.9624808005521124	0.4097636624262459	2.733725045776258	1.138036176614769	0.3795620694875516	2.728776707234839	1.278994022847734	0.3567003253074863	2.761833008350512	1.494810140080074	0.3621017096492912	2.7322693718899	1.46269601163632	0.3798538586970087	2.624731269064743	1.461003058231261	0.4383796338418149	2.447681949281519	1.287121093607873	0.4320429441008911	2.454903974896906	1.397622896758735	0.2584943847943871	2.480462936063231	1.464487750338989	0.2181233586443371	2.503576815196566	1.544322405920534	0.2094285301258095	2.488525552503486	1.489372296556301	0.2084332500004815	2.78146529951867	1.455484247977669	0.3439567010090289	2.861515819555227	1.43507350499615	0.271704092395546	2.892178554088524	1.2422161606225	0.229308816369044	2.737758306853493	1.284213820403476	0.1851812240859287	2.757277501289628	1.349894873046083	0.1769116719630118
268	8.9	2.704862053191182	0.9564703346628081	0.3977971045489053	2.694751919828155	1.131603374040769	0.3678452134945959	2.688434753490689	1.27220486769322	0.3449860316171479	2.722933832018413	1.487428693844405	0.3507118191759122	2.695705887763178	1.455132446447374	0.3697142068548567	2.597326685399215	1.457319913756807	0.4345455679112045	2.411986525789525	1.292937803394334	0.4296163186291305	2.424957561600755	1.4011923654223	0.2585061386269712	2.453843541783191	1.462203893880275	0.2152759482599192	2.482542606910753	1.534383218158055	0.2052512186085692	2.462643390464523	1.484312581861958	0.2060247881556296	2.739848202890763	1.448463049163184	0.3310801512050397	2.803416116812202	1.428935697451553	0.253187099202651	2.79425228502435	1.24634916056129	0.199719633713749	2.648961131565949	1.290557043612561	0.1686575550663038	2.673334762678528	1.353859013307411	0.1547510395487185
269	8.933333000000001	2.66651954161129	0.9496420909527986	0.3856062530060082	2.654818288007516	1.124323084293813	0.3559643456880246	2.646991546899338	1.264519381631384	0.3331389529294739	2.682741506064729	1.479099760691366	0.3393137362893672	2.65798282153355	1.446572144423133	0.359553309674381	2.569256894565912	1.452367223044085	0.4307030837718832	2.376716906389189	1.29700929838804	0.4273445454086316	2.393033399467332	1.400577789514876	0.2588336587710634	2.424765617398439	1.454120099097323	0.2125526841665878	2.458680216103304	1.516261388612494	0.2012389175803418	2.43425898062796	1.472626417070121	0.2037834882886748	2.696862496849901	1.440557088354206	0.3181663225594321	2.743405249148583	1.422288777954225	0.2347089639340729	2.689950953727841	1.250500263599238	0.1696920238029568	2.553518309731714	1.296799139958304	0.1518884568418843	2.579741199254353	1.357117475182859	0.1315586783449216
270	8.966667000000001	2.62792214080716	0.9420765245541729	0.3733175404612577	2.614612971004082	1.116277254614762	0.3440294577538959	2.605170795055651	1.256018679891818	0.3212590640473234	2.641900061062397	1.469916257905337	0.3279974733163604	2.619666611432612	1.437114969776894	0.3494455235336509	2.540834508443847	1.446138041620376	0.4268677299769142	2.342440067473318	1.299082084872385	0.4252406356977095	2.359172541663645	1.39553366333055	0.2594620394762066	2.393087466451646	1.440244817768145	0.209909641006405	2.431375046009006	1.490344821022378	0.1973329435450685	2.403325362575291	1.454527659586607	0.2016598638386533	2.653257784022971	1.431849716543604	0.3053275531344626	2.683027435236318	1.415187291854541	0.2164757046646602	2.584411663486688	1.254632700971258	0.1398844750773689	2.455164048390204	1.302860029038275	0.1350059650604132	2.479963478274606	1.359511497129988	0.1075198466544387
271	9	2.589636420879207	0.9338804210305621	0.3610643585800902	2.574762308673375	1.107574967370535	0.33215617532675	2.563640463530114	1.246812775127107	0.3094522539041378	2.601011994244705	1.460000168893649	0.3168569301395311	2.581284212038955	1.426891959141213	0.3394701587069507	2.512328525718468	1.438692586154168	0.4230597772946796	2.309552061719511	1.299047691277543	0.423306438440765	2.323399236823852	1.386292092582632	0.2603576571580398	2.358735701561768	1.421292088396174	0.2072774712732487	2.400196379944834	1.458163313077411	0.1934451723524878	2.369887019846352	1.431131129934843	0.1995756889237238	2.609736488140495	1.422451267106007	0.2926794139326624	2.623710543097781	1.407690514535123	0.1986828431451787	2.482800413910683	1.258703292897121	0.1108803216432456	2.357845038606906	1.308644895893659	0.1181722728997154	2.377877158317346	1.360845183311364	0.0829143075778563
272	9.033333000000001	2.552127175548929	0.9251799360392312	0.3489785479367289	2.535784363249426	1.09834657994458	0.320458306145776	2.522956815931579	1.237035579195642	0.2978230856624254	2.560595410500914	1.449497709848886	0.3059846517031969	2.543286263558318	1.416058961093985	0.3297070895871101	2.483947589465314	1.43014872313328	0.4193036295674256	2.278260150860117	1.296948392729619	0.4215311085533625	2.285796125046817	1.373553478390301	0.2614694319566627	2.321805040360647	1.398632385819099	0.2045689050281256	2.365113103381257	1.422177768980111	0.1894628885642655	2.334149455689809	1.404397699152952	0.1974262833742393	2.566900362146201	1.412495450979301	0.2803337235430246	2.566639839129075	1.399867780862031	0.1815029724748285	2.389241891307945	1.26266691630414	0.08311815427836905	2.264978406404406	1.314068377550725	0.1015501422257308	2.276976646605847	1.360992994145074	0.05805293477725804
273	9.066667000000001	2.515788149867353	0.9161143992260731	0.337180366353714	2.498102772663767	1.088737871835428	0.3090403130867088	2.483569427154344	1.226840075891131	0.2864686554366476	2.521097079248094	1.438575407733762	0.2954651129306192	2.506067906411693	1.404791692633939	0.3202310037952766	2.455884761224001	1.420666281252289	0.4156258013132708	2.248677306104091	1.292924430558251	0.4199013858836294	2.246611237389021	1.358239106276284	0.2627487997348078	2.282617877698264	1.373830433902872	0.2017148599895656	2.326511516341985	1.384756542316399	0.1852847566277572	2.296508031853556	1.376390293611415	0.1951202195043006	2.525251157177082	1.402136010841865	0.2683907914346756	2.512640708549646	1.391800075889076	0.1650780955120495	2.305927687919872	1.266481070805771	0.05691127159117344	2.178818206061824	1.319070512213239	0.08529598319669957	2.17972911520035	1.359939578320957	0.0332534705956435
274	9.1	2.481082125128477	0.9068687502386487	0.3257540730141787	2.462165110633788	1.078942229452492	0.2979789943964168	2.445929965336142	1.216432033791097	0.2754631019503622	2.482981139294201	1.427458959925588	0.2853589683190695	2.470065333761218	1.393323541940904	0.3110968685533845	2.428437728309089	1.410480517087253	0.4120469714140297	2.221077452546704	1.287185553200641	0.418401512276554	2.206395627581961	1.341193624517973	0.2641592761818927	2.241836412704219	1.348322915401451	0.1986774842835771	2.285201435006535	1.347803679229157	0.1808393189725395	2.257604278670858	1.348888374154637	0.192590740034136	2.48527433352893	1.391584964126388	0.2569222906230813	2.462228874102991	1.383613938478913	0.1495049689531017	2.23341142163371	1.270112311874233	0.03251095986362298	2.100984431660498	1.323621637720306	0.06956138785065286	2.088425271553174	1.357737737848225	0.008845183931222123
275	9.133333	2.448429670061048	0.8976242285911477	0.3147698157205794	2.428364618788168	1.069149874113799	0.2873403496472395	2.410435168394626	1.20601593465738	0.264872567566701	2.446678722421751	1.416368497272642	0.2757208384371564	2.435691095050509	1.381880235549967	0.3023553187447894	2.401920654778349	1.399839245784131	0.4085891537160815	2.195741963195794	1.279984416464103	0.4170225202524975	2.16590910904112	1.323106415204472	0.2656800958929055	2.200337977148216	1.323158336931657	0.1954639954703834	2.242271381310484	1.312435024022657	0.1761061553096487	2.218227833173476	1.32304160999937	0.1898133396620262	2.447404963349979	1.381051919927009	0.2459910147760206	2.415724874630872	1.375446451901283	0.1348596352149898	2.171226709340725	1.273535494867639	0.01009686048490657	2.032246121935816	1.327710930515819	0.05448676114729137	2.004646089333471	1.35445896799951	-0.01481930528027284
276	9.166667	2.418161210414294	0.8885431036271495	0.30429421984269	2.397016449398014	1.059531735098813	0.277188478025514	2.377423838725293	1.195777651712379	0.25476361117177	2.412588516257538	1.405497627738741	0.2666065597638343	2.403327054142688	1.370660144975663	0.2940590751200822	2.376642921176523	1.388984370972409	0.4052777941640116	2.172919140248666	1.271610891697362	0.4157643562907152	2.126114545933076	1.304444207398393	0.2673119694473308	2.159119097853937	1.298987104332757	0.1921353385343157	2.198925627018575	1.279062590942968	0.1711244121722333	2.179232192701377	1.299427732245269	0.186816014633065	2.412036253826535	1.37072316156641	0.2356595462084881	2.373389580391682	1.367431016294128	0.1212086856943288	2.118584925256314	1.276732683642475	-0.0102159201483059	1.97275274642524	1.331349504931745	0.04020131408113661	1.929362831836611	1.350265535381414	-0.03735318716879119
277	9.200000000000001	2.390541777156237	0.8797724918028652	0.294391508096277	2.368392018319122	1.05024326906556	0.2675866625626818	2.347217221069824	1.185887774558759	0.2452038173643785	2.381116488939033	1.395017114747294	0.258072528643607	2.373358908509564	1.359839019199778	0.2862623152477146	2.352921338577851	1.37814509942311	0.4021406705988114	2.15284607582422	1.262382827185299	0.414631877878753	2.088049460460671	1.285549722562229	0.2690612879668088	2.119253746569873	1.276182607377393	0.1887969751214828	2.156479544906059	1.247706977879119	0.1659872447774244	2.141545540015099	1.27827263776927	0.1836697211112689	2.379564833355004	1.360764258654616	0.2259900242000597	2.335535874799872	1.359694659308051	0.1086103553625898	2.074978110012244	1.279692786177316	-0.02837111978666747	1.922615551408199	1.334570560373203	0.02682176864270968	1.863794906761376	1.345410843185393	-0.0583575832331663
278	9.233333	2.365749446413626	0.8714494963148602	0.2851194486793934	2.342696902953565	1.041428656678139	0.2585932015278408	2.320083884045004	1.17650380189363	0.2362561643264295	2.352619606514162	1.385079976449638	0.2501699621012103	2.346128722459664	1.34957481759803	0.2790153618626151	2.331050560539365	1.367534414578766	0.3992054844816571	2.135721566093808	1.25259375778906	0.4136316350015234	2.05277039197794	1.266767068053023	0.2709269556920124	2.08177825056433	1.255037930751622	0.1855786232457518	2.116179413180715	1.218376438210755	0.1608167727679773	2.106066494529997	1.25973608904753	0.18045946378075	2.350331890636735	1.351324593722887	0.2170379807683642	2.302430355774635	1.352359475866769	0.09710800056244746	2.040027636580208	1.282411110738439	-0.04437351543121636	1.881870012780769	1.337425993621518	0.01444381892612733	1.809168951452661	1.34020199176868	-0.07752144370198977
279	9.266667	2.343867883840463	0.8637005371419268	0.2765281744006383	2.320041830518245	1.033220280154237	0.2502598850843843	2.29618739635541	1.167769052955963	0.227976931458145	2.327339669668382	1.37582422089347	0.242943216279941	2.321876154649322	1.340009672661999	0.2723629554700333	2.311260673947362	1.357346050550592	0.3964986347700153	2.121655712874927	1.242491681335157	0.4127683628479999	2.021161485774945	1.248381764293885	0.2728970598121815	2.047527931278759	1.235757764104493	0.1826195842115771	2.07900041957076	1.191137236250554	0.1557464178285978	2.073512958073333	1.2438402970518	0.1772711945224629	2.324553991721465	1.3425396117279	0.2088506063879547	2.274156842562814	1.345539239928703	0.08672976380214958	2.013071475508621	1.284886697768389	-0.05827563243366662	1.85006521047505	1.339974832094026	0.003142800431181848	1.765642058780879	1.334931757682424	-0.09462096270312995
280	9.300000000000001	2.32490018681932	0.8566401870971616	0.2686607653698505	2.300450726676861	1.025738084651054	0.24263226399501	2.275591087853253	1.159812716351147	0.2204160127960556	2.305409597826861	1.367374356200552	0.2364301364023388	2.300742592159197	1.331271400601159	0.2663443712525783	2.293715825429686	1.347757918796638	0.3940447790173833	2.110651406612183	1.232323748172467	0.412041696770326	1.993851171665996	1.230654156759942	0.2749487331145621	2.017071330607167	1.218513211910374	0.180066559714975	2.045576075395055	1.166225263196785	0.1509181763039354	2.044378183260137	1.230447158592214	0.1741946684557547	2.302331201836787	1.334531829044346	0.2014673863638354	2.250631877302582	1.339338352005778	0.0774912953865535	1.993206495807982	1.287120868685452	-0.07015981180559008	1.826317571410661	1.342278430436616	-0.007023792080978832	1.732512543177892	1.329854228385275	-0.1095061119743032
281	9.333333	2.308793119532854	0.8503708581891715	0.2615532542723744	2.283885807379112	1.019089253186324	0.2357489892585223	2.258285521506963	1.15274967548479	0.2136158809556397	2.286883789354411	1.359841798137166	0.2306610088024348	2.282796872114687	1.323474256886156	0.2609923123785571	2.278526996208022	1.338937547453713	0.3918660397439035	2.102615353498604	1.222352988100177	0.4114467860022447	1.971265183813266	1.213911518966045	0.2770446476473444	1.990764806328368	1.203509374995222	0.1780674765782304	2.016268572052589	1.144218701350854	0.1464829932105381	2.018972471087544	1.219341051736813	0.171326680015624	2.283681291138972	1.327410713409746	0.194919157818767	2.23165858664578	1.333850719502608	0.06939619004070585	1.979444490121485	1.289117007333463	-0.08012662291283097	1.809534996896434	1.344399635081114	-0.0160148075454941	1.708695457071668	1.325187076813612	-0.1220897329371775
282	9.366667	2.295448327367839	0.8449787275490506	0.2552348617545022	2.270256959732749	1.013363839684922	0.2296419672511202	2.244195452318382	1.146675334173434	0.2076115518479035	2.271741597878246	1.353319144821087	0.2256593621670901	2.268037925541323	1.316712707436839	0.2563333192472215	2.265747218303977	1.331033601287695	0.3899818333242908	2.097338955176612	1.212837820584646	0.4109776395091807	1.953600889113403	1.198528909145249	0.2791414760926503	1.968818514736744	1.190897672376884	0.1767418585228205	1.991185480552037	1.125978832803465	0.1425948211762	1.997443802550362	1.21031080784844	0.1687721089258278	2.268545214139915	1.321267638424369	0.1892291121887959	2.216928907155979	1.329156280593931	0.06243885101257431	1.970692154487019	1.290879171468474	-0.08828690772142422	1.798446358978288	1.346397345553745	-0.02380283821051637	1.692704844227309	1.321117735296321	-0.1323301225672359
283	9.4	2.284726329920593	0.8405344143119475	0.2497288886778755	2.259430061354653	1.0086356798504	0.2243373031189466	2.23319065016019	1.141666570561457	0.2024316020792993	2.259901304520258	1.347880598874962	0.2214429310716933	2.256406469292106	1.311062198801713	0.2523884377896403	2.255376838043309	1.324173058721764	0.3884086948073224	2.094507425524509	1.20403688460668	0.4106246680374555	1.940836068273636	1.184921901709188	0.2811930704396619	1.95131871668446	1.180776059738292	0.1761760870419737	1.970282754248315	1.112204570258204	0.1393851663166941	1.979797208638142	1.203227396400225	0.1666456393822462	2.256802373543936	1.316176157656144	0.1844141404501458	2.206057578435732	1.325320824487539	0.0566076290944351	1.965823188544455	1.292411502919534	-0.09475440419929695	1.79175921994264	1.348324104956554	-0.03037009160372098	1.682852527293706	1.317802812196311	-0.1402203189763734
284	9.433333000000001	2.276459431811712	0.8370986223831026	0.2450522629999949	2.251241553182213	1.004968474244505	0.2198549426138222	2.225103618694753	1.137788637382623	0.198098067585967	2.251235697167428	1.343589462099168	0.2180238056555384	2.247798347666398	1.306586855870279	0.2491731377344003	2.247374024162545	1.318464265405702	0.3871600360781707	2.093777724641217	1.196175041963373	0.4103780022965021	1.932833719710111	1.173503723004781	0.2831549463537306	1.938265682541279	1.173239461140692	0.1764248954784143	1.953459279941984	1.103412942539757	0.1369571244587768	1.965933911029279	1.198045023185259	0.1650683524266561	2.248289177451838	1.312199140138054	0.1804851985429321	2.198629281544949	1.322401734198103	0.05188648905311517	1.963803746002605	1.293718551269294	-0.09964082524843695	1.788277829200848	1.350226029105013	-0.03570843350567396	1.677486369752127	1.315367608771485	-0.1457820055788421
285	9.466667000000001	2.27047236628023	0.8347261874321142	0.2412166061238503	2.245516561529024	1.002420196641276	0.2162097649355406	2.219749420659472	1.135100575006396	0.1946277526113338	2.245589510089087	1.340504560955906	0.2154097083190745	2.242080333609556	1.303345935265266	0.2466983615451141	2.241665551434779	1.314000371967682	0.386246390377201	2.094824645756493	1.189440125772252	0.4102288717776225	1.929398274377672	1.164650200900451	0.284987675634399	1.929592767529339	1.168410579760886	0.17751410613878	1.94059543393559	1.100021916502515	0.1353869057719744	1.955733476909989	1.194800832283605	0.1641362662200163	2.242818877935	1.309394850886554	0.1774488683701951	2.194240386125397	1.320450863591207	0.04825724831406366	1.963770516018413	1.294804861933251	-0.1030525333688741	1.787005628888426	1.35214046832508	-0.03981632102667519	1.675169504214605	1.313897933790197	-0.1490600473921759
286	9.5	2.266598951967852	0.8334693021970475	0.2382295924988388	2.242084812549227	1.001046494493392	0.2134127371589216	2.216940688671866	1.133658682804969	0.1920330899065592	2.242794480463964	1.338684454181054	0.2136045237932356	2.239104121526008	1.301398310619451	0.2449709713492386	2.238156169933482	1.310864275019236	0.3856753734886751	2.097354897100037	1.18399262363163	0.4101695114535387	1.930299901255784	1.158702814239463	0.286658369563808	1.925195883766508	1.166474497121887	0.1794408758937159	1.931614834980054	1.102409667048001	0.1347248046772892	1.949098114847708	1.193641227599007	0.1639126196386263	2.240197562764047	1.307820663016864	0.1753080969527484	2.192526795125027	1.31951608398366	0.04570097220637168	1.965057459942413	1.295674919380613	-0.1050872725278381	1.787206503180184	1.354096522867657	-0.04269725124534754	1.674770046242912	1.313440063163027	-0.1501182662513073
287	9.533333000000001	2.264694764639466	0.8333780882971743	0.2360953950302031	2.240794148020586	1.000901078419099	0.2114710716674225	2.21650112730347	1.133516645353793	0.1903220035597596	2.242681129049868	1.338187651718975	0.2126081429450593	2.238717220926233	1.300802840049609	0.2439935323888078	2.236736004743597	1.309128430836809	0.3854513882064718	2.101105277250454	1.179967811570461	0.4101927806334041	1.935279214532014	1.155965946407969	0.2881413883957883	1.924956019807308	1.167690637838293	0.1821733544550615	1.926537409445415	1.110928819060041	0.1349944984343609	1.945973753674131	1.194831294466553	0.1644279581232762	2.240237303688526	1.307533119608318	0.1740621287192431	2.193184908787641	1.31964097689926	0.04419851901864703	1.967206948589777	1.296333407514303	-0.1058305139093754	1.788416979737625	1.356115578440763	-0.04435951253742415	1.675497788432128	1.314005508325661	-0.1490365146096484
288	9.566667000000001	2.264649298750916	0.8344968458236032	0.2348156850927772	2.241524424859331	1.00203227036082	0.2103890814777508	2.218281596103524	1.134722520631647	0.18949863276027	2.24509495042832	1.339069610353281	0.2124173536040559	2.240777555481729	1.301615126217456	0.243765052940931	2.237292390258445	1.308852771983844	0.3855758225120247	2.105843712687116	1.177469522108523	0.4102920804992632	1.944041873496287	1.15668043973523	0.2894171284551486	1.928745194870032	1.172328000496055	0.1856508120380468	1.925502877174501	1.125819688696938	0.1361901901931276	1.946354678920805	1.198688286977596	0.1656805594945552	2.242773936451608	1.308585131285266	0.1737075170564358	2.195998867387053	1.320862612685326	0.04373227087605003	1.970001890726201	1.296785009198201	-0.1053503656608962	1.790461184289746	1.358210722208469	-0.04481436343777562	1.676908466945704	1.315585743866192	-0.1459055927865917
289	9.6	2.266387360916448	0.8368606128217281	0.2343901133455957	2.244184921137172	1.004479221265477	0.2101682608277527	2.222161703993415	1.137315793720931	0.1895636495971456	2.249900419462063	1.341379341767475	0.2130264895369051	2.245156863627635	1.303883853907389	0.2442814782883709	2.239714783846085	1.310082180508513	0.3860471287747986	2.111379414133984	1.176562108734892	0.4104618785760435	1.956241298344543	1.161009035749699	0.2904680525451104	1.936402701939256	1.180500410066203	0.1897902473416665	1.928729154543589	1.146957827943313	0.1382805062518206	1.950259410308252	1.205391539868387	0.1676423117449312	2.247670931769767	1.311022968780486	0.1742388444873913	2.200846475508546	1.323209471080125	0.04428742922474501	1.973450503295461	1.297034208324957	-0.1036916167742903	1.793393583445114	1.360386011989464	-0.04407542033138396	1.67888184145492	1.318161717502366	-0.1408220410711481
290	9.633333	2.269868845586239	0.8404910617045116	0.2348167562420658	2.24871392740643	1.008267593986881	0.2108078200240352	2.228050027749287	1.141322988663879	0.1905150029396709	2.256979921775813	1.345154206722376	0.2144282102965029	2.251740084672728	1.307645526908459	0.2455363512548177	2.243894126085887	1.312842457755838	0.3868610499185481	2.117564201500504	1.177254446375357	0.4106985291995166	1.971461965176747	1.168901148824115	0.2912858420327879	1.947698263083155	1.191912544963933	0.1944995882508623	1.936415906990473	1.17349727367518	0.1412155786606571	1.957687711318621	1.214691737514309	0.1702702817001307	2.254818258003779	1.314881382898964	0.1756496313924576	2.20768834739834	1.326699501477927	0.0458539411174478	1.977741623715988	1.297085254904695	-0.1008685634529072	1.797452335229248	1.362635040546493	-0.04215600343181739	1.68160774582006	1.32171189070343	-0.1338819109326142
291	9.666667	2.27509176019926	0.8453934442248289	0.2360922886486398	2.255085038125504	1.013406526457292	0.2123050951468256	2.235887581100874	1.146753921218747	0.1923481536361323	2.266237301271181	1.350415549732127	0.2166133804711138	2.26042875427075	1.312920371290743	0.2475207503573091	2.249725476788262	1.317136087131477	0.3880107050764399	2.124287130480278	1.179492699580204	0.4110006571434952	1.98921353502474	1.179986255404059	0.2918786017070258	1.962329450636224	1.205785240987025	0.1996744433997085	1.948768390166195	1.203696340508665	0.1449238373143239	1.968624725279295	1.225830726986432	0.1735048088255148	2.264136071520334	1.320179186192447	0.1779322652659538	2.216562873423896	1.331337411387395	0.04842710155735835	1.98324111178011	1.296942080350291	-0.09686350646182776	1.803031981097778	1.364940614715942	-0.03906945533190585	1.685588258176081	1.326216396872601	-0.1251780458316277
292	9.700000000000001	2.282091819678977	0.8515557754309148	0.2382118550227814	2.263304428390283	1.01988729516107	0.2146550552750426	2.245645223480004	1.153600267314881	0.1950555234407106	2.277595301093883	1.357167336056705	0.2195701757820889	2.271139459702909	1.319711111443346	0.250222552973747	2.257111677603814	1.322943196846382	0.3894863316364907	2.131467331413139	1.183168963760338	0.4113696513636199	2.008919954762808	1.193636317481661	0.2922677758351206	1.979887749265296	1.221039309431507	0.2051937580486251	1.965869358222817	1.235129881767335	0.1493108746885134	1.98299286393383	1.237711181053694	0.1772652083437539	2.275571020163326	1.326917733006562	0.1810770345890513	2.227581585209033	1.337114264581263	0.05200601244037179	1.990496318326541	1.296608439506365	-0.09162916914531406	1.810690292491988	1.367274742673053	-0.03482975307266248	1.691586128270784	1.331649790160614	-0.1148008567865613
293	9.733333	2.290933190922553	0.8589537251323213	0.2411698454988055	2.273404041227092	1.027687772855267	0.2178502254670415	2.257320351056622	1.161839996443721	0.1986259664689859	2.290994640526853	1.365401673360733	0.223283219228214	2.283803676310383	1.328008816459594	0.2536257835464887	2.265970161640331	1.330234703174196	0.3912751749477963	2.13905369898119	1.188160093061986	0.4118091387368702	2.029960341984164	1.20932395145468	0.2924705382223641	1.999794246476482	1.237119500777503	0.2109075045636724	1.987275728888979	1.266044853344829	0.1542554503018151	2.000508247215414	1.249751189238811	0.1814425826328632	2.289093686220123	1.335085761281601	0.1850711176097351	2.240922083209824	1.344011196089849	0.05659166545062989	2.000244620517619	1.296088300671119	-0.08509643720598274	1.821150747749176	1.36960146142396	-0.02945382827510207	1.70060953112971	1.337975439392673	-0.1028369928251683
294	9.766667	2.301700746279058	0.8675482259518607	0.2449593937836366	2.285434360031893	1.036769400879123	0.2218800334487423	2.270929759897647	1.171433708206503	0.2030439307917647	2.306385648913661	1.375094914685279	0.2277324091448744	2.298361949279612	1.337789085312197	0.2577096823861625	2.276235621918178	1.338973899398803	0.3933611299128205	2.147060637341869	1.194338617039024	0.4123252397444365	2.05173342058302	1.226704549969647	0.292495345886398	2.021363985356345	1.254125112098575	0.2166381214420046	2.012068568015008	1.295725287332181	0.1595985337798764	2.020679230977628	1.262119593515771	0.1858995881310343	2.304687791840296	1.344655499751472	0.1898972243459929	2.256801057372865	1.351995664717801	0.06218470791624801	2.01336925965056	1.2953859783046	-0.07718275461196979	1.835253655678513	1.371877605416926	-0.02296451318403923	1.713795957344631	1.345136133504289	-0.08937093215956629
295	9.800000000000001	2.314490333091435	0.877280487057683	0.2495707193132689	2.299453460436683	1.047071756925062	0.2267292697847846	2.286496464842306	1.182318606390943	0.2082878681425602	2.323716245882455	1.386200792606562	0.2328915595203171	2.314753930501589	1.349004964208299	0.2624475462534687	2.287856789781709	1.349109762346	0.395724385367111	2.15557696394407	1.20156277652937	0.412926263080391	2.073672827017686	1.245564376968781	0.2923422529850105	2.043849481723975	1.272332862415196	0.2222273302188157	2.038934473822875	1.324362959959057	0.1651531906117272	2.042837990813339	1.275595608748086	0.1904793171289278	2.322335613256212	1.355576270205077	0.1955319138384906	2.275442000098955	1.361017532605824	0.06878261438466235	2.030826918611739	1.294506221569745	-0.06779993208347052	1.853884492168756	1.374053005371301	-0.01539374181361753	1.732306223797567	1.353045891349605	-0.07449162745165043
296	9.833333	2.329402998276009	0.8880711163658482	0.2549906234033525	2.315519428487093	1.058511053727766	0.2323775330184137	2.304040243828719	1.194406506637926	0.2143296452253379	2.34292319976123	1.398647807842428	0.2387278845056877	2.332911155474889	1.361584377732823	0.2678064207159018	2.300792275907722	1.360574874504932	0.3983416858026744	2.164768765739824	1.20967016085996	0.4136217771348129	2.095304792729559	1.265739282028964	0.2920077248214333	2.066528764844921	1.292055905992027	0.2275497907131463	2.066408245013158	1.352533064511248	0.170751589946775	2.066234702124671	1.291011081221058	0.1950524970000324	2.342007453253487	1.367772033087497	0.2019447918545872	2.297052504173597	1.371008057801305	0.07637703590676514	2.053569464897764	1.293454437427033	-0.0568624938499105	1.877871848976231	1.376071847724943	-0.006784136692804903	1.757315851327717	1.361590471043479	-0.05830153283357094
297	9.866667	2.346534073664859	0.8998186335906312	0.2612010076592449	2.333677409178255	1.070977772468135	0.2387975838984522	2.323562421245589	1.207580681122824	0.2211326667389702	2.363916454471054	1.412335355558457	0.2451999888565481	2.352745305613526	1.375426160947685	0.2737454696833063	2.315000775349825	1.373281178597483	0.4011858788433196	2.174907541443932	1.218485806638833	0.4144197932991687	2.116377666716547	1.286960880651889	0.2914979753615072	2.088916707842881	1.313548921721303	0.2325111997120234	2.093329547768632	1.380888995970892	0.1762524390786106	2.090264330830873	1.309077826677711	0.1995196186541389	2.363641735214204	1.381137851477615	0.209096075926205	2.321771147334014	1.38187783919286	0.08494984120981476	2.082350487526165	1.292237391324394	-0.04429646668965524	1.907837219374733	1.37787436392194	0.002810314793206927	1.789887715447143	1.370626627530387	-0.04092699037870395
298	9.9	2.365952992561073	0.9123927494358743	0.2681772879636661	2.353945745688908	1.084329356686284	0.2459539894642061	2.345034795410388	1.221687673131725	0.228650459283553	2.386571443629122	1.427122482801095	0.2522572376573958	2.374141172937695	1.390388425575048	0.2802154169122049	2.330430564008381	1.387102705072281	0.4042258105803588	2.186326095568652	1.227808762578915	0.4153252675885881	2.136855733647561	1.308912338311441	0.2908225140351755	2.110810138793051	1.336907127874074	0.237047833847174	2.119076104712424	1.409915460278491	0.1815449083042004	2.114493462516658	1.33027614140857	0.2038056155488019	2.387135574900014	1.39553002230544	0.2169356081358482	2.349643959359656	1.393511169231021	0.09447097293036227	2.117650189679291	1.29086391209164	-0.03005280359545624	1.944142121855153	1.379398891798347	0.0133220422748092	1.830838891823767	1.379992013927227	-0.02252473980850572
299	9.933333000000001	2.387680588769781	0.9256290955661653	0.2758884813153024	2.376299555904101	1.098384954031932	0.2538039343233495	2.368386493016315	1.236531677593848	0.2368279450524129	2.410723157135223	1.442819146161544	0.2598412749545554	2.396950876451599	1.406279890124202	0.2871600205968824	2.347012301762409	1.40186339939561	0.407427203830075	2.19934383264021	1.237412112190936	0.4163389986441814	2.156839947904837	1.331234412311481	0.2899902294615981	2.132191921972957	1.362023083450683	0.2411211087389518	2.143435718228822	1.439844375251825	0.1865447053445484	2.138597798964868	1.354763058416804	0.2078563222521844	2.412336409789621	1.41075827461658	0.2254043188813754	2.380596197739014	1.405760118864524	0.104899233060494	2.159542062545364	1.289344928188855	-0.01411784675874756	1.986749968882309	1.380584022282565	0.02466873827641176	1.880409804239588	1.389508793432667	-0.003284659551452466
300	9.966667000000001	2.411667610409963	0.9393265502384986	0.2842961327415482	2.400661967842575	1.112923568374288	0.2622969476546272	2.393505602195771	1.25187328512361	0.2456017852834798	2.436174754918435	1.459182690652361	0.2678869970688071	2.420999990652839	1.422856447305735	0.2945169899529413	2.36465898839901	1.417327064777893	0.410753275003236	2.214192511306938	1.247063593558669	0.4174548063699193	2.176497152097758	1.353508298429553	0.2890090153933221	2.153138166998941	1.388575549641398	0.2447094961363014	2.166428217022451	1.470687435736459	0.1911866840420656	2.162324720049717	1.382331934854	0.2116343980855858	2.439051102731454	1.426582883160611	0.2344350485328962	2.41444186852386	1.418440479251322	0.1161822846433331	2.207692594053486	1.28769320835683	0.003472715528334685	2.035171713570081	1.38137116092627	0.03675202814299961	1.938067473246204	1.398974956707187	0.01656821796445949
301	10	2.437783885282101	0.9532527991944644	0.2933529461938849	2.426895852342729	1.127690908159207	0.2713745295517159	2.420235738104892	1.267437503131687	0.2549010209419975	2.462719746880532	1.475923270016188	0.2763243232395853	2.446103161302919	1.43982666042445	0.3022195616666449	2.383270760933809	1.433193453053639	0.4141655610463318	2.23099972122094	1.256517506306195	0.4186612400067606	2.196009508587771	1.37522827610087	0.287887631102449	2.173750543857948	1.416006000881331	0.2478053319649164	2.188184213088523	1.502184926585048	0.1954208779781414	2.185529426720692	1.412394574636308	0.2151185089106869	2.467066981194697	1.442720770171303	0.2439541537289936	2.450913289048139	1.431336525867998	0.1282575238855183	2.261460739444872	1.285922618801261	0.02262458406572437	2.088596182516111	1.381707485503293	0.04946179546025697	2.002537971652491	1.408143270973309	0.03678528962745339
302	10.033333	2.465816617671645	0.9671509220689128	0.3030019204517709	2.454801098207745	1.142407901797206	0.2809708304797228	2.44837284819535	1.282923777088631	0.2646489625795952	2.490154787489836	1.492711520335251	0.2850815198016584	2.472073838310113	1.456858974416337	0.3101994620234499	2.402738795149435	1.449105551033852	0.4176256389237996	2.249788083464181	1.265514529277363	0.4199434180447373	2.215546144343918	1.395799551790268	0.2866370077169553	2.194114604181927	1.443491007547276	0.2504143556332192	2.208834184652931	1.533732019389577	0.1992108047628638	2.208154420266745	1.443964434658295	0.2183001910103564	2.496162742164509	1.458854335729074	0.2538847342482495	2.489673585753538	1.444212638171888	0.1410543437017841	2.319897269316422	1.284046186571624	0.04318489820665243	2.145982607679641	1.381547135719319	0.06268095881744676	2.07175852363133	1.416710175991559	0.05711223782738627
303	10.066667	2.495460436698576	0.9807459212599722	0.3131744194268068	2.484105208259463	1.156777738433915	0.2910115001795168	2.477657834993631	1.29801339701367	0.2747627195118949	2.518275811037859	1.509185029541692	0.294085193470119	2.498720970207004	1.473588112889221	0.3183869900580522	2.422947199896871	1.464652244616463	0.4210956320068923	2.270486944192725	1.273775244390098	0.4212849181629035	2.235237106104386	1.414529026188296	0.2852733885579028	2.214256540979169	1.469918495184989	0.2525582673324591	2.228449978565467	1.56427999006872	0.2025345366243496	2.23017077956071	1.475607496273254	0.2211847978593721	2.526102798674811	1.474638315586304	0.2641463498726946	2.530289751385554	1.456815827391787	0.1544924565531104	2.381551827490288	1.282075804889812	0.06494001246189525	2.206014524725931	1.380854076703099	0.07628755150872209	2.143053194583308	1.424344202527557	0.07729785215164194
304	10.1	2.52634639131674	0.9937585945095363	0.3237918928564271	2.514493809080696	1.170500472536615	0.3014156618628807	2.507809963464314	1.312384730471181	0.2851557495767582	2.5469085306734	1.524965364775706	0.3032628411886686	2.525876680941256	1.489632661153894	0.326713444846996	2.443790679789145	1.479396013509725	0.424539812015452	2.292955515610167	1.281016604748034	0.4226706948227522	2.255147085793824	1.43066571927461	0.2838162216463774	2.234071671952096	1.493933849932276	0.2542638951368731	2.246917389735772	1.59232293220907	0.205372860010606	2.251522414931197	1.505481578431795	0.2237843865258527	2.55667155545181	1.489715689016866	0.2746577003955453	2.572277300108942	1.46888085789921	0.1684846021942263	2.444616436989324	1.280021448020236	0.0876326079446926	2.267130551920509	1.3796016115602	0.09014893561039965	2.213887912053549	1.430762403887902	0.09709782445225268
305	10.133333	2.558117987874402	1.005922690239478	0.3347759618053996	2.545668297929458	1.183291814380798	0.312104702534674	2.53857278214575	1.325734636038139	0.2957465841524503	2.575913815910086	1.539691594895175	0.3125500306978976	2.553406992087006	1.504627348732475	0.3351179007253202	2.465179674970191	1.492921965050119	0.427928083740811	2.316962696681408	1.287009759187831	0.4240827618712917	2.275262922208713	1.443536663467839	0.2822769728422018	2.253331988905449	1.514137574923739	0.255538627718316	2.263925482424699	1.616080690128847	0.2076885884861788	2.272133391064914	1.531617629213623	0.2261013752501458	2.587686052962659	1.503748392271468	0.2853447633910705	2.615137082814281	1.480152185915355	0.1829460723750753	2.507181623532343	1.27789065506045	0.1109964043188072	2.327725647109356	1.377772171520014	0.104134909096134	2.282251616493541	1.43576641938435	0.1163068133782412
306	10.166667	2.590439294989795	1.016984378872432	0.3460476862643148	2.577346245355459	1.194882372056268	0.3230021242841399	2.569710498147862	1.337777698981246	0.3064598878458664	2.605132551282692	1.553026640054565	0.3218890273650005	2.581168154757814	1.518228370695866	0.343546373215669	2.487019097645462	1.504853742626785	0.4312364153763337	2.342198045711549	1.291568144184405	0.4254994897396934	2.295564570963882	1.452658608174167	0.2806588825158194	2.27192199677929	1.529463054981753	0.2563815089235131	2.279425205762077	1.63413632120186	0.2094500463407741	2.292024245654351	1.552516384089757	0.2281357718188115	2.61894545939623	1.516422448574673	0.2961396382163642	2.658313425790559	1.49039296767568	0.1977909350407164	2.567400605856751	1.2756881905385	0.1347562548821192	2.386401323143819	1.375356770811695	0.1181274083313383	2.34681475611159	1.439233078685552	0.1347723367188882
307	10.2	2.623003346575362	1.026712783877729	0.3575253509125368	2.609264689045122	1.205029369075032	0.334031331003663	2.601007425876337	1.348259313021768	0.3172245464761748	2.634400415933033	1.564672295405442	0.3312275336929547	2.609015923047054	1.530129036104856	0.3519506514113335	2.509213014037142	1.514870541328966	0.4344465236112887	2.368319345671143	1.294542027468735	0.4268985385558641	2.316047960773915	1.457747643919635	0.2789631814231875	2.289869514681499	1.539248530343233	0.256792325082862	2.293602948651884	1.645606676888652	0.2106318821536281	2.31130658137204	1.567237523117817	0.2298924172163715	2.650246990592235	1.527461665595719	0.3069789877081452	2.701254249012042	1.499397197485703	0.2129288582244678	2.623825932616976	1.273416968988043	0.1586337399421718	2.442010504106627	1.372350457526652	0.1320144715201337	2.406554438535057	1.441062848547319	0.1523668730781489
308	10.233333	2.655543626032109	1.034915175075872	0.3691247735119419	2.641185374178277	1.213532512670643	0.3451150397311246	2.632264779795559	1.356972503211936	0.3279718806239802	2.663558706340107	1.57438778569259	0.340517222307144	2.636812169784092	1.540079183674661	0.3602869275827203	2.531667732576055	1.522732502213695	0.4375449110883022	2.394998154240933	1.295824008988521	0.4282588297092017	2.336728350414568	1.458710431464563	0.2771926079131846	2.307317385451208	1.543208864068139	0.256775290801109	2.306803047810468	1.650099331915804	0.2112171326714751	2.33016074435176	1.575340946928168	0.2313793066805083	2.681396852103863	1.536644747327775	0.3178023714761707	2.743482765498905	1.507007397730095	0.2282636902547374	2.675648879854932	1.271079327966523	0.182360527357648	2.493742230651491	1.368747961446809	0.1456886361430806	2.460684959651391	1.441149712581407	0.1689655009903234
309	10.266667	2.687828291814034	1.041453986007369	0.3807568238622933	2.672889753729061	1.220252659503749	0.3561725350901789	2.663295102594033	1.363778342951292	0.3386324009936419	2.692459303370126	1.582012965797925	0.3497104704619143	2.664427212752923	1.54790951923334	0.3685128935063309	2.55428880858984	1.528304010399573	0.440521168712335	2.421950064127659	1.295363343886	0.4295619212448821	2.357644373103692	1.455661123863795	0.2753545560950139	2.324490108108372	1.541441894637154	0.2563441226126681	2.319496172636818	1.647715980492487	0.2112059591959347	2.348830112178547	1.576878793596594	0.2326089118940993	2.712214672573067	1.543826482064963	0.3285485907664808	2.784617871664526	1.513127852215097	0.2436895312409572	2.722839186749109	1.268679059807335	0.2056824880388183	2.541474874226073	1.36456020127734	0.1590549245731444	2.509283562979689	1.43942253208314	0.1844759167817166
310	10.3	2.71963279096514	1.046260811425323	0.3923285963029241	2.704164093812928	1.225126647608158	0.3671206153981761	2.693913909232742	1.36862127968535	0.3491357740461071	2.720960693649939	1.587484370376212	0.3587588405511009	2.69173392489996	1.553549455559839	0.376586313268158	2.576972622416708	1.53156310131666	0.4433666687451661	2.448939582887172	1.293177411494729	0.4307927316360688	2.37885504419148	1.448937048784238	0.2734635730152694	2.341646940016867	1.534417350336369	0.2555259655710577	2.332243795055955	1.639023190976741	0.2106198544468976	2.367606165394575	1.572333687689819	0.2335973945402278	2.742530237109694	1.548951948423485	0.3391546165250637	2.824371589783798	1.517730574315201	0.2590928272670572	2.765859295356247	1.26622321405741	0.2283780711454927	2.585688685179336	1.359826262186388	0.1720332490548268	2.553194802247534	1.43589530145725	0.1988629288659879
311	10.333333	2.750742039042883	1.049348577255912	0.4037496683918755	2.73480644140434	1.228178735516435	0.377879365653402	2.723947318863595	1.37153952675517	0.359415427894994	2.748925404927186	1.590845660090029	0.3676152260973694	2.71860486452346	1.557038352315688	0.3844667153156791	2.599603677554879	1.532604681398123	0.4460743627023023	2.475779340388836	1.289361651367348	0.4319391136305642	2.400416001239134	1.439083146052357	0.2715394625238298	2.359034813898711	1.52292943269815	0.2543594632648019	2.345578175408326	1.625002487961021	0.2095003882208198	2.386766941032846	1.562568482327833	0.2343638296514221	2.772184548329596	1.552066355403197	0.3495591502201841	2.862529859084821	1.520859997576012	0.274360874476286	2.805577073015537	1.263722977549211	0.2502834901809972	2.627150436698184	1.354608401175065	0.1845612146326066	2.593515452142483	1.430661434976466	0.2121465386266322
312	10.366667	2.780938019505941	1.050812122769346	0.4149329328819214	2.764613898521515	1.229520549640207	0.3883733639294781	2.753214155340804	1.37266315642826	0.3694081744506334	2.776205455188375	1.592243625904023	0.376232564245875	2.744899024806771	1.558522026914182	0.39211421324659	2.622047033928715	1.531630258142783	0.4486377854085068	2.502308141871608	1.284089667492039	0.4329915556361842	2.422337001109023	1.426794801742103	0.2696053345410193	2.376836437449068	1.507998775152644	0.2528919720161911	2.359877468752864	1.606917619890463	0.2079065035464932	2.406500548615611	1.548719842552623	0.2349282933705016	2.801012751097224	1.553311335239657	0.3597015322846839	2.898890372112481	1.5226261307035	0.2893809451153637	2.842763047339213	1.261194219114408	0.2712816463875906	2.666395085542068	1.34898737236774	0.1965918405627561	2.630979036637792	1.423885414398257	0.2243881807813598
313	10.4	2.809989034297113	1.050818283725178	0.4257947681174184	2.793374027757213	1.229339172480524	0.3985318135750456	2.78152047331348	1.372200793147991	0.3790548592570296	2.802638423497751	1.591910887797316	0.3845644213691987	2.770458675092677	1.558235401372971	0.3994898803877686	2.644147295257758	1.528926843412315	0.4510507949668278	2.52836661599644	1.277605079674951	0.4339429702660338	2.444565007485431	1.412836074735839	0.2676844556513916	2.395129103722486	1.490719509154275	0.2511743521116334	2.375292301598118	1.586100967465122	0.2059069887214455	2.426869273969352	1.532026775639586	0.2353085280022474	2.828838719545197	1.55290905160237	0.3695226006647155	2.933236867383282	1.523190554905652	0.3040424890083059	2.877980761805089	1.258657052879261	0.2913109666481154	2.70364133361756	1.343057619371552	0.2080916294971099	2.665976248149212	1.415790863557877	0.235687801850906
314	10.433333	2.837662074687528	1.049585739031786	0.4362583349881545	2.820878408121976	1.227874210496098	0.4082907109635281	2.808677898840137	1.370414730863995	0.3883029172311364	2.82806234737122	1.590136592034413	0.3925675909925678	2.795122842417709	1.556472581022221	0.4065575698986069	2.665738751878819	1.524838517553361	0.4533075749649612	2.553787931392259	1.270204797532852	0.4347877858195343	2.467007991173208	1.397987460808152	0.2657962330063645	2.413910768127294	1.472178025313561	0.2492545798860582	2.391796163200745	1.563847213436529	0.2035730649823135	2.447832183958952	1.513734411892151	0.2355117801732506	2.85549235504251	1.551134955939974	0.3789682099546812	2.965393561816429	1.522748515061457	0.3182466437198747	2.911741720688657	1.256134212453029	0.310376512600389	2.739199247491712	1.336926009531231	0.2190387977864005	2.699039995145879	1.406663845224859	0.2461706446823369
315	10.466667	2.863756485186709	1.047363040846218	0.4462525276455446	2.846943211934284	1.225395368293897	0.4175907121950868	2.834516704045702	1.367598278148244	0.3971041055112553	2.852324812190907	1.587244105278723	0.4002003554129372	2.818736135156942	1.553563046297525	0.4132823389130043	2.686652901206268	1.519738524055176	0.4554022834623021	2.578394034735251	1.262214509921515	0.4355204376487908	2.489517813947399	1.383009515282196	0.2639555817613936	2.433105255555549	1.453432152520637	0.2471766198880399	2.409236873192541	1.54143075672276	0.2009776589280766	2.469220720414034	1.495063914298471	0.2355325297164488	2.880820189538921	1.54829668881006	0.3879871215788784	2.995245061465721	1.521510460381894	0.3319042841977227	2.944226307532375	1.253650446768345	0.3285130152643801	2.773263034996401	1.330705994044108	0.229414926756692	2.73057907729896	1.396838290045582	0.255953305361786
316	10.5	2.888116488303142	1.044402944121484	0.4557114498990088	2.87141713754727	1.222174991789378	0.4263757334804611	2.858890383596089	1.364046312364487	0.4054125485557598	2.875288549634469	1.583558815225678	0.4074213129705794	2.841154192694376	1.549838527440279	0.4196293182116588	2.706723392466388	1.513992993417469	0.4573284866185858	2.602004557415063	1.25395318182737	0.4361353633681238	2.511899064946601	1.368581201450799	0.2621746721376212	2.452574909732307	1.435435403613818	0.2449811164251361	2.42735036118752	1.519991014744564	0.1981910818201678	2.490764149212294	1.47709887674065	0.2353548355207776	2.904690729010293	1.544703591176982	0.3965295094058245	3.022743152130901	1.51968107370905	0.3449332714955562	2.975287990359696	1.251231120914728	0.3457533572890558	2.805885348331477	1.324508090896771	0.2391974261846618	2.760859388730738	1.386662292223346	0.265121850268356
317	10.533333	2.910637316498304	1.040943692592859	0.4645764123178003	2.894188856018185	1.218467582060352	0.4345947806140513	2.881683816568035	1.360032527963466	0.4131859300213783	2.89683955394427	1.579381689676438	0.4141903353669539	2.862253218555821	1.545606216059061	0.4255648517319861	2.725796714058567	1.507936035204044	0.4590799968253491	2.624443000604799	1.245714738365708	0.4366273275460302	2.533918813757266	1.355264198633711	0.2604636836574215	2.472134279634747	1.418980255783734	0.2427058286235636	2.445776776037545	1.500462246024203	0.1952805167934329	2.512163020414795	1.460711348488843	0.234967309396429	2.927000965703767	1.540641807537373	0.4045477104581215	3.04788100852305	1.51744325763309	0.3572544021152043	3.004590797391913	1.248899960528145	0.3621057949638609	2.837002569735728	1.318432048178648	0.2483583065386671	2.790019626500355	1.376466232696036	0.2737257259735334
318	10.566667	2.93126691490655	1.037197966703157	0.4727955845357946	2.915193602015396	1.214498089909108	0.4422015919427353	2.902823869700341	1.355796402523451	0.4203842597982588	2.916895852240283	1.574974395474086	0.4204672232551013	2.881939115941412	1.541133525192989	0.4310554519974735	2.743740248499326	1.501855625522725	0.460650525655928	2.645554125691003	1.237756811822685	0.4369914266161743	2.555336021559971	1.34347628721139	0.2588309776971779	2.491588389671116	1.404659243748582	0.2403851533232862	2.464136248145283	1.483501914392199	0.1923049280681844	2.533131428569181	1.446541134430531	0.2343621261384559	2.947685248033946	1.536360359827163	0.4119945391172448	3.070708759788289	1.514956635398323	0.3687877401083529	3.031974462891393	1.246678351602074	0.37754863702383	2.866613233803009	1.312566606473433	0.256860879183683	2.8182170090417	1.366536025694308	0.2817827034333661
319	10.6	2.949992010130714	1.033346915785262	0.4803233973441464	2.934400370352534	1.210455177260586	0.4491537397394297	2.922267467842578	1.351535731180454	0.4269686442820943	2.935400486763326	1.570550636360017	0.4262113233401564	2.900141193166507	1.536639447889949	0.4360674398839146	2.760439016322237	1.49598703173068	0.4620334703711566	2.665205784543031	1.23029383457095	0.437222903525064	2.575910465781165	1.333477595172497	0.2572827952187572	2.510740904283636	1.392838230872503	0.2380477029207967	2.48207664142117	1.46950002315108	0.189314031376034	2.553388452399183	1.434992819631178	0.2335299778344803	2.966705970272598	1.532062829844278	0.4188225690031542	3.091320904760553	1.51235596255166	0.3794517262128766	3.057568727288134	1.244585012635626	0.3920330091582872	2.894883524468444	1.306988737965037	0.2646592541926828	2.845679204882775	1.357099025240689	0.2892846143464445
320	10.633333	2.966832203937002	1.029538632676497	0.4871215781218234	2.951806420191112	1.206490233196697	0.4554133048542749	2.939996180139463	1.347406492730129	0.4329018548429663	2.952321477257537	1.566277270146825	0.4313820828770585	2.916811948338222	1.532295923920602	0.4405674628939423	2.775797161056353	1.490514355258154	0.4632221812297659	2.683289463526157	1.223497233839762	0.4373164918342038	2.595421639349342	1.325389557824542	0.2558209703224938	2.529407854450136	1.383672741597828	0.2357128738096788	2.499318122991599	1.458587566490843	0.1863451048486992	2.572685177872664	1.426235924032848	0.2324618613758677	2.984052099111778	1.527907810170154	0.42498470321148	3.109853162398044	1.509749342369165	0.3891645552610723	3.081792860403853	1.242635287545029	0.4054786677685419	2.922192835853313	1.301761668672521	0.2716966940211825	2.872728480435427	1.348321283431296	0.296193902182354
321	10.666667	2.98182126129049	1.025888710640672	0.4931575187887361	2.967420289015357	1.202718602278154	0.4609458127264247	2.956000643145167	1.343524563706426	0.4381475553050737	2.967639898460545	1.562276498128165	0.4359384680329867	2.931915890573433	1.528230247134548	0.4445219213998562	2.789730587366806	1.485574671249196	0.4642095451247448	2.699709309753939	1.217499927914611	0.437265846585867	2.613667625340748	1.319212884008417	0.2544418415354306	2.547426280300527	1.377150660571391	0.2333903510136103	2.515650350250173	1.450656587907414	0.1834214383970632	2.590811583568481	1.420229513844062	0.2311501252787466	2.999725398916106	1.524010736041482	0.4304335137322214	3.126460981830869	1.50721735855822	0.3978442264359635	3.10525694855066	1.240841265295727	0.4177795734634586	2.949091391547062	1.296933823685976	0.2779064855187067	2.89978800926423	1.340308015539668	0.3024415453690361
322	10.7	2.994985887153713	1.022481999367121	0.498403614617749	2.981245395033068	1.19922271411422	0.4657205096418853	2.970268188045466	1.339969874595615	0.4426713270021899	2.981335010431414	1.558631135131189	0.4398398492822838	2.94541601135348	1.524529951599886	0.4478975173783603	2.802157780639958	1.481262657434018	0.4649878104339031	2.714368778508552	1.212400032158776	0.4370634658829423	2.630466615149512	1.314842406992631	0.2531356223078131	2.564654907018772	1.373122156212961	0.2310819182896181	2.530916906321037	1.445394696330535	0.1805553363749031	2.607606846644669	1.416723673042407	0.2295895575287912	3.013725005867016	1.520449167350894	0.4351225814426924	3.141296781395484	1.504813368667041	0.405412648491525	3.128529749382538	1.239212206925681	0.4288255755099768	2.976120371393824	1.292535319839806	0.2832183867272411	2.92719858258861	1.333099083773255	0.3079353210805408
323	10.733333	3.006334085083523	1.019374262809204	0.5028373414271606	2.993268476790961	1.196054555176378	0.4697113390804049	2.982771148095491	1.336789436853859	0.4464421383307044	2.993371726283422	1.555388259548272	0.443047697008115	2.957263012601794	1.521246189559951	0.4506626321047216	2.812993835798608	1.477635359586302	0.4655490749440707	2.727165366025502	1.208264784795958	0.436700667494008	2.645653283497738	1.312098006547504	0.2518869625290775	2.580960445459655	1.37133231131213	0.228783403984701	2.545000471849622	1.442334882375544	0.1777511967486901	2.622947441603212	1.415316832056256	0.2277802791256335	3.026033382766306	1.517266487764263	0.4390084677408826	3.154478802795785	1.502564815410127	0.4117980605623844	3.15190277104642	1.237754597886903	0.4385084155827264	3.003545601286462	1.288575751894111	0.2875639570331153	2.954918147874526	1.32667074741071	0.3125652728735434
324	10.766667	3.015844409475061	1.016596076303581	0.5064397653559463	3.003447164291393	1.193240372160743	0.472896069498325	2.993452869101621	1.334002970927325	0.4494319112945339	3.003690037017705	1.552566029047209	0.4455261859901229	2.967385682502936	1.518400649392665	0.4527879039789403	2.822144288423129	1.474720232450231	0.4658857819431457	2.7379823037991	1.205138169289777	0.4361684159572216	2.659074625407201	1.310766795320973	0.2506771047775759	2.596197369405541	1.371468014634842	0.2264892900066552	2.55780860437449	1.440941260780572	0.1750110536169115	2.636722185415538	1.415531835032701	0.2257312057652354	3.036603810018772	1.514478190862248	0.4420509706406845	3.166058655618157	1.500476223918706	0.4169315878702807	3.175192605233631	1.236472709637501	0.4467185622499822	3.031063307116219	1.285048139050375	0.2908800591931384	2.982184456113986	1.3209514707052	0.3162076216961489
325	10.8	3.023460433792148	1.014155829148401	0.509194421942709	3.011702952873991	1.190783909948888	0.4752554483849271	3.002219304995904	1.331607130130297	0.4516155732540929	3.012198023522128	1.550158449306326	0.4472429550039456	2.975684931847893	1.515990337156809	0.4542469630674804	2.829502332945405	1.47251961407461	0.4659914104660372	2.746681507251729	1.203045265324136	0.4354585784370306	2.670589359716447	1.310641734391963	0.2494869144951364	2.610203009748113	1.373202736123675	0.2241936131412652	2.569277526857067	1.440738489057023	0.1723381636713864	2.648806693680678	1.416922869850856	0.2234567793738367	3.045351973335436	1.512076437690016	0.4442136439331077	3.176001022096007	1.498530876571825	0.4207450988201629	3.197676666555347	1.235368808633073	0.453348410341205	3.057791263708652	1.281939652357438	0.2931115904774879	3.007571605975541	1.315851797123338	0.3187344969637895
326	10.833333	3.029095846139839	1.012041422187782	0.5110874753603493	3.017930858445517	1.188667748500479	0.4767731757966029	3.008952503253913	1.329576926954277	0.4529713350458925	3.01878199856166	1.548136290115876	0.4481693332655953	2.982043980157945	1.513988363779241	0.4550166250090599	2.834957672330251	1.47101324538863	0.4658607065058514	2.753114143723759	1.201997183695271	0.4345637380757169	2.68009536255031	1.311560522095014	0.2482976818309313	2.622824511271209	1.376234908240371	0.2218880490194595	2.579395424329482	1.441403182960126	0.1697387243874984	2.659088344715309	1.419150172117283	0.2209727384051608	3.052167063534956	1.510031286350674	0.4454640614928271	3.184214466593753	1.496695294290309	0.423175159289243	3.218563567523455	1.23444310078973	0.4582833043128809	3.082833589030806	1.279237072593001	0.2942093812731221	3.029803017664398	1.311291550113271	0.3200232630436479
327	10.866667	3.032631161374615	1.010223207367844	0.5121067283477758	3.021997124160278	1.186855974582607	0.4774345869953424	3.013508945817133	1.327868781772132	0.4534796667040638	3.023305858806761	1.546450252599391	0.4482795897840556	2.98632790125217	1.512347264741785	0.4550762014055592	2.838396726847911	1.470162498433242	0.4654892613538085	2.757120151496998	1.201995807399819	0.4334771437653821	2.68752248533729	1.313422796776776	0.2470922110964199	2.633915748781753	1.380317429703685	0.2195624504343371	2.588192388953136	1.442819935428596	0.1672221540969061	2.667482668768065	1.422012570573397	0.2182968767649173	3.056910615206513	1.50829368352518	0.4457728989906053	3.190554389341513	1.494922895099246	0.4241640826840984	3.237190341077033	1.233694622770636	0.4613934992599116	3.10548160329745	1.2769330050754	0.2941306847247539	3.04810760317995	1.307216544592567	0.3199700854283077
328	10.9	3.033912916669891	1.008657038865296	0.5122415792670115	3.023737332931749	1.185297422675768	0.4772268436305245	3.015716834992516	1.326423691417104	0.4531234059392615	3.025609740358581	1.545034280725903	0.4475511877172293	2.988382853155879	1.511002438660338	0.4544078349694909	2.839702862705106	1.469914247083943	0.4648736156677474	2.758530097215778	1.203035878590539	0.4321938597978004	2.692796746901135	1.316170829413716	0.2458573099741013	2.643314711849213	1.385245763707615	0.2172063982301333	2.595696032816753	1.445052687772762	0.1648000243390755	2.673913200877105	1.425427558638846	0.2154516788774972	3.059414158966361	1.50679861497999	0.4451140209394778	3.194813634417923	1.493156232331581	0.4236594852349623	3.252941834781319	1.233122018756489	0.4625339697632081	3.125143620568951	1.275029545311525	0.2928417823755516	3.062208592089048	1.303611894917282	0.3184932070691225
329	10.933333	3.032755147953084	1.007286610386747	0.5114832554536012	3.02295702800077	1.183928333702299	0.4761392078619933	3.015375990106691	1.325169906582155	0.4518877302281533	3.02551051167249	1.543808747404718	0.4459653768785133	2.988036907486452	1.509875270106797	0.4529969961211601	2.838757821697219	1.470203247078252	0.4640112480053985	2.757162215854775	1.205105748634092	0.4307118697903961	2.695816305207788	1.319777500638195	0.2445858268593294	2.650840067647571	1.390868574092095	0.2148107322478392	2.601919787869778	1.448275653024778	0.1624836453095042	2.678301256776089	1.429394830240512	0.2124664905427886	3.059479180500596	1.505468155184789	0.4434649645776904	3.196715547421012	1.491330665400376	0.4216145165800729	3.265219395059006	1.232723948059077	0.4615421203373236	3.14117021119438	1.273537674306109	0.2903181977761821	3.072104359234816	1.300504694780831	0.3155296297339014
330	10.966667	3.028939866464772	1.00604677778903	0.5098245270818159	3.019429964043987	1.182675774786286	0.4741629098209315	3.012253959711716	1.324026603104195	0.4497602223054579	3.022797620766362	1.542684478243477	0.4435079537023422	2.985096604159919	1.508877021780532	0.450833023012889	2.83543998718616	1.470955270676394	0.4629007461536517	2.75281656372058	1.208188946746489	0.4290326544597096	2.696439272425678	1.324235502011414	0.2432768595813854	2.656286147745293	1.397087932347443	0.2123697620080673	2.60683668345224	1.452693450989791	0.1602841378879116	2.680553691519856	1.43397351029942	0.2093755710355666	3.056872280942229	1.504215476999905	0.440807725949436	3.195897822083852	1.489377200353234	0.4179889910179148	3.273415461957434	1.232499191918295	0.4582354089078102	3.152680638973568	1.272474024985667	0.2865411011490774	3.077751515999219	1.297953345613676	0.3110305740178399
331	11	3.02222794943815	1.004865616020851	0.5072605732940614	3.012907527100132	1.181460030739535	0.4712923063653204	3.006094025909676	1.322906444704184	0.4467322421576088	3.017238173936451	1.541565666786215	0.4401706749434534	2.9793521227584	1.507911469093107	0.447910216594764	2.829628454673268	1.472088949004736	0.461542099071731	2.745282664269513	1.212263008746542	0.4271616650880617	2.694486446595338	1.329543430012187	0.2419356610823474	2.659432379743983	1.403849177619064	0.2098831584038095	2.610380401575491	1.458488725134335	0.1582133384815851	2.680565814577143	1.439243847565303	0.2062188204614483	3.051330965465022	1.502947914301065	0.4371305423450312	3.191917338746286	1.487226572463844	0.4127532440783925	3.276903545763081	1.232447020953585	0.4524211592654312	3.158556159127463	1.271857866670607	0.2814984516494073	3.078926349619338	1.29603434981994	0.3049608355042537
332	11.033333	3.012379039836245	1.003667774258621	0.5037902821665386	3.003138988423519	1.18019846820889	0.4675262736905023	2.99663546611245	1.32172012424349	0.4428009397722725	3.008587659646117	1.540355159544742	0.4359525931474041	2.970588177883296	1.50687939787225	0.4442289009940106	2.821210657244594	1.473518078363386	0.4599372214877873	2.734346211552898	1.217300871042026	0.4251085697901399	2.689763674565539	1.335709182249893	0.2405732864171087	2.660055203343546	1.411141094154407	0.2073553370672638	2.612456946407193	1.465800237139448	0.1562828386803821	2.678231312221307	1.445302641873068	0.203044428723876	3.042577014134974	1.501572762198183	0.4324298024150018	3.184271662251583	1.484815563866991	0.4058921957926048	3.275060536500486	1.232567730895822	0.4439240515842639	3.157761457716325	1.271708523398621	0.2751875016074274	3.075231783881764	1.294822168426686	0.2972913753611702
333	11.066667	2.9991662819417	1.002377143358307	0.4994175562563462	2.989885744155142	1.178808522153671	0.4628696949832981	2.983627251200167	1.320379390380791	0.4379707048194117	2.996599584112676	1.538957873030392	0.4308614023045291	2.958593339376252	1.505681697072131	0.4397965129604283	2.810089090806152	1.475150897181194	0.4580903477638199	2.719805917905347	1.223266663194027	0.4228869469088452	2.682070376053662	1.342739726748751	0.239205901417459	2.657937658054097	1.418988073514539	0.2047966372711019	2.612948874618682	1.474718521834199	0.1545054486916095	2.673433508392504	1.452259723805445	0.1999084585341685	3.030327581538006	1.500000871352888	0.4267117407635935	3.172413510369434	1.482090074697089	0.3974084421993576	3.267230710340313	1.232862814527197	0.4326024919671747	3.149450551833288	1.272040435541915	0.2676157344485812	3.06611440908748	1.294366503879248	0.2879926809619551
334	11.1	2.982395367919417	1.000918925397667	0.4941527913772005	2.97294100714737	1.177210029978915	0.4573350511545773	2.966848145599444	1.318799346963955	0.4322544889670694	2.981042645848185	1.537283315170217	0.4249152193080489	2.943175847971686	1.504221683803574	0.4346289206534987	2.796191774866248	1.476889987963086	0.4560080882890966	2.701498793718767	1.230110125867509	0.4205141586849773	2.671212720857963	1.350612480403842	0.2378535665676614	2.652888349926254	1.427420701449023	0.2022242321898711	2.611734902285691	1.485251493446249	0.1528962868750671	2.666057430489267	1.46019095274881	0.1968764522492697	3.014314516630509	1.498149258116631	0.4199946284352247	3.155782923331144	1.479008992900329	0.3873279349225687	3.252707208339491	1.233335011693305	0.4183603038615428	3.133026941777848	1.272858108640378	0.2588022382548164	3.050926019581079	1.294673562533712	0.2770312029410105
335	11.133333	2.961923297407541	0.9992194836097277	0.4880130331311957	2.952150123130478	1.17532536453991	0.4509424436123304	2.946128287358423	1.316898598011967	0.4256734743586291	2.961720047210147	1.535246185518145	0.4181421316290435	2.924180620708691	1.502405633328576	0.428749812902523	2.779481899854868	1.478630307856513	0.4536986409441481	2.679322863579809	1.237759908308891	0.4180102939634799	2.657023331617983	1.359248752061176	0.2365382661488204	2.644754120652425	1.436435129355702	0.1996609970907312	2.608704090559499	1.497290988406802	0.1514723231268515	2.656001321041733	1.469109311997042	0.1940194833030349	2.99430661019033	1.495941609295601	0.4123085963985484	3.133850345398606	1.475542487071472	0.3757021414151925	3.230833103104636	1.233987775335112	0.4011603750570976	3.108194876871146	1.274153803909006	0.2487782347028786	3.029134507873758	1.295699357078616	0.264373489097478
336	11.166667	2.937675195000728	0.9972014687479949	0.4810226473088479	2.927431761182838	1.173074261472571	0.4437203222644948	2.921373556735649	1.314593692237596	0.4182580937974028	2.938499625388407	1.53275983013646	0.4105808664693161	2.901515077650653	1.500136996168313	0.4221910585008317	2.759973462425593	1.4802514929284	0.4511712385118985	2.653264713933587	1.246111166071283	0.4153975865583944	2.639389425988889	1.36848034545212	0.2352820236780624	2.633422683191435	1.445929863371698	0.1971337530091812	2.603746007688607	1.510560104897836	0.1502522510550147	2.64319442344965	1.478879080000706	0.1914121274188935	2.970142157767008	1.49330136096887	0.4036968278518276	3.10617714659086	1.471664503032342	0.3626116829883889	3.201095433420491	1.234823760067365	0.381039287919545	3.074773948824806	1.27590787698979	0.2375925027354522	3.000505480579481	1.297372451758892	0.2500057866953634
337	11.2	2.909658241128421	0.9947858344072679	0.4732141524867145	2.898790707671044	1.170376279082788	0.435706539097692	2.892577010505603	1.311801885303284	0.4100495361205702	2.911330904601143	1.529739232238417	0.4022820265590799	2.875163130247661	1.4973201535298	0.4149938220854975	2.737738019713428	1.481618746424097	0.4484362144034572	2.62343442514627	1.255015678482657	0.4126998159988194	2.618261080888404	1.378028390071778	0.2341060870543553	2.618815787597421	1.455661777197083	0.1946735675419169	2.596730837463825	1.524571451711883	0.1492541908365271	2.627603598705555	1.489181669340921	0.1891295531045661	2.941747416957712	1.490153904669932	0.3942170394513774	3.072449025490455	1.467352432948878	0.3481666010858925	3.162843559151401	1.235843296898344	0.3581065233732026	3.032494382719868	1.278089404676328	0.2253091202177602	2.964569267570528	1.29959241010623	0.2339346580560327
338	11.233333	2.877968564936771	0.991892001333275	0.4646283387248709	2.866325993782934	1.167151157242488	0.4269480660208196	2.859828120698647	1.308441380161872	0.4010988425801492	2.880260978344599	1.526101072301563	0.3933065350483761	2.845197091250212	1.493861485832139	0.4072072407881866	2.712907105684991	1.482584049533763	0.4455044906319324	2.590099788547772	1.264272033359183	0.4099419232646975	2.593664876453096	1.387480220815379	0.2330313094806509	2.600882234395872	1.465193449942075	0.1923164091271291	2.587498291211202	1.538569795422418	0.148494472613795	2.609223647173172	1.499452576216803	0.1872453961354026	2.909154570649616	1.486425781345119	0.3839399207911041	3.032523533969773	1.462585848320646	0.3325043556592324	3.115171521982326	1.2370436687826	0.33255399856172	2.981068618563935	1.28065522515266	0.2120029937335149	2.92055646418231	1.30220903082998	0.2161823665122202
339	11.266667	2.84280600224103	0.9884397908604576	0.455316355516978	2.830248507370448	1.163320276355888	0.4175023445651364	2.823332702592457	1.304431983315812	0.3914672713313673	2.84545797271126	1.52176330035687	0.3837243930447526	2.811797063725278	1.489670003113955	0.3988874404964209	2.68568065913295	1.482984358010273	0.442386900081676	2.553709977006665	1.273614069617742	0.4071504211264437	2.565727140087493	1.396273079936434	0.2320786611329766	2.579604801368062	1.473862440454283	0.1901034415976968	2.575840379804565	1.55148365753575	0.1479868058154219	2.588063404425762	1.508841040733402	0.1858282154894029	2.87252833303816	1.48204370520114	0.3729481659916914	2.986494521432158	1.457345939115134	0.3157897608506826	3.057251458274737	1.238418716237039	0.3046679154350624	2.920477591641491	1.28354843439184	0.1977606882090722	2.867702949490488	1.305007401145993	0.1967918988647444
340	11.3	2.804482301434835	0.9843544451556595	0.4453418200063526	2.790897427402068	1.15881123316557	0.4074386314475135	2.783435469218184	1.299698493484019	0.3812261572007158	2.807234686002876	1.516647750485356	0.3736138558039985	2.77527113722382	1.484660830123099	0.3900971230436656	2.656336122784225	1.482640635817767	0.4390944656767631	2.514888031988929	1.282709263699018	0.4043531635889878	2.534638921315821	1.403692673392911	0.2312684844265599	2.554975141602535	1.480823023226422	0.1880820441841671	2.561429473655576	1.561974125945111	0.147744187175388	2.564133736652003	1.516248703145284	0.1849388977842655	2.832192974565916	1.476936651044302	0.3613353977416444	2.934748643392561	1.451616434742311	0.2982098119668048	2.98889500336313	1.239958635167399	0.2748136260900194	2.851163714572307	1.286699655673885	0.182679732538915	2.805519471957878	1.307712425810118	0.1758319115970829
341	11.333333	2.763408585915589	0.9795732038584714	0.4347797570375319	2.748729713114267	1.153563961603142	0.3968361049445728	2.74061001278908	1.294176116592235	0.3704540650800938	2.766039772868948	1.510684952572895	0.3630570227320161	2.736045156630527	1.478761026084321	0.3809019814197779	2.625214057391514	1.481365122569794	0.4356371177580239	2.474377376371	1.291172484000477	0.4015771480159348	2.500627757888688	1.408935132389926	0.2306177317319232	2.526956869651455	1.485148922265546	0.186299970539185	2.543746601574953	1.56859838669961	0.1477755525209752	2.537399437846717	1.520464462031723	0.1846230738767866	2.788624921569108	1.4710400084624	0.349201361725966	2.877968352423473	1.445382283371054	0.279963158009441	2.910434413438942	1.241649089781046	0.2434127643780794	2.773804527015911	1.290034551054218	0.1668673484309158	2.733537078815433	1.310049246382579	0.1533881149334398
342	11.366667	2.720098282418145	0.9740544464242594	0.4237180208976296	2.704316496208412	1.14753999581033	0.3857843363288179	2.695449838188953	1.287820662303201	0.3592373914144519	2.722441684035725	1.50382592406664	0.352139191654856	2.694646707465506	1.471921358583374	0.3713702557007451	2.592699115824843	1.478980620380444	0.432023399959073	2.432979173001418	1.298591287127373	0.3988460491716851	2.463952752517623	1.411214220334864	0.2301366228005245	2.495470005845312	1.485959506081602	0.1847929006078994	2.522017131612216	1.570037034059372	0.148078315612564	2.507746468645421	1.5203479153965	0.184908003004999	2.742439312740929	1.464306928473238	0.3366514972629255	2.817129416620944	1.438632550551511	0.2612586740964517	2.822620896396917	1.243470743742558	0.2109486037339497	2.689339622937589	1.293477635002423	0.1504457178115513	2.65143221596226	1.311776440886715	0.1295699956437386
343	11.4	2.675167106220435	0.9677856112388707	0.4122573551488763	2.658334440676382	1.14072971387632	0.3743827530124971	2.648655940006536	1.280617244584758	0.3476712202057529	2.677105187236084	1.496051338684185	0.3409481477656046	2.651683947945011	1.464125499562521	0.3615725742900306	2.559200778601808	1.475346084221666	0.4282610943670039	2.391486631962215	1.304566651940173	0.3961791351614568	2.424918816071438	1.409872502710167	0.2298277299041644	2.460465242524722	1.482545350330859	0.1835826552868356	2.495392356207276	1.565324649802004	0.1486411474788695	2.475094204314007	1.514981670855223	0.1858028049254093	2.694368059978053	1.456717403777126	0.3237960960058821	2.753470952698839	1.431366436268923	0.2423104652568513	2.726834783550366	1.245399059975312	0.1779548722689917	2.598978354895248	1.296951417977683	0.1335530202142051	2.559327269894677	1.312713320654171	0.1045293409816244
344	11.433333	2.62931815070593	0.9607955616643071	0.4005080597728032	2.611542172562873	1.133164209139938	0.3627370580038449	2.601011134510852	1.27259327743024	0.3358567849767392	2.630764671332984	1.48738615165997	0.3295723481913541	2.607822345755272	1.455404845454484	0.3515809819282482	2.525138183261791	1.470391072072422	0.4243584862508694	2.350630982389033	1.308781169158016	0.3935893993996882	2.383906692888128	1.40453825972098	0.2296853778064958	2.422059957165132	1.474509379779172	0.1826817304659582	2.463271366972648	1.55402076580704	0.1494514190347922	2.439523833277967	1.503817535768733	0.1873033262416485	2.64523015959452	1.448292121719409	0.3107471966909719	2.688412424850267	1.423600162163264	0.2233265425010863	2.625468926961835	1.247404888204925	0.1449968026659173	2.504330484401814	1.300382580202508	0.1163374182706239	2.457974109938469	1.312752546279463	0.07848909506353664
345	11.466667	2.583315466795696	0.9531554149479889	0.3885887126783971	2.56474352024106	1.124916030077586	0.3509577595804195	2.553340538819356	1.263819725615756	0.3239002228986878	2.584196809640677	1.477903263208398	0.3181035161911978	2.563765044575542	1.445840562436983	0.3414720245523509	2.490939333766373	1.464122565549803	0.4203287004805538	2.311073523836887	1.311038759632658	0.3910835795553254	2.341454545492665	1.39519221933897	0.2296988130687291	2.380656562070506	1.46182862523861	0.1821001411457434	2.425538040906966	1.53626316961994	0.1504976179414838	2.401349283183761	1.486766102815108	0.1893883780701693	2.595892119829669	1.439096550620331	0.2976191088527325	2.623403682387565	1.41536145035213	0.2045046327669423	2.52216982640084	1.249453995887554	0.112625955052855	2.40741904877275	1.303697425832415	0.0989679758077778	2.34932934246863	1.311798938659745	0.05178696868971038
346	11.5	2.537943124486709	0.9449673357608849	0.3766242887414356	2.518743542899514	1.116089519372188	0.3391588949898968	2.506467989638533	1.254403114596383	0.3119114147953331	2.538195071671961	1.467716261401507	0.3066381735690556	2.520231991313207	1.435554621767263	0.3313283690961821	2.457047298505928	1.456616136050422	0.416192858667061	2.273398624834166	1.311299802765885	0.388662131982881	2.29832859283793	1.382198463927387	0.2298526895411331	2.337024400786845	1.444904326707276	0.1818473981725326	2.382722232111231	1.512789899414292	0.1517715407206691	2.361180649968841	1.464278870365493	0.1920184038079053	2.547231594970806	1.429234813145031	0.2845288185647582	2.559837501067133	1.406689073110397	0.1860311471169003	2.421403714667907	1.251508109646083	0.08131597728750369	2.310832469524	1.306821153804582	0.08164421469957793	2.237239601216671	1.309756121416044	0.02489055341893593
347	11.533333	2.493950122569387	0.9363557332969129	0.3647386835708766	2.474287117497325	1.106813695335461	0.3274524033426144	2.461151663089302	1.244479711719973	0.2999991692253617	2.493507203934719	1.456975129733641	0.2952738526499967	2.477903705976063	1.424704007115173	0.3212353798335932	2.423895794777069	1.448012327399455	0.4119793852394716	2.238082574491182	1.309670077160139	0.3863174927614596	2.255522449809434	1.366288570421798	0.2301253041074063	2.292283523135742	1.424578388646119	0.1819276539733213	2.336021345584923	1.484847587410275	0.1532659516008647	2.319905193553767	1.437370429796817	0.1951304243283045	2.500067857219329	1.418846236175011	0.2715914349206053	2.498969805882906	1.397648253440837	0.1680736645913584	2.327113588643753	1.253529348671576	0.05144667318893682	2.217429190882813	1.309700774293852	0.06457386294217753	2.1267631507688	1.306650397618489	-0.001688352395996955
348	11.566667	2.45203436661154	0.9274593803893189	0.3530523994822894	2.432049497575385	1.097234439394288	0.3159467085165267	2.418075883252725	1.234206636588879	0.2882698683623704	2.4508331770314	1.445854234968442	0.2841071046338815	2.437417188604851	1.413469490586034	0.3112791756347381	2.391902402371963	1.438505595136978	0.4077221162131658	2.205483338656701	1.306370723274199	0.3840334303384061	2.214221510103674	1.348501652283621	0.2304849934817572	2.247852252053491	1.402084126764396	0.1823369031489124	2.287254184826519	1.454060117401297	0.1549693332858364	2.278640426271243	1.407528319803434	0.1986348866757472	2.455160079548648	1.408093657523234	0.2589183934256051	2.441937258666083	1.38833176977137	0.1507799093359065	2.242543400305559	1.25548272252746	0.02332849867536487	2.130466244499757	1.312309475627322	0.04795896494414882	2.023937287747815	1.302649542439546	-0.02744660436761259
349	11.6	2.412792521229785	0.9184132547483939	0.341678842251762	2.392588005098142	1.087494102341997	0.3047446490396716	2.377798331907977	1.223738368647257	0.2768257179718128	2.410774229022926	1.434523574626078	0.2732302743306915	2.399324318166853	1.402027197733897	0.3015438429210142	2.361452301620997	1.428313663188896	0.403458166212227	2.175776110075119	1.301694930467933	0.3817906853930773	2.175565850381824	1.33010184908025	0.2308878580963702	2.205210044648029	1.378900891790226	0.1830622874021187	2.238517308361402	1.422227808323147	0.1568563118615795	2.238547819984054	1.376503821928215	0.2024180601107799	2.413145411721593	1.397136166859525	0.2466141818809169	2.389586172741202	1.378842825189003	0.1342749841473267	2.169340275676432	1.257338578600239	-0.002785652833689379	2.052764240247503	1.314636959522735	0.03197907184135033	1.933048970985764	1.297934486114376	-0.05197870787094919
350	11.633333	2.376692569354889	0.9093419414701872	0.3307194183559413	2.356334941234049	1.077724435286068	0.2939393454104497	2.340756265335176	1.213218763856557	0.2657609916416799	2.373823321408457	1.423138879105404	0.2627296946463678	2.364081239541874	1.390537599433781	0.2921090981800353	2.332877225614369	1.417655356289435	0.3992254362300203	2.148913656243131	1.296001834596046	0.3795690151218804	2.140458344121091	1.312549114212964	0.2312793155090359	2.165671053171678	1.356701724927128	0.1840837068607928	2.191829119414796	1.39133720041891	0.1588881746134283	2.200644194640554	1.346337058051061	0.2063582120419991	2.374535970672402	1.386120958865615	0.2347745959199641	2.342506976501014	1.369292358936301	0.1186619375715509	2.108072139400035	1.25907347218206	-0.0267363010062384	1.986088139388903	1.316682530804013	0.01678577414808673	1.856384682930614	1.292669210569624	-0.07498718585442349
351	11.666667	2.344067812977639	0.9003579250188573	0.3202647614905427	2.323608864658663	1.068045509921806	0.2836160623298004	2.307287139141214	1.202780435951535	0.2551640384599265	2.340371374143429	1.411841571114893	0.2526869138898918	2.332059065909938	1.379145512211811	0.2830512468631636	2.306469233504301	1.406746000817911	0.3950624390863423	2.12473027335466	1.289695253443708	0.3773532991914879	2.109498193607439	1.297344397927711	0.2316060746496878	2.130256380961138	1.337158908896878	0.1853835888162717	2.148870095454776	1.363456378132666	0.1610236079858515	2.165727298275474	1.319236782386567	0.2103336597121896	2.339724273529761	1.3751831404462	0.223488515929665	2.301051687473887	1.359791928167069	0.1040275505089392	2.058464510410406	1.260669755447203	-0.0484317744682602	1.93106063835869	1.318453838284471	0.002511924742166453	1.794517380922393	1.287021674971439	-0.09624370811317545
352	11.7	2.315126258521531	0.8915735617320303	0.3103944056336804	2.294627406747815	1.05857962795766	0.2738522447745549	2.277639004919386	1.192560048299313	0.245117170860788	2.310703173868297	1.400777875933871	0.2431790775273539	2.30354013042967	1.367998842347781	0.2744432471495178	2.282479035927917	1.395798752360018	0.3910082398875563	2.103102461385153	1.283122729506584	0.3751383102862316	2.083118828818458	1.285395148648667	0.2318291164261692	2.099712334126641	1.321235356078563	0.1869453720787529	2.110846239346833	1.34001630844427	0.1632121023482859	2.134413512401773	1.296771766722677	0.2142233929140032	2.308983632813504	1.364464003289818	0.2128385280778567	2.265364247958975	1.350463603452889	0.09044503769077222	2.019645916538953	1.26211604815407	-0.06782989441526817	1.887431965987678	1.31996922132727	-0.01072531141604044	1.746796152005455	1.281161858450796	-0.1155760601863746
353	11.733333	2.289944698216342	0.8831040662455723	0.3011746611541745	2.26948345229695	1.049453010533758	0.2647153103274885	2.251927045336865	1.182697578428178	0.2356937455755194	2.284971600565888	1.390096079817651	0.2342771455313817	2.27868702721921	1.357245628000788	0.2663526643465948	2.261085519182696	1.385011010979014	0.3871010052173635	2.083965708139904	1.276539751089424	0.3729273199232645	2.061566015356893	1.276919144313281	0.2319249115137231	2.07448282039008	1.30910217150987	0.1887425502045298	2.078478131502055	1.321683874753611	0.1653916089188439	2.107093446409686	1.27966763848875	0.217898135768211	2.282443046982434	1.354109117118416	0.2028991650605908	2.235370189626095	1.341437546226772	0.07797405183321839	1.990309456647159	1.263406796782772	-0.08493105043595038	1.854235118297506	1.321255516888659	-0.02283000986662579	1.711803265297174	1.275256215481563	-0.1328666234288426
354	11.766667	2.268483764590919	0.8750666663977001	0.2926596704720026	2.248149057893695	1.040793676584128	0.2562632929966653	2.230132729349887	1.17333321646094	0.2269587919973663	2.263197946835145	1.379942680965078	0.226045892978879	2.257540256699484	1.347030781516271	0.2588414797881292	2.242387524192613	1.374567937455942	0.3833772100114829	2.067293223875542	1.270127005492722	0.3707318483945368	2.044785162776865	1.271630887146512	0.2318870328165741	2.05459028458965	1.300514266387318	0.1907129090145734	2.051931271700409	1.308438726575447	0.1674952257165231	2.083904775433801	1.267901842061455	0.2212261205499158	2.260090248449218	1.344264199842055	0.1937373919635862	2.210805296094477	1.332849097774608	0.06666299925541601	1.968912437038246	1.264541031458138	-0.09977229646908643	1.830004426396005	1.322346058388138	-0.03372929833297433	1.687656443956265	1.269468176796666	-0.1480385593234572
355	11.8	2.250617499066387	0.8675791551594898	0.2848921131718284	2.230506265370706	1.032730815314274	0.2485456769285062	2.212138503464113	1.164607889002223	0.2189703215415513	2.245295122924169	1.370464800574042	0.2185440342075066	2.240039244573778	1.337499099564209	0.2519661746738813	2.226410880364003	1.364652132153896	0.3798712389180941	2.053062232565928	1.264011263275405	0.3685695700450096	2.032391986565089	1.268883862748735	0.2317221756494456	2.039628032211575	1.294968718533711	0.1927527353716441	2.030860134039395	1.299725488711565	0.1694551538066208	2.064759681875971	1.260852650712315	0.2240777947150576	2.241800871149622	1.335076392778711	0.1854132079406414	2.191287677046506	1.324838013098893	0.05655112584534291	1.953941011453598	1.265521331840929	-0.112421189082705	1.8130566767146	1.323278608530018	-0.04337355986588845	1.672256285689801	1.263960293318871	-0.1610445997656915
356	11.833333	2.23616521188054	0.8607575851148612	0.2779027415529615	2.216374834125118	1.025392147617569	0.2416016610831198	2.197764514089294	1.156661984241795	0.2117774437497088	2.231105229596984	1.361810360067589	0.2118218636828924	2.226057831361285	1.328795475427791	0.2457755622248019	2.213137984512727	1.355444980008264	0.376613986524071	2.041233495327994	1.258305385749229	0.3664611836083012	2.023832003163435	1.267986919265322	0.2314379053451009	2.028988297699009	1.291835087700969	0.1947592649738135	2.014766566669165	1.29477592280847	0.1712114454053712	2.049492724229865	1.257594805358934	0.2263414525048357	2.227377346066807	1.326693890874483	0.1779772325606725	2.176370510386364	1.317544724905917	0.04766669421804273	1.944016683556923	1.266353192623803	-0.1229709776269965	1.801778460792224	1.324093306606093	-0.05173333877574797	1.663452197458662	1.258889714212696	-0.1718644271792365
357	11.866667	2.224919739309243	0.8547146335066893	0.2717127633106561	2.20553979148513	1.018901709437374	0.2354617538308154	2.186796722216277	1.14963270352574	0.2054213874142384	2.220428486688454	1.354125293391056	0.2059216378992782	2.215429593170791	1.321062613494839	0.2403111012645344	2.202521883231056	1.347124172178249	0.3736327404847469	2.031753179768382	1.253118926867604	0.3644294072807946	2.018561529391792	1.268332258450831	0.2310427585883564	2.02205866317413	1.290462545863966	0.1966498064797492	2.003143176192856	1.292717507025334	0.1727222153169814	2.037917104247842	1.257123727249533	0.2279384646093757	2.216581291968777	1.31926273052375	0.1714713990489698	2.165582881039169	1.311106771814288	0.04002900725758215	1.937956191988939	1.267043845277979	-0.1315306709840436	1.794765775476988	1.324831331966296	-0.05879479883219748	1.65927497999583	1.254406802575101	-0.180501747709055
358	11.9	2.216671188012263	0.8495580993306053	0.2663356854978158	2.19778092695667	1.013378733923628	0.2301491336303099	2.179013283421263	1.143652232181039	0.199935800691867	2.213043694820924	1.347552679057128	0.2008774952844181	2.207965858822564	1.314440431920172	0.2356067721918136	2.194495559856038	1.339862345445176	0.3709508426496944	2.024592935386424	1.248544286878517	0.3625008517837559	2.016099921411062	1.269448289173709	0.2305472623436766	2.018285849300798	1.290253927164039	0.1983626649997147	1.995480076695722	1.292716185428147	0.1739608810297872	2.029839180607269	1.25847248436629	0.2288237614713994	2.209158475150467	1.312925365738105	0.1659290796869692	2.158468532958912	1.305656734113922	0.03364912433964013	1.934807188700324	1.267601413202228	-0.1382183854751849	1.790888528948753	1.325533303905895	-0.06455808708674038	1.658087828875449	1.250649410389771	-0.1869836181453019
359	11.933333	2.211218565117511	0.8453898287437055	0.2617778938825978	2.192885839567002	1.008936583962088	0.2256796741593717	2.174195985849124	1.138846257124959	0.1953460685924165	2.208723806284896	1.342231137973976	0.196714851195733	2.203469223517999	1.309064583129033	0.2316883950819092	2.188980270592856	1.333823075294748	0.3685870239933109	2.019724576679722	1.2446683868599	0.3607019645482699	2.016022115447429	1.271004955802478	0.229963091676732	2.017185315528669	1.290720689314317	0.1998563676552351	1.991282702145104	1.294058347951696	0.1749134733144916	2.025056294021225	1.260767869826986	0.2289839087374964	2.204855066609013	1.30781896538564	0.1613745644617877	2.154604026300232	1.301319873173235	0.02853036274529731	1.93384355312684	1.268034653621764	-0.1431559889491668	1.789279977433327	1.326238741000304	-0.06903766513855732	1.65861238041593	1.247739492918048	-0.1913561610748291
360	11.966667	2.208361629345129	0.8423034985031125	0.2580403335131203	2.190647539599026	1.005679372678624	0.2220629394491651	2.172132781260334	1.135329542822123	0.1916698704807546	2.207246415321669	1.338287624996007	0.1934509067262077	2.201741847984996	1.305059786701506	0.2285739609131591	2.185885937886001	1.329153239130615	0.3665551774956054	2.017099036952224	1.241572909336675	0.3590562605935311	2.017950069253336	1.272800961005211	0.229300981332519	2.018334251836037	1.291515436409012	0.2011070248185919	1.990088392792264	1.296198829287377	0.175574552339516	2.023336880430639	1.263290624864856	0.2284307390283681	2.203427833171103	1.304068614063596	0.1578238073500199	2.153611945662145	1.298208442981657	0.02467005511160819	1.934553804558442	1.268352499331746	-0.1464635925113699	1.789356521559893	1.326984298281754	-0.07225933891859217	1.659899793880069	1.24578171822263	-0.1936797959971993
361	12	2.20792203855401	0.8403870342392276	0.2551195725042906	2.190878641714467	1.003703090536922	0.2193026334786538	2.172629421835841	1.133206360543875	0.1889174083584724	2.208402354216688	1.335837914197918	0.1910948525521043	2.202593624283905	1.302540306710677	0.2262737386162624	2.185110246536222	1.325982950424418	0.3648642237649343	2.016646227917252	1.239332903215044	0.3575815560377468	2.021562518319908	1.274757372992345	0.228569465519553	2.021380409403895	1.292440179696346	0.2021050077222013	1.991500703188396	1.298787749189189	0.1759443420840275	2.02443066079903	1.265539193141788	0.2271947554589903	2.204654088402718	1.301787806173688	0.1552847632110401	2.155178982803057	1.296419679826666	0.02206034131425177	1.936642734114307	1.268563405393331	-0.148251962381308	1.790785227391099	1.327802600818478	-0.07425702550373139	1.661413551381759	1.244866266287037	-0.1940276245058994
362	12.033333	2.209759865257553	0.8397219806352996	0.2530079128001322	2.193422550012763	1.003094938105838	0.2173961947337258	2.175518077516079	1.132569972812228	0.1870906778509426	2.212003867339267	1.334987284352475	0.1896469913316765	2.205849863484404	1.301610620260754	0.2247894608859234	2.186542196815579	1.324426874899419	0.363517509611562	2.018286095299037	1.238018449059912	0.3562877374612009	2.026615532204488	1.27689868378892	0.2277732798571582	2.02606193774723	1.293439368649115	0.2028485004405872	1.995230793388952	1.301665134963111	0.1760258998399321	2.028102106996822	1.267252018309233	0.2253194079524263	2.208340444050502	1.301078730603237	0.1537564946831721	2.159068700722517	1.296034852685022	0.02068709741268525	1.939984641853645	1.268674802600057	-0.1486145044282917	1.793408590684436	1.328720480089988	-0.07506755748740117	1.663008972723922	1.245074782516506	-0.1924790400343492
363	12.066667	2.213776976376655	0.8403816993206938	0.2516946805257494	2.198154479541435	1.003931684783781	0.2163359780636752	2.180658352496204	1.13350134086832	0.186184782828213	2.217891022634827	1.335828896037293	0.1890995291945984	2.211357002103452	1.302364201913228	0.224115088752147	2.190066403714544	1.324584335557434	0.362513136020048	2.021932755011229	1.237698013530165	0.3551766105178596	2.03294630414394	1.279344191968324	0.2269125582559221	2.032212742009488	1.294602417528519	0.2033394595363248	2.001112604205002	1.304846927280313	0.1758227909465575	2.034142720901452	1.268413131027354	0.2228588548695793	2.214328158271899	1.302030349775983	0.1532301643325616	2.165123474659635	1.29711853909111	0.02053149296815882	1.944594742425587	1.268692836518372	-0.1476202819030386	1.797221476046249	1.329757215046174	-0.07472688654423223	1.66486639541753	1.246484067903495	-0.1891144080172593
364	12.1	2.219914292730472	0.8424268590916283	0.251166712722302	2.204982292912486	1.006275401226449	0.2161099717725045	2.187940936427864	1.136065074967424	0.18618882230955	2.225934029337209	1.338439268178288	0.1894373038848013	2.218985320287605	1.304879069756993	0.2242374781760674	2.195565589231307	1.326536124578755	0.3618443359769368	2.027490679769429	1.23843860046428	0.3542423708684133	2.040462493214097	1.282300611759551	0.225982472901553	2.039754759762443	1.296158890197939	0.203580711295773	2.009099795501198	1.308516095486794	0.1753376498177421	2.042368395863272	1.26925196833027	0.2198773412237776	2.222495404021982	1.304713969874469	0.1536898843984888	2.173270204202738	1.299714896910276	0.02157131637519138	1.950647211727272	1.268622302990349	-0.1453095518301286	1.802391455827241	1.330923640654054	-0.07326893602617536	1.667429023441271	1.24916397753339	-0.1840101354200554
365	12.133333	2.228151358936807	0.8459031455710201	0.2514084844850203	2.213847172723464	1.010170893989909	0.216701952245597	2.197288514613764	1.140306577009998	0.1870860430159478	2.236032923521234	1.342874979502662	0.1906383067691831	2.228629372487493	1.309214272120846	0.2251367758587595	2.202921671898395	1.330337837152751	0.3614995496198646	2.034854103168309	1.240297404639918	0.353472893824782	2.049136499308466	1.28604594537982	0.2249734947883913	2.048687732689642	1.298460781365846	0.2035735216192048	2.019263370637535	1.313013633632704	0.1745722832612037	2.052615108200899	1.270236317318478	0.2164481120665017	2.232756529196684	1.309180290776759	0.1551132531566267	2.183520150129385	1.303844664015935	0.02378189983875769	1.958466790772052	1.268466667795457	-0.1416883956678207	1.809255030916026	1.332221935245446	-0.07072389650800615	1.671348133569349	1.253175770422991	-0.1772363101145129
366	12.166667	2.238502762129496	0.8508376634104701	0.2524025076468576	2.22472313742654	1.015641850059352	0.218092210620314	2.208653699389167	1.146247377626755	0.1888544342527902	2.248113483682258	1.349166928678056	0.1926747207717252	2.240204974959637	1.315403872332027	0.2267873197490387	2.212015883583943	1.33601299538161	0.3614630295595436	2.043915531142209	1.24330142084386	0.3528541348583633	2.059002361367338	1.290899500988834	0.2238726646375677	2.05907971309762	1.301933179764227	0.2033152644067723	2.031784376335166	1.318815482315441	0.173527661985804	2.064733512839608	1.272018569302967	0.2126497332760485	2.245057503844068	1.315454292438361	0.1574723931979114	2.19596004244799	1.309502651727177	0.02713743836067216	1.968523080647022	1.268228055478047	-0.1367258065165461	1.818302971129699	1.333645170475523	-0.0671165651084679	1.677467669221925	1.258572660637491	-0.1688536851889265
367	12.2	2.251004793078748	0.8572331393720123	0.2541289400322658	2.237607246870996	1.022684663106056	0.220257530186356	2.22201021554944	1.153878378363812	0.1914667982504323	2.262119028127508	1.357311719304626	0.195513479110715	2.253641754856638	1.323448116182495	0.2291581202072775	2.222727993086717	1.343542549047058	0.3617153612673699	2.054549866886519	1.247450635153537	0.3523671747779503	2.070146697564051	1.297198993194562	0.2226649095396425	2.071055203875602	1.307051753000541	0.2028007776952085	2.046921225888261	1.326496533482952	0.1722058198309716	2.078554477928597	1.275309735335824	0.208555184631653	2.259366830013503	1.323527444821575	0.1607344319690063	2.210739012734601	1.316654371958053	0.03161131863518922	1.981433536985625	1.267907515629632	-0.1303552212843009	1.830187797272332	1.335178271408594	-0.06246714028424551	1.686840643918106	1.265392893248313	-0.1589141559633408
368	12.233333	2.265706479848558	0.8650634331818942	0.2565653100869463	2.252516392761701	1.031263827560186	0.2231714978221602	2.237352529661459	1.163155172847893	0.194891381285226	2.278005752511711	1.36726590803604	0.1991171570068032	2.268880196753661	1.33330747881545	0.2322136699567049	2.234942688874734	1.352861442950145	0.3622340304389082	2.066613051465537	1.252714301826408	0.3519889654792017	2.082691321483047	1.305289461780295	0.2213349377626361	2.084771285137097	1.314333110930451	0.2020266491242233	2.064963375084673	1.336697141023403	0.1706146865364803	2.09395646487114	1.280887714697859	0.2042292494737853	2.27567045978458	1.333352523663857	0.1648623782240203	2.228061288769747	1.325236200664452	0.03717668574592079	1.997947831399515	1.267505379142901	-0.1224735438940304	1.845677709588742	1.336798564468063	-0.0567914303843278	1.700714459688916	1.273639805033148	-0.1474588461300818
369	12.266667	2.282656941453124	0.8742697845120129	0.2596863079106408	2.269476508638882	1.041308095944584	0.2268042686924958	2.254685532011519	1.173994084442655	0.199091597406346	2.2957337491363	1.378941488390848	0.2034438487274704	2.285864803495888	1.344897925069157	0.2359139545553838	2.248548336713312	1.363853797580753	0.3629937941936929	2.079944843691089	1.259026825524601	0.3516928890131436	2.096785213855484	1.315531331065372	0.2198680478910978	2.100397127565364	1.324352150237224	0.2009918765270931	2.08616512087185	1.350087666521718	0.1687668785211397	2.110892262175795	1.289611632286245	0.1997313406636247	2.293960046517544	1.34483947432127	0.1698147645135869	2.248146059332512	1.335154454091157	0.04380570923857732	2.018850988522385	1.267021759504555	-0.1129499461644238	1.865556091189316	1.338477412210411	-0.05010493955433971	1.72037532592567	1.283278572128503	-0.1345215475821843
370	12.3	2.301886995552846	0.8847558136214341	0.2634629613870986	2.288505539040664	1.052705511074551	0.2311215329664101	2.274008244773801	1.186267197086188	0.2040248088996415	2.315253236103216	1.392200590880233	0.208446663505776	2.304532096930407	1.35808500356446	0.2402140758217937	2.26342800250152	1.376347383043888	0.3639669756772569	2.094373435960718	1.266277119713454	0.3514502901889717	2.1125830557954	1.328235052417355	0.2182535552842952	2.118083700815869	1.337697358410037	0.1996984764133696	2.110653309687839	1.367282379117566	0.1666793669141242	2.12936280983729	1.302394151621042	0.1951189187814672	2.314216555472496	1.357850760662697	0.1755447356498009	2.27118938229637	1.34628488978244	0.05146741232825389	2.044873208578652	1.266457106724696	-0.1016412962428549	1.890550309183715	1.340180717803105	-0.04242665503979277	1.747054995281716	1.294229470354414	-0.1201401343873177
371	12.333333	2.323383238318984	0.8963845902347717	0.2678615847524061	2.309586723240211	1.065300300801772	0.2360837077642018	2.295285705904512	1.199799030980337	0.2096416881043222	2.336475991355394	1.406851915018515	0.2140737781906724	2.324785417232453	1.372679732798841	0.2450643259843068	2.279445994319529	1.390109409497124	0.3651236937843307	2.109772707114991	1.274266858725889	0.3512367990485094	2.130128585791056	1.343426595502745	0.2164905343383274	2.137879923031574	1.354737948729761	0.1981499781824327	2.138240156552259	1.388624837222227	0.1643740078781853	2.149325243486961	1.319983594240648	0.1904423446216394	2.336378499160615	1.372198384688798	0.1819998188207184	2.297304240006654	1.358473523640618	0.060125762464219	2.076537257042034	1.265812442087525	-0.08841466059986745	1.921227261183951	1.341868191504346	-0.03378308301533153	1.781810318490518	1.306360116477191	-0.1043701880913659
372	12.366667	2.347073882075892	0.908976269205912	0.2728425069985455	2.332654278624193	1.0788914774663	0.2416451122198486	2.318433862198952	1.214365816650743	0.2158856496714638	2.359257611513607	1.422651186644487	0.2202683551350293	2.346479399993969	1.388438505414796	0.2504102396255846	2.296436760197296	1.404846816411773	0.3664323605280717	2.126080832491206	1.28269692854812	0.3510365789597734	2.149238847329508	1.360716709776245	0.2145866552011912	2.159590631936837	1.375352956850917	0.1963513052854093	2.168324949987992	1.414014302697296	0.1618808551215416	2.170564303764785	1.342571381498579	0.185750677401713	2.360322869926146	1.387644453228546	0.1891215066870777	2.326484768758209	1.371538851873627	0.06973744227404162	2.114093992197801	1.265089813393291	-0.07317263472354726	1.957954155460564	1.343491495786003	-0.0242137303257528	1.825388850066068	1.319474448239036	-0.08730138016579558
373	12.4	2.372830174165816	0.9223135771126713	0.2783590219903628	2.35759358756035	1.093239376649795	0.2477527000141573	2.343323610782974	1.229703427775519	0.2226917734204106	2.383409362092884	1.439309820847559	0.226968187555298	2.369431438464085	1.405071209838083	0.2561924524138996	2.314220775216949	1.420215591030567	0.3678604099868976	2.143318071900447	1.29120109541578	0.3508423647055418	2.169580906075689	1.379476943104528	0.2125510169533693	2.182834101925769	1.398981040723398	0.1943174890154891	2.20008466357545	1.442886635883658	0.1592430979452426	2.192714926984729	1.369745290227208	0.1811015141749534	2.385874674992236	1.403910056994231	0.1968443714659503	2.358608896386931	1.385277146183334	0.08024904907125827	2.157501509732231	1.264292771307758	-0.05587215931679768	2.000782339804738	1.344994734434393	-0.0137763118861963	1.878049815427851	1.333304979295033	-0.06907228168343402
374	12.433333	2.400477645582294	0.9361534853473759	0.2843585570803077	2.384253196773194	1.10807770161466	0.2543475473716605	2.36979852560031	1.245520336051943	0.2299890773272946	2.408726221009289	1.456507295785563	0.2341076792838206	2.393448386402896	1.422253911945408	0.2623486975285501	2.332636658460167	1.435837453062617	0.3693755937551694	2.161554686863601	1.299389371182923	0.350654060052159	2.190750740835135	1.398895591505696	0.210399183503901	2.207089365838816	1.424735716659975	0.1920828136950431	2.232562336196348	1.47436770889805	0.1565145500246768	2.215337062548745	1.400596794587963	0.1765646120144929	2.412832652161994	1.420687524116984	0.2050980553102284	2.393466882529249	1.399467690685363	0.09159868226501609	2.206508608837745	1.26342574850109	-0.03653564546109631	2.049400296725556	1.346314409258506	-0.002548009751922211	1.939395549286976	1.34752029119538	-0.04987521169904083
375	12.466667	2.429800920939164	0.9502314241645525	0.2907829806153124	2.412450531295544	1.123118954175161	0.2613653040732236	2.397682513374549	1.26150424345491	0.2377012112500977	2.435007305099333	1.473897556024715	0.2416180965547635	2.418345284331035	1.439635705631737	0.2688143864977653	2.351560492774868	1.451311867011585	0.3709470367672069	2.180903484026058	1.306863080856106	0.3504793094561542	2.212334350023915	1.417993491017115	0.2081605678254219	2.231713268595832	1.451434046515247	0.1897059304878776	2.264623299267455	1.507290389196589	0.1537563811358245	2.237940226831396	1.433745400844481	0.1722262442927265	2.440987086666783	1.43764641958712	0.2138072394237641	2.430777401415268	1.413874052082993	0.1037140720549235	2.260655796708981	1.262493493952025	-0.01526451541590309	2.102909396371904	1.347378022111614	0.009368782791763754	2.008022110346253	1.361728850196992	-0.02995065549587121
376	12.5	2.460536311380003	0.9642691321173578	0.2975682616699825	2.441964865501181	1.138062889812988	0.2687357734641462	2.426774760765609	1.277331228995983	0.2457460919724639	2.46206188174016	1.491117907264832	0.249426993893805	2.443949690123231	1.456848292938309	0.2755223977614906	2.370907050135218	1.466221950217236	0.372546010404727	2.201528817931885	1.313220120348391	0.3503341507523718	2.233935660614043	1.435674798906013	0.205881135727122	2.255924298516869	1.477601391317047	0.1872703557366222	2.294836185569202	1.540120557580821	0.1510372166494621	2.259948286501149	1.467315122064399	0.1681926227800458	2.470124046600902	1.454441847647971	0.2228906975185169	2.47019177530027	1.428247499959892	0.1165088379605637	2.319271337872581	1.26150020500334	0.007747543069244472	2.159973580226389	1.348112942740083	0.02184674150553211	2.081379715394179	1.375491702875997	-0.009583217663943452
377	12.533333	2.492369847340361	0.9779796130952823	0.3046468261003078	2.472534202226675	1.152602340961771	0.276385902153328	2.456843917948561	1.292672053061886	0.2540391929812298	2.489706750407801	1.5077960314722	0.2574600729376559	2.47010031545013	1.473513882055544	0.2824051341668507	2.39062877757218	1.480156451537507	0.3741471515204024	2.223632408842601	1.318084561299774	0.3502457068539012	2.255185218956174	1.450833374166571	0.2036208713673027	2.278853265411991	1.501546278938765	0.1848778761475226	2.321557321464289	1.570920109548017	0.1484295635180189	2.2807260001917	1.499026967860583	0.164586293535318	2.500020315397372	1.47072040569383	0.2322633513285305	2.511270652171729	1.442328454866837	0.1298834805174292	2.381231763363111	1.260448709654492	0.03221917052794698	2.218929397694156	1.348451077606624	0.03474439299611252	2.156098783147618	1.388353986349822	0.01092071479715536
378	12.566667	2.524939447139487	0.9910673145559016	0.311951168304497	2.50385519186685	1.166424614410597	0.2842446286435146	2.48762502530366	1.30719432893468	0.2624995827244795	2.517744690515231	1.523556237966175	0.2656454114637332	2.496628749359412	1.489252152117519	0.2893986995148643	2.4106891885587	1.492722441304488	0.3757305885458319	2.247311608184565	1.321156131748706	0.3502396640596358	2.27579397257617	1.462539074683867	0.2014368268364637	2.299813729227145	1.521693297117376	0.1826133488257117	2.343566058095202	1.59770072200277	0.1459846166936291	2.299788067254373	1.526773216975088	0.1615035013388388	2.530424610935074	1.486124468697569	0.2418411621397193	2.55343588376968	1.455845938065846	0.1437317732056856	2.444748843917295	1.259339193307083	0.05782116882787919	2.278140831158981	1.348331103505952	0.04792548102852059	2.229562751841116	1.399918413222129	0.03128392609619245
379	12.6	2.557864067332633	1.00323863737783	0.3194155779143669	2.535607752018989	1.179222201510255	0.292244426710869	2.518837422500361	1.320573534632547	0.2710513554280672	2.54597238858102	1.538033191865267	0.2739156853884546	2.523363023150425	1.503693867594851	0.2964447550932671	2.431051677165104	1.503558972332025	0.3772827031142189	2.272528752145076	1.322237987541524	0.3503348381934321	2.295580143093995	1.470084359258545	0.1993746901452778	2.318385599681704	1.536759617709244	0.1805358736036278	2.360243483024906	1.618631670995765	0.1437327976642346	2.31686890333641	1.548827029972985	0.1590036680439511	2.561073949952536	1.500305154055995	0.2515435689263655	2.596045457901684	1.468526842297846	0.1579423965919201	2.50766106321512	1.258169311467376	0.08418405916249271	2.336165911638764	1.34770341938352	0.06126315842046452	2.30012814998653	1.409880000680377	0.05127193115460675
380	12.633333	2.590794525497728	1.014226922635221	0.3269782532957108	2.567491307859488	1.190719469380014	0.3003237054199605	2.550211065065019	1.332522086333049	0.2796267412609905	2.57420459156365	1.550906247591201	0.2822112386221276	2.550146095227738	1.516515746243203	0.3034931366481587	2.451683683201408	1.512379143001827	0.3787969256066245	2.299144698183139	1.321251657444706	0.3505428954065035	2.314499535646163	1.473014078301986	0.1974666236120283	2.334430485630868	1.545828110638483	0.1786757572020957	2.371536722517164	1.632287169779076	0.1416749064084822	2.331946032510832	1.563952000853535	0.1571126724415163	2.591724869028374	1.512954426827852	0.2612971246871192	2.638524567584937	1.480118435324758	0.1724036557423093	2.568017891084267	1.256934726203084	0.11091267017993	2.391961021042605	1.34653169320248	0.07463710711287795	2.367000359555962	1.418029220646475	0.07069560644960848
381	12.666667	2.623431958550885	1.023808498063188	0.3345796743621854	2.599244639304582	1.200690713191356	0.3084259557119469	2.581510311188675	1.342809494063421	0.2881662988356062	2.602293576735396	1.561922930172038	0.2904803874323379	2.576852359363932	1.527464008751786	0.3105020709059972	2.472562234596847	1.518996725622546	0.3802737113391982	2.326949246900286	1.318235797134464	0.3508719340188168	2.332623020303386	1.471172182298106	0.1957361583672538	2.348059913171106	1.548404904440396	0.1770457614651509	2.377873587141727	1.637797537645872	0.1397933327811561	2.34521191690166	1.57146231488999	0.1558344377791797	2.622177443512516	1.523827438419929	0.2710358920900422	2.680429152206478	1.490409552110423	0.1870032106148619	2.624545998131699	1.255630460089418	0.1376060500127119	2.444971647813926	1.344795475597145	0.08792373282243883	2.429872956831824	1.424242285130163	0.08940486809531314
382	12.7	2.655523468802848	1.031814360752075	0.3421616112459508	2.630643689063124	1.208971767167432	0.3164983544522788	2.612536968372544	1.351274588978197	0.2966182800994038	2.630122016666822	1.570912306714539	0.2986779344888619	2.603380698893714	1.536367828581141	0.3174367150534155	2.493658078943988	1.523341713285282	0.3817184499459114	2.355681057658328	1.313326092092259	0.3513273658734793	2.350107434964439	1.464726167408344	0.1942031937455674	2.359587469166439	1.54446013818705	0.1756510424146565	2.380067069093552	1.634934804230814	0.1380659923006957	2.357035689700935	1.571274014201291	0.1551599785111677	2.652271304443856	1.532755546880371	0.2807002702780813	2.721427264833567	1.499246018505083	0.2016260679665864	2.676827501090688	1.25425269440857	0.1638738973748841	2.495217915241177	1.342493948113171	0.1010020488260492	2.488784120851793	1.428491077670441	0.1072819002788856
383	12.733333	2.686843666531409	1.038140216329758	0.3496674899315798	2.661483376301375	1.215468045504618	0.3244906086473318	2.643110812484318	1.357832375006376	0.3049368491641649	2.657582316369554	1.577790353683187	0.3067635247533447	2.629634796193101	1.543144836987944	0.3242671774208252	2.514919266967433	1.525458874039988	0.3831390424198299	2.385024053745094	1.306738917499672	0.3519115235924321	2.367152139763889	1.454156416720744	0.19288464508881	2.36946855567773	1.534432998563882	0.1744927001197364	2.379235299959144	1.624132965061307	0.1364750629858628	2.367896787572165	1.563903061935243	0.1550709686147438	2.681864399974752	1.539652122827854	0.2902357476747738	2.761248329071382	1.506536065311811	0.2161552895620165	2.725095948984919	1.252799711542213	0.1893547356120203	2.54304955020816	1.339641030059052	0.1137667814671862	2.543897631078304	1.43081367429746	0.1242343025373062
384	12.766667	2.717155021351013	1.04275345667381	0.3570422808887125	2.691540795399118	1.22015964783013	0.3323535907339653	2.673031073156652	1.362477566894617	0.3130795217899174	2.684546509271466	1.582561585197919	0.3146991797297337	2.65549435119871	1.547803488267675	0.3309659357371361	2.536251527853071	1.52549426471152	0.3845436724125399	2.414595818531674	1.298754272426009	0.352624274988446	2.383940881972974	1.440218127153802	0.1917958362142421	2.37821143380762	1.519199956358299	0.1735690897775247	2.37665241760928	1.606492729679983	0.1350156343787579	2.378290814557412	1.55042526982427	0.1555418170455626	2.71079883168117	1.544514159805735	0.2995905974980279	2.799627103815781	1.512246638173909	0.2304738590391444	2.769646151132477	1.251272963674176	0.2137370056361993	2.588779379526862	1.336266345580265	0.1261299773693356	2.595288802847515	1.431306750402219	0.1401989896114916
385	12.8	2.746213288956832	1.045697689191257	0.36423489702528	2.720576380531244	1.223104635263625	0.3400398509308539	2.702070812368922	1.365286291091614	0.3210053317318494	2.710855906435443	1.585320859040896	0.322448008082532	2.680806225777699	1.550444096429633	0.3375062824360022	2.557516626286549	1.523676343420694	0.3859392875264846	2.44397617520556	1.289692382682426	0.353464479411944	2.400603916808033	1.423863462421877	0.1909514637449272	2.386298833794385	1.499986649344354	0.1728753688380338	2.373614467958761	1.583708378230562	0.1336955628229165	2.388682878106152	1.532330701622239	0.1565415168729241	2.738890298522388	1.547424763191296	0.3087147590561053	2.836268553847948	1.516406548904223	0.24446670790204	2.810719258131422	1.249678260127008	0.2367684466343491	2.632493633843986	1.332417018997148	0.1380212514707276	2.642940775474698	1.430129687088388	0.1551354703008533
386	12.833333	2.773793165293124	1.047086283246438	0.3712007866243255	2.74836010943277	1.224432662138116	0.3475057969416148	2.730003197987244	1.366409023986571	0.3286760248574269	2.736340197869192	1.586246380356783	0.3299750818585989	2.705403215125426	1.551250935268307	0.3438629170516713	2.578552254554165	1.520295703924444	0.3873312216596251	2.47276430447193	1.279890590632165	0.3544311051776339	2.417220722034348	1.406140662077422	0.1903651231829087	2.394150012495072	1.478230830551322	0.1724026101064539	2.371296595385927	1.557872911922512	0.1325289138404202	2.399456701080354	1.511338796379931	0.1580328882849457	2.765949611350733	1.548546980568357	0.3175611416331315	2.870884871255591	1.519104600181334	0.2580247742402562	2.848466467988336	1.248025844201964	0.2582575358803886	2.674013218881425	1.328155170004678	0.1493893745416971	2.686693510390309	1.427488256843231	0.1690178357543821
387	12.866667	2.799692993212284	1.047087134708998	0.3779011920313839	2.774681818281648	1.224330074217663	0.3547120826615671	2.756617766809156	1.366055227634902	0.3360573492355644	2.760833405546174	1.585582209260606	0.3372482845858817	2.729118662555121	1.550474623497771	0.3500125936956222	2.59918480254329	1.515688709696325	0.3887235308852356	2.50061435388732	1.269689403193706	0.3555240599442225	2.43381270541132	1.388064323924437	0.1900477391805061	2.402096602422852	1.455395247105407	0.1721423675604246	2.370534515138536	1.531054694030594	0.1315305750614716	2.410872212306439	1.48918603382104	0.1599720394055884	2.791799980366707	1.54810713342768	0.3260868652692481	2.903254458701654	1.520480029418387	0.2710497120216455	2.88304681513202	1.246330521059503	0.2780877781202548	2.713054737277213	1.32355234456604	0.1602010454229546	2.726388152437213	1.423616061339212	0.1818393590522537
388	12.9	2.823745028954545	1.045906919366543	0.3843015919254789	2.799361173302152	1.22302299246634	0.3616225981448529	2.781730547355074	1.36447490964392	0.3431184268888749	2.784187726921952	1.583616570739428	0.3442387017671297	2.751799405449121	1.548410197931016	0.3559342628235226	2.619242008443862	1.510216424032478	0.3901193516170378	2.527237020375586	1.259421314869342	0.3567437030123716	2.450339642397775	1.370556631530385	0.1900070479565701	2.41037244095524	1.432861795346518	0.1720894474927583	2.371779012244878	1.505068115471965	0.1307154972117407	2.423014039636008	1.467466389735157	0.1623071655313863	2.816290408925907	1.546374369335544	0.3342535948064949	2.933241190164725	1.52070872187593	0.2834550135090262	2.914647323477698	1.244610968103904	0.2961955137635444	2.749367066945138	1.31868670033706	0.1704291049362076	2.762044566228103	1.418763207160204	0.1935924934199487
389	12.933333	2.84582801710643	1.043771573366731	0.3903731099858072	2.822259327576933	1.22075521317403	0.3682055447126593	2.805194363293851	1.361934324201713	0.3498329530940223	2.806281486627386	1.580653103713205	0.3509220294942683	2.773315168106094	1.545367677347175	0.3616102564112689	2.63856592522547	1.504233135211474	0.391521506727344	2.552401386762391	1.249389320151694	0.3580908401731339	2.466692654046983	1.354353132887335	0.1902478328459412	2.419087584580851	1.411775487658839	0.1722409142658884	2.375143112034406	1.481355305547901	0.1300969507829729	2.435795575923658	1.447479558213591	0.1649769639242827	2.839302657637913	1.543634015957291	0.342029093697605	2.960777056552025	1.519979550170511	0.2951677367139612	2.943418038519285	1.242887700000308	0.3125652155191771	2.782734444531849	1.313637889303784	0.1800553380708258	2.793691521330571	1.413183670075201	0.2042814457902455
390	12.966667	2.865862487788024	1.040904616648768	0.3960923678380814	2.843272374445964	1.217763683538781	0.374433835671386	2.82689058783331	1.35868828567522	0.3561795628709495	2.827009690760974	1.57697742532209	0.3572788462938754	2.793551583493949	1.541638169929618	0.3670264528020645	2.657011841833441	1.498052473067455	0.3929322664210345	2.575909137072939	1.239847583848154	0.3595653243513784	2.482704744279974	1.339960628634867	0.1907695365832486	2.42824113403781	1.392975164733671	0.1725941967177966	2.38048400328518	1.460910680985614	0.129684326720289	2.449002959129286	1.430140925056801	0.1679145056435276	2.86073940127812	1.54015648773153	0.3493876456826271	2.985824350481284	1.518471670223478	0.3061289282088844	2.969532146013976	1.241181238644745	0.3272201495775625	2.813086916351635	1.308481515292037	0.1890672821084032	2.821519263183667	1.407109016851011	0.2139215234679464
391	13	2.883813385046299	1.037511315066824	0.4014408801219177	2.862333170982875	1.214262967290862	0.3802851490913876	2.846730490720558	1.354964150630964	0.3621412667256868	2.846286947260534	1.572840509911384	0.3632936622173253	2.812413198133815	1.537476964316293	0.3721715106337639	2.674451794893033	1.491931043012948	0.3943530478533952	2.597597596551448	1.230991058899874	0.3611638390923199	2.498180238820514	1.327690922283927	0.1915642657095895	2.437747940980575	1.37702086974031	0.1731456608503428	2.387477830472337	1.444275104142388	0.1294803940361323	2.462379768295472	1.415950146147115	0.1710576953370734	2.880526532896463	1.536181101948527	0.3563090094169917	3.008371021104697	1.516341410744972	0.3162908591225756	2.993185971683364	1.239511010168495	0.3402063245399567	2.840478241052216	1.303288807427217	0.1974557202246244	2.845961256822374	1.400745094765123	0.2225360524914427
392	13.033333	2.899690878060162	1.033771647162619	0.4064060847230938	2.879414892605153	1.210438506963982	0.3857428565372301	2.864661159487321	1.350955099991631	0.3677064062848413	2.864048980890924	1.568451804682415	0.3689551429916427	2.829826428137253	1.533096007839202	0.3770371369101176	2.690779153942854	1.486063254852094	0.3957847333188631	2.617340811908485	1.222952567101714	0.3628795661122013	2.512905215570153	1.317663466951102	0.1926161017742486	2.447436629701655	1.364174962745301	0.1738869537250785	2.39567635032753	1.431589750372049	0.129481046062589	2.475645826684523	1.405074272922224	0.1743501506718632	2.898614507961426	1.531909861372192	0.3627788051652847	3.028429891891661	1.513720255173022	0.3256185703019936	3.014405047565042	1.237895097919691	0.3515810596859523	2.864909871597384	1.298124572912362	0.2052148811509417	2.867488987726722	1.394266902323631	0.2301519452147006
393	13.066667	2.913545898343675	1.02983358494058	0.4109807916370252	2.894531850028823	1.206440488427139	0.3907953547049324	2.880670635268301	1.346814267846487	0.3728671208969299	2.880256905086262	1.563973724146628	0.3742547142105681	2.84574385426208	1.528658025078003	0.3816168280945581	2.705911591008117	1.480580407658221	0.3972275716233208	2.635057372985596	1.215802567040851	0.3647023963930616	2.526675921793492	1.309825666264152	0.1939018957877793	2.457088090682437	1.354417216689483	0.1748033594738996	2.404607315407626	1.422672506189606	0.1296758976952176	2.488529920854964	1.39738721536115	0.1777398402439912	2.914982821673288	1.52750214471282	0.3687869148556007	3.046056645466448	1.51071855636967	0.3340890618609675	3.033133513197849	1.236350597778666	0.3614063906669853	2.886312245975282	1.293044787105446	0.2123426639469955	2.886452619697603	1.387807241313743	0.2367940523350707
394	13.1	2.925461931646284	1.025812927367538	0.415162304954181	2.907734371483994	1.202384147969923	0.3954353898346248	2.894784935373801	1.34265620828157	0.3776193143649467	2.894896516380249	1.559523922954527	0.3791865974361336	2.860143749293351	1.524278905249923	0.3859059866349686	2.719791033772457	1.475556651260783	0.3986813560942164	2.650716218984731	1.209555476622545	0.3666196517343893	2.539328067391257	1.303991610170388	0.1953928542878999	2.466478471893315	1.347488700532081	0.1758748025678646	2.413829715500513	1.417083334804703	0.1300487873772566	2.500793480312136	1.392534087382236	0.1811764551844526	2.929638358123301	1.523076586821386	0.3743273847591286	3.06134662168134	1.507429760764085	0.341691287411904	3.049419317908289	1.23489409447257	0.3697638295916473	2.904707652506685	1.288097013639	0.218846189851419	2.90299915383774	1.381452927298437	0.2424895027459597
395	13.133333	2.93555132735478	1.021796876418504	0.4189524543191419	2.919105843488516	1.198353990204962	0.3996604837975168	2.907065503635981	1.338562225243901	0.381963650100752	2.907980201156175	1.555182009873605	0.3837487472531332	2.873031641057473	1.520034882528738	0.3899027082202761	2.732385694899039	1.471019650053784	0.4001456917916333	2.664340663655131	1.204179778081925	0.3686176682110867	2.55075873292068	1.299874444235332	0.197056569353854	2.475421639778022	1.342972230474784	0.1770788494393881	2.422969385974806	1.41420974880431	0.1305796360704607	2.512257367158659	1.390003941285584	0.184611382616663	2.94261623381571	1.518716891333088	0.3793995362098815	3.074433541750019	1.503934345844832	0.3484287794200751	3.063416073811567	1.233541721011996	0.3767620045134732	2.920258247746122	1.283321419423983	0.2247441308644221	2.917185014372443	1.375255076838508	0.2472719453173123
396	13.166667	2.943947529858257	1.017848535628667	0.4223563251155319	2.928755487942345	1.194408858887038	0.4034719227841078	2.917602784727065	1.334586106127381	0.3859043989061283	2.919544863365185	1.550996463499194	0.3879422421339843	2.884437986639003	1.515969928151129	0.3936073496289652	2.743687939888018	1.466961766819052	0.4016199817715991	2.676001529220438	1.199610674117225	0.3706825403005622	2.560923731081596	1.297124198761636	0.1988591294718553	2.483780514921401	1.340363665924654	0.1783932579053888	2.431738400734932	1.413355229102271	0.1312467503588302	2.52280620869592	1.389204214229417	0.1880001669571153	2.953976708298112	1.514477882133757	0.3840069520461084	3.08547926266866	1.500301961142013	0.3543160911367013	3.075405478366154	1.232309223159603	0.3825223775402667	2.9332412073428	1.278753420113615	0.230063590508597	2.929217571099978	1.369248121173873	0.2511897845031504
397	13.2	2.950797130140816	1.014014076798547	0.4253814357582035	2.93680913400536	1.190589598631993	0.4068740600769548	2.926506570495242	1.330762250149137	0.3894486870392666	2.929645672095986	1.546993835093373	0.3917704512907759	2.894412120302126	1.512105437015989	0.3970218829432213	2.753710574202854	1.463350373803172	0.4031030861148955	2.685805068654439	1.195761120291415	0.3728006773785368	2.569823397738527	1.295369660360739	0.2007674714323494	2.491458162354173	1.339132480995581	0.1797962896832434	2.439937164416517	1.413830018727977	0.1320280181257208	2.532373605830332	1.389530650793846	0.1913046967093387	2.963797714191776	1.510393908717151	0.3881564448977509	3.094657136321699	1.496594218373505	0.3593763356603537	3.085648428264908	1.231212196645002	0.3871654013836729	2.943908031058919	1.274426321627714	0.234837556478695	2.939371755702614	1.363462956430871	0.2543069767900977
398	13.233333	2.956252667368655	1.010328847365521	0.4280379190945792	2.9434026388179	1.186926181785816	0.409874803316997	2.933900007031599	1.327113929059659	0.3926072210081802	2.938349864180807	1.543188800441469	0.3952396934774383	2.90301678102592	1.508450354110848	0.4001505650234207	2.762483583029639	1.460138923373724	0.4045937017078406	2.693891302445337	1.192531263454471	0.3749594755891986	2.577494005528601	1.294258931406586	0.2027517840110701	2.49839476629493	1.338782178117209	0.1812674265411761	2.447440075625576	1.415014527207191	0.1329017622939938	2.540928678431794	1.390439355036505	0.1944940488096976	2.972168045853866	1.506488234601292	0.3918587037570567	3.10213798939672	1.492870740706292	0.3636414297517171	3.094316159309191	1.230266313046091	0.3908049529294221	2.952433416645958	1.270372326388461	0.2391028476800177	2.947901972783773	1.357933078363041	0.2566978418118362
399	13.266667	2.9604660758743	1.00682550847131	0.4303378721607933	2.948674620728313	1.183446758256929	0.4124851080571938	2.939912010635124	1.32366317928729	0.3953936423162897	2.945730691434926	1.539595721794998	0.3983590163519574	2.910322067628146	1.505013000922645	0.4029996879238343	2.770048844708028	1.457281109306329	0.4060904058679359	2.700416800380473	1.189823416635666	0.3771476689049388	2.583996753180365	1.293499328787991	0.2047861061657285	2.50455948093174	1.338897261611703	0.1827874225084426	2.454176519185869	1.416422816722238	0.1338472494258426	2.54845867843873	1.391504950978235	0.1975455359708294	2.979180867683183	1.502783781769102	0.3951279722595379	3.108082740878431	1.489194729021391	0.3671519655995988	3.101551009820145	1.229487661904184	0.3935562640372867	2.959038803532684	1.26662194529661	0.2428978920604971	2.954998775708024	1.35268472533866	0.258439084679927
400	13.3	2.963585961700458	1.003537635003035	0.4322944578648431	2.952762211850616	1.180181368031216	0.4147178636461652	2.944671342778583	1.320434863005866	0.397823480805518	2.951865070930646	1.53623329613568	0.4011394639557808	2.916402741981901	1.501806141569471	0.405577085604866	2.776457101698241	1.454738403303724	0.4075917485249015	2.705545422829646	1.187551115266024	0.3793548679437252	2.589408437250208	1.292874976870039	0.2068480306344127	2.509942682689136	1.33916254401005	0.1843380830018475	2.460109619032632	1.417711652038222	0.1348441310940788	2.554964556798501	1.392431355920755	0.2004440140848831	2.984930704863396	1.499307181261496	0.3979809156607392	3.112640054200966	1.485631411073114	0.3699535256898137	3.107586789417479	1.228892295976802	0.3955371828100954	2.964017490932202	1.263206311426501	0.2462630059330812	2.960727253519039	1.347744977790185	0.2596129900780686
401	13.333333	2.965759456228293	1.00050284388076	0.4339220886897628	2.955802735741293	1.177165645760036	0.4165878690223053	2.948308095210544	1.317461055955663	0.3999141736757673	2.956836295683795	1.533130153498079	0.4035943129293579	2.921340304173645	1.498852757854565	0.4078923601357042	2.781769572301758	1.452484574521552	0.4090964996296628	2.709445173873324	1.18564416690366	0.3815716835833664	2.593817142730009	1.292244892648488	0.2089180696884168	2.514551330311581	1.339358942043818	0.1859018074992191	2.465224862716073	1.418663925286811	0.1358720076363663	2.560461511417881	1.393030310302487	0.2031808374278745	2.989516452548679	1.496093790410023	0.400436788955724	3.115957049638678	1.482248984563988	0.3720963672647273	3.11268713716906	1.228495892884132	0.3968630389697385	2.967682117850316	1.260157403662493	0.2492383771102041	2.965110069929491	1.343147400791542	0.2603044698329514
402	13.366667	2.967131332163618	0.9977641813858436	0.4352358914092123	2.957931591482391	1.174442393569666	0.4181111708165925	2.950950729049192	1.31478275888987	0.4016841833464286	2.960729460249687	1.530326978078772	0.4057382757216622	2.925218763227986	1.496188048111271	0.4099562684502948	2.786053634475327	1.450509347139364	0.4106036939417694	2.712282040791021	1.184051808984977	0.3837899263029161	2.59731468006747	1.291535258441998	0.210979614526708	2.518402441646606	1.339355254926745	0.1874626553551875	2.469523868817452	1.419172996108843	0.1369119495259796	2.564976102484656	1.393210311192684	0.2057514746843174	2.993037020054473	1.493189786189376	0.4025163970453216	3.118175921976859	1.479120602378366	0.3736333277100498	3.117102548477516	1.228313812372511	0.3976415527297302	2.970305212500665	1.257508704508871	0.251862105536587	2.968178623297159	1.338934987157925	0.2605980937317705
403	13.4	2.967838873310923	0.9953706495780491	0.4362510903353161	2.95927820538421	1.17206197438981	0.4193044242004163	2.952723047383899	1.312450132308476	0.4031522635858848	2.9636336652645	1.527876401352186	0.4075865621169559	2.928125671116753	1.49386000194512	0.4117799252980239	2.789382363304718	1.448820763135264	0.4121123828923005	2.71421723896258	1.182745504925283	0.3860027178701254	2.599996929008034	1.290730656106768	0.2130184569055129	2.521525384753315	1.339097168363528	0.1890063573834794	2.473028324743946	1.419218154646608	0.1379457292915623	2.56855043183876	1.392958194875533	0.2081547178995587	2.995593101789999	1.490651548197472	0.4042410657373544	3.119441632753105	1.476323136000283	0.3746190813679875	3.120994683167074	1.228360769340132	0.3979707634638439	2.972079639593086	1.255296080833497	0.2541690785749894	2.969982790506146	1.335162202651788	0.2605769806652405
404	13.433333	2.968005841501146	0.9933761724612455	0.4369828569752264	2.959961122760921	1.170080648923902	0.4201845953687913	2.953740049088217	1.310520431700911	0.4043372581608711	2.965638297230223	1.525839950579196	0.4091550471989561	2.930148800230389	1.491926505660081	0.413375062925046	2.791832270025513	1.447442329004211	0.4136219364549374	2.715402869641427	1.181716699576584	0.3882054181160241	2.601962804390861	1.289863468769068	0.2150236975020808	2.523961897406244	1.338589995514089	0.1905206441773586	2.475777396210348	1.418836017149508	0.1389563188251629	2.571244669310334	1.392330586301693	0.2103923585340234	2.997282942576589	1.488542782721158	0.4056325646982161	3.119889336533281	1.473934377150512	0.3751083797402989	3.124405714768449	1.22865038599396	0.3979335639415822	2.973079898102166	1.253556790668738	0.2561900937755597	2.970589406973918	1.331888058635993	0.2603185267488722
405	13.466667	2.9677404601379	0.9918399164293307	0.4374461136601281	2.960086310044662	1.168560585753373	0.4207685902889644	2.954106529935336	1.309057773358195	0.4052577263746585	2.966830923639214	1.52428721539144	0.4104598922099567	2.931374209880764	1.490454582247547	0.4147537764572685	2.793481143505876	1.446413842681083	0.4151321597876509	2.715977678351611	1.180978140492285	0.3903960815445708	2.603312214076837	1.289009270262522	0.2169881068977349	2.525763744408152	1.337889538883334	0.1919958645242957	2.477817902620578	1.418098216917462	0.139928741259403	2.573134057632083	1.391432580925754	0.212469787154873	2.998200298003477	1.486933826526081	0.4067125832264237	3.119641686790383	1.472032953251971	0.375154878320929	3.127312369775208	1.229195031540142	0.3976017359584181	2.973340411033226	1.252325190436842	0.2579497014084167	2.970072577485121	1.329155713947209	0.2598866815862225
406	13.5	2.967135633133657	0.9908257012780541	0.4376558287162849	2.959747845682318	1.16756918240129	0.4210735611160034	2.953918490519079	1.30813221682509	0.4059318385955646	2.96729873261876	1.523294547064655	0.411517561733007	2.931887351859654	1.489519193081769	0.4159285405943055	2.794407932334342	1.445792403357524	0.4166434967762014	2.716070077140275	1.180564681761524	0.3925756339608765	2.604144119128592	1.288275564841245	0.2189083945836385	2.526991697297603	1.33709264019051	0.1934259839277901	2.479201555888178	1.417108627658661	0.1408519781319097	2.574310617537553	1.390404013136625	0.2143968949927978	2.998436210284558	1.485900373196678	0.4075027078156411	3.118816097701397	1.470697987742431	0.3748110406414097	3.129721578605028	1.230005519935868	0.3970425268371874	2.972981195385675	1.251628039595691	0.2594644637452244	2.968484196757303	1.326982734649263	0.2593294569582164
407	13.533333	2.966271605834961	0.9903985019800817	0.4376278098866133	2.959030228822254	1.167175208699148	0.4211175268627924	2.953265494745116	1.307815301504574	0.4063776297233563	2.967129331952483	1.522939926371279	0.4123453394847645	2.93177381532221	1.489197957304685	0.4169126648258036	2.794692745193173	1.445647318141142	0.4181574261555636	2.71580045013963	1.180528298490366	0.3947479397304047	2.604562031002219	1.287786623725147	0.2207847919972601	2.527719837942495	1.33631650822299	0.194808602468929	2.479995320058532	1.415987377351919	0.1417194887802168	2.574883121108188	1.389399947267489	0.2161862676901115	2.998080339946519	1.485518689650065	0.4080249261479842	3.117530001772316	1.470006743907506	0.3741283951464449	3.131700404572112	1.231090734664811	0.3963176676047212	2.972207919273882	1.251483394066717	0.2607410173339557	2.965811113755451	1.325371746759568	0.258681534650415
408	13.566667	2.965216635566221	0.9906215243178192	0.4373786486827448	2.958008879572795	1.167445913106005	0.420919313349197	2.95223099696386	1.308177268503655	0.4066131966643595	2.96641021494042	1.523300179799735	0.412961309626572	2.931118692887315	1.489568240514429	0.4177203013944548	2.794415572590758	1.446057016610518	0.4196763950391966	2.715278040371569	1.180934849224868	0.3969192767481414	2.604669886189186	1.287668127071558	0.2226198879533079	2.528030260098556	1.335683740571625	0.1961442459130236	2.480280235110576	1.414863091571105	0.142528829499116	2.574972998771583	1.388551125289825	0.2178547255732169	2.997220819810734	1.48586295254337	0.4083016561067062	3.115902998077524	1.470031601143014	0.3731573616898462	3.133378940865179	1.23245706798573	0.3954874625945592	2.97130235208503	1.251901209376552	0.2617784214193491	2.961978557735189	1.324316766880064	0.2579665915705502
409	13.6	2.964027158984297	0.9915535249455728	0.436925122072419	2.956749250461305	1.168444361345259	0.42049813371031	2.950890092411656	1.309284835239737	0.4066570750068861	2.965225698802536	1.524448991786564	0.4133841931127962	2.930003885382053	1.490705015226327	0.4183664308195094	2.793654374797656	1.447104630004641	0.4212035434656603	2.714600326747355	1.181858972527457	0.3990976785647138	2.604567396999625	1.288034603275464	0.2244178621985405	2.528010194697015	1.335315505468073	0.1974363026404695	2.480152665431405	1.413857098148665	0.1432809084876029	2.574698711616359	1.38797096123316	0.2194218850220146	2.995941106605203	1.487003333779878	0.4083555841285593	3.114046552238061	1.470836494644264	0.3719440875719454	3.134978719429379	1.234107695257269	0.3946118187735512	2.970579548771361	1.252885368799212	0.2625764991554747	2.957076296703574	1.323818469570232	0.2572010982596841
410	13.633333	2.962745292215175	0.9932455138576138	0.4362831875877468	2.955302896426272	1.170225461928884	0.4198724529221002	2.949304230345431	1.311196655129251	0.4065272807890834	2.963653774792357	1.526451209431614	0.4136325531679472	2.928505191793217	1.492675352872628	0.4188662927189444	2.792483175259796	1.448871714065629	0.4227425897299366	2.713851726733526	1.183378449352535	0.4012925946643316	2.604346043389723	1.288982662981357	0.2261843155852628	2.527749803572953	1.335329986932354	0.1986909632707897	2.479722925754381	1.413082627248969	0.1439798924130488	2.574170969855067	1.387764937851855	0.2209077630702122	2.994315921104794	1.489000513076646	0.4082085509849555	3.112050201745422	1.47247161042857	0.3705272359149404	3.136763962459711	1.236042060680444	0.3937340185593152	2.970332722653828	1.254433892980138	0.2631343489597796	2.951414009903375	1.323888102650385	0.256392104869461
411	13.666667	2.961400236745483	0.9957389279740452	0.4354679432165871	2.953708633518397	1.172833866595378	0.4190598080499212	2.947522264534008	1.313960845695478	0.4062408646566935	2.961766939840923	1.529359926885224	0.4137243792237872	2.926692980260239	1.495535485936981	0.4192349555411889	2.790972095964097	1.451435190442291	0.4242974578125365	2.713104197333449	1.185571254497354	0.4035142081527788	2.604088511268615	1.290590520151781	0.2279256898002228	2.527340381361316	1.33584157293371	0.1999166310648754	2.479114834539878	1.412647576081752	0.1446328123348547	2.573494372202143	1.388032474535992	0.2223318819709796	2.992412292863742	1.491902931633226	0.407881151954968	3.109984691878952	1.474971666184947	0.3689380740635032	3.139003358784051	1.238255505863408	0.3928777747389584	2.970821007100933	1.25653873962097	0.2634491391580061	2.945536708890497	1.324549073556695	0.2555386543370423
412	13.7	2.960011460648442	0.9990628105443542	0.4344940692182023	2.951995785973794	1.176300984787612	0.4180770172843083	2.945583907025426	1.317611640649135	0.4058136380122713	2.95963363596012	1.533212924126141	0.4136769639420595	2.92463353896016	1.49932698215471	0.4194870726747441	2.789187811038736	1.454863039553229	0.4258719447952988	2.712418583210809	1.188510886987994	0.4057727038219379	2.603870136349825	1.292922751379549	0.2296489062051856	2.526871504762115	1.336956987539003	0.2011231407905788	2.478465416831317	1.412649390007879	0.1452486981158787	2.572772449347099	1.388864384846195	0.2237131518385725	2.990291701564004	1.495743541383006	0.4073927164891629	3.10791063058354	1.478354768833071	0.367202104534152	3.141930233860167	1.240738913825072	0.3920491204299366	2.972260065928012	1.259185910445214	0.2635164725513888	2.940216205072685	1.325841587293983	0.2546375214763008
413	13.733333	2.958588878517722	1.003232903920011	0.4333758147586764	2.950183202974008	1.180643918290143	0.4169403824057435	2.943517653055767	1.322168243818682	0.4052608374282838	2.957313706869304	1.538031327542433	0.41350743731025	2.922385171161927	1.504075120380339	0.4196373508882807	2.787191103107933	1.45921010663682	0.4274700709927793	2.711842566250294	1.192262298379266	0.408078259749336	2.603751211691544	1.29602922660296	0.2313618370467123	2.526421891235734	1.338780384750826	0.2023216714295359	2.477890711266114	1.413169634204227	0.1458388080958105	2.572090039681032	1.39035622111908	0.2250686914827446	2.988005634811928	1.50053880718087	0.4067619802920153	3.10587173278452	1.482622885590263	0.3653405000104134	3.145709284828654	1.243479236205277	0.3912395040035374	2.974806834579424	1.262356185633551	0.2633316975445788	2.936397178084614	1.327822901220085	0.2536871725731519
414	13.766667	2.957131833322162	1.008248267043055	0.4321266185842461	2.948278586138292	1.185862313194139	0.4156654366771734	2.941340247751924	1.327631886722742	0.4045971596218071	2.954857428512431	1.543816968789948	0.4132325531372588	2.919997260120332	1.509786055995919	0.4197003571647936	2.785035878371855	1.464513510735939	0.4290957455816765	2.711408895804904	1.196876360344798	0.4104403425411797	2.603775655867353	1.299960192860951	0.2330735459555064	2.5260529752511	1.34141813439192	0.2035248209956555	2.477466639349184	1.41427352570995	0.1464164592710943	2.571505538959167	1.392605394069	0.2264172577063633	2.985594741391669	1.506286144755765	0.4060069362547984	3.103884835654345	1.487759743128705	0.3633685638806813	3.150403035139107	1.246459098799649	0.3904221261201387	2.978483574320305	1.266024375141866	0.2628894212568938	2.934679754792841	1.330547021529383	0.2526818307980394
415	13.8	2.955631246551536	1.01408710452529	0.4307591348960587	2.946280832327886	1.191933958389772	0.4142670394073121	2.939059111034293	1.333981047022631	0.4038364833781427	2.952307181236455	1.550547068874585	0.412868285936149	2.917511912112344	1.516441355869641	0.419690136033213	2.782769628699152	1.470787994584992	0.4307523906062332	2.711137142115618	1.202384642395678	0.4128669992520612	2.603974817177737	1.304768545864196	0.2347938664607757	2.525812936137416	1.34497997559368	0.2047453753495274	2.477225874460247	1.416012002458068	0.1469954349067934	2.571058275645451	1.395714389158604	0.2277796811281252	2.983090760250482	1.512958924539696	0.4051444511741594	3.101941150372143	1.493728266748025	0.361295321713603	3.15597966444475	1.249656452893738	0.3895534631083475	2.983168102503777	1.270157125299328	0.2621843782385535	2.93519741353276	1.334041575494468	0.2516123582019419
416	13.833333	2.954070447999241	1.020705415540078	0.4292852624277158	2.94418149101878	1.198813277377932	0.4127597614131213	2.936674165918757	1.34116965209651	0.4029923038274165	2.949696747556432	1.558172025762349	0.4124299675078971	2.914963541596745	1.523995534686971	0.4196203469597771	2.780433266070759	1.478021229021774	0.4324431531204929	2.711035898878317	1.208794409348096	0.415364897176246	2.604367978650372	1.310498686750674	0.2365333461378529	2.525738643359902	1.349570734655374	0.2059959039158785	2.477162491452492	1.418423949753965	0.1475897829778558	2.570768924480604	1.399781275929417	0.2291786146222738	2.98051629325419	1.52050465170541	0.4041905221217388	3.100006283598592	1.500469340827717	0.3591248694132164	3.162291004401175	1.253045134021076	0.3885775272912262	2.988591751946684	1.274712914335574	0.2612122709755798	2.937678525540496	1.338304216310533	0.2504694549610687
417	13.866667	2.952426741069303	1.028032932864889	0.4277164980780598	2.94196672319613	1.206426793915672	0.4111580782776467	2.934179839293105	1.349122006840242	0.4020776858927343	2.947051501392431	1.566609581878855	0.4119320603631056	2.912379219933384	1.532369968253655	0.4195039510816013	2.778061581532592	1.486166793316291	0.4341706253854802	2.711105805507071	1.216081516686689	0.4179387219964005	2.604957150803884	1.317172941200401	0.2383032800296908	2.52585118064326	1.355275928920028	0.2072882798249263	2.477234513675022	1.421545356892617	0.1482140660247979	2.57063484110236	1.404885498991975	0.2306372771454611	2.97788535718747	1.528839633246903	0.4031602243128541	3.098024468262504	1.507899402991802	0.3568578187197014	3.169069320029906	1.256594825442655	0.3874303834607321	2.994359049238533	1.279641633567764	0.2599700161350618	2.941539238086748	1.343302969797438	0.2492486583954576
418	13.9	2.950674165620152	1.03596713089797	0.4260646346253961	2.939620532111686	1.214666821465817	0.4094771527725642	2.931568394976061	1.357726011054109	0.4011059199175829	2.944392299437565	1.575737229251493	0.4113883696105084	2.909781934019653	1.541445296089572	0.4193532959772445	2.775685593486161	1.495134801937624	0.4359364562125915	2.711339485159245	1.224181496179365	0.4205906324793169	2.605727375117206	1.324773699917354	0.2401152003642334	2.526157650646287	1.362146342569182	0.2086333211269274	2.477358857315955	1.42539901094516	0.148883094916217	2.570635203713928	1.411059372967169	0.2321792002071527	2.975207710533858	1.537841666851049	0.4020682331476454	3.095925869785336	1.515904520486494	0.3544928402257546	3.175889155320208	1.260270572527752	0.386039434700361	2.999925633057145	1.284882851184806	0.2584557969003645	2.945932423797843	1.348971044018003	0.2479499141422218
419	13.933333	2.948784463166869	1.044370664518385	0.4243422814959554	2.93712608203003	1.223388606133584	0.4077334347367226	2.928831506864003	1.366829660887795	0.4000907711626992	2.941736796970937	1.585387848185839	0.4108121332147841	2.907191633540424	1.551056973629115	0.4191801808548169	2.77333305223521	1.504786122428356	0.437741520612386	2.711719583710472	1.232983903937553	0.4233205402903888	2.606642710275449	1.333229691945631	0.2419811699727493	2.526645733713497	1.3701756803151	0.2100415774482143	2.477407284029129	1.429975144845195	0.1496122520627661	2.570726449935417	1.418271009534849	0.2338281897121064	2.972490497346935	1.54734605821225	0.4009290214690264	3.093631842412693	1.524339404811347	0.3520280348094184	3.182131264057761	1.264033561816594	0.3843301026792969	3.004594677646711	1.290366309658646	0.256669655873997	2.949847193081751	1.355205103179329	0.2465699657281981
420	13.966667	2.946728267815528	1.053072776545951	0.4225637034319568	2.934468325958852	1.232411573778042	0.4059453384313647	2.925964269503247	1.376241590602271	0.3990461072982723	2.939100012828558	1.595349776741515	0.4102158355756088	2.904625965409294	1.56099505078719	0.418995460742638	2.771028791157069	1.514931409248714	0.4395852813724655	2.712212572929915	1.242331790113478	0.4261256669179332	2.607637302230807	1.342413370830628	0.2439131090729069	2.527270739566434	1.379285962302774	0.2115234932071569	2.477217266634144	1.435232211570674	0.1504167219397706	2.57083910154327	1.426427713901951	0.2356050762169296	2.969739664002239	1.557146128079451	0.3997568747149419	3.091067148523465	1.533032024012096	0.3494643367624056	3.187011352805277	1.267841785907745	0.3822358104113943	3.007591997971955	1.296013762216016	0.2546141878463135	2.952213560246732	1.361869406726407	0.2450989011507689
421	14	2.94448648594116	1.061871876163112	0.4207449451994374	2.931647434690301	1.241522303900519	0.4041331163227835	2.922980219347033	1.385734374549865	0.3979856729395514	2.936505236401305	1.60537088913749	0.409610693678597	2.902110106713421	1.571007982939475	0.4188083770724447	2.76880184470676	1.525330722390507	0.4414647785243858	2.71278074963391	1.252019797802429	0.4290000031201285	2.608640811855631	1.352136137765031	0.2459209413502012	2.527977287755574	1.389294141287999	0.2130862397707254	2.476632187685279	1.441075331015101	0.151308799090721	2.570906351024659	1.435361375239609	0.2375248536872961	2.966973208065674	1.56699729951838	0.398565682810329	3.088201677274318	1.541788468694989	0.3468102032605674	3.189911640943777	1.271650966321775	0.3796992791542739	3.008376310034772	1.30174097057586	0.2522930980203036	2.952322899294602	1.368799230523171	0.2435181644867032
422	14.033333	2.942052987908022	1.070541411455868	0.4189029573268328	2.928680624479976	1.250481087554759	0.4023177868643984	2.919911546970866	1.395052317657905	0.3969233744179331	2.933984704601767	1.615167841030957	0.409006626125283	2.89967690520968	1.580811914377987	0.4186265705861424	2.766685687820003	1.535699001847497	0.4433745196469791	2.713397525452053	1.261795684334169	0.431935117365041	2.60960501334362	1.362127662275655	0.2480116040706239	2.528729260576195	1.399878304202894	0.2147311973487285	2.475540866442631	1.447335657253918	0.1522960359965518	2.57089180272308	1.444777933063834	0.2395954961633281	2.964222287347989	1.576625835839329	0.3973689884534763	3.085054486373748	1.550396928156216	0.3440819924567761	3.190439470637286	1.275416217049041	0.3766752126465774	3.006690288516442	1.307462314067148	0.2497106728136055	2.94985237009793	1.375809265147549	0.2418089927769633
423	14.066667	2.939437878975446	1.078841763867186	0.4170542924304406	2.925602246260647	1.259034341977546	0.4005194196592408	2.916806176263062	1.403924876446796	0.3958722737516281	2.931572008384271	1.624441235617553	0.4084116712289084	2.897360680056772	1.590105451478948	0.4184555537737003	2.764715093276099	1.545716599004614	0.4453061179079422	2.714047294049493	1.271369499409234	0.4349203897238255	2.610507431791347	1.372020319557753	0.2501877601731053	2.529514098305511	1.410545762002319	0.2164526566439647	2.473895155680196	1.453732922651811	0.1533797254834695	2.570801811115225	1.454220128997446	0.2418156942129966	2.961523706199027	1.585743796300409	0.3961791924478085	3.081675343370489	1.558637474652707	0.3413014008983553	3.188442919652576	1.279093428387008	0.3731228319819201	3.002535820297275	1.313089769195034	0.246871033812405	2.9447977372762	1.382687384710848	0.2399572169612447
424	14.1	2.936674371560609	1.08654094994251	0.4152153836581379	2.92246750168776	1.266937198187376	0.3987568748486964	2.913728581355851	1.412091539962611	0.394844345339714	2.929301393864215	1.632904694986347	0.4078325347701146	2.895196604297714	1.598598615184543	0.4182991773526889	2.762924286783049	1.55506089991595	0.447248783525415	2.714733076650427	1.280442133430743	0.4379436639506708	2.611346700511265	1.381373227613961	0.2524473663774841	2.530330209577209	1.420663480620879	0.2182402242057768	2.471726433507426	1.459861997667991	0.1545542837959395	2.570672463452581	1.463126981059064	0.2441719981943788	2.958919702689028	1.594076801262401	0.395007917667392	3.078147431120466	1.566303721500661	0.3384955671971369	3.184044403624381	1.282641469214366	0.3690159052212864	2.996227855420011	1.318534971253558	0.243780070445845	2.937546360614681	1.389199125645954	0.2379527539886814
425	14.133333	2.933813180731632	1.093439634278596	0.4134023350869759	2.91934424747927	1.273980661438496	0.3970476117801807	2.910750581658849	1.419331337877329	0.3938510624098274	2.927204523757021	1.640318552424484	0.4072754661642802	2.893217182898919	1.606047250879908	0.4181606813371596	2.761343055389474	1.563446426648639	0.4491908230829035	2.715488426193831	1.288742293843644	0.440993990966179	2.612142846655774	1.389738479817752	0.2547871354760427	2.53117358677935	1.429527969251898	0.2200862596711073	2.46918627192253	1.465177221599558	0.1558091133351862	2.57055229454472	1.470942042342929	0.2466422148760876	2.956453229740279	1.601395660208544	0.3938665667415924	3.074571668734398	1.573222817145611	0.3356955375530805	3.177513050350081	1.286025011821827	0.3643657402957194	2.988231737337704	1.323717612421643	0.2404525025892793	2.928665327978162	1.395122170785056	0.2357938894128387
426	14.166667	2.93091059417198	1.09938886391327	0.4116297294677181	2.916299465996255	1.280011253495835	0.3954069634332065	2.907938087183079	1.425484458976604	0.3929029421661939	2.925300332333469	1.646515104165707	0.4067455919553988	2.891443480139039	1.612278615101264	0.4180424911223373	2.759990822204557	1.570654670481143	0.4511204142102017	2.716373882601155	1.296055281836696	0.4440637360232587	2.612954523475955	1.39670936008619	0.257204293639616	2.532081440208799	1.436488823485943	0.2219857126398802	2.466524658023413	1.469111164908661	0.1571313059702774	2.570534070467841	1.477136798420592	0.2492034699381383	2.954155511393636	1.607540111216916	0.3927651390803362	3.071022975414494	1.579269577265088	0.3329290886570778	3.1690577301013	1.289215720161073	0.3592130056889901	2.978881222460387	1.328571982477264	0.2369128702262	2.918510931877554	1.400288791038024	0.2334930266876917
427	14.2	2.928029360631215	1.10430205232408	0.4099108566633217	2.913399131248378	1.284944268272013	0.3938479601270014	2.905350724625892	1.430466862201984	0.3920086301299662	2.923598097558806	1.651415594203702	0.4062464117927082	2.889887376659416	1.617208729917859	0.4179457722627491	2.758876726764032	1.576555889978566	0.4530255421812777	2.717471364550919	1.30224450990314	0.4471486026786004	2.61386897436937	1.401962601637218	0.2596962500151044	2.533147111520581	1.441103178944257	0.2239340664688003	2.464084719663227	1.4711786256539	0.1585078466055371	2.570742262919937	1.481292295720552	0.2518340585651835	2.95204891194848	1.612434649674874	0.3917115114569346	3.067554002587558	1.584376061028482	0.3302188555875444	3.158994039847485	1.292193339599603	0.3536236579039097	2.968466627483047	1.333050813061298	0.2331957063990128	2.9073230008642	1.404601134631376	0.2310751007566639
428	14.233333	2.925240512206355	1.10815735665257	0.408258045247149	2.91071174359729	1.288766133658354	0.3923815203862258	2.903046350357218	1.434272552755818	0.3911749085723964	2.922105502692308	1.65503203167283	0.4057801301913918	2.88855785757144	1.62084468573701	0.417870629304896	2.758002649725416	1.581114346755971	0.4548943484788049	2.718874721330359	1.307256005622508	0.450245986471015	2.614991767050717	1.40531820056578	0.2622586809991684	2.534509481524051	1.443223418125476	0.2259245563849112	2.462218298045302	1.47111525637339	0.1599241573426234	2.571308815783792	1.483203964556457	0.2545123386563682	2.950155705768253	1.616090032193627	0.3907118436088385	3.064222439380748	1.58853280723447	0.3275847630190738	3.147903281187633	1.294946368904265	0.3476882212651274	2.957377607929565	1.337127213753771	0.2293451327960508	2.89541488311016	1.408037127894522	0.2285791823261746
429	14.266667	2.922616831768415	1.11099467085665	0.4066827938252501	2.908301247024652	1.291529608792635	0.3910163627794624	2.901073709655901	1.436967124584765	0.3904063860401119	2.920831428832962	1.657456928776902	0.4053481113387486	2.887462288260911	1.623275470045055	0.4178163095640069	2.75736423524922	1.584385522222952	0.4567153406306484	2.720678021397803	1.311118238296878	0.4533535725975398	2.616437588288761	1.406771672988102	0.2648847760815038	2.536315454136895	1.442957458719366	0.2279495009895195	2.461243460060952	1.46894124993699	0.1613643911908451	2.572365717856093	1.482914240516472	0.257217246944908	2.948499176481143	1.618593250439789	0.3897710692035834	3.061100212727391	1.591781856509881	0.3250468618968936	3.136586757439173	1.297470933092233	0.3415219061658873	2.946124380956961	1.34079188599731	0.2254148327425603	2.883276692805617	1.410644298909062	0.2260601148052711
430	14.3	2.920227676349814	1.112903059334816	0.4051960771194274	2.906219858932449	1.293338626100847	0.3897587325564025	2.899464636893953	1.438670242448862	0.3897048577274054	2.919785161488844	1.658840883527449	0.4049505905410322	2.886605011729027	1.624650237602348	0.4177808365514155	2.756950844850386	1.58649933666039	0.4584773892317536	2.722959344033629	1.313928489880414	0.4564684294312058	2.618312629047993	1.406468982727058	0.2675648073764413	2.538692341459726	1.440590323652379	0.2300003154020092	2.461429293128242	1.464930167059111	0.1628109960543007	2.574026867979427	1.480678019328033	0.2599277642741709	2.947101178514388	1.620086095593376	0.3888925795414336	3.058271255679275	1.594202159278243	0.3226257567685064	3.125916809013157	1.299769149318561	0.335274965751977	2.935324064244099	1.344048986336357	0.2214676476845786	2.87161968734498	1.4125226480414	0.2235873519376065
431	14.333333	2.918129231653187	1.114002367358214	0.4038077796847588	2.904497074774996	1.294327311892017	0.3886120188457122	2.898222636070622	1.439532114894793	0.3890691071995554	2.918966606919355	1.659364338444017	0.4045865257540833	2.885979007961546	1.625149979904043	0.4177610001762193	2.75674206781378	1.587629626155222	0.4601702257251896	2.725760231111042	1.315826308827261	0.4595861033573696	2.620689884439282	1.404687224705599	0.2702868820630154	2.541719251840461	1.436541703308842	0.2320668718244634	2.462955494699197	1.459536227352898	0.1642445117550919	2.57635455055832	1.476947652336094	0.2626232296906885	2.945970287758408	1.620738558300298	0.3880778933547432	3.055802585033245	1.595892578688389	0.3203408089587894	3.116638868996363	1.301847785671778	0.3291292133169718	2.925601159106971	1.346913495888032	0.2175696319800441	2.861271386574882	1.413798056933693	0.2212324856517771
432	14.366667	2.916357329777458	1.114425580424377	0.4025266937093542	2.903138209408491	1.294640873089557	0.3875780043740592	2.897325658525829	1.439712442212467	0.3884967570908952	2.918364525734177	1.659213143714762	0.4042542732756981	2.885566663684466	1.624962558957542	0.4177533671273836	2.756711974163784	1.587963655807235	0.4617851041862124	2.729065293326502	1.316968802168563	0.4626988789945469	2.623571311200333	1.401802741369514	0.2730373017742139	2.545388871981734	1.431335811257268	0.2341348916844558	2.465819846383979	1.453295505717221	0.1656453860799982	2.579328611094249	1.472315979951521	0.2652817119714013	2.945098692173805	1.620726036128112	0.38732728310374	3.053717388816301	1.596959165842508	0.3182073018960557	3.109181130190104	1.303716268956662	0.3232589664183743	2.917351323414687	1.349407436773152	0.2137813918921334	2.852788184732596	1.414590575523005	0.2190504196289385
433	14.4	2.914930479441614	1.114310464351856	0.4013609248204136	2.902130123759478	1.294426516182143	0.3866574912202378	2.896734128949761	1.439370474083756	0.3879849222355193	2.917958430479348	1.658567378051893	0.4039518984162126	2.885342415739851	1.624271007750167	0.4177545681797789	2.756831557416934	1.58769069110468	0.4633148767909751	2.732799231987348	1.317519972499681	0.4657948100877722	2.626889568790133	1.398248393773336	0.2757982249414129	2.549608663973426	1.425570061520334	0.236184874181367	2.46983681276294	1.446803219971181	0.1669960688746256	2.5828615863026	1.467418848162191	0.2678786251880519	2.944465218312422	1.620219063967615	0.3866402231916419	3.05200323377765	1.597511505123191	0.3162372016381582	3.103699703563724	1.305386026551806	0.3178196795433768	2.910765391934103	1.351557071833066	0.2101548026671348	2.846435490422469	1.415001891163775	0.2170742919518714
434	14.433333	2.913858607444434	1.113783114630525	0.4003177543372442	2.901454822988593	1.293816378853608	0.3858503311105179	2.896409621572698	1.438646991246325	0.3875304405641545	2.917730663177125	1.65758186219618	0.4036777014058718	2.885284267458471	1.62323314477525	0.4177617595612151	2.75707614749649	1.58697996197998	0.4647543590497824	2.736841847453976	1.317627898283286	0.4688575263316592	2.630539693086425	1.394443432996026	0.2785454455445235	2.554231537774885	1.419807432191687	0.2381918534550133	2.474710507378961	1.440605425834325	0.1682793932522893	2.586823168319622	1.462814844885353	0.2703864482106587	2.944050078313662	1.619365126129071	0.3860159023585252	3.050643244305915	1.597653221644214	0.3144395500070631	3.100134722472967	1.306869505034839	0.312928026361891	2.905880825096496	1.353389166765028	0.2067268010187496	2.842197322634908	1.415107469411014	0.2153140594489645
435	14.466667	2.913146894656194	1.112951938966329	0.3994035717079929	2.901095156056099	1.292921565816024	0.3851553905924278	2.896322214215653	1.437658300956123	0.387129932855537	2.917672044862218	1.656380316175151	0.4034300440447388	2.885378890815734	1.621975564338905	0.4177724625133253	2.757428534896098	1.585974083584909	0.4661000360108535	2.741038645607505	1.31741749439629	0.4718672831741588	2.634380550924677	1.39074822534064	0.281249787808464	2.559071582527508	1.414533110911072	0.240126785967028	2.480093471121688	1.435199061654751	0.1694771627448544	2.591056129445682	1.458920449190086	0.2727750660425685	2.943841648610731	1.618282911317389	0.3854531128357015	3.049631598169015	1.59747720733258	0.3128205670744734	3.098262492565102	1.308179307243048	0.3086544935711357	2.902614528421449	1.354929633707751	0.2035186367546672	2.839853847603278	1.414956161574775	0.2137581467143202
436	14.5	2.912793995795013	1.111901739592575	0.3986223439384499	2.901036703146664	1.291826819721317	0.384569927489814	2.896453428884123	1.436491055479909	0.3867794049218971	2.917779419199638	1.655051120419925	0.4032061179323158	2.885619873716705	1.620589010068417	0.417783547728148	2.757876619912413	1.58478449919125	0.4673492787591284	2.745239085464547	1.316986483284292	0.4748057356056994	2.638281155681716	1.387413093692195	0.2838837322787119	2.563957932170422	1.410051946284173	0.2419644953992438	2.485691915781783	1.430867862634597	0.1705730270454472	2.595418398596343	1.455964763239801	0.2750161707380631	2.943835037874021	1.61705814389372	0.3849490511574518	3.048969173346933	1.597059156099027	0.3113817622010346	3.09772236588962	1.309327345392853	0.3049960812767716	2.900717009360115	1.356206897734649	0.2005349187955734	2.838966757567901	1.414583981502098	0.212376519147964
437	14.533333	2.912790365351098	1.110692870039414	0.3979751734077702	2.901265865632749	1.290590272563537	0.3840893520945047	2.896793882840692	1.435202513108424	0.3864740527622784	2.918050564312439	1.65364873411667	0.403001820714328	2.886003304848399	1.619129423234004	0.4177911511057517	2.758410112296152	1.583489821687146	0.4685003623925602	2.749305482984291	1.316403000766194	0.4776575547707402	2.642131426197986	1.384578371707113	0.2864233538145867	2.56874679104616	1.406492520187882	0.2436858171574743	2.491281443502757	1.427684579214851	0.1715539946110089	2.599789341253976	1.453992675061049	0.277086923362132	2.944027229573999	1.615744956086527	0.3844991343877494	3.048655666630592	1.596456827777907	0.3101194649927669	3.098071902688126	1.310324814701648	0.3018858495441666	2.89981956693846	1.357251776414923	0.1977658266843603	2.838962785858468	1.414015811067337	0.2111266692176716
438	14.566667	2.913118038659491	1.10936447335728	0.3974606498351891	2.901767715382977	1.289247647200586	0.3837074834565765	2.897339220902747	1.433825763964225	0.3862083016548002	2.918479415887941	1.652200830061981	0.4028120717178035	2.886523159338449	1.617624866125864	0.4177908569604533	2.759016773789548	1.582138499857848	0.4695521182829396	2.753126838969254	1.315710597255523	0.480411234789712	2.645858818502294	1.382280809135067	0.2888494509867189	2.573333754685256	1.403819926370195	0.2452788040707754	2.496728923594837	1.425538607453561	0.1724113411143163	2.604080400670082	1.452899326325788	0.278971088314231	2.94441243606019	1.614372568614649	0.3840973796084939	3.048685257256376	1.595712131658626	0.3090257837847064	3.098821028834731	1.311182010107153	0.2992282174168102	2.899502353521179	1.358096283044915	0.1951939791871113	2.839281607257188	1.413267743801345	0.2099674348753187
439	14.6	2.913753566258224	1.107940535139535	0.3970751460232796	2.902525172216578	1.287819216649636	0.3834169059674113	2.898084188403678	1.432377708870925	0.3859756951580069	2.919054690630724	1.650717799182705	0.4026311268952882	2.887169035017986	1.616085346253977	0.4177778490921555	2.759682328934696	1.580755706230981	0.4705041112565804	2.756624667193612	1.314932226897627	0.4830586231500739	2.649419393710513	1.380476210397897	0.2911475936588923	2.577653443002282	1.401894621993038	0.2467349467240929	2.501955286058043	1.424191225851986	0.1731400343128963	2.608233094745578	1.452490656647067	0.280657681659841	2.94498026419668	1.612953966282679	0.3837367719837427	3.049054370631771	1.594854312641787	0.3080907514440204	3.09956789610977	1.311908561348697	0.2969370246493125	2.899467388140735	1.358773060110173	0.1928018269161957	2.839542098131723	1.412351449543886	0.2088677793958764
440	14.633333	2.9146684625276	1.106438201531035	0.3968134404189143	2.903517866607973	1.286318856935548	0.3832095121325081	2.899018966795724	1.430869014007995	0.3857691948950738	2.919758955297762	1.649204123010258	0.4024532460587181	2.887924561513434	1.614514485589828	0.4177473855060717	2.760389939621496	1.579353165836752	0.4713569315723083	2.759745195612495	1.314080970501135	0.485595163294631	2.652781955432665	1.37906789411862	0.2933086062910467	2.581665920039443	1.400521406480163	0.2480484882270394	2.50690190697454	1.423361635495284	0.1737391575257296	2.612204717232269	1.452533814562233	0.2821419967479272	2.945714641466695	1.611496513928929	0.3834100496198691	3.049766812399768	1.593906448819556	0.3073048348844499	3.10019445896881	1.312514448591017	0.2949602631061227	2.899695601932058	1.359313984829163	0.1905771746602938	2.839759949608212	1.411274112672787	0.2078167522495166
441	14.666667	2.915829486582601	1.104875469508661	0.3966694388599231	2.904718739818438	1.284762111658018	0.3830772171859836	2.900124410375646	1.42931272614728	0.3855820213489004	2.920568354664943	1.647667946120366	0.4022734922562057	2.888767285148874	1.612919588955742	0.4176956100625673	2.761119524969785	1.577940466357155	0.4721123525854031	2.762463607444336	1.313169726585571	0.4880193740087247	2.655937165637068	1.377956754828422	0.2953279403068136	2.58536091217317	1.399498737431116	0.2492178200803976	2.511547189203022	1.422802196509639	0.1742120877022373	2.615969996302439	1.452815042715508	0.2834265694726305	2.94659191085823	1.610010745164596	0.3831104748727711	3.050809985779535	1.592889969281041	0.3066580151971033	3.100801673845172	1.313010282696917	0.2932811002045656	2.900292471172788	1.359750765010714	0.188517400116905	2.840155290957942	1.410037456021484	0.206825871256868
442	14.7	2.917198667400557	1.103276882150197	0.3966362912520005	2.906094112967208	1.28317235092019	0.3830122375051941	2.901372349176307	1.427731006007344	0.3854081993431943	2.921454061651747	1.646128939151001	0.4020876990470026	2.889670254481852	1.611319851434722	0.4176196599409184	2.761849639915791	1.576534571933885	0.4727734238181245	2.764778749839463	1.312215932845691	0.4903316404034879	2.65888517480314	1.377070258817743	0.2972044734426498	2.588741640069919	1.398671530373406	0.2502445544708312	2.515882687947085	1.422358994693713	0.1745654853804792	2.619512188631794	1.453164127724081	0.2845202542201385	2.947581741841366	1.608517550748639	0.3828318159376451	3.052150865675256	1.591827716356784	0.3061388424789709	3.101532341312269	1.313407111132607	0.2918970894748859	2.901351027116076	1.360116254589818	0.1866244114722736	2.840989555685289	1.408664571024547	0.2059120469345623
443	14.733333	2.918734449366342	1.101677330374447	0.39670638494991	2.907604600862271	1.281584891989768	0.3830072513175313	2.902726557359208	1.426159547887739	0.3852427864593704	2.922384005200346	1.644623233815091	0.4018925323767657	2.890604051983067	1.609751414927687	0.4175178395909583	2.762560109728831	1.575164400252586	0.4733447476902257	2.766714950741409	1.311245129716316	0.4925345571570314	2.661628829236883	1.376375546175114	0.2989414931827515	2.591814760171115	1.397950375075455	0.2511342667716857	2.519891783830387	1.421974518464638	0.1748099748687063	2.622818160603991	1.453479226515541	0.2854377702940592	2.94864825074007	1.607052841845208	0.3825683229070511	3.05372966515979	1.590747900570078	0.3057331299032246	3.102449901490485	1.313716615360609	0.2908013026918638	2.90285616230582	1.360444258634676	0.1848995432263607	2.842361888842778	1.4071981993729	0.2050887411085258
[truncated: 14 more rows]
[truncated: 48 more columns]
