# Supplementary material for: Simulation of Human Movement in Zero Gravity
Source: Sensors (Basel). 2024 Mar 9;24(6):1770. doi: 10.3390/s24061770 (PMC10976247; doi:10.3390/s24061770)
Supplement: Supplementary file 1 [file sensors-24-01770-s001.zip › supplementary/motion_data/8 FightGyaku/motion1_raw.trc]

PathFileType	4	(X/Y/Z)	sample.trc
DataRate	CameraRate	NumFrames	NumMarkers	Units	OrigDataRate	OrigDataStartFrame	OrigNumFrames
0.033333333333333333	0.033333333333333333	457	32	m	0.033333333333333333	1	457
Frame#	Time	PELVIS			SPINE_NAVEL			SPINE_CHEST			NECK			CLAVICLE_LEFT			SHOULDER_LEFT			ELBOW_LEFT			WRIST_LEFT			HAND_LEFT			HANDTIP_LEFT			THUMB_LEFT			CLAVICLE_RIGHT			SHOULDER_RIGHT			ELBOW_RIGHT			WRIST_RIGHT			HAND_RIGHT
		X1	Y1	Z1	X2	Y2	Z2	X3	Y3	Z3	X4	Y4	Z4	X5	Y5	Z5	X6	Y6	Z6	X7	Y7	Z7	X8	Y8	Z8	X9	Y9	Z9	X10	Y10	Z10	X11	Y11	Z11	X12	Y12	Z12	X13	Y13	Z13	X14	Y14	Z14	X15	Y15	Z15	X16	Y16	Z16
1	0	3.287750732421875	1.216322357177734	0.6818003540039063	3.27741845703125	1.399419982910156	0.6847777099609375	3.280500244140625	1.545682678222656	0.6946792602539062	3.315666259765625	1.764524658203125	0.72093310546875	3.29161474609375	1.728072692871094	0.7460728149414062	3.201530029296875	1.685953552246094	0.854282470703125	3.181784912109375	1.403444427490234	0.876880859375	3.079532958984375	1.2012470703125	0.8026015625	3.158821533203125	1.142170211791992	0.8074326171875	3.12309912109375	1.051972076416016	0.75331640625	3.133599609375	1.098159042358398	0.7350469360351563	3.329798828125	1.728232360839844	0.6883789672851562	3.397928466796875	1.69122509765625	0.5776165771484375	3.458187744140625	1.413553100585938	0.5222824707031249	3.36933251953125	1.198011734008789	0.4594183654785156	3.34246875	1.094999923706055	0.4647524108886719
2	0.03333300000000072	3.28819921875	1.215792083740234	0.6817630615234375	3.276759765625	1.399256896972656	0.6848510131835938	3.279795654296875	1.545829284667969	0.6953143310546875	3.31631103515625	1.76494775390625	0.7219122924804687	3.29200634765625	1.728513610839844	0.7470733642578125	3.202021240234375	1.688094421386719	0.8564803466796875	3.179474853515625	1.404988555908203	0.8773858642578125	3.079730224609375	1.200196426391602	0.8050172119140625	3.1576298828125	1.139082641601562	0.8115949096679688	3.122099853515625	1.05035213470459	0.7544693603515625	3.133517333984375	1.098372520446777	0.735929931640625	3.330253662109375	1.728533874511719	0.6892247314453125	3.40045263671875	1.69273388671875	0.578968017578125	3.45940673828125	1.414706848144531	0.5205120239257812	3.371142578125	1.201092559814453	0.4486802368164062	3.360928955078125	1.097344604492188	0.4720771484375
3	0.0666670000000007	3.286770751953125	1.216334854125977	0.6819218139648437	3.276443359375	1.400867095947266	0.68519775390625	3.281	1.548175415039063	0.6960619506835938	3.31729345703125	1.768536560058594	0.7229902954101562	3.29309814453125	1.73179443359375	0.7483631591796875	3.202350341796875	1.690162292480469	0.8577705688476562	3.1792197265625	1.405700256347656	0.8807476196289062	3.07357373046875	1.202208099365234	0.8087689208984375	3.148727294921875	1.137679168701172	0.8206974487304688	3.120278564453125	1.052192024230957	0.754236083984375	3.13037158203125	1.102042228698731	0.7383422241210937	3.331217041015625	1.732019775390625	0.6899779663085938	3.399623046875	1.69431982421875	0.5783251342773438	3.464133056640625	1.415315063476563	0.5225783081054688	3.369217529296875	1.200181182861328	0.4598814392089844	3.364481689453125	1.093317306518555	0.4697782592773437
4	0.1000000000000005	3.286806640625	1.216296539306641	0.681661376953125	3.276589111328125	1.402047180175781	0.6880999145507812	3.280353515625	1.550242797851562	0.701098388671875	3.31942333984375	1.772042724609375	0.7253873291015625	3.295119873046875	1.7355361328125	0.751692626953125	3.20194189453125	1.693432495117188	0.8602813110351563	3.180365478515625	1.406875122070312	0.883768310546875	3.078008544921875	1.200321594238281	0.8101451416015625	3.157087646484375	1.138485198974609	0.8142413940429688	3.11554931640625	1.046029449462891	0.7648760986328125	3.1270390625	1.096592262268066	0.7397886352539063	3.332565673828125	1.734808044433594	0.6923004150390625	3.40143408203125	1.698368286132812	0.5793538208007812	3.4628818359375	1.417139770507812	0.5206827392578125	3.347306884765625	1.210283187866211	0.4581809387207031	3.349075927734375	1.102855209350586	0.4707647399902344
5	0.1333330000000004	3.286367431640625	1.215617446899414	0.6820773925781251	3.275919677734375	1.401197357177734	0.6870943603515625	3.27807666015625	1.54942626953125	0.698080322265625	3.319582763671875	1.770240661621094	0.724892333984375	3.29465576171875	1.73381005859375	0.7506055908203125	3.200195068359375	1.695471313476562	0.8592587890625	3.181690185546875	1.409193359375	0.8848528442382813	3.0763701171875	1.205386947631836	0.8086580810546875	3.15454345703125	1.142514785766602	0.8115219116210938	3.114039306640625	1.048439197540283	0.7647015991210937	3.1264404296875	1.101313262939453	0.7397383422851562	3.33252587890625	1.733222351074219	0.691571533203125	3.399453125	1.697802734375	0.5773212890625	3.45569287109375	1.415417785644531	0.5206045532226562	3.347259033203125	1.208561859130859	0.4472797546386719	3.36447802734375	1.105546333312988	0.4749972229003906
6	0.1666670000000003	3.285526611328125	1.213998825073242	0.6821629028320313	3.274854248046875	1.399323272705078	0.6860009155273438	3.278867919921875	1.547276123046875	0.6972616577148437	3.3216630859375	1.767450317382813	0.7245348510742188	3.29720361328125	1.730993225097656	0.7505106811523438	3.20307568359375	1.69370263671875	0.8595203247070312	3.18443896484375	1.407820037841797	0.88472802734375	3.07706298828125	1.205444473266602	0.808702880859375	3.15353662109375	1.140872177124023	0.8137171020507813	3.11420947265625	1.047607482910156	0.7647155151367188	3.12536376953125	1.100871566772461	0.7398411254882813	3.333735107421875	1.730656921386719	0.6907566528320312	3.395860595703125	1.696512878417969	0.5736799926757813	3.46230029296875	1.415236206054687	0.5253065795898437	3.3370947265625	1.2131904296875	0.4682909545898438	3.339815185546875	1.106494705200195	0.484154296875
7	0.2000000000000002	3.285527587890625	1.213991577148438	0.6821620483398437	3.27485595703125	1.399318145751953	0.6860036010742188	3.27887060546875	1.547272521972656	0.697267333984375	3.321658935546875	1.767448913574219	0.724554931640625	3.29719921875	1.730989135742187	0.750528076171875	3.20307470703125	1.693685180664062	0.859538330078125	3.184484619140625	1.407796112060547	0.8847439575195313	3.077156494140625	1.205384841918945	0.8087376098632812	3.15365283203125	1.14083903503418	0.8137683715820313	3.114445556640625	1.047511772155762	0.7647870483398438	3.125510498046875	1.100819946289062	0.739897705078125	3.333733642578125	1.730657348632813	0.690774658203125	3.395867919921875	1.696529174804688	0.5736961669921875	3.462310791015625	1.415260925292969	0.5252578735351563	3.33709619140625	1.213230102539062	0.4681969909667969	3.339792236328125	1.106519317626953	0.4839713745117187
8	0.233333	3.28498291015625	1.213116851806641	0.6845304565429687	3.274072509765625	1.399737670898437	0.6898795166015625	3.279004150390625	1.548590393066406	0.7029882202148438	3.318814208984375	1.771251037597656	0.7281187744140625	3.294353759765625	1.734536254882812	0.754456298828125	3.198203857421875	1.696576538085937	0.86294482421875	3.18103857421875	1.408236419677734	0.8848397827148438	3.07888427734375	1.200840713500977	0.8095811767578125	3.157687255859375	1.138073379516602	0.8158502197265625	3.11410498046875	1.046425895690918	0.7655384521484375	3.121980224609375	1.08832470703125	0.743465576171875	3.33187841796875	1.733929382324219	0.6947230224609375	3.40090869140625	1.701205810546875	0.5799682006835938	3.463325927734375	1.418747985839844	0.5213092651367187	3.321264892578125	1.22793620300293	0.4578432312011719	3.349145751953125	1.123180511474609	0.4656670532226562
9	0.266667	3.284982421875	1.213118591308594	0.6845289306640625	3.27407080078125	1.39973828125	0.68987646484375	3.27900048828125	1.54859033203125	0.7029830322265626	3.318807373046875	1.771250671386719	0.7281096801757813	3.294347412109375	1.734536193847656	0.7544476928710937	3.19819921875	1.69657666015625	0.8629365844726562	3.181039794921875	1.408238128662109	0.8848349609375	3.078889892578125	1.200840621948242	0.8095798950195312	3.157694091796875	1.138076126098633	0.8158480224609375	3.114117919921875	1.046426445007324	0.76553662109375	3.1219931640625	1.088330741882324	0.7434623413085938	3.331871826171875	1.733928833007813	0.694714599609375	3.4008994140625	1.701204650878906	0.5799594116210938	3.463316650390625	1.418748809814453	0.5212997436523438	3.321258056640625	1.227935470581055	0.4578384704589843	3.349132080078125	1.123178009033203	0.4656538391113281
10	0.3000000000000007	3.282681884765625	1.21418928527832	0.6838933715820312	3.27255322265625	1.399460144042969	0.6875077514648438	3.2754052734375	1.5474619140625	0.6974728393554688	3.31574365234375	1.767607421875	0.7276726684570313	3.2907548828125	1.730805847167969	0.7525892944335938	3.19650732421875	1.692760131835938	0.8611367797851562	3.177275634765625	1.406695465087891	0.8818717651367187	3.075960693359375	1.200075592041016	0.8093922729492188	3.154689453125	1.138331527709961	0.8141643676757813	3.1138125	1.045501075744629	0.76573291015625	3.122815185546875	1.089027954101562	0.7449592895507813	3.329121337890625	1.731171142578125	0.69403662109375	3.3943173828125	1.697947875976562	0.5784503173828125	3.4843779296875	1.425085205078125	0.52166943359375	3.39812646484375	1.207124740600586	0.4527731018066406	3.363771240234375	1.110564041137695	0.4863541564941406
11	0.3333330000000005	3.2840224609375	1.212881103515625	0.6858534545898437	3.272732666015625	1.398735931396484	0.6902219848632812	3.27442822265625	1.547268737792969	0.7004871826171875	3.313072998046875	1.768782165527344	0.7289196166992188	3.288824951171875	1.731723205566406	0.7545516967773438	3.196138916015625	1.692099243164062	0.8646010131835937	3.181916748046875	1.40471875	0.88550830078125	3.078418212890625	1.19947038269043	0.8094197998046875	3.156411376953125	1.136307983398438	0.8151690063476562	3.113765380859375	1.044741348266601	0.7649520874023438	3.124048828125	1.08788550567627	0.7442442626953125	3.326302001953125	1.732174621582031	0.6951292114257812	3.390978515625	1.700947021484375	0.5781212768554688	3.4866328125	1.426855010986328	0.5319740600585937	3.37244384765625	1.219457244873047	0.4681848754882812	3.3170712890625	1.128010833740234	0.4851258544921875
12	0.3666670000000005	3.284063232421875	1.212865905761719	0.685871337890625	3.27279150390625	1.398695159912109	0.6902054443359374	3.2745185546875	1.547206909179688	0.7004533691406249	3.313235107421875	1.768683044433594	0.728812255859375	3.288988525390625	1.731643249511719	0.7544586181640625	3.196377197265625	1.6920869140625	0.8645655517578125	3.182153564453125	1.404762664794922	0.8856567993164063	3.0786533203125	1.199466186523438	0.809814208984375	3.1566181640625	1.136302474975586	0.8156763916015625	3.11395361328125	1.044677219390869	0.7656194458007812	3.124292724609375	1.08767512512207	0.7449505615234375	3.32643896484375	1.732068420410156	0.6950311889648437	3.391032958984375	1.700799438476563	0.5780124511718751	3.48662841796875	1.426747222900391	0.5317824096679687	3.3726826171875	1.219229431152344	0.468088134765625	3.31801416015625	1.127373756408691	0.4849998474121094
13	0.4000000000000004	3.28406201171875	1.212864379882812	0.6858736572265625	3.2727890625	1.398695281982422	0.690208251953125	3.274515625	1.547208312988281	0.7004567260742187	3.313231689453125	1.7686865234375	0.7288164672851563	3.288986083984375	1.731646179199219	0.7544631958007812	3.19637646484375	1.692089172363281	0.8645731811523437	3.182156005859375	1.404762542724609	0.8856697387695313	3.078658447265625	1.199459396362305	0.8098348388671875	3.15662353515625	1.13629573059082	0.8157037353515625	3.1139638671875	1.044663131713867	0.7656539306640625	3.1242900390625	1.087651397705078	0.7449857177734375	3.326435546875	1.732071899414062	0.69503466796875	3.39102880859375	1.70080419921875	0.5780137329101562	3.486629150390625	1.426752258300781	0.531774658203125	3.3726943359375	1.219226333618164	0.4680784606933594	3.31805224609375	1.127353164672852	0.4849876403808594
14	0.4333330000000002	3.284064208984375	1.212864624023438	0.68587451171875	3.2727919921875	1.398695220947266	0.6902081298828125	3.27451953125	1.547207946777344	0.7004559936523438	3.31323583984375	1.768685913085938	0.7288135986328125	3.28898974609375	1.731645874023438	0.7544607543945312	3.196383056640625	1.69208935546875	0.86457275390625	3.182169921875	1.404763305664062	0.8856748046875	3.078677978515625	1.199454879760742	0.80984814453125	3.156644775390625	1.136293594360352	0.8157196044921875	3.113990478515625	1.044656322479248	0.7656743164062501	3.124308349609375	1.087639099121094	0.745007568359375	3.326439208984375	1.732071044921875	0.6950320434570313	3.391033447265625	1.700802856445312	0.5780120239257812	3.486642822265625	1.42675439453125	0.531775146484375	3.372724365234375	1.219219497680664	0.4680806274414063	3.31810986328125	1.127330513000488	0.4849910888671875
15	0.4666670000000002	3.283927978515625	1.212513198852539	0.6861813354492188	3.2728525390625	1.398358764648437	0.6904949951171875	3.274961181640625	1.546860107421875	0.7008667602539063	3.314677001953125	1.768162292480469	0.7292405395507813	3.290275390625	1.731226745605469	0.75489208984375	3.19781103515625	1.692272094726563	0.8653409423828125	3.183056884765625	1.405105163574219	0.8882195434570312	3.079555419921875	1.199031860351563	0.814498291015625	3.156984619140625	1.135304565429688	0.8213193969726562	3.112537841796875	1.044003284454346	0.7722252197265626	3.123241943359375	1.084314598083496	0.7522280883789062	3.327704345703125	1.731492980957031	0.6954486083984375	3.39182861328125	1.70006201171875	0.5782116088867187	3.4850830078125	1.425678039550781	0.5292108764648438	3.371497802734375	1.218210708618164	0.4646929321289063	3.32135205078125	1.123487701416016	0.4797115173339844
16	0.5	3.28392822265625	1.212513153076172	0.6861821899414062	3.2728525390625	1.398358978271484	0.69049609375	3.274961669921875	1.546860534667969	0.7008682250976562	3.314678466796875	1.768162841796875	0.72924267578125	3.290277099609375	1.731227172851562	0.7548944702148438	3.197815673828125	1.692271789550781	0.8653457641601563	3.183064453125	1.405104309082031	0.8882250366210938	3.07956396484375	1.199029006958008	0.8145075073242187	3.156994384765625	1.135302841186523	0.82132568359375	3.112548095703125	1.044000476837158	0.772232666015625	3.123241943359375	1.084309921264649	0.7522338256835938	3.327705078125	1.73149365234375	0.6954502563476562	3.391826171875	1.700063354492187	0.578211181640625	3.485079345703125	1.425679992675781	0.5292015991210938	3.3715009765625	1.218208480834961	0.4646834716796875	3.32137841796875	1.1234716796875	0.4796940307617187
17	0.5333330000000007	3.2828603515625	1.213086029052734	0.687689697265625	3.271568359375	1.399813720703125	0.6902728881835938	3.27578662109375	1.548947814941406	0.7008284912109375	3.317992431640625	1.770725891113281	0.7302639770507813	3.292823974609375	1.7338408203125	0.7557196655273437	3.19905224609375	1.694824035644531	0.8659786987304687	3.185059814453125	1.406405303955078	0.8903991088867188	3.085572509765625	1.196556503295898	0.8181301879882813	3.165453857421875	1.135065948486328	0.8240050659179687	3.116056884765625	1.046982357025146	0.7726159057617188	3.118156005859375	1.083255439758301	0.748404541015625	3.330955322265625	1.7338232421875	0.6963369750976562	3.39833447265625	1.704381042480469	0.5796653442382812	3.448228271484375	1.417960418701172	0.5281010131835937	3.350537353515625	1.210867752075195	0.4373634643554687	3.32985693359375	1.116878601074219	0.4879559020996094
18	0.5666670000000007	3.282879638671875	1.213410232543945	0.6877635498046875	3.273804931640625	1.400438781738281	0.69036572265625	3.28035986328125	1.549597045898437	0.7014163818359375	3.31998095703125	1.77210986328125	0.7305930786132813	3.2949755859375	1.734991638183594	0.7559703369140625	3.1998310546875	1.694994506835938	0.8648900756835938	3.18406201171875	1.406568572998047	0.8913656616210938	3.083322265625	1.197577911376953	0.817573486328125	3.163016357421875	1.135659957885742	0.8231651611328125	3.10974951171875	1.047295539855957	0.7760618286132812	3.114596435546875	1.083930969238281	0.7490620727539062	3.33363134765625	1.735219299316406	0.6968470458984375	3.401670166015625	1.705941528320313	0.580360107421875	3.452364501953125	1.419156585693359	0.529987548828125	3.339303466796875	1.217508117675781	0.4443363647460937	3.330280517578125	1.11411107635498	0.4770719299316406
19	0.6000000000000005	3.283383056640625	1.213434860229492	0.6880260620117188	3.273223876953125	1.400349212646484	0.6909312133789063	3.277427490234375	1.549597045898437	0.7013124389648437	3.31928955078125	1.771446105957031	0.7318701171874999	3.294274169921875	1.734338623046875	0.7572233276367187	3.197581787109375	1.695070495605469	0.8649796142578124	3.1846875	1.406522399902344	0.8907568969726563	3.086991455078125	1.195974380493164	0.8175325927734375	3.16750390625	1.135223083496094	0.8236511840820312	3.111743408203125	1.045366226196289	0.7827430419921875	3.11648046875	1.08333763885498	0.7500731201171875	3.332219482421875	1.734738708496094	0.6976665649414062	3.397368896484375	1.704972106933594	0.5797080688476562	3.473839599609375	1.4238837890625	0.530268310546875	3.358950927734375	1.217580490112305	0.4596596374511719	3.3251298828125	1.114379745483398	0.4662123107910156
20	0.6333330000000004	3.283383056640625	1.213438629150391	0.6880289916992187	3.273225830078125	1.400351837158203	0.6909378051757813	3.277432373046875	1.549598388671875	0.701322998046875	3.319294921875	1.771444030761719	0.73189453125	3.2942802734375	1.734335083007812	0.75724560546875	3.1975888671875	1.695060424804688	0.8649991455078125	3.184692626953125	1.406512268066406	0.8907547607421875	3.086992919921875	1.195973388671875	0.8175137939453125	3.1675078125	1.135225616455078	0.8236220092773437	3.111755859375	1.045371078491211	0.7826990356445312	3.116509765625	1.083357810974121	0.7500343017578125	3.33222412109375	1.734739196777344	0.6976885375976563	3.397373291015625	1.704990600585937	0.5797261962890625	3.47387939453125	1.423923583984375	0.5302315063476563	3.359036865234375	1.217606292724609	0.4595935363769531	3.325281005859375	1.114382347106934	0.4661038513183594
21	0.6666670000000003	3.283462890625	1.212971817016602	0.6891963500976562	3.27324609375	1.399785278320313	0.6920565185546875	3.276908935546875	1.548993835449219	0.7020682373046875	3.3175341796875	1.771072265625	0.7317240600585937	3.292712158203125	1.733955444335938	0.7571984252929688	3.19617236328125	1.694607177734375	0.86495263671875	3.183446044921875	1.406230194091797	0.8910140991210938	3.08536083984375	1.196199142456055	0.8172517700195312	3.165679443359375	1.135280502319336	0.82337646484375	3.110737060546875	1.045296451568603	0.781811279296875	3.11535205078125	1.083410614013672	0.7498956298828126	3.3306806640625	1.734313232421875	0.6977001342773438	3.396873291015625	1.7046806640625	0.5803750610351562	3.475706787109375	1.424325592041016	0.5314131469726563	3.370734130859375	1.212944290161133	0.4608373107910156	3.343259033203125	1.107858093261719	0.4660099487304687
22	0.7000000000000002	3.2833251953125	1.212915634155273	0.6893184814453125	3.272919189453125	1.39960888671875	0.6922318725585938	3.276497802734375	1.548727416992187	0.7023169555664063	3.317227294921875	1.770650817871094	0.731974853515625	3.29248681640625	1.73354443359375	0.7574835205078125	3.196276611328125	1.694193603515625	0.86541015625	3.183498779296875	1.405966125488281	0.8912276000976562	3.085075439453125	1.196256271362305	0.8174679565429688	3.16518505859375	1.135200271606445	0.8239795532226563	3.109485595703125	1.045830883026123	0.7822754516601562	3.116865478515625	1.083932899475098	0.7503929443359375	3.330260009765625	1.733931762695312	0.6979098510742188	3.395093017578125	1.704241455078125	0.5799362182617187	3.471431396484375	1.423678771972656	0.5292738647460937	3.365178466796875	1.21288395690918	0.4593628540039063	3.338876953125	1.107531494140625	0.4638462524414063
23	0.733333	3.283427490234375	1.213239410400391	0.6896000366210937	3.27306396484375	1.399817352294922	0.6923536376953126	3.277638916015625	1.548781921386719	0.7028807983398437	3.318283935546875	1.770429870605469	0.7335770263671875	3.293270751953125	1.733298828125	0.7587149047851562	3.197018310546875	1.695113708496094	0.866888916015625	3.18514794921875	1.406874725341797	0.890862060546875	3.088317138671875	1.196323547363281	0.817909423828125	3.168830078125	1.135915725708008	0.8244892578125	3.11533642578125	1.04552640914917	0.7822959594726563	3.119718505859375	1.08541764831543	0.7494592895507812	3.331603271484375	1.733821228027344	0.699554443359375	3.3979296875	1.704908874511719	0.5823233642578125	3.465079833984375	1.422490386962891	0.5300866088867188	3.397587646484375	1.197356552124023	0.4573294067382813	3.308736083984375	1.140418365478516	0.43165234375
24	0.766667	3.28342822265625	1.213239334106445	0.6895989990234375	3.273066162109375	1.399817718505859	0.6923510131835937	3.2776416015625	1.548782592773438	0.70287646484375	3.31828759765625	1.770431213378906	0.733569091796875	3.293273681640625	1.73330078125	0.758707275390625	3.19701708984375	1.695118408203125	0.8668790283203125	3.185142578125	1.406879577636719	0.8908565063476562	3.088312744140625	1.196326965332031	0.817905517578125	3.168822998046875	1.135916473388672	0.8244971923828125	3.115329833984375	1.04552445602417	0.7823084716796875	3.119716796875	1.085406379699707	0.7494743652343751	3.331607421875	1.73382177734375	0.6995476074218751	3.397937255859375	1.704905639648437	0.582319091796875	3.46508935546875	1.422485076904297	0.53009375	3.39760302734375	1.197347198486328	0.4573423156738281	3.3087568359375	1.140399368286133	0.4316674499511719
25	0.8000000000000007	3.28342822265625	1.213239196777344	0.6895989990234375	3.273066162109375	1.399817657470703	0.6923510131835937	3.2776416015625	1.548782653808594	0.7028764038085937	3.31828759765625	1.770431396484375	0.7335689086914062	3.2932734375	1.733301025390625	0.7587070922851562	3.1970166015625	1.695118713378906	0.8668788452148437	3.18514208984375	1.406879760742187	0.8908566284179688	3.088312255859375	1.196326950073242	0.81790576171875	3.168822265625	1.135916397094727	0.8244977416992187	3.1153291015625	1.045524253845215	0.7823092041015625	3.119716552734375	1.08540592956543	0.7494750366210937	3.331607421875	1.733821899414063	0.6995474243164063	3.3979375	1.704905578613281	0.582319091796875	3.4650908203125	1.422484832763672	0.5300950317382812	3.397606201171875	1.197346054077149	0.4573443908691406	3.3087607421875	1.140396423339844	0.4316701965332031
26	0.8333330000000005	3.284782470703125	1.213419799804687	0.6908818359375	3.27438232421875	1.400118225097656	0.6936953735351562	3.278300048828125	1.549224182128906	0.7038788452148438	3.317906005859375	1.77138623046875	0.7333025512695313	3.293053466796875	1.73425830078125	0.7586726684570313	3.196451171875	1.696115173339844	0.8666864013671876	3.18419873046875	1.407655303955078	0.8901089477539063	3.087657470703125	1.1969130859375	0.8167913208007812	3.167850341796875	1.136167541503906	0.8249943237304688	3.113516845703125	1.046039604187012	0.783115478515625	3.122477294921875	1.08440461730957	0.7513592529296875	3.331411376953125	1.734619934082031	0.6994721069335937	3.396029541015625	1.704146118164062	0.58157763671875	3.4638955078125	1.420502777099609	0.5362630004882812	3.411714599609375	1.188415374755859	0.4728081970214844	3.330792724609375	1.117711471557617	0.4565597839355469
27	0.8666670000000005	3.287318359375	1.214143844604492	0.691530029296875	3.27567431640625	1.400737518310547	0.6935667724609375	3.278570068359375	1.549876953125	0.7030965576171875	3.317170654296875	1.772473693847656	0.730080078125	3.29267822265625	1.735476501464844	0.7559629516601563	3.199020751953125	1.69642822265625	0.8661785888671875	3.184226318359375	1.408114868164063	0.8891416015625	3.08721044921875	1.196852966308594	0.8181615600585938	3.167849609375	1.136508941650391	0.8244557495117187	3.113513427734375	1.046219921112061	0.7829971923828125	3.12093212890625	1.086439636230469	0.7500010986328125	3.330658447265625	1.735454772949219	0.6965367431640626	3.397551513671875	1.703990295410156	0.5802174682617187	3.469611572265625	1.421065002441406	0.5373820190429688	3.4274072265625	1.185396697998047	0.4802300720214844	3.355254150390625	1.10576212310791	0.4641539306640625
28	0.9000000000000004	3.287318359375	1.214143707275391	0.6915298461914062	3.27567431640625	1.400737335205078	0.6935668334960937	3.2785703125	1.549876708984375	0.7030969848632812	3.317171875	1.77247314453125	0.7300816040039062	3.29267919921875	1.735475891113281	0.7559644775390625	3.1990224609375	1.696427307128906	0.8661803588867187	3.184227294921875	1.408113830566406	0.8891416625976563	3.087210205078125	1.196852676391602	0.818160888671875	3.16784912109375	1.136508255004883	0.8244544677734374	3.11351171875	1.046219886779785	0.78299609375	3.1209306640625	1.08643864440918	0.7500004272460937	3.3306591796875	1.735454467773438	0.6965379638671875	3.397550048828125	1.703990966796875	0.5802171630859375	3.46960302734375	1.42106527709961	0.5373726806640625	3.427388916015625	1.185400131225586	0.4802149047851563	3.355231201171875	1.105771034240723	0.46413037109375
29	0.9333330000000002	3.287184326171875	1.214477905273438	0.6916621093749999	3.276722900390625	1.401214508056641	0.6937330322265625	3.278460693359375	1.550511474609375	0.7018963623046875	3.319992431640625	1.772341491699219	0.7314681396484375	3.29478759765625	1.735414733886719	0.7568017578125	3.20067431640625	1.697368835449219	0.86705908203125	3.18300048828125	1.408949188232422	0.8879900512695312	3.08777978515625	1.196312469482422	0.818371826171875	3.169149169921875	1.136877136230469	0.8245436401367188	3.114809814453125	1.046367576599121	0.7834510498046875	3.122728271484375	1.085030731201172	0.751276611328125	3.333208740234375	1.735467895507813	0.6976267700195312	3.402287841796875	1.705234008789063	0.5821983642578125	3.46204541015625	1.420133697509766	0.534352294921875	3.419256103515625	1.18616130065918	0.4706300964355469	3.33870068359375	1.113360198974609	0.46550634765625
30	0.9666670000000002	3.285047607421875	1.214263595581055	0.6903619384765625	3.2749384765625	1.401094024658203	0.6914065551757812	3.2788427734375	1.550380615234375	0.6999646606445312	3.319903564453125	1.772258178710937	0.7304395141601563	3.29483935546875	1.735143310546875	0.7556744384765625	3.2006376953125	1.697631164550781	0.8661109008789063	3.18506982421875	1.408800811767578	0.8842793579101562	3.092450927734375	1.193402435302734	0.8195111083984375	3.175547607421875	1.1361259765625	0.8231375122070312	3.1139951171875	1.047192035675049	0.7893080444335937	3.117187255859375	1.084277397155762	0.7497984008789063	3.333139404296875	1.735555480957031	0.6963928833007812	3.399243408203125	1.704650390625	0.579353271484375	3.476063720703125	1.42326904296875	0.5332354125976563	3.423024658203125	1.190200180053711	0.4737127075195313	3.339325927734375	1.121221138000488	0.4659556884765625
31	1	3.2854853515625	1.213675384521484	0.6941698608398438	3.27494580078125	1.399914093017578	0.6945277099609375	3.277689453125	1.54882177734375	0.7021383056640625	3.3172080078125	1.770481994628906	0.7310208129882813	3.292562744140625	1.733465148925781	0.7564926147460938	3.199284912109375	1.692934448242188	0.8660240478515625	3.182464599609375	1.405117095947266	0.8850770874023437	3.087356689453125	1.192638458251953	0.81712646484375	3.1686708984375	1.133619476318359	0.823573974609375	3.11651318359375	1.039322601318359	0.7896331787109375	3.1238876953125	1.083105773925781	0.7518845825195313	3.330537109375	1.733774353027344	0.6972564086914063	3.398567138671875	1.705406311035156	0.581176025390625	3.459828857421875	1.422002807617188	0.5301566162109375	3.4273330078125	1.187321548461914	0.4655268249511719	3.340413330078125	1.122543586730957	0.4663297729492187
32	1.033333000000001	3.287631103515625	1.211423477172852	0.6900437622070312	3.2752783203125	1.399244995117187	0.6940400390625	3.27763818359375	1.54932568359375	0.7051859741210937	3.318024169921875	1.773287231445313	0.7316644897460938	3.29319580078125	1.736259521484375	0.7578934936523437	3.196094482421875	1.698478698730469	0.8669877929687499	3.180712158203125	1.408117218017578	0.8892694702148437	3.085238525390625	1.194401702880859	0.8177293090820312	3.16761767578125	1.135171310424805	0.8233327026367188	3.114266845703125	1.040460369110107	0.7888937377929688	3.12198876953125	1.08485765838623	0.7505850830078125	3.3312705078125	1.735836608886719	0.6979468994140625	3.399520751953125	1.705348022460937	0.5810166015625	3.48515087890625	1.425033752441406	0.5322052612304687	3.43488232421875	1.188436828613281	0.4780865783691406	3.348573974609375	1.122092552185059	0.4671099853515625
33	1.066667000000001	3.287584228515625	1.211620910644531	0.6900616455078125	3.27525732421875	1.399383422851562	0.6939964599609375	3.277640869140625	1.549417785644531	0.7050928344726562	3.31810009765625	1.773306091308594	0.7314271850585937	3.293313720703125	1.736303955078125	0.7576985473632812	3.196484619140625	1.698582214355469	0.8669862670898437	3.18130615234375	1.408321228027344	0.8894635620117187	3.085787841796875	1.194608123779297	0.8182514038085937	3.1682041015625	1.13546745300293	0.823647216796875	3.114831787109375	1.040807231903076	0.7892257690429687	3.12302587890625	1.085238502502441	0.7510833740234375	3.33128173828125	1.735854248046875	0.6977117919921875	3.3990009765625	1.705372192382812	0.5805254516601562	3.483557861328125	1.424987823486328	0.5308477783203125	3.432166015625	1.188754943847656	0.4765669555664063	3.34538037109375	1.123140892028809	0.4653275756835937
34	1.100000000000001	3.288431396484375	1.21099658203125	0.6906015625	3.27548291015625	1.398931091308594	0.6948606567382812	3.27685498046875	1.5491591796875	0.7058971557617187	3.318520751953125	1.772956604003906	0.7334288330078125	3.294010498046875	1.735775634765625	0.7598256225585938	3.1977060546875	1.699197143554688	0.8702041015625001	3.18217431640625	1.408308044433594	0.8883259887695313	3.0883818359375	1.193173080444336	0.8181235961914063	3.1722431640625	1.135635772705078	0.8185061645507813	3.116009765625	1.041225814819336	0.7877003784179688	3.12764697265625	1.086067672729492	0.7485888061523438	3.33104833984375	1.735697143554688	0.699161376953125	3.393833984375	1.706296264648437	0.5788021850585937	3.474386474609375	1.424011260986328	0.5311963500976562	3.4746484375	1.179951858520508	0.4867861938476563	3.377215087890625	1.133606857299805	0.4680708618164062
35	1.133333	3.2882099609375	1.211910400390625	0.6918440551757813	3.274929443359375	1.399512115478516	0.6939541625976563	3.275717529296875	1.549580810546875	0.703327880859375	3.31791552734375	1.772796813964844	0.7312710571289063	3.29278125	1.735844970703125	0.7572131958007813	3.19909375	1.699020324707031	0.8693698120117187	3.18327197265625	1.408569702148438	0.8855698852539062	3.08922412109375	1.193061599731445	0.8184871826171874	3.171105224609375	1.133376892089844	0.8247153930664063	3.114582763671875	1.040973896026611	0.7894497680664062	3.123805419921875	1.082813987731934	0.7514966430664063	3.330862060546875	1.735494201660156	0.6973533325195312	3.39818017578125	1.706535339355469	0.5796595458984375	3.456483154296875	1.419617156982422	0.53072216796875	3.44450634765625	1.178831100463867	0.4742357177734375	3.341120361328125	1.143360488891602	0.4734248962402344
36	1.166667	3.289738037109375	1.211585922241211	0.6926642456054688	3.276599609375	1.398936279296875	0.6950125122070312	3.277408447265625	1.548813598632813	0.7041388549804688	3.31790185546875	1.772166076660156	0.7309207763671876	3.293027099609375	1.735223388671875	0.7569849853515624	3.19901171875	1.699172241210937	0.868840576171875	3.183056884765625	1.409209716796875	0.8864178466796875	3.08812548828125	1.194573654174805	0.8190059814453124	3.17126220703125	1.13661994934082	0.8216386718749999	3.111076416015625	1.045904716491699	0.7886294555664063	3.126248046875	1.085011222839356	0.7518546752929688	3.331151123046875	1.7348291015625	0.697268310546875	3.39868017578125	1.704980102539063	0.5801429443359375	3.4692490234375	1.421038269042969	0.5324793701171875	3.437685302734375	1.184589996337891	0.46736376953125	3.3390478515625	1.138036987304687	0.4716346130371094
37	1.2	3.289712646484375	1.211543380737305	0.6926407470703125	3.2765478515625	1.398917022705078	0.6950375366210938	3.277330078125	1.548812866210938	0.7041988525390624	3.31774853515625	1.772198608398437	0.7310828247070312	3.292884033203125	1.73523046875	0.757134521484375	3.198854248046875	1.699085144042969	0.8689751586914063	3.183000244140625	1.409067718505859	0.886395263671875	3.088151123046875	1.194397567749024	0.8188555297851563	3.17132666015625	1.136471893310547	0.8214234008789062	3.1112431640625	1.045706443786621	0.78831201171875	3.126212158203125	1.084994300842285	0.751471435546875	3.331012939453125	1.734876281738281	0.6974091186523438	3.398585693359375	1.705133239746094	0.5802596435546875	3.469434326171875	1.421260620117188	0.5323474731445312	3.43824853515625	1.18477458190918	0.4670587463378906	3.339762939453125	1.137847442626953	0.4711107788085938
38	1.233333	3.2897109375	1.21155046081543	0.6926382446289062	3.276543701171875	1.398921417236328	0.695037841796875	3.277319580078125	1.548815368652344	0.70419873046875	3.317718994140625	1.772201782226563	0.7310809936523438	3.292858642578125	1.735231994628906	0.7571329345703125	3.198840576171875	1.699077758789063	0.8689782104492187	3.18303564453125	1.409062194824219	0.8864113159179687	3.088229248046875	1.194368438720703	0.8188980102539063	3.171419677734375	1.136466918945312	0.8214678344726563	3.111408935546875	1.045650810241699	0.7883687744140625	3.12629248046875	1.084966804504395	0.7515198364257812	3.33098583984375	1.734880920410156	0.6974075317382813	3.39855810546875	1.705147277832031	0.5802575073242188	3.469438720703125	1.421288757324219	0.532333251953125	3.4382783203125	1.184804794311523	0.4670372009277344	3.339802978515625	1.137857635498047	0.4710762329101563
39	1.266667	3.28716357421875	1.210874786376953	0.6912685546875	3.273341796875	1.397368499755859	0.6932762451171876	3.27311083984375	1.54662890625	0.7019120483398438	3.31218896484375	1.769034362792969	0.7302468872070312	3.287569580078125	1.731934204101563	0.75588720703125	3.195322021484375	1.694085083007812	0.867750244140625	3.1845634765625	1.405035003662109	0.8835086059570313	3.092939697265625	1.190092163085938	0.816300048828125	3.17492724609375	1.13195295715332	0.8256167602539063	3.112648193359375	1.044870273590088	0.7886318969726562	3.1305703125	1.085055030822754	0.7478513793945313	3.32564306640625	1.732170227050781	0.6964996948242187	3.393306884765625	1.703620849609375	0.5798326416015624	3.451530029296875	1.418108062744141	0.5328033447265625	3.4278603515625	1.180863586425781	0.4713770751953125	3.341884033203125	1.114540824890137	0.4667170715332031
40	1.300000000000001	3.28979541015625	1.212780471801758	0.6919561157226563	3.276798583984375	1.399109191894531	0.6935479736328125	3.276712890625	1.548220642089844	0.7015889282226563	3.314575439453125	1.770520935058594	0.7301737670898437	3.2897607421875	1.73340869140625	0.7554810791015625	3.194855712890625	1.696676574707031	0.8652291259765625	3.181619384765625	1.408281066894531	0.8842722778320312	3.09187841796875	1.192246795654297	0.8191246948242188	3.175415771484375	1.136064712524414	0.8245294799804688	3.118810546875	1.044538848876953	0.7896353149414063	3.128828125	1.086688903808594	0.7498948364257813	3.3286083984375	1.733711669921875	0.6967001342773438	3.39773779296875	1.705544677734375	0.5810014038085938	3.458627685546875	1.421104370117187	0.5331128540039063	3.435504638671875	1.184690567016601	0.4695150756835937	3.350949462890625	1.116649139404297	0.4674339294433594
41	1.333333000000001	3.28559619140625	1.213820129394531	0.693404541015625	3.272583984375	1.399700500488281	0.693135986328125	3.2722626953125	1.548525512695313	0.699610595703125	3.31136962890625	1.769858276367188	0.72961572265625	3.286298828125	1.732841369628906	0.7545553588867188	3.193925537109375	1.695007934570313	0.8655878295898437	3.178949951171875	1.407309326171875	0.8831864624023438	3.087256591796875	1.192715728759766	0.8181878662109375	3.16940380859375	1.135085998535156	0.8249394531250001	3.11131591796875	1.045485042572021	0.7884127197265625	3.122895263671875	1.084948089599609	0.7507666625976562	3.325236572265625	1.733255615234375	0.696039794921875	3.39331494140625	1.704681640625	0.5802144165039063	3.461812255859375	1.422365997314453	0.534472900390625	3.455134033203125	1.184655151367187	0.47424853515625	3.36945068359375	1.118546096801758	0.4704533996582031
42	1.366667000000001	3.285984375	1.213440948486328	0.6933710937499999	3.273008544921875	1.399470916748047	0.6936533203125	3.272765625	1.548402160644531	0.7003829345703125	3.31157568359375	1.770063537597656	0.7296904907226562	3.286912841796875	1.732966430664062	0.7549977416992187	3.192042724609375	1.6954736328125	0.86418310546875	3.179306396484375	1.407489135742187	0.882580322265625	3.090025634765625	1.191380249023438	0.8185391845703125	3.172749755859375	1.134552398681641	0.826165283203125	3.114661376953125	1.044971240997314	0.7893173828125	3.123745361328125	1.083203315734863	0.75106982421875	3.325151123046875	1.733438842773438	0.6959574584960937	3.391387939453125	1.704181274414063	0.579111328125	3.460213134765625	1.421605194091797	0.5339843139648438	3.408209228515625	1.191191619873047	0.4670663452148437	3.318139892578125	1.13361767578125	0.4848896484375
43	1.4	3.286792724609375	1.213427322387695	0.6930411376953125	3.273944580078125	1.399773315429687	0.6930811767578124	3.274949951171875	1.54892041015625	0.700365478515625	3.31053173828125	1.771769165039062	0.7275783081054688	3.28630615234375	1.7345126953125	0.7532413940429687	3.19382666015625	1.696872863769531	0.8647388305664062	3.1816640625	1.408422332763672	0.8836679077148437	3.088872802734375	1.193706085205078	0.818435302734375	3.170898681640625	1.135550643920898	0.8257759399414063	3.112761474609375	1.045812232971191	0.7888187866210937	3.119295654296875	1.084408660888672	0.7506490478515625	3.324743408203125	1.734948608398438	0.6941923828125	3.393490478515625	1.704503601074219	0.5788433227539063	3.462358642578125	1.422142822265625	0.529478515625	3.4279755859375	1.187766983032227	0.4634731750488281	3.338839599609375	1.127096977233887	0.4760227966308594
44	1.433333	3.28453369140625	1.212981048583984	0.692893798828125	3.272042724609375	1.399093933105469	0.6942163085937501	3.27357470703125	1.547971252441406	0.70269921875	3.30643798828125	1.771283142089844	0.7267939453125	3.28258154296875	1.734170654296875	0.7528701171875	3.191090576171875	1.696910461425781	0.86503759765625	3.182488525390625	1.408697814941406	0.883573486328125	3.09008544921875	1.194279251098633	0.81803076171875	3.171997802734375	1.136183166503906	0.8252391357421875	3.1155478515625	1.04511559677124	0.78940185546875	3.12019091796875	1.0838857421875	0.7515753784179687	3.321176513671875	1.734204650878906	0.6940359497070312	3.38938232421875	1.701930725097656	0.5790852661132813	3.461417236328125	1.42100424194336	0.528447998046875	3.4286982421875	1.18803840637207	0.4579909057617187	3.340308837890625	1.12666520690918	0.4711218566894531
45	1.466667	3.28453369140625	1.212981048583984	0.692893798828125	3.272042724609375	1.399093933105469	0.6942163085937501	3.27357470703125	1.547971252441406	0.70269921875	3.30643798828125	1.771283142089844	0.7267939453125	3.28258154296875	1.734170654296875	0.7528701171875	3.191090576171875	1.696910461425781	0.86503759765625	3.182488525390625	1.408697814941406	0.883573486328125	3.09008544921875	1.194279251098633	0.81803076171875	3.171997802734375	1.136183166503906	0.8252391357421875	3.1155478515625	1.04511559677124	0.78940185546875	3.12019091796875	1.0838857421875	0.7515753784179687	3.321176513671875	1.734204650878906	0.6940359497070312	3.38938232421875	1.701930725097656	0.5790852661132813	3.461417236328125	1.42100424194336	0.528447998046875	3.4286982421875	1.18803840637207	0.4579909057617187	3.340308837890625	1.12666520690918	0.4711218566894531
46	1.5	3.286269287109375	1.211393447875976	0.69303076171875	3.27086083984375	1.398613861083984	0.6953056030273438	3.268161376953125	1.548549682617188	0.7036256713867187	3.3059248046875	1.772730346679688	0.7277843017578125	3.28142431640625	1.735803405761719	0.7542451171875	3.185281494140625	1.700611755371094	0.864601318359375	3.1805791015625	1.410348083496094	0.8847149658203125	3.089885986328125	1.194234558105469	0.8160027465820312	3.172239990234375	1.135866439819336	0.8256391601562501	3.113081787109375	1.045707397460937	0.7893262329101562	3.1216787109375	1.08286735534668	0.7505701293945313	3.319705078125	1.735140380859375	0.6946119995117187	3.389798095703125	1.704201477050781	0.5792525634765625	3.45505712890625	1.418904815673828	0.5317006225585937	3.42805908203125	1.179889099121094	0.4741325378417969	3.335944091796875	1.121332000732422	0.4716846923828125
47	1.533333000000001	3.28371826171875	1.211285583496094	0.6929599609375	3.268916015625	1.397843719482422	0.693240966796875	3.2660556640625	1.547303833007812	0.6993699951171874	3.3034296875	1.770487731933594	0.7250136108398437	3.278711181640625	1.733574401855469	0.7508977661132813	3.185763671875	1.697812072753906	0.8630059204101562	3.179354736328125	1.408740356445312	0.8836466064453125	3.08631787109375	1.194487426757812	0.8155768432617188	3.167730224609375	1.13539372253418	0.824681640625	3.10826123046875	1.046477733612061	0.7871983642578125	3.118714111328125	1.083739479064942	0.7497692260742187	3.31753466796875	1.733208312988281	0.6919404907226563	3.389343994140625	1.703365234375	0.57799462890625	3.455359619140625	1.419360473632812	0.5308526000976562	3.44146240234375	1.180899475097656	0.4704782104492187	3.350645263671875	1.121223495483398	0.4660560302734375
48	1.566667000000001	3.2866201171875	1.209471206665039	0.6896593627929688	3.27006103515625	1.39588134765625	0.6925950927734374	3.266603759765625	1.545191223144531	0.701763916015625	3.301227783203125	1.769348449707031	0.7225641479492187	3.27705615234375	1.732678039550781	0.749308349609375	3.182330078125	1.699791870117187	0.8608309936523437	3.17550537109375	1.410864990234375	0.8837332763671875	3.084013427734375	1.195879669189453	0.8157735595703125	3.166770263671875	1.138337768554687	0.822530029296875	3.11155126953125	1.045207180023193	0.7889405517578125	3.12075	1.085150382995606	0.7513363037109375	3.3157041015625	1.731553649902344	0.6902349853515625	3.3876611328125	1.703621276855469	0.5758785400390625	3.457262451171875	1.420099945068359	0.5308069458007812	3.456074951171875	1.179527328491211	0.4775166625976562	3.36317431640625	1.123380508422852	0.4705592041015625
49	1.600000000000001	3.286750732421875	1.208796600341797	0.6888357543945313	3.269783203125	1.394693572998047	0.6922822265625	3.26564697265625	1.543592102050781	0.7017860717773438	3.29889013671875	1.767542541503906	0.720791259765625	3.27500341796875	1.731030822753906	0.7477615356445313	3.17997119140625	1.697811340332031	0.8584204711914063	3.17443896484375	1.409775817871094	0.8836594848632813	3.08178271484375	1.196503997802734	0.8140628662109375	3.16332958984375	1.137877075195312	0.822290771484375	3.106555908203125	1.046616317749024	0.7871475830078125	3.11570166015625	1.086272895812988	0.7489484863281251	3.31353662109375	1.729678527832031	0.6888280639648438	3.386157470703125	1.701972534179688	0.57525244140625	3.4571865234375	1.419656982421875	0.5296531982421875	3.4209951171875	1.184074615478516	0.4696046752929687	3.33201953125	1.122103118896484	0.4656635131835937
50	1.633333	3.285778076171875	1.20791325378418	0.6917890014648438	3.27067626953125	1.393410217285156	0.6902279663085937	3.267764892578125	1.542061218261719	0.6960045776367187	3.297346435546875	1.765578186035156	0.7175130004882813	3.27331005859375	1.72865625	0.7434682006835938	3.17511376953125	1.695712890625	0.8507642822265625	3.17062158203125	1.409229431152344	0.8826473388671875	3.08291015625	1.19425325012207	0.8145484619140625	3.1670673828125	1.139408020019531	0.81543408203125	3.102204345703125	1.052253768920898	0.7853699340820313	3.117925048828125	1.084249168395996	0.7484085083007812	3.313316162109375	1.728282043457031	0.6857777709960937	3.385477783203125	1.702431884765625	0.5719932250976563	3.45608154296875	1.420148040771484	0.5318085327148437	3.429126708984375	1.182192153930664	0.4799668579101563	3.3391943359375	1.124189208984375	0.4642562561035156
51	1.666667	3.286642578125	1.20535986328125	0.6909742431640625	3.2690439453125	1.391418426513672	0.6910767822265625	3.2642236328125	1.540567016601563	0.698454345703125	3.29175048828125	1.765513427734375	0.7175664672851563	3.26766015625	1.728552490234375	0.7438331298828125	3.170477783203125	1.696008056640625	0.8530187377929688	3.165633544921875	1.407679962158203	0.878388427734375	3.083179931640625	1.188252807617187	0.8144723510742188	3.16886328125	1.135142074584961	0.8180357055664063	3.09939501953125	1.051891788482666	0.78553857421875	3.117498046875	1.084825981140137	0.7427576904296875	3.308448974609375	1.727813903808594	0.6863394775390625	3.3890146484375	1.702005249023438	0.5776105346679687	3.4459267578125	1.416734893798828	0.528796142578125	3.40757275390625	1.1800849609375	0.4734615173339844	3.333624267578125	1.100591094970703	0.4705249938964844
52	1.7	3.28476220703125	1.201889556884766	0.6897825927734375	3.267847412109375	1.388166137695312	0.6904771728515625	3.260959228515625	1.537423706054688	0.6963748779296876	3.288725341796875	1.762393859863281	0.7170452270507812	3.264083740234375	1.725338256835937	0.7427439575195313	3.1635068359375	1.691723449707031	0.8486526489257813	3.164070068359375	1.403822570800781	0.8810897216796875	3.084111083984375	1.184194839477539	0.8140049438476562	3.171359375	1.133451232910156	0.8118081665039063	3.09895361328125	1.050236000061035	0.78599169921875	3.10811181640625	1.082252494812012	0.7390535278320313	3.305873779296875	1.724770202636719	0.6858994750976563	3.38727001953125	1.697967102050781	0.5778870239257813	3.450308349609375	1.413852264404297	0.5283848266601563	3.401745361328125	1.181394546508789	0.4632560119628906	3.339195556640625	1.092505180358887	0.4646948852539062
53	1.733333	3.283086669921875	1.203476272583008	0.690025146484375	3.266560546875	1.390284881591797	0.6898772583007813	3.2581904296875	1.53992578125	0.6938635864257813	3.288400390625	1.765331726074219	0.7129255981445313	3.26269921875	1.728748657226562	0.7385349121093751	3.15815478515625	1.693041137695313	0.8404003295898438	3.1578232421875	1.405155364990234	0.8791959228515625	3.082392333984375	1.182913040161133	0.8131541137695313	3.1715224609375	1.135588745117188	0.805265625	3.09771533203125	1.051855422973633	0.7842191772460938	3.1081728515625	1.085382125854492	0.7340375366210937	3.305771484375	1.727084228515625	0.68244287109375	3.390758056640625	1.695782897949219	0.5779989013671875	3.4559521484375	1.411560211181641	0.5272675170898438	3.37025927734375	1.187050857543945	0.4706129455566406	3.349254638671875	1.080177452087402	0.4667084045410156
54	1.766667	3.2812578125	1.202737823486328	0.6887003173828125	3.265249755859375	1.389536193847656	0.6889872436523438	3.256898681640625	1.539132446289063	0.6930333862304687	3.2841611328125	1.764930603027344	0.7110679931640626	3.258419189453125	1.728237487792969	0.7364479370117187	3.15128955078125	1.692509033203125	0.8355164184570313	3.149125732421875	1.404874847412109	0.8754642944335937	3.07142822265625	1.185664276123047	0.8025401611328125	3.156419677734375	1.132114685058594	0.8147396850585937	3.086921142578125	1.047774688720703	0.7839037475585937	3.10106201171875	1.085330184936523	0.7318759765625	3.302523681640625	1.726692443847656	0.681186279296875	3.388296630859375	1.695435852050781	0.5774278564453125	3.456577392578125	1.411962280273438	0.5270728759765625	3.3709716796875	1.187276550292969	0.4713078918457031	3.3443330078125	1.081766792297363	0.4658790588378906
55	1.800000000000001	3.281253662109375	1.202730911254883	0.6886806030273438	3.265244140625	1.389526916503906	0.6889682006835938	3.2568837890625	1.539120910644531	0.693008056640625	3.284112060546875	1.764919860839844	0.7110492553710938	3.258369873046875	1.728223693847656	0.73642333984375	3.15121142578125	1.692469543457031	0.8354486083984375	3.14907470703125	1.404829681396484	0.875330810546875	3.07143017578125	1.185629470825195	0.8023291015625	3.15643359375	1.132097152709961	0.8145093383789063	3.08699951171875	1.047717399597168	0.7836422119140625	3.10104541015625	1.08531379699707	0.731631591796875	3.302485595703125	1.726684753417969	0.6811715087890625	3.388297607421875	1.69545068359375	0.577440673828125	3.456693115234375	1.412009033203125	0.5270839233398438	3.37122802734375	1.187281585693359	0.4712855224609375	3.344718505859375	1.08174267578125	0.4658184204101563
56	1.833333000000001	3.279632080078125	1.198561782836914	0.6800763549804687	3.26411376953125	1.382528961181641	0.6796127319335937	3.2563017578125	1.529861938476563	0.6836663208007813	3.276921142578125	1.75294482421875	0.7005476074218751	3.251024169921875	1.716455444335938	0.7244359741210937	3.14525927734375	1.680904602050781	0.8215647583007812	3.142156005859375	1.397627838134766	0.8605944213867187	3.07156689453125	1.179876037597656	0.7884181518554687	3.155637939453125	1.129019622802734	0.80501171875	3.09430029296875	1.037900260925293	0.7840733642578125	3.100704345703125	1.077026054382324	0.7268547973632813	3.29753076171875	1.715456787109375	0.67260888671875	3.3873515625	1.68037890625	0.5765734252929687	3.44867529296875	1.39986215209961	0.5270559692382812	3.36335595703125	1.180790267944336	0.4653802795410156	3.355610107421875	1.073799301147461	0.4675360412597656
57	1.866667000000001	3.281272216796875	1.19477458190918	0.6795638427734375	3.26473193359375	1.378882141113281	0.6782085571289063	3.2559423828125	1.526368713378906	0.6813573608398438	3.27485302734375	1.750082092285156	0.6954385986328125	3.249214111328125	1.713650329589844	0.7198239135742187	3.140783935546875	1.677657287597656	0.8140933227539062	3.136297119140625	1.394181121826172	0.85417138671875	3.06619775390625	1.175850158691406	0.7822604370117188	3.15235693359375	1.126789421081543	0.7934124145507813	3.093658447265625	1.031946846008301	0.7836957397460937	3.08869482421875	1.073719245910645	0.720456787109375	3.2957734375	1.712358947753906	0.667932861328125	3.38599365234375	1.681222045898437	0.5706774291992187	3.46386474609375	1.403670349121094	0.5257579345703125	3.40627294921875	1.17464599609375	0.4669703369140625	3.359396240234375	1.078256416320801	0.4742100830078125
58	1.9	3.281099853515625	1.193445343017578	0.6752684936523438	3.266696533203125	1.377495239257812	0.67172998046875	3.259696044921875	1.524933715820312	0.6735619506835937	3.27636572265625	1.748630187988281	0.6866778564453125	3.250213623046875	1.712204345703125	0.7103995361328125	3.137808349609375	1.68113720703125	0.8014487915039062	3.134770751953125	1.398213409423828	0.8432345581054688	3.063096435546875	1.180806625366211	0.7709779052734375	3.145968994140625	1.128700714111328	0.7896734008789063	3.088896728515625	1.035025058746338	0.7678897094726562	3.097452392578125	1.075588943481445	0.7128768920898437	3.298486328125	1.710929565429688	0.6602062377929687	3.39340087890625	1.681370788574219	0.5672349243164062	3.472070068359375	1.403908081054688	0.5253873901367188	3.386240478515625	1.186836303710938	0.457525634765625	3.340626708984375	1.089715232849121	0.4588449401855469
59	1.933333	3.28069140625	1.194871978759766	0.6745708618164062	3.26707861328125	1.378576080322266	0.668657470703125	3.259575927734375	1.525721130371094	0.667468994140625	3.27407080078125	1.748902160644531	0.6842704467773437	3.24750537109375	1.712016845703125	0.7065787963867187	3.135625	1.679738403320313	0.7974054565429688	3.130640625	1.396354675292969	0.8315467529296875	3.06149609375	1.179311859130859	0.757243408203125	3.1488681640625	1.131832138061523	0.7599329223632812	3.088362548828125	1.039660633087158	0.7425015258789063	3.11308154296875	1.077718109130859	0.6961064453125	3.29727099609375	1.711819519042969	0.65803466796875	3.39606201171875	1.687434204101562	0.5680184326171875	3.469361328125	1.409138946533203	0.5257267456054687	3.39734814453125	1.18903239440918	0.4533429260253906	3.352528076171875	1.092070182800293	0.4611873168945312
60	1.966667	3.282682861328125	1.195425720214844	0.6693614501953125	3.267927490234375	1.379344940185547	0.6650721435546875	3.261035400390625	1.526718505859375	0.6669663696289062	3.272621826171875	1.750711669921875	0.6786088256835937	3.2462265625	1.713985229492188	0.701533203125	3.130490234375	1.679510009765625	0.7868924560546875	3.129678466796875	1.397250885009766	0.8322103881835937	3.06825390625	1.176857086181641	0.7599361572265625	3.15701025390625	1.131806655883789	0.7639214477539062	3.08846484375	1.047952556610107	0.7362596435546875	3.113083251953125	1.082223175048828	0.6884471435546875	3.296599609375	1.713257934570313	0.6534841918945312	3.396794189453125	1.687027526855469	0.5652694091796875	3.47279833984375	1.408242980957031	0.5285459594726563	3.38171630859375	1.194541137695313	0.4573258056640625	3.343355224609375	1.094423835754395	0.4603328857421875
61	2	3.283824951171875	1.193523880004883	0.6667400512695313	3.268777099609375	1.37763916015625	0.6652628173828125	3.260478759765625	1.525059814453125	0.6683695678710937	3.26738818359375	1.74948974609375	0.6794124755859375	3.241515380859375	1.712264953613281	0.7022349853515625	3.126074951171875	1.676522888183594	0.7877167358398437	3.127954345703125	1.393151306152344	0.8274239501953125	3.0613427734375	1.180900131225586	0.7369166259765625	3.150166259765625	1.135608444213867	0.7379046020507812	3.086715087890625	1.043505199432373	0.7347691040039063	3.07946728515625	1.078127784729004	0.6738765258789062	3.292377685546875	1.712423767089844	0.6546026611328125	3.3932744140625	1.6918095703125	0.5655022583007813	3.47162255859375	1.413348663330078	0.5290581665039062	3.377015869140625	1.200993560791016	0.4576182250976563	3.337252197265625	1.101321975708008	0.4608360900878906
62	2.033333000000001	3.2821826171875	1.192300735473633	0.6646405639648437	3.264563232421875	1.376849182128906	0.6623185424804687	3.25447314453125	1.524696716308594	0.6652301635742187	3.264250732421875	1.749711975097656	0.6785204467773438	3.23745361328125	1.712498168945312	0.700693359375	3.1189208984375	1.677691955566406	0.7832044067382813	3.124794189453125	1.393222595214844	0.82212451171875	3.064324951171875	1.175724960327148	0.7376569824218751	3.15551123046875	1.135760131835938	0.7275718383789063	3.08870751953125	1.045717483520508	0.7213231201171875	3.08281103515625	1.080457611083984	0.6631502685546875	3.289195556640625	1.712406860351563	0.653642578125	3.393517333984375	1.693315856933594	0.5674415283203125	3.474994873046875	1.415008270263672	0.5283463134765625	3.376490234375	1.202282669067383	0.4603656005859375	3.339816162109375	1.101356567382813	0.4692102966308594
63	2.066667000000001	3.282181640625	1.192299880981445	0.664638671875	3.26456201171875	1.376848205566406	0.6623167114257813	3.25447119140625	1.524695556640625	0.6652281494140625	3.2642470703125	1.749710815429688	0.6785186767578125	3.237450439453125	1.712496765136719	0.700691650390625	3.11891748046875	1.67768798828125	0.7832017822265624	3.124796630859375	1.393218078613281	0.8221156005859375	3.064331298828125	1.175721694946289	0.7376422119140625	3.155520751953125	1.135764755249023	0.72755322265625	3.088727294921875	1.045714706420898	0.7213013916015625	3.08282421875	1.080459411621094	0.6631307373046875	3.28919189453125	1.712406005859375	0.6536406860351562	3.393511962890625	1.693315124511719	0.5674375610351563	3.474985107421875	1.415006866455078	0.5283391723632812	3.3764736328125	1.202284530639648	0.4603585815429688	3.339793212890625	1.10136060333252	0.4692022094726562
64	2.100000000000001	3.278436279296875	1.191838928222656	0.6617491455078125	3.264029296875	1.377522094726563	0.6604908447265625	3.255120361328125	1.526128784179687	0.6629762573242187	3.258965087890625	1.752630859375	0.6700653686523438	3.23277783203125	1.715193237304688	0.6931064453125	3.11910888671875	1.673447082519531	0.7803275146484375	3.131502685546875	1.387742034912109	0.8183148803710938	3.059372314453125	1.184719833374023	0.7078366088867187	3.151588623046875	1.145911331176758	0.6980775146484375	3.09551318359375	1.049913352966308	0.7171653442382813	3.0765556640625	1.075289207458496	0.6542827758789063	3.285252197265625	1.715140991210938	0.6463941040039063	3.39113916015625	1.693398376464844	0.561756103515625	3.475539306640625	1.413620666503906	0.5300717163085937	3.3663916015625	1.205557327270508	0.4599548645019531	3.332759033203125	1.102932579040527	0.4671783752441406
65	2.133333	3.27827880859375	1.191715621948242	0.661449462890625	3.263924072265625	1.377412536621094	0.6601730346679687	3.255009765625	1.526027893066406	0.6625833740234375	3.25872119140625	1.752541076660156	0.6697716064453125	3.232508056640625	1.715078308105469	0.6927482299804687	3.11849169921875	1.672997741699219	0.7793663940429687	3.1310419921875	1.387101043701172	0.8159509887695312	3.0593271484375	1.184825912475586	0.7038162841796874	3.1515751953125	1.146469924926758	0.6926194458007813	3.096243896484375	1.049704582214355	0.7099606323242188	3.076387451171875	1.07659969329834	0.64782763671875	3.2850751953125	1.71507275390625	0.6461347656250001	3.3911328125	1.693495300292969	0.5616563720703125	3.47585791015625	1.413855072021484	0.52948583984375	3.367031005859375	1.205750793457031	0.4589478454589844	3.333089599609375	1.103186729431152	0.4656553955078125
66	2.166667	3.28282666015625	1.186552993774414	0.659007568359375	3.26750634765625	1.371724487304687	0.6565694580078125	3.2557421875	1.519806640625	0.655291748046875	3.254428955078125	1.745859924316406	0.6609541015625	3.22837890625	1.708083190917969	0.6833284912109375	3.114267578125	1.663537231445313	0.7679659423828125	3.12732763671875	1.377715209960938	0.799263671875	3.066392578125	1.170895202636719	0.6903086547851562	3.158631591796875	1.142095123291016	0.6634461669921875	3.149379638671875	1.029931552886963	0.66309326171875	3.193522216796875	1.105235877990723	0.6649175415039063	3.282224609375	1.70889794921875	0.63846142578125	3.39212939453125	1.690602661132813	0.5587828979492188	3.473821044921875	1.411454406738281	0.521214599609375	3.366177490234375	1.202623382568359	0.4530374755859375	3.33037158203125	1.101602256774902	0.4662432556152344
67	2.2	3.282587646484375	1.185378814697266	0.6585185546875	3.2671845703125	1.370539611816406	0.65611181640625	3.255254150390625	1.518604064941406	0.6547202758789062	3.253235595703125	1.744645690917969	0.66043701171875	3.227306640625	1.706783325195313	0.6828045654296875	3.1133046875	1.661493774414063	0.7671885986328125	3.127556884765625	1.375595703125	0.797185546875	3.067757568359375	1.168783767700195	0.687599609375	3.16008740234375	1.139937408447266	0.6611105346679688	3.15306640625	1.027679079055786	0.6572894897460938	3.18491552734375	1.093051254272461	0.6506931762695313	3.281143310546875	1.707776977539063	0.6379329833984375	3.390972412109375	1.689890014648437	0.5580629272460937	3.473186279296875	1.41105126953125	0.51940283203125	3.365545166015625	1.202313537597656	0.4509563903808594	3.32733837890625	1.102101928710937	0.4635683898925781
68	2.233333	3.28152685546875	1.184959121704102	0.6567984619140625	3.266769775390625	1.370194641113281	0.6544254150390625	3.2552744140625	1.518309997558594	0.6529530639648438	3.251325439453125	1.744338195800781	0.6592080688476563	3.22595556640625	1.706195129394531	0.6817529907226563	3.113389892578125	1.658021545410156	0.7664981079101563	3.12706884765625	1.371404296875	0.7893732299804688	3.06920263671875	1.163338668823242	0.6810685424804688	3.162766845703125	1.134860565185547	0.658804931640625	3.195944580078125	1.027309284210205	0.6596610717773438	3.186702392578125	1.089970497131348	0.6479436645507812	3.279330078125	1.707762390136719	0.636335693359375	3.386548095703125	1.690283020019531	0.5528809814453125	3.47317333984375	1.412527282714844	0.5158331298828125	3.36939404296875	1.20046337890625	0.4516800537109375	3.32602490234375	1.102751220703125	0.4670215454101562
69	2.266667	3.281078857421875	1.184058120727539	0.656363037109375	3.26615478515625	1.369278350830078	0.6540139770507812	3.254251953125	1.517355651855469	0.6521758422851562	3.249201904296875	1.743378784179688	0.6576824340820312	3.224066162109375	1.705187561035156	0.6804059448242188	3.1119619140625	1.656719421386719	0.7655902099609375	3.12734716796875	1.370291015625	0.789672607421875	3.070733642578125	1.161079238891602	0.6829314575195312	3.1645087890625	1.133230728149414	0.66076513671875	3.197204345703125	1.025539464950562	0.662198974609375	3.19092041015625	1.090368377685547	0.6520861206054688	3.277340087890625	1.706865051269531	0.6348759765625001	3.384237548828125	1.689525512695313	0.5509843139648437	3.471201171875	1.411949127197266	0.5134160156250001	3.367074951171875	1.199807556152344	0.4500983276367188	3.32305029296875	1.102373649597168	0.4653331298828125
70	2.300000000000001	3.27989208984375	1.182512878417969	0.655837158203125	3.26469140625	1.367413482666016	0.653434814453125	3.252123046875	1.51518896484375	0.6509298095703125	3.2453154296875	1.740830444335937	0.6553314208984375	3.220558837890625	1.702615844726562	0.6782485961914062	3.10896728515625	1.653922119140625	0.7635639038085937	3.124449951171875	1.368071502685547	0.7889481201171875	3.068452392578125	1.158338150024414	0.6837857666015625	3.161995361328125	1.129784408569336	0.662265380859375	3.1925966796875	1.021680772781372	0.6645844116210937	3.18232666015625	1.083978378295898	0.6467481079101562	3.27365625	1.704485290527344	0.6326914672851562	3.38012255859375	1.687563293457031	0.5485226440429688	3.46829931640625	1.410840850830078	0.5111200256347657	3.364822509765625	1.198463653564453	0.4490411987304688	3.32025732421875	1.101504104614258	0.464512451171875
71	2.333333000000001	3.280378662109375	1.177612930297852	0.6542017211914063	3.2650224609375	1.362292510986328	0.65346435546875	3.25178271484375	1.509840240478516	0.6515444946289063	3.241326416015625	1.7350869140625	0.6551079711914063	3.217300537109375	1.696608825683594	0.6782261962890626	3.107076904296875	1.648290649414062	0.7652075805664063	3.128471923828125	1.363066741943359	0.7894378051757812	3.074103759765625	1.153614974975586	0.6835221557617187	3.1660419921875	1.121459487915039	0.6607589721679688	3.193213623046875	1.012558653831482	0.6613790893554687	3.193425048828125	1.08441886138916	0.6511904907226562	3.270145751953125	1.6991640625	0.632537353515625	3.37593896484375	1.683017272949219	0.5476356811523437	3.46690478515625	1.407997314453125	0.5072135925292969	3.368033203125	1.193620895385742	0.4456505432128906	3.319385009765625	1.098116828918457	0.4561937561035156
72	2.366667000000001	3.27904736328125	1.173068405151367	0.6532749633789062	3.264046875	1.357416839599609	0.6524586791992187	3.25079296875	1.504668365478516	0.6500692138671875	3.240052978515625	1.729488525390625	0.6514298095703125	3.21622705078125	1.691283935546875	0.6749872436523437	3.1083388671875	1.643686767578125	0.76475927734375	3.123560546875	1.358741668701172	0.790319091796875	3.063060302734375	1.150052536010742	0.6873237915039062	3.153088623046875	1.111494918823242	0.6679776611328125	3.1588955078125	0.9997571706771851	0.6624747314453125	3.170575439453125	1.066133407592774	0.65130712890625	3.26877099609375	1.693452087402344	0.629138427734375	3.37527490234375	1.676204223632813	0.5457811279296875	3.4627607421875	1.40030712890625	0.5078234558105469	3.351137451171875	1.192700057983398	0.4467323303222656	3.306345458984375	1.095308662414551	0.4546415710449219
73	2.4	3.28122265625	1.174865570068359	0.6530307006835937	3.268063720703125	1.35808139038086	0.6504550170898438	3.25655615234375	1.504457641601562	0.647203369140625	3.2415810546875	1.727510437011719	0.6469273681640625	3.2186220703125	1.68928466796875	0.6705706176757813	3.1123212890625	1.641609008789062	0.7605421142578125	3.126608642578125	1.358738586425781	0.7879291381835938	3.073408935546875	1.148668792724609	0.687535888671875	3.1650263671875	1.111585838317871	0.6796301879882812	3.164332275390625	1.001675642967224	0.6623369750976562	3.1813359375	1.067363586425781	0.6548007202148437	3.270819091796875	1.692116882324219	0.6250805053710937	3.37477197265625	1.671224060058594	0.5408477172851562	3.4535556640625	1.394309417724609	0.5065848083496094	3.346721923828125	1.187469116210937	0.4410474243164063	3.30486181640625	1.092418876647949	0.4657664489746094
74	2.433333	3.281201416015625	1.171399154663086	0.6515104370117187	3.26440283203125	1.353705932617188	0.6471812133789062	3.252561767578125	1.499623016357422	0.6457534790039062	3.23654736328125	1.721876647949219	0.6424269409179687	3.21382763671875	1.683984741210938	0.6664977416992187	3.110427734375	1.639587280273437	0.7606749877929687	3.131044921875	1.357950378417969	0.7874852905273437	3.07257470703125	1.149643478393555	0.6881328735351563	3.162245849609375	1.108229370117187	0.6844057006835937	3.159169189453125	0.9998636990785599	0.6609590454101563	3.17958447265625	1.072999893188477	0.653576904296875	3.265884033203125	1.686442626953125	0.6211548461914063	3.370709716796875	1.661139953613281	0.5399483032226563	3.45912060546875	1.387821990966797	0.5080523376464844	3.35334326171875	1.179812164306641	0.4474831848144531	3.290968017578125	1.093731559753418	0.4525797424316406
75	2.466667	3.279638427734375	1.170163558959961	0.6522801513671875	3.2606708984375	1.351373657226562	0.6468318481445312	3.24677490234375	1.496406982421875	0.6439913940429688	3.235514404296875	1.717940124511719	0.6450550537109375	3.212630615234375	1.680268432617188	0.6688278808593749	3.10492431640625	1.640058776855469	0.7589136962890625	3.13262939453125	1.360652221679687	0.788637451171875	3.07886962890625	1.151695465087891	0.6906365356445312	3.16796240234375	1.109965591430664	0.6914562377929687	3.116337890625	1.015825324058533	0.6657449951171875	3.18020458984375	1.073921844482422	0.6511651000976563	3.26347705078125	1.68246435546875	0.6225941162109375	3.364037353515625	1.664740417480469	0.5352548828125	3.458669677734375	1.394093292236328	0.5116155090332031	3.33893359375	1.194706665039063	0.4524865112304687	3.291041748046875	1.100592353820801	0.4608914184570312
76	2.5	3.280515869140625	1.168726913452149	0.651980224609375	3.2619443359375	1.350515838623047	0.6479488525390625	3.247615234375	1.495911437988281	0.6453334350585938	3.233098388671875	1.717864929199219	0.6450349731445313	3.211146728515625	1.679937866210937	0.6695580444335938	3.107706787109375	1.638490905761719	0.7645949096679687	3.1347099609375	1.357454284667969	0.7856807861328124	3.074212890625	1.147214874267578	0.6929227905273437	3.163203857421875	1.104749153137207	0.6897966918945313	3.09796484375	1.017937206268311	0.668283935546875	3.178238037109375	1.072474464416504	0.6531456909179687	3.2612373046875	1.682537658691406	0.6222526245117187	3.362296142578125	1.663884094238281	0.5351171264648438	3.4576943359375	1.392914978027344	0.508814208984375	3.32725927734375	1.197875503540039	0.4554340209960938	3.285302490234375	1.100407943725586	0.4602172241210937
77	2.533333000000001	3.28070458984375	1.162630020141602	0.6514869995117187	3.261129638671875	1.344519012451172	0.646821044921875	3.245673095703125	1.489956665039063	0.643317626953125	3.23140625	1.712191711425781	0.6443013916015625	3.209552490234375	1.674114624023437	0.6688029174804687	3.107791259765625	1.630872924804688	0.7651148071289062	3.137458251953125	1.34967822265625	0.78504345703125	3.0758828125	1.139495666503906	0.6921358032226562	3.164858642578125	1.096773139953613	0.688389892578125	3.09062060546875	1.017356216430664	0.6667950439453125	3.183313720703125	1.070519432067871	0.65315478515625	3.2593779296875	1.676911010742188	0.6211097412109375	3.360161376953125	1.655559265136719	0.5340245361328125	3.446269287109375	1.381491455078125	0.5042096252441406	3.3533056640625	1.165250259399414	0.4528324890136719	3.281886474609375	1.086566604614258	0.4485347595214844
78	2.566667000000001	3.274634033203125	1.163453430175781	0.6531495361328125	3.25512744140625	1.345242889404297	0.6492388916015625	3.23928662109375	1.490541931152344	0.6458390502929687	3.228113525390625	1.712805114746094	0.645764892578125	3.206099853515625	1.6751953125	0.670769775390625	3.104557373046875	1.635778503417969	0.76878759765625	3.12365234375	1.354139495849609	0.7923210449218751	3.055234619140625	1.144412902832031	0.7036802368164062	3.139441650390625	1.094019622802734	0.7142810668945313	3.060766845703125	1.019175983428955	0.6924467163085938	3.1420146484375	1.059993019104004	0.660441650390625	3.25524560546875	1.677037231445313	0.6223978881835938	3.355745361328125	1.653834533691406	0.5356004028320313	3.43907177734375	1.379142425537109	0.5055230712890625	3.34061474609375	1.167232238769531	0.447524658203125	3.2716689453125	1.086424995422363	0.4441167602539062
79	2.600000000000001	3.272839599609375	1.162340759277344	0.65321142578125	3.25328173828125	1.343311431884766	0.6487291870117188	3.2389130859375	1.488147247314453	0.6465100708007813	3.226578857421875	1.709351135253906	0.6429492797851563	3.205242919921875	1.67220947265625	0.668789306640625	3.107203857421875	1.633874450683594	0.7698067626953125	3.12464990234375	1.353375518798828	0.7934415283203125	3.054162841796875	1.145290542602539	0.7053216552734375	3.1342451171875	1.091569671630859	0.7242691040039062	3.054667724609375	1.019591979980469	0.6988091430664063	3.13443701171875	1.057796508789062	0.6644855346679688	3.2534345703125	1.673498962402344	0.6198692626953125	3.352579833984375	1.6473251953125	0.5332677001953126	3.432045654296875	1.372806304931641	0.5031787109375	3.32962744140625	1.16346598815918	0.44707470703125	3.258279541015625	1.085392776489258	0.4503908386230469
80	2.633333	3.270085693359375	1.155349975585938	0.652828369140625	3.248722412109375	1.336716339111328	0.6504234008789063	3.233133056640625	1.48189013671875	0.6501560668945312	3.2191015625	1.703682556152344	0.6473713989257812	3.19790869140625	1.666171325683594	0.6730911865234375	3.097486572265625	1.631260009765625	0.7736526489257812	3.11916162109375	1.350784606933594	0.8035404663085938	3.048483154296875	1.142768692016602	0.7134855346679687	3.132675048828125	1.092093467712402	0.7212986450195312	3.05862060546875	1.013547420501709	0.6971630859375	3.137568115234375	1.06481982421875	0.6664116821289062	3.24637451171875	1.668010864257813	0.62416455078125	3.346938232421875	1.646688110351562	0.5372320556640625	3.424483642578125	1.371562652587891	0.5000966186523438	3.31514404296875	1.162474365234375	0.4538447570800781	3.261567626953125	1.070990699768066	0.4487657470703125
81	2.666667	3.2675859375	1.158869934082031	0.6539505615234374	3.248251220703125	1.340608551025391	0.6511904907226562	3.2337001953125	1.486004516601563	0.6499312133789062	3.217640380859375	1.707854553222656	0.6486019287109375	3.197026611328125	1.669972961425781	0.6743294067382812	3.098759033203125	1.631422729492187	0.775859375	3.11341455078125	1.350956329345703	0.8116915283203125	3.04127392578125	1.146240585327148	0.7149695434570312	3.125967041015625	1.09576912689209	0.7185523681640625	3.056498291015625	1.014234438896179	0.6905850830078125	3.13083251953125	1.064133712768555	0.6672552490234375	3.245020751953125	1.672537902832031	0.6248938598632813	3.34310400390625	1.649979919433594	0.5353097534179687	3.42169677734375	1.374463226318359	0.50160986328125	3.30399658203125	1.16956071472168	0.4561314086914062	3.261011474609375	1.072599426269531	0.4502431945800781
82	2.7	3.2651044921875	1.156686935424805	0.6565142822265625	3.24661083984375	1.338530059814453	0.6542798461914062	3.230918212890625	1.483795196533203	0.651563720703125	3.216896484375	1.705760803222656	0.647431640625	3.196094970703125	1.668408874511719	0.6737804565429687	3.098183349609375	1.630615173339844	0.7759479370117187	3.11478515625	1.350358612060547	0.812680908203125	3.043206298828125	1.145711929321289	0.7153663330078125	3.128513427734375	1.096170318603516	0.716944580078125	3.057146484375	1.015409954071045	0.6916097412109375	3.13804296875	1.067366271972656	0.6705474853515625	3.2438017578125	1.669883239746094	0.6240178833007812	3.340782958984375	1.642618408203125	0.5345319213867188	3.414879150390625	1.365933807373047	0.5000914306640625	3.298478515625	1.160091873168945	0.4554505310058594	3.252210205078125	1.064720008850098	0.4484854736328125
83	2.733333	3.2590771484375	1.156233383178711	0.6586137084960938	3.24095458984375	1.33835888671875	0.655722900390625	3.228198974609375	1.484138519287109	0.6551553955078125	3.21472265625	1.706396545410156	0.6488934326171875	3.194099609375	1.66932568359375	0.6759037475585937	3.096340576171875	1.631714233398438	0.7785740966796875	3.11506201171875	1.350914611816406	0.8130968017578125	3.041196533203125	1.144686996459961	0.720121337890625	3.126019287109375	1.094079208374023	0.722383544921875	3.0552744140625	1.014376379966736	0.6918240966796875	3.133530517578125	1.065037109375	0.67235791015625	3.241289794921875	1.670153381347656	0.6255055541992187	3.339123779296875	1.641508728027344	0.5371044311523437	3.409479736328125	1.36391845703125	0.4989607238769531	3.2898525390625	1.157874313354492	0.4627893371582031	3.241339111328125	1.063440383911133	0.4560807800292969
84	2.766667	3.251626953125	1.153652374267578	0.6647745361328125	3.232932373046875	1.335735168457031	0.6633961181640625	3.21599658203125	1.481053344726563	0.6602411499023437	3.20958251953125	1.703674438476563	0.6561431274414062	3.188529052734375	1.667049438476563	0.6834266357421875	3.0917509765625	1.630985961914063	0.7875682373046875	3.114114990234375	1.349082824707031	0.8080372314453125	3.045661865234375	1.138112503051758	0.7218135375976562	3.1316767578125	1.089589172363281	0.7246109008789062	3.0586572265625	1.012926824569702	0.6917177734375	3.1428330078125	1.067903045654297	0.6734450073242187	3.23429296875	1.666803466796875	0.6317252807617187	3.32661083984375	1.633726928710937	0.5390452270507813	3.39646826171875	1.355531463623047	0.5046035766601562	3.27697802734375	1.151712951660156	0.4571514892578125	3.241816650390625	1.051376888275146	0.4536336669921875
85	2.800000000000001	3.248326416015625	1.155288589477539	0.672127685546875	3.230310546875	1.339152282714844	0.6703526611328126	3.211682861328125	1.485556915283203	0.6645013427734375	3.209364501953125	1.710248107910156	0.6569769287109375	3.1876796875	1.674109130859375	0.6852647094726563	3.089349853515625	1.63724365234375	0.7896075439453125	3.10577783203125	1.353601318359375	0.8238488159179688	3.02617431640625	1.144376434326172	0.7367941284179688	3.103726318359375	1.084624465942383	0.7557465209960937	3.03728857421875	1.004267088890076	0.7151260375976562	3.093052734375	1.045629199981689	0.6858502197265625	3.233381591796875	1.672201538085937	0.6326862182617188	3.3282265625	1.636069702148438	0.5418765258789062	3.388469970703125	1.353326843261719	0.5037904357910157	3.266520263671875	1.147587097167969	0.4595242919921875	3.237415283203125	1.04448006439209	0.4524554138183594
86	2.833333000000001	3.242288330078125	1.156164306640625	0.6729563598632813	3.22649462890625	1.339456024169922	0.6720137329101562	3.209718505859375	1.485486755371094	0.6669686279296875	3.206364501953125	1.709237243652344	0.6601117553710938	3.185033935546875	1.673074096679688	0.6882542114257812	3.088322509765625	1.6360126953125	0.7931546020507813	3.101776611328125	1.353671844482422	0.8293269042968749	3.024072265625	1.144562622070312	0.7430720825195313	3.10545751953125	1.088949287414551	0.7550569458007812	3.033535888671875	1.015124626159668	0.7127122192382812	3.0950322265625	1.047670715332031	0.6890416870117188	3.23036767578125	1.6715283203125	0.6357340698242188	3.32117578125	1.632610229492188	0.5428330688476563	3.385145751953125	1.352258361816406	0.5026063232421875	3.268733154296875	1.144691635131836	0.4575931396484375	3.23958935546875	1.041946350097656	0.4525825805664063
87	2.866667000000001	3.241126220703125	1.154633865356445	0.6724718017578125	3.22327001953125	1.337376190185547	0.6716768188476563	3.20576220703125	1.483066802978516	0.6677716064453125	3.200251220703125	1.706301086425781	0.6598233032226563	3.179227294921875	1.670138854980469	0.6880203857421875	3.0830712890625	1.633816101074219	0.7932854614257813	3.0989794921875	1.35192333984375	0.8275286254882812	3.020228271484375	1.143210754394531	0.74256494140625	3.09695458984375	1.084789131164551	0.7654045410156251	3.026791259765625	1.013276115417481	0.7171296997070312	3.083966552734375	1.0444299659729	0.6900006713867187	3.224652587890625	1.668784423828125	0.6357532958984375	3.31897314453125	1.63236962890625	0.5457688598632813	3.378764404296875	1.351491027832031	0.5068976745605469	3.25882861328125	1.147364562988281	0.4581020202636719	3.229384521484375	1.044977031707764	0.4520752868652343
88	2.9	3.242488525390625	1.154404357910156	0.6721524047851563	3.222623046875	1.336822998046875	0.671114013671875	3.20331298828125	1.482183929443359	0.6668688354492187	3.197828857421875	1.705325866699219	0.6603402099609375	3.1768486328125	1.669012023925781	0.6883181762695313	3.07997119140625	1.633091125488281	0.7929298706054687	3.090876220703125	1.350888549804687	0.8250442504882812	3.018576904296875	1.137476257324219	0.7466951904296875	3.10263037109375	1.085907257080078	0.7559176635742187	3.029228271484375	1.012045435905456	0.71707666015625	3.09760205078125	1.052113334655762	0.6901770629882813	3.22217822265625	1.667981506347656	0.6360177612304687	3.315857421875	1.63311328125	0.5448845825195312	3.37625634765625	1.352116973876953	0.509284423828125	3.2594560546875	1.147546859741211	0.4557184448242187	3.229405517578125	1.045336135864258	0.4510016174316406
89	2.933333	3.241761962890625	1.156321792602539	0.67241796875	3.222179443359375	1.339054016113281	0.671056396484375	3.203186279296875	1.484677429199219	0.6665464477539063	3.196109619140625	1.708083435058594	0.6588745727539063	3.175287109375	1.671703979492188	0.6870250244140625	3.077471435546875	1.632316101074219	0.7898194580078125	3.08494140625	1.351164855957031	0.8338255615234375	3.011216064453125	1.138797164916992	0.7528865356445312	3.09409765625	1.085619094848633	0.7648251953125	3.018233154296875	1.013028346061706	0.7278737182617188	3.07486865234375	1.043822174072266	0.6931809082031249	3.220825439453125	1.670736267089844	0.6347633056640625	3.314205322265625	1.635036193847656	0.5433353271484375	3.37099462890625	1.352654144287109	0.5091448364257812	3.252002197265625	1.148292434692383	0.4579770202636719	3.218289306640625	1.047286151885986	0.4496897888183594
90	2.966667	3.234369873046875	1.156723419189453	0.6770723876953125	3.21594482421875	1.338466949462891	0.6725118408203125	3.198330810546875	1.483336578369141	0.6659185791015625	3.19050341796875	1.705427673339844	0.6579995727539063	3.169551025390625	1.669195068359375	0.6857232666015625	3.07173193359375	1.630947204589844	0.7877380981445312	3.07881640625	1.351240112304688	0.8304863891601563	3.007222900390625	1.138622497558594	0.7523626098632813	3.088900390625	1.084406867980957	0.7631764526367187	3.01702734375	1.007812656402588	0.7282979736328125	3.07666064453125	1.045444263458252	0.69683251953125	3.215566650390625	1.668375122070312	0.634409912109375	3.31009033203125	1.632006286621094	0.5456034545898437	3.363904541015625	1.351105163574219	0.5085596923828125	3.24499267578125	1.147462921142578	0.4609901428222656	3.21346240234375	1.046708225250244	0.4495160827636719
91	3	3.233482666015625	1.156613021850586	0.68113671875	3.213845947265625	1.3391142578125	0.6754371337890624	3.1947744140625	1.484452423095703	0.6672300415039063	3.188009765625	1.707643127441406	0.6581260375976562	3.166635498046875	1.671468811035156	0.6860570678710938	3.068534912109375	1.631355773925781	0.7881356811523438	3.0793974609375	1.350345977783203	0.830914306640625	3.00794921875	1.13712825012207	0.7507102661132813	3.08800634765625	1.080603393554687	0.7655606079101562	3.014831787109375	1.007299236774445	0.7250228271484375	3.0711240234375	1.038290893554688	0.6950359497070312	3.21314404296875	1.670169799804687	0.6347355346679687	3.309190185546875	1.633447204589844	0.5466903686523438	3.366609375	1.351702697753906	0.510246337890625	3.2473515625	1.14675114440918	0.4630868225097656	3.21728662109375	1.045094200134277	0.4507569580078125
92	3.033333000000001	3.23157861328125	1.157335205078125	0.6855619506835937	3.211797119140625	1.341469604492187	0.6789462280273437	3.19096484375	1.487732940673828	0.6679518432617187	3.187612060546875	1.712977233886719	0.6575404663085938	3.16558349609375	1.676970153808594	0.6860064086914063	3.065719970703125	1.633246276855469	0.7868213500976563	3.071819580078125	1.349419769287109	0.8292144775390625	2.996292724609375	1.13339990234375	0.753906982421875	3.080202880859375	1.080244781494141	0.7656439208984375	3.012001708984375	1.00076200813055	0.7252916259765625	3.06764306640625	1.041102325439453	0.69514990234375	3.212294189453125	1.674643432617188	0.6340547485351562	3.309494140625	1.634204284667969	0.54701025390625	3.363379150390625	1.348419830322266	0.5159854125976563	3.239532958984375	1.143864730834961	0.4676313171386719	3.213034423828125	1.040170520782471	0.4556578979492187
93	3.066667000000001	3.229221435546875	1.157313461303711	0.6871127929687501	3.207092529296875	1.341063079833984	0.6800498046875	3.182512451171875	1.48642529296875	0.666273193359375	3.18177001953125	1.711571166992187	0.6558545532226563	3.158932373046875	1.675825317382813	0.6839605712890625	3.05739013671875	1.636375854492187	0.7847439575195313	3.06793798828125	1.351942077636719	0.8206494750976563	2.99696728515625	1.133711273193359	0.7477391357421875	3.08112060546875	1.08178343963623	0.7624039306640625	3.011697509765625	1.002064563274384	0.7248676147460937	3.0650302734375	1.038569286346436	0.69093359375	3.206375	1.672991882324219	0.6327537231445313	3.30662548828125	1.631496643066406	0.5498812866210937	3.351332763671875	1.344775268554687	0.51468603515625	3.2240283203125	1.14275390625	0.4653346252441406	3.2014580078125	1.037647480010986	0.4599744262695312
94	3.100000000000001	3.225194580078125	1.155651504516602	0.685277587890625	3.2030107421875	1.337995452880859	0.6783890380859375	3.178135009765625	1.482120941162109	0.6640966186523437	3.17854541015625	1.705676147460938	0.6563142700195312	3.15526025390625	1.669986694335937	0.6834156494140625	3.051457763671875	1.633134826660156	0.7811957397460938	3.06449609375	1.351576263427734	0.821483642578125	2.996340576171875	1.13459309387207	0.7481295776367187	3.076691650390625	1.080279479980469	0.7690367431640625	3.00781103515625	1.001410916447639	0.7312205200195312	3.054154052734375	1.032975009918213	0.69487060546875	3.203179931640625	1.667540893554687	0.6333607177734375	3.302357666015625	1.62686181640625	0.5504803466796875	3.358283447265625	1.344357208251953	0.5154345092773438	3.234947021484375	1.141524719238281	0.468427001953125	3.204925537109375	1.039209762573242	0.461939697265625
95	3.133333	3.22471044921875	1.15596614074707	0.6852852783203125	3.2011298828125	1.337628234863281	0.67674755859375	3.177616943359375	1.481797576904297	0.6642545776367188	3.173428955078125	1.704598754882813	0.6522308959960937	3.150405517578125	1.669008972167969	0.6794653930664063	3.045803466796875	1.630011962890625	0.7750150146484375	3.05139404296875	1.349189178466797	0.8173770751953126	2.989861572265625	1.130124969482422	0.74621630859375	3.074477783203125	1.08093896484375	0.760979248046875	3.005001220703125	1.001057602405548	0.7273848266601562	3.05977783203125	1.036419513702393	0.6923322143554688	3.199283447265625	1.666674499511719	0.6305709228515625	3.300564208984375	1.626504333496094	0.5505558471679688	3.353845458984375	1.344232849121094	0.5151576538085938	3.23114306640625	1.14244987487793	0.4650066833496094	3.194586669921875	1.042478576660156	0.4597664184570313
96	3.166667	3.2254921875	1.156719512939453	0.6838917846679687	3.200128662109375	1.33850048828125	0.6755818481445313	3.174873046875	1.48262124633789	0.6626961669921875	3.170724365234375	1.70600927734375	0.6542927856445313	3.147427001953125	1.669904968261719	0.6807825927734374	3.041461669921875	1.629392333984375	0.7746090087890625	3.048877685546875	1.347999206542969	0.816490478515625	2.989360595703125	1.128289962768555	0.7441103515625	3.0761904296875	1.081522537231445	0.7544742431640625	3.005485107421875	0.9997859075665474	0.7279616699218751	3.061510498046875	1.036394264221191	0.6893216552734375	3.196827880859375	1.668379516601562	0.632198486328125	3.29585009765625	1.627525634765625	0.5493234252929687	3.36047021484375	1.346895568847656	0.5153292236328125	3.24343310546875	1.141477890014648	0.4642140808105469	3.1982421875	1.044774517059326	0.4615506286621094
97	3.2	3.221155517578125	1.159011779785156	0.6805874633789063	3.193404296875	1.340068084716797	0.6710244750976563	3.168362060546875	1.484096557617188	0.6595936889648437	3.160349365234375	1.707023498535156	0.6517872924804687	3.137277587890625	1.670481689453125	0.6777064819335937	3.031905517578125	1.629693359375	0.7716922607421876	3.043033447265625	1.349071228027344	0.8146534423828125	2.987680419921875	1.128514053344727	0.7428782958984375	3.07603515625	1.083916755676269	0.7451970825195312	3.008935791015625	1.000120282173157	0.71661181640625	3.063389404296875	1.033519264221191	0.687790283203125	3.187470947265625	1.670004028320312	0.6300892944335937	3.2912216796875	1.6370595703125	0.5498936767578125	3.354733154296875	1.35617724609375	0.5203522338867187	3.260392333984375	1.140121307373047	0.4681083374023438	3.2085224609375	1.047358020782471	0.45992724609375
98	3.233333	3.22089404296875	1.159704162597656	0.68100390625	3.19393896484375	1.341393157958984	0.6695526733398437	3.167755615234375	1.485342559814453	0.6540865478515625	3.161912109375	1.709112915039062	0.6471292724609375	3.137862060546875	1.672545166015625	0.6724439086914062	3.0309033203125	1.629187927246094	0.764232666015625	3.034418701171875	1.346966400146484	0.8042106323242187	2.98048828125	1.12506559753418	0.7328382568359375	3.0713525390625	1.085010856628418	0.7304037475585937	3.0089033203125	0.9950964002609253	0.709437744140625	3.06212890625	1.028533477783203	0.6822514038085937	3.18926416015625	1.67182080078125	0.6257919921875	3.2958193359375	1.639519897460938	0.5482927856445312	3.364186279296875	1.358454681396484	0.5219935302734375	3.240057861328125	1.156158676147461	0.4733176574707031	3.210295654296875	1.054042903900146	0.4621279296875
99	3.266667	3.212551513671875	1.161957916259766	0.6759701538085937	3.1882041015625	1.343629669189453	0.6643961791992188	3.1668232421875	1.488391235351562	0.6523370361328125	3.157558349609375	1.711588134765625	0.6452811279296875	3.133674072265625	1.674709106445313	0.670091552734375	3.02391357421875	1.630860046386719	0.7577669677734375	3.035990234375	1.349522399902344	0.7981848754882812	2.9839013671875	1.130754425048828	0.7179491577148438	3.074958251953125	1.091626991271973	0.7158765258789063	3.012329833984375	1.001536287307739	0.6975714111328125	3.073794189453125	1.035012077331543	0.6763809204101563	3.185839111328125	1.674817932128906	0.6245025024414063	3.2914931640625	1.644235107421875	0.545566650390625	3.36332177734375	1.364317657470703	0.5230200805664063	3.24666748046875	1.158705230712891	0.4722437133789062	3.20588916015625	1.060130714416504	0.4687108764648438
100	3.300000000000001	3.212887939453125	1.162059799194336	0.6732042236328125	3.18875439453125	1.343393005371094	0.6608387451171875	3.167227783203125	1.487768890380859	0.6475109252929687	3.159990234375	1.71071630859375	0.642483154296875	3.135592529296875	1.67388134765625	0.666677978515625	3.0256806640625	1.627501770019531	0.7524218139648438	3.033552734375	1.346492126464844	0.7927660522460938	2.98448974609375	1.126393989562988	0.7155200805664063	3.076254638671875	1.091527336120605	0.7029965209960938	3.01402099609375	1.000125408172607	0.6927756958007812	3.07781591796875	1.033965354919434	0.6696767578125	3.18809716796875	1.673956665039062	0.621660400390625	3.29244873046875	1.644971069335937	0.5408060913085937	3.368505615234375	1.366425048828125	0.5217213745117187	3.258014404296875	1.15820149230957	0.4697648010253906	3.218147705078125	1.059451526641846	0.4661884460449219
101	3.333333	3.210957275390625	1.162858245849609	0.6716121826171875	3.186798583984375	1.343712493896484	0.6589132690429688	3.165101318359375	1.487651550292969	0.645076416015625	3.15706591796875	1.710019592285156	0.6397456665039063	3.132564453125	1.673201049804688	0.663602783203125	3.02128076171875	1.626187316894531	0.7465731201171875	3.02869091796875	1.345447143554688	0.7838948974609375	2.98132275390625	1.126960548400879	0.7029000854492188	3.0743369140625	1.096503288269043	0.690002685546875	3.0187021484375	1.001624263763428	0.676794677734375	3.087978515625	1.045278793334961	0.6633287353515624	3.18551416015625	1.673441650390625	0.6193732299804687	3.29076806640625	1.64475439453125	0.5401492309570313	3.369325927734375	1.367765228271484	0.51931103515625	3.261033447265625	1.159215744018555	0.4667690124511719	3.220591552734375	1.060998432159424	0.4627525634765625
102	3.366667	3.200887451171875	1.165457244873047	0.662539794921875	3.1808896484375	1.345354736328125	0.6481561279296875	3.16318212890625	1.488721313476562	0.6338634033203125	3.1572861328125	1.709569885253906	0.6298604125976562	3.131456298828125	1.673055480957031	0.6519542236328125	3.02085107421875	1.625458984375	0.7336195678710937	3.0223076171875	1.346355926513672	0.7683004760742187	2.984090087890625	1.128514953613281	0.6857882690429687	3.076738037109375	1.100122619628906	0.6711237792968749	3.0208779296875	1.005855225086212	0.6617587280273437	3.093991455078125	1.048163589477539	0.6512764892578125	3.18625537109375	1.673165893554688	0.6108655395507813	3.29401220703125	1.645226867675781	0.5365484008789062	3.37508251953125	1.371030181884766	0.5173495483398437	3.26320263671875	1.165608535766602	0.4680740356445313	3.223458251953125	1.06787858581543	0.465986328125
103	3.4	3.194888671875	1.164518417358398	0.65457421875	3.17728466796875	1.343877624511719	0.6387520141601563	3.163074951171875	1.487232971191406	0.6258762817382812	3.155201171875	1.70718359375	0.620465087890625	3.129530517578125	1.670695251464844	0.6423764038085937	3.017317138671875	1.624245971679688	0.7215265502929687	3.025865966796875	1.347300323486328	0.7634281616210937	2.985147216796875	1.133927932739258	0.67324951171875	3.0771943359375	1.106168586730957	0.6561710815429688	3.052749267578125	1.000110931694508	0.6434978637695312	3.09756103515625	1.068401557922363	0.6311703491210937	3.184637939453125	1.671071899414063	0.6021259155273437	3.29399609375	1.648943359375	0.5290783081054687	3.370025390625	1.374207611083984	0.5127396850585938	3.275952392578125	1.16264892578125	0.4568777770996094	3.234538330078125	1.066018203735352	0.4580890502929688
104	3.433333000000001	3.191505126953125	1.165744445800781	0.6438919677734375	3.1740712890625	1.344636962890625	0.6287647094726563	3.15933740234375	1.487445953369141	0.615252685546875	3.1556455078125	1.706913635253906	0.6139898681640625	3.129338134765625	1.670619995117188	0.635120361328125	3.01874462890625	1.622884399414062	0.7149925537109375	3.026358154296875	1.346355102539063	0.7541625366210938	2.98556884765625	1.132248321533203	0.6676551513671874	3.074655029296875	1.104480651855469	0.639892333984375	3.029082275390625	1.005514100074768	0.6319077758789062	3.096044921875	1.065166320800781	0.6184143676757813	3.184332275390625	1.670711059570313	0.5950579223632813	3.293628173828125	1.649482482910156	0.5223751220703124	3.37165087890625	1.376019775390625	0.5092276916503906	3.27240625	1.167136810302734	0.4552980041503906	3.233881591796875	1.069753196716309	0.4598374328613281
105	3.466667000000001	3.19176953125	1.167328414916992	0.6311539306640624	3.174987060546875	1.346361206054687	0.6156419677734375	3.161328857421875	1.489425720214844	0.6027802124023437	3.159385009765625	1.709053283691406	0.6029236450195312	3.132080322265625	1.672808227539063	0.6229124755859375	3.019928955078125	1.622816467285156	0.699316162109375	3.031939697265625	1.347214538574219	0.7446511840820312	2.995197265625	1.131840835571289	0.6590927734374999	3.07857373046875	1.098527641296387	0.6212989501953124	3.031897705078125	0.9996914714574814	0.6197753295898437	3.111213134765625	1.061642276763916	0.6189478759765625	3.188431396484375	1.672728088378906	0.5847078857421875	3.301304443359375	1.650224487304687	0.5179703979492187	3.379911376953125	1.376858276367187	0.5027070007324219	3.28655859375	1.167296539306641	0.440836669921875	3.250732177734375	1.07045475769043	0.4592725219726562
106	3.5	3.203666259765625	1.167921463012695	0.6135558471679687	3.18590869140625	1.346869537353516	0.599480712890625	3.1708642578125	1.489720703125	0.5867686767578125	3.168200439453125	1.709163635253906	0.591216064453125	3.1405986328125	1.672473205566406	0.6098655395507813	3.026810302734375	1.623464599609375	0.6842958984375	3.028606689453125	1.346053436279297	0.7174888916015625	2.989080078125	1.129546936035156	0.6365414428710937	3.07754443359375	1.095599723815918	0.6141807250976562	3.037875	0.9942120833396911	0.6051216430664063	3.081725830078125	1.036069553375244	0.5907605590820313	3.197740966796875	1.673311584472656	0.57293994140625	3.30926025390625	1.647913330078125	0.5051339416503906	3.4099794921875	1.381791748046875	0.4962744140625	3.296443115234375	1.185117767333984	0.4268500061035156	3.25571533203125	1.097527786254883	0.4675654602050781
107	3.533333000000001	3.1989345703125	1.163525146484375	0.6044220581054688	3.182807373046875	1.341613311767578	0.5901751098632813	3.16842578125	1.483597473144531	0.5760457763671875	3.16384033203125	1.701629150390625	0.585739013671875	3.136414794921875	1.664474731445313	0.60295068359375	3.026007568359375	1.610140014648437	0.6772340087890625	3.033883544921875	1.333761779785156	0.704756591796875	2.996197998046875	1.121286781311035	0.61632568359375	3.070915283203125	1.060763618469238	0.6049898071289063	3.007306884765625	0.9730006084442139	0.5975260009765625	3.0616845703125	1.01054695224762	0.575255859375	3.193805419921875	1.666671508789062	0.56717236328125	3.3068583984375	1.645319030761719	0.5019940185546875	3.41255517578125	1.382678131103516	0.5008840026855469	3.3016865234375	1.189528671264648	0.4223160095214843	3.263492431640625	1.099828826904297	0.4592341918945312
108	3.566667000000001	3.19506298828125	1.164301712036133	0.5947385864257813	3.183240966796875	1.3424912109375	0.5845905151367188	3.16958447265625	1.483910797119141	0.5683964233398437	3.170055419921875	1.701440063476563	0.5761944580078125	3.1420576171875	1.665173828125	0.5939671630859376	3.031070556640625	1.608539489746094	0.6647918701171875	3.0383310546875	1.332928619384766	0.69214990234375	2.996435302734375	1.126293746948242	0.594061767578125	3.047126953125	1.046253986358643	0.5754992065429687	2.9829287109375	0.9589895515441894	0.5754161376953125	3.07638671875	1.030067819595337	0.5633804321289062	3.19893603515625	1.665752868652344	0.5576775512695312	3.30720947265625	1.63938525390625	0.4872035217285156	3.42028271484375	1.381659362792969	0.5092562561035157	3.293859130859375	1.202565185546875	0.4232643432617187	3.271357177734375	1.109085586547851	0.4627715148925781
109	3.6	3.19525439453125	1.161715225219726	0.5852613525390625	3.18531640625	1.340166107177734	0.5769692993164063	3.170859130859375	1.480936157226562	0.5561238403320312	3.171587158203125	1.698281860351563	0.5690464477539062	3.142628662109375	1.661716430664062	0.5845609741210938	3.0281025390625	1.605417358398437	0.6498870849609375	3.03316064453125	1.329888977050781	0.679285400390625	2.996178466796875	1.121379585266113	0.58305078125	3.0450390625	1.038179553985596	0.5790232543945313	2.96531689453125	0.9662405090332031	0.5644552001953125	3.05869384765625	1.019517217636108	0.5450277099609375	3.201251953125	1.662907470703125	0.5511416625976563	3.31234619140625	1.63966943359375	0.4839640197753906	3.42453564453125	1.380679229736328	0.4927348022460937	3.285804443359375	1.204585433959961	0.4204296875	3.2758505859375	1.107592514038086	0.4565541076660156
110	3.633333	3.190740966796875	1.161515899658203	0.58048779296875	3.182564697265625	1.339385498046875	0.5698231811523438	3.170168212890625	1.479697692871094	0.547585205078125	3.17098486328125	1.696381591796875	0.5604967041015625	3.141884033203125	1.659959167480469	0.5756044311523437	3.02857763671875	1.604357849121094	0.6426779174804688	3.03582177734375	1.329852661132813	0.6732473754882813	2.993670166015625	1.128396377563476	0.5664039916992187	3.022680419921875	1.03992892074585	0.541884765625	2.94700927734375	0.9654537582397461	0.5618656005859375	2.989600341796875	1.005868583679199	0.518896728515625	3.200736572265625	1.661081909179687	0.5430081787109375	3.314078125	1.640931884765625	0.4794703979492188	3.421845947265625	1.381166381835937	0.4922732543945312	3.2824765625	1.207466445922852	0.4177642822265625	3.2738291015625	1.108862777709961	0.448564697265625
111	3.666667	3.1869384765625	1.157863037109375	0.5733968505859375	3.17905419921875	1.333815338134765	0.56340673828125	3.16705029296875	1.472771057128906	0.5424912109375	3.163268798828125	1.687025085449219	0.5554521484375	3.134937255859375	1.650410766601563	0.5697972412109376	3.023222900390625	1.592226745605469	0.6339512329101562	3.03173291015625	1.320014373779297	0.6562177124023437	2.991641357421875	1.124122825622559	0.5438875732421875	3.01940380859375	1.035089515686035	0.52468994140625	2.93961376953125	0.9661711883544922	0.5420123291015625	2.994396728515625	1.015723936080933	0.4851984252929687	3.193726318359375	1.652737854003906	0.5387064819335937	3.30398291015625	1.636249328613281	0.4717572937011719	3.433265625	1.390353118896484	0.4902178955078125	3.29775	1.215290588378906	0.4200208740234375	3.278309326171875	1.119521942138672	0.4510235290527344
112	3.700000000000001	3.183550048828125	1.157932556152344	0.5716099243164062	3.175936279296875	1.333947845458984	0.5614024658203125	3.1638310546875	1.472799957275391	0.5395372924804688	3.15873828125	1.6871787109375	0.5511996459960937	3.130418701171875	1.6504814453125	0.5654144287109375	3.0175244140625	1.591803527832031	0.6271179809570312	3.022353759765625	1.319074371337891	0.6449203491210938	2.981741455078125	1.126323837280274	0.5272997436523438	3.005583984375	1.036925270080566	0.5046682434082032	2.923180419921875	0.970618673324585	0.52007958984375	2.9572236328125	1.023174806594849	0.4648824768066406	3.189594482421875	1.652948913574219	0.5350253295898437	3.30028076171875	1.636608154296875	0.4686606140136719	3.430787841796875	1.391364807128906	0.4886373291015625	3.29661474609375	1.214941970825195	0.4189930419921875	3.276376953125	1.119439872741699	0.4504267272949219
113	3.733333	3.17561376953125	1.151316040039063	0.56172607421875	3.1687138671875	1.326663360595703	0.5520322265625	3.154055908203125	1.464145416259766	0.5270276489257812	3.148532958984375	1.6774375	0.5417982177734375	3.12091796875	1.640577819824219	0.556299072265625	3.010842529296875	1.573212951660156	0.6126641845703125	2.997989013671875	1.301936981201172	0.5938728637695313	2.961934326171875	1.098632652282715	0.49603271484375	2.995281005859375	1.013353593826294	0.4712562866210938	2.90517529296875	0.9589392585754395	0.4870939636230469	3.0162119140625	0.9949952735900879	0.4507625427246094	3.178880859375	1.643706787109375	0.5242745361328125	3.2851533203125	1.622791320800781	0.4531918029785156	3.39303662109375	1.368303192138672	0.4763562316894531	3.280050048828125	1.17813249206543	0.4085000305175781	3.25515576171875	1.084158073425293	0.4398233642578125
114	3.766667	3.16468994140625	1.151162490844726	0.5558889770507812	3.159725830078125	1.326762603759766	0.5470934448242187	3.14577490234375	1.464542083740234	0.522701171875	3.136478271484375	1.678028137207031	0.5350380859375	3.1096513671875	1.640817504882813	0.5502327270507813	3.000168212890625	1.570936889648437	0.6049442749023437	2.9800390625	1.300362518310547	0.5802220458984375	2.938492431640625	1.106219886779785	0.4667723388671875	2.9795341796875	1.023683488845825	0.44405615234375	2.90350146484375	0.9493670921325683	0.4507604675292969	3.00231005859375	1.007429350376129	0.4236487731933594	3.167304443359375	1.644622802734375	0.5176190185546875	3.270462890625	1.623714477539063	0.4419094848632812	3.38916796875	1.373486846923828	0.4608106079101563	3.2709638671875	1.186949508666992	0.3911537170410156	3.248955322265625	1.090193519592285	0.4157008056640625
115	3.800000000000001	3.1432099609375	1.144674453735351	0.550211181640625	3.1344208984375	1.31975830078125	0.54049462890625	3.119974853515625	1.457703948974609	0.5189559936523438	3.118802734375	1.671315063476563	0.523303955078125	3.090578369140625	1.635808776855469	0.5397198486328125	2.973742919921875	1.573034362792969	0.5866297607421875	2.957882080078125	1.301859375	0.5735075073242187	2.92155517578125	1.117165702819824	0.4444002990722656	2.9882138671875	1.051277645111084	0.4304118957519531	2.904800537109375	0.9872843399047851	0.4144410705566406	2.891824951171875	1.022648397445679	0.3769850158691406	3.148330810546875	1.636197937011719	0.5073056335449219	3.252169677734375	1.611834167480469	0.4339969482421875	3.3270830078125	1.345072906494141	0.4373034362792969	3.1777451171875	1.186757858276367	0.3594446716308594	3.14157568359375	1.092588302612305	0.3747709045410156
116	3.833333	3.12051708984375	1.142606964111328	0.55060107421875	3.101927490234375	1.315805145263672	0.5285244750976562	3.088446533203125	1.454756256103516	0.5138490600585938	3.094893798828125	1.668317810058594	0.5164234008789063	3.0656728515625	1.633963073730469	0.5335413208007812	2.945270751953125	1.575837158203125	0.5773516845703125	2.934442626953125	1.304572052001953	0.56096484375	2.88085302734375	1.132989791870117	0.4202686462402344	2.95304638671875	1.071862396240234	0.4145135192871094	2.8588427734375	1.025445613861084	0.3977559204101562	2.8754296875	1.030836214065552	0.3535928039550781	3.122926025390625	1.632047668457031	0.5002961730957032	3.22922509765625	1.610634399414062	0.4296232604980469	3.273793212890625	1.337124267578125	0.428297607421875	3.16570751953125	1.144597579956055	0.3598410034179688	3.0722861328125	1.104235542297363	0.367319580078125
117	3.866667	3.10116064453125	1.139158020019531	0.5481747436523438	3.08023486328125	1.312752899169922	0.5191709594726562	3.065181884765625	1.452330902099609	0.4999620361328125	3.075076416015625	1.667588073730469	0.5093228149414063	3.045083984375	1.632846557617188	0.5255916137695312	2.924653076171875	1.573221252441406	0.5715330810546875	2.90270458984375	1.30095248413086	0.543982177734375	2.83373095703125	1.132607574462891	0.4025714721679687	2.90431201171875	1.06998503112793	0.3868107299804687	2.810381591796875	1.023958015441895	0.3626782531738281	2.81839697265625	1.046624580383301	0.31928955078125	3.102753662109375	1.631070434570312	0.4918139343261719	3.210464599609375	1.60866943359375	0.42134130859375	3.264080810546875	1.334885040283203	0.4417694396972656	3.090966796875	1.194487655639648	0.3727251281738281	3.025865234375	1.115140350341797	0.3640343933105469
118	3.9	3.07628369140625	1.131688720703125	0.5432064208984375	3.05561083984375	1.307813415527344	0.5148543701171875	3.040789794921875	1.449406188964844	0.4963008117675781	3.05306005859375	1.667467346191406	0.5039915466308593	3.022209716796875	1.632729125976562	0.5206002807617187	2.896771240234375	1.574664184570313	0.5606043090820313	2.869110107421875	1.299451812744141	0.531078125	2.792420654296875	1.13945768737793	0.3793242492675781	2.862107666015625	1.080985038757324	0.3458566284179688	2.764576904296875	1.035743515014648	0.3293736877441406	2.757656982421875	1.056505229949951	0.2942190246582031	3.08081103515625	1.630024169921875	0.4867256774902344	3.190958740234375	1.6116005859375	0.4156435852050781	3.2433671875	1.333448150634766	0.4304388732910156	3.055146240234375	1.202556304931641	0.3726670227050781	2.9778349609375	1.133130416870117	0.3629006958007813
119	3.933333000000001	3.038945068359375	1.124529327392578	0.53623486328125	3.0206796875	1.300505798339844	0.5111028442382812	3.007930419921875	1.441939361572266	0.495511962890625	3.022511962890625	1.658863098144531	0.5000636596679687	2.99058251953125	1.624962463378906	0.5156071166992188	2.86235107421875	1.568181396484375	0.54450390625	2.819171142578125	1.298256134033203	0.5010147705078125	2.764118408203125	1.130587799072266	0.3499271850585938	2.815474609375	1.067752281188965	0.2978025512695313	2.70889306640625	1.049007804870606	0.2960437927246094	2.707177734375	1.075258361816406	0.2574005737304688	3.050476318359375	1.620980651855469	0.4849384460449219	3.15921826171875	1.601919006347656	0.4130807800292969	3.218826904296875	1.326508239746094	0.4248096923828125	3.027224853515625	1.200428955078125	0.3724780578613281	2.929328857421875	1.169634185791016	0.356572021484375
120	3.966667000000001	3.002649169921875	1.112145385742187	0.5315869750976563	2.98886767578125	1.288225952148438	0.5078464660644532	2.980467041015625	1.429856964111328	0.4949128723144531	2.99429638671875	1.646279541015625	0.4951013488769531	2.962395751953125	1.612696960449219	0.5109658203125	2.83306396484375	1.55742529296875	0.5356307983398437	2.765963623046875	1.29776953125	0.4702711486816406	2.69445751953125	1.144577514648438	0.3118597717285156	2.75901611328125	1.088901344299317	0.2673166198730469	2.653987548828125	1.064470932006836	0.2626242370605469	2.658160888671875	1.083958045959473	0.2141428833007812	3.0224580078125	1.608287658691406	0.4811022338867187	3.131653564453125	1.592310791015625	0.4098444519042969	3.185339599609375	1.3163564453125	0.4013119506835938	2.993924072265625	1.195009948730469	0.3406680603027344	2.893905517578125	1.177938735961914	0.319916748046875
121	4	2.9640888671875	1.095133346557617	0.528750732421875	2.95247998046875	1.270818572998047	0.5045873413085937	2.94916845703125	1.412789276123047	0.5001884155273437	2.959884765625	1.628679077148437	0.49318115234375	2.928096923828125	1.595278747558594	0.5092415161132813	2.797864013671875	1.5388095703125	0.5205941772460938	2.721019287109375	1.286721160888672	0.4410684509277344	2.642916015625	1.149927444458008	0.272046630859375	2.6967802734375	1.104474571228027	0.2069794769287109	2.589998779296875	1.101787353515625	0.1936950378417969	2.5634140625	1.08889981842041	0.1880092926025391	2.988904052734375	1.590760559082031	0.4813827514648438	3.100574462890625	1.575110534667969	0.4146979370117188	3.082982421875	1.296718475341797	0.3853589477539062	2.883667724609375	1.204880874633789	0.3042377624511719	2.78340478515625	1.192139389038086	0.2829757690429687
122	4.033333000000001	2.9163359375	1.085230186462402	0.5224544067382813	2.915840087890625	1.263380889892578	0.5117581481933594	2.915830078125	1.405858062744141	0.5041558227539062	2.9320302734375	1.622067810058594	0.491476806640625	2.898658203125	1.589738708496094	0.5071423034667969	2.76571923828125	1.537034362792969	0.506922119140625	2.671755859375	1.286117889404297	0.4388501586914063	2.592392333984375	1.171115768432617	0.253618896484375	2.64054052734375	1.11927823638916	0.1882440338134766	2.537446044921875	1.117616539001465	0.1557908020019531	2.513819091796875	1.135680160522461	0.1586666107177734	2.960739990234375	1.583012084960937	0.4819862670898438	3.08304296875	1.573401123046875	0.4344726867675781	3.000423583984375	1.307520568847656	0.3917809143066406	2.784881103515625	1.228111114501953	0.3423665771484375	2.6900654296875	1.208298431396484	0.3052844848632812
123	4.066667000000001	2.89130615234375	1.087665321350098	0.5217041015625	2.8939521484375	1.265713317871094	0.5105052490234375	2.897301025390625	1.408216522216797	0.5052964782714844	2.915260986328125	1.623960388183594	0.4887439575195313	2.880882568359375	1.592122741699219	0.5031426086425781	2.747744384765625	1.540185119628906	0.4992359924316406	2.633909912109375	1.301791198730469	0.4180762634277344	2.538694580078125	1.186898056030274	0.2404913024902344	2.596055908203125	1.168539993286133	0.1653485870361328	2.49623779296875	1.209318725585937	0.1724873809814453	2.447283447265625	1.173988555908203	0.1451879730224609	2.94427880859375	1.584609741210937	0.4818348999023437	3.071816650390625	1.578624389648438	0.4502770690917969	2.961764404296875	1.332483917236328	0.3690523376464844	2.759117919921875	1.234518051147461	0.3018908081054688	2.671381591796875	1.245825820922852	0.2478002014160156
124	4.1	2.883048828125	1.089290267944336	0.5202734375	2.884582275390625	1.267954376220703	0.5092209472656249	2.88699267578125	1.410949096679687	0.5039656677246094	2.90174853515625	1.627744506835938	0.4885470886230469	2.86785595703125	1.595219848632813	0.5031167907714844	2.7340380859375	1.543720581054687	0.4992243347167969	2.609239013671875	1.312665985107422	0.4102066040039062	2.50842041015625	1.219259231567383	0.2223990325927734	2.55541650390625	1.211492385864258	0.1383364562988281	2.457889404296875	1.258848205566406	0.1394070129394531	2.408673828125	1.232815078735352	0.1354739379882813	2.931358642578125	1.588729614257812	0.4810941162109375	3.05869873046875	1.576964721679687	0.4485530700683594	2.93091455078125	1.336854583740234	0.3721321716308594	2.717771240234375	1.256768280029297	0.3113301391601562	2.63251806640625	1.287908477783203	0.26048681640625
125	4.133333	2.849307373046875	1.089041595458984	0.5096748962402343	2.846791259765625	1.268583984375	0.4932501220703125	2.8474765625	1.412652801513672	0.4884984741210938	2.87550537109375	1.63026953125	0.4866466979980469	2.839240234375	1.598791809082031	0.4988123168945313	2.70238134765625	1.552532104492188	0.4969207763671875	2.577529296875	1.31667822265625	0.4145278930664062	2.487617919921875	1.273362518310547	0.2024228057861328	2.4207353515625	1.266929382324219	0.1320195465087891	2.3693388671875	1.252128845214844	0.03680584716796875	2.414770751953125	1.306769561767578	0.1076306304931641	2.903076416015625	1.589777099609375	0.4771395874023437	3.031718505859375	1.579958679199219	0.4451875610351563	2.898827880859375	1.331729370117188	0.4038911437988281	2.6903583984375	1.232061065673828	0.3495254516601562	2.629878173828125	1.279295532226562	0.278171630859375
126	4.166667	2.844052978515625	1.091261726379394	0.5073893127441407	2.8407568359375	1.271844268798828	0.4909148864746094	2.84070458984375	1.416743621826172	0.4857775268554688	2.86585986328125	1.63599755859375	0.4835619506835938	2.8299072265625	1.603845825195312	0.4960696105957031	2.691917236328125	1.558271728515625	0.4963705444335937	2.5506455078125	1.329640838623047	0.4145935668945313	2.45357568359375	1.302924194335938	0.2013894195556641	2.379584716796875	1.314914001464844	0.1384307556152344	2.3107705078125	1.321334197998047	0.05305308914184571	2.38265771484375	1.355157348632813	0.1141863784790039	2.894085693359375	1.595647277832031	0.4738410949707031	3.02355078125	1.590162719726563	0.440951416015625	2.901630615234375	1.334225616455078	0.401413818359375	2.6941142578125	1.228578964233398	0.348646240234375	2.63079296875	1.277449584960938	0.2800095825195312
127	4.200000000000001	2.839037109375	1.096133209228516	0.5057695007324219	2.834810791015625	1.277081329345703	0.4895679016113281	2.8340439453125	1.422275360107422	0.4847124938964844	2.85795556640625	1.6421103515625	0.4827904663085937	2.822237060546875	1.60965673828125	0.4955796508789063	2.683673828125	1.564989990234375	0.4982402954101562	2.535273681640625	1.339402130126953	0.418759033203125	2.434908935546875	1.323020294189453	0.2055196380615234	2.35211669921875	1.336085083007812	0.154579345703125	2.263494140625	1.353080047607422	0.0915633544921875	2.340609130859375	1.370332061767578	0.1338438415527344	2.88637841796875	1.601868469238281	0.4726893920898437	3.015485107421875	1.594467712402344	0.4377536926269531	2.88935107421875	1.339913909912109	0.3984019470214843	2.677550537109375	1.240679916381836	0.3481261291503907	2.61814306640625	1.283356353759766	0.2719527587890625
128	4.233333	2.8235830078125	1.107626655578613	0.4943865661621094	2.81034326171875	1.288461608886719	0.4789529418945312	2.80313525390625	1.433732391357422	0.4759820251464844	2.836486328125	1.65264013671875	0.4785218811035156	2.79978515625	1.621371276855469	0.4917441101074219	2.6603837890625	1.578716613769531	0.494745849609375	2.53801416015625	1.333865112304688	0.4274820556640625	2.4575888671875	1.356782501220703	0.2061792297363281	2.364427978515625	1.375928588867187	0.1816538848876953	2.271022705078125	1.393891754150391	0.1259729690551758	2.334876220703125	1.383765319824219	0.1627536468505859	2.862837890625	1.611442138671875	0.4664928894042969	2.98840869140625	1.587191955566406	0.426023681640625	2.87094677734375	1.327047119140625	0.3941971130371094	2.643973876953125	1.269233337402344	0.3438468017578125	2.619558837890625	1.295647033691406	0.2443969879150391
129	4.266667	2.815624755859375	1.116517692565918	0.4848803405761719	2.798402099609375	1.296571960449219	0.4690066223144531	2.7878994140625	1.441320434570313	0.4661338806152344	2.823841064453125	1.659243835449219	0.4724454956054687	2.78670068359375	1.628302978515625	0.4847635498046875	2.64746240234375	1.586585021972656	0.4910332946777344	2.55555078125	1.325450744628906	0.4414320678710937	2.452378173828125	1.395832733154297	0.24112646484375	2.364923095703125	1.389580657958984	0.1973453674316406	2.263012939453125	1.395293487548828	0.1564130249023437	2.3277626953125	1.409690795898437	0.1879146118164063	2.8497509765625	1.61800341796875	0.4600742797851562	2.976578857421875	1.602332214355469	0.4202837829589844	2.936275634765625	1.320075500488281	0.3915235900878906	2.70582861328125	1.311099029541016	0.3286442260742187	2.705831787109375	1.380923400878906	0.2495298919677734
130	4.300000000000001	2.81461083984375	1.118071083068848	0.484708740234375	2.796739990234375	1.297174743652344	0.4690314331054687	2.78581884765625	1.441180328369141	0.4665474243164062	2.821156494140625	1.658107971191406	0.4724424133300781	2.7844296875	1.627230651855469	0.4851580505371094	2.645264892578125	1.588476379394531	0.4946270141601563	2.55070947265625	1.328738586425781	0.4508637390136719	2.459345703125	1.426860107421875	0.2580003662109375	2.372876220703125	1.442354064941406	0.2156613464355469	2.28849853515625	1.447683502197266	0.1461873931884766	2.336077880859375	1.433022216796875	0.2003822326660156	2.846875244140625	1.617134887695312	0.4597929077148438	2.973853759765625	1.60635205078125	0.4210910034179687	2.951634521484375	1.324641662597656	0.3829244689941406	2.734042724609375	1.344028259277344	0.2888228759765625	2.729437744140625	1.448150390625	0.2760881652832031
131	4.333333	2.81469287109375	1.118116065979004	0.4847344665527344	2.7968173828125	1.297228668212891	0.4690755310058594	2.785904296875	1.441241912841797	0.4666416320800781	2.821256103515625	1.658173767089844	0.4726506958007812	2.78452978515625	1.627289733886719	0.4853589172363281	2.64532958984375	1.588656982421875	0.4949007873535156	2.550239013671875	1.329134948730469	0.4509401550292969	2.45898779296875	1.428055419921875	0.2584197998046875	2.37248486328125	1.444574829101563	0.2165290222167969	2.28766064453125	1.451220306396484	0.1477082977294922	2.33543310546875	1.436265289306641	0.2015608673095703	2.846970458984375	1.617204711914062	0.4599707641601563	2.9740322265625	1.606841796875	0.4214067687988281	2.95338232421875	1.324975463867188	0.3834189147949219	2.736016357421875	1.342687194824219	0.2884440002441406	2.733820556640625	1.445689910888672	0.2681620788574219
132	4.366667	2.822323486328125	1.119738700866699	0.4832937927246094	2.803556396484375	1.299122589111328	0.4672491760253906	2.792008544921875	1.44339990234375	0.4647202453613281	2.8233740234375	1.661426086425781	0.4707676086425781	2.787305419921875	1.629760009765625	0.483852294921875	2.648302978515625	1.590029724121094	0.4961558532714844	2.55430615234375	1.329030639648437	0.4547860717773438	2.464100830078125	1.43835400390625	0.2668290405273437	2.37846240234375	1.462802459716797	0.2265775909423828	2.290354736328125	1.483539093017578	0.1646515502929687	2.344736572265625	1.460006713867188	0.2075872955322266	2.849774658203125	1.620886413574219	0.4576950378417969	2.97592431640625	1.614481323242188	0.4145479736328125	2.9761748046875	1.330431091308594	0.3831223449707031	2.748983642578125	1.314551513671875	0.31269287109375	2.736828125	1.389394226074219	0.2397233123779297
133	4.4	2.836958740234375	1.117769821166992	0.4804999389648438	2.81437841796875	1.296116180419922	0.4624795227050781	2.800601806640625	1.439895172119141	0.4626960144042969	2.8242431640625	1.658250427246094	0.4727647399902344	2.7886162109375	1.625345458984375	0.483341064453125	2.64998388671875	1.586833862304688	0.4993274536132812	2.572189208984375	1.320511566162109	0.4627608032226562	2.494484130859375	1.448646575927734	0.2818943176269531	2.408552490234375	1.475364349365234	0.2443283843994141	2.329301513671875	1.504368530273438	0.1746707458496094	2.3698544921875	1.472902252197266	0.2291146545410156	2.852637939453125	1.618839904785156	0.4609031677246094	2.98083837890625	1.610039428710937	0.4259138793945312	3.0286787109375	1.329957885742187	0.4019622192382812	2.81965234375	1.359546112060547	0.2923836364746094	2.726490478515625	1.40480419921875	0.2751501770019531
134	4.433333000000001	2.8447314453125	1.116277893066406	0.4780379638671875	2.822273681640625	1.295055877685547	0.4595387573242187	2.80850341796875	1.439203460693359	0.4590333557128906	2.834804443359375	1.657798583984375	0.4695067443847656	2.79872314453125	1.625212219238281	0.4801209106445313	2.660284423828125	1.586170288085937	0.4994790649414063	2.587427490234375	1.317500946044922	0.4644956970214844	2.511234375	1.452526702880859	0.28725927734375	2.42456884765625	1.47834912109375	0.2501108703613281	2.34379931640625	1.509813842773438	0.1828699951171875	2.38964404296875	1.47886279296875	0.2312928161621094	2.862779052734375	1.617978942871094	0.4574772644042969	2.9913291015625	1.605702026367188	0.4235445251464844	3.060166015625	1.328871917724609	0.4048806762695312	2.8531396484375	1.356798461914063	0.2898893737792969	2.75666357421875	1.385547515869141	0.2591267700195313
135	4.466667000000001	2.849679931640625	1.114341316223145	0.4775113220214844	2.8279580078125	1.292859100341797	0.4591532287597656	2.814957763671875	1.436788787841797	0.4595110778808594	2.84251953125	1.654630798339844	0.4728154296875	2.806272705078125	1.622203063964844	0.4828727111816406	2.668084716796875	1.583154296875	0.50183642578125	2.595510498046875	1.315157745361328	0.4656071166992187	2.519092529296875	1.449516845703125	0.2885840454101563	2.432245849609375	1.474320739746094	0.2516781463623047	2.350736572265625	1.504804016113281	0.18523876953125	2.396785888671875	1.475652709960938	0.23446337890625	2.870233642578125	1.614872192382812	0.4604028625488281	2.99836181640625	1.601066711425781	0.4265089111328125	3.0623544921875	1.324261566162109	0.4004288635253906	2.856780517578125	1.353340515136719	0.2841097106933594	2.76220166015625	1.383281585693359	0.2495447692871094
136	4.5	2.858642822265625	1.108837387084961	0.4790709228515625	2.841760986328125	1.287753601074219	0.4644873962402344	2.83096630859375	1.431488220214844	0.4635539245605469	2.858489013671875	1.648733825683594	0.4772883605957031	2.821963623046875	1.61648583984375	0.4862184143066406	2.684256103515625	1.578354370117188	0.5075412902832032	2.603628662109375	1.313827575683594	0.4685342102050781	2.5246591796875	1.434661193847656	0.2838533630371094	2.439287109375	1.467343505859375	0.2504773406982422	2.35634814453125	1.498559844970703	0.1866661834716797	2.405208740234375	1.471573181152344	0.2332999420166016	2.886427490234375	1.608995910644531	0.4658733520507812	3.01308740234375	1.582294189453125	0.4357275695800781	3.06489306640625	1.305380401611328	0.3955921936035156	2.865138671875	1.344957641601563	0.273626220703125	2.776156005859375	1.386189514160156	0.2367300262451172
137	4.533333000000001	2.873076904296875	1.093105934143066	0.4783204040527343	2.852398193359375	1.270876617431641	0.4649144287109375	2.837865234375	1.413574920654297	0.4614571533203125	2.859943115234375	1.630288818359375	0.4771658020019531	2.825062255859375	1.59702392578125	0.4875578002929687	2.691532470703125	1.555811828613281	0.5214903564453125	2.62353759765625	1.291085906982422	0.4707319030761719	2.549497802734375	1.4206787109375	0.2913926696777344	2.46265869140625	1.449149627685547	0.2592723388671875	2.3818359375	1.477744049072266	0.1924469299316406	2.4298935546875	1.455593505859375	0.2426444244384766	2.888154541015625	1.591728332519531	0.4635916442871094	3.00815966796875	1.563605285644531	0.4155292358398437	3.05250146484375	1.284766448974609	0.3928589172363281	2.8599384765625	1.329139068603516	0.2633355712890625	2.7820576171875	1.393886871337891	0.2384217681884766
138	4.566667000000001	2.877192626953125	1.086448455810547	0.4682168884277344	2.859858642578125	1.262522735595703	0.4597284851074219	2.84842724609375	1.403659606933594	0.4611295471191406	2.866562744140625	1.617747985839844	0.4784433288574219	2.8329619140625	1.5841767578125	0.4890336303710938	2.702774169921875	1.539702514648438	0.5239219970703125	2.6341103515625	1.280371551513672	0.4664007873535156	2.564764404296875	1.415107299804688	0.2930088500976563	2.47876513671875	1.440162811279297	0.259595703125	2.39616552734375	1.466332427978516	0.1963369140625	2.44356689453125	1.445251708984375	0.2465485687255859	2.89483203125	1.580355590820313	0.4640993041992187	3.010678955078125	1.553285034179688	0.4102936096191406	3.0735810546875	1.281176147460938	0.3979950561523438	2.8759072265625	1.328647613525391	0.2837588195800781	2.79041259765625	1.364814147949219	0.2392730407714844
139	4.6	2.8839765625	1.08088916015625	0.466418701171875	2.862363037109375	1.255615768432617	0.4537142639160156	2.848293701171875	1.396027648925781	0.4542546691894531	2.873787353515625	1.608313232421875	0.4749050598144531	2.8391884765625	1.575869567871094	0.4850135498046875	2.709669677734375	1.529800415039062	0.5182887573242188	2.655857177734375	1.266168243408203	0.4697267150878906	2.5709755859375	1.391843566894531	0.2975006103515625	2.487704833984375	1.422231536865235	0.2625792541503906	2.410380126953125	1.460543609619141	0.1994698638916016	2.457145263671875	1.433145111083984	0.2464441375732422	2.900617431640625	1.570335266113281	0.4599277954101563	3.020940185546875	1.550165100097656	0.4146936950683594	3.08388720703125	1.279225952148437	0.3991701049804687	2.883786376953125	1.321949951171875	0.2890013732910156	2.80174169921875	1.367491546630859	0.2475557250976562
140	4.633333	2.8851162109375	1.073956451416016	0.4636138305664063	2.863558837890625	1.246412002563477	0.4532548522949219	2.849568115234375	1.384884918212891	0.45504443359375	2.87456005859375	1.594725708007813	0.4702898864746094	2.840964111328125	1.5628115234375	0.4821585388183594	2.714124267578125	1.517548767089844	0.5185623779296875	2.66583984375	1.256466796875	0.4713023986816406	2.57003662109375	1.367595947265625	0.2989511108398438	2.49315625	1.408926422119141	0.2641377563476562	2.418788818359375	1.447599365234375	0.2001558837890625	2.460150390625	1.420833770751953	0.2512586059570313	2.900616455078125	1.557070922851562	0.4552912902832031	3.015202392578125	1.53495458984375	0.4018834838867187	3.083849853515625	1.268895843505859	0.3992758483886719	2.888929931640625	1.313831207275391	0.2873599548339844	2.799405517578125	1.343971313476563	0.2511002960205078
141	4.666667	2.8919306640625	1.06529549407959	0.4594522399902344	2.8708310546875	1.238759750366211	0.451138916015625	2.85740673828125	1.377943267822266	0.4538843383789062	2.884538818359375	1.588277893066406	0.4724484252929688	2.85072607421875	1.556278198242187	0.4843970031738281	2.7245478515625	1.508013488769531	0.5217975463867187	2.65934765625	1.251320663452149	0.4644822387695313	2.553591796875	1.352285064697266	0.2902785034179687	2.478798828125	1.388028961181641	0.2450676727294922	2.4048271484375	1.412286163330078	0.1731903839111328	2.44885107421875	1.410527130126953	0.2342853240966797	2.91013916015625	1.550504760742188	0.4562653198242188	3.018727294921875	1.517058715820312	0.3952763671875	3.09090087890625	1.251231994628906	0.4142244262695313	2.9045537109375	1.303094635009766	0.2892129516601563	2.8186298828125	1.3392177734375	0.2486130523681641
142	4.700000000000001	2.894471923828125	1.058973457336426	0.4583991088867188	2.874497802734375	1.232218170166016	0.4496814880371094	2.863259521484375	1.371281066894531	0.4542879943847656	2.88720751953125	1.582044677734375	0.4667633056640625	2.854714111328125	1.549787414550781	0.4810796813964844	2.7313154296875	1.501725860595703	0.5262230834960937	2.673373291015625	1.244574569702148	0.4656736755371094	2.56312646484375	1.335965576171875	0.2895394592285156	2.494199462890625	1.391643310546875	0.2574300231933594	2.404523193359375	1.433911773681641	0.2206096496582031	2.486013916015625	1.412966369628906	0.2233314208984375	2.91263818359375	1.544445373535156	0.4501860656738281	3.020098876953125	1.511544281005859	0.3874434204101562	3.074572509765625	1.241601196289063	0.3978194885253906	2.8860498046875	1.289704864501953	0.2753940734863281	2.801517822265625	1.336378234863281	0.244200439453125
143	4.733333	2.8915244140625	1.053913223266602	0.4589392395019531	2.8721640625	1.226455154418945	0.4507152404785156	2.861567138671875	1.364905364990234	0.4561163635253906	2.887760009765625	1.574281677246094	0.4708783264160156	2.854866455078125	1.542425659179687	0.4844339294433594	2.73083837890625	1.494659423828125	0.5260706787109375	2.67262109375	1.239386825561523	0.4633341979980469	2.56702978515625	1.329790679931641	0.2851716918945312	2.50640380859375	1.386507507324219	0.2414747009277344	2.421769775390625	1.427099395751953	0.1938037414550781	2.48029931640625	1.401836761474609	0.2244889068603516	2.912820068359375	1.53671240234375	0.4543054504394531	3.01511279296875	1.499592010498047	0.3866629638671875	3.0540390625	1.228233276367187	0.3763093872070313	2.8605576171875	1.286915771484375	0.2691338195800781	2.77669970703125	1.339450469970703	0.2488347473144531
144	4.766667	2.891578857421875	1.05379666519165	0.4588961181640625	2.8722255859375	1.226317687988281	0.4506576232910156	2.861624755859375	1.364752105712891	0.4560256652832032	2.887794189453125	1.574109558105469	0.4707328186035156	2.85490087890625	1.542259399414063	0.4842819213867188	2.7308818359375	1.494428619384766	0.52581591796875	2.673047119140625	1.239114669799805	0.4630321044921875	2.56756298828125	1.329349945068359	0.2847550354003906	2.507099609375	1.386046752929687	0.2408319244384766	2.422854736328125	1.426984375	0.19279638671875	2.480978271484375	1.401306427001953	0.2238223876953125	2.912861328125	1.536541320800781	0.4541847229003906	3.015249755859375	1.499493072509765	0.3866765441894531	3.054326416015625	1.228220886230469	0.3755223999023438	2.860703857421875	1.284910278320313	0.2675901489257813	2.776471923828125	1.336683837890625	0.2469485473632813
145	4.800000000000001	2.8919296875	1.053285053253174	0.4588409729003906	2.872669921875	1.225686065673828	0.4505728454589844	2.862128662109375	1.364024353027344	0.4558865966796875	2.888463134765625	1.573214050292969	0.4704443664550781	2.85554833984375	1.541429748535156	0.4839722900390625	2.731557373046875	1.4936171875	0.5252661132812499	2.674298583984375	1.238366897583008	0.4625465087890625	2.569216796875	1.32829623413086	0.28408837890625	2.50945947265625	1.385216888427734	0.2396389465332031	2.426794677734375	1.427952880859375	0.1906048126220703	2.48301513671875	1.400362365722656	0.2230038757324219	2.913494384765625	1.53563623046875	0.4539665832519531	3.016355224609375	1.498844116210937	0.3872204895019531	3.05597119140625	1.227935974121094	0.3742423400878906	2.862604736328125	1.278739379882813	0.2633191833496094	2.77758544921875	1.328621307373047	0.2416363983154297
146	4.833333	2.8930341796875	1.049017230987549	0.4576612854003906	2.87479248046875	1.220610916137695	0.4517854309082031	2.862262451171875	1.358074188232422	0.4521903991699219	2.88850146484375	1.5660068359375	0.46713671875	2.85591015625	1.534349731445313	0.4807699279785156	2.731670166015625	1.489159729003906	0.5215467529296876	2.68132958984375	1.233085662841797	0.4630841979980469	2.57738232421875	1.328957763671875	0.2887591247558594	2.509565673828125	1.374229461669922	0.2436356964111328	2.441965087890625	1.427748352050781	0.1844599914550781	2.4855498046875	1.3995	0.2270854187011719	2.913252685546875	1.528712585449219	0.4504062805175781	3.01795458984375	1.4952578125	0.3862398071289063	3.05793359375	1.225820953369141	0.378276611328125	2.869111328125	1.276216186523437	0.2621908874511719	2.78414306640625	1.325039978027344	0.2406242065429688
147	4.866667	2.893046142578125	1.049010311126709	0.4576611633300781	2.874809814453125	1.220601333618164	0.4517847595214844	2.8622841796875	1.358062438964844	0.4521903991699219	2.88853466796875	1.565989624023437	0.4671388549804688	2.855941650390625	1.534334899902344	0.4807703247070312	2.731701171875	1.489145416259765	0.5215374145507813	2.681382568359375	1.233076812744141	0.4630545654296875	2.577451904296875	1.328956420898437	0.2887291870117187	2.50965576171875	1.374244506835937	0.2435947113037109	2.442117919921875	1.427803741455078	0.1843871154785156	2.485654052734375	1.399520568847656	0.2270338134765625	2.913283447265625	1.528694702148437	0.450409423828125	3.01798876953125	1.495243560791016	0.3862510986328125	3.057998291015625	1.225817687988281	0.378240966796875	2.869166259765625	1.276036346435547	0.2621024780273438	2.784166748046875	1.324787994384766	0.2405054473876953
148	4.9	2.8984833984375	1.044634006500244	0.459453125	2.881482666015625	1.217497528076172	0.4530266418457031	2.870177001953125	1.355993865966797	0.4534696655273437	2.896600830078125	1.56518408203125	0.4702659606933594	2.8638017578125	1.533199645996094	0.4837444458007812	2.7381650390625	1.484678253173828	0.5192220458984375	2.687251708984375	1.227498565673828	0.4579590759277344	2.58490478515625	1.336879302978516	0.2887745971679688	2.516369384765625	1.365823486328125	0.2316208190917969	2.451151123046875	1.420573699951172	0.1697194366455078	2.478887939453125	1.396167877197266	0.2262158355712891	2.92150537109375	1.527784301757813	0.4530885314941406	3.028033935546875	1.497610961914063	0.3886069946289062	3.067951416015625	1.226944717407227	0.3685639343261718	2.87298486328125	1.274612976074219	0.2586585388183594	2.786272705078125	1.323030242919922	0.2402062683105469
149	4.933333000000001	2.899682861328125	1.043501846313477	0.4594906311035156	2.883428466796875	1.216503829956055	0.452684326171875	2.8738623046875	1.355167327880859	0.4555328674316406	2.898166748046875	1.565023071289062	0.4678750915527344	2.86578271484375	1.532963012695312	0.482227294921875	2.74058251953125	1.484071868896484	0.5189715576171875	2.688138916015625	1.226948318481445	0.4582155456542969	2.5855654296875	1.339855834960938	0.29136083984375	2.517554931640625	1.3668232421875	0.2325648803710937	2.448478515625	1.416188110351563	0.1702381134033203	2.48142138671875	1.399008270263672	0.2254841003417969	2.923371826171875	1.527525756835937	0.4512959594726563	3.0286064453125	1.495457763671875	0.3854989318847656	3.07451025390625	1.225285446166992	0.3704947509765625	2.88046240234375	1.27644091796875	0.26031005859375	2.79301123046875	1.322263092041016	0.2387271575927734
150	4.966667000000001	2.895140380859375	1.040937400817871	0.4622740783691406	2.882843994140625	1.215060836791992	0.4568291931152344	2.877572998046875	1.354395050048828	0.4639920654296875	2.902474365234375	1.565327026367187	0.4713762817382813	2.869209716796875	1.533679626464844	0.4853074035644531	2.741201904296875	1.486166839599609	0.5159464111328125	2.692828369140625	1.227556533813477	0.4530360412597656	2.599055419921875	1.346091156005859	0.2836108093261719	2.52130712890625	1.367120391845703	0.2346395111083984	2.436508056640625	1.388429840087891	0.1751140441894531	2.48079052734375	1.405571075439453	0.2396772003173828	2.928285400390625	1.527111145019531	0.4569046325683594	3.036208251953125	1.498615661621094	0.3927667846679688	3.083097900390625	1.227003662109375	0.3933279113769531	2.904291748046875	1.279993530273438	0.2588569030761719	2.81380126953125	1.319875671386719	0.2360132598876953
151	5	2.89525146484375	1.040928916931152	0.462232666015625	2.88299072265625	1.215040954589844	0.4567673950195312	2.87774609375	1.354366363525391	0.4639145812988281	2.90281884765625	1.565262573242188	0.4712785034179687	2.869519775390625	1.533648254394531	0.4851896057128906	2.7414345703125	1.486266387939453	0.5156601562499999	2.692992919921875	1.227764663696289	0.452445068359375	2.599642822265625	1.346622833251953	0.2830360412597656	2.522154541015625	1.367936309814453	0.2337900238037109	2.43769384765625	1.389866973876953	0.1740235748291016	2.481830810546875	1.406457733154297	0.2385217132568359	2.928606201171875	1.527025024414062	0.4568340148925781	3.036391845703125	1.498236236572266	0.3926160888671875	3.082321044921875	1.226481018066406	0.3929139404296875	2.9035654296875	1.280063568115234	0.2586401672363281	2.81317919921875	1.320219329833984	0.2358986511230469
152	5.033333000000001	2.899201416015625	1.040732135772705	0.4609837951660156	2.885883544921875	1.21514958190918	0.4556259765625	2.8795224609375	1.354759399414063	0.4622124633789063	2.9052060546875	1.565974182128906	0.4714166870117187	2.872158935546875	1.534176635742188	0.4858606872558594	2.7443984375	1.486495330810547	0.5185406494140625	2.69721826171875	1.227984313964844	0.4519866638183594	2.604758544921875	1.351045867919922	0.2844407348632813	2.52994482421875	1.374502777099609	0.2317613372802734	2.448968505859375	1.406064270019531	0.1710831909179688	2.48408984375	1.396542907714844	0.2344672698974609	2.93059033203125	1.527790588378906	0.4558121337890625	3.034526123046875	1.492732452392578	0.3879102783203125	3.07904248046875	1.220791519165039	0.3690289001464844	2.88202197265625	1.278182403564453	0.2642786254882812	2.794980712890625	1.324440948486328	0.2392188568115234
153	5.066667000000001	2.902138427734375	1.04289331817627	0.4594622497558594	2.889757568359375	1.216328216552734	0.4548529663085937	2.883739013671875	1.355095458984375	0.4614532165527344	2.9085654296875	1.565025512695313	0.4722325134277344	2.87515673828125	1.533348571777344	0.4850398559570313	2.7471220703125	1.4859521484375	0.5130626831054688	2.694943359375	1.228318786621094	0.453985595703125	2.621430908203125	1.348909362792969	0.277385986328125	2.545665771484375	1.380588775634766	0.2318913726806641	2.463196044921875	1.415839599609375	0.1766253967285156	2.496781494140625	1.402534973144531	0.2504578552246094	2.934507080078125	1.527143371582031	0.4577667236328125	3.03919921875	1.490605865478516	0.3933918762207032	3.090642333984375	1.220954208374023	0.39205859375	2.906216064453125	1.265961883544922	0.2640051879882813	2.834521484375	1.336889343261719	0.2571405334472656
154	5.1	2.9021455078125	1.042883838653564	0.459451904296875	2.88977001953125	1.216318328857422	0.4548372192382812	2.883753173828125	1.355085601806641	0.4614268493652344	2.908593505859375	1.565014770507812	0.4721761779785156	2.875180908203125	1.53334228515625	0.4849851989746094	2.74714111328125	1.485953216552734	0.5129937744140625	2.69498876953125	1.228315628051758	0.4539163208007813	2.62150830078125	1.348899108886719	0.2772996520996094	2.5457685546875	1.380584136962891	0.2317677764892578	2.46333740234375	1.415873687744141	0.1764696502685547	2.496914794921875	1.402519561767578	0.250194076538086	2.934533447265625	1.527128784179687	0.4577186279296875	3.039237060546875	1.490577606201172	0.3933717346191406	3.0908095703125	1.220951171875	0.3921461791992187	2.906353271484375	1.265741119384766	0.2640613708496094	2.834517333984375	1.336524383544922	0.2571934814453125
155	5.133333	2.903592041015625	1.041783927917481	0.4599398193359375	2.891748291015625	1.216139495849609	0.4535401611328125	2.887676025390625	1.355609893798828	0.4622861022949219	2.91326513671875	1.5665830078125	0.4733693237304687	2.88008349609375	1.534707641601563	0.4871986083984375	2.751349365234375	1.486711853027344	0.5147373657226563	2.700090576171875	1.227611572265625	0.4546410827636719	2.61317724609375	1.347702117919922	0.2822739562988281	2.540434326171875	1.378143371582031	0.2304022064208984	2.462040283203125	1.411132354736328	0.16728173828125	2.49699560546875	1.396469268798828	0.2289811553955078	2.93879443359375	1.528542785644531	0.4577645263671875	3.039922119140625	1.491584014892578	0.3868815002441406	3.085802734375	1.220875061035156	0.3588441467285156	2.883741455078125	1.272603210449219	0.2613848571777344	2.8275498046875	1.357216552734375	0.2580059204101562
156	5.166667	2.90620361328125	1.041419048309326	0.45808203125	2.894440185546875	1.214868957519531	0.4533815002441406	2.889958740234375	1.353543518066406	0.4623126831054687	2.917001220703125	1.563316223144531	0.4696748657226563	2.88365625	1.532133728027344	0.4837720336914063	2.75468994140625	1.485934020996094	0.5093092346191406	2.702005126953125	1.228747039794922	0.4489299926757813	2.61920654296875	1.346854248046875	0.2748217163085938	2.544877197265625	1.380319519042969	0.2282778625488281	2.465483154296875	1.415840759277344	0.168865951538086	2.496843017578125	1.39514599609375	0.2349287567138672	2.942194580078125	1.525009155273438	0.4550303344726562	3.044811279296875	1.486234130859375	0.3886902160644531	3.08988330078125	1.217104110717773	0.3590978393554687	2.88960791015625	1.273634063720703	0.2636247253417969	2.82968408203125	1.354897857666016	0.2591239318847656
157	5.200000000000001	2.906519287109375	1.041351490020752	0.4570475463867187	2.8948759765625	1.214769546508789	0.452084228515625	2.89035986328125	1.353450286865234	0.4604801330566407	2.91791650390625	1.563153076171875	0.4666988525390625	2.884480712890625	1.53214013671875	0.4809235229492188	2.755258056640625	1.486740753173828	0.5064578552246094	2.700509765625	1.229712509155273	0.4474801330566406	2.618916015625	1.348010070800781	0.272987548828125	2.545442626953125	1.382339233398437	0.2257545928955078	2.46712646484375	1.418385650634766	0.1652729797363281	2.498173095703125	1.397394348144531	0.2306662750244141	2.94302783203125	1.524708251953125	0.4523063049316406	3.045240234375	1.486452453613281	0.3850928039550781	3.083255126953125	1.216734313964844	0.35167236328125	2.884956787109375	1.277357177734375	0.2546976776123047	2.837138671875	1.361038299560547	0.2243333435058594
158	5.233333	2.910291748046875	1.038903106689453	0.46099365234375	2.902303955078125	1.212515487670899	0.4541517944335938	2.900849609375	1.351275604248047	0.4629934692382813	2.92511962890625	1.561523620605469	0.4655396728515625	2.89109033203125	1.530385803222656	0.478026123046875	2.761478271484375	1.483092132568359	0.4976999816894531	2.681128662109375	1.233085418701172	0.4375108032226562	2.60019921875	1.340815643310547	0.2559225616455078	2.526779296875	1.385824554443359	0.2185494842529297	2.442065185546875	1.423586761474609	0.1686007385253906	2.487950927734375	1.401717193603516	0.2187776489257812	2.951765869140625	1.523085021972656	0.4541571960449219	3.066371826171875	1.489857360839844	0.4072574462890625	3.10192431640625	1.219947845458984	0.3720536499023437	2.90410205078125	1.2642939453125	0.2656014709472656	2.8735380859375	1.358582183837891	0.28541845703125
159	5.266667	2.9160634765625	1.037307559967041	0.4591764526367187	2.901864013671875	1.209878723144531	0.4485145874023437	2.895965576171875	1.348234008789063	0.4561394653320313	2.920903076171875	1.557789794921875	0.4619352111816406	2.88666259765625	1.526696472167969	0.4734447021484375	2.75655908203125	1.480314636230469	0.4890943603515625	2.69095556640625	1.225252746582031	0.4357273254394531	2.627864013671875	1.348442474365234	0.2576538391113281	2.551286376953125	1.382065368652344	0.2155474090576172	2.46765869140625	1.424643218994141	0.16828466796875	2.5031123046875	1.394965942382812	0.2247719116210938	2.947508544921875	1.519506652832031	0.4504587707519531	3.06129150390625	1.48860546875	0.40093896484375	3.1011494140625	1.219354873657227	0.3712414855957031	2.9028603515625	1.264529968261719	0.267303466796875	2.873158447265625	1.359039123535156	0.2860214233398438
160	5.300000000000001	2.916046875	1.035626972198486	0.4592799377441406	2.904677978515625	1.208519668579102	0.4485125427246094	2.89914892578125	1.347177520751953	0.4506822509765625	2.92645556640625	1.556575744628906	0.4567210388183593	2.892222900390625	1.525759399414063	0.4691009826660156	2.76158984375	1.480731109619141	0.4851259765625	2.694656005859375	1.224760238647461	0.4371112060546875	2.6292314453125	1.353131469726562	0.2633984985351562	2.552035888671875	1.380683074951172	0.2179967956542969	2.467673583984375	1.416575469970703	0.1665187835693359	2.504509033203125	1.391885162353516	0.2230475006103516	2.952326416015625	1.518051574707031	0.4442757873535156	3.06362255859375	1.490688751220703	0.3873516845703125	3.10163720703125	1.222323471069336	0.3473093566894531	2.89467822265625	1.275031097412109	0.2659259033203125	2.86870947265625	1.369844818115234	0.2886053466796875
161	5.333333	2.917489013671875	1.034859840393066	0.4590615844726563	2.9063681640625	1.20759716796875	0.4481168212890625	2.901060791015625	1.346136749267578	0.4502312622070312	2.928859375	1.555282653808594	0.4559664611816406	2.894602294921875	1.524593078613281	0.46842431640625	2.763947265625	1.48014697265625	0.4847815551757813	2.6977255859375	1.22409001159668	0.437630859375	2.632612548828125	1.351499084472656	0.2633633117675781	2.555969482421875	1.379266784667969	0.2173392333984375	2.472039306640625	1.416275512695313	0.1661438903808594	2.510454833984375	1.394454315185547	0.2211724090576172	2.954594482421875	1.516716003417969	0.4435409851074218	3.065739501953125	1.491449798583984	0.3856259155273438	3.113942626953125	1.225594192504883	0.3417210083007812	2.918298095703125	1.231285568237305	0.2241280059814453	2.89068701171875	1.325019104003906	0.2488527221679687
162	5.366667	2.91840478515625	1.035359153747559	0.4583941345214844	2.907075927734375	1.208199813842773	0.4473559875488281	2.901577880859375	1.346831848144531	0.4493327941894531	2.928843505859375	1.556204895019531	0.4548107604980469	2.894630126953125	1.525421325683594	0.4672862854003906	2.763884765625	1.480911041259766	0.4835795288085937	2.69959521484375	1.2240029296875	0.4373133239746094	2.634887451171875	1.350559844970703	0.2620708312988281	2.5590224609375	1.379142669677734	0.2151314392089844	2.47567236328125	1.418585784912109	0.1646591796875	2.513433837890625	1.392635620117187	0.2172882385253906	2.954709228515625	1.517661437988281	0.442454833984375	3.06756689453125	1.495706451416016	0.3863306274414062	3.132829833984375	1.231799240112305	0.3527183532714844	2.95219970703125	1.209053359985352	0.2146380310058594	2.911232421875	1.299570831298828	0.2320230712890625
163	5.4	2.918929443359375	1.035040596008301	0.4581276245117187	2.907726318359375	1.207792663574219	0.4469350891113281	2.902271728515625	1.346360809326172	0.44864306640625	2.930005859375	1.555581665039063	0.4534899597167969	2.895701904296875	1.524936767578125	0.4659664306640625	2.764828369140625	1.480877258300781	0.4818604736328125	2.69997509765625	1.224289321899414	0.4353825988769531	2.636546142578125	1.351207672119141	0.2600787048339844	2.561290283203125	1.380817016601563	0.2128889312744141	2.478667236328125	1.421550964355469	0.1623550720214844	2.515444580078125	1.395006408691406	0.2156371459960937	2.955802001953125	1.516954833984375	0.4413429565429687	3.069330810546875	1.493496826171875	0.3873666076660156	3.1368955078125	1.229152893066406	0.3645937194824219	2.9617646484375	1.197793258666992	0.2213995208740234	2.9187744140625	1.288177368164062	0.2334984283447266
164	5.433333000000001	2.926260498046875	1.032256771087646	0.451734619140625	2.915880859375	1.205395156860352	0.4398179626464844	2.911174072265625	1.344303192138672	0.4407875671386719	2.93630078125	1.554279113769531	0.4472019958496094	2.90238818359375	1.523026428222656	0.4596418151855469	2.7707646484375	1.481146850585938	0.4777583312988281	2.702671875	1.22449284362793	0.4328843078613281	2.64193505859375	1.352987335205078	0.2571365966796875	2.566104736328125	1.37754263305664	0.2076148071289063	2.480561279296875	1.4218720703125	0.1651256408691406	2.517264404296875	1.395585968017578	0.2163721618652344	2.96258056640625	1.516003234863281	0.4345731811523437	3.073925537109375	1.500796844482422	0.3729644470214844	3.16981982421875	1.244005081176758	0.3605606079101563	3.0150498046875	1.215873596191406	0.19429736328125	2.934470703125	1.276803558349609	0.196082763671875
165	5.466667000000001	2.9262783203125	1.032245429992676	0.4517333679199219	2.915901611328125	1.205379470825195	0.4398140563964844	2.911197021484375	1.344284118652344	0.4407822265625	2.936345458984375	1.554252197265625	0.447195556640625	2.902428955078125	1.523004150390625	0.4596317443847656	2.77079931640625	1.481144622802734	0.4777257995605469	2.702678466796875	1.22451106262207	0.4328179016113281	2.641999755859375	1.353037292480469	0.25708056640625	2.5661953125	1.377629943847656	0.2075415649414062	2.48068408203125	1.421997192382813	0.1650333557128906	2.517365478515625	1.395696624755859	0.2162844848632813	2.962621826171875	1.515974182128906	0.4345707397460937	3.07397802734375	1.500685821533203	0.3730089416503906	3.169757568359375	1.243849105834961	0.3608027038574219	3.015091552734375	1.215617034912109	0.1944674072265625	2.93452734375	1.276565368652344	0.1961517639160156
166	5.5	2.9273896484375	1.031368869781494	0.4514096984863281	2.9170322265625	1.204308883666992	0.439415771484375	2.912439453125	1.343064178466797	0.4405992736816406	2.938831298828125	1.55266015625	0.446576904296875	2.904813232421875	1.521668090820313	0.4591758422851562	2.773257568359375	1.480414947509766	0.4780148620605469	2.705628662109375	1.22409245300293	0.43235009765625	2.643825927734375	1.351113189697266	0.2562265930175781	2.568475830078125	1.376911834716797	0.2068020477294922	2.483970947265625	1.422293518066406	0.1636412963867188	2.520103759765625	1.396716827392578	0.2160731048583984	2.964803955078125	1.514248413085937	0.4339288635253906	3.07146875	1.490929626464844	0.3670945434570312	3.168806884765625	1.235035415649414	0.3800374755859375	2.992618408203125	1.288665405273437	0.2445624542236328	2.8965234375	1.319311676025391	0.2480930328369141
167	5.533333000000001	2.928109375	1.030496002197266	0.4508610229492188	2.91800634765625	1.203306686401367	0.4387617492675781	2.913549560546875	1.34195913696289	0.4397030029296875	2.940475341796875	1.551337280273438	0.4450316162109375	2.90633642578125	1.5205107421875	0.4575678100585938	2.7746630859375	1.479670104980469	0.4756607971191406	2.70777294921875	1.223403396606445	0.4298396606445313	2.647564453125	1.35007568359375	0.2531413421630859	2.573030517578125	1.376532440185547	0.2029716339111328	2.489408447265625	1.423408477783203	0.1598898162841797	2.52499658203125	1.395954498291016	0.2107508697509766	2.966382080078125	1.512837280273438	0.4326631469726562	3.073878173828125	1.487428619384766	0.3681558227539062	3.160686279296875	1.227876342773437	0.3580087280273437	2.987879638671875	1.272252349853516	0.2153253173828125	2.892596435546875	1.304052978515625	0.2242526092529297
168	5.566667000000001	2.929765625	1.027474220275879	0.4465111389160156	2.9202421875	1.200995849609375	0.4368047180175781	2.916217041015625	1.340066619873047	0.4390706176757813	2.94126318359375	1.550303466796875	0.4450924377441406	2.90739501953125	1.519009582519531	0.4577546691894531	2.775787841796875	1.478589233398437	0.4800322875976563	2.710490234375	1.222296478271484	0.4277346801757813	2.646551025390625	1.344989074707031	0.2486807250976563	2.572494384765625	1.367430725097656	0.1954134979248047	2.492745361328125	1.421963897705078	0.1532316284179688	2.522265625	1.389015563964844	0.2046140747070312	2.96753515625	1.5119853515625	0.4323699340820312	3.071379150390625	1.480528289794922	0.3638980102539062	3.14537939453125	1.215997817993164	0.3609597778320313	2.991638671875	1.207026840209961	0.1912840576171875	2.9449599609375	1.296289428710937	0.2004969482421875
169	5.6	2.93424951171875	1.023729114532471	0.4460366516113281	2.92600537109375	1.199044906616211	0.4388821105957031	2.92142431640625	1.339396667480469	0.4382622985839844	2.947611083984375	1.551463500976562	0.4441358642578125	2.91330224609375	1.520039794921875	0.456957763671875	2.7808037109375	1.47911279296875	0.4810259094238281	2.717027099609375	1.220041488647461	0.4277037658691406	2.6357783203125	1.341420379638672	0.252163345336914	2.554958251953125	1.354052886962891	0.2042345733642578	2.49200341796875	1.423833892822266	0.1543766784667969	2.517982177734375	1.388023468017578	0.196242431640625	2.973953857421875	1.512668029785156	0.4313203125	3.074831787109375	1.476102935791016	0.3588461303710938	3.151874267578125	1.209967590332031	0.36847119140625	3.004650146484375	1.188727874755859	0.1914085540771484	2.95617333984375	1.278517639160156	0.194335205078125
170	5.633333	2.93424951171875	1.023729114532471	0.4460366516113281	2.92600537109375	1.199044906616211	0.4388821105957031	2.92142431640625	1.339396667480469	0.4382622985839844	2.947611083984375	1.551463500976562	0.4441358642578125	2.91330224609375	1.520039794921875	0.456957763671875	2.7808037109375	1.47911279296875	0.4810259094238281	2.717027099609375	1.220041488647461	0.4277037658691406	2.6357783203125	1.341420379638672	0.252163345336914	2.554958251953125	1.354052886962891	0.2042345733642578	2.49200341796875	1.423833892822266	0.1543766784667969	2.517982177734375	1.388023468017578	0.196242431640625	2.973953857421875	1.512668029785156	0.4313203125	3.074831787109375	1.476102935791016	0.3588461303710938	3.151874267578125	1.209967590332031	0.36847119140625	3.004650146484375	1.188727874755859	0.1914085540771484	2.95617333984375	1.278517639160156	0.194335205078125
171	5.666667	2.935931396484375	1.023915872573853	0.4437071533203125	2.924622314453125	1.198791732788086	0.4345761413574219	2.91877734375	1.338956115722656	0.4350023803710937	2.949914794921875	1.550122619628906	0.4413281860351562	2.91520849609375	1.51945458984375	0.4547160034179688	2.7828818359375	1.478966857910156	0.4796309814453125	2.71997412109375	1.2205439453125	0.4235934143066406	2.636648681640625	1.347321655273438	0.2532166290283203	2.5530146484375	1.34743798828125	0.2087650756835938	2.50342724609375	1.420196563720703	0.149241455078125	2.52405810546875	1.398569854736328	0.1874284820556641	2.97505615234375	1.510843170166016	0.4277795104980469	3.074777587890625	1.474793273925781	0.35369677734375	3.15515234375	1.209940963745117	0.3634434509277344	3.007274658203125	1.179591247558594	0.1885691070556641	2.961604736328125	1.270734893798828	0.1912044982910156
172	5.700000000000001	2.93914892578125	1.023562799453735	0.44551953125	2.927677490234375	1.199409088134766	0.4348365783691406	2.922185302734375	1.340439300537109	0.4353373107910156	2.95308447265625	1.553020385742188	0.4385674133300781	2.918149658203125	1.522312194824219	0.4523212890625	2.785914306640625	1.479356292724609	0.4783915710449219	2.719456298828125	1.220612075805664	0.4199622192382813	2.6438330078125	1.350578643798828	0.246563232421875	2.55727294921875	1.353347442626953	0.2068204956054688	2.502612548828125	1.42540283203125	0.1497805480957031	2.52869482421875	1.40377490234375	0.1860302886962891	2.978526611328125	1.513344116210937	0.4256937255859375	3.07929345703125	1.473451538085937	0.3536487121582031	3.15470263671875	1.205885406494141	0.37255126953125	3.00657958984375	1.171626358032227	0.196751953125	2.96332861328125	1.264571807861328	0.1926382751464844
173	5.733333	2.953477783203125	1.01988256072998	0.4428094177246094	2.943842529296875	1.197882110595703	0.4329651489257813	2.939543701171875	1.340541778564453	0.4338970336914063	2.961844970703125	1.556646057128906	0.435608642578125	2.9277919921875	1.524259399414063	0.4496572265625	2.7942841796875	1.481521911621094	0.4781773681640625	2.7221015625	1.221023803710938	0.419838134765625	2.649681396484375	1.354362060546875	0.24420556640625	2.561284423828125	1.353544494628906	0.2058556365966797	2.505350830078125	1.425598602294922	0.1477875823974609	2.531064208984375	1.402601501464844	0.1830716400146484	2.989253662109375	1.517527648925781	0.4229668884277344	3.091740478515625	1.47995751953125	0.3494519958496094	3.1643310546875	1.208058898925781	0.36344091796875	3.016695556640625	1.169672882080078	0.1846299743652344	2.97251611328125	1.263533294677734	0.1828267669677734
174	5.766667	2.95815576171875	1.017421937942505	0.4455726318359375	2.94632666015625	1.19498405456543	0.4297929992675781	2.94166064453125	1.337729339599609	0.4308069763183594	2.962111328125	1.554172607421875	0.4306734924316406	2.92799365234375	1.521622192382813	0.4442981262207031	2.793150146484375	1.482901336669922	0.4727619323730469	2.72226513671875	1.221256973266602	0.4171268920898438	2.652210205078125	1.351025390625	0.2376921844482422	2.56129345703125	1.355936096191406	0.2059407806396484	2.506482177734375	1.429709503173828	0.1488314971923828	2.535822998046875	1.405697875976562	0.1791382141113281	2.990151611328125	1.515133361816406	0.4190838623046875	3.10110205078125	1.491595855712891	0.3521575927734375	3.1876767578125	1.223574905395508	0.3652833557128906	3.050004638671875	1.183421646118164	0.1788621978759766	2.981009521484375	1.260495178222656	0.1699791870117187
175	5.800000000000001	2.95882177734375	1.014654163360596	0.4453455200195313	2.9469541015625	1.191843444824219	0.4290549926757812	2.942087646484375	1.334328002929688	0.4291798095703125	2.963093994140625	1.550312255859375	0.4268936767578125	2.9290322265625	1.518045166015625	0.4410043640136719	2.794226318359375	1.480680541992188	0.470154541015625	2.723036865234375	1.219927993774414	0.4132155151367187	2.6543447265625	1.351695739746094	0.2352584228515625	2.564333740234375	1.357404266357422	0.2016419525146484	2.51067431640625	1.431435455322266	0.1441429748535156	2.536068359375	1.402779937744141	0.1781760864257813	2.99090576171875	1.511158233642578	0.4155221252441406	3.09643212890625	1.480932250976563	0.3431947326660156	3.190384521484375	1.215928817749024	0.355940185546875	3.043287841796875	1.167826873779297	0.1793949890136719	2.9820498046875	1.251058258056641	0.1714442596435547
176	5.833333	2.957455322265625	1.011356091499329	0.4454920654296875	2.945630615234375	1.188078170776367	0.4289321899414062	2.93908203125	1.330100463867188	0.4255197143554688	2.96161376953125	1.545299987792969	0.4188930053710938	2.926983154296875	1.513666870117187	0.4326278076171875	2.79202490234375	1.481315795898438	0.4651394653320313	2.724709228515625	1.220423675537109	0.4074515380859375	2.6508515625	1.347837219238281	0.2291410827636719	2.560546630859375	1.354976318359375	0.1973160095214844	2.50301171875	1.420211730957031	0.1337363739013672	2.53214453125	1.400000823974609	0.1732923889160156	2.989425537109375	1.505813598632812	0.4093482666015625	3.10230419921875	1.477034881591797	0.3491380920410156	3.18871240234375	1.210723220825195	0.3700107727050782	3.062103759765625	1.167618698120117	0.1777642974853516	2.994935791015625	1.245124313354492	0.1647680511474609
177	5.866667	2.960128173828125	1.014185237884522	0.4384113159179687	2.9450517578125	1.190392532348633	0.4255221862792969	2.93530859375	1.331789794921875	0.42278955078125	2.958400146484375	1.546142272949219	0.41369921875	2.92413134765625	1.514870544433594	0.4285662536621094	2.791135498046875	1.478482177734375	0.4628511657714844	2.73608203125	1.214435791015625	0.411012939453125	2.650324462890625	1.34093359375	0.2384273834228516	2.567280029296875	1.357634216308594	0.1938788604736328	2.505677978515625	1.418025482177734	0.1299089202880859	2.5396494140625	1.397738494873047	0.1748246612548828	2.98571533203125	1.506589294433594	0.4038129577636719	3.0942822265625	1.470607238769531	0.3405379028320312	3.189099609375	1.208518081665039	0.3658146667480469	3.006643310546875	1.268362457275391	0.2330584564208984	2.919749267578125	1.305757293701172	0.1921895751953125
178	5.9	2.9603251953125	1.014092269897461	0.4377627868652344	2.9453681640625	1.190333282470703	0.424558349609375	2.9355810546875	1.331750671386719	0.4211707458496094	2.959894775390625	1.545945495605469	0.4103662414550781	2.925323974609375	1.51497998046875	0.4252177124023437	2.791867919921875	1.479254669189453	0.4585539855957032	2.7361533203125	1.215058959960937	0.4078117980957031	2.65246728515625	1.340969635009766	0.2337056121826172	2.569860107421875	1.358467834472656	0.1885994873046875	2.51156396484375	1.421406127929687	0.1239428558349609	2.539368896484375	1.396885375976562	0.1733986206054688	2.987090576171875	1.506152618408203	0.401068115234375	3.0962685546875	1.463829986572266	0.3429035034179688	3.1692490234375	1.196965423583984	0.3855455017089844	3.001762451171875	1.277327362060547	0.2440722808837891	2.91748974609375	1.314605773925781	0.1978851013183594
179	5.933333000000001	2.952723876953125	1.008943735122681	0.4396473083496094	2.940654052734375	1.184538543701172	0.4199464111328125	2.93451611328125	1.325953552246094	0.4165265808105469	2.957204345703125	1.539628295898438	0.3997942810058594	2.922865966796875	1.508872497558594	0.4153696899414063	2.789544921875	1.473546417236328	0.448788330078125	2.720802490234375	1.21303645324707	0.3971408996582032	2.645202392578125	1.339243225097656	0.2200210418701172	2.563849853515625	1.361730285644531	0.1751426544189453	2.496451171875	1.418719543457031	0.1141820907592773	2.529058349609375	1.393464416503906	0.1673532104492187	2.98469677734375	1.499858337402344	0.3917290954589844	3.096637451171875	1.459766143798828	0.3378189086914062	3.177367431640625	1.193156097412109	0.3609422912597656	2.98173583984375	1.255393356323242	0.2503957214355469	2.92064453125	1.319159729003906	0.1975224914550781
180	5.966667000000001	2.941105224609375	1.00823607635498	0.4308357849121094	2.92959130859375	1.183884674072266	0.4080944519042969	2.92465380859375	1.325662719726562	0.4052061462402344	2.95024853515625	1.539762512207031	0.3926570434570312	2.91529638671875	1.509098419189453	0.4073498229980469	2.7828173828125	1.467669982910156	0.4383143615722656	2.70396728515625	1.210360168457031	0.3821345520019531	2.645020263671875	1.348906860351562	0.2072835998535156	2.55941259765625	1.364082153320312	0.1670557250976563	2.492412841796875	1.428711822509766	0.1132969436645508	2.52127783203125	1.399450897216797	0.1643282012939453	2.977376708984375	1.499715393066406	0.3841038208007813	3.09292529296875	1.456736907958984	0.3402972717285156	3.08355078125	1.177364654541016	0.3220778503417969	2.8976826171875	1.274895172119141	0.2194123840332031	2.890329833984375	1.373698791503906	0.1907212982177734
181	6	2.922762451171875	1.005210046291351	0.4279289245605469	2.915307861328125	1.180031112670898	0.4042750549316406	2.913954833984375	1.321129913330078	0.4003346252441407	2.94279296875	1.533513610839844	0.3851032104492187	2.90753515625	1.503754608154297	0.4000899963378906	2.774833251953125	1.46515869140625	0.4303867492675781	2.685955810546875	1.212806579589844	0.3736235046386719	2.638704345703125	1.354825561523437	0.1995775146484375	2.55454248046875	1.371463684082031	0.1580729522705078	2.48304052734375	1.43707080078125	0.1131277084350586	2.5124921875	1.401242034912109	0.1620074768066406	2.969151123046875	1.493144104003906	0.3771318969726563	3.084533447265625	1.449601593017578	0.3355130004882813	3.08588623046875	1.17152311706543	0.3173323669433594	2.9016220703125	1.275227722167969	0.2207474670410156	2.890931396484375	1.372732604980469	0.1906102600097656
182	6.033333000000001	2.89245263671875	1.005872483730316	0.4221231994628906	2.890686767578125	1.179785095214844	0.3954850158691406	2.895844482421875	1.320329711914062	0.3928848571777344	2.923166748046875	1.532002990722656	0.3757438659667969	2.888277099609375	1.502257537841797	0.3910636901855469	2.7573564453125	1.459036041259766	0.4205304260253906	2.65491455078125	1.213133682250977	0.3629568786621094	2.61552880859375	1.354273254394531	0.1873095092773437	2.532191162109375	1.378821899414063	0.14895556640625	2.460245361328125	1.446331390380859	0.1086720657348633	2.491072998046875	1.398908477783203	0.1521992492675781	2.94966162109375	1.491876007080078	0.3680607604980469	3.06386767578125	1.448494262695313	0.3245042419433594	3.090353271484375	1.172233932495117	0.3148697509765625	2.90597998046875	1.274944213867188	0.2194033813476562	2.8911220703125	1.372176361083984	0.1914590759277344
183	6.066667000000001	2.8661337890625	1.005527532577515	0.4207846374511719	2.862921142578125	1.180581512451172	0.3888080444335937	2.862580078125	1.321573669433594	0.3696667175292969	2.8991611328125	1.534404357910156	0.3530923767089844	2.862451171875	1.505761199951172	0.3680240478515625	2.727095947265625	1.467408203125	0.3913888244628906	2.6282646484375	1.212463531494141	0.3562279663085938	2.578791259765625	1.359231170654297	0.1843283081054687	2.500314697265625	1.402509948730469	0.1497380981445313	2.427595947265625	1.472319458007812	0.1115460815429687	2.46030517578125	1.417098114013672	0.1525770416259766	2.924397705078125	1.492765014648437	0.3456421508789063	3.042501953125	1.456015197753906	0.3019005432128906	3.0536953125	1.176277130126953	0.2789910888671875	2.862718017578125	1.282009246826172	0.1938422088623047	2.891414794921875	1.381378204345703	0.1930379791259766
184	6.1	2.851859375	1.009834595680237	0.4161270751953125	2.84744384765625	1.185581878662109	0.383522705078125	2.845458251953125	1.326861633300781	0.3618753662109375	2.877661376953125	1.540871826171875	0.339376708984375	2.84153125	1.511754699707031	0.3554985656738281	2.705643798828125	1.473997039794922	0.3806959228515625	2.597216552734375	1.221595733642578	0.3454733276367187	2.5532587890625	1.375904327392578	0.1772784729003906	2.477690673828125	1.426177917480469	0.1444849243164062	2.4108955078125	1.503641235351562	0.1089133148193359	2.439604248046875	1.450978698730469	0.1530417633056641	2.903787109375	1.499381256103516	0.3326947631835938	3.021619384765625	1.468370513916016	0.2824397888183593	3.062369140625	1.190247985839844	0.2575287475585937	2.857279052734375	1.239229309082031	0.1528936614990234	2.860921875	1.342300964355469	0.1655530853271484
185	6.133333	2.798705322265625	1.02037825012207	0.4075710754394531	2.794895263671875	1.194165069580078	0.3766204833984375	2.792112060546875	1.333227783203125	0.352578369140625	2.826130859375	1.544201599121094	0.3302500305175781	2.78964599609375	1.515777221679687	0.3448778686523438	2.65278076171875	1.489353820800781	0.3690657958984375	2.500593017578125	1.267240295410156	0.3211103210449219	2.507224609375	1.442713745117187	0.1732799987792969	2.429320556640625	1.48811083984375	0.1424287719726562	2.34290380859375	1.53716162109375	0.102907600402832	2.3929697265625	1.483380584716797	0.1333542175292969	2.851921875	1.503030548095703	0.3250041809082031	2.971942626953125	1.471928955078125	0.2854168090820313	3.0404677734375	1.202536254882812	0.2658193664550781	2.851052978515625	1.241526458740234	0.1368506317138672	2.863605712890625	1.3423408203125	0.1224430999755859
186	6.166667	2.7378583984375	1.030969224929809	0.3812455139160156	2.747744384765625	1.203686538696289	0.3587682189941406	2.748680908203125	1.340090515136719	0.329711669921875	2.77497412109375	1.55028662109375	0.315708984375	2.742532958984375	1.520466918945313	0.3345654907226562	2.614426025390625	1.508172515869141	0.3891330871582031	2.435762451171875	1.318472351074219	0.3176295471191406	2.52149609375	1.470271759033203	0.1725619812011719	2.44018017578125	1.508718658447266	0.1447114715576172	2.401029541015625	1.601073181152344	0.1115131378173828	2.407064208984375	1.507540893554687	0.1340907135009766	2.799617431640625	1.510656127929688	0.3033323059082031	2.877133544921875	1.46369482421875	0.2121005706787109	2.878823486328125	1.189791564941406	0.2400790710449219	2.7384990234375	1.322857208251953	0.1161800155639648	2.7553505859375	1.407911895751953	0.06363999938964844
187	6.200000000000001	2.7012822265625	1.029443809509277	0.3649395751953125	2.700562744140625	1.198897308349609	0.3488917236328125	2.68764404296875	1.331243896484375	0.3200042114257812	2.714590576171875	1.536052429199219	0.3047549133300781	2.687469482421875	1.507141662597656	0.3295640258789063	2.5808310546875	1.507836090087891	0.4145902404785156	2.38127001953125	1.358866485595703	0.3280104370117187	2.435588134765625	1.47066064453125	0.1449284057617188	2.432239501953125	1.553806091308594	0.1059935684204102	2.428764892578125	1.64131884765625	0.05161072158813477	2.398280517578125	1.563778625488281	0.08417031097412109	2.734080322265625	1.497229217529297	0.2865337524414063	2.785447998046875	1.458785736083984	0.1787073364257812	2.874622314453125	1.220703369140625	0.09191751861572266	2.692587890625	1.176940216064453	0.2150567169189453	2.63123876953125	1.223542602539063	0.2771017456054687
188	6.233333	2.66096923828125	1.011955498695374	0.3514601135253906	2.656358154296875	1.182119537353516	0.3354728698730469	2.640216552734375	1.315409118652344	0.3098490295410156	2.664229736328125	1.521601806640625	0.2957654113769531	2.639949462890625	1.491877258300781	0.3228475341796875	2.549680908203125	1.512582641601563	0.42380078125	2.328603271484375	1.409204681396484	0.3209688720703125	2.40352978515625	1.51063656616211	0.1379261322021484	2.44920361328125	1.573509582519531	0.0881568603515625	2.479415771484375	1.660342468261719	0.04050446319580078	2.44186572265625	1.59289404296875	0.05932555389404297	2.682010986328125	1.483116271972656	0.2747481994628906	2.722620361328125	1.444617462158203	0.161818359375	2.6755791015625	1.223309951782227	0.01476131343841553	2.5245986328125	1.386985412597656	-0.01811796760559082	2.517395751953125	1.482041015625	-0.0461441879272461
189	6.266667	2.646478515625	1.00763080739975	0.3441304016113281	2.637877685546875	1.179561676025391	0.3292508239746094	2.6196513671875	1.314462005615234	0.3057757568359375	2.638406005859375	1.523700927734375	0.2968184204101563	2.6155751953125	1.492292846679687	0.3241281127929688	2.5264228515625	1.514742614746094	0.4276486511230469	2.304210205078125	1.425606262207031	0.3080342102050782	2.407496337890625	1.5286083984375	0.1372054901123047	2.472285400390625	1.580748901367187	0.09499990081787109	2.5306240234375	1.658684265136719	0.05659796142578125	2.465587646484375	1.599073425292969	0.05984614944458008	2.65654150390625	1.485887268066406	0.2738407897949219	2.67769091796875	1.459139282226563	0.1511208953857422	2.589142822265625	1.243434204101562	0.009707122802734376	2.400847900390625	1.370369842529297	-0.00362893009185791	2.3448662109375	1.352908721923828	-0.08514260864257812
190	6.300000000000001	2.578666015625	0.9856078014373779	0.3049022216796875	2.558070556640625	1.152085525512695	0.2983006286621094	2.543996826171875	1.285501861572266	0.294541015625	2.567372314453125	1.488306060791016	0.2868354187011719	2.5539521484375	1.457326477050781	0.3182587280273437	2.520670166015625	1.488617828369141	0.4447800598144531	2.31404443359375	1.423957611083984	0.3007586059570312	2.416766357421875	1.522631225585938	0.1353982391357422	2.486665771484375	1.566321472167969	0.09777621459960938	2.55653125	1.633783569335937	0.06767728424072265	2.476688232421875	1.588830932617188	0.06276088333129883	2.57488330078125	1.452086120605469	0.25872314453125	2.564898681640625	1.428619689941406	0.1376302795410156	2.397349365234375	1.310489471435547	-0.03021638107299805	2.182718017578125	1.338725677490234	-0.07473603057861328	2.097616455078125	1.3421044921875	-0.1223233642578125
191	6.333333	2.5363173828125	0.9479751777648926	0.2936512145996094	2.520489501953125	1.120645744323731	0.2911784057617188	2.49340380859375	1.256104217529297	0.2794774169921875	2.525455810546875	1.464618988037109	0.2742513427734375	2.519435546875	1.431391296386719	0.3078599243164062	2.52663671875	1.470945739746094	0.4408675537109375	2.295269287109375	1.399196563720703	0.3248019714355469	2.3925673828125	1.485004425048828	0.1404237213134766	2.462845458984375	1.542429260253906	0.1175354690551758	2.522405029296875	1.626888427734375	0.09881137084960938	2.481244873046875	1.566905212402344	0.1023036956787109	2.52289208984375	1.428637145996094	0.2425964050292969	2.46432421875	1.410681304931641	0.1304010925292969	2.240427978515625	1.335309967041016	-0.007784798622131348	2.032802368164063	1.294940307617187	-0.09370351409912109	1.953035888671875	1.262122955322266	-0.1458246612548828
192	6.366667	2.494203857421875	0.9399073104858399	0.2832424926757813	2.47589306640625	1.112564460754395	0.2810625	2.4455654296875	1.247568283081055	0.2699225463867188	2.485687744140625	1.454825225830078	0.2607341918945312	2.480194580078125	1.422108489990234	0.2950159912109375	2.495845703125	1.45909619140625	0.4282261657714844	2.2676884765625	1.374086730957031	0.3139605102539063	2.268239990234375	1.429282104492188	0.09507332611083984	2.345614990234375	1.482133056640625	0.09690569305419922	2.427656982421875	1.547514465332031	0.1042930297851563	2.364265625	1.506996704101562	0.1132082443237305	2.479927978515625	1.418668060302734	0.2296083374023437	2.41428662109375	1.401380981445312	0.1210931625366211	2.179451904296875	1.334386535644531	-0.003270812273025513	1.966825927734375	1.299500732421875	-0.07962461090087891	1.878015380859375	1.275090728759766	-0.1208526611328125
193	6.4	2.4581650390625	0.9216670303344726	0.2736164855957031	2.446881591796875	1.092818733215332	0.2743023376464844	2.4165322265625	1.226174835205078	0.2643777160644531	2.452194091796875	1.431633056640625	0.2552125701904297	2.44903759765625	1.398941345214844	0.2890060729980469	2.4683125	1.439721282958984	0.4188324584960937	2.238873779296875	1.361586547851563	0.3100172729492188	2.333889404296875	1.444815155029297	0.1262514572143555	2.405900390625	1.502724334716797	0.1318913726806641	2.47114697265625	1.570969299316406	0.08855570220947266	2.43159814453125	1.531600219726562	0.1128954315185547	2.445556640625	1.396083374023438	0.2244620208740234	2.38100146484375	1.380139617919922	0.116921142578125	2.155029296875	1.317551879882813	-0.01836879539489746	1.936025390625	1.298034057617187	-0.06982833099365235	1.841791381835937	1.286167938232422	-0.1000864562988281
194	6.433333000000001	2.437100341796875	0.9096085433959961	0.26922412109375	2.416029296875	1.079914436340332	0.2647861022949219	2.384944580078125	1.213040863037109	0.2527594604492188	2.419677490234375	1.418963653564453	0.2474628753662109	2.4148330078125	1.385912902832031	0.2807562255859375	2.428020263671875	1.423267303466797	0.4124771423339844	2.19265625	1.358291259765625	0.3072024230957031	2.307254638671875	1.438969146728516	0.1335280456542969	2.382281982421875	1.488076202392578	0.1102053527832031	2.462709228515625	1.5456767578125	0.07821533203125	2.403943115234375	1.512808715820313	0.09741646575927734	2.41503515625	1.383631774902344	0.2160439758300781	2.35550732421875	1.365274749755859	0.1059001998901367	2.121750732421875	1.298359710693359	-0.01360553550720215	1.908091796875	1.264820373535156	-0.07916699218749999	1.8165244140625	1.250629867553711	-0.1161313171386719
195	6.466667000000001	2.419489990234375	0.9029718017578126	0.2611486206054687	2.398334716796875	1.071906059265137	0.25690673828125	2.3645693359375	1.203152267456055	0.243805419921875	2.396345947265625	1.407754302978516	0.2348316650390625	2.39239599609375	1.375443206787109	0.2684423217773437	2.4066298828125	1.413690856933594	0.3986598815917969	2.17236767578125	1.344366119384766	0.2991400146484375	2.2857294921875	1.425053771972656	0.126919792175293	2.358009521484375	1.476340637207031	0.1025319213867188	2.430247314453125	1.537414184570312	0.06140478897094727	2.374515625	1.505656066894531	0.08774024963378907	2.391775634765625	1.372148651123047	0.204288330078125	2.33064111328125	1.35116943359375	0.09666497039794922	2.0963955078125	1.286288391113281	-0.01807997322082519	1.8828466796875	1.258293273925781	-0.08039617919921875	1.794576782226563	1.243410369873047	-0.1226183776855469
196	6.5	2.4188779296875	0.9026128540039062	0.2607554321289062	2.397608642578125	1.07148454284668	0.2564363403320313	2.363614013671875	1.202618713378906	0.2431884460449219	2.394752685546875	1.407245208740235	0.2338361511230469	2.390885498046875	1.374996185302734	0.2674984436035156	2.40463916015625	1.413658538818359	0.3976064758300781	2.1710712890625	1.342367462158203	0.2980328063964844	2.283328857421875	1.422981994628906	0.1251332168579102	2.3548046875	1.474940399169922	0.09990419006347656	2.42548828125	1.536418334960937	0.05679625701904297	2.370890625	1.504239318847656	0.08435437011718749	2.390311279296875	1.371575836181641	0.2033679504394531	2.32929833984375	1.350281280517578	0.0957769775390625	2.095267578125	1.284827819824219	-0.01891131019592285	1.881749267578125	1.256546112060547	-0.08098447418212891	1.793371459960938	1.241915954589844	-0.1230064544677734
197	6.533333000000001	2.396047607421875	0.8849532699584961	0.2505762023925781	2.379482177734375	1.052852710723877	0.2469777221679688	2.343557861328125	1.181882736206055	0.2308112487792969	2.36794775390625	1.385786224365234	0.2299665222167969	2.36379833984375	1.352525604248047	0.2619983520507813	2.364383544921875	1.390967651367188	0.3916353759765625	2.1445107421875	1.322999145507813	0.267694091796875	2.250098876953125	1.419296875	0.1012345123291016	2.328965576171875	1.464413482666016	0.09485948181152344	2.406199951171875	1.523568359375	0.06352161026000977	2.346259765625	1.497943695068359	0.07325474548339844	2.366003662109375	1.351429656982422	0.1983904876708984	2.31093310546875	1.340146850585938	0.08742178344726563	2.07457568359375	1.281241058349609	-0.02028211212158203	1.866940307617188	1.249740539550781	-0.0927557601928711	1.786105346679687	1.221450836181641	-0.1405397338867188
198	6.566667000000001	2.3850693359375	0.8734856872558594	0.2454677581787109	2.368799072265625	1.040930419921875	0.2408399963378906	2.333654296875	1.169493072509766	0.2224298553466797	2.3578486328125	1.372859497070313	0.2235810546875	2.352253173828125	1.339550689697266	0.2551585388183594	2.3309296875	1.375481628417969	0.3833751220703125	2.125722412109375	1.319182220458984	0.2327874145507813	2.2558193359375	1.418104156494141	0.0873214340209961	2.3300029296875	1.469130187988281	0.09934023284912109	2.37700537109375	1.544191101074219	0.04887481689453125	2.349804931640625	1.507928802490234	0.06570815277099609	2.35739990234375	1.3387294921875	0.1918893280029297	2.30404296875	1.327206878662109	0.08048514556884766	2.066355712890625	1.274922515869141	-0.02592437744140625	1.860265258789062	1.245474990844726	-0.1017550582885742	1.781251220703125	1.219598205566406	-0.1532638854980469
199	6.6	2.37781201171875	0.8675726013183593	0.2422722473144531	2.36508251953125	1.033335773468018	0.2379276885986328	2.335037109375	1.161671905517578	0.2204866638183594	2.350775146484375	1.363440826416016	0.2196944885253906	2.34527001953125	1.330730682373047	0.2511178283691406	2.3187880859375	1.370896820068359	0.3753888244628906	2.118632568359375	1.320226715087891	0.2213439483642578	2.26452001953125	1.395688293457031	0.08074267578125	2.332855712890625	1.451987823486328	0.09550817108154297	2.363142333984375	1.52985498046875	0.03924619293212891	2.341283447265625	1.497861358642578	0.06531803131103515	2.353002685546875	1.329325073242188	0.18887890625	2.305245849609375	1.321828979492187	0.0762198486328125	2.06954248046875	1.271186309814453	-0.02757497787475586	1.866425048828125	1.244019104003906	-0.104662727355957	1.781874755859375	1.218406219482422	-0.1438602600097656
200	6.633333	2.374000244140625	0.8601015625	0.2415716094970703	2.360956787109375	1.026830478668213	0.2357165985107422	2.330133544921875	1.155644012451172	0.2168933410644531	2.352101318359375	1.358095825195313	0.2169363861083984	2.345380126953125	1.325254699707031	0.2484004058837891	2.315808349609375	1.362844421386719	0.3736668395996094	2.120564453125	1.318544891357422	0.2090345916748047	2.27813134765625	1.393168182373047	0.07890851593017578	2.33778759765625	1.460836364746094	0.08337675476074219	2.390415283203125	1.545894287109375	0.06700977325439453	2.353021484375	1.496901397705078	0.06583818817138672	2.353490234375	1.323824829101563	0.1858171081542969	2.305752685546875	1.315087524414063	0.07241075134277344	2.06771142578125	1.26858837890625	-0.03212009429931641	1.86609130859375	1.236718811035156	-0.1149945831298828	1.784833984375	1.203212738037109	-0.1566142578125
201	6.666667	2.372138427734375	0.8531492767333985	0.2397667694091797	2.362843505859375	1.019644378662109	0.2351904296875	2.33468701171875	1.148603179931641	0.2161558227539062	2.35136767578125	1.350911743164062	0.2143655242919922	2.34437890625	1.318389282226562	0.2458923797607422	2.311883544921875	1.36001318359375	0.3686860961914062	2.118464111328125	1.313228485107422	0.2038627471923828	2.276800048828125	1.390584838867188	0.07745587921142578	2.342463134765625	1.451006500244141	0.06543775939941407	2.410677001953125	1.52327099609375	0.04719178771972656	2.347283447265625	1.487969909667969	0.0599119873046875	2.354755859375	1.316424743652344	0.1838596496582031	2.31142626953125	1.311024261474609	0.06890522003173828	2.074117431640625	1.261874542236328	-0.03398080062866211	1.872476806640625	1.228050704956055	-0.1141570739746094	1.795114013671875	1.192190994262695	-0.1602826080322266
202	6.700000000000001	2.372214599609375	0.852927963256836	0.2396728210449219	2.362922607421875	1.019379005432129	0.235024169921875	2.334729248046875	1.148282104492188	0.2159034881591797	2.351284423828125	1.350546783447266	0.2138343811035156	2.344310302734375	1.318072509765625	0.2453971862792969	2.311770263671875	1.359966918945313	0.3680502624511719	2.118445068359375	1.312336853027344	0.2034610443115234	2.276548583984375	1.389433013916016	0.07669895935058593	2.341745361328125	1.450174957275391	0.06394918823242188	2.409119873046875	1.522791320800781	0.0441864128112793	2.346140625	1.487266174316406	0.05713204193115234	2.354699462890625	1.316027954101562	0.1833852386474609	2.31146484375	1.310372833251953	0.06844054412841796	2.074431396484375	1.260736877441406	-0.03467662048339844	1.873065795898438	1.226381118774414	-0.1151652450561523	1.795852783203125	1.190395248413086	-0.16139208984375
203	6.733333	2.372643310546875	0.8522383270263671	0.2396708068847656	2.3634541015625	1.018528982162476	0.2348835754394531	2.3353173828125	1.14729248046875	0.2156407165527344	2.35191357421875	1.349350799560547	0.2131009216308594	2.34493408203125	1.316984130859375	0.2447084808349609	2.31276513671875	1.359486480712891	0.3671088256835938	2.118958251953125	1.31013916015625	0.2039922637939453	2.275803955078125	1.386217956542969	0.075425537109375	2.34069775390625	1.446740325927734	0.06083568572998047	2.406735595703125	1.519200927734375	0.03692548751831055	2.345748046875	1.483394897460937	0.05149922943115234	2.355318115234375	1.314793243408203	0.1827626953125	2.312301513671875	1.308558502197266	0.06789376831054687	2.076005615234375	1.257777191162109	-0.03570557403564453	1.875525146484375	1.221850799560547	-0.1171314315795898	1.798953247070312	1.185271575927734	-0.1637602386474609
204	6.766667	2.372644775390625	0.8522375183105468	0.2396706848144531	2.3634560546875	1.018527866363525	0.2348831787109375	2.33531982421875	1.147291198730469	0.2156401824951172	2.351917236328125	1.349349029541016	0.2130995330810547	2.3449375	1.316982574462891	0.2447071533203125	2.312769775390625	1.359486724853516	0.3671069030761719	2.11896240234375	1.310137359619141	0.2039926300048828	2.275806884765625	1.386212158203125	0.07542280578613281	2.340700439453125	1.446733642578125	0.06082843780517578	2.406736328125	1.519193054199219	0.03691017532348633	2.345752197265625	1.483387054443359	0.05148409652709961	2.355321533203125	1.314791351318359	0.1827615051269531	2.312304931640625	1.308555603027344	0.06789288330078125	2.076009765625	1.257773132324219	-0.03570592498779297	1.8755302734375	1.221844818115234	-0.1171322174072266	1.798959228515625	1.185264114379883	-0.1637606964111328
205	6.800000000000001	2.385645263671875	0.8465686950683594	0.2380054321289063	2.373401123046875	1.01092791557312	0.2325897827148438	2.342265625	1.137608383178711	0.2135523071289062	2.363552490234375	1.336964477539063	0.2049401092529297	2.35869677734375	1.305788208007812	0.2374522094726562	2.334814697265625	1.352756591796875	0.3586251525878906	2.131312744140625	1.304285675048828	0.21206103515625	2.270624755859375	1.387699188232422	0.0720806884765625	2.344941650390625	1.432208770751953	0.0516403579711914	2.41495556640625	1.487005187988281	0.006134994506835937	2.35046044921875	1.469086029052734	0.03102029609680176	2.363290283203125	1.302067352294922	0.1755302734375	2.310027099609375	1.290826416015625	0.06684312438964844	2.074784912109375	1.24387907409668	-0.03411554718017578	1.87557958984375	1.211190460205078	-0.1139888534545898	1.796114868164062	1.182787841796875	-0.1594066314697266
206	6.833333	2.38886962890625	0.8436111755371094	0.2362329406738281	2.378123779296875	1.008544057846069	0.2312490844726562	2.34948486328125	1.136369934082031	0.2134728546142578	2.371369140625	1.336331512451172	0.2081163177490234	2.366441162109375	1.304549285888672	0.2402021636962891	2.3456025390625	1.349300445556641	0.3631599426269531	2.140375	1.300013732910156	0.2180538787841797	2.280455810546875	1.385122039794922	0.07895855712890625	2.355344482421875	1.426142242431641	0.05298448181152344	2.426339599609375	1.477233367919922	0.004202053070068359	2.35811474609375	1.463996887207031	0.02912817573547363	2.370986328125	1.301830291748047	0.1780526580810547	2.317557373046875	1.292234954833984	0.06891509246826172	2.081818603515625	1.242793991088867	-0.03154365730285644	1.8786953125	1.215594085693359	-0.1049746704101562	1.79698388671875	1.190766143798828	-0.149037841796875
207	6.866667	2.392068115234375	0.8406709747314454	0.2330306396484375	2.3865908203125	1.005866512775421	0.2302378997802734	2.36404638671875	1.135250869750977	0.2155078582763672	2.3832919921875	1.335404388427734	0.2094222869873047	2.37863134765625	1.303700988769531	0.2416073455810547	2.3536865234375	1.348435089111328	0.3637630920410156	2.1478583984375	1.301188537597656	0.2189599304199219	2.288092041015625	1.386358428955078	0.08015264892578125	2.3634365234375	1.424691284179687	0.05160737609863281	2.438322509765625	1.472618499755859	0.005567960262298584	2.363759521484375	1.465289367675781	0.03368238067626953	2.3835146484375	1.300787536621094	0.1795103912353516	2.331017822265625	1.289541290283203	0.07011788940429688	2.094769775390625	1.245440979003906	-0.03142900848388672	1.888854736328125	1.226121658325195	-0.09917406463623046	1.805028930664063	1.202905181884766	-0.1399619293212891
208	6.9	2.39578759765625	0.8363679351806641	0.2344349670410156	2.392583740234375	1.002464905261993	0.2304033050537109	2.371071533203125	1.132543060302734	0.2140908966064453	2.391612548828125	1.333695007324219	0.2108704986572266	2.386856201171875	1.301379028320313	0.2427680206298828	2.363027099609375	1.343295684814453	0.3668851623535156	2.1532578125	1.302020538330078	0.2235389251708984	2.29329296875	1.380785034179687	0.07911288452148438	2.368930908203125	1.422162048339844	0.05438235473632812	2.451679931640625	1.472723297119141	0.02743573760986328	2.3933515625	1.443080810546875	0.03677893447875977	2.391512939453125	1.299344390869141	0.1802906036376953	2.33799658203125	1.289392944335938	0.07055348968505859	2.1009169921875	1.246042526245117	-0.03288566970825196	1.893073974609375	1.22888688659668	-0.09898051452636719	1.810062255859375	1.203742340087891	-0.1414459228515625
209	6.933333000000001	2.398287353515625	0.8359562072753907	0.2354728393554688	2.399890625	1.002360179901123	0.2329024353027344	2.3808173828125	1.133086822509766	0.2170876159667969	2.40086572265625	1.334594207763672	0.2135193176269531	2.396290283203125	1.302260589599609	0.2455254669189453	2.372727783203125	1.344528839111328	0.3697933654785156	2.159424072265625	1.299361114501953	0.2322448883056641	2.292804443359375	1.383599700927734	0.08415956878662109	2.37209716796875	1.419652038574219	0.06219864654541016	2.45778125	1.471670227050781	0.05155075836181641	2.37407861328125	1.454359405517578	0.04366729354858399	2.400751953125	1.300148773193359	0.1829399871826172	2.347119384765625	1.290463470458984	0.07302616882324219	2.109253173828125	1.250344879150391	-0.03092959594726562	1.901664916992188	1.234874603271484	-0.09931331634521484	1.813269653320313	1.22130436706543	-0.1361535034179688
210	6.966667000000001	2.40561376953125	0.8348729553222656	0.2375637969970703	2.40939306640625	1.002031281471252	0.2358540344238281	2.388605224609375	1.132925689697266	0.2184238128662109	2.4135625	1.334849548339844	0.2155457763671875	2.408615234375	1.302319122314453	0.2476032867431641	2.383200927734375	1.344916351318359	0.3720644836425781	2.164495361328125	1.295966217041016	0.2422453155517578	2.297466552734375	1.386954223632813	0.09631899261474609	2.376296875	1.422013946533203	0.06983104705810547	2.46148291015625	1.4695498046875	0.04262845993041992	2.378736083984375	1.450745025634766	0.04405059051513672	2.412205810546875	1.300414489746094	0.1846609649658203	2.3563876953125	1.29283935546875	0.07502813720703125	2.116926025390625	1.253657989501953	-0.02873253059387207	1.9098642578125	1.236269561767578	-0.1014074630737305	1.822933227539062	1.219303344726562	-0.1413815460205078
211	7	2.417450439453125	0.8355914764404297	0.2482486419677734	2.422685302734375	1.005815520763397	0.2431610565185547	2.40614208984375	1.13979069519043	0.2249845275878906	2.428969970703125	1.345824432373047	0.2206769409179687	2.423944091796875	1.312879272460937	0.2535485382080078	2.40674853515625	1.357846771240234	0.3813002624511719	2.18111669921875	1.294619598388672	0.25988330078125	2.303465576171875	1.382576293945313	0.09753145599365234	2.3766328125	1.434035614013672	0.07619121551513672	2.439742919921875	1.512653991699219	0.05416331481933594	2.385264892578125	1.455015075683594	0.04884133911132812	2.428431884765625	1.310468902587891	0.1894813385009766	2.373135009765625	1.304789428710937	0.07685791778564453	2.128781494140625	1.261892883300781	-0.02687695693969726	1.919895141601563	1.234986724853516	-0.1040539703369141	1.830951171875	1.219496994018555	-0.1447153930664062
212	7.033333000000001	2.42089697265625	0.8384417724609375	0.2492645874023438	2.426887451171875	1.008977487564087	0.2442169494628906	2.411376953125	1.14338346862793	0.2263029174804687	2.4367216796875	1.349548828125	0.2227957763671875	2.431095703125	1.316496429443359	0.2555936279296875	2.41233837890625	1.361797271728516	0.3832949523925781	2.1878330078125	1.304440856933594	0.2558931121826172	2.316043701171875	1.39066015625	0.09656582641601562	2.387833740234375	1.444544952392578	0.07576255798339844	2.448465087890625	1.525219848632812	0.05326171112060547	2.396213623046875	1.464758728027344	0.04739320755004883	2.435951904296875	1.314232238769531	0.1914211120605469	2.381263427734375	1.309208526611328	0.07819528198242187	2.13674951171875	1.267847595214844	-0.02714456558227539	1.92750244140625	1.242711380004883	-0.1052192840576172	1.838971923828125	1.226789581298828	-0.147073486328125
213	7.066667000000001	2.434960205078125	0.8691952056884765	0.2594172058105469	2.446000244140625	1.03881946182251	0.2551463317871094	2.429091796875	1.171731048583984	0.2321844482421875	2.456443603515625	1.376775085449219	0.2271734466552734	2.4491376953125	1.344335723876953	0.2599860229492187	2.39919140625	1.373960754394531	0.3832372741699219	2.193895263671875	1.326102722167969	0.2253392333984375	2.344821533203125	1.406374420166016	0.08518296813964844	2.40751611328125	1.472950225830078	0.07744715118408203	2.471195556640625	1.552664367675781	0.06342494583129883	2.41616845703125	1.501636199951172	0.06257921600341797	2.45666748046875	1.341202423095703	0.1963668518066406	2.405737060546875	1.322951507568359	0.08330281066894531	2.1688408203125	1.273980499267578	-0.0328876953125	1.956827392578125	1.260161895751953	-0.1033880920410156	1.863859741210937	1.245129302978516	-0.1333184509277344
214	7.1	2.43905859375	0.8708524627685547	0.2609256286621094	2.451051513671875	1.040428073883057	0.2568356018066406	2.435651611328125	1.173638153076172	0.2344957885742187	2.466431640625	1.378245391845703	0.2312443389892578	2.45834716796875	1.345684753417969	0.2637572937011719	2.4084462890625	1.374481994628906	0.387233154296875	2.20099658203125	1.331083801269531	0.2308383178710937	2.3489169921875	1.413404510498047	0.0886570816040039	2.40583837890625	1.484530822753906	0.07747940826416015	2.454885009765625	1.573185791015625	0.05898016357421875	2.411922607421875	1.513154479980469	0.06126900482177734	2.46629443359375	1.342903289794922	0.2001681976318359	2.416222900390625	1.325962127685547	0.08650894927978516	2.17935986328125	1.280222503662109	-0.03109999084472656	1.965851928710938	1.273805358886719	-0.09811477661132813	1.872929809570312	1.268369445800781	-0.1313119812011719
215	7.133333	2.47257470703125	0.8968452529907227	0.2754649047851562	2.482975341796875	1.068005401611328	0.2726338806152344	2.472540771484375	1.203329666137695	0.2532347717285156	2.50168505859375	1.409959259033203	0.2499525756835937	2.488355712890625	1.377803924560547	0.2817080383300781	2.419148681640625	1.406446502685547	0.3969201354980469	2.214037353515625	1.316539947509766	0.2540453643798828	2.328846435546875	1.433094940185547	0.1025726776123047	2.39634912109375	1.495441223144531	0.09140911865234375	2.46935791015625	1.56760595703125	0.07555942535400391	2.3838916015625	1.525516357421875	0.05739984512329101	2.507260986328125	1.373577453613281	0.2199852905273438	2.477443359375	1.346858367919922	0.100073371887207	2.271257080078125	1.26171826171875	-0.05322603225708008	2.0510048828125	1.300483978271484	-0.08425605773925782	1.952054809570313	1.303070404052734	-0.07260834503173828
216	7.166667	2.49718359375	0.9204138259887695	0.2889947509765625	2.5090322265625	1.092631851196289	0.2869840087890625	2.501135498046875	1.229031021118164	0.2674652709960937	2.52924462890625	1.437047912597656	0.2588296813964844	2.51042041015625	1.406096405029297	0.289444091796875	2.4310537109375	1.421889801025391	0.4016344604492187	2.2225478515625	1.321388580322266	0.2677275695800782	2.332261962890625	1.450708099365234	0.1207204742431641	2.39003271484375	1.517756774902344	0.09157632446289063	2.4504384765625	1.596412170410156	0.05845007705688476	2.3637490234375	1.54048486328125	0.05389944839477539	2.5405107421875	1.399067352294922	0.2321218109130859	2.5330615234375	1.362937652587891	0.1103279190063477	2.329816162109375	1.255963500976562	-0.03625074768066406	2.11440087890625	1.317755218505859	-0.07410856628417969	2.017846801757813	1.339758697509766	-0.09019770812988281
217	7.200000000000001	2.533670654296875	0.9457450408935547	0.2961457824707031	2.54967529296875	1.120433006286621	0.3023872375488281	2.5416728515625	1.259174468994141	0.2829252319335938	2.565776611328125	1.471125549316406	0.2718119201660156	2.5437333984375	1.439899871826172	0.3012179870605469	2.45084326171875	1.446975891113281	0.4065907592773437	2.249852294921875	1.312716827392578	0.2820892333984375	2.33188720703125	1.447445770263672	0.1171860809326172	2.377409423828125	1.528948303222656	0.1010327911376953	2.42727880859375	1.618932861328125	0.07423197937011719	2.34918505859375	1.553800720214844	0.06741454315185547	2.581471923828125	1.432192504882813	0.2473621215820312	2.596600830078125	1.384360626220703	0.1280923004150391	2.4073310546875	1.239359298706055	-0.01297047710418701	2.18346728515625	1.295510162353516	-0.02452697563171387	2.10755615234375	1.353057861328125	-0.06101958847045898
218	7.233333	2.579421875	0.9830642986297607	0.3093601989746094	2.58229443359375	1.158973373413086	0.3121495666503906	2.569947021484375	1.297809234619141	0.293192138671875	2.594619384765625	1.510032165527344	0.2790094604492188	2.573127197265625	1.479160369873047	0.3093727111816406	2.475185546875	1.484576934814453	0.4106437377929688	2.29289892578125	1.309976196289063	0.3078463134765625	2.335153564453125	1.444078308105469	0.1274086990356445	2.35652001953125	1.5349326171875	0.1098513641357422	2.374922607421875	1.638169006347656	0.09085857391357421	2.3280673828125	1.560098266601563	0.09189080047607422	2.60960986328125	1.470663421630859	0.2545815124511719	2.64958447265625	1.423818695068359	0.1404296417236328	2.494080078125	1.227371368408203	0.02065848541259765	2.2888896484375	1.323280487060547	-0.0279011459350586	2.197264892578125	1.351084838867187	0.007989667415618896
219	7.266667	2.62096728515625	1.016147611618042	0.3105401000976563	2.6170712890625	1.194739379882813	0.313072509765625	2.60294580078125	1.335784393310547	0.2955966796875	2.629087158203125	1.551060852050781	0.2801780395507812	2.606759033203125	1.519999084472656	0.3109309387207031	2.50232373046875	1.512874389648438	0.4085750732421875	2.321047119140625	1.311376922607422	0.3527732849121094	2.3280947265625	1.429366485595703	0.1528429718017578	2.35189306640625	1.522025329589844	0.140762451171875	2.377401123046875	1.621083190917969	0.105479133605957	2.299956787109375	1.535780029296875	0.1105986022949219	2.644437255859375	1.510872253417969	0.2558090057373047	2.698150146484375	1.454718231201172	0.1494864654541016	2.577344970703125	1.217552886962891	0.05642837142944336	2.37088623046875	1.318582580566406	0.006573088645935058	2.268712158203125	1.335697814941406	-0.000273077517747879
220	7.300000000000001	2.65473828125	1.043953582763672	0.3168973388671875	2.644305419921875	1.223654052734375	0.3181286315917969	2.627270751953125	1.365523651123047	0.3010385131835938	2.653583984375	1.582786560058594	0.2915932006835937	2.63004931640625	1.550725219726563	0.3209868469238281	2.517084716796875	1.539437255859375	0.4099563293457031	2.366404052734375	1.307232849121094	0.3765086669921875	2.323458740234375	1.417239990234375	0.174471923828125	2.320308349609375	1.512173278808594	0.1540442504882812	2.313550048828125	1.617503601074219	0.1267280426025391	2.303570068359375	1.538730712890625	0.1307796478271484	2.67004833984375	1.54291259765625	0.2666768798828125	2.73295556640625	1.496835235595703	0.1593154296875	2.670059326171875	1.226393844604492	0.09917167663574218	2.477784912109375	1.355135009765625	0.04802267837524414	2.37365771484375	1.355440307617187	0.03797387313842773
221	7.333333	2.685702392578125	1.068584648132324	0.326450927734375	2.668215576171875	1.250936416625977	0.3233766784667969	2.644138427734375	1.393520935058594	0.3000604248046875	2.674247802734375	1.614429138183594	0.2984290466308594	2.6487822265625	1.581234924316406	0.3264176940917969	2.534008544921875	1.561942565917969	0.4158973083496094	2.39539990234375	1.315255432128906	0.39421728515625	2.3270517578125	1.420022613525391	0.1915211181640625	2.327451904296875	1.514522583007813	0.1623927917480469	2.312939208984375	1.624324829101563	0.1555767364501953	2.3009189453125	1.535636535644531	0.1369748992919922	2.691364013671875	1.574413635253906	0.2724130249023438	2.762000732421875	1.526981323242187	0.1675298461914063	2.737638671875	1.239183547973633	0.181385498046875	2.5608916015625	1.367578460693359	0.07914064788818359	2.4545146484375	1.371175994873047	0.07632593536376953
222	7.366667	2.6925478515625	1.098661613464355	0.3468981018066406	2.681555419921875	1.279508178710937	0.3390793762207031	2.661951416015625	1.420234985351563	0.3102567138671875	2.692864013671875	1.638692993164062	0.3054360046386719	2.664669677734375	1.606721618652344	0.3312298278808594	2.5413056640625	1.578815856933594	0.4027680969238281	2.429718505859375	1.321114471435547	0.409386962890625	2.32650830078125	1.408986328125	0.2164873046875	2.302330810546875	1.496043640136719	0.1788409118652344	2.275591796875	1.598635192871094	0.1501324157714844	2.281431640625	1.520527709960938	0.1480959167480469	2.712264892578125	1.598305725097656	0.2828211975097656	2.800147216796875	1.542916381835937	0.1986842803955078	2.834229736328125	1.258877624511719	0.2076148986816406	2.648189697265625	1.383621734619141	0.124981201171875	2.544274169921875	1.378043823242187	0.1083173294067383
223	7.4	2.712007568359375	1.114825942993164	0.369552490234375	2.704402587890625	1.29107421875	0.3526412658691406	2.694072509765625	1.430236999511719	0.3281441040039063	2.708708740234375	1.644692626953125	0.310670166015625	2.6797314453125	1.613003295898437	0.3336213989257812	2.55313134765625	1.583253356933594	0.3906502685546875	2.450642822265625	1.331123962402344	0.426442138671875	2.349589599609375	1.386831359863281	0.2270245361328125	2.308103271484375	1.472402191162109	0.21672314453125	2.272152099609375	1.535769897460938	0.1378989868164062	2.291196044921875	1.493787536621094	0.1614977111816406	2.733969482421875	1.605579284667969	0.295254638671875	2.8421103515625	1.558606018066406	0.2389952239990234	2.901859375	1.285400146484375	0.2344105529785156	2.7151630859375	1.40125	0.1559363250732422	2.632018310546875	1.34047265625	0.1566222991943359
224	7.433333000000001	2.76998388671875	1.117602195739746	0.396498291015625	2.754791748046875	1.296074523925781	0.3723313598632813	2.739107177734375	1.435684814453125	0.3385480346679687	2.745114013671875	1.654816955566406	0.3206145324707032	2.71603271484375	1.621259094238281	0.3428384094238281	2.5879267578125	1.583253173828125	0.3986797790527344	2.4651865234375	1.332659057617188	0.4213625793457031	2.3770263671875	1.386762634277344	0.2103827819824219	2.295596435546875	1.438292877197266	0.2255625152587891	2.2521787109375	1.500585021972656	0.1467083435058594	2.27201611328125	1.474815063476562	0.1728779449462891	2.773269775390625	1.616081481933594	0.30616064453125	2.88319384765625	1.563780029296875	0.2520130920410156	2.865921630859375	1.279263763427734	0.2409268951416016	2.691240234375	1.38858984375	0.1219611968994141	2.59585400390625	1.356079254150391	0.09234017181396484
225	7.466667000000001	2.789562255859375	1.115689224243164	0.4007152099609375	2.772736083984375	1.291591491699219	0.3796672973632813	2.756157470703125	1.429662750244141	0.34964990234375	2.7581875	1.645865966796875	0.3374622802734375	2.728914794921875	1.6116748046875	0.3565516052246094	2.602874755859375	1.568789611816406	0.4076096496582031	2.490138916015625	1.317625823974609	0.4212671508789063	2.394113525390625	1.397661163330078	0.2265978851318359	2.30062353515625	1.417848358154297	0.2354031219482422	2.28085107421875	1.48237158203125	0.1513641510009766	2.284041015625	1.471644805908203	0.1765293579101563	2.787702880859375	1.608707580566406	0.3242853393554688	2.898547119140625	1.561736694335937	0.2721806640625	2.960989990234375	1.288065185546875	0.262906494140625	2.7715908203125	1.383782867431641	0.1636471405029297	2.6710068359375	1.393254333496094	0.1415443878173828
226	7.5	2.808703125	1.105104217529297	0.408456787109375	2.7905361328125	1.280070007324219	0.3939168701171875	2.772788818359375	1.417302307128906	0.3662789001464844	2.776648193359375	1.63190478515625	0.358075927734375	2.746685791015625	1.597874084472656	0.3752726135253907	2.6213466796875	1.553398742675781	0.4233831787109375	2.519414306640625	1.299851440429687	0.4149436950683594	2.425520263671875	1.387275146484375	0.2246907348632813	2.330646484375	1.392493560791016	0.2315972747802734	2.293215576171875	1.461553985595703	0.1590849456787109	2.303301025390625	1.445884033203125	0.1866144256591797	2.80616943359375	1.595075012207031	0.3454944763183594	2.917012451171875	1.547397155761719	0.2968183288574219	2.97279052734375	1.274497497558594	0.2926544494628906	2.8161669921875	1.376978088378906	0.1549463806152344	2.714159423828125	1.376886810302734	0.1441542816162109
227	7.533333000000001	2.8358115234375	1.074907386779785	0.4264979248046875	2.81121630859375	1.252454071044922	0.4008604431152344	2.793451416015625	1.395656372070313	0.389408203125	2.80701025390625	1.615386779785156	0.3801473999023438	2.77313232421875	1.58187353515625	0.3944236145019531	2.638766357421875	1.535441101074219	0.4233942565917969	2.547690185546875	1.270211639404297	0.4276653747558594	2.464119873046875	1.377540893554688	0.2355521240234375	2.36806298828125	1.37851171875	0.2175789337158203	2.31639013671875	1.459876525878906	0.1652694854736328	2.345753173828125	1.437114227294922	0.1827042388916016	2.83703955078125	1.576334045410156	0.3709688110351563	2.9603076171875	1.546964660644531	0.3290504760742187	3.02759619140625	1.269862915039063	0.3103134460449219	2.8265048828125	1.351666198730469	0.2118586730957031	2.72584814453125	1.367832092285156	0.1857910308837891
228	7.566667000000001	2.866098388671875	1.057346481323242	0.4381099853515625	2.83737060546875	1.23148681640625	0.4090103759765625	2.816097412109375	1.372562713623047	0.3992632446289063	2.82694580078125	1.5897587890625	0.3896637573242188	2.79310888671875	1.556236389160156	0.4017668762207031	2.65927880859375	1.510301574707031	0.4246354064941406	2.5791376953125	1.245091384887695	0.4277859191894531	2.52050927734375	1.352265106201172	0.2299083557128906	2.430473388671875	1.380628967285156	0.2096505432128906	2.3229951171875	1.394198333740234	0.2083006286621094	2.39794970703125	1.412954315185547	0.2081190643310547	2.857689208984375	1.551571960449219	0.3827815246582031	2.9819208984375	1.523488464355469	0.3486605529785156	3.026712646484375	1.245745681762695	0.3251267700195313	2.825394287109375	1.307024291992188	0.2194255218505859	2.745330078125	1.369361236572266	0.1968345489501953
229	7.6	2.887084716796875	1.03419885635376	0.4520883178710938	2.85878369140625	1.206690490722656	0.4253507080078125	2.836643310546875	1.34571826171875	0.4124690551757813	2.84429833984375	1.560407470703125	0.3999688110351562	2.810927734375	1.526903747558594	0.41110986328125	2.6792119140625	1.479196228027344	0.43235107421875	2.597329833984375	1.217913925170898	0.4252890625	2.53813037109375	1.321684204101563	0.2288807373046875	2.457364013671875	1.369378356933594	0.2112328948974609	2.363939208984375	1.421658477783203	0.2142610321044922	2.42648291015625	1.386951141357422	0.1911499633789062	2.8755419921875	1.52306884765625	0.3950003967285156	3.001009033203125	1.498426910400391	0.3696654052734375	3.022876708984375	1.220524368286133	0.3562309265136719	2.831475830078125	1.28290087890625	0.239310302734375	2.754614013671875	1.348754180908203	0.2215231170654297
230	7.633333	2.9060966796875	1.011612699508667	0.4626644287109375	2.8789677734375	1.185300033569336	0.4402310791015625	2.857594482421875	1.324941528320313	0.4294580688476562	2.865515869140625	1.539768920898438	0.4122511901855469	2.832042724609375	1.506483795166015	0.4241773071289062	2.69907421875	1.460372406005859	0.4430861206054688	2.61793212890625	1.198775588989258	0.4247708740234375	2.552180419921875	1.298953308105469	0.2279909057617187	2.4776318359375	1.355264099121094	0.2074734191894531	2.400818603515625	1.430173889160156	0.2105048980712891	2.452067626953125	1.381446563720703	0.1922008361816406	2.896777099609375	1.502210205078125	0.408054443359375	3.0238515625	1.483294921875	0.3843908386230468	3.0213447265625	1.203897125244141	0.3716986389160156	2.826017333984375	1.275573059082031	0.2661362915039063	2.725719482421875	1.298148468017578	0.2722850036621094
231	7.666667	2.921178955078125	0.9927423753738404	0.4728942565917969	2.902943115234375	1.170160797119141	0.4530275573730469	2.88825390625	1.312779174804688	0.4478446960449219	2.8907294921875	1.530117309570312	0.4266451416015625	2.857500244140625	1.495703887939453	0.4385779113769531	2.72288671875	1.445892211914062	0.44722314453125	2.63932666015625	1.181871688842773	0.423183837890625	2.56039892578125	1.293061370849609	0.233876708984375	2.4715947265625	1.323440063476562	0.2099421691894531	2.422811279296875	1.414024505615234	0.1748953399658203	2.448359130859375	1.374256744384766	0.2029870452880859	2.92349951171875	1.49290673828125	0.4237924499511719	3.05105078125	1.482980590820313	0.390154541015625	3.070869140625	1.202208343505859	0.3586509704589844	2.863817138671875	1.274118316650391	0.270474609375	2.759885498046875	1.281678863525391	0.2746794128417969
232	7.700000000000001	2.9242626953125	0.9908911476135254	0.4734770812988282	2.9066240234375	1.167961990356445	0.4538026733398438	2.89239599609375	1.310310485839844	0.4493533325195312	2.8971455078125	1.527305908203125	0.4304751281738281	2.863597412109375	1.493189483642578	0.4418745422363281	2.7290244140625	1.444033264160156	0.4491427307128906	2.64617919921875	1.18076611328125	0.4221455688476562	2.56944287109375	1.293305358886719	0.2334155578613281	2.481427978515625	1.324555603027344	0.2086301727294922	2.438017578125	1.417761322021484	0.1741911468505859	2.45808251953125	1.374263122558594	0.2017745056152344	2.92947509765625	1.489885894775391	0.4273872375488281	3.055222900390625	1.47573974609375	0.3899186096191406	3.059568115234375	1.195851593017578	0.3514118041992187	2.848428955078125	1.268073394775391	0.2755363464355469	2.745270751953125	1.279203826904297	0.2832630004882812
233	7.733333	2.937321533203125	0.9744991340637207	0.478291015625	2.9248857421875	1.150788619995117	0.4620998229980469	2.9145712890625	1.292214324951172	0.45747265625	2.916416259765625	1.507822265625	0.4452196350097656	2.883475341796875	1.473210021972656	0.4549231872558594	2.74840087890625	1.429330291748047	0.4478134155273438	2.658828125	1.170748504638672	0.4218075256347656	2.620408935546875	1.284084167480469	0.2245530242919922	2.534808349609375	1.323936859130859	0.2084480438232422	2.445076416015625	1.375960998535156	0.1802533111572266	2.5069755859375	1.355221527099609	0.1983321685791016	2.94905712890625	1.471298767089844	0.4416301879882812	3.07560498046875	1.474953033447266	0.4086771240234375	3.060825927734375	1.199406616210938	0.3606552734375	2.83127587890625	1.188191223144531	0.3186116027832031	2.749967529296875	1.251621185302734	0.3170233459472656
234	7.766667	2.938727783203125	0.9706325016021728	0.478830078125	2.927792724609375	1.146342575073242	0.4649881591796875	2.918544921875	1.287216186523438	0.4644664611816406	2.921086181640625	1.501837493896484	0.4538299865722656	2.888108642578125	1.467417175292969	0.4628652648925781	2.753702392578125	1.424876281738281	0.450719482421875	2.66850634765625	1.167077087402344	0.417513427734375	2.634648681640625	1.289055419921875	0.2259878234863281	2.545909912109375	1.319528228759766	0.2092027893066406	2.475553955078125	1.393451934814453	0.1771861114501953	2.518394287109375	1.354078063964844	0.1975841522216797	2.9535087890625	1.465431976318359	0.4503685607910156	3.080170166015625	1.459635620117187	0.4208941345214844	3.06068212890625	1.184112609863281	0.38365771484375	2.83308154296875	1.174560180664062	0.3372173156738281	2.752980224609375	1.237850448608398	0.3267039794921875
235	7.800000000000001	2.941953369140625	0.9715140895843506	0.4794459228515625	2.932181884765625	1.147606689453125	0.4665660400390625	2.9239638671875	1.288732635498047	0.4654414672851562	2.925694091796875	1.503881469726562	0.4615110778808594	2.8928857421875	1.469029541015625	0.4698338623046875	2.759463134765625	1.423756713867188	0.4548166198730469	2.6721474609375	1.16691633605957	0.4169508666992188	2.622248291015625	1.298570404052734	0.2352157897949219	2.536252197265625	1.331818115234375	0.2105395050048828	2.455952880859375	1.3935185546875	0.1756696166992187	2.50818017578125	1.367462280273438	0.2029508819580078	2.95823828125	1.467669647216797	0.4565476684570313	3.08457421875	1.464326019287109	0.4246173400878906	3.09137353515625	1.185697174072266	0.4101218566894531	2.863961669921875	1.153844802856445	0.3718298645019531	2.784399658203125	1.205258926391602	0.3319869079589844
236	7.833333	2.9443603515625	0.9679527969360352	0.4863946533203125	2.935676025390625	1.144284515380859	0.4714901428222656	2.928513671875	1.285592987060547	0.4649360656738281	2.939509521484375	1.500892578125	0.4682542724609375	2.9053134765625	1.467140075683594	0.4760509643554687	2.77078857421875	1.423178802490234	0.4648900451660156	2.682854736328125	1.168309600830078	0.4136734619140625	2.6310478515625	1.306552947998047	0.2368717651367188	2.545156982421875	1.338724487304688	0.2098084869384766	2.46071875	1.398822540283203	0.1819977111816406	2.510062744140625	1.368206329345703	0.2133917846679687	2.970419189453125	1.463446929931641	0.4614190368652344	3.094832763671875	1.457749298095703	0.4221033325195312	3.10269775390625	1.178346725463867	0.4141796569824219	2.874138671875	1.156000503540039	0.3733498840332031	2.792248779296875	1.203816772460937	0.3332332458496094
237	7.866667	2.948299560546875	0.9672198143005371	0.4895551147460938	2.940293212890625	1.143892608642578	0.4714507751464844	2.93382080078125	1.285752899169922	0.4656777954101562	2.9465888671875	1.501656707763672	0.4708054809570312	2.912071044921875	1.467991760253906	0.4786026306152344	2.77615576171875	1.425945831298828	0.4714519348144531	2.690779296875	1.169717544555664	0.4177225646972657	2.63543310546875	1.311929595947266	0.2441442260742188	2.546138916015625	1.334512451171875	0.217240966796875	2.489567626953125	1.421800445556641	0.1894154510498047	2.513689453125	1.375126190185547	0.2163846740722656	2.9772509765625	1.463902893066406	0.4633756103515625	3.102849365234375	1.457813995361328	0.4264754638671875	3.11370703125	1.177501861572266	0.4207782592773437	2.88520556640625	1.156120788574219	0.3748675842285156	2.801268310546875	1.201062286376953	0.3347554931640625
238	7.9	2.949826416015625	0.9681569480895996	0.4937322387695313	2.94254345703125	1.145158004760742	0.4756307373046875	2.93667919921875	1.287225128173828	0.468619140625	2.949548095703125	1.503543365478516	0.4687098693847656	2.915029541015625	1.470022369384766	0.4775611267089844	2.778968505859375	1.427386352539062	0.4721855163574219	2.692577880859375	1.169932815551758	0.4238630676269531	2.636341552734375	1.309829406738281	0.2481909942626953	2.550984375	1.338243041992188	0.2143584747314453	2.475051025390625	1.402061462402344	0.1720076141357422	2.515940673828125	1.375174591064453	0.2172958068847656	2.980194580078125	1.465555480957031	0.4618919067382812	3.106522705078125	1.459241516113281	0.4267929992675781	3.117744384765625	1.178430770874023	0.4292555236816406	2.890536376953125	1.156456420898438	0.3758393249511719	2.805822021484375	1.199889999389648	0.3352599792480469
239	7.933333000000001	2.948770751953125	0.9753335494995117	0.4955894165039063	2.94119775390625	1.150506622314453	0.4780538024902344	2.935765625	1.291240203857422	0.4749564208984375	2.95133154296875	1.505100555419922	0.4769096069335937	2.91689111328125	1.472293853759766	0.4859263610839843	2.783307373046875	1.427139282226562	0.4787012023925781	2.701996826171875	1.171075439453125	0.4305554809570312	2.635715576171875	1.306732482910156	0.2582669982910156	2.55221435546875	1.335412109375	0.2229019622802734	2.4962421875	1.423408599853516	0.2002292327880859	2.518275146484375	1.374932434082031	0.2275080108642578	2.981039306640625	1.467185668945312	0.4692820739746094	3.1050390625	1.454303253173828	0.432809326171875	3.1199892578125	1.17660888671875	0.4352486877441406	2.896496337890625	1.157174850463867	0.3761748046875	2.811495361328125	1.198286499023437	0.3365328674316406
240	7.966667000000001	2.953330322265625	0.9743273086547851	0.4989631958007812	2.94589697265625	1.149565551757812	0.4806542358398437	2.9407314453125	1.290412780761719	0.4772793273925781	2.953959228515625	1.504578125	0.4807987670898438	2.919912109375	1.471297576904297	0.4897763366699219	2.7851396484375	1.429031280517578	0.4856738586425781	2.694113525390625	1.176235824584961	0.4364487609863281	2.62873193359375	1.309049560546875	0.2613857727050781	2.5519228515625	1.345964508056641	0.2189901733398437	2.49262158203125	1.434393249511719	0.2105161743164063	2.512597900390625	1.381455078125	0.2313910064697266	2.984059326171875	1.467025146484375	0.4726914978027344	3.108452392578125	1.455586120605469	0.4367190246582031	3.125466796875	1.177873672485352	0.4296047668457031	2.900425048828125	1.157434631347656	0.3763244018554687	2.814676513671875	1.197509292602539	0.3370249328613281
241	8	2.95010107421875	0.9744215297698975	0.5009930114746094	2.94504248046875	1.14890998840332	0.483090087890625	2.941859619140625	1.289149993896484	0.4814510803222656	2.956593505859375	1.502162322998047	0.4844105834960937	2.922445556640625	1.469322906494141	0.4933399047851563	2.788475341796875	1.427078735351563	0.4872175903320313	2.694507080078125	1.175079696655273	0.447907958984375	2.614554443359375	1.291821960449219	0.2689612426757813	2.544968017578125	1.348770660400391	0.239211181640625	2.493146240234375	1.438388916015625	0.2151559600830078	2.52059765625	1.379381072998047	0.2325749664306641	2.9862890625	1.464552032470703	0.47652783203125	3.11042919921875	1.458288726806641	0.4407243041992188	3.13288330078125	1.182425140380859	0.4309413146972656	2.909407470703125	1.157954635620117	0.3777547912597656	2.82299609375	1.195276885986328	0.3385140991210938
242	8.033333000000001	2.94985498046875	0.9742526836395263	0.5013667297363281	2.947120361328125	1.149067642211914	0.4866587524414063	2.945785888671875	1.289322845458984	0.4854383239746094	2.961345458984375	1.502071624755859	0.4945893859863281	2.926992431640625	1.469141998291016	0.502278076171875	2.7923349609375	1.429819305419922	0.4930109558105469	2.693666748046875	1.179428634643555	0.4552208251953125	2.62420068359375	1.299267974853516	0.2739967041015625	2.551975341796875	1.350766143798828	0.2408386840820312	2.496419189453125	1.438062652587891	0.2166429748535156	2.528410400390625	1.383940948486328	0.2336871032714844	2.990954833984375	1.464579345703125	0.4859019775390625	3.115341796875	1.461776550292969	0.4505827941894531	3.1321708984375	1.185966903686523	0.4325296325683594	2.909443603515625	1.157978469848633	0.378087646484375	2.8231513671875	1.195235046386719	0.3385593872070313
243	8.066667000000001	2.955251708984375	0.975140609741211	0.5027904052734375	2.950904296875	1.151100036621094	0.4875363464355469	2.94861669921875	1.2923203125	0.4866807861328125	2.965608154296875	1.506112457275391	0.5017716369628906	2.931072998046875	1.472886199951172	0.5094757690429688	2.7954873046875	1.432185272216797	0.5088989868164062	2.69304150390625	1.182733978271484	0.4623399963378906	2.628528076171875	1.301396636962891	0.2765663757324219	2.555487060546875	1.350693084716797	0.2401251831054687	2.501374267578125	1.441065795898437	0.2212940216064453	2.52483935546875	1.386039245605469	0.2436736297607422	2.99498388671875	1.468509185791016	0.4911039733886719	3.119166015625	1.466086608886719	0.4519426879882812	3.142908203125	1.188465087890625	0.4413662109375	2.920648193359375	1.158502700805664	0.3797100830078125	2.832569580078125	1.193115478515625	0.3398858032226563
244	8.1	2.953935791015625	0.9762461395263672	0.5040892333984375	2.95033642578125	1.151630386352539	0.4923375854492187	2.948635009765625	1.292146331787109	0.4951822814941406	2.96490771484375	1.505177032470703	0.5065175170898437	2.93038671875	1.472211242675781	0.5139154052734375	2.79441064453125	1.435527191162109	0.5106235656738282	2.70187353515625	1.181635589599609	0.4768788757324219	2.6318720703125	1.307960144042969	0.299720458984375	2.557766357421875	1.340235443115234	0.2500055389404297	2.502374267578125	1.430180877685547	0.2365689239501953	2.526055419921875	1.384083435058594	0.2527765655517578	2.994451171875	1.467605529785156	0.4974016723632813	3.12046826171875	1.469743927001953	0.4672122497558594	3.14058740234375	1.194076538085938	0.4427546997070312	2.920733642578125	1.158598663330078	0.3796677856445312	2.832971923828125	1.192884368896484	0.3401455078125
245	8.133333	2.95448095703125	0.9805277137756347	0.5054538269042969	2.9502919921875	1.15664860534668	0.4978615112304687	2.9476318359375	1.297572082519531	0.5003570861816407	2.96828125	1.510999084472656	0.5086632385253906	2.93271044921875	1.478823547363281	0.515478515625	2.79671435546875	1.440655609130859	0.5120349731445313	2.696212646484375	1.188273223876953	0.4836705017089844	2.640689453125	1.313973724365234	0.3001790161132812	2.56577099609375	1.348252227783203	0.2525290222167969	2.506340087890625	1.435567474365234	0.2367118225097656	2.53468310546875	1.392760864257812	0.2570472412109375	2.997359375	1.472533111572266	0.5011513977050781	3.125031494140625	1.466420379638672	0.4775252990722657	3.143184326171875	1.189534698486328	0.4561650390625	2.926	1.159942092895508	0.3797004699707031	2.83706982421875	1.192632995605469	0.3406596984863281
246	8.166667	2.955932861328125	0.9852893571853638	0.5075871887207031	2.949759521484375	1.161852355957031	0.4973567199707031	2.945388671875	1.303260040283203	0.4967759399414062	2.969068603515625	1.517048828125	0.5073165893554688	2.9330537109375	1.485146820068359	0.5143206176757813	2.7970126953125	1.445329162597656	0.5105116882324219	2.709809814453125	1.186541732788086	0.4867845458984375	2.629110595703125	1.315745178222656	0.3143767700195312	2.569967529296875	1.357928497314453	0.2523603515625	2.507549560546875	1.444283081054687	0.2407388916015625	2.52811376953125	1.395634521484375	0.258197509765625	2.997619873046875	1.478160339355469	0.4988781127929687	3.12528515625	1.474244232177734	0.4723562316894531	3.14523828125	1.196319931030273	0.4531686401367188	2.9270625	1.159796340942383	0.3800633239746094	2.8378232421875	1.192413024902344	0.3407003784179687
247	8.200000000000001	2.960945068359375	0.9861860780715942	0.5080624084472656	2.956411865234375	1.163725158691406	0.4998755187988281	2.9532646484375	1.305821136474609	0.4997418518066406	2.97697314453125	1.520595397949219	0.5105838317871094	2.94067138671875	1.488564575195312	0.517065673828125	2.8038232421875	1.449168579101562	0.5133146362304688	2.712331787109375	1.190227325439453	0.4929710998535156	2.603064453125	1.297056182861328	0.3195655517578125	2.5630771484375	1.369195404052734	0.2705257263183594	2.504126220703125	1.457585388183594	0.2530126647949218	2.516865966796875	1.39658056640625	0.2693384704589844	3.005770751953125	1.481510467529297	0.5025830383300781	3.13525244140625	1.473052124023438	0.4842005615234375	3.143896728515625	1.193060012817383	0.4680344543457031	2.929413330078125	1.157740463256836	0.3812498474121094	2.84036181640625	1.190925582885742	0.3407083740234375
248	8.233333	2.960868408203125	0.9860816211700439	0.5081791381835937	2.956197021484375	1.163579818725586	0.5000181884765625	2.952944091796875	1.305642761230469	0.4999536743164062	2.9763095703125	1.520398010253906	0.5109800720214843	2.940070556640625	1.488310089111328	0.5174503784179687	2.803210205078125	1.449065216064453	0.5137258911132813	2.7108935546875	1.190486038208008	0.4933103942871094	2.60187841796875	1.297955932617187	0.3202092895507813	2.562504638671875	1.370397186279297	0.2711586303710937	2.504076416015625	1.459149841308594	0.253871826171875	2.518160400390625	1.398273071289063	0.2685506286621094	3.005158935546875	1.481375122070312	0.5029290466308594	3.134653564453125	1.473912475585938	0.484408203125	3.145875732421875	1.194109085083008	0.4676230163574219	2.93155615234375	1.1579677734375	0.3809078369140625	2.842186767578125	1.190697525024414	0.3407543640136719
249	8.266667	2.962101806640625	0.9862749071121216	0.5086778869628906	2.957590087890625	1.163670745849609	0.5003662719726563	2.95443115234375	1.305655609130859	0.4999045104980469	2.978476806640625	1.52025341796875	0.5101337280273438	2.942092041015625	1.488343933105469	0.5164614868164062	2.80496142578125	1.450486083984375	0.511548828125	2.708037841796875	1.193638229370117	0.4927719421386719	2.602120849609375	1.301009704589844	0.3178679809570312	2.56521533203125	1.373223022460937	0.2667120056152344	2.50580224609375	1.461758087158203	0.2522766876220703	2.51991259765625	1.401247711181641	0.2631382751464844	3.00722998046875	1.481112457275391	0.5024907531738281	3.136963134765625	1.473643371582031	0.48630615234375	3.148655517578125	1.193922134399414	0.4711744079589844	2.935255615234375	1.158010238647461	0.3824714660644531	2.845816162109375	1.189625457763672	0.3417333374023437
250	8.300000000000001	2.968892333984375	0.9861632604598999	0.51634912109375	2.963435546875	1.163308700561523	0.5018369445800781	2.959056884765625	1.305381134033203	0.4994116516113281	2.9802265625	1.520542236328125	0.5086103820800781	2.944089111328125	1.488187072753906	0.514442626953125	2.806993408203125	1.449611419677734	0.5101158752441406	2.710325439453125	1.191949005126953	0.4986219177246094	2.60106396484375	1.293667083740234	0.3221033325195313	2.56515576171875	1.368471954345703	0.2738680725097656	2.51093115234375	1.459352020263672	0.2538662567138672	2.53284912109375	1.398753173828125	0.2644673461914063	3.009643798828125	1.481678863525391	0.5018121643066407	3.1396181640625	1.474115936279297	0.4865942077636718	3.145876708984375	1.194284286499024	0.4661105651855469	2.932576416015625	1.145766540527344	0.3827192077636719	2.845465576171875	1.183217010498047	0.3416255493164063
251	8.333333	2.970330322265625	0.9834814414978027	0.5100808715820313	2.964162353515625	1.160821884155273	0.4982181701660156	2.959481689453125	1.302815979003906	0.4927224731445313	2.984701171875	1.517400756835937	0.5051969909667968	2.94854443359375	1.485439605712891	0.5128475952148438	2.81073876953125	1.449168792724609	0.5119055480957031	2.713439208984375	1.191944473266602	0.4959934692382812	2.6054345703125	1.298742584228516	0.3216795349121094	2.568730712890625	1.372143951416016	0.271889404296875	2.503783203125	1.455895782470703	0.2526600036621094	2.52998681640625	1.399393402099609	0.2626921691894532	3.01294287109375	1.478281219482422	0.4954703674316406	3.1402451171875	1.473484771728516	0.464529541015625	3.157838623046875	1.193806823730469	0.4485940856933594	2.938082275390625	1.148224060058594	0.3819044189453125	2.8493994140625	1.183502182006836	0.3422452697753906
252	8.366667	2.97312353515625	0.9850969429016113	0.5098236083984375	2.96492626953125	1.162408798217773	0.4994526672363281	2.95843994140625	1.304230987548828	0.4923980407714844	2.9820791015625	1.519054748535156	0.5028484497070312	2.946157958984375	1.486912017822266	0.5107738952636719	2.808311279296875	1.45091128540039	0.5105967407226563	2.7127958984375	1.193283950805664	0.4917342529296875	2.59811572265625	1.296290374755859	0.3194833679199219	2.56608447265625	1.366474060058594	0.2624034729003906	2.512501953125	1.458614074707031	0.2470324096679687	2.528088623046875	1.402234252929687	0.2606016845703125	3.0106064453125	1.480060455322266	0.4935172729492188	3.137962646484375	1.472777435302734	0.4634180908203125	3.1572236328125	1.19308430480957	0.4512236328125	2.9381806640625	1.148386566162109	0.3818269958496094	2.84944921875	1.183575653076172	0.3422578430175781
253	8.4	2.97320947265625	0.9850954151153565	0.5097255859374999	2.96505517578125	1.162392211914062	0.4993323059082031	2.958601806640625	1.304201080322266	0.4922318725585937	2.9823232421875	1.518998291015625	0.50264697265625	2.946386474609375	1.48687548828125	0.5105551452636719	2.8085478515625	1.4508955078125	0.5101949462890625	2.7130830078125	1.193315719604492	0.4907915344238281	2.598804443359375	1.296619598388672	0.3184791259765625	2.56717529296875	1.366966033935547	0.2613894348144531	2.513964111328125	1.459317321777344	0.2460638427734375	2.5290439453125	1.402491088867188	0.2590704345703125	3.010837890625	1.479993041992187	0.4933449096679687	3.13815478515625	1.472654418945313	0.463144775390625	3.157268310546875	1.192978088378906	0.4509028930664062	2.938146728515625	1.148413833618164	0.3817380676269531	2.849401123046875	1.183648345947266	0.3422648315429688
254	8.433333000000001	2.9766826171875	0.9871886739730835	0.5090523986816406	2.9695263671875	1.164834381103516	0.4975695190429688	2.96385107421875	1.306902893066406	0.4891576538085938	2.987489501953125	1.522147399902344	0.4999334716796875	2.951495361328125	1.489923309326172	0.5078013610839843	2.814281005859375	1.45059814453125	0.50558203125	2.719302734375	1.193459594726562	0.4737392578125	2.6064541015625	1.296000762939453	0.2993915710449219	2.58626171875	1.369151062011719	0.2403312683105469	2.5193427734375	1.4529814453125	0.2285859832763672	2.53307177734375	1.403616821289063	0.2432037658691406	3.016089111328125	1.483092498779297	0.4905566101074219	3.14357958984375	1.47434439086914	0.4602725219726562	3.16597900390625	1.195530914306641	0.4315461730957031	2.94553515625	1.209076507568359	0.3525870971679688	2.920313232421875	1.296575225830078	0.3033131408691406
255	8.466667000000001	2.976298095703125	0.9904067268371582	0.5097116088867187	2.966885498046875	1.167411849975586	0.4924334106445313	2.95913330078125	1.308454986572266	0.4745897216796875	2.985603759765625	1.523056335449219	0.4893011779785156	2.949500244140625	1.491079528808594	0.4975551452636719	2.812181640625	1.452381713867188	0.5007875671386719	2.727522705078125	1.190769607543945	0.4786162719726563	2.612622314453125	1.294431274414062	0.3063964233398437	2.594847412109375	1.362428314208984	0.2408178558349609	2.524048828125	1.442825958251953	0.2282117156982422	2.539743896484375	1.395380279541016	0.2373443145751953	3.01343701171875	1.483916900634766	0.4782196044921875	3.140271484375	1.476423431396484	0.4451778259277344	3.179041259765625	1.198948684692383	0.4225736083984375	2.954973876953125	1.207516479492188	0.3540623474121094	2.921930419921875	1.292227630615234	0.304621337890625
256	8.5	2.9813681640625	0.9899545068740845	0.5097610473632812	2.97126220703125	1.167240310668945	0.4924526672363281	2.96306201171875	1.308692230224609	0.4760622253417969	2.98693408203125	1.52432763671875	0.4844994201660156	2.950977783203125	1.492149993896484	0.4931288452148437	2.8138369140625	1.451785430908203	0.49391552734375	2.74244775390625	1.185276336669922	0.4781138916015625	2.627243896484375	1.288466033935547	0.3052549438476562	2.596613525390625	1.354121215820312	0.2418160095214844	2.5326611328125	1.439274505615234	0.2234860534667969	2.55591064453125	1.388815673828125	0.2380882873535156	3.015445068359375	1.485116302490234	0.4751328125	3.143470703125	1.474155364990234	0.447095458984375	3.174585205078125	1.194328186035156	0.4427433776855469	2.95544580078125	1.210940277099609	0.3598399658203125	2.968146484375	1.2994208984375	0.3072978820800781
257	8.533333000000001	2.98094189453125	0.9925692582130432	0.5073422241210938	2.97435595703125	1.168940887451172	0.4878144226074219	2.969341552734375	1.310320129394531	0.4760096740722656	2.99228173828125	1.524979431152344	0.4855022888183594	2.956663330078125	1.492762817382812	0.494074462890625	2.82122509765625	1.449164154052734	0.4934607849121094	2.714130126953125	1.196100479125977	0.4815405883789062	2.6252939453125	1.287950805664063	0.2892795104980469	2.59509228515625	1.360516265869141	0.2344349670410156	2.5339560546875	1.446792388916016	0.2147977294921875	2.553066162109375	1.393066314697266	0.2323169860839844	3.02077001953125	1.486120574951172	0.4758316955566406	3.14671728515625	1.476890930175781	0.4413968200683594	3.166713623046875	1.197634613037109	0.4288158874511719	2.943756103515625	1.207619659423828	0.3592408447265625	2.951640869140625	1.293014831542969	0.30183984375
258	8.566667000000001	2.982610595703125	0.995582311630249	0.50780029296875	2.975126953125	1.171432235717774	0.4873517150878906	2.9694228515625	1.312747711181641	0.4793423461914063	2.985587158203125	1.52776220703125	0.4774646606445312	2.950960205078125	1.495018707275391	0.4874023742675781	2.816303955078125	1.45002734375	0.4888096618652344	2.7303193359375	1.189890914916992	0.4724984130859375	2.63491357421875	1.294211822509766	0.2906176452636719	2.59758251953125	1.360586853027344	0.2327605285644531	2.534702880859375	1.445240661621094	0.2128254699707031	2.556369384765625	1.393644439697266	0.2327536926269531	3.0153037109375	1.489436737060547	0.4701902770996094	3.141200439453125	1.474271118164062	0.4388746032714844	3.1604296875	1.195318695068359	0.4340345458984375	2.939926025390625	1.207534759521484	0.3588908081054688	2.950108642578125	1.292707672119141	0.3019180297851562
259	8.6	2.98497021484375	0.9956956806182862	0.5089415283203125	2.980318115234375	1.172609527587891	0.4838204956054687	2.9766669921875	1.314736663818359	0.4694230346679688	2.99377294921875	1.531266967773437	0.4811819763183594	2.957845947265625	1.498065002441406	0.4854934692382812	2.819671875	1.460379211425781	0.4841475830078125	2.738853515625	1.196281402587891	0.4646553344726562	2.637252197265625	1.301872039794922	0.2842958068847656	2.594932861328125	1.362817016601563	0.2226287078857422	2.541548095703125	1.456408599853516	0.2120740356445313	2.552045166015625	1.401161895751953	0.2281483612060547	3.0242529296875	1.492783721923828	0.4750767517089844	3.148820556640625	1.471627777099609	0.4377009887695312	3.269864501953125	1.22445751953125	0.4996893920898438	3.1758388671875	1.228020141601563	0.283994873046875	3.087904541015625	1.275476654052734	0.2555961608886719
260	8.633333	2.979734619140625	0.9931330809593201	0.5112956848144531	2.9799892578125	1.170401290893555	0.4827508850097657	2.980045166015625	1.313413970947266	0.470423583984375	2.99355029296875	1.531480590820312	0.4678081665039063	2.9578466796875	1.497883453369141	0.4732758483886719	2.818791259765625	1.460992523193359	0.4720850830078125	2.721485595703125	1.200453399658203	0.4727610778808594	2.630482421875	1.291116516113281	0.2778595581054688	2.59605126953125	1.359335540771484	0.2182566833496094	2.537894287109375	1.449939819335937	0.2029303894042969	2.55069482421875	1.394611663818359	0.2206895904541016	3.024930908203125	1.493031402587891	0.4653158264160156	3.15276953125	1.477805419921875	0.4346011047363281	3.29095654296875	1.250948196411133	0.5333130493164062	3.203466796875	1.273725250244141	0.3149029846191406	3.11143212890625	1.284504760742188	0.2669278259277344
261	8.666667	2.965609375	0.9936537575721741	0.5112710571289063	2.9685478515625	1.17059196472168	0.4814119873046875	2.970951416015625	1.3134052734375	0.4678840026855469	2.989891357421875	1.530840759277344	0.4602258605957031	2.9535595703125	1.498320098876953	0.4675384216308594	2.814630126953125	1.4616513671875	0.4732414855957031	2.722566650390625	1.199460006713867	0.4659076843261719	2.627260009765625	1.297547088623047	0.27688330078125	2.601130126953125	1.361117858886719	0.2086291656494141	2.536750732421875	1.447980133056641	0.1974519805908203	2.549316650390625	1.400222595214844	0.2142411499023437	3.020172119140625	1.491562835693359	0.4575476684570313	3.1479580078125	1.474134643554688	0.4280884399414063	3.267188720703125	1.230768264770508	0.5104419555664063	3.167375244140625	1.267447540283203	0.2994598388671875	3.088391845703125	1.334544891357422	0.2877499389648437
262	8.700000000000001	2.9442353515625	0.9910905818939209	0.5092431335449219	2.951711669921875	1.167710632324219	0.478690185546875	2.9581748046875	1.310431182861328	0.4660962524414062	2.985924072265625	1.526730041503906	0.4558098449707031	2.948470703125	1.495832611083984	0.4642883911132812	2.8107509765625	1.454668914794922	0.465861083984375	2.710521240234375	1.195670333862305	0.4562920227050781	2.62236767578125	1.294318664550781	0.26421728515625	2.58137353515625	1.354358032226562	0.2002594451904297	2.52461181640625	1.442698669433594	0.1723280029296875	2.542956787109375	1.39760009765625	0.2087513580322266	3.01446728515625	1.486214965820313	0.4528274230957031	3.14083984375	1.46393798828125	0.4208606567382813	3.264068359375	1.216130508422852	0.4806381225585937	3.14261572265625	1.266876495361328	0.2845380859375	3.054423095703125	1.321501434326172	0.2741524047851562
263	8.733333	2.918880859375	0.9934290699958801	0.5025342102050782	2.92507080078125	1.169579299926758	0.4667702331542969	2.930872314453125	1.311978851318359	0.4477454528808594	2.97148291015625	1.526936096191406	0.4410032958984375	2.93235498046875	1.49809228515625	0.4498675231933594	2.793164306640625	1.460866149902344	0.4526883544921875	2.68969775390625	1.202228698730469	0.4555948181152344	2.604751708984375	1.300937377929688	0.2614033813476562	2.566680419921875	1.357525726318359	0.1923276214599609	2.502178955078125	1.440863464355469	0.1647588043212891	2.530155517578125	1.400774658203125	0.1971464233398438	2.997507080078125	1.484750366210938	0.4364625854492187	3.120201416015625	1.451037445068359	0.3992354431152344	3.245222900390625	1.204491348266602	0.4637026977539063	3.11369873046875	1.266066131591797	0.2766938171386719	3.01781591796875	1.304332122802734	0.2603623962402344
264	8.766667	2.8802783203125	0.9955679588317871	0.4938525390625	2.890791748046875	1.169351287841797	0.4582034912109375	2.89993115234375	1.309237945556641	0.4351172180175781	2.93958837890625	1.521647155761719	0.4262182922363281	2.901536376953125	1.493137237548828	0.4373133239746094	2.76475439453125	1.4555556640625	0.449777587890625	2.642824462890625	1.208826614379883	0.4441798706054688	2.557334228515625	1.319557037353516	0.2603104248046875	2.53096630859375	1.388000579833984	0.1984985504150391	2.4844775390625	1.479156799316406	0.165112289428711	2.503644287109375	1.418653106689453	0.181628173828125	2.964974609375	1.479967254638672	0.4201113891601562	3.082601318359375	1.450679992675781	0.3704399719238281	3.211494140625	1.204829498291016	0.4105875854492188	3.0744453125	1.249795135498047	0.2263772583007813	3.01767333984375	1.333130706787109	0.2487038421630859
265	8.800000000000001	2.842517578125	0.9986580847501755	0.4893532104492188	2.851910888671875	1.173297348022461	0.4559040222167969	2.8600615234375	1.313379516601562	0.4319344177246094	2.90306640625	1.524812561035156	0.4119410400390625	2.864865966796875	1.497488891601563	0.4256295166015625	2.72644970703125	1.468119873046875	0.4439344177246094	2.57238916015625	1.239459686279297	0.4368155212402344	2.503028564453125	1.35275	0.2472326812744141	2.492590576171875	1.433147094726563	0.1956191864013672	2.45538037109375	1.531456970214844	0.1715082550048828	2.48770751953125	1.464760314941406	0.1766341552734375	2.92756591796875	1.482353698730469	0.4068927307128906	3.041343994140625	1.44458447265625	0.3534473876953125	3.159577880859375	1.191209045410156	0.3816972961425781	3.037307861328125	1.178597763061523	0.1820887145996094	2.987705810546875	1.268954345703125	0.1912289276123047
266	8.833333	2.794526123046875	1.002043947219849	0.4693599243164063	2.799369140625	1.176584655761719	0.4377654418945313	2.80195703125	1.315403350830078	0.4086765441894532	2.845236328125	1.52645654296875	0.3941509704589844	2.806947509765625	1.498963653564453	0.4065892028808594	2.667174072265625	1.489102844238281	0.4307079162597656	2.50554541015625	1.267833770751953	0.4092700805664062	2.4486806640625	1.401257873535156	0.2298818664550781	2.4518681640625	1.489433715820312	0.1926338043212891	2.45207568359375	1.59249951171875	0.1621785125732422	2.432137939453125	1.525235168457031	0.1720549163818359	2.869700927734375	1.484246154785156	0.3885479736328125	2.9902041015625	1.455258361816406	0.3467434387207031	3.11846826171875	1.206869537353516	0.3634803466796875	3.0257236328125	1.16292268371582	0.1536264190673828	2.9703017578125	1.249487731933594	0.1453254241943359
267	8.866667	2.754255615234375	1.006237547397614	0.4610204467773438	2.75610595703125	1.18232405090332	0.4295731811523438	2.7566494140625	1.322594940185547	0.401735595703125	2.796776611328125	1.536104675292969	0.3879462585449219	2.758982421875	1.507708892822266	0.4013849182128906	2.61781640625	1.511986846923828	0.425850341796875	2.421826416015625	1.317373291015625	0.4037837524414062	2.39921875	1.461170715332031	0.2224182434082031	2.42432568359375	1.542323547363281	0.1765295562744141	2.43633984375	1.6481943359375	0.1569025573730469	2.398734130859375	1.583346313476563	0.1502184906005859	2.8218544921875	1.493972473144531	0.3811005249023438	2.938736572265625	1.471823822021484	0.3242190551757813	3.04955517578125	1.214862167358398	0.2868577880859375	2.89887548828125	1.315052337646484	0.1361336364746094	2.8768291015625	1.402096252441406	0.188521240234375
268	8.9	2.703431640625	1.015455925941467	0.4409090270996094	2.70172265625	1.191268341064453	0.4109622802734375	2.699720947265625	1.331516265869141	0.3853335876464844	2.7424970703125	1.543572875976563	0.3677570495605469	2.70521435546875	1.516007690429688	0.38360595703125	2.566905029296875	1.536761779785156	0.412984375	2.355689453125	1.361087615966797	0.3838916625976562	2.372007080078125	1.510962249755859	0.2077270355224609	2.41411376953125	1.583268188476562	0.1601277008056641	2.441455810546875	1.685940368652344	0.1406428833007813	2.407970458984375	1.622102111816406	0.1315555572509766	2.7663095703125	1.501092071533203	0.3597097473144531	2.854247802734375	1.459065979003906	0.2714748229980469	2.8825205078125	1.179108947753906	0.263752685546875	2.72492919921875	1.301623413085937	0.1401097412109375	2.74911328125	1.394883850097656	0.1783314666748047
269	8.933333000000001	2.64103271484375	1.001336605191231	0.4000191040039062	2.639159912109375	1.172559600830078	0.3784890747070312	2.632556884765625	1.308258361816406	0.3544449768066406	2.67043212890625	1.514814270019531	0.3516923522949219	2.646990234375	1.484495025634766	0.3796100158691406	2.545580810546875	1.516407653808594	0.4680443115234375	2.315593017578125	1.413539520263672	0.3786902770996094	2.379171875	1.53968310546875	0.2043770904541016	2.4353984375	1.585127746582031	0.1456388854980469	2.459588623046875	1.682710388183594	0.1170324096679688	2.4257880859375	1.6261513671875	0.1067384262084961	2.68294873046875	1.476598968505859	0.3259200744628906	2.711796630859375	1.440865447998047	0.2072813873291016	2.751881103515625	1.202905960083008	0.0809547119140625	2.597056640625	1.113159431457519	0.2209440765380859	2.579702880859375	1.191672561645508	0.2808922729492188
270	8.966667000000001	2.611901611328125	0.9927947516441346	0.3771040649414062	2.59799365234375	1.164140487670899	0.3577416076660156	2.58386572265625	1.300415924072266	0.3388504638671875	2.6133662109375	1.508802062988281	0.3438092041015625	2.59216455078125	1.476301239013672	0.371253173828125	2.4956904296875	1.511944427490234	0.4641898498535156	2.270026611328125	1.41684228515625	0.3553974914550782	2.388981689453125	1.537331848144531	0.2073645172119141	2.45722314453125	1.582887145996094	0.1627962188720703	2.516196044921875	1.662486206054687	0.1286695861816406	2.459933349609375	1.621591796875	0.1242081832885742	2.626468994140625	1.472177551269531	0.3158946533203125	2.66265673828125	1.450145111083984	0.1956154174804688	2.581943115234375	1.244841751098633	0.03473427963256836	2.371683837890625	1.332332611083984	0.03210553741455078	2.3976044921875	1.42944873046875	0.03416263580322266
271	9	2.557366455078125	0.9686743698120117	0.3556399841308594	2.535628173828125	1.139862716674805	0.3425464477539062	2.516540771484375	1.276368255615234	0.3305765991210938	2.556057861328125	1.483202453613281	0.3274303283691406	2.542964111328125	1.451062255859375	0.3599293212890625	2.5015693359375	1.488029327392578	0.4870072021484375	2.274838134765625	1.356900299072266	0.429956787109375	2.433485107421875	1.422495361328125	0.2845365905761719	2.49464208984375	1.353028717041016	0.2971505737304688	2.539435791015625	1.259946960449219	0.3149187927246094	2.49470068359375	1.327699401855469	0.3235999755859375	2.55801123046875	1.446633972167969	0.2965619506835938	2.530493896484375	1.419385162353516	0.1750127410888672	2.35663916015625	1.280362579345703	0.01674602890014648	2.14367822265625	1.359912048339844	0.001655716419219971	2.16045166015625	1.457245910644531	-0.01731169509887695
272	9.033333000000001	2.50398876953125	0.9499478836059571	0.3414735717773438	2.4808857421875	1.119028625488281	0.3326747131347656	2.459163818359375	1.25357145690918	0.3232703247070313	2.499401123046875	1.457365783691406	0.3137781982421875	2.4911689453125	1.425796112060547	0.3475362243652343	2.49828857421875	1.486211486816406	0.4702011413574219	2.283860107421875	1.332889801025391	0.4940768127441406	2.43535888671875	1.223972244262695	0.3735112609863281	2.431900634765625	1.142262512207031	0.4161488952636719	2.40830517578125	1.055309391021729	0.4670773010253906	2.405921142578125	1.107211196899414	0.4097340698242187	2.49629345703125	1.421215881347656	0.2834464416503906	2.441896728515625	1.420977752685547	0.1698360748291016	2.223575927734375	1.368362609863281	0.02050203132629394	2.027117309570313	1.335696258544922	-0.08411751556396484	2.05969384765625	1.31519873046875	-0.1756617431640625
273	9.066667000000001	2.5037158203125	0.9498823509216309	0.3414054260253906	2.4806044921875	1.118973159790039	0.332568115234375	2.45881640625	1.253510589599609	0.3230888977050781	2.498800048828125	1.457365142822266	0.3134715576171875	2.490582763671875	1.42580810546875	0.3472499084472656	2.497499267578125	1.486237365722656	0.4699312133789063	2.283118408203125	1.332728515625	0.4932499084472656	2.43383056640625	1.223463134765625	0.3719838256835937	2.430166259765625	1.14166731262207	0.4144540405273437	2.406383056640625	1.054680900573731	0.4652542419433593	2.404054931640625	1.106725257873535	0.4080443115234375	2.49576220703125	1.421185424804688	0.28316259765625	2.441521484375	1.420787445068359	0.1694673309326172	2.223714599609375	1.367472076416016	0.0195947437286377	2.02776220703125	1.334047302246094	-0.08576900482177735	2.060809814453125	1.313049011230469	-0.1770385437011719
274	9.1	2.416690185546875	0.9313777160644532	0.3259421691894531	2.416380615234375	1.101503082275391	0.3242523498535156	2.41784912109375	1.237508865356445	0.3240281982421875	2.464251220703125	1.4384365234375	0.3055840454101563	2.45620166015625	1.408554382324219	0.3406141357421875	2.47166552734375	1.488751068115234	0.44976416015625	2.25474365234375	1.339924499511719	0.4653678588867188	2.408947021484375	1.201530670166016	0.3879707336425781	2.366620361328125	1.121635269165039	0.4040216674804687	2.304423095703125	1.047933609008789	0.440322265625	2.318498046875	1.116365684509277	0.400880615234375	2.458911376953125	1.401492004394531	0.2768850402832031	2.430625732421875	1.402977264404297	0.15471240234375	2.201103271484375	1.390717742919922	0.01589706516265869	1.987622924804687	1.388979370117188	-0.05186323165893555	1.995477905273437	1.435417633056641	-0.1387985382080078
275	9.133333	2.40749755859375	0.9234594955444336	0.3210763244628906	2.40755615234375	1.094826705932617	0.3189178466796875	2.411677978515625	1.231772155761719	0.3198473815917969	2.468223876953125	1.431922027587891	0.304406005859375	2.45857080078125	1.401726196289062	0.3392201232910156	2.474804931640625	1.465574493408203	0.4597091064453125	2.243533447265625	1.341542846679687	0.4197190551757812	2.275459716796875	1.18714469909668	0.2622914428710937	2.29694140625	1.115176391601562	0.3162875671386719	2.301888916015625	1.046367301940918	0.3938452758789063	2.319586181640625	1.118587371826172	0.3484682312011719	2.46112548828125	1.395447143554688	0.2749297485351562	2.433842041015625	1.397350311279297	0.1515936584472656	2.203898193359375	1.383262603759766	0.009859472274780274	1.991276733398438	1.381144348144531	-0.06559827423095703	2.005310302734375	1.395142333984375	-0.1632040252685547
276	9.166667	2.37129541015625	0.9068325500488281	0.30777783203125	2.369993896484375	1.074630180358887	0.30574951171875	2.3640322265625	1.208587768554688	0.3014259948730469	2.39435791015625	1.410326782226563	0.29213232421875	2.391263916015625	1.378446105957031	0.3252947082519531	2.408680419921875	1.428517333984375	0.4488694763183594	2.16020947265625	1.373554016113281	0.3958714599609375	2.220650634765625	1.346017639160156	0.1880592803955078	2.214231201171875	1.255669891357422	0.1885114288330078	2.222407470703125	1.157182846069336	0.2122626647949219	2.252815673828125	1.24061457824707	0.1620852813720703	2.38938525390625	1.3752490234375	0.2621017150878907	2.354223388671875	1.381388916015625	0.1436595916748047	2.1243076171875	1.368524169921875	0.01280996227264404	1.924545654296875	1.363543243408203	-0.08142532348632812	1.946780517578125	1.399743438720703	-0.1692115783691406
277	9.200000000000001	2.359681884765625	0.892309211730957	0.2977108154296875	2.33449365234375	1.060002021789551	0.2917135925292969	2.29796435546875	1.189953750610351	0.2783226928710937	2.31863720703125	1.395317260742188	0.2723883972167969	2.317852294921875	1.362328460693359	0.3053175048828125	2.335280517578125	1.410996276855469	0.4310672912597656	2.108793701171875	1.323924102783203	0.3300721130371094	2.076941162109375	1.322505310058594	0.1117957992553711	2.097609375	1.234320983886719	0.09823675537109375	2.142196044921875	1.141742111206055	0.09989013671874999	2.120492431640625	1.209900985717773	0.09943251037597656	2.314580078125	1.360240997314453	0.2414301147460937	2.25705859375	1.35327197265625	0.1305818786621094	2.014421997070313	1.327688629150391	0.02017723846435547	1.807780517578125	1.312065277099609	-0.06322587203979492	1.766359375	1.324957092285156	-0.1517805786132813
278	9.233333	2.34184326171875	0.8824609603881836	0.2895744323730469	2.316477294921875	1.050665637969971	0.2828113708496094	2.278077392578125	1.180474105834961	0.2687317199707031	2.3007958984375	1.386314819335937	0.2630166015625	2.30114599609375	1.353022888183594	0.2958666381835938	2.3256611328125	1.396602630615234	0.4227821960449219	2.094367431640625	1.315695037841797	0.3253526000976563	1.995934448242187	1.305973541259766	0.1273630447387695	2.030493774414063	1.226252578735352	0.09747536468505859	2.067418701171875	1.130190231323242	0.09114417266845704	2.042994506835937	1.195510025024414	0.1048547821044922	2.294929931640625	1.351361755371094	0.2319730072021484	2.230878173828125	1.343210876464844	0.1243665313720703	1.984768920898438	1.322518035888672	0.01856815147399902	1.77945458984375	1.305287109375	-0.06963919830322265	1.750524780273438	1.307669891357422	-0.1642206115722656
279	9.266667	2.3418369140625	0.882457389831543	0.289571533203125	2.31646875	1.050662368774414	0.282808349609375	2.278065185546875	1.180470275878906	0.2687278442382813	2.300775146484375	1.386312591552734	0.26301025390625	2.301126953125	1.353020965576172	0.2958608093261719	2.325644775390625	1.396582946777344	0.4227825012207031	2.094342529296875	1.315710205078125	0.3253415832519531	1.995937744140625	1.306052307128906	0.1273339538574219	2.03067919921875	1.226410949707031	0.09744426727294922	2.06750244140625	1.130312759399414	0.09105756378173828	2.043146850585937	1.195669174194336	0.1048066711425781	2.294910400390625	1.351358825683594	0.2319669494628906	2.230858642578125	1.343200866699219	0.124360481262207	1.984750244140625	1.322482482910156	0.01856242942810058	1.779438720703125	1.305227600097656	-0.06964858245849609	1.75051171875	1.307593933105469	-0.164231689453125
280	9.300000000000001	2.3277587890625	0.8642492065429688	0.2798430480957032	2.29805322265625	1.031472951889038	0.2696160888671875	2.2557265625	1.159667236328125	0.252949234008789	2.27399365234375	1.365906402587891	0.2551180725097656	2.275292236328125	1.3313974609375	0.2866250915527344	2.288447509765625	1.370583404541016	0.4165447387695312	2.05642626953125	1.291655853271484	0.3196064147949219	1.936984252929687	1.279759552001953	0.1338032684326172	1.970640502929687	1.202522399902344	0.09725680541992188	2.0104580078125	1.109459739685059	0.07791808319091797	2.019189819335938	1.209182098388672	0.095204833984375	2.268653076171875	1.332085296630859	0.2227908172607422	2.20049853515625	1.325282409667969	0.1177197494506836	1.955131958007813	1.30316943359375	0.01085604763031006	1.750561767578125	1.284587310791016	-0.07849179077148437	1.69905859375	1.308510589599609	-0.1594412689208984
281	9.333333	2.317894287109375	0.8637092895507812	0.27457421875	2.29021728515625	1.02947123336792	0.2670485534667969	2.247309814453125	1.156134521484375	0.2528248748779297	2.267096923828125	1.359884643554687	0.2510686798095703	2.2694794921875	1.32622216796875	0.2826480712890625	2.288814453125	1.364884979248047	0.4103234558105469	2.0575546875	1.285493255615234	0.3202450256347656	1.914822021484375	1.2614423828125	0.1562964630126953	1.943528564453125	1.192173980712891	0.1050901031494141	1.982951782226563	1.103295936584473	0.07463148498535156	1.99418603515625	1.216006210327149	0.09294822692871094	2.2601396484375	1.326022796630859	0.2198831481933594	2.18925439453125	1.321158264160156	0.1182511978149414	1.94793603515625	1.299415130615234	0.009694986343383789	1.746878051757812	1.280952056884766	-0.08131909179687501	1.695805541992188	1.300318145751953	-0.1624015197753906
282	9.366667	2.3178935546875	0.8637064514160157	0.2745729064941406	2.290216064453125	1.029467641830444	0.2670472412109375	2.24730712890625	1.156129913330078	0.2528232574462891	2.26708984375	1.35987973022461	0.2510659942626953	2.269472900390625	1.326217651367188	0.2826455078125	2.288805908203125	1.364874389648437	0.4103224792480469	2.05755078125	1.285473907470703	0.3202427062988281	1.914808959960937	1.261413452148437	0.1563044281005859	1.943516479492188	1.192146942138672	0.1050965347290039	1.982943115234375	1.1032724609375	0.07463309478759765	1.994171264648438	1.215982299804687	0.09295121002197265	2.260133544921875	1.326017608642578	0.2198807373046875	2.189249267578125	1.321149841308594	0.118248649597168	1.947933959960938	1.299396270751953	0.009690582275390625	1.74687890625	1.280923736572266	-0.08132610321044922	1.695807739257813	1.300286682128906	-0.1624097595214844
283	9.4	2.31393603515625	0.8571501464843749	0.2711541442871094	2.284468505859375	1.022377475738525	0.2639654541015625	2.244600341796875	1.150012252807617	0.2514755096435547	2.265982666015625	1.353318023681641	0.2508085632324219	2.267523193359375	1.319577209472656	0.2822612609863281	2.2877548828125	1.353497222900391	0.4109417724609375	2.05609375	1.277869506835938	0.3197229614257813	1.900776000976562	1.252096206665039	0.1683695220947266	1.92581884765625	1.185068450927734	0.1126808242797852	1.963494750976563	1.098946815490723	0.0737499008178711	1.975434448242188	1.214346237182617	0.09641150665283203	2.25933837890625	1.319666809082031	0.2194250640869141	2.19423193359375	1.310617431640625	0.1144799880981445	1.953187377929688	1.293596496582031	0.005387306213378906	1.75225244140625	1.279203582763672	-0.08587547302246094	1.698442260742187	1.285509887695313	-0.1670888824462891
284	9.433333000000001	2.31393603515625	0.8571500091552735	0.271154052734375	2.284468505859375	1.02237735748291	0.26396533203125	2.244600341796875	1.150012130737305	0.251475357055664	2.265982421875	1.353317932128906	0.250808364868164	2.26752294921875	1.319577117919922	0.2822610473632812	2.287754638671875	1.353496826171875	0.4109417114257812	2.05609375	1.2778681640625	0.3197227172851563	1.900775634765625	1.252093765258789	0.1683698425292969	1.925818603515625	1.185066009521484	0.1126811981201172	1.963494750976563	1.098944488525391	0.07375032043457032	1.97543408203125	1.214343963623047	0.09641163635253906	2.259338623046875	1.319666687011719	0.2194248504638672	2.194232177734375	1.3106171875	0.1144797210693359	1.953187744140625	1.293595977783203	0.005386754989624023	1.752253051757813	1.279202728271484	-0.0858763427734375	1.69844287109375	1.285509185791016	-0.1670898284912109
285	9.466667000000001	2.31393603515625	0.8571496887207031	0.2711540222167969	2.284468505859375	1.022376998901367	0.2639653015136719	2.2446005859375	1.150011764526367	0.251475341796875	2.26598291015625	1.353317504882813	0.2508083953857422	2.2675234375	1.319576690673828	0.2822610778808594	2.287755126953125	1.353495910644531	0.4109417724609375	2.056094482421875	1.277866485595703	0.319722900390625	1.900775756835938	1.252091110229492	0.1683708190917969	1.92581884765625	1.185063385009766	0.1126821823120117	1.963495239257812	1.09894197845459	0.07375129699707031	1.975433959960937	1.21434147644043	0.09641234588623047	2.2593388671875	1.319666259765625	0.2194248809814453	2.194232421875	1.310616790771484	0.1144797439575195	1.953188232421875	1.293595611572266	0.005386494159698487	1.752253662109375	1.279202331542969	-0.0858769302368164	1.698443481445312	1.285509521484375	-0.1670904235839844
286	9.5	2.31574072265625	0.8472870178222656	0.2690062255859375	2.290149658203125	1.014713451385498	0.2627017211914062	2.252270751953125	1.14413703918457	0.2494984130859375	2.275817626953125	1.349041320800781	0.2500286712646484	2.276328125	1.314882171630859	0.2816702270507813	2.296603271484375	1.350982452392578	0.4110118713378906	2.064424560546875	1.265334777832031	0.3233801574707031	1.9022666015625	1.229425308227539	0.1785817413330078	1.92356298828125	1.170429229736328	0.1119898529052734	1.960148193359375	1.090953811645508	0.05829720306396485	1.970241455078125	1.203839981079102	0.09410073852539062	2.2695068359375	1.315259735107422	0.2181033782958984	2.201315673828125	1.308630493164062	0.1136271896362305	1.956812622070313	1.292715881347656	0.006299063682556152	1.753166259765625	1.278976928710938	-0.08385394287109375	1.698323120117188	1.299608428955078	-0.1630276794433594
287	9.533333000000001	2.31278564453125	0.8443038024902344	0.2679739685058594	2.282360107421875	1.010721564292908	0.2575649108886719	2.251541748046875	1.142178604125976	0.246137451171875	2.278181884765625	1.346690002441406	0.2492703247070313	2.277862548828125	1.312165802001953	0.2805188903808594	2.3008671875	1.349537780761719	0.4090467224121094	2.070036865234375	1.255899612426758	0.3261160583496094	1.899717529296875	1.203904846191406	0.1963332672119141	1.915644409179688	1.145344375610352	0.1278764419555664	1.948763061523437	1.066854888916016	0.07059425354003906	1.9590849609375	1.180124603271484	0.1050972747802734	2.27167626953125	1.313374359130859	0.2168945159912109	2.20431005859375	1.306522399902344	0.1118917846679687	1.958512329101562	1.290653076171875	0.007524810791015625	1.753667358398437	1.277147552490234	-0.07993330383300781	1.697181762695313	1.306152191162109	-0.1552386779785156
288	9.566667000000001	2.312247314453125	0.844761947631836	0.2682768859863282	2.2810791015625	1.010329320907593	0.2579523315429688	2.25089111328125	1.141406265258789	0.2471581878662109	2.279320556640625	1.344829986572265	0.248601806640625	2.278621337890625	1.310719665527344	0.280010498046875	2.300764892578125	1.353789337158203	0.4062916870117187	2.07997900390625	1.234914199829102	0.3322734375	1.899393676757813	1.143624008178711	0.2473737030029297	1.900650390625	1.087401344299316	0.175698486328125	1.9123916015625	1.021146856307983	0.09873250579833984	1.9323271484375	1.126360534667969	0.1429730682373047	2.272593017578125	1.311441711425781	0.2166305694580078	2.20349560546875	1.309275665283203	0.1131798477172852	1.958279174804687	1.290665130615234	0.01075986003875733	1.753878295898438	1.274935150146484	-0.07498761749267578	1.697087158203125	1.313729187011719	-0.1449310455322265
289	9.6	2.317165283203125	0.8443439025878906	0.2669600830078125	2.292184326171875	1.010769888877869	0.2596352844238281	2.258489990234375	1.140524597167969	0.2468402099609375	2.28581884765625	1.343684112548828	0.2465030059814453	2.28475537109375	1.309988189697266	0.2782088623046875	2.29871435546875	1.346454223632813	0.4074126281738281	2.078575439453125	1.225204818725586	0.3372901611328125	1.904658935546875	1.143960052490234	0.2318843078613281	1.913347534179688	1.091621482849121	0.158050064086914	1.934802734375	1.028007961273193	0.08122579956054687	1.947371337890625	1.132169174194336	0.1303912048339844	2.27981787109375	1.309978607177734	0.2148598480224609	2.20481787109375	1.305420257568359	0.1160023803710938	1.95994921875	1.288063140869141	0.01393272686004639	1.75584912109375	1.273345092773438	-0.07154489135742187	1.701232177734375	1.321567993164062	-0.1369275817871094
290	9.633333	2.31796826171875	0.845612548828125	0.2682810668945312	2.290564697265625	1.012154176712036	0.2588072509765625	2.260365966796875	1.14336784362793	0.2471837158203125	2.291681884765625	1.346685180664063	0.2464324340820312	2.290293701171875	1.312910858154297	0.2782818298339844	2.310605712890625	1.345819183349609	0.4080973815917969	2.0856103515625	1.22394401550293	0.3525385131835937	1.912204956054687	1.157840560913086	0.2348119964599609	1.91762109375	1.099177284240723	0.1651391448974609	1.931980102539063	1.032574645996094	0.08871398162841797	1.946430419921875	1.132169311523437	0.1309306030273437	2.284688720703125	1.31296728515625	0.2147623443603516	2.213088623046875	1.308546691894531	0.1128705444335937	1.966277099609375	1.288700225830078	0.01351088333129883	1.760516845703125	1.271971313476562	-0.06962788391113281	1.697653930664063	1.317006805419922	-0.1302204437255859
291	9.666667	2.32299853515625	0.8459413604736328	0.2685451049804687	2.296759033203125	1.012156471252441	0.2582568969726562	2.26902392578125	1.143550796508789	0.2467979125976562	2.2998466796875	1.346339141845703	0.25085595703125	2.298819091796875	1.311867340087891	0.2817745056152344	2.323994384765625	1.34121240234375	0.4112084655761719	2.08466845703125	1.264703704833984	0.3400693054199219	1.9740830078125	1.32381103515625	0.1603087463378906	1.888717529296875	1.336669036865234	0.1315462646484375	1.798501953125	1.338518646240234	0.08375751495361328	1.865454223632812	1.331780303955078	0.1078775024414062	2.292650390625	1.313500457763672	0.2185022583007812	2.21995556640625	1.309844146728516	0.1177753067016602	1.975120971679688	1.287334014892578	0.01606369018554688	1.769228271484375	1.271583435058594	-0.06530342864990234	1.704114501953125	1.318195068359375	-0.1217536773681641
292	9.700000000000001	2.32468994140625	0.8459162139892578	0.2689184875488281	2.300472412109375	1.012319117546082	0.2595140991210937	2.275998291015625	1.144346740722656	0.2495977478027344	2.3047158203125	1.347235748291016	0.2536759948730469	2.304329345703125	1.312746185302734	0.2845197448730469	2.3309599609375	1.347184661865234	0.4122550659179687	2.09622119140625	1.259269348144531	0.33998291015625	2.028214721679687	1.342069213867187	0.1490386657714844	1.948690551757813	1.365803741455078	0.1119462432861328	1.868125244140625	1.375498443603516	0.0501370620727539	1.89944189453125	1.348827941894531	0.1212469329833984	2.29757421875	1.314402465820312	0.2213721923828125	2.22432177734375	1.31182666015625	0.121170783996582	1.981442260742188	1.288322448730469	0.01576144218444824	1.774820190429687	1.275043670654297	-0.0635656852722168	1.700085327148438	1.315851287841797	-0.1118281784057617
293	9.733333	2.32770361328125	0.8459597473144531	0.2684548645019531	2.303497802734375	1.012298896789551	0.2594346618652344	2.279229736328125	1.144323699951172	0.2499120178222656	2.30814111328125	1.347054656982422	0.2550931549072266	2.307742431640625	1.312412322998047	0.2857295532226563	2.3343759765625	1.344850982666016	0.4139144897460937	2.10277783203125	1.251274017333984	0.3391405639648438	2.05091650390625	1.342808410644531	0.14724609375	1.973392944335937	1.378915313720703	0.1165659103393555	1.892728637695313	1.404433013916015	0.05967409515380859	1.92818212890625	1.359521057128906	0.1133160705566406	2.300946044921875	1.314425140380859	0.2226293029785156	2.227599365234375	1.312389099121094	0.1225626602172852	1.984797607421875	1.288796569824219	0.01733498191833496	1.778403076171875	1.275097564697266	-0.06219749069213867	1.699983276367188	1.315227172851563	-0.1047420272827148
294	9.766667	2.3339482421875	0.8481893768310547	0.2662063293457032	2.312451904296875	1.014492914199829	0.2595809326171875	2.289408203125	1.146387100219727	0.2510703430175781	2.31135546875	1.349346405029297	0.2567240295410156	2.309882080078125	1.3149794921875	0.2874243774414063	2.321919677734375	1.348030456542969	0.4172109375	2.095015625	1.245756240844726	0.3422145385742187	2.098008544921875	1.352351348876953	0.1518793029785156	2.032357421875	1.410259155273438	0.1286192474365234	1.963684326171875	1.464818664550781	0.07725489044189453	1.977541259765625	1.364889739990234	0.1187946548461914	2.30754150390625	1.316429412841797	0.2241815338134766	2.241647705078125	1.314253234863281	0.1195088729858398	1.999917236328125	1.291530883789062	0.013674147605896	1.792655151367188	1.280617645263672	-0.06205545425415039	1.717685913085937	1.324230590820312	-0.1066552810668945
295	9.800000000000001	2.338751220703125	0.8537713317871094	0.2658185119628906	2.31963232421875	1.019805446624756	0.2590195922851563	2.299231689453125	1.151706726074219	0.250777099609375	2.317259765625	1.354322021484375	0.2582632446289063	2.316593994140625	1.319754577636719	0.2885377502441406	2.30049267578125	1.349389282226563	0.4182542419433594	2.075958984375	1.268205596923828	0.3176412353515625	2.210892333984375	1.368443176269531	0.1796783294677734	2.18694580078125	1.443471923828125	0.1355406494140625	2.1754423828125	1.516114990234375	0.06586795043945312	2.142768798828125	1.415054046630859	0.08790518188476562	2.31393115234375	1.321757293701172	0.2255298461914063	2.24688818359375	1.317170196533203	0.1221496734619141	2.006182250976563	1.295979034423828	0.01582581520080566	1.79962353515625	1.286840087890625	-0.05995798110961914	1.72285205078125	1.328160522460938	-0.1029498291015625
296	9.833333	2.345708984375	0.8578099822998047	0.2662998657226562	2.330515869140625	1.023758708953857	0.2621580200195313	2.310741455078125	1.155303131103516	0.2541387634277344	2.322902587890625	1.357530303955078	0.2644227600097656	2.32146826171875	1.322760650634766	0.2941953735351562	2.297703857421875	1.350319366455078	0.4227109375	2.080979248046875	1.276593658447266	0.3032821350097656	2.2345439453125	1.379386016845703	0.1900776672363281	2.2974287109375	1.439400085449219	0.1668661041259765	2.383025146484375	1.484818542480469	0.1385192413330078	2.167981689453125	1.419545959472656	0.1012526931762695	2.322274658203125	1.325347351074219	0.2313748779296875	2.261840087890625	1.318730407714844	0.1245911636352539	2.024843017578125	1.296560119628906	0.01253990840911865	1.81767041015625	1.292733276367187	-0.05974492263793945	1.745594482421875	1.349953948974609	-0.09000205993652344
297	9.866667	2.348082275390625	0.8592509918212891	0.2671692199707031	2.333337890625	1.025497943878174	0.2632099609375	2.31427783203125	1.157373184204102	0.2555485076904297	2.32801708984375	1.359741516113281	0.2670558776855469	2.326270751953125	1.324756744384766	0.2966661071777344	2.304045166015625	1.349641174316406	0.4262088012695313	2.083700439453125	1.286322784423828	0.3065884094238281	2.235218505859375	1.391836517333984	0.1925049438476563	2.29652783203125	1.452101531982422	0.1655099945068359	2.377949462890625	1.502323028564453	0.1327632598876953	2.165344970703125	1.444893432617187	0.1080038223266602	2.32718115234375	1.327710876464844	0.2337679595947266	2.26687353515625	1.321959167480469	0.1266487274169922	2.029608032226562	1.301606811523437	0.01388786029815674	1.821970336914063	1.299819793701172	-0.05815008926391602	1.748518798828125	1.359027160644531	-0.08078738403320312
298	9.9	2.3631064453125	0.8683355712890625	0.2712606201171875	2.356278076171875	1.036938205718994	0.2680752868652344	2.344815673828125	1.171220489501953	0.2616409912109375	2.351640625	1.375987854003906	0.2759556884765625	2.350000244140625	1.340228424072266	0.3054269104003906	2.318201416015625	1.358450653076172	0.4355981750488281	2.09743017578125	1.291059661865234	0.3128862915039062	2.245958251953125	1.405788635253906	0.1992299652099609	2.305257080078125	1.462553802490234	0.1597427520751953	2.356196533203125	1.546585327148438	0.1315901947021484	2.1856748046875	1.47418359375	0.1053857345581055	2.35300341796875	1.343999694824219	0.2419474639892578	2.297037353515625	1.329706970214844	0.1317616424560547	2.06510302734375	1.282045104980469	0.009758703231811524	1.850204956054688	1.306501708984375	-0.04111681365966797	1.774823486328125	1.363981201171875	-0.06628999328613282
299	9.933333000000001	2.377948974609375	0.89981103515625	0.2796102294921875	2.365728515625	1.068823287963867	0.2767872924804687	2.356489013671875	1.203983963012695	0.2749476623535156	2.395877197265625	1.405845794677734	0.2902839050292969	2.385995849609375	1.371022094726563	0.3195700988769531	2.334410888671875	1.383908386230469	0.4445262451171875	2.113169677734375	1.28407388305664	0.344536376953125	2.24310791015625	1.407625518798828	0.2164902648925781	2.292677734375	1.469463256835938	0.1708135070800781	2.348202880859375	1.549842590332031	0.1393109283447266	2.295227294921875	1.492644622802734	0.1363546905517578	2.394665771484375	1.373559295654297	0.2562829895019531	2.345439208984375	1.364328369140625	0.1418333282470703	2.1372724609375	1.259409973144531	0.0106715259552002	1.922573364257812	1.318198638916016	-0.004486870765686035	1.834168212890625	1.355273620605469	-0.02708279991149902
300	9.966667000000001	2.40480419921875	0.9139181747436523	0.2808149108886719	2.395060791015625	1.084560684204102	0.281997802734375	2.37968310546875	1.220226593017578	0.2764859924316406	2.4246064453125	1.422425567626953	0.2955125122070312	2.41177490234375	1.387518005371094	0.3241833190917969	2.345976318359375	1.396697784423828	0.4439486999511719	2.116434814453125	1.299233489990234	0.3550318603515625	2.241439453125	1.428522583007813	0.2245106201171875	2.297352783203125	1.485361145019531	0.178098876953125	2.34337841796875	1.571617797851562	0.1440617980957031	2.30355908203125	1.516828247070312	0.1466632537841797	2.424494140625	1.390046875	0.2610263366699219	2.380906494140625	1.378062713623047	0.1434190826416016	2.187697509765625	1.246671569824219	0.008590594291687011	1.981270141601563	1.336203247070312	0.005856751441955566	1.882980224609375	1.350383331298828	0.008097879409790039
301	10	2.42819482421875	0.9406075210571289	0.2835317077636719	2.4197568359375	1.111861763000488	0.285451171875	2.407966064453125	1.248404602050781	0.2824364624023438	2.446806884765625	1.452453063964844	0.3023889465332031	2.43168115234375	1.417638061523438	0.3302904357910156	2.35944140625	1.411148864746094	0.446983642578125	2.135958984375	1.296453887939453	0.3606944580078125	2.245264404296875	1.4452236328125	0.2357356567382813	2.297239501953125	1.507998779296875	0.191877685546875	2.36284716796875	1.578106079101563	0.1522981872558594	2.285033935546875	1.535615234375	0.1573959655761719	2.45095361328125	1.419417846679687	0.2685725402832031	2.419340576171875	1.391370178222656	0.1494470825195313	2.2394111328125	1.234058700561524	0.02248971176147461	2.04418115234375	1.346579895019531	0.03609709167480469	1.949580932617188	1.376972381591797	0.04368002700805664
302	10.033333	2.462871337890625	0.9650169334411621	0.2898497009277344	2.452472900390625	1.137220169067383	0.2916923828125	2.43878271484375	1.274431060791016	0.2886033935546875	2.48349072265625	1.478704223632813	0.3073941650390625	2.466435791015625	1.444499877929688	0.3354286499023437	2.39794873046875	1.437442474365234	0.4553056335449219	2.177533203125	1.305237396240234	0.3821355590820312	2.264857666015625	1.458542541503906	0.2436453704833984	2.2914013671875	1.530093139648438	0.1902857055664063	2.3573857421875	1.601374267578125	0.1517629699707031	2.29123876953125	1.560104248046875	0.1701683349609375	2.487605224609375	1.444934234619141	0.2738905029296875	2.46205810546875	1.414027740478516	0.1532005157470703	2.30175341796875	1.228528427124024	0.03472983169555664	2.12368798828125	1.36722705078125	0.0601201057434082	2.0284130859375	1.397823364257813	0.05384226608276367
303	10.066667	2.49737109375	0.9920889401435852	0.3043753051757813	2.488716064453125	1.167222793579102	0.3002143249511719	2.479292724609375	1.307020660400391	0.2947576904296875	2.522169189453125	1.515101684570312	0.3153043212890625	2.5059501953125	1.479757965087891	0.3437626953125	2.439685791015625	1.473681579589844	0.4675530395507813	2.227958740234375	1.318608581542969	0.3973035278320313	2.27784423828125	1.479832305908203	0.2439615631103516	2.296212890625	1.562949035644531	0.2025321655273437	2.3311396484375	1.661654052734375	0.1845682373046875	2.298427734375	1.603349792480469	0.1950432739257812	2.5261064453125	1.481223571777344	0.2807630004882812	2.504874267578125	1.453040435791016	0.1563785705566406	2.367454345703125	1.231792785644531	0.06259407806396484	2.19044970703125	1.374664886474609	0.1023068008422852	2.12647998046875	1.451491790771484	0.1221977615356445
304	10.1	2.533341552734375	1.013704648017883	0.31250439453125	2.523975830078125	1.189756072998047	0.309394775390625	2.517187255859375	1.330546691894531	0.3076060180664063	2.534342529296875	1.543899291992187	0.3227554321289062	2.519977294921875	1.507651336669922	0.3515052185058594	2.454390380859375	1.504604217529297	0.4766100463867188	2.275165283203125	1.309741485595703	0.4095018615722656	2.284599609375	1.487796783447266	0.2654321594238281	2.2981845703125	1.579669006347656	0.2446345977783203	2.31605712890625	1.6810546875	0.2162293548583984	2.27874951171875	1.608545349121094	0.2224616394042969	2.54491357421875	1.509429443359375	0.2898693237304688	2.549888427734375	1.489207611083984	0.1615696411132813	2.46962255859375	1.236833633422852	0.07606760406494141	2.293044921875	1.382392639160156	0.1150611419677734	2.233553955078125	1.463234161376953	0.1357048034667969
305	10.133333	2.571614501953125	1.038587173461914	0.3199121704101562	2.55518798828125	1.218109039306641	0.3166201171875	2.545595703125	1.361925598144531	0.3179856262207031	2.586375244140625	1.575983154296875	0.3436439514160156	2.56439794921875	1.540173095703125	0.3698821716308594	2.481644775390625	1.533030395507812	0.4880895690917968	2.312429931640625	1.319576293945313	0.4264407958984375	2.307689697265625	1.503259948730469	0.2809005432128907	2.314634521484375	1.599447814941406	0.2678569030761719	2.3201162109375	1.703185974121094	0.2341879730224609	2.28558154296875	1.628187744140625	0.2452171936035156	2.596647216796875	1.540588500976563	0.3100037841796875	2.62133740234375	1.518275634765625	0.1813292846679687	2.561767333984375	1.251526565551758	0.1021303482055664	2.370735595703125	1.392394775390625	0.09949028015136718	2.268915771484375	1.406188568115234	0.1200272903442383
306	10.166667	2.611686279296875	1.067937599182129	0.3283377380371094	2.59057958984375	1.249685180664063	0.3229884338378906	2.577940673828125	1.395470672607422	0.3242030944824218	2.61553369140625	1.613834716796875	0.3470746765136719	2.591447265625	1.578041259765625	0.3729159851074219	2.504154052734375	1.569959350585937	0.4905045776367187	2.358227294921875	1.330771301269531	0.4470901489257812	2.320638427734375	1.511157989501953	0.2964985961914062	2.320871826171875	1.608174560546875	0.2778221130371094	2.326739013671875	1.717163696289063	0.2583764953613281	2.304543212890625	1.634796691894531	0.250278060913086	2.62890576171875	1.577042236328125	0.3149209594726562	2.67771044921875	1.561968627929688	0.190031005859375	2.63224951171875	1.281254455566406	0.1391023559570312	2.405453369140625	1.306923675537109	0.06178864669799804	2.30477001953125	1.336857727050781	0.04496488571166992
307	10.2	2.647304931640625	1.10154256439209	0.3401002807617188	2.62683349609375	1.283964691162109	0.3348042297363281	2.615813232421875	1.430321990966797	0.3383374938964844	2.650482666015625	1.650508666992188	0.3544278259277344	2.625581298828125	1.615344970703125	0.3806773681640625	2.52405029296875	1.607199340820312	0.4868755493164063	2.404480712890625	1.352423034667969	0.4455585021972656	2.33529150390625	1.527188537597656	0.2983526000976562	2.323788330078125	1.623921447753906	0.28004443359375	2.34620556640625	1.732753845214844	0.2849811706542969	2.334841064453125	1.655544982910156	0.2619337768554688	2.665591064453125	1.612549011230469	0.3241968383789062	2.7191064453125	1.584104125976562	0.2031495513916016	2.734429443359375	1.294913177490234	0.1913471984863281	2.529610595703125	1.400172760009766	0.1177159194946289	2.42462109375	1.386538940429688	0.1042472991943359
308	10.233333	2.664829345703125	1.122603424072266	0.3606360473632813	2.649765380859375	1.304440093994141	0.3534806518554687	2.64077490234375	1.450133697509766	0.3518690490722656	2.674462158203125	1.6697646484375	0.3539434814453125	2.648203125	1.636698486328125	0.381032958984375	2.536027587890625	1.624490173339844	0.4741734008789062	2.43153271484375	1.363803619384766	0.44069140625	2.34957373046875	1.529911865234375	0.2922179565429687	2.330401611328125	1.626453063964844	0.2871546936035156	2.370356201171875	1.7294296875	0.292686279296875	2.36346240234375	1.643323425292969	0.2411837310791016	2.69116357421875	1.629995727539062	0.3276123962402344	2.749873046875	1.5897275390625	0.2133785400390625	2.71142236328125	1.30452066040039	0.2286063995361328	2.54718115234375	1.449521179199219	0.1296674499511719	2.453429443359375	1.451908538818359	0.1793254699707031
309	10.266667	2.696203857421875	1.135614334106445	0.3765660400390625	2.68069189453125	1.316236785888672	0.3714031372070313	2.670062255859375	1.460823883056641	0.3695494995117187	2.69966162109375	1.679415161132813	0.3624193115234375	2.67061474609375	1.647654724121094	0.3875242614746094	2.555767578125	1.6308310546875	0.4749603881835938	2.453936279296875	1.372726989746094	0.4310450134277344	2.354614501953125	1.525707275390625	0.2816340637207031	2.3215625	1.617833251953125	0.2800840759277344	2.32385400390625	1.72749853515625	0.2859163818359375	2.3405361328125	1.649949951171875	0.2496296234130859	2.7202822265625	1.638809448242188	0.3413180541992187	2.774785888671875	1.594125122070313	0.2277162628173828	2.76904052734375	1.314393920898437	0.2881107177734375	2.58906298828125	1.422340576171875	0.1742540130615234	2.493656494140625	1.444032043457031	0.2134435729980469
310	10.3	2.72349560546875	1.143653579711914	0.3928831481933594	2.70489111328125	1.322002624511719	0.3840884704589844	2.686360595703125	1.463742034912109	0.3711791381835938	2.72294091796875	1.679112915039062	0.3681568908691406	2.69202685546875	1.648372314453125	0.39122705078125	2.576575927734375	1.624282104492187	0.4735986022949219	2.474280517578125	1.368828704833984	0.4334518432617188	2.361870849609375	1.507653350830078	0.2832259521484375	2.333156494140625	1.598912658691406	0.267830078125	2.32313232421875	1.706999084472656	0.2741947937011719	2.319183349609375	1.627921142578125	0.2524506225585937	2.7430234375	1.638491638183594	0.347776611328125	2.79628076171875	1.581583984375	0.2408220825195312	2.7139443359375	1.313578308105469	0.2818095703125	2.527846435546875	1.380508850097656	0.1523806304931641	2.45985107421875	1.442914733886719	0.2010426483154297
311	10.333333	2.748705810546875	1.140178680419922	0.404390869140625	2.734748046875	1.316538452148438	0.3967375793457031	2.72141748046875	1.457128051757812	0.3868741455078125	2.75441650390625	1.670052001953125	0.3837873229980469	2.723188232421875	1.639466979980469	0.4051449279785156	2.604177490234375	1.608428771972656	0.4758921813964844	2.501958251953125	1.356667236328125	0.4384895324707031	2.3852119140625	1.462079040527344	0.2703980712890625	2.341161376953125	1.545512878417969	0.2551315155029297	2.297840576171875	1.643024658203125	0.2443063049316406	2.307766357421875	1.571453918457031	0.2527011871337891	2.77588916015625	1.630120483398438	0.3651845092773437	2.83089404296875	1.570806762695312	0.2627410888671875	2.742596435546875	1.312726531982422	0.3235953063964844	2.5569453125	1.363684265136719	0.1921294250488281	2.4852734375	1.421930541992187	0.2375232238769531
312	10.366667	2.77660986328125	1.116704971313477	0.4263193359375	2.761643798828125	1.289510437011719	0.4146240844726563	2.7502412109375	1.427785217285156	0.4065044555664062	2.774590576171875	1.637585021972656	0.3943650207519531	2.74185107421875	1.607431823730469	0.4116898498535156	2.619840576171875	1.580266906738281	0.473169189453125	2.5214619140625	1.332658111572266	0.434142333984375	2.422703125	1.434403167724609	0.2581463012695313	2.37306103515625	1.512529541015625	0.2427724456787109	2.321293701171875	1.602837585449219	0.2269240570068359	2.3592265625	1.540922180175781	0.2287818756103516	2.80009375	1.598421936035156	0.3829332580566406	2.8914677734375	1.549187133789062	0.3077734985351562	2.82045166015625	1.291918212890625	0.3714180603027344	2.724513916015625	1.396763488769531	0.1920167999267578	2.64488720703125	1.455095977783203	0.2135594024658203
313	10.4	2.833567138671875	1.089686340332031	0.4400230407714844	2.80730224609375	1.267469390869141	0.4214037780761719	2.789817626953125	1.410674560546875	0.4143577880859375	2.81597900390625	1.628545166015625	0.4006017150878906	2.781312744140625	1.597434265136719	0.4177577209472656	2.654115966796875	1.563571472167969	0.4780304565429688	2.5415205078125	1.311674682617187	0.4312312927246094	2.420043701171875	1.410031311035156	0.2559004974365234	2.391511962890625	1.501273498535156	0.2366528930664062	2.366065185546875	1.607700317382812	0.2372953033447266	2.34928759765625	1.530207092285156	0.2357169952392578	2.84277685546875	1.587689575195312	0.3899734191894531	2.9372763671875	1.52320751953125	0.3217851867675781	2.775846923828125	1.289106384277344	0.3429622192382812	2.6656494140625	1.345765197753906	0.1399265441894531	2.620679931640625	1.440633514404297	0.1383293304443359
314	10.433333	2.86851806640625	1.054418087005615	0.4549025268554687	2.842694091796875	1.230718154907227	0.4293017883300781	2.824977294921875	1.373268371582031	0.4206027526855469	2.84654248046875	1.590997009277344	0.4098344116210937	2.811187255859375	1.559038635253906	0.423046142578125	2.67896826171875	1.52733935546875	0.4711925048828125	2.578457763671875	1.269459289550781	0.4374120483398438	2.467529052734375	1.368323791503906	0.2566148681640625	2.41990869140625	1.450384796142578	0.2356802520751953	2.37831298828125	1.546549743652344	0.2055318603515625	2.390332763671875	1.477680206298828	0.2246121978759766	2.875323974609375	1.551050598144531	0.4022286376953125	2.986076904296875	1.504151031494141	0.3461759338378906	2.810430908203125	1.280889007568359	0.3419661560058594	2.708282958984375	1.328538238525391	0.1335010833740234	2.645767333984375	1.412392364501953	0.1314353332519531
315	10.466667	2.899647216796875	1.032695625305176	0.4663541564941406	2.875	1.21023112487793	0.4398995056152344	2.85755322265625	1.353630401611328	0.4293063659667969	2.877951171875	1.572780090332031	0.4162930603027344	2.8434794921875	1.540586242675781	0.4321992492675781	2.712704345703125	1.505825286865234	0.4847869262695312	2.6130732421875	1.246227767944336	0.4468221130371094	2.488019287109375	1.354246826171875	0.2789710693359375	2.43498095703125	1.423826354980469	0.2352838439941406	2.38056396484375	1.514832824707031	0.2070292816162109	2.400119873046875	1.455583679199219	0.2353280944824219	2.90638427734375	1.532607299804687	0.4067027587890625	3.0001845703125	1.475888793945312	0.3304035034179688	2.8396181640625	1.239285263061523	0.3324049682617187	2.715187744140625	1.30158203125	0.1386775360107422	2.651841064453125	1.38525732421875	0.1301786651611328
316	10.5	2.927581787109375	1.021266098022461	0.4742246704101563	2.906226318359375	1.199443496704101	0.4455112915039062	2.890396240234375	1.342880798339844	0.4286619873046875	2.90759912109375	1.563244079589844	0.4212799682617188	2.873729736328125	1.530042175292969	0.4368831176757813	2.7412138671875	1.495063354492188	0.48608935546875	2.6565693359375	1.228628875732422	0.4530751037597656	2.529109619140625	1.323058227539063	0.2779799194335937	2.474468505859375	1.388787750244141	0.2298592987060547	2.43065625	1.476458129882813	0.1797594146728516	2.453160400390625	1.425393615722656	0.2208969116210938	2.93651904296875	1.523633972167969	0.4101275329589844	3.038186767578125	1.498563873291016	0.3265707092285156	2.94706396484375	1.228967010498047	0.3623874816894531	2.81315478515625	1.314189056396484	0.183365478515625	2.7133310546875	1.343634033203125	0.1653981170654297
317	10.533333	2.9383330078125	1.015476501464844	0.4799072570800781	2.91682177734375	1.191438430786133	0.4498626708984375	2.9008671875	1.333198059082031	0.4322210693359375	2.921202880859375	1.551041259765625	0.4299607849121094	2.8869169921875	1.518377685546875	0.4440225524902344	2.755254150390625	1.484737030029297	0.4918683776855469	2.66995751953125	1.223047012329102	0.4493694152832031	2.5460517578125	1.316303466796875	0.2744718017578125	2.493049072265625	1.379411010742188	0.2232275085449219	2.459036376953125	1.471537902832031	0.1761665802001953	2.45881640625	1.408361907958984	0.2193514862060547	2.949456298828125	1.511672210693359	0.4186494445800781	3.056448974609375	1.491032440185547	0.3431978759765625	2.98664453125	1.21970295715332	0.3882927856445312	2.865278076171875	1.295108734130859	0.1995738830566406	2.76222900390625	1.308283630371094	0.1883663482666016
318	10.566667	2.954640625	1.012340993881226	0.488000244140625	2.934058349609375	1.189822128295899	0.4580455932617187	2.91833154296875	1.332508514404297	0.43882177734375	2.9404921875	1.551817016601563	0.4347936096191406	2.905156982421875	1.519314331054687	0.447921142578125	2.771743408203125	1.479464721679687	0.4889698791503906	2.684926025390625	1.216372344970703	0.4443608703613281	2.56916845703125	1.310511108398438	0.2621275329589844	2.51669287109375	1.378938903808594	0.2160274658203125	2.46225	1.45731591796875	0.1618739013671875	2.48382763671875	1.404205657958984	0.207271484375	2.96911328125	1.511822296142578	0.4250430297851562	3.079985595703125	1.484914581298828	0.3556365661621094	3.01686669921875	1.209662643432617	0.4004124755859375	2.906597412109375	1.272810272216797	0.1985777435302734	2.803086669921875	1.289398193359375	0.1888289489746094
319	10.6	2.9633193359375	1.008308132171631	0.4922415466308594	2.943516357421875	1.185537155151367	0.4641102905273438	2.92834326171875	1.327972412109375	0.4464093322753906	2.949111328125	1.546547302246094	0.4385746459960937	2.913813232421875	1.514179321289062	0.4514811096191406	2.7802314453125	1.474537811279297	0.4903534545898438	2.697639404296875	1.211511459350586	0.4434881591796875	2.58684423828125	1.309067413330078	0.2610194091796875	2.5431826171875	1.381885681152344	0.2132034606933594	2.479362060546875	1.441021270751953	0.1469741363525391	2.50273779296875	1.404821228027344	0.2117256927490234	2.978106201171875	1.506704620361328	0.4303095092773437	3.092401611328125	1.477255584716797	0.3688269348144531	3.040737060546875	1.202788803100586	0.425274658203125	2.942044921875	1.255096084594727	0.2154773406982422	2.840182861328125	1.267723968505859	0.1937366943359375
320	10.633333	2.97183203125	1.009407002449036	0.50046826171875	2.957661865234375	1.187280654907227	0.4734690856933594	2.9466123046875	1.330689910888672	0.4621932983398437	2.9596572265625	1.549513671875	0.4488953552246094	2.92431689453125	1.516088012695312	0.4584933166503906	2.789248291015625	1.470770935058594	0.4832611389160156	2.70944384765625	1.205685592651367	0.44450537109375	2.60780615234375	1.304365173339844	0.2574821166992188	2.557296630859375	1.375952941894531	0.2149154815673828	2.48132861328125	1.434074340820312	0.1620186309814453	2.524138916015625	1.399112762451172	0.2106887817382813	2.990982177734375	1.510736297607422	0.445794921875	3.11048486328125	1.473598846435547	0.4006595458984375	3.03314111328125	1.211242645263672	0.4801126098632812	2.945751953125	1.211366638183594	0.2591802368164062	2.85082177734375	1.238279876708984	0.2236334991455078
321	10.666667	2.97946630859375	1.008853788375855	0.50136572265625	2.965515380859375	1.187596740722656	0.4789874572753906	2.954490478515625	1.331374633789062	0.4706100769042968	2.967189208984375	1.550340576171875	0.4552623596191406	2.931514404296875	1.516806457519531	0.4634372253417969	2.7952890625	1.472242797851562	0.4838316955566406	2.727320556640625	1.203631011962891	0.44445458984375	2.62278515625	1.303290954589844	0.259215087890625	2.56991015625	1.372821228027344	0.2158589172363281	2.4912109375	1.428333221435547	0.1638983459472656	2.53853271484375	1.400165496826172	0.2134273071289063	2.998852783203125	1.511652099609375	0.4542758178710937	3.119324462890625	1.473297821044922	0.4123967590332031	3.033039794921875	1.215222412109375	0.4976386413574219	2.9393837890625	1.194729293823242	0.2799514465332031	2.84954931640625	1.227972595214844	0.2369409484863281
322	10.7	2.9890673828125	1.009305726051331	0.5033858337402344	2.97579541015625	1.189064025878906	0.4823446960449219	2.9652880859375	1.333490753173828	0.473510498046875	2.98003271484375	1.553628295898438	0.4639898681640625	2.94395654296875	1.520074829101563	0.4716340942382812	2.80657763671875	1.474886535644531	0.4867611999511719	2.74407275390625	1.203612152099609	0.4478311462402344	2.6498330078125	1.311423645019531	0.2603348388671875	2.580541748046875	1.37328564453125	0.2292606964111328	2.500467041015625	1.429159912109375	0.1787968902587891	2.5440849609375	1.400562927246094	0.2348867645263672	3.0114443359375	1.514512390136719	0.4616186218261719	3.12729931640625	1.475739898681641	0.4071312255859375	3.044924560546875	1.220709121704102	0.5081450805664063	2.922876220703125	1.194616683959961	0.304427734375	2.842035400390625	1.229925094604492	0.2466316528320313
323	10.733333	2.9927294921875	1.009244376182556	0.5037829284667968	2.98013134765625	1.188432495117187	0.4825100402832031	2.970156005859375	1.332526245117188	0.4754859008789062	2.986547607421875	1.551976379394531	0.4702740478515625	2.95018603515625	1.518658386230469	0.47639453125	2.812023681640625	1.476161834716797	0.4870090026855469	2.741843017578125	1.206891387939453	0.4542830200195312	2.664081787109375	1.317697570800781	0.2619924011230469	2.59895361328125	1.380506866455078	0.2253148651123047	2.52951611328125	1.455596984863281	0.1860399780273438	2.55237353515625	1.402757476806641	0.23527783203125	3.01764697265625	1.512813049316406	0.4680013732910156	3.1322861328125	1.476637329101562	0.4103094787597656	3.049433837890625	1.230479431152344	0.5288132324218749	2.930800537109375	1.25366423034668	0.3236352844238281	2.8389267578125	1.238399139404297	0.2748826293945312
324	10.766667	3.0004814453125	1.010893116950989	0.5079582214355469	2.991105224609375	1.189819259643555	0.4849638671875	2.983485595703125	1.333852966308594	0.4777825012207031	2.991205078125	1.553335571289062	0.4682373657226562	2.956169921875	1.518768981933594	0.4746197204589844	2.8203818359375	1.471292297363281	0.4906907043457031	2.747788330078125	1.205416946411133	0.4424076232910156	2.68071240234375	1.332252136230469	0.2564917297363281	2.60927490234375	1.387627075195312	0.219934799194336	2.53260205078125	1.460726013183594	0.1925851135253906	2.578046142578125	1.415456573486328	0.2172816467285156	3.02381591796875	1.515458923339844	0.46713232421875	3.149562744140625	1.491008148193359	0.4307866821289063	3.19548876953125	1.226055419921875	0.5255071411132812	3.119440185546875	1.247273986816406	0.3011802368164063	3.015861328125	1.254639801025391	0.285755126953125
325	10.8	3.00127587890625	1.012593619346619	0.5064826049804687	2.991037109375	1.190115631103516	0.4811357116699219	2.98282958984375	1.333166534423828	0.4717532958984375	2.99237109375	1.55144580078125	0.4655323181152344	2.9572529296875	1.517285217285156	0.4714407043457031	2.820243896484375	1.475211395263672	0.4845382690429688	2.759379638671875	1.207177459716797	0.4414483032226563	2.687054931640625	1.339711059570313	0.2633192749023437	2.618304931640625	1.392491088867188	0.2198896942138672	2.543726806640625	1.4650830078125	0.1882189178466797	2.597362060546875	1.427187042236328	0.2132768402099609	3.02446728515625	1.513527465820312	0.4637914733886719	3.15294580078125	1.496444274902344	0.4367429504394531	3.253614990234375	1.247966369628906	0.5288530273437499	3.17283642578125	1.268833557128906	0.3075962524414063	3.07108984375	1.250202987670898	0.3216106872558594
326	10.833333	3.005216064453125	1.013563956260681	0.5081652526855469	2.994806640625	1.190544082641602	0.48212158203125	2.98658837890625	1.333261352539063	0.4728714294433594	2.994572998046875	1.5510654296875	0.4660183715820312	2.959734619140625	1.516749328613281	0.4717025451660156	2.8220283203125	1.476675598144531	0.4785023193359375	2.76514306640625	1.206987976074219	0.4457992553710938	2.665258056640625	1.330085388183594	0.275101318359375	2.606839599609375	1.382451599121094	0.2185419158935547	2.537966064453125	1.462381195068359	0.1931225280761719	2.5804189453125	1.424450622558594	0.2216889801025391	3.026883544921875	1.513467468261719	0.4647064819335938	3.156277099609375	1.498334686279297	0.442902099609375	3.281945068359375	1.266276489257812	0.54456787109375	3.21045556640625	1.279152526855469	0.3201265869140625	3.108708740234375	1.257417022705078	0.3245300598144531
327	10.866667	3.011104736328125	1.013121815681457	0.5090287475585937	3.000677001953125	1.190273727416992	0.482408203125	2.99252490234375	1.333106506347656	0.4718152465820312	3.000684814453125	1.551277709960937	0.46737158203125	2.9658544921875	1.516886474609375	0.4732551574707031	2.828197265625	1.475521789550781	0.4769208679199219	2.76554443359375	1.205845230102539	0.4523080139160156	2.66164990234375	1.321960510253906	0.2786826477050781	2.6184052734375	1.384647521972656	0.2188425750732422	2.544269775390625	1.461444152832031	0.1983914794921875	2.579579833984375	1.418682342529297	0.2214568481445313	3.032965576171875	1.513608764648438	0.4650654907226562	3.161146240234375	1.496262817382813	0.4373919067382813	3.300652587890625	1.271716888427734	0.5390020141601563	3.2192724609375	1.288266052246094	0.3178401489257813	3.11890283203125	1.260938720703125	0.3252118530273437
328	10.9	3.01312158203125	1.012746182441711	0.5071595458984375	3.001083740234375	1.189345169067383	0.4827611694335938	2.991630126953125	1.331439086914062	0.4715605773925781	3.001360595703125	1.548646667480469	0.468885009765625	2.966421142578125	1.514612487792969	0.4744368286132812	2.829228759765625	1.473691833496094	0.4760397644042969	2.762645751953125	1.206162994384766	0.4516037292480469	2.66363134765625	1.322556274414062	0.2766457824707031	2.6211142578125	1.384590759277344	0.2162709350585937	2.549122314453125	1.463292205810547	0.1979616546630859	2.589269287109375	1.421972137451172	0.2180795593261719	3.0332294921875	1.510921112060547	0.4663177490234375	3.159964111328125	1.49191650390625	0.4358894348144531	3.29819287109375	1.261357177734375	0.52111328125	3.2075625	1.292508544921875	0.3062830200195312	3.1078916015625	1.265608123779297	0.3174686889648438
329	10.933333	3.01502783203125	1.012220233917236	0.5075271606445313	3.003107177734375	1.188520874023437	0.4831709289550781	2.993745849609375	1.330380401611328	0.4720645446777344	3.004221435546875	1.547179321289063	0.4695389099121094	2.969216552734375	1.513322692871094	0.4750159912109375	2.8321640625	1.472793029785156	0.476439453125	2.76578466796875	1.205666656494141	0.4524574279785156	2.667742919921875	1.321552886962891	0.2771474609375	2.6272646484375	1.383810638427734	0.21587353515625	2.558810302734375	1.464471374511719	0.1939777526855469	2.592796875	1.420769927978516	0.2172412567138672	3.03590625	1.509409362792969	0.4669933776855469	3.162978271484375	1.491584503173828	0.4382905883789063	3.30701220703125	1.265512359619141	0.5243087158203125	3.219856201171875	1.289615051269531	0.3075870361328125	3.12029248046875	1.262443145751953	0.31731103515625
330	10.966667	3.02340625	1.008750298500061	0.51350634765625	3.01568896484375	1.186871170043945	0.4898572692871094	3.0092626953125	1.330293334960937	0.4819976806640625	3.011444580078125	1.548841247558594	0.4704734191894531	2.97726123046875	1.51354296875	0.4756744689941406	2.839337646484375	1.471814819335937	0.4774931640625	2.75399951171875	1.207546295166016	0.455453857421875	2.671126708984375	1.323138153076172	0.2698751831054688	2.63074169921875	1.390139343261719	0.2124042053222656	2.553950439453125	1.464044036865234	0.1898933410644531	2.5891015625	1.422843444824219	0.2184114379882812	3.0449375	1.512028686523438	0.4711968078613281	3.1759228515625	1.501276184082031	0.4537792358398438	3.324541748046875	1.278006927490234	0.5466968383789063	3.243069091796875	1.301138336181641	0.3255887451171875	3.14273828125	1.271852569580078	0.3249346008300781
331	11	3.02197119140625	1.00891252040863	0.5123121337890625	3.0139951171875	1.186219223022461	0.4881095275878906	3.007394287109375	1.329013397216797	0.4795185546875	3.010020751953125	1.546715576171875	0.4687338256835937	2.975905029296875	1.511615203857422	0.4738387145996094	2.83840869140625	1.470469177246094	0.4756051330566406	2.75270703125	1.207590072631836	0.4524752502441406	2.67114404296875	1.324874664306641	0.2685645141601563	2.63285400390625	1.392071960449219	0.2105470275878906	2.55576953125	1.465670471191406	0.1902543640136719	2.584208984375	1.421944305419922	0.2168819580078125	3.0433017578125	1.509977355957031	0.4693008117675782	3.17351904296875	1.497815826416016	0.4511069946289062	3.32169091796875	1.276791290283203	0.5466001586914062	3.2492041015625	1.288214294433594	0.3224836730957031	3.147061279296875	1.268300415039062	0.3197997741699219
332	11.033333	3.023373291015625	1.009091223716736	0.5127388305664062	3.0156220703125	1.186331817626953	0.4885206604003906	3.0091796875	1.328896942138672	0.47736376953125	3.0107216796875	1.546614135742188	0.4686770629882813	2.9767724609375	1.511302307128906	0.4732079162597656	2.839211181640625	1.470542633056641	0.4733695068359375	2.752700927734375	1.208169281005859	0.4489060363769531	2.674737548828125	1.322632019042969	0.2618044128417969	2.637932861328125	1.395037780761719	0.2094327392578125	2.565071533203125	1.4730634765625	0.190349365234375	2.58748095703125	1.423251220703125	0.2161206207275391	3.044179443359375	1.510062408447266	0.469125	3.174635009765625	1.499886566162109	0.4518329772949219	3.31721044921875	1.275888336181641	0.5485662841796874	3.254058837890625	1.268248260498047	0.3215836181640625	3.151441650390625	1.256500518798828	0.3089419860839844
333	11.066667	3.02105322265625	1.008688327789307	0.5126024780273437	3.01443701171875	1.186723785400391	0.4881806030273437	3.00896923828125	1.329773559570313	0.4749874877929687	3.00989111328125	1.548397399902344	0.4654956359863281	2.975921630859375	1.512863037109375	0.4704176025390625	2.837659423828125	1.472305755615234	0.4698153381347656	2.7567822265625	1.207026901245117	0.4439216918945312	2.67216064453125	1.321610565185547	0.2585483703613281	2.640750732421875	1.394494354248047	0.2026757659912109	2.56694091796875	1.472706268310547	0.1854351959228516	2.59161376953125	1.425119445800781	0.205855712890625	3.043589111328125	1.511776336669922	0.4658271179199219	3.1740888671875	1.497172424316406	0.4477256469726563	3.315977294921875	1.2686875	0.53833544921875	3.2542001953125	1.264748931884766	0.3098315124511719	3.15132763671875	1.249554550170898	0.2994554748535156
334	11.1	3.009661376953125	1.004736836910248	0.5119374389648438	3.004082763671875	1.181817352294922	0.48691552734375	2.999170654296875	1.324243438720703	0.4745863342285156	3.00994140625	1.541604797363281	0.4676339416503906	2.974431640625	1.507705322265625	0.4701658935546875	2.836641845703125	1.469125885009765	0.4611954956054687	2.7438203125	1.209187652587891	0.4361362915039063	2.686260009765625	1.326728668212891	0.2438344268798828	2.635843017578125	1.393691772460937	0.1958696899414062	2.57453076171875	1.482890563964844	0.1905382080078125	2.592263916015625	1.423226898193359	0.2007056427001953	3.041805419921875	1.503745910644531	0.4695048828125	3.172322509765625	1.487952362060547	0.4589197998046875	3.304711669921875	1.252093460083008	0.5400938110351563	3.26131396484375	1.234020355224609	0.309274169921875	3.160827392578125	1.226829040527344	0.2835201416015625
335	11.133333	2.997493408203125	1.00531965970993	0.5032947082519531	2.98977783203125	1.18277995300293	0.4801039733886719	2.98323974609375	1.32566162109375	0.4729488220214844	3.004134033203125	1.542509765625	0.4651156005859375	2.967173828125	1.510325317382812	0.4696163635253906	2.828861572265625	1.473664520263672	0.45827783203125	2.750403564453125	1.209492630004883	0.4258952941894531	2.677714111328125	1.326532653808594	0.2381365203857422	2.62044140625	1.390403045654297	0.1935411376953125	2.55676171875	1.475322509765625	0.1710677795410156	2.602927001953125	1.425889831542969	0.1870668334960937	3.03422119140625	1.503107055664063	0.465312744140625	3.160548095703125	1.478625030517578	0.4356666870117187	3.2254013671875	1.21082878112793	0.4989990234375	3.140197021484375	1.261334533691406	0.2849740600585938	3.036661865234375	1.2615947265625	0.2741024475097656
336	11.166667	2.977653564453125	1.002852813243866	0.5009222106933594	2.972300537109375	1.179269149780273	0.4757413635253906	2.968056396484375	1.321322387695313	0.4648937072753906	2.99446337890625	1.536450317382812	0.4552268371582031	2.95701025390625	1.505466522216797	0.4612655029296875	2.81735986328125	1.475822174072266	0.4560973205566407	2.753880859375	1.20902326965332	0.4236885986328125	2.669462646484375	1.325782867431641	0.2421329956054687	2.606458984375	1.382297973632812	0.1963473510742187	2.555751953125	1.473400726318359	0.1682577667236328	2.585296142578125	1.416609985351563	0.1861363983154297	3.0233037109375	1.496422454833984	0.4544789428710937	3.147839599609375	1.472539733886719	0.4199531555175781	3.176243896484375	1.20116552734375	0.4886823120117187	3.113407958984375	1.269370849609375	0.2730668640136719	3.0112392578125	1.252994689941406	0.2784014587402344
337	11.2	2.951111083984375	1.002744176149368	0.4972779235839844	2.94925439453125	1.178556640625	0.4686756896972656	2.948190185546875	1.3201611328125	0.453596435546875	2.982168701171875	1.533243774414062	0.432805908203125	2.94386669921875	1.504073394775391	0.4415917358398437	2.80453759765625	1.473096557617187	0.4425393981933594	2.7372587890625	1.206163345336914	0.4237647094726563	2.664720947265625	1.332973022460938	0.2440758209228516	2.602677001953125	1.381331024169922	0.1887937164306641	2.54938427734375	1.467453948974609	0.1516067962646484	2.570419677734375	1.412356994628906	0.1815162963867188	3.00943408203125	1.492170745849609	0.4329736328125	3.1334921875	1.462015380859375	0.402273681640625	3.170777587890625	1.193156951904297	0.4755205383300781	3.10337109375	1.271886657714844	0.2651520080566406	3.0015849609375	1.255955017089844	0.2752817993164062
338	11.233333	2.92110498046875	0.9999325774237513	0.4924842529296875	2.923257568359375	1.175254821777344	0.4617087097167969	2.92507080078125	1.315554565429688	0.437912353515625	2.962102783203125	1.528407775878906	0.4220668640136719	2.9246708984375	1.499765502929687	0.4351222229003906	2.785858642578125	1.470629119873047	0.4502355346679687	2.68736572265625	1.214768615722656	0.4208027954101562	2.6074794921875	1.336204284667969	0.2407158966064453	2.583755615234375	1.4103544921875	0.1844061889648438	2.535183837890625	1.502810791015625	0.1576216583251953	2.5489130859375	1.436346649169922	0.1634548797607422	2.987800537109375	1.486773681640625	0.416283203125	3.101633056640625	1.457647857666016	0.3578591918945312	3.222673583984375	1.208120544433594	0.4028160705566406	3.078653564453125	1.284268737792969	0.2343406982421875	2.98664599609375	1.255041809082031	0.2715308532714844
339	11.266667	2.88361083984375	1.003907005786896	0.4885687866210938	2.884345458984375	1.178535461425781	0.455006591796875	2.88471044921875	1.317831451416016	0.4266012573242188	2.9224853515625	1.5297353515625	0.4042703552246094	2.88538916015625	1.501721374511719	0.4193020324707031	2.74667578125	1.476246276855469	0.4396094055175781	2.631993408203125	1.227720397949219	0.40874853515625	2.57269140625	1.362639709472656	0.2306318969726562	2.56637548828125	1.44327001953125	0.1789500579833984	2.521513916015625	1.538854125976562	0.1577109527587891	2.52910595703125	1.474930023193359	0.1572466735839844	2.94767236328125	1.487832550048828	0.3986304626464844	3.054560302734375	1.454531524658203	0.3304482116699219	3.094331787109375	1.176719100952148	0.332879638671875	2.98307568359375	1.330454345703125	0.195785888671875	2.879858154296875	1.325553100585938	0.1943582153320312
340	11.3	2.841337646484375	1.011327178955078	0.4843080749511719	2.83993701171875	1.18528630065918	0.4487250061035156	2.83900927734375	1.3245595703125	0.4212738952636719	2.87987939453125	1.534744506835938	0.3922175598144531	2.842516357421875	1.507837951660156	0.4083410339355469	2.702375244140625	1.499961730957031	0.4316215515136719	2.5633515625	1.267519897460938	0.3837498474121094	2.537383544921875	1.405682861328125	0.2006477813720703	2.5397490234375	1.486512786865234	0.1492061920166016	2.49744287109375	1.583491149902344	0.1299300689697266	2.505156982421875	1.526654724121094	0.1376065063476563	2.904326171875	1.492354583740234	0.3876970825195313	3.0092275390625	1.441175659179688	0.3284589233398437	2.9603779296875	1.165608825683594	0.3138140563964844	2.914990478515625	1.344872406005859	0.1708037719726563	2.812080810546875	1.338175842285156	0.1671188507080078
341	11.333333	2.79647412109375	1.013189970016479	0.4760183715820313	2.79239892578125	1.185827972412109	0.4350321350097656	2.790946533203125	1.325142639160156	0.4081640319824218	2.827713134765625	1.535135559082031	0.3735260314941406	2.791703857421875	1.508135131835938	0.3922874450683594	2.654464599609375	1.521516784667969	0.4270856323242188	2.500929931640625	1.297223510742187	0.3858886108398438	2.507421630859375	1.438293212890625	0.2034140777587891	2.54249658203125	1.512970947265625	0.1547347259521484	2.519651611328125	1.616679382324219	0.1380611572265625	2.519259521484375	1.562325927734375	0.1378434448242188	2.852280517578125	1.492940002441406	0.3681689453125	2.958510009765625	1.452040771484375	0.3036769409179688	2.916031982421875	1.175292343139648	0.2952966613769532	2.8224189453125	1.276573364257813	0.1066835708618164	2.73896240234375	1.332735015869141	0.1294796752929687
342	11.366667	2.74976611328125	1.018649034500122	0.4599312438964844	2.7446533203125	1.191747848510742	0.4185860290527344	2.744616455078125	1.332396453857422	0.3967371215820312	2.782781005859375	1.543417297363281	0.3658158569335938	2.7484453125	1.516399353027344	0.387810302734375	2.616892822265625	1.55263427734375	0.4294397888183594	2.42401025390625	1.359894500732422	0.388193359375	2.478068603515625	1.498521514892578	0.2108930511474609	2.540238037109375	1.540855773925781	0.1510829162597656	2.532671630859375	1.645259582519531	0.1251846237182617	2.536198974609375	1.59701220703125	0.1288954772949219	2.80544970703125	1.5008037109375	0.3559099426269531	2.889897705078125	1.468875	0.2606544799804688	2.896328857421875	1.187995941162109	0.2655622253417969	2.757314208984375	1.325956604003906	0.1367915649414063	2.667491943359375	1.367021392822266	0.1676374969482422
343	11.4	2.6874599609375	1.024097402572632	0.4252801208496094	2.6769462890625	1.192984466552734	0.3853122253417969	2.67981298828125	1.331191925048828	0.3707634582519531	2.712813720703125	1.53914794921875	0.3499359436035156	2.687666259765625	1.510773956298828	0.378994140625	2.579329345703125	1.550987243652344	0.4568115234375	2.379157470703125	1.383348175048828	0.3907812194824219	2.457814208984375	1.516315551757812	0.2257755737304687	2.52662744140625	1.547872619628906	0.1703161010742187	2.5540234375	1.641519653320312	0.1307015228271484	2.530386962890625	1.589867797851563	0.1332965545654297	2.728553466796875	1.498702026367188	0.3291546630859375	2.769121337890625	1.442187591552734	0.2215109710693359	2.885231689453125	1.197381362915039	0.1780340576171875	2.67721484375	1.292761810302734	0.1728019561767578	2.632069580078125	1.245326721191406	0.2497555541992187
344	11.433333	2.6344619140625	1.01421978187561	0.40233984375	2.618154052734375	1.183969985961914	0.3666377563476563	2.611559326171875	1.321473480224609	0.3454169921875	2.648038818359375	1.530105895996094	0.3356556091308594	2.626438720703125	1.499994384765625	0.365954345703125	2.554896240234375	1.538376831054687	0.479524658203125	2.3240185546875	1.4309931640625	0.3901076354980469	2.44940185546875	1.517642456054688	0.2225483245849609	2.523358154296875	1.547541564941406	0.1727511291503906	2.557622314453125	1.64172216796875	0.1397145080566406	2.53575390625	1.591653198242188	0.1450238647460937	2.659268798828125	1.491031097412109	0.3097307739257812	2.697955322265625	1.446269622802734	0.1957375640869141	2.822123291015625	1.236076019287109	0.06919094848632812	2.64141650390625	1.20883935546875	0.2078112335205078	2.6343583984375	1.16619026184082	0.2993724365234375
345	11.466667	2.57992138671875	0.998512944817543	0.3813332824707031	2.55673193359375	1.168651657104492	0.3537685852050781	2.544715576171875	1.30632763671875	0.3385686645507813	2.572922119140625	1.516072692871094	0.3393445739746094	2.553544189453125	1.483580444335937	0.3685278625488281	2.5017900390625	1.5286279296875	0.4898156433105469	2.281278076171875	1.411213623046875	0.3890513305664062	2.42887451171875	1.504701324462891	0.2455484924316406	2.497466552734375	1.540090759277344	0.1921289215087891	2.531625732421875	1.630235595703125	0.1496814727783203	2.504013427734375	1.581402770996094	0.1593950500488281	2.584706298828125	1.479015594482422	0.3109816284179687	2.622663818359375	1.462133880615234	0.1897025451660156	2.58288427734375	1.251850219726562	0.01784481048583984	2.380531982421875	1.358467193603516	0.02815844345092773	2.279810546875	1.366795867919922	0.02739290428161621
346	11.5	2.555508544921875	0.9887263717651367	0.3745535278320313	2.53049560546875	1.160107498168945	0.3463702392578125	2.51692822265625	1.298830810546875	0.3305188903808594	2.543859375	1.510664337158203	0.3306304931640625	2.525426025390625	1.477720642089844	0.3606153564453125	2.4762001953125	1.5188369140625	0.4857383422851563	2.26260009765625	1.381853942871094	0.3883350219726562	2.37021923828125	1.460203277587891	0.2030753479003906	2.44790283203125	1.506659698486328	0.1751961212158203	2.499269775390625	1.597012451171875	0.1529900207519531	2.462189697265625	1.553633239746094	0.1680174713134766	2.555169189453125	1.473378540039062	0.3016429443359375	2.595158935546875	1.461703460693359	0.1791850891113281	2.5497568359375	1.277957366943359	-0.02298922920227051	2.3375927734375	1.369228302001953	-0.02785086250305176	2.243457275390625	1.383750335693359	-0.06427912139892578
347	11.533333	2.4685634765625	0.9509356727600098	0.34660595703125	2.44785546875	1.122201637268066	0.3321844177246094	2.431893310546875	1.259229309082031	0.3211215515136719	2.466405517578125	1.466925445556641	0.3139239196777344	2.45721435546875	1.434606201171875	0.3475850524902344	2.45421435546875	1.486910125732422	0.4760243225097656	2.232019287109375	1.360449737548828	0.3951536560058594	2.24078369140625	1.386559936523438	0.1717867431640625	2.310780029296875	1.439619232177734	0.1399159851074219	2.39333056640625	1.493523956298828	0.1042339630126953	2.34258984375	1.462345031738281	0.156918212890625	2.466166748046875	1.430294555664062	0.2830445556640625	2.44314697265625	1.428215209960938	0.1575447082519531	2.2303388671875	1.365520050048828	-0.001927450299263	2.043230590820313	1.319658447265625	-0.123701904296875	1.94851708984375	1.291381652832031	-0.1424452514648437
348	11.566667	2.4101494140625	0.9369291229248047	0.3355713500976563	2.39947265625	1.108526214599609	0.3210553283691406	2.3927958984375	1.245911911010742	0.3106902160644531	2.423176513671875	1.453345336914063	0.2990745544433594	2.416968017578125	1.421357421875	0.3335031127929687	2.421476318359375	1.471868011474609	0.46211962890625	2.190078857421875	1.353894836425781	0.3991579284667969	2.115441650390625	1.343608428955078	0.1878780517578125	2.161449462890625	1.396368743896484	0.1264588394165039	2.21731591796875	1.453431365966797	0.05905355453491211	2.1673017578125	1.441160217285156	0.2303282318115234	2.42134228515625	1.41650634765625	0.2687474975585937	2.393532958984375	1.412052978515625	0.1447178344726562	2.1761220703125	1.360354949951172	-0.01089239120483398	1.990764892578125	1.319987945556641	-0.1358360595703125	1.898377197265625	1.285405822753906	-0.1538103179931641
349	11.6	2.358501708984375	0.9268610687255859	0.3286740112304687	2.367285888671875	1.095764060974121	0.3205292663574218	2.367256591796875	1.230797882080078	0.3110105590820312	2.380885498046875	1.435205627441406	0.2888422546386719	2.3844462890625	1.404723358154297	0.3238041381835938	2.413701416015625	1.466140472412109	0.4411949768066406	2.1797763671875	1.35695004272461	0.3948546142578125	2.039515502929687	1.320820983886719	0.2290818023681641	2.061715087890625	1.359400054931641	0.1492601623535156	2.09426806640625	1.428019775390625	0.08034463500976563	2.11443798828125	1.407838806152344	0.2192525634765625	2.374802001953125	1.39798681640625	0.2610246887207031	2.326608642578125	1.383990997314453	0.1467393646240234	2.095484619140625	1.339998901367188	0.01999197959899902	1.905061889648437	1.301270721435547	-0.08924594116210938	1.812212890625	1.306790252685547	-0.1213720626831055
350	11.633333	2.34793115234375	0.9065232238769532	0.3179407043457032	2.3545	1.078059776306152	0.3102980041503906	2.3493427734375	1.214918167114258	0.2996145935058594	2.348233642578125	1.423328094482422	0.2826028442382812	2.353309814453125	1.391816497802734	0.3173870239257813	2.375888916015625	1.450247406005859	0.4399972229003906	2.154663330078125	1.322255432128906	0.3657090148925781	2.014516357421875	1.262147033691406	0.2024628295898437	2.0318095703125	1.298855499267578	0.119065788269043	2.052720458984375	1.395557281494141	0.08677465820312499	2.070365478515625	1.365733459472656	0.2004577331542969	2.34554443359375	1.385967437744141	0.2533031768798828	2.296631103515625	1.372023773193359	0.1372985534667969	2.0626015625	1.335766815185547	0.00515131664276123	1.867755737304688	1.305227966308594	-0.105651985168457	1.774994995117188	1.292855743408203	-0.1405010833740234
351	11.666667	2.31896533203125	0.9049108505249024	0.3054698791503906	2.299861083984375	1.071053535461426	0.2999635925292969	2.269232666015625	1.200602462768555	0.2867890625	2.29560400390625	1.402147521972656	0.2746578369140625	2.292447998046875	1.370869781494141	0.30820068359375	2.3055341796875	1.421479705810547	0.4316665344238281	2.088900390625	1.306004577636719	0.3485316162109375	1.960457397460937	1.248962554931641	0.1824889984130859	1.990262329101562	1.271678497314453	0.1003168411254883	2.022585815429688	1.366572235107422	0.08544500732421875	2.030986572265625	1.338700286865234	0.1755380859375	2.291997802734375	1.366572875976563	0.2452306823730469	2.2417451171875	1.351596099853516	0.1335871429443359	2.021462646484375	1.321853698730469	-0.009006619453430176	1.838173828125	1.296558929443359	-0.1285580139160156	1.746186401367188	1.284248992919922	-0.1575909271240234
352	11.7	2.294405517578125	0.8977561798095703	0.2985960693359375	2.2642041015625	1.06028316116333	0.2894439392089844	2.23430224609375	1.188798065185547	0.2790167236328125	2.2602158203125	1.388159637451172	0.2657491455078125	2.257953125	1.357309722900391	0.2990984191894531	2.274584716796875	1.410723815917969	0.4193871154785156	2.052187255859375	1.310517913818359	0.3402415466308594	1.91294140625	1.261657012939453	0.1835529937744141	1.946827880859375	1.259422271728516	0.1008965759277344	1.999715209960937	1.3434677734375	0.08695114898681641	2.00379541015625	1.326792572021484	0.1637800903320313	2.25584912109375	1.352880065917969	0.2368392791748047	2.205246337890625	1.336983734130859	0.1269248123168945	1.988137084960937	1.311712860107422	-0.0162631721496582	1.807297607421875	1.290332458496094	-0.1360478057861328	1.715205688476563	1.278361328125	-0.1612154693603516
353	11.733333	2.28221630859375	0.8880039138793945	0.2947623901367187	2.2584755859375	1.051498161315918	0.2868097229003906	2.22346728515625	1.178019332885742	0.2709525756835938	2.24017919921875	1.378052581787109	0.2561029357910156	2.238006591796875	1.347542572021484	0.2897091979980469	2.239472900390625	1.398562072753906	0.4120180053710937	2.023526489257812	1.305918701171875	0.3099322204589844	1.885923950195312	1.252895980834961	0.1534344940185547	1.90520849609375	1.258776611328125	0.06646750640869141	1.980908813476562	1.322178527832031	0.08335433959960938	1.981683837890625	1.322020599365234	0.137762939453125	2.238767578125	1.342307281494141	0.2275431060791016	2.18859521484375	1.32436474609375	0.117879280090332	1.972481323242187	1.305270141601563	-0.02729069519042969	1.792296997070312	1.289232513427734	-0.1485002288818359	1.69892529296875	1.275521606445313	-0.1667552642822266
354	11.766667	2.266995361328125	0.876980110168457	0.2904912109375	2.2338134765625	1.039335296630859	0.2756318359375	2.208589599609375	1.169444442749023	0.2643648986816406	2.23285400390625	1.370090423583984	0.2523204650878906	2.232878173828125	1.338599792480469	0.2854526672363281	2.258436279296875	1.3847001953125	0.4079027099609375	2.026328369140625	1.307638397216797	0.32665380859375	2.007580078125	1.355075408935547	0.1164565200805664	2.072034912109375	1.407627593994141	0.08257581329345703	2.16015625	1.376056121826172	0.1198873062133789	2.125124267578125	1.380846832275391	0.1773143768310547	2.226755615234375	1.335035339355469	0.2230948333740234	2.169727294921875	1.317955596923828	0.1158690872192383	1.957720947265625	1.293522216796875	-0.03712471008300781	1.776891967773438	1.27851806640625	-0.1598126068115234	1.682574584960937	1.264841278076172	-0.1761240997314453
355	11.8	2.25398095703125	0.8711888275146484	0.2869054565429687	2.219328369140625	1.030965805053711	0.2710959167480469	2.191871337890625	1.158766876220703	0.2585997924804688	2.217718017578125	1.356623962402344	0.2468477478027344	2.2143720703125	1.325927795410156	0.279756591796875	2.2233486328125	1.3704619140625	0.4032803955078125	1.998753295898438	1.3055888671875	0.302885986328125	2.1212529296875	1.359731414794922	0.1365694580078125	2.1970849609375	1.405508453369141	0.1402595977783203	2.159294189453125	1.330610168457031	0.1937293243408203	2.1244033203125	1.410253997802734	0.2519743194580078	2.214439208984375	1.321692413330078	0.2179430694580078	2.15782763671875	1.304801971435547	0.1122553176879883	1.9571005859375	1.281273376464844	-0.05009658813476563	1.775412719726563	1.285627655029297	-0.1672763061523438	1.685773315429687	1.260061614990234	-0.1878451843261719
356	11.833333	2.2508740234375	0.8596080780029297	0.28293115234375	2.2282724609375	1.022088632583618	0.2709804382324218	2.1979267578125	1.148842330932617	0.2535678405761719	2.213350341796875	1.348078063964844	0.2421380462646484	2.210398681640625	1.317244873046875	0.2750415649414062	2.2121533203125	1.36582388305664	0.3975430908203125	1.989812255859375	1.304884552001953	0.2891025695800781	2.12198974609375	1.378321472167969	0.1379063873291016	2.203383056640625	1.413745300292969	0.1366605224609375	2.12045654296875	1.364516967773437	0.1616385040283203	2.107277587890625	1.425136413574219	0.2451010589599609	2.213128173828125	1.312933532714844	0.2132081909179687	2.15755224609375	1.297118865966797	0.1066174926757812	1.955695190429688	1.272964965820313	-0.05480764770507812	1.773328369140625	1.276996948242187	-0.1714919281005859	1.687149291992188	1.248049682617187	-0.2010247497558594
357	11.866667	2.2501240234375	0.8590186614990234	0.2827088928222656	2.227309326171875	1.021356641769409	0.2707105102539062	2.19660546875	1.147913833618164	0.253148681640625	2.2109833984375	1.347065032958984	0.2411934051513672	2.20824072265625	1.316321960449219	0.2741585388183594	2.210127197265625	1.365657623291016	0.3962620544433594	1.987904418945313	1.300480163574219	0.2904678344726562	2.116177978515625	1.373053314208984	0.1357319488525391	2.197235107421875	1.409115539550781	0.1361747741699219	2.114212646484375	1.359414367675781	0.1595879211425781	2.098452880859375	1.420642333984375	0.2420377655029297	2.210897216796875	1.311868743896484	0.2123728637695312	2.15523779296875	1.295434326171875	0.1060102996826172	1.953272827148437	1.269633422851562	-0.05474996566772461	1.770730346679688	1.2722734375	-0.1709345550537109	1.684637084960938	1.243032241821289	-0.2002240600585938
358	11.9	2.242742431640625	0.85207470703125	0.2773949890136719	2.22242724609375	1.012556910514832	0.2640153503417969	2.193189697265625	1.13761344909668	0.245454833984375	2.205981689453125	1.334136322021484	0.2302537078857422	2.204078125	1.304287963867187	0.2633309326171875	2.201275146484375	1.352447296142578	0.3841130065917969	1.98326318359375	1.290107116699219	0.27550341796875	2.121462890625	1.359295806884766	0.1318287353515625	2.19589306640625	1.403805694580078	0.1442471313476562	2.10946923828125	1.358512969970703	0.1562520599365234	2.07959814453125	1.428808441162109	0.2204176177978516	2.205560791015625	1.298929260253906	0.2023567810058594	2.148051025390625	1.284795593261719	0.09839094543457032	1.942617065429687	1.262047241210937	-0.05295405578613281	1.760400268554688	1.260322784423828	-0.1645659332275391	1.677365600585937	1.236668762207031	-0.2025630493164063
359	11.933333	2.24414599609375	0.8502855224609375	0.2729887390136719	2.220070556640625	1.008972316741943	0.2597686462402344	2.190081787109375	1.13300146484375	0.2426319732666016	2.204124755859375	1.328067840576172	0.2299764099121094	2.20071435546875	1.298153625488281	0.2623984069824219	2.17850244140625	1.341307189941406	0.381966064453125	1.97565625	1.281122894287109	0.2498364868164062	2.127326904296875	1.362173522949219	0.1304134063720703	2.200203857421875	1.406925842285156	0.1459644622802734	2.111877685546875	1.366048919677734	0.1524191284179688	2.07369873046875	1.448800933837891	0.1915540161132812	2.204773681640625	1.293399780273437	0.201972412109375	2.15253271484375	1.280813873291016	0.09611630249023438	1.946116088867188	1.25814453125	-0.0504511604309082	1.760299560546875	1.25993685913086	-0.1525341339111328	1.68867236328125	1.236053314208984	-0.2078386840820312
360	11.966667	2.245444091796875	0.8426671905517578	0.2730590209960937	2.22138427734375	1.002724632740021	0.2567702331542969	2.19138037109375	1.127649169921875	0.2366094512939453	2.2076728515625	1.324635192871094	0.2256886291503906	2.20327392578125	1.294199401855469	0.2581192016601562	2.176338623046875	1.337084716796875	0.3782254028320313	1.978594482421875	1.27946923828125	0.2330760192871094	2.1419150390625	1.354014617919922	0.1212964248657227	2.2131845703125	1.404389373779297	0.1116988754272461	2.125906494140625	1.368807678222656	0.1404006958007812	2.099940673828125	1.458216796875	0.1664337158203125	2.2085791015625	1.289833190917969	0.1971429138183594	2.15785205078125	1.277133819580078	0.08923220825195312	1.93920703125	1.248527740478516	-0.04226604080200196	1.74090087890625	1.252479583740234	-0.1230361862182617	1.686386596679688	1.239953872680664	-0.1992507019042969
361	12	2.244217529296875	0.8376132202148437	0.2742010803222656	2.216862548828125	0.9976331889629364	0.2556352081298828	2.188941650390625	1.12390601348877	0.2372019805908203	2.213058837890625	1.320860992431641	0.2243185882568359	2.20766845703125	1.290777465820312	0.25720068359375	2.179997802734375	1.333356506347656	0.3778802795410156	1.982133911132812	1.278331268310547	0.2299583129882813	2.149074462890625	1.350929840087891	0.1204789886474609	2.218593017578125	1.403690460205078	0.1077682800292969	2.13157763671875	1.369674072265625	0.140408935546875	2.10819140625	1.459583099365234	0.1600572662353516	2.212374267578125	1.285643432617187	0.1959592742919922	2.1602216796875	1.272993438720703	0.08812611389160156	1.937710571289063	1.247000396728516	-0.03961864852905273	1.737992431640625	1.251660171508789	-0.1194066925048828	1.683063232421875	1.241973175048828	-0.1962590942382813
362	12.033333	2.247618408203125	0.8370277557373047	0.2728924255371094	2.22445068359375	0.9968344867229462	0.2562806396484375	2.196058837890625	1.121927825927734	0.2366082305908203	2.217571044921875	1.317894958496094	0.2240816650390625	2.2128544921875	1.287870269775391	0.2567201843261719	2.183772705078125	1.328188232421875	0.3769165954589844	1.98613427734375	1.274180511474609	0.2311603546142578	2.15038232421875	1.346468872070313	0.1201040573120117	2.22129248046875	1.395055267333984	0.1031443481445312	2.13384912109375	1.370296539306641	0.1406546478271484	2.117677734375	1.457664733886719	0.1565723114013672	2.2170654296875	1.282968353271484	0.19582958984375	2.16435400390625	1.269211395263672	0.08928946685791016	1.941836791992188	1.245637390136719	-0.0354815559387207	1.744197998046875	1.247699005126953	-0.1167578048706055	1.680722534179687	1.239858337402344	-0.1861050415039062
363	12.066667	2.249886962890625	0.835969711303711	0.2730266723632813	2.22675146484375	0.9958362727165222	0.2562214965820312	2.197548095703125	1.120759155273438	0.2362646636962891	2.221271240234375	1.316580017089844	0.22402197265625	2.216958984375	1.286459747314453	0.2566561584472656	2.18999560546875	1.327271789550781	0.377243408203125	1.991927368164063	1.273503234863281	0.2317841949462891	2.159031005859375	1.344043243408203	0.1237205276489258	2.2278623046875	1.391807434082031	0.09794471740722656	2.14526806640625	1.369981964111328	0.1466994018554688	2.125768310546875	1.457118408203125	0.1551750640869141	2.219635009765625	1.281772125244141	0.1956338958740234	2.1640908203125	1.268808410644531	0.09037991333007812	1.940588256835938	1.246559295654297	-0.03310691452026367	1.743296142578125	1.247803863525391	-0.1154916229248047	1.67822607421875	1.239344512939453	-0.1833304138183594
364	12.1	2.255470458984375	0.8338112487792969	0.2704170227050781	2.2377685546875	0.9944422841072083	0.2581354064941406	2.20844189453125	1.119112014770508	0.2385157775878906	2.226093505859375	1.315285034179688	0.2283945922851562	2.223121337890625	1.284726104736328	0.260642822265625	2.19779052734375	1.323565307617188	0.3819447631835938	2.000482543945313	1.266778259277344	0.2374973907470703	2.169658935546875	1.333927581787109	0.1313643493652344	2.235830078125	1.370471038818359	0.08734242248535157	2.15750634765625	1.372445495605469	0.1464772491455078	2.156146728515625	1.452688751220703	0.143940185546875	2.22512744140625	1.280854370117188	0.1996641235351563	2.168717041015625	1.266720581054688	0.09530509948730469	1.94606640625	1.245258422851562	-0.02876468086242676	1.747800903320313	1.249019973754883	-0.1075152969360352	1.679960815429687	1.243406494140625	-0.1726103057861328
365	12.133333	2.2590546875	0.8331412811279297	0.2713484497070313	2.242062744140625	0.99369429063797	0.2594267272949219	2.213621337890625	1.118490531921387	0.2402648468017578	2.232565185546875	1.314395263671875	0.2316699981689453	2.229126953125	1.283668060302734	0.2636425476074219	2.202333251953125	1.322663330078125	0.3844243774414062	2.006922485351562	1.265765441894531	0.2379408721923828	2.1770615234375	1.333579345703125	0.1342624664306641	2.243055908203125	1.372765472412109	0.09249922943115234	2.163653076171875	1.374067321777344	0.1500101165771484	2.1070166015625	1.402598937988281	0.07085490417480468	2.23163330078125	1.28020849609375	0.2027257537841797	2.1760009765625	1.267452331542969	0.097924560546875	1.953527709960938	1.246836822509766	-0.02602074241638183	1.755243774414063	1.251428924560547	-0.1040344390869141	1.685334228515625	1.246077850341797	-0.1667675018310547
366	12.166667	2.263211669921875	0.832558853149414	0.2699086303710937	2.254120849609375	0.9939867553710937	0.2622201232910156	2.22873095703125	1.119608596801758	0.2443320770263672	2.24059521484375	1.316026031494141	0.2353953094482422	2.2381005859375	1.285265075683594	0.2674141540527344	2.215735595703125	1.327414337158203	0.3880180358886719	2.012091918945313	1.258344543457031	0.2590960388183594	2.169873779296875	1.332822326660156	0.1414497833251953	2.242111328125	1.373472900390625	0.1138439254760742	2.16957568359375	1.373165771484375	0.1797967529296875	2.220149169921875	1.423128845214844	0.0667530288696289	2.241063232421875	1.281772857666016	0.2065283203125	2.186395751953125	1.272368194580078	0.1008875885009766	1.964958251953125	1.252236846923828	-0.02490433311462402	1.768112548828125	1.253967529296875	-0.1065115127563477	1.693365844726562	1.227023239135742	-0.1568686981201172
367	12.2	2.270877197265625	0.8343960723876953	0.27141064453125	2.262234130859375	0.9970110356807709	0.2637742614746094	2.23621337890625	1.123464492797852	0.2459371185302734	2.248855712890625	1.321279418945313	0.2377794036865234	2.247170166015625	1.290110900878906	0.2698998107910156	2.22868359375	1.333772033691406	0.3916181335449219	2.028015625	1.261468872070312	0.2564555053710937	2.17703662109375	1.350387145996094	0.1347822570800781	2.248298095703125	1.391439361572266	0.1034958190917969	2.1643125	1.372303466796875	0.1517596130371094	2.254985595703125	1.427326751708984	0.06783986663818359	2.24827587890625	1.286961029052734	0.2084962310791016	2.189469482421875	1.279671447753906	0.1039502639770508	1.966886474609375	1.260930755615234	-0.02374225807189942	1.770826538085938	1.261120483398438	-0.1110515899658203	1.687302856445313	1.238012313842773	-0.1493359069824219
368	12.233333	2.2792265625	0.8376763610839844	0.273222900390625	2.272484130859375	1.001424565911293	0.2640730590820313	2.24877001953125	1.129125610351563	0.2453717041015625	2.261906494140625	1.328419738769531	0.2424683990478516	2.26006103515625	1.296195617675781	0.2739622802734375	2.232624755859375	1.335157135009766	0.3965496520996094	2.032525756835938	1.266396697998047	0.255571548461914	2.196694580078125	1.349008209228516	0.1471252746582031	2.258797607421875	1.400106567382812	0.1099618072509766	2.17156201171875	1.377410766601562	0.1518935089111328	2.2682021484375	1.438623229980469	0.0896113052368164	2.261335693359375	1.29465966796875	0.2120782165527344	2.202295654296875	1.292397918701172	0.1064881744384766	1.9803076171875	1.268536163330078	-0.02490230560302734	1.7822900390625	1.265387847900391	-0.1113656921386719	1.698367797851563	1.240602188110352	-0.1493425140380859
369	12.266667	2.281806884765625	0.8389844970703125	0.2740604858398438	2.27539501953125	1.00281335401535	0.2651148986816406	2.252301513671875	1.130723770141602	0.2467565612792969	2.2667607421875	1.330007568359375	0.2449502258300781	2.264569580078125	1.297621856689453	0.2762778015136719	2.237435546875	1.337347442626953	0.3987352294921875	2.03600927734375	1.263023864746094	0.2623900756835937	2.153052001953125	1.327487579345703	0.09591744995117188	2.219122314453125	1.378091766357422	0.06545050811767578	2.126962890625	1.360755340576172	0.09856018829345703	2.23454541015625	1.416898986816406	0.0745280990600586	2.26609814453125	1.296399047851563	0.2143713836669922	2.2078310546875	1.29472119140625	0.1082948608398438	1.987137084960938	1.271561431884766	-0.02555206489562988	1.790391723632812	1.268313323974609	-0.1150471038818359	1.708121704101563	1.242891784667969	-0.1561700897216797
370	12.3	2.299160400390625	0.8510126342773437	0.2762435913085938	2.292796142578125	1.015934184074402	0.2672611389160156	2.27036376953125	1.144890533447266	0.249148193359375	2.286462890625	1.345385772705078	0.248199462890625	2.283822509765625	1.312681213378906	0.2795939331054688	2.254633544921875	1.351582794189453	0.4027830505371094	2.041031860351563	1.253417785644531	0.3013612976074219	2.028244506835938	1.263707855224609	0.08710543823242188	2.1005234375	1.297348999023437	0.04706817245483398	2.10986083984375	1.378646362304687	0.104735481262207	2.134728515625	1.302915283203125	0.09924752044677734	2.285717529296875	1.311679412841797	0.2172821044921875	2.227916259765625	1.308501892089844	0.1100710220336914	2.007911254882813	1.279941680908203	-0.02716699981689453	1.812438354492188	1.270672119140625	-0.1223290863037109	1.727360107421875	1.245755676269531	-0.1593143615722656
371	12.333333	2.319111328125	0.8620282440185547	0.2814611206054687	2.308728759765625	1.02839842414856	0.2686801452636719	2.28947900390625	1.159480972290039	0.2510615539550781	2.308267822265625	1.362001007080078	0.2559421997070312	2.304312255859375	1.328137023925781	0.2867203979492188	2.279816162109375	1.364911041259766	0.4131833801269531	2.056548828125	1.309558959960937	0.2942395324707031	2.10367236328125	1.372877197265625	0.09173091888427734	2.191773193359375	1.371715454101563	0.07225450897216797	2.2780654296875	1.406002349853516	0.1126413726806641	2.203118896484375	1.334236602783203	0.1171231002807617	2.3079638671875	1.328753509521484	0.2237659301757813	2.25277392578125	1.321469543457031	0.1138178329467773	2.034721557617187	1.283745666503906	-0.02988751983642578	1.835697387695312	1.274152648925781	-0.1233778305053711	1.747977661132813	1.250758407592774	-0.1579861907958984
372	12.366667	2.3376826171875	0.886923469543457	0.2861580505371094	2.324660888671875	1.053619495391846	0.2765019836425781	2.30468798828125	1.185249603271484	0.2622813415527344	2.337064697265625	1.386474090576172	0.262346435546875	2.330626953125	1.353674041748047	0.2939690246582031	2.328369140625	1.394034484863281	0.42193603515625	2.09985400390625	1.319486022949219	0.3243478088378906	2.179947265625	1.382516876220703	0.1319392395019531	2.252412841796875	1.435548004150391	0.1215416564941406	2.335484375	1.491109375	0.1041683731079102	2.290067138671875	1.409878387451172	0.1212441558837891	2.334737548828125	1.352465515136719	0.2309382476806641	2.280273193359375	1.338448944091797	0.1210330047607422	2.080404052734375	1.266395843505859	-0.03622918701171875	1.874833862304687	1.26608935546875	-0.1159632797241211	1.785503662109375	1.27135986328125	-0.1542511901855469
373	12.4	2.364125244140625	0.8958730163574219	0.2921124572753906	2.350908447265625	1.066422904968262	0.2836517639160156	2.331092041015625	1.201268936157227	0.2705532531738281	2.364180908203125	1.407029083251953	0.2677822265625	2.357690185546875	1.373921325683594	0.3005828552246094	2.3592177734375	1.419167144775391	0.4301356811523437	2.127105224609375	1.328940155029297	0.3386940612792969	2.251664306640625	1.397513641357422	0.1673456420898438	2.313628662109375	1.460870330810547	0.1410434417724609	2.369697265625	1.529325256347656	0.08690731048583984	2.343017578125	1.456836975097656	0.1181949768066406	2.3617158203125	1.371825622558594	0.2361373443603516	2.3104560546875	1.352647369384766	0.1223662414550781	2.119965087890625	1.260210479736328	-0.04566807174682617	1.903226318359375	1.275359985351562	-0.1059631423950195	1.805518310546875	1.285624481201172	-0.1219236221313477
374	12.433333	2.3852529296875	0.9225957031250001	0.2957554016113281	2.368900146484375	1.093566383361816	0.2857184143066406	2.352681396484375	1.229746994018555	0.2752657470703125	2.39471875	1.434841857910156	0.2738292846679687	2.384133544921875	1.402219543457031	0.30635498046875	2.3660185546875	1.432848754882813	0.439537841796875	2.144406494140625	1.339224609375	0.3249135131835937	2.283996337890625	1.432988739013672	0.1774365692138672	2.3381357421875	1.493421752929688	0.1322743835449219	2.392326904296875	1.5644228515625	0.07860791778564453	2.338242431640625	1.514718811035156	0.1053285827636719	2.393358154296875	1.399291778564453	0.2421837463378906	2.355855712890625	1.373454010009766	0.1238218536376953	2.179271240234375	1.250559722900391	-0.04183897399902343	1.96155078125	1.295902740478516	-0.08476747894287109	1.864011962890625	1.313093322753906	-0.0984543685913086
375	12.466667	2.42320849609375	0.9456961860656738	0.3024438171386719	2.408377685546875	1.118723022460937	0.2961201477050781	2.388342041015625	1.255659103393555	0.2839772033691406	2.42635791015625	1.463643432617187	0.2797807922363281	2.413509521484375	1.431421569824219	0.3125843505859375	2.38560400390625	1.472243011474609	0.4427515563964844	2.1583369140625	1.376238433837891	0.3351123352050781	2.29729736328125	1.454170227050781	0.1749387054443359	2.359559326171875	1.499584228515625	0.1214748001098633	2.417630859375	1.577624694824219	0.08128722381591796	2.34284033203125	1.518612426757812	0.08553619384765625	2.42857373046875	1.426793182373047	0.2489565277099609	2.409810791015625	1.391317718505859	0.1273072814941406	2.237635498046875	1.248384155273437	-0.03126922225952149	2.016882934570313	1.299859802246094	-0.06221836090087891	1.923458862304688	1.337552856445313	-0.06930220031738281
376	12.5	2.46174853515625	0.976945125579834	0.3103800964355469	2.44269384765625	1.152158798217773	0.3007090148925781	2.421183837890625	1.291057495117188	0.2881693115234375	2.468496826171875	1.50054443359375	0.2841658935546875	2.4529345703125	1.468600463867187	0.3171678466796875	2.411627685546875	1.503426849365234	0.4478763427734375	2.18121435546875	1.395144104003906	0.3481921081542969	2.306543212890625	1.480344818115234	0.1758782958984375	2.373388916015625	1.52369482421875	0.1236393356323242	2.441517578125	1.58853662109375	0.07281410980224609	2.35825732421875	1.542966918945313	0.08607845306396485	2.470345703125	1.46283935546875	0.2531612243652344	2.46006884765625	1.422483642578125	0.1298908843994141	2.32012548828125	1.231811553955078	-0.01730817604064941	2.10664306640625	1.322942443847656	-0.02828273582458496	2.0160341796875	1.369093841552735	-0.04179984283447265
377	12.533333	2.50297265625	0.9944999923706055	0.3139047241210938	2.482	1.171316162109375	0.3058386840820312	2.461730712890625	1.312042785644531	0.2963851928710938	2.5021630859375	1.525140258789063	0.2973264770507812	2.484098876953125	1.492253540039063	0.3287922668457031	2.426542724609375	1.52257470703125	0.4559338073730469	2.20197509765625	1.412802093505859	0.3387114562988282	2.32188671875	1.508042633056641	0.1648034362792969	2.390140380859375	1.557360168457031	0.1182828521728516	2.456932373046875	1.634390380859375	0.08280010223388672	2.37589013671875	1.581197326660156	0.08293638610839844	2.508736083984375	1.487247467041016	0.2664360961914062	2.518958984375	1.444540802001953	0.1426048431396484	2.399447509765625	1.230709060668945	0.004307925701141357	2.2046123046875	1.360912200927734	-0.007855354785919189	2.115768310546875	1.413985229492188	-0.003441911220550537
378	12.566667	2.546077392578125	1.030786046981812	0.3161064758300781	2.518152099609375	1.209073043823242	0.3127149047851562	2.4923603515625	1.350895477294922	0.3062137451171875	2.53756982421875	1.56583642578125	0.3068211059570313	2.514518310546875	1.533822082519531	0.3368661499023438	2.433980712890625	1.564843872070313	0.452916259765625	2.228557861328125	1.424911956787109	0.3249217224121094	2.354928466796875	1.531978515625	0.1587059326171875	2.4186142578125	1.589500915527344	0.1125991973876953	2.4869736328125	1.663265014648438	0.06974649810791016	2.389080322265625	1.621984069824219	0.08396546173095704	2.547431884765625	1.52644921875	0.2777244567871094	2.58290673828125	1.48135302734375	0.1576833190917969	2.493591064453125	1.242541900634766	0.03064198875427246	2.28824365234375	1.352080291748047	-0.01728544425964355	2.215677734375	1.411622924804687	0.02952779197692871
379	12.6	2.587813232421875	1.054226692199707	0.32111083984375	2.55446875	1.233924102783203	0.3129948120117187	2.530689208984375	1.378199981689453	0.3098799438476563	2.57047900390625	1.597216796875	0.3133698120117188	2.54554345703125	1.564210876464844	0.3419200134277344	2.446238525390625	1.588087158203125	0.4470720520019531	2.256120849609375	1.412811706542969	0.3311654968261719	2.361278076171875	1.550892700195313	0.1685542755126953	2.4087919921875	1.627539733886719	0.1283319091796875	2.4586484375	1.711395568847656	0.07579637145996093	2.38004248046875	1.654162414550781	0.1006171722412109	2.583946533203125	1.557519287109375	0.2849755859375	2.63176416015625	1.519405090332031	0.1647796630859375	2.57280908203125	1.248810028076172	0.08310818481445313	2.3929267578125	1.401938995361328	0.03618439102172852	2.31202685546875	1.452657897949219	0.08294406127929688
380	12.633333	2.62127099609375	1.079178695678711	0.3264783935546875	2.58593505859375	1.259621673583984	0.3157168273925781	2.5654931640625	1.405435668945312	0.317146484375	2.596354248046875	1.627387817382812	0.3219144287109375	2.57147216796875	1.593163024902344	0.3496665344238281	2.458543212890625	1.610750793457031	0.4430396423339844	2.3043076171875	1.395324066162109	0.3372311096191406	2.37054150390625	1.558090759277344	0.1745771484375	2.398950439453125	1.648379577636719	0.1441855926513672	2.4250166015625	1.743417053222656	0.09190867614746094	2.38108447265625	1.67734814453125	0.1126940078735352	2.612687255859375	1.588006408691406	0.2939733581542969	2.650261962890625	1.555754455566406	0.1675548858642578	2.6546884765625	1.268386047363281	0.123950813293457	2.466840576171875	1.416011169433594	0.08251471710205079	2.397415283203125	1.490736968994141	0.1149736557006836
381	12.666667	2.6487109375	1.101357528686523	0.33564111328125	2.615715087890625	1.279245147705078	0.3208222351074219	2.593412841796875	1.422551513671875	0.3156771545410156	2.619425537109375	1.641902221679687	0.3184084167480469	2.59346142578125	1.608203857421875	0.3444388732910156	2.467865234375	1.614777648925781	0.4175089416503907	2.323981689453125	1.393029418945313	0.3216629028320312	2.36602734375	1.572758422851563	0.1746137237548828	2.397428466796875	1.661539428710938	0.1475658721923828	2.4342470703125	1.7550966796875	0.1030752639770508	2.368053955078125	1.682951599121094	0.117398811340332	2.638311767578125	1.602914428710938	0.2929685363769531	2.667430419921875	1.56421533203125	0.1682283325195313	2.679111328125	1.278228698730469	0.1807249908447266	2.44946484375	1.320912719726562	0.1301942596435547	2.401897705078125	1.408598236083984	0.09587512969970703
382	12.7	2.67007568359375	1.123684242248535	0.3440138244628906	2.634838623046875	1.297997406005859	0.3330962524414062	2.60891943359375	1.4379765625	0.3282429504394531	2.634110107421875	1.653330932617187	0.3278532409667969	2.606269775390625	1.6208603515625	0.3516606140136719	2.474889892578125	1.612723327636719	0.4069366149902344	2.36250927734375	1.373049560546875	0.3288746337890625	2.3655751953125	1.552643310546875	0.1826163482666016	2.384221923828125	1.64212060546875	0.1527108917236328	2.398229736328125	1.749037414550781	0.1484709777832031	2.347982421875	1.664424377441406	0.1325199737548828	2.654968017578125	1.614480712890625	0.3057818908691406	2.698736572265625	1.561068359375	0.194061279296875	2.619812255859375	1.294464813232422	0.2361253204345703	2.40763623046875	1.325570770263672	0.1410699768066406	2.40948828125	1.419862884521484	0.0983231201171875
383	12.733333	2.69852978515625	1.132102996826172	0.3630019836425781	2.660745361328125	1.303583068847656	0.3427832336425781	2.632554443359375	1.441508850097656	0.3305713500976563	2.65136279296875	1.655773315429688	0.3288983459472656	2.623154541015625	1.623041076660156	0.3510586242675781	2.49713720703125	1.595204772949219	0.4093978271484375	2.398713134765625	1.349926940917969	0.3379215698242187	2.35613720703125	1.518566345214844	0.1877519073486328	2.36898388671875	1.608228332519531	0.1578003692626953	2.3862392578125	1.71376220703125	0.1527639007568359	2.330962646484375	1.632735656738281	0.1426743774414063	2.674580322265625	1.617604675292969	0.3089728393554688	2.7110244140625	1.558299865722656	0.1988321838378906	2.650503173828125	1.292246978759766	0.2569136047363281	2.459940185546875	1.380515747070312	0.1567009124755859	2.50738818359375	1.450935974121094	0.0988980484008789
384	12.766667	2.732441162109375	1.124788963317871	0.3745763854980469	2.6971611328125	1.299778289794922	0.3518869323730469	2.6707373046875	1.440454711914062	0.3374932556152344	2.683890625	1.6590234375	0.334832763671875	2.65438818359375	1.625100158691406	0.3553990783691406	2.529377197265625	1.5845205078125	0.4146903381347656	2.440712158203125	1.329224609375	0.3464820251464844	2.368005126953125	1.479706634521484	0.1827854309082031	2.371078125	1.5733095703125	0.1570515899658203	2.38668896484375	1.68115869140625	0.1552729339599609	2.312434326171875	1.588753356933594	0.1508443908691406	2.7101533203125	1.620673156738281	0.316953369140625	2.761634521484375	1.559826293945312	0.2109232482910156	2.68769775390625	1.291072235107422	0.2653459167480469	2.513660400390625	1.386817352294922	0.1362490997314453	2.572235107421875	1.435690307617187	0.0647188491821289
385	12.8	2.75999462890625	1.109383911132813	0.3822830200195312	2.7329140625	1.286189910888672	0.3649277954101562	2.714833251953125	1.428709655761719	0.363648681640625	2.715205078125	1.646851013183594	0.348172119140625	2.68488134765625	1.612249572753906	0.3660853881835938	2.5561201171875	1.565736694335937	0.4107161254882812	2.493035888671875	1.299758605957031	0.3581804504394531	2.3930185546875	1.417868255615234	0.1831679077148438	2.34843603515625	1.501558837890625	0.1627601470947266	2.284898681640625	1.5853662109375	0.134721435546875	2.31527978515625	1.524552673339844	0.1456672973632812	2.746206298828125	1.609502075195313	0.3373290100097656	2.8350751953125	1.562116943359375	0.2512745208740234	2.769078857421875	1.305837646484375	0.3532987670898438	2.610287109375	1.330938873291016	0.1797231140136719	2.654635498046875	1.413548492431641	0.1337227020263672
386	12.833333	2.792044677734375	1.088965950012207	0.3850271301269531	2.7649677734375	1.266521392822266	0.3665480346679688	2.747296142578125	1.409780242919922	0.3671654357910156	2.7473466796875	1.629276794433594	0.3572074279785156	2.715658203125	1.593892883300781	0.3715096740722656	2.584330810546875	1.543600158691406	0.4054920959472657	2.510711669921875	1.276962097167969	0.3642412414550781	2.417919921875	1.39674462890625	0.1849618377685547	2.35559375	1.467886535644531	0.1614783325195313	2.269451904296875	1.526560302734375	0.1283735198974609	2.307562255859375	1.470367340087891	0.1539168701171875	2.77964111328125	1.592217224121094	0.3482281494140625	2.8787197265625	1.550139526367188	0.2699505310058594	2.79794384765625	1.285723724365234	0.3389744873046875	2.67287451171875	1.350339172363281	0.1474396667480469	2.73195068359375	1.430140899658203	0.1134977645874023
387	12.866667	2.826942138671875	1.067500907897949	0.39326318359375	2.798366943359375	1.243756317138672	0.3729413757324219	2.778036376953125	1.385972442626953	0.3715186462402344	2.7783037109375	1.604351623535156	0.3598318481445312	2.746193359375	1.569206115722656	0.37292529296875	2.61798974609375	1.515299865722656	0.4102494812011719	2.5497685546875	1.248586441040039	0.3690777893066406	2.418743408203125	1.338539489746094	0.197833740234375	2.353544189453125	1.398054138183594	0.1576412658691406	2.28624169921875	1.476044616699219	0.1225005340576172	2.324697021484375	1.418108734130859	0.1455215759277344	2.81085400390625	1.567439758300781	0.3526480712890625	2.906154052734375	1.511563598632812	0.2795422973632812	2.809796875	1.260161651611328	0.3687455444335938	2.70332568359375	1.339525207519531	0.1729404296875	2.727517822265625	1.440931488037109	0.1667075958251953
388	12.9	2.849592041015625	1.041882934570312	0.3975238037109375	2.81872021484375	1.214880035400391	0.3802577209472656	2.796214599609375	1.354234680175781	0.381310546875	2.78865673828125	1.568751281738281	0.3713856201171875	2.75748876953125	1.532826599121094	0.3809471435546875	2.630364013671875	1.472665222167969	0.3963859558105469	2.550544677734375	1.213445419311523	0.3611590270996094	2.440955078125	1.308640289306641	0.1833249359130859	2.372095703125	1.365595245361328	0.150193603515625	2.3028837890625	1.442620025634766	0.1234650344848633	2.335859375	1.377441284179687	0.1520109558105469	2.8226435546875	1.533892395019531	0.3671569519042969	2.92363427734375	1.483326782226563	0.3024568176269531	2.8532138671875	1.224699203491211	0.3787258911132813	2.765154541015625	1.302788909912109	0.1782586364746094	2.795557373046875	1.400326812744141	0.1878692321777344
389	12.933333	2.878887939453125	1.023981058120728	0.4081581726074219	2.847498291015625	1.198835311889648	0.3953112182617188	2.8230478515625	1.339059295654297	0.391415283203125	2.820428466796875	1.555295776367188	0.3767431335449219	2.788228759765625	1.520030395507812	0.3874269714355469	2.6576708984375	1.464396697998047	0.4025269165039063	2.608387451171875	1.198906661987305	0.3459478149414063	2.48829150390625	1.309587097167969	0.1817979736328125	2.412390625	1.359756042480469	0.1507477111816406	2.32672900390625	1.418721923828125	0.1220663375854492	2.37307958984375	1.363980529785156	0.1509801940917969	2.85383740234375	1.519247192382812	0.3729732666015625	2.956385986328125	1.472364898681641	0.3057109985351563	2.87668896484375	1.212790603637695	0.3784556884765625	2.78206005859375	1.293490692138672	0.1796660766601562	2.81560498046875	1.391069427490234	0.1878873291015625
390	12.966667	2.895051513671875	1.019638732910156	0.4130779113769531	2.86594091796875	1.193819351196289	0.3992740783691406	2.8431220703125	1.333548187255859	0.4022434692382812	2.83636669921875	1.547897705078125	0.3804629821777344	2.80452734375	1.512339111328125	0.3899604187011719	2.675094970703125	1.45567724609375	0.4034552001953125	2.61358837890625	1.195098098754883	0.3434828186035156	2.4916474609375	1.286631927490234	0.1709052429199219	2.421926025390625	1.347951538085937	0.1481118011474609	2.335723876953125	1.406552062988281	0.1227111206054688	2.386178466796875	1.360693817138672	0.1513302307128906	2.870630615234375	1.512837707519531	0.3802303771972656	2.97934619140625	1.463174438476563	0.3276565246582031	2.861394287109375	1.216324356079101	0.3851808776855469	2.790569580078125	1.294917938232422	0.1773611907958984	2.831493408203125	1.389130859375	0.1841618041992187
391	13	2.91302587890625	1.005714495182037	0.4207205200195313	2.88968896484375	1.181752624511719	0.4071644287109375	2.870866943359375	1.322750457763672	0.4010897827148437	2.859893310546875	1.538375732421875	0.3822235717773437	2.82832666015625	1.501717224121094	0.3895581665039062	2.6974306640625	1.446966766357422	0.4048187561035156	2.64409521484375	1.181818984985352	0.3504935913085938	2.522035400390625	1.275345092773438	0.1773995513916016	2.452657958984375	1.335258544921875	0.1484652099609375	2.369448486328125	1.396734222412109	0.1179358520507812	2.417530029296875	1.349269073486328	0.1445045623779297	2.895167724609375	1.503964782714844	0.3832122192382812	3.01568359375	1.477827056884766	0.3381840209960937	2.92067822265625	1.221248977661133	0.4025852661132813	2.83255908203125	1.270021789550781	0.1908558959960938	2.859803466796875	1.368967407226563	0.1774487152099609
392	13.033333	2.92430419921875	1.003287886619568	0.4209651184082031	2.9023984375	1.180127777099609	0.4087082824707031	2.8846767578125	1.321753814697266	0.4045144348144531	2.87454443359375	1.53834423828125	0.3893485717773438	2.842678955078125	1.501546966552734	0.3955613708496094	2.71031201171875	1.448150390625	0.4060748901367188	2.661986572265625	1.180857330322266	0.3535265502929688	2.5403115234375	1.283794342041016	0.1846522521972656	2.46564013671875	1.332934051513672	0.1485514678955078	2.38767626953125	1.402284332275391	0.1200029830932617	2.432065673828125	1.346362030029297	0.1420143432617187	2.90980859375	1.503715576171875	0.3902462768554688	3.032700927734375	1.480871215820313	0.3488853759765625	2.997364013671875	1.22397509765625	0.4594363403320312	2.923444091796875	1.259490325927734	0.2390557861328125	2.878164794921875	1.344790863037109	0.20100048828125
393	13.066667	2.935834228515625	1.005979687690735	0.4223258972167969	2.914697509765625	1.183576950073242	0.4137509460449219	2.89755224609375	1.325676696777344	0.4115910034179687	2.891140625	1.542858520507812	0.3951609191894531	2.858430419921875	1.506439910888672	0.4000321044921875	2.72572509765625	1.452318084716797	0.4067250366210938	2.68346728515625	1.18184098815918	0.3622355041503906	2.55479296875	1.279619171142578	0.1946950378417969	2.484508056640625	1.334707183837891	0.1577435455322266	2.40365625	1.397004119873047	0.1210949096679688	2.448007080078125	1.344342071533203	0.1437712707519531	2.92592529296875	1.507664337158203	0.39782275390625	3.05264599609375	1.485417999267578	0.3683552551269531	2.996237060546875	1.230393356323242	0.4762510070800781	2.940253662109375	1.25896826171875	0.249056396484375	2.90429736328125	1.346813690185547	0.2064124450683594
394	13.1	2.941450927734375	1.003993572711945	0.4222092590332031	2.92247998046875	1.181931350708008	0.4154857177734375	2.9073095703125	1.324186614990234	0.41019287109375	2.902942138671875	1.541818115234375	0.3999395141601563	2.869974609375	1.505635375976563	0.4048804931640625	2.735918212890625	1.454603820800781	0.4085056762695313	2.697724853515625	1.182806549072266	0.36844970703125	2.56334716796875	1.281147979736328	0.2057566986083984	2.4952861328125	1.337582122802734	0.1667094268798828	2.415571044921875	1.399171997070312	0.1265180130004883	2.460715087890625	1.350980438232422	0.1584789733886719	2.937378173828125	1.506181488037109	0.4004944763183594	3.060859619140625	1.483303588867187	0.35983154296875	3.0334140625	1.221952713012695	0.4638414916992187	2.965221435546875	1.261870697021484	0.2417277374267578	2.9739326171875	1.365557220458984	0.2435644683837891
395	13.133333	2.94542822265625	1.007105434417725	0.4242200927734375	2.927321044921875	1.184229446411133	0.4176367492675781	2.912757568359375	1.325870635986328	0.4138863830566406	2.91275341796875	1.54232568359375	0.4013648986816406	2.8791943359375	1.507017150878906	0.4061794738769531	2.745845947265625	1.456129974365235	0.4093265075683594	2.695909912109375	1.18699201965332	0.3742050476074218	2.564692138671875	1.286419677734375	0.2112700500488281	2.4970556640625	1.34285302734375	0.1726910247802734	2.421972900390625	1.411301727294922	0.1363302764892578	2.463353271484375	1.357191467285156	0.1635338745117187	2.94631103515625	1.506225036621094	0.4027841491699219	3.067970458984375	1.476048431396484	0.3635739135742188	3.02213037109375	1.217715057373047	0.4647371215820312	2.96133544921875	1.269002960205078	0.244073974609375	2.977771240234375	1.371100494384766	0.2492779998779297
396	13.166667	2.95067822265625	1.007108875274658	0.4284107666015625	2.93443798828125	1.185038497924805	0.4216508483886719	2.92137109375	1.327331359863281	0.4179492492675781	2.92115234375	1.544583679199219	0.4059874877929687	2.887533935546875	1.509119384765625	0.41099755859375	2.7534501953125	1.458697418212891	0.4130713500976563	2.705064453125	1.189172653198242	0.3716499328613281	2.57104052734375	1.29936767578125	0.2169712677001953	2.503299072265625	1.355966003417969	0.1779742279052734	2.4228515625	1.415685394287109	0.1368786315917969	2.4684638671875	1.368159088134766	0.1646224975585938	2.954857421875	1.508369873046875	0.407033935546875	3.07623193359375	1.478324066162109	0.3653636779785156	3.016797119140625	1.218445663452148	0.45788818359375	2.95210595703125	1.280998657226562	0.240380615234375	2.977344970703125	1.38154541015625	0.2474654235839844
397	13.2	2.954996337890625	1.010480257987976	0.429952392578125	2.94017333984375	1.189016082763672	0.4247313842773437	2.928298828125	1.331757934570313	0.4210357055664062	2.9323876953125	1.549499877929688	0.4091630859375	2.897949951171875	1.514595031738281	0.4136697387695312	2.762918212890625	1.465708709716797	0.413057861328125	2.7024873046875	1.196974105834961	0.3784326782226562	2.5716396484375	1.303821960449219	0.2179556579589844	2.5046865234375	1.360169616699219	0.1767240142822266	2.429551025390625	1.427531005859375	0.1367179412841797	2.4709033203125	1.374094451904297	0.1647602691650391	2.965459716796875	1.512564208984375	0.4106885986328125	3.087584228515625	1.480893035888672	0.371483642578125	3.02576123046875	1.220271881103516	0.4624080810546875	2.966293212890625	1.281418212890625	0.2424118347167969	2.988594482421875	1.382849914550781	0.2503495178222656
398	13.233333	2.959081787109375	1.011797475814819	0.4290923767089844	2.944330810546875	1.189176147460937	0.424529296875	2.9325458984375	1.330974609375	0.4205889587402344	2.940311279296875	1.54730712890625	0.4112831726074219	2.905654541015625	1.51322998046875	0.4168101196289062	2.769683349609375	1.470221984863281	0.42081591796875	2.713230224609375	1.2033134765625	0.3804020385742187	2.575517333984375	1.307667785644531	0.2263717041015625	2.510160400390625	1.362387664794922	0.1819923706054687	2.435983642578125	1.427072296142578	0.1379142303466797	2.48078564453125	1.379029235839844	0.164992919921875	2.9724794921875	1.509981567382813	0.4109261779785156	3.092194580078125	1.480153106689453	0.3661537170410156	3.043931396484375	1.219530197143555	0.4594915771484375	2.972732421875	1.274282775878906	0.2429786834716797	2.993239990234375	1.375599609375	0.247573486328125
399	13.266667	2.963616943359375	1.012923694610596	0.432889404296875	2.950151611328125	1.191101043701172	0.4266321411132812	2.93931103515625	1.333575988769531	0.4228106079101562	2.9482392578125	1.550830139160156	0.414966064453125	2.91310595703125	1.516703918457031	0.4187091369628906	2.777234130859375	1.471297821044922	0.420042724609375	2.71817041015625	1.203286056518555	0.3828964538574219	2.580924560546875	1.307800659179688	0.2271087341308594	2.5144091796875	1.361293273925781	0.1820858459472656	2.4402236328125	1.426867858886719	0.1382307281494141	2.48688232421875	1.380427703857422	0.1666748504638672	2.980402587890625	1.513238586425781	0.4159207153320312	3.10254248046875	1.482849761962891	0.3768194580078125	3.037283447265625	1.220529907226563	0.4577992858886719	2.973801513671875	1.275425231933594	0.2378841857910156	3.012789306640625	1.371729461669922	0.2364494171142578
400	13.3	2.96573486328125	1.009434544563294	0.4335370483398437	2.953283203125	1.187324890136719	0.4267570495605469	2.94334619140625	1.329529174804688	0.4210402526855469	2.95047314453125	1.546442565917969	0.4134096069335937	2.9157958984375	1.512128356933594	0.4182874450683594	2.778794189453125	1.471544158935547	0.4237689819335937	2.720853271484375	1.20343017578125	0.3896435241699219	2.5830078125	1.306840423583984	0.2343088531494141	2.518535888671875	1.362537384033203	0.1893800354003906	2.442690185546875	1.423428649902344	0.1422439575195313	2.492607177734375	1.380729766845703	0.1665945281982422	2.982848388671875	1.509147033691406	0.4131543273925781	3.103245849609375	1.481455322265625	0.3679646911621094	3.051069580078125	1.220696990966797	0.4607435607910156	2.975146484375	1.274725830078125	0.2450775756835938	3.024630859375	1.365412536621094	0.235980224609375
401	13.333333	2.965073486328125	1.007804228305817	0.4328275451660156	2.95378466796875	1.18551350402832	0.4265072937011719	2.944757568359375	1.327584625244141	0.4214916687011719	2.95845458984375	1.543808715820313	0.4128399353027344	2.922763427734375	1.510626068115234	0.4174694213867188	2.7855029296875	1.471805877685547	0.4234866943359375	2.723329833984375	1.204467361450195	0.3945683898925781	2.5871328125	1.303586059570312	0.2355584411621094	2.523794677734375	1.358940948486328	0.1889438781738281	2.45180859375	1.424991180419922	0.14310107421875	2.49883935546875	1.379636108398437	0.1711301422119141	2.9896494140625	1.505619171142578	0.4131672973632812	3.111278564453125	1.476495544433594	0.3730499877929688	3.04178076171875	1.218996429443359	0.4621866455078125	2.973492431640625	1.275229125976562	0.2449311065673828	3.030159423828125	1.36134423828125	0.2351615295410156
402	13.366667	2.9630400390625	1.005539312839508	0.4326176147460937	2.9521708984375	1.18227799987793	0.4269541625976562	2.943570068359375	1.323511535644531	0.4207008361816406	2.95903857421875	1.53847216796875	0.4149519653320313	2.9234140625	1.50575	0.4203634643554687	2.78758642578125	1.464684234619141	0.4243907775878906	2.719449951171875	1.200623779296875	0.3938210754394531	2.58831884765625	1.303061157226562	0.2345759582519531	2.525482666015625	1.358596557617187	0.1886295776367188	2.453662353515625	1.424336669921875	0.1435321197509766	2.505005859375	1.383414855957031	0.1706181488037109	2.98965966796875	1.500205688476563	0.4135244445800781	3.104653076171875	1.466498992919922	0.3616080932617188	3.04879296875	1.208260894775391	0.4531180419921875	2.969047607421875	1.273269836425781	0.2438005523681641	3.0378701171875	1.347768951416016	0.2260869750976562
403	13.4	2.9636708984375	1.001448891401291	0.43262646484375	2.954788818359375	1.177585556030273	0.4248940124511719	2.94765625	1.318422088623047	0.4193219299316406	2.964672607421875	1.532440063476562	0.4118713684082031	2.9290595703125	1.500165344238281	0.418373046875	2.79278662109375	1.463285614013672	0.4271748962402344	2.7192998046875	1.200973815917969	0.4035130004882813	2.59458544921875	1.299833892822266	0.2381580810546875	2.53202734375	1.354894226074219	0.1919711761474609	2.45860546875	1.416023468017578	0.1439714965820313	2.50827294921875	1.375678283691406	0.1723986968994141	2.99482421875	1.494048889160156	0.40990478515625	3.108092529296875	1.460585601806641	0.3552813110351563	3.0587451171875	1.203979736328125	0.4519339294433594	2.97187060546875	1.262010131835938	0.2443370971679688	3.03194677734375	1.343405609130859	0.2272943725585937
404	13.433333	2.963572021484375	0.9958694815635681	0.43345751953125	2.955786376953125	1.172209625244141	0.4260205688476563	2.949736328125	1.313025360107422	0.4169396057128906	2.967854736328125	1.527118225097656	0.4093747863769531	2.932189208984375	1.495019409179688	0.4166925964355469	2.794962646484375	1.463788238525391	0.4319513244628906	2.7235458984375	1.200916473388672	0.4058130187988281	2.592442626953125	1.295884246826172	0.2428863677978516	2.53100146484375	1.351665740966797	0.1959175415039063	2.45863720703125	1.417435852050781	0.1524759521484375	2.5107265625	1.3782275390625	0.1806739959716797	2.997744873046875	1.488522338867188	0.4066270141601562	3.111309326171875	1.458066558837891	0.3506326904296875	3.083714599609375	1.203166610717773	0.4602225646972656	2.990030029296875	1.247330810546875	0.2519708251953125	3.0116318359375	1.347657470703125	0.2489281311035156
405	13.466667	2.9649736328125	0.9939187183380127	0.4379168090820312	2.957295166015625	1.169692077636719	0.4292277221679687	2.95133447265625	1.310060089111328	0.4195457458496094	2.968347412109375	1.523678527832031	0.4139899291992187	2.932951171875	1.491431976318359	0.421026611328125	2.796308349609375	1.458939239501953	0.4350286865234375	2.726536865234375	1.196946350097656	0.404328369140625	2.5977109375	1.290823089599609	0.239898681640625	2.53494775390625	1.345127502441406	0.1935123901367188	2.46484912109375	1.414966827392578	0.1536156921386719	2.510503662109375	1.367300445556641	0.1810611877441406	2.99833544921875	1.485368713378906	0.4108535766601563	3.1108544921875	1.458098388671875	0.3520548706054688	3.09241357421875	1.2001708984375	0.4541716613769531	2.994536865234375	1.245222778320312	0.2488116455078125	3.0062958984375	1.346899322509766	0.2507594299316406
406	13.5	2.963588623046875	0.9889327354431152	0.4371741027832031	2.9564521484375	1.164934707641601	0.4277576293945313	2.9508125	1.305578247070313	0.4191139831542969	2.968537353515625	1.519400573730469	0.4123558654785156	2.9330546875	1.487268981933594	0.4199219970703125	2.795951171875	1.456633972167969	0.4354843139648438	2.721076416015625	1.195705383300781	0.4044014282226562	2.592809326171875	1.285238922119141	0.2367052307128906	2.5307109375	1.343340393066406	0.1938936309814453	2.464243408203125	1.416645660400391	0.1536088562011719	2.507759033203125	1.367120880126953	0.1801177673339844	2.99839794921875	1.480917510986328	0.4090877075195313	3.11066796875	1.451887298583984	0.3502600708007813	3.098373291015625	1.194614532470703	0.4559348449707031	3.001589599609375	1.239079040527344	0.2495702056884766	3.011680419921875	1.341063690185547	0.2520984039306641
407	13.533333	2.96314892578125	0.9888615846633911	0.4364570922851562	2.956076171875	1.164880477905273	0.4270296020507813	2.95044091796875	1.305579711914063	0.4191276550292969	2.96839794921875	1.519430847167969	0.413396240234375	2.93290380859375	1.487300170898437	0.4209385986328125	2.796255859375	1.454395660400391	0.4359754333496094	2.725994384765625	1.192147964477539	0.4050215148925781	2.5970185546875	1.282391784667969	0.2382257690429687	2.53708740234375	1.341440032958984	0.1936398468017578	2.46807861328125	1.409304626464844	0.1483788146972656	2.510458251953125	1.362258361816406	0.1808851013183594	2.99820166015625	1.480926452636719	0.40981201171875	3.10917724609375	1.45211083984375	0.3484537353515625	3.0961943359375	1.194501525878906	0.4532847900390625	2.9945068359375	1.239307418823242	0.24934423828125	3.005544189453125	1.341214294433594	0.2513491821289062
408	13.566667	2.958741455078125	0.9837163581848145	0.4326019287109375	2.949618896484375	1.158453155517578	0.4208492736816406	2.94231103515625	1.298240966796875	0.4129930114746094	2.9630849609375	1.510604217529297	0.4092437133789062	2.92775	1.479076416015625	0.4181224060058594	2.792259765625	1.446144073486328	0.4355428161621094	2.724802001953125	1.185223190307617	0.40152392578125	2.59553564453125	1.282564422607422	0.240919677734375	2.536414306640625	1.340730651855469	0.1953049163818359	2.468706298828125	1.408338073730469	0.1491907348632812	2.51048046875	1.361458587646484	0.1816374816894531	2.99190283203125	1.471955627441406	0.4036409301757812	3.09709765625	1.439753601074219	0.3357561340332031	3.0926396484375	1.177966751098633	0.4254981689453125	2.98581689453125	1.238099334716797	0.2298554382324219	3.000389892578125	1.338684020996094	0.2374167938232422
409	13.6	2.9587099609375	0.9837639350891113	0.4326391906738281	2.949535888671875	1.158529800415039	0.4208948669433594	2.942186767578125	1.298342041015625	0.4130679931640625	2.962833740234375	1.510756683349609	0.4093705444335938	2.927513671875	1.479199279785156	0.4182491455078125	2.792018310546875	1.44619580078125	0.4356983032226562	2.724604248046875	1.185222747802734	0.401608154296875	2.59521142578125	1.282597961425781	0.2410690002441406	2.535962890625	1.340747924804687	0.1955639190673828	2.46796923828125	1.408113372802734	0.1494725036621094	2.51014892578125	1.361598419189453	0.1819022521972656	2.99167919921875	1.472120330810547	0.4037509765625	3.096943115234375	1.439908477783203	0.3359343872070312	3.092562255859375	1.178280532836914	0.4262930297851563	2.9856611328125	1.237839279174805	0.2304693756103516	2.996853759765625	1.338739227294922	0.2396579132080078
410	13.633333	2.9586669921875	0.9837745265960693	0.4326593933105469	2.9494775390625	1.158546157836914	0.4209215698242187	2.94211572265625	1.298364410400391	0.4131259460449219	2.96270751953125	1.510793273925781	0.409513427734375	2.9273955078125	1.479221954345703	0.4183832397460938	2.791904541015625	1.446185424804687	0.4358402099609375	2.72450732421875	1.185209579467773	0.4016626281738281	2.5950546875	1.282629699707031	0.2411876068115234	2.535748291015625	1.340769439697266	0.1957377319335938	2.467634765625	1.408035705566406	0.1496697998046875	2.509901611328125	1.361597106933594	0.1820853881835937	2.9915634765625	1.472165466308594	0.4038746032714844	3.096829345703125	1.440001892089844	0.3360293884277344	3.092521728515625	1.178351409912109	0.4263558959960937	2.98555810546875	1.237911712646484	0.2305571899414063	2.996057861328125	1.338853607177734	0.2401343383789062
411	13.666667	2.957936767578125	0.9852017078399659	0.4339257202148438	2.947796875	1.160575668334961	0.42272412109375	2.939656494140625	1.300906097412109	0.4160992431640625	2.957000732421875	1.51439404296875	0.4135516662597656	2.9219716796875	1.482122528076172	0.4219319152832031	2.7864365234375	1.446498931884766	0.43788671875	2.7207919921875	1.184852005004883	0.3982490539550781	2.591385498046875	1.285930755615234	0.2388605499267578	2.529748779296875	1.344604614257813	0.1966153411865234	2.4562919921875	1.407811096191406	0.1521734008789062	2.5006669921875	1.362286041259765	0.1808482513427734	2.9866259765625	1.476113433837891	0.4080614013671875	3.094549560546875	1.445886505126953	0.3426776428222656	3.096388916015625	1.185634490966797	0.4398598022460937	2.992210205078125	1.242055419921875	0.2406982116699219	3.00056982421875	1.343591644287109	0.2499190063476562
412	13.7	2.95699560546875	0.9845422697067261	0.4314721374511719	2.947453857421875	1.160910125732422	0.4215388793945313	2.93984130859375	1.302108978271484	0.4189925842285157	2.95794140625	1.516591674804687	0.4151798095703125	2.922752197265625	1.484316558837891	0.4242492980957031	2.78673583984375	1.447610260009766	0.4399091491699219	2.7213974609375	1.184786911010742	0.3981910400390625	2.590139404296875	1.290961212158203	0.2420128326416016	2.528041748046875	1.349276885986328	0.1988832092285156	2.4517509765625	1.407818389892578	0.1516314239501953	2.49512451171875	1.362173858642578	0.1807227630615234	2.987507080078125	1.477994415283203	0.4094238586425781	3.088837646484375	1.446276947021484	0.3337181701660156	3.10018603515625	1.183161849975586	0.4264286499023437	2.97747802734375	1.24169905090332	0.2373334197998047	2.901077392578125	1.306670715332031	0.2147236785888672
413	13.733333	2.958566162109375	0.9855158185958862	0.4313191833496094	2.948465087890625	1.162264770507812	0.4213492736816406	2.940421142578125	1.303699432373047	0.4161947326660156	2.95817578125	1.518715270996094	0.4123733215332031	2.923134765625	1.486298248291016	0.4220965270996094	2.7870302734375	1.449410797119141	0.4394689025878906	2.72037060546875	1.186097290039063	0.3987367248535156	2.591272216796875	1.295996154785156	0.2425432739257813	2.528308837890625	1.350772491455078	0.1956948699951172	2.455239990234375	1.413042358398438	0.1475575256347656	2.499813720703125	1.368466583251953	0.180365219116211	2.987748046875	1.480080902099609	0.4059639587402344	3.089689453125	1.447724395751953	0.3308258666992188	3.111226318359375	1.186357559204102	0.4285064392089844	2.98714404296875	1.241570068359375	0.2386392364501953	2.893907470703125	1.278148223876953	0.2143916931152344
414	13.766667	2.9564462890625	0.9904724378585815	0.4301352844238281	2.946961669921875	1.167694473266601	0.4251805114746094	2.939386962890625	1.309401519775391	0.4223062438964844	2.954593994140625	1.52480615234375	0.4151996765136719	2.9198759765625	1.492082244873047	0.4253553466796875	2.78510302734375	1.449368347167969	0.4411787414550781	2.72151171875	1.185239974975586	0.3984917602539063	2.593022216796875	1.294275756835938	0.2407633819580078	2.530310791015625	1.350948150634766	0.1956125793457031	2.456081298828125	1.412654418945313	0.14822412109375	2.499568603515625	1.366886871337891	0.1808071746826172	2.98468115234375	1.486386535644531	0.4094466247558594	3.0865322265625	1.448473907470703	0.3365254211425781	3.114175537109375	1.18684700012207	0.4329917297363281	2.992141845703125	1.242333557128906	0.2415157928466797	2.8997802734375	1.280455749511719	0.2157837371826172
415	13.8	2.95579833984375	0.9921985163688659	0.4284179382324219	2.94360546875	1.168981796264648	0.4197394409179688	2.9338583984375	1.310378997802734	0.4143508605957031	2.9490205078125	1.525726013183594	0.4113891296386719	2.914309326171875	1.492831939697266	0.4208229064941406	2.779600830078125	1.451982391357422	0.4406769714355468	2.723127197265625	1.186342391967773	0.3986537475585937	2.5928408203125	1.297752410888672	0.244341064453125	2.52870654296875	1.351816467285156	0.1981507873535156	2.456664794921875	1.417401214599609	0.1528172454833985	2.499082275390625	1.366286682128906	0.1776311187744141	2.97910986328125	1.487456665039062	0.4049882202148438	3.08460107421875	1.453464508056641	0.3355643005371094	3.12490576171875	1.197227325439453	0.4410269470214844	3.005081787109375	1.243383651733398	0.2459210205078125	2.91098388671875	1.281343658447266	0.2276113128662109
416	13.833333	2.95575634765625	0.9923804178237915	0.4284431457519531	2.943584228515625	1.169188766479492	0.4197732238769531	2.933853271484375	1.310607055664063	0.4144208679199219	2.949018310546875	1.525983947753906	0.4115985107421875	2.914295166015625	1.493079772949219	0.4209851684570313	2.77952294921875	1.452298736572266	0.4406775817871094	2.722872802734375	1.186710083007813	0.3983340148925781	2.592909912109375	1.298549835205078	0.2440145111083984	2.52905859375	1.352946868896484	0.1977967834472656	2.457520751953125	1.419196411132813	0.1525988006591797	2.499427734375	1.367608032226562	0.1776154632568359	2.979116943359375	1.487713623046875	0.40519921875	3.08501220703125	1.454093597412109	0.3361781921386719	3.126177978515625	1.197963989257812	0.4416664123535156	3.006931884765625	1.243832946777344	0.2461028594970703	2.913007568359375	1.282000640869141	0.2272643737792969
417	13.866667	2.955323486328125	0.9931145586967468	0.4284953308105469	2.943145263671875	1.170093276977539	0.4198052368164062	2.9334091796875	1.311647369384766	0.4144237976074219	2.948166015625	1.52726220703125	0.4116673889160156	2.913447998046875	1.494255798339844	0.420958984375	2.7784658203125	1.453535003662109	0.4403262023925781	2.7209619140625	1.187860214233398	0.3979522094726562	2.591045654296875	1.299905975341797	0.2434101257324219	2.526626220703125	1.353907135009766	0.1973255310058594	2.45357177734375	1.418223510742187	0.1515185089111328	2.4964501953125	1.367992156982422	0.1772689208984375	2.978388671875	1.489016052246094	0.4053443908691406	3.0860009765625	1.457154266357422	0.3379240112304687	3.131414794921875	1.201803207397461	0.4442705383300781	3.014234619140625	1.245939575195313	0.2467994537353516	2.920855224609375	1.284674041748047	0.2259674682617188
418	13.9	2.95080810546875	1.004416524410248	0.4291267395019531	2.93915087890625	1.182036834716797	0.4200191650390625	2.929834716796875	1.324112854003906	0.4144391784667969	2.94217236328125	1.540624816894531	0.4105584411621094	2.9076181640625	1.507154113769531	0.4197008972167969	2.772562744140625	1.464372863769531	0.4377620239257812	2.714626708984375	1.196295227050781	0.4061857299804688	2.587488037109375	1.307114929199219	0.2472941284179687	2.523170166015625	1.359626495361328	0.1987104187011719	2.451736083984375	1.425163665771484	0.1512183532714844	2.492982666015625	1.372695220947266	0.177265380859375	2.973009765625	1.502562774658203	0.4047674255371094	3.08487939453125	1.473489135742188	0.34230224609375	3.13859375	1.219927795410156	0.4516270446777344	3.02788232421875	1.260372497558594	0.2487306060791016	2.931619873046875	1.292767333984375	0.2284031219482422
419	13.933333	2.952847900390625	1.020032964706421	0.4248877868652344	2.941991943359375	1.198791442871094	0.4151439819335938	2.933454345703125	1.341865295410156	0.4111587219238281	2.941320556640625	1.559923828125	0.4061579895019531	2.907040771484375	1.525559326171875	0.4146437683105469	2.77402587890625	1.473442504882812	0.4302568359375	2.718361572265625	1.201828628540039	0.4127839660644531	2.602300048828125	1.315098388671875	0.2452524871826172	2.528729248046875	1.349561981201172	0.19261572265625	2.454341796875	1.414155853271484	0.146853271484375	2.507634765625	1.375293701171875	0.1783557434082031	2.973306884765625	1.522264831542969	0.4014155578613281	3.097824951171875	1.498244598388672	0.3640342407226563	3.220542236328125	1.2555009765625	0.4424039611816406	3.11250634765625	1.272854583740234	0.2331686401367188	3.0132109375	1.296634674072266	0.2122158203125
420	13.966667	2.95064794921875	1.029401050567627	0.4250915222167969	2.939620849609375	1.209619552612305	0.4120906372070313	2.93106494140625	1.354079986572266	0.4108270568847656	2.93801416015625	1.574248901367187	0.4085514526367188	2.90345703125	1.539302368164063	0.4161669006347656	2.771428466796875	1.480355621337891	0.4277049865722656	2.72208984375	1.204796463012695	0.4117365112304687	2.605362548828125	1.322083068847656	0.2443950500488281	2.530725830078125	1.356998138427734	0.1918914642333985	2.45466552734375	1.42172509765625	0.1466576843261719	2.50599951171875	1.378763977050781	0.1770705871582031	2.970551513671875	1.536450805664062	0.4038030700683594	3.097039794921875	1.509915100097656	0.3705951538085938	3.23474658203125	1.276533569335937	0.4611212463378906	3.11828564453125	1.297187591552734	0.2542255859375	3.01827197265625	1.302858489990234	0.2220932922363281
421	14	2.945796142578125	1.050667156219482	0.4126913452148437	2.933053955078125	1.229623184204101	0.4005729675292969	2.924189453125	1.373063995361328	0.4040156555175781	2.928723388671875	1.591839172363281	0.4031905517578125	2.89521142578125	1.556704345703125	0.4123086242675781	2.764811767578125	1.496723815917969	0.4248966979980469	2.721232177734375	1.221743560791016	0.4168033447265625	2.6117705078125	1.344344360351563	0.2505604095458984	2.53693115234375	1.368595092773437	0.1937212677001953	2.4575751953125	1.422470825195312	0.1421329345703125	2.518913330078125	1.397068572998047	0.1755615386962891	2.96112451171875	1.5546767578125	0.3964282836914063	3.08368505859375	1.529983520507812	0.3523943481445312	3.23359326171875	1.3047333984375	0.4380208740234375	3.1051640625	1.28493994140625	0.2401419067382813	3.00278857421875	1.293745269775391	0.2211096496582031
422	14.033333	2.947499755859375	1.084454696655273	0.4138134155273437	2.931154541015625	1.265306030273438	0.3996631164550781	2.9188271484375	1.410379577636719	0.3975812072753906	2.9278310546875	1.631724609375	0.4048818969726563	2.893323486328125	1.596481567382813	0.4133204956054687	2.760601318359375	1.5385185546875	0.4313401489257813	2.73241259765625	1.257858489990234	0.4258757629394531	2.611076904296875	1.357537811279297	0.2486438446044922	2.53682421875	1.393921478271484	0.1954719085693359	2.4497001953125	1.431273406982422	0.1390473785400391	2.510916015625	1.411640502929687	0.1748954315185547	2.959787109375	1.593734619140625	0.3961329345703125	3.086716552734375	1.578760437011719	0.355010009765625	3.2405537109375	1.348625183105469	0.4325125122070312	3.12455078125	1.301061401367188	0.2281133728027344	3.019547607421875	1.297168792724609	0.2153275909423828
423	14.066667	2.944055908203125	1.11630933380127	0.4100207214355469	2.924765380859375	1.297383575439453	0.3947130737304688	2.911852294921875	1.442825012207031	0.3995206604003906	2.925423583984375	1.664704528808594	0.4057405700683594	2.890592529296875	1.630026672363281	0.4159825134277344	2.757767822265625	1.574832458496094	0.4434026489257812	2.738609375	1.292500366210938	0.4368273010253906	2.626760498046875	1.389357086181641	0.2509524230957031	2.533919921875	1.414172180175781	0.2287425689697266	2.4650439453125	1.422398742675781	0.1424954071044922	2.50816748046875	1.4361455078125	0.1807110290527344	2.956294921875	1.625968627929688	0.3955294494628906	3.0800888671875	1.600625854492188	0.3488534240722656	3.221458251953125	1.376227691650391	0.4621766357421875	3.090052978515625	1.352329833984375	0.2620755004882813	2.98438916015625	1.354138580322266	0.2515716552734375
424	14.1	2.935005859375	1.139092422485352	0.4022605285644531	2.917947021484375	1.321965026855469	0.3915706481933593	2.90793017578125	1.468652069091797	0.3954921264648438	2.92055517578125	1.692078125	0.402283935546875	2.88693896484375	1.656808166503906	0.4157323303222656	2.756296142578125	1.598558410644531	0.4513852844238281	2.743846435546875	1.314105224609375	0.4395226745605469	2.63934130859375	1.422493591308594	0.2536795196533203	2.542709716796875	1.436229827880859	0.2353992004394531	2.464495849609375	1.421212921142578	0.1574666900634765	2.51204736328125	1.456855102539063	0.1878024291992187	2.950735107421875	1.653410461425781	0.3886276245117187	3.0627392578125	1.624531982421875	0.3178236694335937	3.174835205078125	1.386913177490234	0.4414480590820313	3.015697998046875	1.379180694580078	0.2590196838378906	2.913385986328125	1.407136016845703	0.2455149536132812
425	14.133333	2.932420654296875	1.162076217651367	0.4058511352539063	2.913627685546875	1.345399261474609	0.3923516235351562	2.9044775390625	1.492757690429688	0.3971651916503906	2.926422119140625	1.716458312988281	0.4033430786132812	2.89180029296875	1.682410095214844	0.4181482238769531	2.7583125	1.632101135253906	0.4577864074707031	2.72676904296875	1.348530487060547	0.4352022399902344	2.608570068359375	1.437067047119141	0.2457396240234375	2.535718994140625	1.500700012207031	0.2214488525390625	2.468677001953125	1.432640808105469	0.1631565856933594	2.4858203125	1.477390014648438	0.1744967193603515	2.954603759765625	1.676446350097656	0.38851220703125	3.065403076171875	1.646726257324219	0.3150771484375	3.202224609375	1.415190643310547	0.4278479919433594	3.032468505859375	1.401603271484375	0.2541407928466797	2.928293701171875	1.415992858886719	0.2324211883544922
426	14.166667	2.927018798828125	1.167352813720703	0.406126708984375	2.9104560546875	1.351390563964844	0.3920675048828125	2.903142333984375	1.499283233642578	0.3968580932617187	2.927080322265625	1.723425537109375	0.4034775390625	2.891890869140625	1.689579223632812	0.4179096069335937	2.75778369140625	1.640469177246094	0.4585610046386719	2.7268232421875	1.356033905029297	0.4354717712402344	2.605435302734375	1.44483251953125	0.2472641296386719	2.53829833984375	1.515618041992187	0.2252066192626953	2.457873779296875	1.486470825195312	0.1525428314208984	2.484543701171875	1.4835458984375	0.1762167205810547	2.955149658203125	1.683056579589844	0.3888886108398438	3.070812255859375	1.65311376953125	0.3226594848632813	3.21610693359375	1.419552734375	0.4220624389648437	3.047615478515625	1.407012512207031	0.2460664367675781	2.94211279296875	1.425742858886719	0.2352582092285156
427	14.2	2.919516845703125	1.175411636352539	0.4038407287597656	2.905125732421875	1.356625305175781	0.3920302734375	2.8996513671875	1.502003784179688	0.3986945495605469	2.925489990234375	1.722042724609375	0.4063498229980469	2.89040087890625	1.689090637207031	0.4200525512695312	2.75635693359375	1.650715881347656	0.4632485656738281	2.728191162109375	1.371308868408203	0.4357202758789063	2.61649072265625	1.472434661865234	0.2530084228515625	2.52109033203125	1.492330200195312	0.2399544525146484	2.45440087890625	1.491144775390625	0.1520657043457031	2.489221435546875	1.497663421630859	0.1920006713867188	2.952795166015625	1.682121643066406	0.3921204833984375	3.070489990234375	1.653487854003906	0.33415380859375	3.1887392578125	1.407107482910156	0.4234529724121094	3.031685302734375	1.399178466796875	0.2423806762695312	2.9292451171875	1.42431689453125	0.2333344573974609
428	14.233333	2.918931396484375	1.163070358276367	0.4036744689941406	2.90390966796875	1.342488830566406	0.3890450744628906	2.899691650390625	1.486691436767578	0.3955874938964844	2.928590576171875	1.70453076171875	0.4013623352050781	2.893445556640625	1.672470520019531	0.4155032348632812	2.760525146484375	1.643596618652344	0.4649891052246094	2.717352783203125	1.368364440917969	0.4390499877929688	2.6082001953125	1.458248321533203	0.251548583984375	2.511817138671875	1.46636279296875	0.2392845306396484	2.44856103515625	1.483791076660156	0.1517353057861328	2.482442626953125	1.48702001953125	0.1888983154296875	2.9549501953125	1.66444921875	0.3872935791015625	3.069732666015625	1.6346220703125	0.3267449645996094	3.147210693359375	1.383811065673828	0.4379689025878906	3.012636962890625	1.386958190917969	0.2419197387695312	2.912318115234375	1.414317321777344	0.2274904327392578
429	14.266667	2.9142451171875	1.145916687011719	0.3970377197265625	2.89871337890625	1.324646697998047	0.384747314453125	2.89485400390625	1.468184326171875	0.3917603759765625	2.920861572265625	1.685173522949219	0.403007080078125	2.886820556640625	1.652350402832031	0.4173141174316407	2.75776025390625	1.622814208984375	0.4741709289550781	2.708031982421875	1.351637084960938	0.4344942626953125	2.600668212890625	1.451245422363281	0.2522730865478516	2.50481689453125	1.455408477783203	0.2375912017822266	2.440348388671875	1.468422637939453	0.1507777557373047	2.47697802734375	1.485117828369141	0.1852042388916016	2.947138671875	1.646089416503906	0.3869223327636719	3.058823486328125	1.62431884765625	0.3189246826171875	3.115249267578125	1.373817199707031	0.4398072814941406	2.988732421875	1.382509613037109	0.2398980865478516	2.889645263671875	1.389067230224609	0.2073395538330078
430	14.3	2.904118896484375	1.124699760437012	0.3955867309570312	2.891177734375	1.303872619628906	0.3893406982421875	2.8878193359375	1.447425415039063	0.3949071655273437	2.921441650390625	1.663252136230469	0.40653076171875	2.888951171875	1.630991577148437	0.4250341186523438	2.76568408203125	1.59858154296875	0.4921084289550781	2.708697998046875	1.331750671386719	0.436677978515625	2.583306396484375	1.432426818847656	0.2671243896484375	2.49764453125	1.446758819580078	0.2238917846679687	2.413169677734375	1.450167449951172	0.1553024291992187	2.472639892578125	1.462362670898437	0.1859487915039063	2.943921630859375	1.623922119140625	0.3859761962890625	3.04052880859375	1.60766357421875	0.2967631225585938	3.081373291015625	1.335255310058594	0.3646234741210937	2.926262451171875	1.392721282958984	0.1953995513916016	2.82800146484375	1.368279022216797	0.1697205352783203
431	14.333333	2.90428173828125	1.124538040161133	0.395594482421875	2.891361328125	1.303666625976563	0.3893463439941406	2.88803076171875	1.447182952880859	0.3949291076660156	2.92170654296875	1.662942749023438	0.40659619140625	2.88920703125	1.630697509765625	0.4250775451660156	2.76594140625	1.598206848144531	0.4920364990234375	2.70943798828125	1.331390197753906	0.436398193359375	2.584134521484375	1.431942779541016	0.2667878112792968	2.4986201171875	1.446072845458984	0.2232534332275391	2.414719482421875	1.449188842773438	0.1539922027587891	2.473755859375	1.461746307373047	0.1851987609863281	2.94417626953125	1.623619018554687	0.3860491943359375	3.0407900390625	1.607288818359375	0.2969062194824219	3.080995361328125	1.334769317626953	0.3643995971679688	2.9260830078125	1.3924287109375	0.1951435089111328	2.827964599609375	1.367789428710938	0.1692174682617187
432	14.366667	2.907782958984375	1.097399040222168	0.3948670043945313	2.900202392578125	1.276720001220703	0.3896999816894531	2.90208251953125	1.420075653076172	0.3968442687988281	2.92952490234375	1.636396667480469	0.4108557739257813	2.8980966796875	1.603036865234375	0.4291021423339844	2.77333544921875	1.578317504882813	0.4963569641113281	2.73268115234375	1.311963653564453	0.4273977966308594	2.61369482421875	1.416157409667969	0.2557117614746094	2.51952880859375	1.412422668457031	0.2331055145263672	2.44718994140625	1.419711608886719	0.1522310028076172	2.48713916015625	1.448222137451172	0.1932652282714844	2.9529990234375	1.598013549804687	0.3897588500976563	3.05197021484375	1.597377319335938	0.3018783569335938	3.07803076171875	1.315745910644531	0.3195310363769531	2.924605224609375	1.3783193359375	0.1509380493164063	2.821408447265625	1.375146087646484	0.16607275390625
433	14.4	2.90787646484375	1.096374397277832	0.3948322143554687	2.90046923828125	1.275577484130859	0.3896770324707031	2.902567138671875	1.4188232421875	0.3969508666992188	2.93050048828125	1.634902893066406	0.4113338623046875	2.898997802734375	1.601612426757812	0.4294847717285156	2.774193115234375	1.576911560058594	0.4964506225585937	2.733179931640625	1.31103662109375	0.4266434631347656	2.61473193359375	1.416036651611328	0.2552981414794922	2.52062353515625	1.412785064697266	0.2326679382324219	2.448947998046875	1.420895202636719	0.1513841247558594	2.48828125	1.448302337646484	0.1932008514404297	2.953884033203125	1.596524841308594	0.3902088928222656	3.0529541015625	1.595748901367188	0.3025804748535156	3.079489501953125	1.314308135986328	0.3193717651367188	2.926279052734375	1.377126708984375	0.1509054260253906	2.82314111328125	1.374332946777344	0.1660139007568359
434	14.433333	2.910040771484375	1.083924415588379	0.39078076171875	2.90523486328125	1.26310986328125	0.3890702514648438	2.907337158203125	1.406207672119141	0.3965409240722656	2.9320693359375	1.622502075195313	0.4103689270019531	2.901208251953125	1.588806579589844	0.4287444458007812	2.774988525390625	1.563250671386719	0.4923574829101562	2.735833251953125	1.29584423828125	0.4286612243652344	2.633319580078125	1.403963134765625	0.2494655303955078	2.53735546875	1.397717132568359	0.2388358154296875	2.46631201171875	1.40815835571289	0.1574025726318359	2.501762939453125	1.426995452880859	0.1955716552734375	2.9558828125	1.584478393554687	0.389195068359375	3.048934814453125	1.577209838867188	0.2956580810546875	3.082480224609375	1.299843627929687	0.2511161041259766	2.905661376953125	1.40889697265625	0.1391519470214844	2.810427734375	1.393965393066406	0.1786516265869141
435	14.466667	2.909820556640625	1.083823272705078	0.3910625305175781	2.904931884765625	1.263051879882813	0.3894302673339844	2.907015625	1.406178405761719	0.39703857421875	2.931627685546875	1.622518005371094	0.4112256469726562	2.900760986328125	1.588769409179688	0.4295270080566406	2.77437890625	1.563129455566406	0.4928643493652344	2.73358251953125	1.295701995849609	0.429990966796875	2.631438232421875	1.403019104003906	0.2500287017822266	2.53553759765625	1.396757385253906	0.2386435241699219	2.46559521484375	1.407071563720703	0.1562107543945312	2.500322509765625	1.426049224853516	0.1949021453857422	2.955485595703125	1.584530090332031	0.39000830078125	3.048554443359375	1.576516723632813	0.2965024719238281	3.08079150390625	1.2980283203125	0.2579529724121093	2.9056201171875	1.406761627197266	0.1430040740966797	2.810579833984375	1.394303009033203	0.1838710479736328
436	14.5	2.91077734375	1.087563011169434	0.3917283020019531	2.905305419921875	1.267647552490234	0.3904247436523438	2.90697509765625	1.411453796386719	0.3984397277832031	2.929975341796875	1.629028503417969	0.4127596740722656	2.89918408203125	1.594873718261719	0.4310797424316406	2.77281201171875	1.565005981445313	0.4941678771972656	2.745810302734375	1.2945263671875	0.430948486328125	2.64071435546875	1.402457489013672	0.2515859069824219	2.54413330078125	1.398796203613281	0.2408357543945313	2.473349853515625	1.414045959472656	0.1591946258544922	2.509841552734375	1.43178759765625	0.1964180145263672	2.954293212890625	1.591046203613281	0.3914907836914063	3.047795654296875	1.577921325683594	0.2980870666503906	3.07542138671875	1.294924499511719	0.3011654052734375	2.90570166015625	1.385141448974609	0.1621718292236328	2.812648193359375	1.378511016845703	0.2097187957763672
437	14.533333	2.910322998046875	1.095641464233398	0.3908096008300782	2.902741943359375	1.276423095703125	0.3905632629394531	2.901064697265625	1.420897857666016	0.3975489501953125	2.929286376953125	1.638728393554687	0.4129470825195313	2.89751123046875	1.605090393066406	0.431114013671875	2.77388916015625	1.569120300292969	0.4977770385742187	2.759032958984375	1.296668121337891	0.43374755859375	2.63856640625	1.395779907226562	0.2576826171875	2.546783203125	1.403970275878906	0.2253336791992188	2.45786767578125	1.412378509521484	0.1618260955810547	2.51748681640625	1.433396148681641	0.1905749664306641	2.95285693359375	1.600109252929688	0.3914845581054687	3.051437744140625	1.582180603027344	0.3034483337402344	3.09365087890625	1.302732208251953	0.3444065246582032	2.935329345703125	1.378226776123047	0.1832269744873047	2.836162841796875	1.375733581542969	0.2181141204833984
438	14.566667	2.907924072265625	1.104378211975098	0.3917433166503906	2.900630615234375	1.285421600341797	0.3915928344726562	2.897238037109375	1.430181488037109	0.3955198974609375	2.925767333984375	1.648037475585937	0.4140237426757812	2.8936904296875	1.61419140625	0.4314462890625	2.773896484375	1.572859619140625	0.5022942504882812	2.756011962890625	1.302399139404297	0.4295011901855469	2.619643798828125	1.396406463623047	0.2620100708007813	2.529680908203125	1.407184753417969	0.2252058410644531	2.440466796875	1.428683746337891	0.1650251312255859	2.501612548828125	1.437863250732422	0.1942692260742188	2.94952001953125	1.609592468261719	0.3922899169921875	3.05472412109375	1.59440869140625	0.3114154052734375	3.130243896484375	1.325070556640625	0.3708277587890625	2.97559375	1.362092956542969	0.1930265197753906	2.8795966796875	1.377167388916016	0.2335872955322266
439	14.6	2.910929443359375	1.110807800292969	0.393864013671875	2.90090380859375	1.292453216552734	0.3978525085449219	2.898326171875	1.437465026855469	0.4091318664550782	2.9296201171875	1.656428466796875	0.4196300659179688	2.89823193359375	1.623245971679688	0.4399527587890625	2.775387451171875	1.585528564453125	0.5088418579101562	2.771118408203125	1.313340484619141	0.4357769470214844	2.648655517578125	1.416470825195312	0.2616226806640625	2.554323974609375	1.40799267578125	0.2356282043457031	2.47527294921875	1.431838470458984	0.162630615234375	2.519869873046875	1.448013397216797	0.2006082763671875	2.9518759765625	1.616994750976563	0.3975899047851563	3.0371201171875	1.592662475585938	0.2969246520996094	3.118158935546875	1.325657745361328	0.3648848571777344	2.927271484375	1.370280548095703	0.227191650390625	2.824501220703125	1.352770751953125	0.2449290618896484
440	14.633333	2.912023193359375	1.1140234375	0.3944692993164062	2.9032197265625	1.295078582763672	0.3988048400878906	2.899428955078125	1.439760498046875	0.4068896179199219	2.930560791015625	1.657986450195313	0.4166815795898438	2.89927978515625	1.624978820800781	0.4370189819335937	2.777753662109375	1.591475891113281	0.5092520751953125	2.773926025390625	1.319878051757812	0.437830322265625	2.647953857421875	1.420072509765625	0.2656125793457031	2.5547958984375	1.416364654541016	0.2358520202636719	2.47687109375	1.431052795410156	0.1598757781982422	2.521050048828125	1.44824755859375	0.2027361450195312	2.95275830078125	1.618628173828125	0.3948552856445313	3.044218017578125	1.595591735839844	0.3001490173339844	3.0940439453125	1.317585021972656	0.3462319030761719	2.91644140625	1.370681671142578	0.1958301696777344	2.8185908203125	1.409317626953125	0.1897992553710937
441	14.666667	2.9150078125	1.115730751037598	0.3945264587402344	2.905720458984375	1.296886108398438	0.3983974609375	2.900936279296875	1.441694091796875	0.4052328491210938	2.93269091796875	1.659916381835937	0.4161607360839844	2.901683349609375	1.626790832519531	0.436799560546875	2.7817353515625	1.5918193359375	0.5111275329589844	2.776153076171875	1.319615905761719	0.4414556579589844	2.64679150390625	1.422289245605469	0.2730502014160156	2.55427734375	1.419206634521484	0.2410895385742187	2.4793359375	1.431435424804687	0.1616552124023438	2.523425048828125	1.453186309814453	0.2030045928955078	2.954439697265625	1.620661376953125	0.3936355285644531	3.041587158203125	1.600148559570313	0.2942786560058594	3.079746337890625	1.317130340576172	0.3152853393554688	2.897357666015625	1.386356994628906	0.1774586334228516	2.79393505859375	1.406318878173828	0.1822583465576172
442	14.7	2.92038134765625	1.110458000183105	0.3971114807128907	2.9079609375	1.290711395263672	0.3983801574707031	2.901142822265625	1.434887634277344	0.4040593872070313	2.93522265625	1.651588928222656	0.4190945739746094	2.90366455078125	1.618637634277344	0.4386539001464844	2.781860595703125	1.590877319335938	0.5118257446289063	2.778220703125	1.319695465087891	0.4427156982421875	2.653581298828125	1.420285949707031	0.2708883666992187	2.56319482421875	1.42562890625	0.2346599426269531	2.4834765625	1.435558624267578	0.1603468322753906	2.53752587890625	1.458255065917969	0.1939508056640625	2.956720703125	1.612619201660156	0.39629638671875	3.05039697265625	1.603268188476562	0.3020780029296875	3.057304931640625	1.319848083496094	0.33283740234375	2.898746826171875	1.389662506103515	0.1698370971679687	2.79878662109375	1.410114624023437	0.1946525115966797
443	14.733333	2.920555419921875	1.110161529541016	0.3970364685058594	2.908199951171875	1.290333129882812	0.3982620544433594	2.9014296875	1.434443969726563	0.4039027404785156	2.935608642578125	1.651026794433594	0.418881591796875	2.90402490234375	1.618118225097656	0.4384107360839844	2.78216015625	1.590440307617187	0.5113751220703125	2.7784541015625	1.319387237548828	0.4423052978515625	2.65416455078125	1.419916015625	0.2703421020507812	2.563934814453125	1.425219085693359	0.2338428802490234	2.48469140625	1.435197326660156	0.1591067352294922	2.53832958984375	1.458155303955078	0.1932661590576172	2.957097412109375	1.6120537109375	0.3961327819824219	3.051200439453125	1.602930786132812	0.3024086303710937	3.059509033203125	1.319603363037109	0.3324031066894531	2.9013037109375	1.388909240722656	0.1690092163085938	2.801077880859375	1.408631011962891	0.1931219329833984
444	14.766667	2.92461962890625	1.093972755432129	0.3958551025390625	2.91516796875	1.273396667480469	0.3970127258300781	2.90992919921875	1.416871368408203	0.4015691528320313	2.938957275390625	1.632880920410156	0.4190558471679687	2.9077138671875	1.599331726074219	0.4373619384765625	2.7849912109375	1.576180053710937	0.5089908752441407	2.75660595703125	1.310096282958984	0.4325021362304687	2.638765380859375	1.416871368408203	0.2613988647460938	2.546471923828125	1.422520324707031	0.2321603546142578	2.47862841796875	1.433278686523437	0.1477554931640625	2.521611083984375	1.460716613769531	0.1880360565185547	2.96176025390625	1.594750244140625	0.3967222900390625	3.05631494140625	1.591444885253906	0.3040359802246094	3.13235546875	1.318264862060547	0.3016212768554687	2.95396533203125	1.37184033203125	0.1558117065429687	2.853298095703125	1.390577667236328	0.1762647094726562
445	14.8	2.9308466796875	1.090112747192383	0.3913663635253906	2.91934375	1.269440887451172	0.3910884399414062	2.913538330078125	1.412872955322266	0.3966935424804687	2.9429189453125	1.628658996582031	0.4165072631835938	2.910915283203125	1.595141906738281	0.4335289916992188	2.78581982421875	1.570258544921875	0.500343505859375	2.74528466796875	1.303642730712891	0.4314425354003906	2.6393681640625	1.411552093505859	0.2533602752685547	2.544992431640625	1.420295776367188	0.2327743225097656	2.4788701171875	1.433212799072266	0.1472972106933594	2.517921875	1.455182861328125	0.1877826995849609	2.9663037109375	1.590554138183594	0.3947256469726563	3.062435302734375	1.581287353515625	0.3040663146972656	3.109659912109375	1.302693817138672	0.3283370361328125	2.941195068359375	1.335773712158203	0.1655741577148437	2.844919189453125	1.373065155029297	0.1812624359130859
446	14.833333	2.930850341796875	1.090104423522949	0.3913619689941406	2.919349853515625	1.269431549072266	0.3910819091796875	2.913545654296875	1.412862884521484	0.3966835632324219	2.94293408203125	1.628647338867188	0.4164875183105469	2.91092919921875	1.595132446289063	0.433510009765625	2.7858310546875	1.570256896972656	0.500320556640625	2.74527978515625	1.303642944335937	0.4314290161132813	2.6393759765625	1.411549530029297	0.253339584350586	2.545003173828125	1.420293731689453	0.2327421264648437	2.478904541015625	1.433211395263672	0.1472477569580078	2.51793701171875	1.455171569824219	0.1877476348876953	2.96631787109375	1.590540771484375	0.3947084350585938	3.0624462890625	1.581263305664062	0.3040482788085938	3.10962451171875	1.302662017822266	0.3282989807128906	2.941162353515625	1.335775665283203	0.1655422821044922	2.844885009765625	1.373068939208984	0.1812141418457031
447	14.866667	2.93105322265625	1.084661727905273	0.3925396118164062	2.92083447265625	1.263018218994141	0.3919366149902344	2.91561328125	1.405671020507812	0.396522216796875	2.945422119140625	1.620382568359375	0.413082275390625	2.913478515625	1.587408935546875	0.4304430847167969	2.78880322265625	1.565017333984375	0.4971214599609375	2.7390126953125	1.300117492675781	0.4344853210449219	2.6353583984375	1.403461120605469	0.2541583251953125	2.54095947265625	1.413061096191406	0.2369992828369141	2.48139013671875	1.424514709472656	0.1473997192382812	2.5131748046875	1.445918670654297	0.1911248626708984	2.968594970703125	1.5821142578125	0.39203271484375	3.065064453125	1.571775207519531	0.3029867858886719	3.081825927734375	1.290964599609375	0.3220538940429687	2.924348388671875	1.350415954589844	0.1577900390625	2.824911865234375	1.373180969238281	0.1771095123291016
448	14.9	2.93073828125	1.069785140991211	0.3997704467773437	2.926831298828125	1.248960433959961	0.3998623657226563	2.9237236328125	1.392202667236328	0.3999646301269531	2.9457158203125	1.608932556152344	0.4104196166992187	2.91444921875	1.575288269042969	0.428163330078125	2.786500244140625	1.5606142578125	0.4916898803710937	2.749405517578125	1.292195556640625	0.4313797912597656	2.65578125	1.403863616943359	0.2495827026367188	2.56047509765625	1.404014282226562	0.2330395050048828	2.49682958984375	1.432631652832031	0.1498975982666016	2.52814013671875	1.442827392578125	0.1952390594482422	2.970766845703125	1.570760986328125	0.3910419006347656	3.069887939453125	1.563232055664062	0.3040294494628906	3.07551171875	1.281291168212891	0.3260068664550781	2.934931884765625	1.375432312011719	0.1615583190917969	2.8427470703125	1.339542755126953	0.1941410675048828
449	14.933333	2.93773193359375	1.0734150390625	0.4013408813476563	2.9288544921875	1.253232482910156	0.3982942504882813	2.92413330078125	1.397086608886719	0.4006585388183594	2.944537109375	1.61501611328125	0.4108805847167969	2.913251953125	1.581015258789062	0.4285567626953125	2.786666748046875	1.560913391113281	0.4948043823242188	2.7622548828125	1.290099914550781	0.432724365234375	2.65823876953125	1.395117706298828	0.2512027587890625	2.565189208984375	1.403250915527344	0.2243525543212891	2.492614990234375	1.431821136474609	0.1481270599365234	2.53607177734375	1.442951873779297	0.1917411804199219	2.970125244140625	1.576815246582031	0.3916636657714844	3.069177490234375	1.5662744140625	0.303941162109375	3.08186767578125	1.282801513671875	0.3195328369140625	2.936972412109375	1.380274658203125	0.1592250213623047	2.84542724609375	1.341854125976563	0.1922936859130859
450	14.966667	2.942664794921875	1.078964530944824	0.4023821716308594	2.93197412109375	1.259563262939453	0.397078369140625	2.92679248046875	1.404133544921875	0.4001033935546875	2.94678369140625	1.623058715820312	0.413654052734375	2.91523095703125	1.588580078125	0.4306331787109375	2.78543017578125	1.571313110351563	0.49297021484375	2.755800048828125	1.29812451171875	0.4374206848144531	2.661183837890625	1.406441375732422	0.2511920318603516	2.56641552734375	1.397941223144531	0.229058349609375	2.499599365234375	1.422012939453125	0.1455541229248047	2.533282470703125	1.440826416015625	0.1889097290039063	2.97276318359375	1.584981567382812	0.394051025390625	3.071556396484375	1.579044311523437	0.3045811767578125	3.101294189453125	1.294965454101562	0.3081219177246094	2.948646728515625	1.397041442871094	0.1562807464599609	2.85863134765625	1.352329406738281	0.1872924499511719
451	15	2.933865478515625	1.085146667480469	0.4009658813476563	2.924631103515625	1.265409637451172	0.3979680786132813	2.921080810546875	1.409589660644531	0.4032492980957031	2.945536865234375	1.627662109375	0.4135958251953125	2.913646240234375	1.594129333496094	0.4314397583007812	2.7838818359375	1.572764099121094	0.4916757202148437	2.7666953125	1.298392272949219	0.4405466918945313	2.672896728515625	1.412412719726563	0.2581161804199218	2.58040087890625	1.404681396484375	0.2284741058349609	2.506064453125	1.424210327148437	0.1507092132568359	2.54551220703125	1.442671234130859	0.1961648254394531	2.97039892578125	1.588924621582031	0.3941693420410156	3.0689560546875	1.582084106445313	0.305018310546875	3.10019384765625	1.298891540527344	0.3064647827148437	2.945369384765625	1.405972839355469	0.1613921813964844	2.8566357421875	1.357540344238281	0.1894471282958984
452	15.033333	2.93190087890625	1.089287063598633	0.4023302612304688	2.92211572265625	1.270037963867187	0.3984873352050781	2.91588330078125	1.4146494140625	0.3985569458007813	2.93998828125	1.633348083496094	0.410198486328125	2.90808984375	1.5995478515625	0.4279302673339844	2.780064697265625	1.575692687988281	0.4918643798828125	2.771812255859375	1.300099334716797	0.4405683288574219	2.6688427734375	1.417512542724609	0.2644536437988281	2.579780517578125	1.410549560546875	0.2248384704589844	2.500059326171875	1.425041107177734	0.1509479827880859	2.54531103515625	1.449575897216797	0.195544189453125	2.96497998046875	1.594661804199219	0.3904592590332031	3.06828564453125	1.583591003417969	0.3066851806640625	3.08680126953125	1.299234008789063	0.3279809875488282	2.9502509765625	1.407103668212891	0.16508642578125	2.854899169921875	1.373172546386719	0.1938645935058594
[truncated: 5 more rows]
[truncated: 48 more columns]
