# Supplementary material for: Simulation of Human Movement in Zero Gravity
Source: Sensors (Basel). 2024 Mar 9;24(6):1770. doi: 10.3390/s24061770 (PMC10976247; doi:10.3390/s24061770)
Supplement: Supplementary file 1 [file sensors-24-01770-s001.zip › supplementary/motion_data/8 FightGyaku/motion2_raw.trc]

PathFileType	4	(X/Y/Z)	sample.trc
DataRate	CameraRate	NumFrames	NumMarkers	Units	OrigDataRate	OrigDataStartFrame	OrigNumFrames
0.033333333333333333	0.033333333333333333	457	32	m	0.033333333333333333	1	457
Frame#	Time	PELVIS			SPINE_NAVEL			SPINE_CHEST			NECK			CLAVICLE_LEFT			SHOULDER_LEFT			ELBOW_LEFT			WRIST_LEFT			HAND_LEFT			HANDTIP_LEFT			THUMB_LEFT			CLAVICLE_RIGHT			SHOULDER_RIGHT			ELBOW_RIGHT			WRIST_RIGHT			HAND_RIGHT
		X1	Y1	Z1	X2	Y2	Z2	X3	Y3	Z3	X4	Y4	Z4	X5	Y5	Z5	X6	Y6	Z6	X7	Y7	Z7	X8	Y8	Z8	X9	Y9	Z9	X10	Y10	Z10	X11	Y11	Z11	X12	Y12	Z12	X13	Y13	Z13	X14	Y14	Z14	X15	Y15	Z15	X16	Y16	Z16
1	0	3.2835390625	1.226182235717773	0.6812525634765625	3.27856005859375	1.411758819580078	0.6836168212890625	3.28418115234375	1.559778930664062	0.6930191650390625	3.32096337890625	1.779694458007812	0.7294759521484375	3.2943505859375	1.742396606445312	0.7518905029296875	3.206225830078125	1.692656616210938	0.8609346923828125	3.177634765625	1.406911560058594	0.8761820068359375	3.078916259765625	1.202022018432617	0.7953604736328125	3.089386962890625	1.103033309936523	0.7838218994140626	3.123976318359375	0.9974062194824219	0.7667684326171875	3.114248046875	1.065904830932617	0.7647821044921875	3.33704296875	1.743818115234375	0.6963936767578125	3.408294677734375	1.704998901367187	0.5861849365234375	3.4373916015625	1.416941436767578	0.5410721435546875	3.33631103515625	1.210783355712891	0.4572681884765625	3.3276611328125	1.10492943572998	0.4762823486328125
2	0.03333399999999997	3.28653271484375	1.223623443603516	0.6863916015625	3.279101806640625	1.414564270019531	0.687064453125	3.27919873046875	1.567255065917969	0.691802978515625	3.322769775390625	1.792405395507813	0.730303466796875	3.295559326171875	1.754267395019531	0.753993408203125	3.207735107421875	1.705192626953125	0.86941552734375	3.182822509765625	1.410358459472656	0.87708984375	3.073960205078125	1.204012176513672	0.79174462890625	3.090786376953125	1.10246955871582	0.79832177734375	3.12611572265625	0.9965893707275391	0.76773193359375	3.118962646484375	1.067088287353516	0.7575205078125	3.337294677734375	1.755577331542969	0.6952397460937501	3.405062744140625	1.714068298339844	0.578940673828125	3.439435791015625	1.417479125976562	0.536440673828125	3.32503857421875	1.210469863891602	0.45073046875	3.339003173828125	1.105722373962402	0.484863525390625
3	0.06666699999999981	3.28392919921875	1.225248229980469	0.6856929931640625	3.2776298828125	1.416330932617188	0.6861405029296875	3.283360107421875	1.568854125976562	0.6942232666015625	3.3251015625	1.794454956054687	0.7328511962890625	3.297733154296875	1.756200256347656	0.7562301025390625	3.207833984375	1.710110656738281	0.8713919677734375	3.17992236328125	1.415323913574219	0.8759271240234375	3.069696044921875	1.211029495239258	0.7870880126953125	3.081437744140625	1.108596389770508	0.7913380126953125	3.120997314453125	1.003276031494141	0.7639288330078124	3.111564697265625	1.071275238037109	0.7517022705078125	3.34037158203125	1.757607299804687	0.6980841064453125	3.41131201171875	1.71873876953125	0.5826781005859375	3.435767822265625	1.421596496582031	0.5362359619140625	3.32759765625	1.210032241821289	0.4532164306640625	3.34064453125	1.105669540405273	0.4890391845703125
4	0.1000000000000005	3.28165576171875	1.222972427368164	0.68654638671875	3.27645556640625	1.412552734375	0.688138916015625	3.284733642578125	1.563623413085938	0.6980659179687499	3.322315673828125	1.788317138671875	0.7350581054687499	3.296382568359375	1.74989208984375	0.7588505859375	3.209148193359375	1.706352294921875	0.87542236328125	3.18931103515625	1.413417541503906	0.8853134765625	3.079177734375	1.213383361816406	0.7922998046875001	3.088758544921875	1.111597900390625	0.797476806640625	3.1229150390625	1.006940528869629	0.76468603515625	3.117609130859375	1.074866485595703	0.7589250488281249	3.3375478515625	1.75198193359375	0.700376220703125	3.40483056640625	1.715027282714844	0.58353076171875	3.42654541015625	1.421210876464844	0.530627197265625	3.322002685546875	1.208174163818359	0.452976806640625	3.33908154296875	1.103936065673828	0.48445947265625
5	0.1333340000000005	3.282114501953125	1.225891418457031	0.6859375	3.27829248046875	1.415907684326172	0.68668310546875	3.285049560546875	1.567501708984375	0.6943994140625001	3.325836669921875	1.791733520507813	0.7337480468749999	3.2989365234375	1.753465576171875	0.7569521484375	3.209828125	1.71026025390625	0.8726435546875	3.186913818359375	1.416898895263672	0.881503173828125	3.078343017578125	1.214334716796875	0.790783935546875	3.083597900390625	1.111976867675781	0.79504296875	3.122929931640625	1.008630210876465	0.76306005859375	3.115687744140625	1.074105941772461	0.754782958984375	3.34095458984375	1.755354614257812	0.698895751953125	3.407634521484375	1.719314453125	0.581071533203125	3.43622265625	1.424351165771484	0.53466015625	3.325442138671875	1.214300994873047	0.455845458984375	3.33731494140625	1.109777420043945	0.48951025390625
6	0.1666670000000003	3.280230224609375	1.225194854736328	0.68640869140625	3.27680712890625	1.415303466796875	0.68861669921875	3.285113525390625	1.566798095703125	0.6980871582031249	3.325880615234375	1.791377807617188	0.736138427734375	3.299253662109375	1.753140380859375	0.759763671875	3.21254248046875	1.710124389648437	0.8774318847656249	3.185267578125	1.416888549804687	0.8820095214843749	3.0764404296875	1.213468032836914	0.793193603515625	3.081716064453125	1.110975234985351	0.79415234375	3.115677001953125	1.005981109619141	0.761186279296875	3.110568115234375	1.07373828125	0.754482421875	3.3407470703125	1.754861694335938	0.701281494140625	3.410069091796875	1.719525634765625	0.58469140625	3.431490478515625	1.424208404541015	0.5357570800781249	3.318813232421875	1.214339385986328	0.458767822265625	3.335978759765625	1.109101760864258	0.487788330078125
7	0.2000000000000002	3.279907958984375	1.225346664428711	0.683890380859375	3.27659716796875	1.416052459716797	0.68883740234375	3.284864990234375	1.567913696289063	0.7005214843749999	3.327007568359375	1.793453125	0.736109619140625	3.3002666015625	1.755453979492188	0.760375732421875	3.209228515625	1.7112080078125	0.874950927734375	3.180079833984375	1.417222198486328	0.883054443359375	3.07105517578125	1.213731246948242	0.7923193359375	3.0771689453125	1.111072875976562	0.79771875	3.1136083984375	1.00544116973877	0.7682519531250001	3.10982568359375	1.073322341918945	0.76411181640625	3.341544677734375	1.756385864257813	0.70142529296875	3.40916357421875	1.717646118164063	0.584343505859375	3.435818115234375	1.421973754882813	0.533880615234375	3.32041845703125	1.212298934936523	0.457625732421875	3.335759521484375	1.106646835327148	0.487580078125
8	0.2333340000000002	3.283505126953125	1.221985305786133	0.6843836669921874	3.276448486328125	1.412984954833984	0.6873873291015625	3.282534912109375	1.565346008300781	0.6975057373046875	3.321239501953125	1.791327758789063	0.7368189697265625	3.29610009765625	1.7521640625	0.7611556396484375	3.210173828125	1.7066904296875	0.8795152587890624	3.186279296875	1.411675689697266	0.8874854736328125	3.079159912109375	1.205357650756836	0.7996490478515625	3.090427490234375	1.102922332763672	0.8046292724609375	3.12566064453125	0.9970740432739258	0.7736663818359375	3.119411376953125	1.066051010131836	0.7668099365234375	3.33537060546875	1.755285888671875	0.7007633056640625	3.396255126953125	1.724757690429688	0.5774102783203126	3.430593505859375	1.4288916015625	0.5294427490234375	3.31765087890625	1.21585823059082	0.4573939208984375	3.335743408203125	1.110661987304687	0.4881695556640625
9	0.266667	3.283181640625	1.221394821166992	0.688570068359375	3.2776015625	1.413062408447266	0.689723388671875	3.284619140625	1.565971435546875	0.698056884765625	3.322396484375	1.793191284179688	0.735404296875	3.2970693359375	1.754092041015625	0.76000439453125	3.208705810546875	1.708250244140625	0.87704150390625	3.18800439453125	1.412192596435547	0.888854736328125	3.082720458984375	1.204377655029297	0.800127197265625	3.0934716796875	1.101875946044922	0.80957958984375	3.126927978515625	0.9973574142456054	0.771572021484375	3.12013623046875	1.063966247558594	0.763785400390625	3.3370166015625	1.756693725585937	0.6997612304687501	3.397204345703125	1.72560546875	0.575702880859375	3.43396630859375	1.428392517089844	0.5321044921875	3.31933740234375	1.216838226318359	0.455732177734375	3.330715576171875	1.109749374389648	0.484380126953125
10	0.2999999999999998	3.277923095703125	1.22589372253418	0.68797314453125	3.274974609375	1.418207061767578	0.688585693359375	3.28390966796875	1.571498657226563	0.6966630859375	3.32490869140625	1.798465698242187	0.736517822265625	3.29821142578125	1.759560302734375	0.7603076171875	3.208041015625	1.714408447265625	0.876849609375	3.1819736328125	1.417750762939453	0.885322509765625	3.074431640625	1.211100341796875	0.794469970703125	3.08261279296875	1.107932525634766	0.802620361328125	3.11716796875	1.002754203796387	0.766373046875	3.109765869140625	1.06903791809082	0.759189697265625	3.339798095703125	1.76181640625	0.700900390625	3.402976806640625	1.727897583007812	0.57859130859375	3.433750732421875	1.429186126708984	0.534189697265625	3.320552001953125	1.216547546386719	0.456165771484375	3.3323291015625	1.108895172119141	0.483847900390625
11	0.3333339999999998	3.277230712890625	1.223697738647461	0.68610888671875	3.270691650390625	1.415187591552734	0.688990234375	3.279644775390625	1.567627075195313	0.701250244140625	3.318836181640625	1.794327514648438	0.739308837890625	3.292679443359375	1.75550244140625	0.7633935546875	3.20254541015625	1.710885986328125	0.879414306640625	3.1769091796875	1.415179779052735	0.879080810546875	3.075696044921875	1.204522262573242	0.79282470703125	3.0829423828125	1.101660934448242	0.8008349609375	3.118065673828125	0.9967703323364258	0.76570361328125	3.109294189453125	1.062294189453125	0.75592236328125	3.333787109375	1.757711059570312	0.703979736328125	3.402252197265625	1.727067626953125	0.584287841796875	3.426918701171875	1.429285797119141	0.537576171875	3.31453515625	1.216947067260742	0.460608154296875	3.32877880859375	1.109068588256836	0.48428955078125
12	0.3666670000000005	3.274423828125	1.22285530090332	0.68525439453125	3.270739013671875	1.413149566650391	0.68892626953125	3.281397216796875	1.564457641601563	0.7013125	3.318694580078125	1.789974609375	0.73895556640625	3.29308154296875	1.75120947265625	0.76296826171875	3.20390380859375	1.709044311523437	0.8793146972656249	3.180017578125	1.415183349609375	0.88399755859375	3.078880859375	1.205894439697266	0.7990380859375	3.085184814453125	1.103369430541992	0.801496337890625	3.11461376953125	0.9979056396484375	0.7653720703125	3.109628173828125	1.065969177246094	0.7590234375	3.333724365234375	1.753706176757813	0.70382177734375	3.402277099609375	1.725723388671875	0.584620361328125	3.426579345703125	1.430130187988281	0.5366447753906251	3.313623046875	1.219831619262695	0.460326171875	3.32811962890625	1.110855545043945	0.47270556640625
13	0.4000000000000004	3.273090087890625	1.225377334594727	0.68543212890625	3.270450927734375	1.417322692871094	0.68800341796875	3.28226708984375	1.569928039550781	0.699310546875	3.321930419921875	1.796584594726562	0.7397365722656249	3.295857421875	1.757433227539063	0.76359765625	3.2061904296875	1.710886413574219	0.87960107421875	3.179702880859375	1.414724426269531	0.88347802734375	3.076363037109375	1.205118560791016	0.795849365234375	3.085012451171875	1.101997283935547	0.801166748046875	3.116010009765625	0.9963696060180665	0.76372216796875	3.110654052734375	1.064716583251953	0.7557080078125	3.3366533203125	1.760291748046875	0.703833251953125	3.402515380859375	1.728490905761719	0.5826806640625	3.425208251953125	1.430183166503906	0.534684326171875	3.31146142578125	1.217233825683594	0.45989208984375	3.324108642578125	1.108047241210937	0.4790263671875
14	0.4333340000000003	3.273202880859375	1.225938507080078	0.6838671875	3.26996142578125	1.417600280761719	0.68785107421875	3.281045166015625	1.569978637695312	0.700200927734375	3.32071728515625	1.796321533203125	0.740617431640625	3.295052001953125	1.757114135742188	0.764676025390625	3.20739501953125	1.707801879882813	0.8808076171875	3.1819326171875	1.411923797607422	0.883269775390625	3.07515625	1.205493392944336	0.793183349609375	3.087734619140625	1.103110076904297	0.801463623046875	3.116845703125	0.9973146286010742	0.76345263671875	3.109094970703125	1.06476448059082	0.756217529296875	3.33504443359375	1.760189453125	0.704495361328125	3.39900537109375	1.727064453125	0.582894775390625	3.418999267578125	1.429569702148437	0.531279052734375	3.312875244140625	1.212501800537109	0.45825537109375	3.332451171875	1.107427169799805	0.4897431640625
15	0.4666670000000002	3.272304931640625	1.226210403442383	0.684401611328125	3.26987744140625	1.418694458007812	0.6866103515625001	3.28243701171875	1.571665344238281	0.6979501953125	3.325942138671875	1.798084899902344	0.7394794921875	3.29959814453125	1.759020874023438	0.7635087890625	3.213130615234375	1.711154052734375	0.8819440917968751	3.1856552734375	1.414258361816406	0.88603857421875	3.076971923828125	1.207036911010742	0.79724072265625	3.08489501953125	1.103549530029297	0.802158447265625	3.1131064453125	0.997682991027832	0.762264892578125	3.10903759765625	1.067726516723633	0.7484560546875	3.339681884765625	1.761747863769531	0.703017822265625	3.40307470703125	1.727661682128906	0.58071630859375	3.419048583984375	1.428459228515625	0.530340576171875	3.30541796875	1.215055557250976	0.454310546875	3.328614013671875	1.112339096069336	0.49210009765625
16	0.5	3.27311669921875	1.228578063964844	0.68377685546875	3.2714443359375	1.42082080078125	0.68815087890625	3.280126220703125	1.573970336914063	0.69835400390625	3.3254267578125	1.799792541503906	0.739759521484375	3.298376220703125	1.761127014160156	0.763518310546875	3.21013525390625	1.711648132324219	0.8797412109375	3.18591455078125	1.414799926757813	0.88389599609375	3.0783720703125	1.207991058349609	0.793538330078125	3.088716064453125	1.1052001953125	0.803530517578125	3.11534716796875	0.9996727600097656	0.7620590820312499	3.110533203125	1.068034362792969	0.748715576171875	3.339254150390625	1.763240295410156	0.70363330078125	3.40586376953125	1.722600646972656	0.5852890625	3.412608154296875	1.423311401367187	0.535369140625	3.3058935546875	1.205727828979492	0.46214697265625	3.3258681640625	1.102010452270508	0.49865576171875
17	0.533334	3.271266845703125	1.225813613891602	0.688490966796875	3.26908203125	1.416557647705078	0.6934462890625001	3.2799375	1.568249877929687	0.7054365234375	3.32289208984375	1.793542846679688	0.7417839355468751	3.296918212890625	1.755289916992187	0.7664931640625	3.2092431640625	1.711473510742187	0.88384619140625	3.186218994140625	1.41680126953125	0.88262841796875	3.08250439453125	1.208636199951172	0.796299072265625	3.095826171875	1.107135482788086	0.8076076660156249	3.1132216796875	0.9999088821411133	0.768146484375	3.110175537109375	1.069373016357422	0.755314208984375	3.336433837890625	1.756801147460938	0.7063486328125	3.402466796875	1.72111669921875	0.587385986328125	3.41816015625	1.424629211425781	0.5368974609375	3.305754150390625	1.211942733764648	0.464513427734375	3.32522509765625	1.107219955444336	0.49536572265625
18	0.5666669999999998	3.272888671875	1.226281921386719	0.6889072265625	3.27152490234375	1.417210266113281	0.6942375488281251	3.281408203125	1.569159973144531	0.70569580078125	3.325398681640625	1.794715087890625	0.740600830078125	3.299162841796875	1.756722473144531	0.76554248046875	3.208702392578125	1.710924499511719	0.880188720703125	3.1872412109375	1.415874694824219	0.8845908203125	3.080391845703125	1.212074188232422	0.791257568359375	3.091814697265625	1.110120315551758	0.801427490234375	3.11578955078125	1.001940452575684	0.76817431640625	3.1110966796875	1.071412750244141	0.754725341796875	3.3388564453125	1.757626647949219	0.705419189453125	3.40476220703125	1.721589904785156	0.586329345703125	3.42473095703125	1.424375366210938	0.5400419921875	3.309703125	1.213048751831055	0.466944091796875	3.32519091796875	1.105976272583008	0.491794189453125
19	0.6000000000000005	3.2748115234375	1.225945007324219	0.68922607421875	3.2728046875	1.416908630371094	0.694668212890625	3.282153076171875	1.568915161132812	0.706290283203125	3.32527587890625	1.794630432128906	0.74159912109375	3.299001953125	1.756535217285156	0.7663691406249999	3.207995849609375	1.710398132324219	0.88049365234375	3.187388671875	1.415215270996094	0.88463330078125	3.081663818359375	1.211097717285156	0.790562255859375	3.093396240234375	1.109158599853516	0.8007695312500001	3.11795458984375	1.001023666381836	0.767703369140625	3.113031982421875	1.070548049926758	0.753826904296875	3.339052978515625	1.757595886230469	0.706465576171875	3.405788818359375	1.721840393066406	0.587715576171875	3.427035400390625	1.424661071777344	0.54131689453125	3.313217041015625	1.212898208618164	0.467392822265625	3.329083251953125	1.105852096557617	0.492231689453125
20	0.6333340000000005	3.2780751953125	1.224753890991211	0.687302734375	3.272982421875	1.415059173583984	0.692054931640625	3.28179443359375	1.566534790039062	0.704505615234375	3.323439208984375	1.791444946289062	0.741721923828125	3.297737548828125	1.753023315429687	0.76622705078125	3.2110205078125	1.707317504882813	0.88316552734375	3.188943115234375	1.413176788330078	0.884580322265625	3.081532470703125	1.209457656860351	0.793731689453125	3.09077099609375	1.107288986206055	0.800121337890625	3.119963623046875	0.9996005783081054	0.7708977050781251	3.11498779296875	1.069373245239258	0.75542431640625	3.337141357421875	1.75500390625	0.706197998046875	3.400640869140625	1.7221796875	0.585385009765625	3.429094970703125	1.426241912841797	0.541309326171875	3.3107685546875	1.218842330932617	0.464904296875	3.3318876953125	1.111733291625977	0.483055419921875
21	0.6666670000000003	3.28367578125	1.222940032958984	0.6914539794921875	3.27508837890625	1.413282897949219	0.6947430419921875	3.27865234375	1.565284545898437	0.7043616943359375	3.321109130859375	1.790286010742188	0.7411082763671875	3.295442138671875	1.75192822265625	0.7658262939453125	3.207787109375	1.706291748046875	0.8822301025390625	3.19280859375	1.411523681640625	0.8862947998046875	3.09002490234375	1.203503662109375	0.7994595947265625	3.09648291015625	1.100899665832519	0.8026221923828125	3.1277119140625	0.9931214447021485	0.7756019287109375	3.1219130859375	1.062258178710938	0.7606043701171875	3.334515869140625	1.75374755859375	0.7055177001953125	3.394378173828125	1.720367553710938	0.5829000244140625	3.42932177734375	1.424153045654297	0.5442618408203125	3.316109375	1.212902191162109	0.4701212158203125	3.334321533203125	1.105975288391113	0.4924776611328125
22	0.7000000000000002	3.281672119140625	1.221797668457031	0.691251953125	3.274638916015625	1.412207489013672	0.69491455078125	3.2779521484375	1.564270751953125	0.7037421874999999	3.319762451171875	1.78956640625	0.739489990234375	3.29436865234375	1.751197265625	0.764476806640625	3.207951416015625	1.7039482421875	0.881172607421875	3.19141650390625	1.409291046142578	0.8876455078125	3.087186767578125	1.202186676025391	0.8003095703125001	3.09901416015625	1.100161338806152	0.8059091796875	3.127302734375	0.9929270248413086	0.77391796875	3.123025146484375	1.06406827545166	0.759576904296875	3.333117919921875	1.752953247070312	0.703952880859375	3.39086328125	1.71904541015625	0.58045947265625	3.4289658203125	1.422987823486328	0.54351953125	3.31417822265625	1.212558013916016	0.4694208984375	3.32978173828125	1.104517631530762	0.4881279296875
23	0.7333340000000002	3.281753662109375	1.225010589599609	0.6902626953125	3.2754404296875	1.41529833984375	0.69438671875	3.279317138671875	1.567218017578125	0.7035517578125	3.321836669921875	1.792131042480469	0.739782470703125	3.296400634765625	1.753798095703125	0.764703125	3.21023095703125	1.70652783203125	0.8814287109375	3.1932099609375	1.412101440429687	0.887400146484375	3.08870654296875	1.205261260986328	0.800273681640625	3.10064013671875	1.103341369628906	0.806193115234375	3.129005126953125	0.9961012649536133	0.77459228515625	3.1240947265625	1.066990661621094	0.759368896484375	3.335	1.755599487304687	0.704146240234375	3.3924033203125	1.72191455078125	0.580548095703125	3.42949951171875	1.426110168457031	0.542346435546875	3.3139501953125	1.216529083251953	0.467643310546875	3.329599609375	1.108373413085938	0.48513232421875
24	0.766667	3.284450927734375	1.225077026367188	0.6917989501953125	3.27704052734375	1.415650238037109	0.6940794677734375	3.279126220703125	1.567945922851563	0.7012811279296876	3.3208662109375	1.793028076171875	0.7395958251953125	3.29480029296875	1.754528930664062	0.7637674560546875	3.20567529296875	1.708818359375	0.8791959228515625	3.19443994140625	1.413731231689453	0.8880411376953125	3.089819091796875	1.206740142822266	0.8003297119140625	3.1038056640625	1.105033157348633	0.8079324951171875	3.130960693359375	0.9970890502929688	0.7770233154296875	3.1232529296875	1.067979774475098	0.7572840576171875	3.334889404296875	1.75660009765625	0.7040616455078125	3.39700830078125	1.721665649414063	0.5828673095703125	3.42617138671875	1.424781005859375	0.5425728759765625	3.3149287109375	1.212764312744141	0.4669119873046875	3.33795947265625	1.105645935058594	0.4836885986328125
25	0.7999999999999998	3.283154052734375	1.224647567749023	0.693475341796875	3.2759111328125	1.415790557861328	0.695971435546875	3.27994189453125	1.568426025390625	0.704599853515625	3.320911376953125	1.794811462402344	0.740144287109375	3.295012939453125	1.756381652832031	0.764935791015625	3.207447998046875	1.708965270996094	0.8814658203125	3.193439453125	1.413052978515625	0.8877158203125	3.085309814453125	1.20815576171875	0.79730322265625	3.103782958984375	1.107347152709961	0.809835205078125	3.1286357421875	0.9992472381591797	0.77635791015625	3.1235576171875	1.070713104248047	0.7591884765625	3.335033203125	1.757905334472656	0.70491064453125	3.39849365234375	1.720735900878906	0.58459521484375	3.4277880859375	1.423042633056641	0.5436872558593751	3.3119931640625	1.212763977050781	0.467532470703125	3.334389892578125	1.104464790344238	0.478885009765625
26	0.8333339999999998	3.285211181640625	1.223007080078125	0.6936668701171875	3.277436279296875	1.414313659667969	0.6960477294921875	3.28025634765625	1.567145568847656	0.7042586669921875	3.32257470703125	1.793330383300781	0.7409395751953125	3.296004150390625	1.755016662597656	0.7653021240234374	3.205072021484375	1.709088500976562	0.8800284423828125	3.1920439453125	1.412926208496094	0.8892742919921875	3.087337890625	1.206997756958008	0.7965504150390625	3.100260986328125	1.105029289245606	0.8073441162109375	3.12727783203125	0.9978404922485351	0.7722686767578125	3.12322265625	1.067752716064453	0.7581751708984374	3.336902587890625	1.756356994628906	0.7057838134765625	3.400350830078125	1.720914978027344	0.5847847900390625	3.434029296875	1.422625	0.5499134521484375	3.32075341796875	1.210979614257812	0.4729647216796875	3.342620849609375	1.102381950378418	0.4835093994140625
27	0.8666670000000005	3.2859306640625	1.222521362304688	0.6941787109375001	3.2792099609375	1.412648956298828	0.6947421875000001	3.2815625	1.5646015625	0.7008466796875	3.323893310546875	1.78916259765625	0.737991455078125	3.296810791015625	1.75124169921875	0.761666259765625	3.20195654296875	1.70941796875	0.873432373046875	3.189576416015625	1.41528515625	0.886525146484375	3.089531494140625	1.207115982055664	0.79804248046875	3.105517578125	1.106030921936035	0.80642724609375	3.126496826171875	0.9981627731323243	0.771765380859375	3.123802978515625	1.070742645263672	0.757403564453125	3.3386875	1.75232958984375	0.7033984375	3.4019580078125	1.71713427734375	0.58329345703125	3.435111083984375	1.420754669189453	0.54842822265625	3.3230146484375	1.210284027099609	0.471827392578125	3.344871337890625	1.102872840881348	0.4862890625
28	0.9000000000000004	3.287159423828125	1.223001068115234	0.694303466796875	3.279896484375	1.413323974609375	0.694572509765625	3.282412109375	1.565448181152344	0.700609619140625	3.322861083984375	1.79042041015625	0.7389714355468751	3.296082275390625	1.752100036621094	0.762478271484375	3.20316796875	1.709891967773438	0.875950439453125	3.191781005859375	1.415306610107422	0.887104736328125	3.089806396484375	1.207760833740234	0.79858056640625	3.101840576171875	1.105885963439941	0.805253173828125	3.127287841796875	0.9983620071411132	0.772115478515625	3.12447998046875	1.070015953063965	0.757952392578125	3.337979736328125	1.753857971191406	0.70414208984375	3.402585205078125	1.718070434570313	0.584740234375	3.4338720703125	1.421256927490234	0.54893701171875	3.3233642578125	1.209564468383789	0.472470947265625	3.34358349609375	1.102015632629395	0.489084716796875
29	0.9333340000000003	3.28634228515625	1.223044647216797	0.69393994140625	3.279722900390625	1.413904296875	0.695178955078125	3.283646484375	1.566350830078125	0.70261181640625	3.325203369140625	1.792170166015625	0.738541259765625	3.2986943359375	1.753984741210938	0.762875732421875	3.20655322265625	1.71251416015625	0.877798828125	3.19274755859375	1.417205108642578	0.8882685546875	3.09196337890625	1.207669555664062	0.8011982421875	3.10128369140625	1.105323432922363	0.809177978515625	3.12813232421875	0.9986284408569336	0.773474365234375	3.121424072265625	1.06701530456543	0.758875732421875	3.339712646484375	1.75519921875	0.703666748046875	3.402632080078125	1.71899609375	0.58304736328125	3.433003662109375	1.421480560302734	0.545468505859375	3.323015625	1.207381591796875	0.472814453125	3.3405966796875	1.098246520996094	0.48274462890625
30	0.9666670000000002	3.289697998046875	1.22282666015625	0.694146484375	3.2827578125	1.413071166992188	0.694178955078125	3.286511962890625	1.565064453125	0.70099755859375	3.32545654296875	1.790552734375	0.737157470703125	3.29845654296875	1.752441162109375	0.760695556640625	3.202447265625	1.71200537109375	0.87212060546875	3.190853515625	1.417674011230469	0.88578125	3.092994384765625	1.208756072998047	0.796175048828125	3.10200634765625	1.106596458435058	0.802498779296875	3.12947509765625	0.9990569076538086	0.771271484375	3.124291748046875	1.06856494140625	0.757072998046875	3.341272705078125	1.753634887695313	0.70305810546875	3.40708642578125	1.716828002929688	0.584708984375	3.43413232421875	1.419910125732422	0.54754248046875	3.328788330078125	1.205155883789063	0.472735107421875	3.3454736328125	1.096348747253418	0.483803955078125
31	1	3.28806884765625	1.222978668212891	0.6953590087890625	3.280897216796875	1.413505615234375	0.6956280517578125	3.284517822265625	1.565720092773438	0.7027718505859375	3.321304931640625	1.791844848632812	0.7394820556640626	3.294422119140625	1.753420043945312	0.7628216552734375	3.200023193359375	1.7110458984375	0.8752178955078125	3.18815673828125	1.416163787841797	0.8862503662109374	3.0927861328125	1.204990356445312	0.7982164306640624	3.10131884765625	1.102437507629395	0.7977630615234375	3.131149658203125	0.9940755386352539	0.7712510986328125	3.12801220703125	1.065789833068848	0.7590350341796875	3.337713623046875	1.755042602539063	0.7054134521484375	3.407585205078125	1.718003295898437	0.5892281494140625	3.436221923828125	1.420770233154297	0.5520567626953125	3.3260537109375	1.209352874755859	0.4735030517578125	3.345155029296875	1.100406837463379	0.4800833740234375
32	1.033334	3.288337890625	1.220574722290039	0.6920089111328125	3.282208740234375	1.410795166015625	0.6946263427734375	3.28900732421875	1.562425415039062	0.7054124755859374	3.324554931640625	1.78817578125	0.7431375732421875	3.29758056640625	1.749659240722656	0.7660155029296875	3.199106689453125	1.708395446777344	0.8749207763671875	3.187646728515625	1.414023559570313	0.8865303955078125	3.09121533203125	1.206866958618164	0.7915689697265625	3.10442138671875	1.105637710571289	0.8030704345703125	3.1244658203125	1.000090927124023	0.7612640380859375	3.128492919921875	1.073892807006836	0.7437979736328125	3.341447265625	1.751591064453125	0.7092100830078125	3.414739013671875	1.718804992675781	0.5941490478515625	3.444757080078125	1.422438537597656	0.5553323974609375	3.333388427734375	1.213555252075195	0.4731419677734375	3.348488525390625	1.104168640136719	0.4796324462890625
33	1.066667	3.28785107421875	1.22068440246582	0.6918533935546874	3.28093017578125	1.411144592285156	0.6947593994140625	3.28812548828125	1.562919799804688	0.7062818603515625	3.323743896484375	1.789300842285156	0.7421407470703125	3.29762353515625	1.750688415527344	0.7659979248046875	3.202352783203125	1.711613159179687	0.8787943115234375	3.1861044921875	1.416847473144531	0.8829993896484375	3.091923828125	1.205387100219727	0.7945718994140625	3.100516357421875	1.102937957763672	0.7983714599609375	3.126512451171875	0.9963288192749024	0.7625076904296875	3.1251435546875	1.068925506591797	0.7445552978515625	3.3398056640625	1.7526162109375	0.7078043212890625	3.41026953125	1.722161865234375	0.5901219482421876	3.4448759765625	1.426214172363281	0.5487052001953125	3.33813671875	1.210668258666992	0.4771785888671875	3.3414873046875	1.099980865478516	0.4744405517578125
34	1.100000000000001	3.293242431640625	1.222727584838867	0.6945693359375	3.285358642578125	1.415706787109375	0.699326171875	3.29224267578125	1.569361206054688	0.713420654296875	3.328832275390625	1.798798095703125	0.749410888671875	3.301279052734375	1.760021850585938	0.77296142578125	3.19679833984375	1.719506713867188	0.8797653808593749	3.18501025390625	1.420496276855469	0.88258251953125	3.09359228515625	1.207229080200195	0.7864296875	3.094124755859375	1.103360336303711	0.7956357421875	3.12927490234375	0.9980965728759765	0.758537353515625	3.128211669921875	1.065324783325195	0.7412470703125	3.345978271484375	1.761257873535156	0.715416259765625	3.41948095703125	1.728804260253906	0.597831298828125	3.456804931640625	1.429151489257813	0.555524169921875	3.341936767578125	1.217346603393555	0.47405810546875	3.3444609375	1.105193161010742	0.47869140625
35	1.133334000000001	3.282096435546875	1.223544830322266	0.6947052001953125	3.275918701171875	1.416126495361328	0.6975050048828125	3.282468994140625	1.56967431640625	0.7081429443359375	3.32555615234375	1.797327514648438	0.7443153076171874	3.297882568359375	1.759157470703125	0.7684012451171875	3.199244873046875	1.719	0.8802025146484375	3.184175537109375	1.420936004638672	0.8851190185546876	3.083628173828125	1.211521957397461	0.7913275146484375	3.10097119140625	1.109952026367188	0.8054901123046875	3.12006396484375	1.003725738525391	0.7610684814453125	3.116831787109375	1.073243377685547	0.7467176513671875	3.340701904296875	1.7597216796875	0.7096656494140625	3.411919921875	1.725145385742187	0.5917242431640625	3.440148681640625	1.425198059082031	0.5501175537109375	3.325666259765625	1.212054351806641	0.4738065185546875	3.338644287109375	1.100949508666992	0.4791607666015625
36	1.166667	3.288958251953125	1.222639709472656	0.6949531249999999	3.28206689453125	1.414011444091797	0.696927734375	3.286623291015625	1.56677783203125	0.70593994140625	3.32596826171875	1.793648559570312	0.74189306640625	3.299112548828125	1.7552802734375	0.7658701171875	3.200755859375	1.7178486328125	0.8775458984375	3.1882041015625	1.421588226318359	0.885546142578125	3.09296484375	1.208905029296875	0.7979101562499999	3.101529296875	1.106247459411621	0.80640234375	3.1265009765625	0.999509895324707	0.768495849609375	3.1234296875	1.070387496948242	0.7485539550781251	3.341533447265625	1.756529296875	0.707412353515625	3.409901611328125	1.7247294921875	0.5880693359375	3.444901123046875	1.426969787597656	0.54977001953125	3.331686767578125	1.214537628173828	0.474808837890625	3.3404345703125	1.103630180358887	0.477859375
37	1.2	3.287072021484375	1.222823791503906	0.694791015625	3.28246875	1.414900817871094	0.695558837890625	3.288585693359375	1.568168884277344	0.7036162109375	3.32487841796875	1.796032287597656	0.741414794921875	3.29774560546875	1.757183715820313	0.7646748046875	3.19904638671875	1.716567321777344	0.87562548828125	3.18727001953125	1.419350158691406	0.885258056640625	3.093562255859375	1.20461213684082	0.798665283203125	3.104336669921875	1.101795623779297	0.806843505859375	3.12278759765625	0.9934830474853515	0.76850732421875	3.123248046875	1.067526260375977	0.74915625	3.341705810546875	1.759075561523437	0.7070854492187501	3.40979296875	1.724412414550781	0.58783056640625	3.44449951171875	1.425442016601562	0.550889892578125	3.331055419921875	1.21260612487793	0.47464892578125	3.34535400390625	1.102423034667969	0.48573291015625
38	1.233334	3.28387646484375	1.226004959106445	0.6915687255859375	3.278473876953125	1.417388793945312	0.6969534912109375	3.286736572265625	1.569666809082031	0.7107359619140625	3.326173095703125	1.796769958496094	0.7453314208984375	3.299065185546875	1.758615173339844	0.7693831787109375	3.19977001953125	1.717467468261719	0.8789339599609375	3.18242529296875	1.421298034667969	0.8803446044921875	3.08651220703125	1.21024836730957	0.7894439697265625	3.094026123046875	1.107692443847656	0.8000838623046875	3.11863037109375	1.000921249389648	0.7619769287109375	3.118611572265625	1.07152392578125	0.7435782470703125	3.341948486328125	1.759367736816406	0.7112413330078124	3.41220751953125	1.722713684082031	0.5943885498046875	3.44351904296875	1.425889221191406	0.5464739990234375	3.3358837890625	1.209406478881836	0.4748238525390625	3.353572998046875	1.101339950561523	0.4947952880859375
39	1.266667	3.2833017578125	1.221967071533203	0.691904541015625	3.276803466796875	1.413076293945313	0.694661865234375	3.283736328125	1.565371459960938	0.706173828125	3.3215283203125	1.792521911621094	0.73985546875	3.294756591796875	1.754322204589844	0.76403369140625	3.19810009765625	1.7137509765625	0.8758046875	3.182635986328125	1.418017578125	0.882860595703125	3.087298583984375	1.206787567138672	0.79283154296875	3.09419580078125	1.104037246704102	0.799841552734375	3.12024462890625	0.9973480911254883	0.76303271484375	3.117147705078125	1.067963439941406	0.743238037109375	3.337513916015625	1.755167053222656	0.7059394531249999	3.407383056640625	1.719454895019531	0.5888251953125	3.438466796875	1.422553771972656	0.54430419921875	3.331455078125	1.206344909667969	0.472265625	3.35040966796875	1.09823323059082	0.489714111328125
40	1.3	3.288521728515625	1.222933380126953	0.6957574462890626	3.27983349609375	1.414166290283203	0.6963677978515626	3.285805908203125	1.566755249023438	0.7064747314453125	3.32151123046875	1.794540344238281	0.7397564697265625	3.29496728515625	1.756126342773437	0.7639610595703125	3.19859130859375	1.71595166015625	0.8763265380859375	3.18808154296875	1.419730590820313	0.8844288330078125	3.094646240234375	1.205744644165039	0.7983114013671875	3.096186767578125	1.102458770751953	0.8006251220703124	3.129226806640625	0.9957041931152344	0.7697269287109375	3.124249267578125	1.064597610473633	0.7482857666015625	3.337959716796875	1.757207763671875	0.7059547119140624	3.4079892578125	1.720759765625	0.5889927978515626	3.441552490234375	1.423377990722656	0.5475343017578125	3.337051513671875	1.2071884765625	0.4710093994140625	3.354312744140625	1.100027603149414	0.4954061279296875
41	1.333334	3.288810302734375	1.224578735351562	0.6955449218750001	3.280325927734375	1.415210205078125	0.697229736328125	3.283551513671875	1.567467468261719	0.706235107421875	3.3202001953125	1.794236511230469	0.7402880859375	3.293197998046875	1.7560712890625	0.764014892578125	3.194919677734375	1.7160009765625	0.874087158203125	3.18304443359375	1.420789154052734	0.882946044921875	3.091985595703125	1.207573226928711	0.7946638183593751	3.099079345703125	1.104868209838867	0.797801513671875	3.128844482421875	0.9972778015136718	0.7678583984375	3.125389892578125	1.069237930297852	0.744377197265625	3.33676953125	1.756978942871094	0.706724853515625	3.409497314453125	1.722283813476563	0.59142431640625	3.442692138671875	1.4255078125	0.55232568359375	3.342910400390625	1.208786712646484	0.4736484375	3.360409423828125	1.10165087890625	0.496328857421875
42	1.366667000000001	3.279691162109375	1.226092132568359	0.6954473876953124	3.273947509765625	1.415788024902344	0.6980103759765625	3.280488037109375	1.567038879394531	0.7082176513671875	3.316947998046875	1.792817443847656	0.7405050048828125	3.290798095703125	1.754840881347656	0.7648587646484375	3.1966484375	1.713674560546875	0.8769759521484375	3.185130615234375	1.420141326904297	0.8886685791015625	3.090786865234375	1.208565933227539	0.8036949462890625	3.095510009765625	1.106231994628906	0.8037628173828125	3.11872021484375	0.9986552200317382	0.7705469970703125	3.118839599609375	1.071770538330078	0.7515198974609375	3.332753173828125	1.755711486816406	0.7068516845703126	3.400552001953125	1.717829772949219	0.5904769287109375	3.422837890625	1.422580139160156	0.5450521240234375	3.327030517578125	1.204439331054687	0.4697374267578125	3.350677001953125	1.101260681152344	0.5007476806640625
43	1.4	3.28389501953125	1.225168869018555	0.69413427734375	3.275712646484375	1.41653759765625	0.696369384765625	3.281480224609375	1.569193359375	0.7070888671875	3.31803271484375	1.797255920410156	0.73857177734375	3.291565673828125	1.75904833984375	0.763257568359375	3.1975849609375	1.719728393554687	0.878064697265625	3.186630615234375	1.423309753417969	0.885439208984375	3.091563232421875	1.209990310668945	0.7989831542968751	3.085147705078125	1.106819732666016	0.801075927734375	3.11598193359375	0.9990667724609374	0.77109130859375	3.118273681640625	1.067981781005859	0.74807666015625	3.334135009765625	1.759630126953125	0.704874267578125	3.405177001953125	1.722852111816406	0.588515869140625	3.426827392578125	1.424586242675781	0.544134033203125	3.326998046875	1.20644287109375	0.466382080078125	3.348086669921875	1.100788146972656	0.494404296875
44	1.433334	3.2831201171875	1.223661895751953	0.69483642578125	3.274322265625	1.415760650634766	0.6945754394531251	3.276968017578125	1.569335083007813	0.701076171875	3.313977294921875	1.797658203125	0.7365910644531251	3.28794677734375	1.75876416015625	0.7611044921875	3.1984130859375	1.719551391601562	0.880219970703125	3.192582275390625	1.421947662353516	0.891227294921875	3.09202685546875	1.210182434082031	0.8043701171875	3.08864697265625	1.106484222412109	0.807216796875	3.1270322265625	0.9989686508178711	0.784147216796875	3.121635986328125	1.066491653442383	0.7531501464843749	3.32952685546875	1.76060595703125	0.701695068359375	3.39379296875	1.725440673828125	0.58033984375	3.421866943359375	1.425793975830078	0.541152587890625	3.319836669921875	1.206642303466797	0.4659541015625	3.340594482421875	1.100013854980469	0.492197998046875
45	1.466667	3.282616943359375	1.22338493347168	0.694699951171875	3.277217529296875	1.415650299072266	0.695339599609375	3.2796787109375	1.5693125	0.700494873046875	3.314957275390625	1.798088500976562	0.73518408203125	3.289021728515625	1.759128051757813	0.7597177734375	3.198073486328125	1.71817138671875	0.87720703125	3.189813720703125	1.420593658447266	0.88908984375	3.0927890625	1.206833206176758	0.802949951171875	3.09424658203125	1.103237106323242	0.809529541015625	3.125136962890625	0.9972456130981445	0.77234423828125	3.126510498046875	1.068266067504883	0.74934814453125	3.330978271484375	1.760970581054687	0.700554443359375	3.394553466796875	1.724535400390625	0.579173583984375	3.422872314453125	1.424600067138672	0.54190380859375	3.320211181640625	1.205748107910156	0.46650537109375	3.33781201171875	1.098911911010742	0.494271240234375
46	1.5	3.28555224609375	1.216863250732422	0.6961787109374999	3.27740478515625	1.408986785888672	0.695983154296875	3.27752978515625	1.562658447265625	0.7002734375	3.309423095703125	1.792088256835938	0.7335146484375	3.284357666015625	1.752846923828125	0.7584743652343749	3.19506005859375	1.710914794921875	0.876834228515625	3.191343017578125	1.413352142333984	0.889570556640625	3.096688232421875	1.198097717285156	0.804696533203125	3.098693359375	1.094575965881348	0.81188330078125	3.12936474609375	0.9879811782836914	0.776365966796875	3.1272314453125	1.057802558898926	0.752439208984375	3.325712158203125	1.7550703125	0.6989230957031251	3.38886669921875	1.719173095703125	0.5772021484375	3.421662109375	1.419658081054687	0.5408229980468749	3.320663330078125	1.19965087890625	0.466756591796875	3.339123779296875	1.093065093994141	0.49481787109375
47	1.533334	3.285091064453125	1.220408477783203	0.6956435546875001	3.27584228515625	1.411356597900391	0.6945302734375	3.277904052734375	1.56405810546875	0.700581787109375	3.309898681640625	1.79221728515625	0.732881591796875	3.284138671875	1.753502563476562	0.75730078125	3.18972216796875	1.712807006835937	0.870856201171875	3.184376220703125	1.417033569335937	0.88417919921875	3.0872041015625	1.206050643920898	0.7957783203125	3.0898671875	1.103221420288086	0.803916259765625	3.121115478515625	0.9977452239990234	0.76778759765625	3.117004638671875	1.064120376586914	0.7548076171875	3.32680029296875	1.755095825195312	0.699181884765625	3.395209716796875	1.72157568359375	0.5806240234375	3.42832568359375	1.423821929931641	0.544800537109375	3.328656494140625	1.205657104492188	0.46854638671875	3.343107177734375	1.098491973876953	0.49404833984375
48	1.566667	3.286548095703125	1.218255935668945	0.6941142578125	3.277500244140625	1.409175415039063	0.694455322265625	3.27976025390625	1.561777648925781	0.701938232421875	3.30868115234375	1.790496643066406	0.7327841796875	3.282904541015625	1.751723083496094	0.757067138671875	3.186072265625	1.7126806640625	0.869114501953125	3.17946875	1.416878448486328	0.879491943359375	3.090039794921875	1.201482986450195	0.7937504882812501	3.092953125	1.09922233581543	0.8070498046875	3.118889892578125	0.9932392959594727	0.768370849609375	3.11829443359375	1.060177047729492	0.751435791015625	3.32659423828125	1.753280212402344	0.69973583984375	3.40115673828125	1.720128234863281	0.58487841796875	3.42935009765625	1.42241162109375	0.54527978515625	3.3314814453125	1.204250427246094	0.466890869140625	3.347656982421875	1.097547088623047	0.493177490234375
49	1.600000000000001	3.27938037109375	1.218642776489258	0.6909019775390625	3.27255908203125	1.409345031738281	0.6923529052734375	3.27832275390625	1.561526000976563	0.7014083251953125	3.306658203125	1.790235656738281	0.7299940185546875	3.28195458984375	1.751502319335938	0.7552567138671875	3.19052490234375	1.710536315917969	0.8707691650390625	3.180865966796875	1.415273071289062	0.8806531982421875	3.085284912109375	1.203467971801758	0.7937586669921874	3.089282958984375	1.101545135498047	0.8080579833984375	3.110087646484375	0.9949286651611328	0.7685784912109375	3.11207470703125	1.062971969604492	0.7521741943359375	3.323735107421875	1.753001770019531	0.6966590576171875	3.395317626953125	1.718563598632812	0.5805655517578125	3.418610595703125	1.421270080566406	0.5383450927734375	3.318275634765625	1.203261260986328	0.4640418701171875	3.34126220703125	1.099104751586914	0.4944068603515625
50	1.633334000000001	3.280330078125	1.219531326293945	0.6949832763671875	3.272235595703125	1.409825744628906	0.6956695556640625	3.27345556640625	1.5619501953125	0.7022054443359375	3.30283251953125	1.790107360839844	0.7305784912109375	3.276550537109375	1.751894409179688	0.7548135986328125	3.175597900390625	1.714102478027344	0.8628524169921875	3.172749267578125	1.4194560546875	0.8775374755859375	3.08001904296875	1.20830078125	0.7873753662109375	3.07676708984375	1.105828475952148	0.7949495849609375	3.1042822265625	0.998695426940918	0.7621876220703125	3.106759033203125	1.066239364624023	0.7467796630859375	3.32106787109375	1.752527648925781	0.6984241943359375	3.3994384765625	1.71894482421875	0.5868763427734375	3.432115478515625	1.422741760253906	0.5473697509765625	3.33466455078125	1.204339599609375	0.4720001220703125	3.342205810546875	1.096794631958008	0.4970916748046875
51	1.666667	3.28318896484375	1.212027420043945	0.6990816650390625	3.271704833984375	1.402140258789063	0.6986243896484375	3.268756103515625	1.554307495117187	0.7031600341796875	3.29332373046875	1.783487060546875	0.7275013427734375	3.267685791015625	1.745194702148438	0.7522899169921875	3.167400146484375	1.704702880859375	0.8599625244140625	3.172309326171875	1.410168395996094	0.8760384521484375	3.08727783203125	1.194837615966797	0.7882215576171875	3.0863828125	1.093409873962402	0.8049327392578125	3.113799560546875	0.9862558975219726	0.7721732177734375	3.114320556640625	1.051539276123047	0.7523651123046875	3.312503173828125	1.745709594726562	0.6961414794921875	3.39261474609375	1.710838745117187	0.5862449951171875	3.432343994140625	1.415117584228516	0.5498033447265624	3.331858642578125	1.201000381469727	0.4665682373046875	3.330941162109375	1.093882446289062	0.4944298095703125
52	1.7	3.281994384765625	1.208686904907227	0.6982509765625	3.270931640625	1.399120056152344	0.697521728515625	3.269581787109375	1.5515146484375	0.703022705078125	3.29235205078125	1.781474792480469	0.725068603515625	3.266602294921875	1.743238159179687	0.749998046875	3.16239013671875	1.7012958984375	0.853647705078125	3.163689453125	1.406594635009766	0.874931396484375	3.08108642578125	1.189543609619141	0.78795068359375	3.08225732421875	1.087315116882324	0.800134521484375	3.1120087890625	0.9792840881347656	0.771986328125	3.112093017578125	1.046886764526367	0.751823486328125	3.312222412109375	1.743411254882812	0.694353759765625	3.393070068359375	1.7078994140625	0.584924072265625	3.438606689453125	1.412633178710938	0.5477434082031249	3.335810791015625	1.197358932495117	0.46927783203125	3.333566650390625	1.088683097839355	0.491048095703125
53	1.733334	3.279044677734375	1.208634994506836	0.6973792724609374	3.270157470703125	1.398713714599609	0.6967933349609375	3.270047119140625	1.55074755859375	0.7020687255859375	3.289630615234375	1.780597045898437	0.7222598876953125	3.263913818359375	1.742388671875	0.7469964599609376	3.15877587890625	1.70103515625	0.8493870849609375	3.16157470703125	1.407425140380859	0.8750904541015625	3.08122265625	1.191581878662109	0.7847928466796875	3.083865234375	1.089360610961914	0.7944012451171875	3.106021484375	0.9796781692504882	0.7668043212890625	3.105510009765625	1.049424926757812	0.7452352294921875	3.310490478515625	1.742576416015625	0.6923822021484375	3.394370361328125	1.708200927734375	0.5853404541015625	3.437120361328125	1.413223785400391	0.5485362548828125	3.337203125	1.19619140625	0.4732296142578125	3.33019140625	1.087472724914551	0.4922093505859375
54	1.766667	3.27572119140625	1.206889038085937	0.6953901367187501	3.267750244140625	1.397005584716797	0.695218017578125	3.26752001953125	1.549046997070312	0.700177490234375	3.285596923828125	1.779019104003906	0.72032666015625	3.25999658203125	1.74066845703125	0.7449609375	3.152914794921875	1.702672973632812	0.8466318359375	3.155573974609375	1.408848358154297	0.8697001953125	3.079768310546875	1.19211962890625	0.777622802734375	3.090582275390625	1.091537643432617	0.7953544921875	3.105334228515625	0.9827860641479492	0.760173828125	3.11110693359375	1.055713500976563	0.736152099609375	3.306833251953125	1.741111083984375	0.6905727539062499	3.390359619140625	1.711858764648437	0.581750732421875	3.434848876953125	1.416890808105469	0.547040283203125	3.328466064453125	1.203900924682617	0.469109619140625	3.325926513671875	1.093981819152832	0.480942626953125
55	1.8	3.276952880859375	1.206634155273437	0.6988154296875	3.267254638671875	1.396354522705078	0.6978386230468751	3.267017578125	1.548122314453125	0.703466064453125	3.284330078125	1.778212646484375	0.7176923828125	3.2581826171875	1.740576171875	0.742669189453125	3.1493173828125	1.702733520507812	0.842102294921875	3.154519287109375	1.409763488769531	0.869083251953125	3.0823212890625	1.190413833618164	0.78151611328125	3.084782958984375	1.08832772064209	0.79077783203125	3.102416748046875	0.9785733413696289	0.761086669921875	3.10836474609375	1.051374038696289	0.738416015625	3.306323486328125	1.7395966796875	0.68959814453125	3.396022705078125	1.704501220703125	0.5879501953125	3.4296611328125	1.409174407958984	0.548654052734375	3.3317626953125	1.194426422119141	0.46590087890625	3.33645166015625	1.08643270111084	0.488347412109375
56	1.833334	3.27006640625	1.205253814697266	0.689750732421875	3.26316650390625	1.394785980224609	0.688653076171875	3.263708740234375	1.546338134765625	0.693311279296875	3.284043701171875	1.7755673828125	0.710915771484375	3.25637255859375	1.738144775390625	0.73434619140625	3.1432158203125	1.700994384765625	0.8287421874999999	3.1386044921875	1.408258331298828	0.853006103515625	3.066359619140625	1.189787979125977	0.76441943359375	3.0754013671875	1.088725624084473	0.77797705078125	3.0907705078125	0.9785613555908204	0.7492885742187499	3.093475830078125	1.051905815124512	0.723340087890625	3.30649169921875	1.736979614257812	0.68330712890625	3.39842333984375	1.701544677734375	0.58411572265625	3.432196533203125	1.406229888916016	0.548768798828125	3.331040283203125	1.195156616210937	0.461817626953125	3.3371845703125	1.088445487976074	0.488719970703125
57	1.866667000000001	3.271971435546875	1.201539031982422	0.692044921875	3.2657900390625	1.390881683349609	0.688248046875	3.268316650390625	1.542277954101563	0.692647216796875	3.282759521484375	1.772007568359375	0.706232177734375	3.255362548828125	1.734423889160156	0.729617919921875	3.13954931640625	1.699560607910156	0.821396728515625	3.135367431640625	1.406831604003906	0.8422194824218751	3.064229736328125	1.18735546875	0.75590087890625	3.071419921875	1.085997894287109	0.767489501953125	3.087742919921875	0.9750501480102539	0.7431044921875	3.092595458984375	1.048711853027344	0.720526123046875	3.306838623046875	1.733483093261719	0.680040283203125	3.4047880859375	1.700907775878906	0.585945556640625	3.4400146484375	1.406079559326172	0.550351806640625	3.3416982421875	1.192511489868164	0.466986083984375	3.33859619140625	1.084017333984375	0.485565673828125
58	1.9	3.2720888671875	1.204145965576172	0.683980712890625	3.26544189453125	1.393356079101562	0.68156591796875	3.267010498046875	1.544632934570312	0.68663427734375	3.281814453125	1.774257934570312	0.698629150390625	3.253871826171875	1.736966918945313	0.7217509765625	3.137734375	1.70127734375	0.81261328125	3.1331025390625	1.408802673339844	0.833866455078125	3.064082275390625	1.189932205200195	0.744849609375	3.0729990234375	1.0888330078125	0.756825927734375	3.083156982421875	0.9757536697387695	0.740671630859375	3.08983837890625	1.052381469726563	0.7148200683593749	3.306284423828125	1.735485473632812	0.673255615234375	3.403981201171875	1.700759643554687	0.57982177734375	3.445272705078125	1.407058074951172	0.543292236328125	3.342206787109375	1.196966400146484	0.457416259765625	3.34631982421875	1.089377136230469	0.480123046875
59	1.933334	3.2743798828125	1.206514007568359	0.6804500732421875	3.267069091796875	1.395754486083984	0.6780069580078125	3.267612060546875	1.547093139648438	0.6827550048828125	3.2805556640625	1.776934936523437	0.6940159912109375	3.25236279296875	1.739540344238281	0.7166964111328125	3.133538818359375	1.703301574707031	0.8038670654296876	3.12848681640625	1.410677001953125	0.8241170654296875	3.062462158203125	1.19203044128418	0.7321290283203125	3.070931640625	1.090913345336914	0.7445250244140625	3.08215283203125	0.9774846496582031	0.7316104736328125	3.08996728515625	1.054556480407715	0.7042122802734375	3.305854248046875	1.7382119140625	0.6693577880859375	3.406029052734375	1.703578796386719	0.5784879150390625	3.449891845703125	1.4097265625	0.5456387939453125	3.34976123046875	1.198556243896484	0.4587305908203125	3.352800537109375	1.090882659912109	0.4813626708984375
60	1.966667	3.28157470703125	1.205808288574219	0.678782958984375	3.2705986328125	1.393386108398438	0.676342529296875	3.26701953125	1.543522827148438	0.68018408203125	3.2778203125	1.771865478515625	0.686185791015625	3.249765625	1.735065673828125	0.7090791015625	3.132626953125	1.697526916503906	0.7959189453125	3.12089697265625	1.4075380859375	0.8180830078125	3.054004638671875	1.189586853027344	0.730307861328125	3.062319091796875	1.088977561950684	0.740091552734375	3.081093994140625	0.9769642562866211	0.732740234375	3.08894921875	1.052490715026855	0.710236572265625	3.30364892578125	1.733096740722656	0.66306591796875	3.407825927734375	1.699627990722656	0.57812646484375	3.459785888671875	1.408594635009766	0.55450146484375	3.35421728515625	1.203670227050781	0.464704345703125	3.35088232421875	1.094734024047852	0.471621826171875
61	2	3.280430419921875	1.199932708740234	0.67455322265625	3.268947509765625	1.389965057373047	0.6715417480468751	3.26850439453125	1.542004516601562	0.678893798828125	3.272918701171875	1.773599731445312	0.6844833984374999	3.24541796875	1.735581298828125	0.707608154296875	3.12868896484375	1.698750122070313	0.7986796875	3.11552294921875	1.404733978271484	0.8177060546875	3.045619873046875	1.187213836669922	0.722462646484375	3.0621005859375	1.087054931640625	0.738521728515625	3.083700439453125	0.9738598709106445	0.734144287109375	3.088052001953125	1.052338035583496	0.7035781250000001	3.300314453125	1.735015258789062	0.6612998046875	3.4073310546875	1.70417919921875	0.57588427734375	3.45898974609375	1.41017709350586	0.541281494140625	3.348486328125	1.207463897705078	0.44365966796875	3.344890380859375	1.099654525756836	0.468321533203125
62	2.033334	3.27928662109375	1.200142776489258	0.6749945068359375	3.26751806640625	1.388175933837891	0.6696051025390625	3.2655009765625	1.538779174804688	0.6739437255859375	3.269900634765625	1.768032958984375	0.6794669189453125	3.241591796875	1.73045458984375	0.7010975341796875	3.1197587890625	1.693891479492188	0.7825089111328125	3.106114501953125	1.403708404541016	0.8114735107421875	3.0465947265625	1.184972076416016	0.7184569091796875	3.06645361328125	1.087313827514648	0.7388863525390625	3.084787353515625	0.9751266860961914	0.7284334716796875	3.090685791015625	1.053967163085938	0.6968980712890624	3.298011474609375	1.729783081054687	0.6578421630859375	3.4082490234375	1.700170166015625	0.5786348876953125	3.458124755859375	1.408746215820313	0.5459058837890625	3.355390380859375	1.2053427734375	0.4477091064453125	3.35151806640625	1.098940124511719	0.4734229736328125
63	2.066667	3.281103759765625	1.198173126220703	0.676775634765625	3.269415771484375	1.385505493164062	0.67250439453125	3.26732568359375	1.535504638671875	0.6773869628906251	3.26876171875	1.763965942382812	0.678883544921875	3.24140625	1.726551513671875	0.701520263671875	3.1218486328125	1.692765380859375	0.786346435546875	3.11616796875	1.402879211425781	0.8087841796875	3.04816064453125	1.189488128662109	0.711761474609375	3.062679443359375	1.092182426452637	0.7360380859375	3.08194482421875	0.9804135131835937	0.727868408203125	3.094882080078125	1.058926170349121	0.694248779296875	3.2969228515625	1.725862426757812	0.657556396484375	3.40721728515625	1.698655151367187	0.578511474609375	3.464026611328125	1.409173431396484	0.5507099609375	3.36053369140625	1.206417724609375	0.454422119140625	3.351362548828125	1.099204940795898	0.472474609375
64	2.100000000000001	3.2818095703125	1.198297576904297	0.671479736328125	3.269809814453125	1.384762176513672	0.66572900390625	3.266312255859375	1.534144653320312	0.66847216796875	3.262416259765625	1.76157861328125	0.6716298828125	3.234932861328125	1.723533447265625	0.692486572265625	3.113021728515625	1.688816528320312	0.77229541015625	3.10696875	1.400933898925781	0.802820556640625	3.04549853515625	1.191046844482422	0.696837890625	3.057819091796875	1.094247283935547	0.72250048828125	3.086806640625	0.9870595932006836	0.7003671875	3.100139404296875	1.062315368652344	0.6787460937499999	3.292369384765625	1.724459594726563	0.651589111328125	3.405480712890625	1.7024267578125	0.576028564453125	3.4697451171875	1.415844665527344	0.547955322265625	3.362343505859375	1.214803955078125	0.455133544921875	3.34116259765625	1.108408126831055	0.460951171875
65	2.133334000000001	3.282543701171875	1.197483428955078	0.672384765625	3.2705439453125	1.383872467041016	0.667757080078125	3.2661748046875	1.533147338867187	0.670458984375	3.2627783203125	1.760476013183594	0.6720556640624999	3.2353056640625	1.722657043457031	0.6932626953125	3.111661865234375	1.690653015136719	0.771361083984375	3.10418701171875	1.402857543945312	0.80080810546875	3.042302978515625	1.193754592895508	0.6938381347656249	3.065917724609375	1.098929779052734	0.718728271484375	3.08857958984375	0.991107738494873	0.69292919921875	3.10301708984375	1.073715934753418	0.66999267578125	3.292561279296875	1.723175903320312	0.652173828125	3.40218701171875	1.700558532714844	0.5719365234375	3.46918359375	1.415013366699219	0.541548095703125	3.35876904296875	1.212573181152344	0.4559560546875	3.33865380859375	1.106506805419922	0.467549072265625
66	2.166667	3.2869033203125	1.191680770874023	0.6686353759765625	3.274364501953125	1.377740264892578	0.6615621337890625	3.271113037109375	1.52686865234375	0.6643653564453125	3.263482666015625	1.75383056640625	0.6627144775390625	3.2360546875	1.715826416015625	0.6835001220703125	3.1103056640625	1.688291870117188	0.7595828857421875	3.111779541015625	1.402012878417969	0.7995499267578124	3.048479736328125	1.19693701171875	0.6864278564453125	3.069792236328125	1.099297119140625	0.6738751220703125	3.095622802734375	0.9893251876831055	0.6776217041015625	3.111008544921875	1.081294250488281	0.6553052978515626	3.294556396484375	1.7168837890625	0.6443634033203125	3.408428955078125	1.693951538085937	0.5706712646484375	3.480494384765625	1.409447723388672	0.5459559326171874	3.367170654296875	1.214713012695313	0.4480006103515625	3.346631591796875	1.108361831665039	0.4534202880859375
67	2.2	3.286439697265625	1.188918746948242	0.669707275390625	3.274482177734375	1.374459838867188	0.66356884765625	3.270145751953125	1.523108093261719	0.665138671875	3.26389013671875	1.749327270507812	0.6593347167968751	3.23677099609375	1.712022033691406	0.681357421875	3.1097099609375	1.686245483398437	0.754908447265625	3.10902685546875	1.401619018554688	0.799813232421875	3.04756884765625	1.196669128417969	0.6870859375	3.07054638671875	1.100743576049805	0.668329833984375	3.098521240234375	0.9919205856323242	0.6766730957031249	3.11492529296875	1.088845916748047	0.653655029296875	3.294237548828125	1.711955200195312	0.6410874023437499	3.403186279296875	1.692796569824219	0.56004833984375	3.47944677734375	1.409473205566406	0.54943115234375	3.369364501953125	1.213772796630859	0.451643798828125	3.34549462890625	1.108362533569336	0.454219970703125
68	2.233334	3.2903583984375	1.187230667114258	0.67014990234375	3.27422705078125	1.371970062255859	0.662066162109375	3.2679990234375	1.520219421386719	0.664022216796875	3.260049560546875	1.74586279296875	0.657327880859375	3.23321044921875	1.708519409179687	0.6793681640625	3.10792724609375	1.686563537597656	0.756461181640625	3.115215576171875	1.402442321777344	0.799896728515625	3.0535673828125	1.196401214599609	0.690448974609375	3.07261083984375	1.100621856689453	0.668068359375	3.097328125	0.991076416015625	0.673338623046875	3.11741650390625	1.089343994140625	0.652314697265625	3.29066796875	1.708734985351563	0.63935595703125	3.403388916015625	1.692176086425781	0.5635830078125	3.479505126953125	1.409927154541016	0.544506591796875	3.36899169921875	1.213887847900391	0.449263671875	3.348089599609375	1.108126678466797	0.453017822265625
69	2.266667	3.2883759765625	1.185028030395508	0.66793212890625	3.27428369140625	1.369386993408203	0.66085009765625	3.268655029296875	1.517197998046875	0.662223388671875	3.259681640625	1.742119384765625	0.656646728515625	3.233362060546875	1.704681762695313	0.67878173828125	3.107109130859375	1.68294677734375	0.75341064453125	3.11356396484375	1.400173461914062	0.799681884765625	3.05327978515625	1.194167297363281	0.691089111328125	3.071541015625	1.098636474609375	0.66841015625	3.096851318359375	0.9894943656921387	0.670978759765625	3.114987548828125	1.086938262939453	0.6508408203125	3.29013818359375	1.705320922851562	0.638191650390625	3.398749267578125	1.688881225585937	0.55733935546875	3.476867431640625	1.407954071044922	0.54126318359375	3.3599638671875	1.215604644775391	0.448125732421875	3.33941162109375	1.110107849121094	0.451455078125
70	2.3	3.283744873046875	1.182736022949219	0.6705167236328125	3.269830810546875	1.366855743408203	0.6635626220703125	3.26324951171875	1.514428039550781	0.6637657470703126	3.254165771484375	1.73885009765625	0.6531424560546875	3.2279658203125	1.701963562011719	0.6761649169921875	3.102598388671875	1.681834411621094	0.7523133544921875	3.11400634765625	1.399703308105469	0.7990838623046875	3.05682080078125	1.189858474731445	0.6971058349609375	3.072190185546875	1.095796737670898	0.6677381591796875	3.09768994140625	0.9868915138244629	0.6640228271484375	3.115322998046875	1.085518936157227	0.6513834228515625	3.284542724609375	1.701707397460937	0.6354586181640625	3.3933515625	1.681670837402344	0.5560150146484375	3.4772353515625	1.402633514404297	0.5439293212890625	3.360747314453125	1.209837066650391	0.4520880126953125	3.33610009765625	1.105325180053711	0.4512181396484375
71	2.333334	3.288256103515625	1.180156768798828	0.669464111328125	3.27207177734375	1.362444580078125	0.6617031249999999	3.2630166015625	1.508589630126953	0.660015625	3.25023876953125	1.73095947265625	0.6514248046875	3.225389892578125	1.693813720703125	0.67455908203125	3.1022900390625	1.66857275390625	0.750391845703125	3.117733154296875	1.390439880371094	0.80425439453125	3.063825927734375	1.181378295898438	0.703791015625	3.0788857421875	1.088286117553711	0.67410693359375	3.1039326171875	0.9802973327636719	0.669786865234375	3.124711181640625	1.080689544677734	0.66117333984375	3.280514892578125	1.69475830078125	0.6329150390625	3.38548583984375	1.675969116210938	0.550095703125	3.474868408203125	1.401700531005859	0.531128662109375	3.35883154296875	1.207210418701172	0.4483076171875	3.335161376953125	1.103431518554687	0.449328125
72	2.366667000000001	3.2839775390625	1.175853317260742	0.6697490234375	3.268126953125	1.358114440917969	0.66119580078125	3.2591552734375	1.504234313964844	0.658566162109375	3.246147705078125	1.726499389648438	0.648402099609375	3.221617919921875	1.689528625488281	0.67213720703125	3.099569580078125	1.664801513671875	0.749785400390625	3.11574365234375	1.387081604003906	0.8053701171875	3.060579833984375	1.177286758422852	0.70720654296875	3.07518798828125	1.083925827026367	0.67818505859375	3.1001123046875	0.975900863647461	0.6744140625	3.11970654296875	1.075190963745117	0.66360986328125	3.276203369140625	1.690172485351563	0.629794921875	3.38004443359375	1.670664123535156	0.545751220703125	3.46867333984375	1.396097717285156	0.5280949707031251	3.351347900390625	1.201158554077149	0.448277587890625	3.327495361328125	1.097437362670898	0.449628662109375
73	2.4	3.28202001953125	1.177138824462891	0.66912060546875	3.26855078125	1.359567260742188	0.6592724609375	3.26174267578125	1.505821594238281	0.65590673828125	3.2514912109375	1.728203002929688	0.644159423828125	3.226825439453125	1.691736389160156	0.668548095703125	3.10615234375	1.670315307617187	0.7493271484375	3.113232421875	1.391780578613281	0.803029052734375	3.04993505859375	1.183851181030273	0.70567822265625	3.075052001953125	1.091389144897461	0.68126123046875	3.103613037109375	0.9849095726013184	0.668742431640625	3.118875732421875	1.078343338012695	0.661508056640625	3.2807998046875	1.691330932617187	0.625402099609375	3.384859619140625	1.671662780761719	0.5416181640625	3.46475927734375	1.394152587890625	0.527646728515625	3.342634765625	1.201239456176758	0.449970947265625	3.336767578125	1.095117660522461	0.456108154296875
74	2.433334	3.2802021484375	1.177266036987305	0.6672886962890625	3.265202392578125	1.359871856689453	0.6581351318359375	3.257942138671875	1.506337463378906	0.6561475830078125	3.24613671875	1.728930969238281	0.6438919677734375	3.221768798828125	1.692306274414062	0.6684896240234375	3.10310791015625	1.669227600097656	0.7521209716796875	3.114687255859375	1.389406524658203	0.8001829833984375	3.051787109375	1.180669952392578	0.7034786376953125	3.07584033203125	1.086598556518555	0.6840875244140625	3.104403076171875	0.9801377716064453	0.6701046142578125	3.11604345703125	1.066900665283203	0.6589959716796875	3.275667724609375	1.692159851074219	0.6250916748046875	3.380293212890625	1.667641540527344	0.5429996337890625	3.457413330078125	1.389169952392578	0.5247239990234375	3.335694091796875	1.194767181396484	0.4490911865234375	3.33549072265625	1.088606658935547	0.4588868408203125
75	2.466667	3.278585205078125	1.177155731201172	0.6672509765625	3.26632763671875	1.360166442871094	0.659833251953125	3.259986328125	1.506768859863281	0.6576398925781251	3.246059326171875	1.729161254882813	0.64179541015625	3.2222080078125	1.6927099609375	0.6672119140625	3.105103271484375	1.665700134277344	0.752021728515625	3.111316162109375	1.386140869140625	0.8035849609375	3.047104736328125	1.178996139526367	0.703973876953125	3.08460546875	1.08771467590332	0.69512109375	3.105394287109375	0.9832775192260742	0.66314794921875	3.1153017578125	1.065203384399414	0.661373779296875	3.2757880859375	1.692323486328125	0.623349853515625	3.3798896484375	1.663824462890625	0.5417314453124999	3.45128857421875	1.383443542480469	0.526646728515625	3.322390625	1.194728164672852	0.448051025390625	3.352489990234375	1.096785507202148	0.47775537109375
76	2.5	3.2723486328125	1.176563354492187	0.667923095703125	3.262193115234375	1.359686676025391	0.66245361328125	3.25550341796875	1.506194000244141	0.659565673828125	3.24389599609375	1.728605102539063	0.643564697265625	3.220383056640625	1.692532348632813	0.66977783203125	3.105923095703125	1.665947998046875	0.75814111328125	3.1182470703125	1.385745147705078	0.804085205078125	3.049674072265625	1.179783599853516	0.705193603515625	3.072679931640625	1.083655563354492	0.6990234375	3.082051513671875	0.9777220306396485	0.66676708984375	3.102509765625	1.061314147949219	0.6609794921875	3.272573974609375	1.691370483398438	0.62433349609375	3.37512939453125	1.662052856445313	0.5411650390625	3.4467646484375	1.382001129150391	0.5238125	3.3225703125	1.189593338012695	0.44695703125	3.3501240234375	1.093892639160156	0.48507275390625
77	2.533334	3.272046875	1.169062210083008	0.664964599609375	3.260497802734375	1.352519714355469	0.658873291015625	3.2532158203125	1.499348388671875	0.6560419921875	3.244585205078125	1.722652893066406	0.64359130859375	3.220156005859375	1.686359985351563	0.668876708984375	3.10155712890625	1.661740478515625	0.752822021484375	3.111318603515625	1.380857482910156	0.799401611328125	3.046365234375	1.175338241577149	0.69588671875	3.06996142578125	1.078975189208984	0.6924326171875	3.08123828125	0.9723407058715821	0.6622529296875	3.101986572265625	1.054222312927246	0.65979345703125	3.273173828125	1.685298156738281	0.624142333984375	3.37586083984375	1.660104309082031	0.539280029296875	3.442429443359375	1.377949462890625	0.5245361328125	3.32627880859375	1.180789489746094	0.4453779296875	3.35224560546875	1.089036544799805	0.49366650390625
78	2.566667	3.26958349609375	1.169155059814453	0.6689744873046874	3.256394775390625	1.352244232177734	0.6615123291015625	3.249093994140625	1.498906158447266	0.6586531982421875	3.235251708984375	1.721516845703125	0.6433306884765625	3.212688720703125	1.6851669921875	0.6701112060546875	3.1013544921875	1.65672705078125	0.7621199951171875	3.11265283203125	1.375555328369141	0.8044617919921875	3.04683837890625	1.165731964111328	0.7112596435546875	3.069521240234375	1.069418670654297	0.7048048095703126	3.079528564453125	0.9624989395141601	0.6756661376953125	3.088292724609375	1.04121297454834	0.6745447998046875	3.26376171875	1.684501831054688	0.6232760009765625	3.362921630859375	1.654425170898437	0.5360836181640625	3.430795654296875	1.373077087402344	0.5185516357421875	3.3083271484375	1.178960540771484	0.4422777099609375	3.34749560546875	1.090115203857422	0.4866776123046875
79	2.600000000000001	3.2678037109375	1.169701934814453	0.6692548828125	3.255223388671875	1.352548461914063	0.6607158203125	3.247085205078125	1.498916809082031	0.655662353515625	3.236201171875	1.721393493652344	0.640221923828125	3.213566650390625	1.685452941894531	0.667368896484375	3.102640869140625	1.656626770019531	0.759447021484375	3.114123779296875	1.376921447753906	0.80845458984375	3.048656494140625	1.167338027954102	0.715258544921875	3.070186767578125	1.070886260986328	0.708892333984375	3.07817138671875	0.9646869087219239	0.677159423828125	3.08795068359375	1.043596092224121	0.6766523437500001	3.263831298828125	1.683995666503906	0.6198154296875	3.359557373046875	1.651690307617188	0.5298974609375	3.4248828125	1.370252624511719	0.5104248046875	3.30361376953125	1.173933578491211	0.43901806640625	3.340624267578125	1.09049934387207	0.494140625
80	2.633334000000001	3.262156494140625	1.161668670654297	0.6710064697265625	3.248939208984375	1.3446572265625	0.6632652587890625	3.23870556640625	1.490983734130859	0.6573760986328125	3.226499755859375	1.71377001953125	0.6450423583984375	3.204776611328125	1.677367431640625	0.6723951416015626	3.099452880859375	1.64140576171875	0.7686395263671875	3.112556884765625	1.359821197509766	0.8065877685546875	3.044276123046875	1.149085723876953	0.7176011962890625	3.0688134765625	1.053452972412109	0.7089141845703125	3.08075341796875	0.9468844184875488	0.6794195556640625	3.08669580078125	1.025329780578613	0.6790621337890625	3.2537021484375	1.676717529296875	0.6233668212890625	3.3511044921875	1.64593310546875	0.5345548095703125	3.409821533203125	1.363084014892578	0.5113082275390625	3.299685302734375	1.160523193359375	0.4386343994140625	3.340128662109375	1.084204528808594	0.5013092041015625
81	2.666667	3.25726708984375	1.168501342773437	0.6736761474609375	3.24577978515625	1.351548461914063	0.6656539306640625	3.2353974609375	1.497755432128906	0.6581851806640625	3.225714599609375	1.720497680664062	0.6439742431640625	3.20391259765625	1.684617736816406	0.6719246826171875	3.101972412109375	1.646284912109375	0.7708052978515625	3.11458251953125	1.364547546386719	0.8072220458984375	3.04491796875	1.154695129394531	0.7173858642578125	3.06416259765625	1.057674560546875	0.7114788818359375	3.06591552734375	0.95046146774292	0.6820601806640625	3.086775390625	1.028659484863281	0.6792537841796875	3.252184326171875	1.68293408203125	0.6223011474609375	3.347760986328125	1.646588317871094	0.5336593017578125	3.40174462890625	1.362611999511719	0.5138375244140625	3.2947119140625	1.158714447021484	0.4404698486328125	3.3425556640625	1.086437271118164	0.5026756591796875
82	2.7	3.254829345703125	1.16622119140625	0.669444091796875	3.24465380859375	1.349464599609375	0.66439794921875	3.2382021484375	1.496075836181641	0.661850341796875	3.22642724609375	1.718462890625	0.6439072265625	3.205166259765625	1.682876831054688	0.67264453125	3.102219482421875	1.646683227539063	0.77130322265625	3.111522705078125	1.364746643066406	0.807322509765625	3.0429716796875	1.155606628417969	0.71496044921875	3.065024169921875	1.059080291748047	0.7109677734375	3.068264892578125	0.951008773803711	0.68498876953125	3.08713720703125	1.030125701904297	0.67722705078125	3.25305810546875	1.680762817382813	0.62266455078125	3.343156005859375	1.642953247070313	0.529023681640625	3.4006064453125	1.359221832275391	0.51649072265625	3.29154248046875	1.156350372314453	0.443216064453125	3.338819091796875	1.083683090209961	0.5054133300781249
83	2.733334	3.250359375	1.165262786865234	0.672942626953125	3.239007080078125	1.347537963867187	0.666035888671875	3.2295654296875	1.493223083496094	0.660214111328125	3.222599853515625	1.71518505859375	0.648075439453125	3.201024169921875	1.679524597167969	0.676074462890625	3.098780517578125	1.644567016601562	0.774912841796875	3.11172509765625	1.363680908203125	0.807665283203125	3.044787841796875	1.152732833862305	0.72122412109375	3.065990478515625	1.056843795776367	0.711946044921875	3.06301220703125	0.9490093269348144	0.6871396484375	3.081191162109375	1.025945785522461	0.678456787109375	3.247974365234375	1.677626586914063	0.625630615234375	3.3398271484375	1.640479248046875	0.53434814453125	3.38034765625	1.355442016601562	0.5167421875	3.278737060546875	1.148874938964844	0.446775634765625	3.325969482421875	1.079547286987305	0.5119169921875
84	2.766667	3.2498955078125	1.163463363647461	0.67393115234375	3.237652587890625	1.346083129882812	0.6676455078125	3.228363037109375	1.492125183105469	0.663037353515625	3.21754248046875	1.714412475585938	0.651223876953125	3.196865478515625	1.678296142578125	0.679502197265625	3.098637451171875	1.639537109375	0.781398193359375	3.11222119140625	1.357526550292969	0.80888134765625	3.045926025390625	1.145252639770508	0.72384765625	3.0625517578125	1.048196395874023	0.71522265625	3.056390869140625	0.9408206405639649	0.6880964355468751	3.077703125	1.016612915039063	0.6837602539062499	3.24331201171875	1.677225891113281	0.628376708984375	3.333367431640625	1.637756164550781	0.53587353515625	3.3701494140625	1.351467163085938	0.520739501953125	3.273020263671875	1.14134147644043	0.453334228515625	3.32154296875	1.074309509277344	0.520264892578125
85	2.8	3.245799560546875	1.160620346069336	0.679857177734375	3.233401123046875	1.342876342773438	0.673298583984375	3.224189453125	1.488646362304687	0.6686213378906249	3.2130673828125	1.710334167480469	0.654015869140625	3.19274755859375	1.674644897460937	0.682921142578125	3.094914794921875	1.6367216796875	0.7851162109374999	3.104913330078125	1.356156982421875	0.821890869140625	3.0411298828125	1.145074951171875	0.7332902832031249	3.059727294921875	1.048752883911133	0.722785400390625	3.053956787109375	0.9413650207519532	0.69648193359375	3.068604736328125	1.01698868560791	0.6922866210937501	3.23859130859375	1.672939758300781	0.6314443359375	3.329083251953125	1.634958129882813	0.53911279296875	3.369080078125	1.3497783203125	0.521687255859375	3.260451171875	1.143835037231445	0.460859619140625	3.301138916015625	1.06666780090332	0.5214797363281251
86	2.833334	3.246159912109375	1.163765197753906	0.682750244140625	3.232259521484375	1.346323516845703	0.6758142089843751	3.221291259765625	1.492285461425781	0.670389404296875	3.211328369140625	1.714458862304687	0.6545270996093751	3.19074560546875	1.678953369140625	0.683673828125	3.09417138671875	1.638753112792969	0.78667919921875	3.103132080078125	1.357134185791016	0.82060546875	3.03330615234375	1.14473014831543	0.738479248046875	3.047555419921875	1.047302276611328	0.729310302734375	3.036712646484375	0.9396382484436036	0.704712890625	3.05619189453125	1.015066650390625	0.6973291015625001	3.2367353515625	1.676720703125	0.63213330078125	3.328115966796875	1.634684020996094	0.542005126953125	3.363849365234375	1.348341705322265	0.52335107421875	3.26051220703125	1.140132202148437	0.45891845703125	3.296818115234375	1.060126190185547	0.5190710449218749
87	2.866667000000001	3.2391865234375	1.160412445068359	0.684484375	3.226678466796875	1.342055084228515	0.6758447265625001	3.217552490234375	1.487360076904297	0.66967333984375	3.2049189453125	1.708189331054688	0.653009033203125	3.18494873046875	1.672741333007812	0.6822065429687501	3.08778759765625	1.63499560546875	0.78451513671875	3.104112060546875	1.355888214111328	0.823864013671875	3.0339091796875	1.145786712646484	0.7396989746093749	3.04717626953125	1.049055885314941	0.727603271484375	3.034550048828125	0.9424790077209473	0.701718994140625	3.054897216796875	1.01679931640625	0.696557861328125	3.230590087890625	1.67086181640625	0.63081689453125	3.32325390625	1.63352587890625	0.54096533203125	3.359298828125	1.348862152099609	0.520280029296875	3.2463447265625	1.143273422241211	0.46968115234375	3.27263671875	1.064347457885742	0.5352617187499999
88	2.9	3.235300048828125	1.15979606628418	0.684876708984375	3.2237666015625	1.341982421875	0.6749501953125	3.212839111328125	1.48742822265625	0.66558203125	3.207107666015625	1.709421691894531	0.652072509765625	3.18603271484375	1.674097534179688	0.680897705078125	3.084143798828125	1.638619506835937	0.779989990234375	3.10234326171875	1.359632934570312	0.8250097656249999	3.028820556640625	1.150398773193359	0.73953759765625	3.0432158203125	1.053497207641602	0.727714111328125	3.0350927734375	0.9475728302001953	0.696491943359375	3.04457080078125	1.023159637451172	0.698607177734375	3.231615966796875	1.671516296386719	0.629213134765625	3.321666259765625	1.631129150390625	0.53744482421875	3.360882080078125	1.345913146972656	0.5182519531250001	3.24588330078125	1.142460006713867	0.46070751953125	3.280759033203125	1.069156646728516	0.52925390625
89	2.933334	3.23139697265625	1.158303405761719	0.688848876953125	3.2176142578125	1.340227600097656	0.678014892578125	3.206841796875	1.485698364257813	0.669571533203125	3.199992431640625	1.707375244140625	0.6528447265625	3.179045654296875	1.672372619628906	0.682126220703125	3.074509521484375	1.6438037109375	0.780628662109375	3.101471923828125	1.366626831054687	0.8315234375	3.03077880859375	1.156791366577148	0.745335693359375	3.045197265625	1.060122863769531	0.73197509765625	3.036674560546875	0.954604362487793	0.699621337890625	3.044424560546875	1.031233093261719	0.7006337890625	3.224737060546875	1.669282531738281	0.6305927734375	3.314647705078125	1.631073364257813	0.537818359375	3.358288818359375	1.346859008789063	0.51494970703125	3.23913037109375	1.145386795043945	0.45922412109375	3.278082275390625	1.077642013549805	0.53116162109375
90	2.966667	3.22796044921875	1.158276260375977	0.6881313476562499	3.21468896484375	1.340072387695312	0.6781520996093749	3.20388134765625	1.485385437011719	0.670003173828125	3.1947451171875	1.706642150878906	0.652296875	3.17410205078125	1.671588928222656	0.6816328125	3.070677734375	1.643114379882813	0.781076904296875	3.10004443359375	1.36663671875	0.8325966796875	3.030549560546875	1.155571334838867	0.749251708984375	3.0396552734375	1.05844815826416	0.735374267578125	3.02730810546875	0.9543017692565918	0.7003603515625	3.037345458984375	1.030525405883789	0.7041943359375	3.21993359375	1.668761657714844	0.6303168945312499	3.31175439453125	1.630232055664063	0.539802490234375	3.35513037109375	1.346055541992188	0.520494140625	3.235718994140625	1.14551872253418	0.463174072265625	3.270671630859375	1.077085845947266	0.5363212890625
91	3	3.22706787109375	1.158164596557617	0.6892625732421875	3.21340234375	1.339915344238281	0.6789949951171875	3.202281494140625	1.485191467285156	0.6706131591796874	3.1927412109375	1.706410217285156	0.6526490478515625	3.171806640625	1.671313842773438	0.6817252197265625	3.06713232421875	1.642597900390625	0.7797821044921875	3.096589599609375	1.366235900878906	0.8318670654296875	3.028829345703125	1.154924453735352	0.7477215576171875	3.03838818359375	1.057817337036133	0.7340379638671874	3.026803955078125	0.9536140861511231	0.6989334716796874	3.036569091796875	1.029870635986328	0.7028494873046875	3.218334228515625	1.668590698242188	0.6310340576171874	3.311478271484375	1.630275329589844	0.5417899169921875	3.35593359375	1.34621435546875	0.5232545166015625	3.23788671875	1.14529817199707	0.4644569091796875	3.27204443359375	1.077023010253906	0.5381251220703125
92	3.033334	3.226640869140625	1.157205230712891	0.691761474609375	3.21235400390625	1.338181274414062	0.68037451171875	3.200075927734375	1.482742309570312	0.6705048828125	3.191054443359375	1.70321728515625	0.653001953125	3.169606201171875	1.6681845703125	0.681463134765625	3.06207275390625	1.639732482910156	0.775642822265625	3.083083251953125	1.364906646728516	0.83405029296875	3.014654052734375	1.154553939819336	0.750449951171875	3.02129931640625	1.056693328857422	0.746230712890625	3.0091796875	0.9506567726135254	0.71891064453125	3.03185595703125	1.029435539245605	0.706564697265625	3.216953857421875	1.66557421875	0.63187353515625	3.310845703125	1.627722778320313	0.54395361328125	3.354842041015625	1.344559936523438	0.5267097167968749	3.23360888671875	1.146525756835937	0.46814697265625	3.270009765625	1.078179595947266	0.540106201171875
93	3.066667	3.22154345703125	1.157910110473633	0.6928348388671876	3.207300048828125	1.338108795166016	0.6783411865234374	3.19466357421875	1.481965057373047	0.6655765380859375	3.18592578125	1.701984008789063	0.6509578857421875	3.164195068359375	1.666690063476562	0.6786038818359375	3.056555908203125	1.640313598632813	0.7725797119140625	3.074081787109375	1.366476226806641	0.8326163330078125	3.004119873046875	1.156460357666016	0.7515125732421875	3.0153134765625	1.059327774047852	0.7470523681640625	3.008953857421875	0.9533181877136231	0.7190416259765625	3.026207275390625	1.031375297546387	0.7110555419921875	3.211990234375	1.66473095703125	0.6297073974609375	3.309538330078125	1.630461059570313	0.5449801025390625	3.348178466796875	1.347726287841797	0.5230718994140625	3.224142822265625	1.151317886352539	0.4679888916015625	3.257138916015625	1.085545135498047	0.5434305419921875
94	3.100000000000001	3.22068408203125	1.15483837890625	0.694910400390625	3.205494140625	1.334926391601563	0.678732421875	3.194166259765625	1.4790341796875	0.6665986328125	3.184287109375	1.69891845703125	0.648980224609375	3.162109375	1.663797058105469	0.676544677734375	3.0515068359375	1.636499145507813	0.766881103515625	3.066531005859375	1.363914184570312	0.833704345703125	3.000869384765625	1.151833267211914	0.75397705078125	3.01318798828125	1.054931137084961	0.746925537109375	3.008197998046875	0.9496246681213378	0.715888916015625	3.02306787109375	1.029091537475586	0.7086860351562499	3.21113671875	1.6615673828125	0.62883642578125	3.310942626953125	1.626831909179687	0.54684521484375	3.354073974609375	1.344584777832031	0.52477587890625	3.227990478515625	1.149649002075195	0.468500244140625	3.26114208984375	1.082269302368164	0.542531494140625
95	3.133334000000001	3.216000732421875	1.157262481689453	0.6948359374999999	3.20132666015625	1.337809906005859	0.677542724609375	3.189477783203125	1.482127624511719	0.66359765625	3.18259521484375	1.7027392578125	0.6457626953125	3.159287109375	1.6677822265625	0.6728562011718749	3.0453232421875	1.639869934082031	0.75941455078125	3.0539228515625	1.366474029541016	0.827417724609375	2.99259716796875	1.153477325439453	0.74474462890625	3.009234619140625	1.056727890014648	0.7417646484375	3.008453125	0.9497725219726563	0.7151865234375	3.02004638671875	1.029239517211914	0.70513134765625	3.20955224609375	1.664967407226563	0.62619873046875	3.310470947265625	1.628522338867187	0.545703857421875	3.350507080078125	1.345105590820312	0.522247802734375	3.22536865234375	1.148903015136719	0.465380126953125	3.2585576171875	1.081639862060547	0.5399265136718751
96	3.166667	3.21796435546875	1.159373870849609	0.696944580078125	3.201688720703125	1.340004974365234	0.679123779296875	3.18818017578125	1.484312805175781	0.664356689453125	3.179281494140625	1.705200805664063	0.646755615234375	3.156388671875	1.669965270996094	0.67397900390625	3.0459951171875	1.634439636230469	0.762712158203125	3.05136865234375	1.357766784667969	0.818415283203125	2.990712646484375	1.14224462890625	0.740952392578125	3.007189697265625	1.045281631469727	0.73974609375	3.009010986328125	0.9381255340576172	0.713349365234375	3.02315625	1.017115272521973	0.7056865234375	3.206498779296875	1.667626708984375	0.6269794921875	3.308072509765625	1.631159301757813	0.54698876953125	3.352090087890625	1.347843566894531	0.524237060546875	3.225026611328125	1.152115524291992	0.468515380859375	3.255987548828125	1.086105407714844	0.545328857421875
97	3.2	3.217038818359375	1.159031646728516	0.6958037109375	3.1985458984375	1.339225616455078	0.676147705078125	3.184663330078125	1.483474975585938	0.66141162109375	3.171478271484375	1.704022583007812	0.64276123046875	3.148801513671875	1.668416137695313	0.669664306640625	3.037037109375	1.633020874023438	0.756674072265625	3.045471435546875	1.35701806640625	0.81500439453125	2.985634765625	1.141703521728516	0.7364641113281249	3.000042724609375	1.044524215698242	0.732001220703125	3.003712890625	0.9361787605285644	0.7113623046874999	3.018739990234375	1.014691444396973	0.702013671875	3.199859375	1.666966857910156	0.6236787109375	3.30498046875	1.634578918457031	0.546608154296875	3.35218701171875	1.351717132568359	0.52529541015625	3.227781005859375	1.154335006713867	0.4695966796875	3.26061181640625	1.087789947509766	0.54513525390625
98	3.233334	3.2157939453125	1.159522201538086	0.6924293212890625	3.197309326171875	1.339390563964844	0.6718909912109375	3.18305126953125	1.483309143066406	0.6560980224609375	3.17074365234375	1.703729431152344	0.6386407470703125	3.14721875	1.668009948730469	0.6645316162109375	3.0318349609375	1.634388977050781	0.7471046142578125	3.04062939453125	1.359538757324219	0.8090252685546875	2.980959228515625	1.146176406860351	0.7260396728515625	2.999724853515625	1.049855834960937	0.7302349853515625	3.0046259765625	0.9416810989379882	0.7096864013671875	3.016656982421875	1.021721244812012	0.6949285888671874	3.19962890625	1.666814880371094	0.6202171630859376	3.3077841796875	1.639113830566406	0.5458551025390626	3.35588232421875	1.356544586181641	0.5276837158203125	3.22968896484375	1.161532119750976	0.4690155029296875	3.273812744140625	1.088819030761719	0.5318675537109375
99	3.266667	3.211948974609375	1.164367340087891	0.688628173828125	3.193166259765625	1.344744384765625	0.6675283203125	3.1786533203125	1.489070678710938	0.651288330078125	3.16832421875	1.710492004394531	0.63613232421875	3.143855224609375	1.674530090332031	0.6611140136718749	3.025900390625	1.638002014160156	0.739562744140625	3.0311337890625	1.362166137695312	0.8017226562500001	2.974133544921875	1.147770584106445	0.7173173828125	2.993166748046875	1.051229125976562	0.722638671875	3.00050732421875	0.9424254112243652	0.70431396484375	3.010909912109375	1.022518951416016	0.689384033203125	3.19746484375	1.673459838867188	0.61789501953125	3.306334228515625	1.642665954589844	0.545010498046875	3.355232177734375	1.358960601806641	0.532697509765625	3.233375244140625	1.160597137451172	0.47289111328125	3.284606201171875	1.086849456787109	0.52941259765625
100	3.3	3.216719482421875	1.164214294433594	0.6848883056640624	3.195564453125	1.344313659667969	0.6657816162109375	3.179696044921875	1.488552978515625	0.6518897705078125	3.168181640625	1.70948828125	0.6347943115234375	3.143591552734375	1.673613220214844	0.6596527099609375	3.02561669921875	1.63996435546875	0.7390037841796875	3.03065185546875	1.363415100097656	0.7961580810546875	2.976413330078125	1.147915786743164	0.7136209716796875	2.99442919921875	1.051179389953613	0.7117740478515625	3.00559814453125	0.9420225105285644	0.6992601318359375	3.01120361328125	1.018789672851562	0.6903287353515625	3.197805419921875	1.672551696777344	0.6173372802734375	3.308055419921875	1.643240295410156	0.5462581787109375	3.35537158203125	1.359568481445312	0.5357779541015625	3.24150048828125	1.158261322021484	0.4714769287109375	3.285348876953125	1.087751220703125	0.5373160400390625
101	3.333334	3.213150634765625	1.166261322021484	0.6841986083984375	3.192728759765625	1.347228820800781	0.6641722412109375	3.17688525390625	1.492033142089844	0.6488631591796875	3.166381591796875	1.713985595703125	0.6305216064453125	3.1409462890625	1.678106811523437	0.6550057373046875	3.021582763671875	1.639674987792969	0.7313409423828126	3.0234560546875	1.361695404052734	0.7884437255859374	2.974390869140625	1.14448371887207	0.7039161376953125	3.000983642578125	1.049240859985352	0.7032247314453125	3.013755859375	0.9409998474121094	0.6823836669921876	3.017107666015625	1.017359634399414	0.6796705322265625	3.196477783203125	1.676721374511719	0.6138892822265625	3.308326904296875	1.643183227539063	0.5460306396484375	3.35324755859375	1.357708312988281	0.5360714111328125	3.2476591796875	1.153323471069336	0.4635682373046875	3.29650341796875	1.081691421508789	0.5253741455078125
102	3.366667000000001	3.2110185546875	1.169860061645508	0.6741662597656251	3.190873291015625	1.351446258544922	0.655787353515625	3.174692138671875	1.496595916748047	0.640983154296875	3.16458154296875	1.7192861328125	0.6255446777343751	3.138428955078125	1.682973388671875	0.648835205078125	3.01726806640625	1.6427578125	0.721983642578125	3.016751953125	1.362146301269531	0.768385986328125	2.972763427734375	1.140201370239258	0.69228076171875	3.008197509765625	1.047707061767578	0.688854736328125	3.021254150390625	0.9386671257019042	0.671294189453125	3.021938720703125	1.014210159301758	0.6658466796875	3.195217041015625	1.682186645507812	0.60918603515625	3.30702880859375	1.646343017578125	0.5418464355468749	3.357056884765625	1.361016387939453	0.5333583984375	3.25625830078125	1.154437728881836	0.458503662109375	3.300021728515625	1.084107437133789	0.5257783203125
103	3.399999999999999	3.21611474609375	1.170900009155273	0.6620765380859375	3.191883056640625	1.352196899414063	0.6440423583984375	3.171752685546875	1.496904968261719	0.6284053955078125	3.162274169921875	1.720127014160156	0.6180137939453125	3.13531005859375	1.683262878417969	0.6395499267578125	3.01381005859375	1.64117724609375	0.7113516845703125	3.012549560546875	1.360290222167969	0.7577218017578125	2.96930126953125	1.138227066040039	0.6808336181640625	3.00263134765625	1.044822662353516	0.6784244384765625	3.014407470703125	0.9356520233154297	0.6601207275390625	3.025084716796875	1.013225639343262	0.6516319580078125	3.193450927734375	1.683357543945312	0.6017843017578125	3.308095947265625	1.647689147949219	0.5390135498046875	3.361239501953125	1.362654968261719	0.5302799072265625	3.259729248046875	1.157449783325195	0.4519510498046875	3.298224365234375	1.085085678100586	0.5204390869140625
104	3.433333999999999	3.213443359375	1.170591796875	0.65529150390625	3.190694580078125	1.351752258300781	0.63601611328125	3.17239990234375	1.496547668457031	0.6204199218749999	3.16207861328125	1.719594665527344	0.6125676269531251	3.13493798828125	1.68239208984375	0.6331513671875	3.012576416015625	1.643397338867187	0.7049091796875	3.01116796875	1.362621459960937	0.7500498046875	2.967985107421875	1.140459701538086	0.674216796875	2.9945234375	1.045061500549316	0.670372314453125	3.01109130859375	0.9361433601379394	0.65528662109375	3.021640625	1.013677200317383	0.64819384765625	3.19367529296875	1.683203430175781	0.596469482421875	3.3095869140625	1.652218200683594	0.5338535156250001	3.362285888671875	1.367388061523438	0.5262197265625	3.261777099609375	1.160702941894531	0.451373291015625	3.31004345703125	1.082290878295898	0.505283447265625
105	3.466667	3.2164111328125	1.172223007202148	0.646761962890625	3.192151123046875	1.353001159667969	0.6269365234374999	3.173288330078125	1.497703979492187	0.6121162109375	3.163552734375	1.7206201171875	0.604124755859375	3.135809326171875	1.683474731445312	0.623908447265625	3.01220703125	1.645072631835938	0.693625732421875	3.011782470703125	1.365070373535156	0.7422392578125	2.972468994140625	1.141283401489258	0.669660400390625	2.992980224609375	1.045255661010742	0.656834716796875	3.01204296875	0.9362016677856445	0.647229248046875	3.0206064453125	1.015512405395508	0.6355830078125	3.19550537109375	1.684212036132812	0.58889990234375	3.31310302734375	1.654519592285156	0.52906201171875	3.368533447265625	1.370363098144531	0.5233916015625	3.269021484375	1.163418991088867	0.448458984375	3.31991455078125	1.074729919433594	0.4786767578125
106	3.500000000000001	3.22023291015625	1.175637145996094	0.6363505859375	3.196671142578125	1.356757781982422	0.615051025390625	3.177954833984375	1.501599975585937	0.598275146484375	3.171916748046875	1.725240295410156	0.59351806640625	3.143070556640625	1.688168701171875	0.612115966796875	3.01741357421875	1.65118896484375	0.67958935546875	3.015146728515625	1.371141754150391	0.731510009765625	2.975531982421875	1.146508117675781	0.659958251953125	2.9900498046875	1.049919143676758	0.642340576171875	3.00402978515625	0.9397663841247559	0.633691650390625	3.016092041015625	1.019547714233398	0.619369140625	3.20370849609375	1.688473999023437	0.57843798828125	3.323501708984375	1.659452209472656	0.52203857421875	3.374104736328125	1.373749145507813	0.51578125	3.282121337890625	1.16362385559082	0.438375	3.3214990234375	1.069022232055664	0.46870556640625
107	3.533334000000001	3.218798828125	1.166397003173828	0.62469091796875	3.1978173828125	1.346579193115234	0.602817626953125	3.181931396484375	1.490947479248047	0.5872578125	3.168931884765625	1.712905151367187	0.585194580078125	3.140761474609375	1.674914428710938	0.602018310546875	3.014212646484375	1.636082763671875	0.6645615234375	3.009879150390625	1.359109130859375	0.722565185546875	2.97499755859375	1.134299209594727	0.6542451171875	2.982635009765625	1.041169952392578	0.622715087890625	2.991089111328125	0.9316531295776367	0.609260986328125	3.011117431640625	1.014454986572266	0.594162841796875	3.202261474609375	1.677615966796875	0.571023681640625	3.323325439453125	1.654268432617187	0.51681298828125	3.380797607421875	1.371804595947266	0.508564697265625	3.283509033203125	1.166260650634766	0.430156005859375	3.329114990234375	1.076990264892578	0.465169921875
108	3.566667	3.2231884765625	1.164169036865234	0.61891455078125	3.202778076171875	1.343240264892578	0.594751953125	3.187795654296875	1.486929382324219	0.5785405273437501	3.17505712890625	1.707837158203125	0.576092529296875	3.14658984375	1.670051391601562	0.59214794921875	3.01835888671875	1.634292236328125	0.65138134765625	3.009562744140625	1.357382202148437	0.7021708984375	2.9762294921875	1.133360168457031	0.634417236328125	2.97760107421875	1.038580520629883	0.608961181640625	2.97421630859375	0.9319040679931641	0.581781982421875	3.007299560546875	1.014641273498535	0.57421826171875	3.208544921875	1.672689697265625	0.56282861328125	3.33040283203125	1.661069458007812	0.508206298828125	3.39925537109375	1.382668304443359	0.497316162109375	3.29027685546875	1.181090423583984	0.42802392578125	3.32605029296875	1.087761016845703	0.462342529296875
109	3.600000000000001	3.22222607421875	1.157251419067383	0.6139007568359375	3.20303662109375	1.335865173339844	0.5894224853515625	3.188126953125	1.478857482910156	0.5710086669921876	3.176006591796875	1.699100280761719	0.5661483154296875	3.147149658203125	1.661642578125	0.5818099365234375	3.01824365234375	1.627417053222656	0.6393956298828125	3.010240966796875	1.352338745117188	0.6953626708984375	2.980891845703125	1.12975325012207	0.6236024169921875	2.973191650390625	1.036269882202149	0.5957215576171875	2.9569716796875	0.9377656059265137	0.5499864501953124	2.991620849609375	1.016645027160644	0.5548790283203126	3.20962841796875	1.663861511230469	0.5540877685546876	3.332189453125	1.657284484863281	0.5012042236328125	3.40439892578125	1.380594970703125	0.4909378662109375	3.286571044921875	1.184463668823242	0.4229693603515625	3.32214453125	1.098181091308594	0.4718707275390625
110	3.633334000000001	3.216945068359375	1.151491134643555	0.603885009765625	3.19879296875	1.331556396484375	0.579521728515625	3.18382177734375	1.475275146484375	0.55870556640625	3.17468017578125	1.697289367675781	0.555756103515625	3.144709716796875	1.659802795410156	0.570369873046875	3.011951171875	1.623516906738281	0.6200537109374999	3.00355322265625	1.345592834472656	0.67196484375	2.98637255859375	1.110422622680664	0.644398681640625	2.95314990234375	1.06280647277832	0.564752685546875	2.93934326171875	0.9556842422485352	0.5409453125	2.96561767578125	1.029256240844727	0.527843994140625	3.2083837890625	1.661464721679688	0.544146240234375	3.3324296875	1.652338134765625	0.492676513671875	3.40738232421875	1.374111999511719	0.486735107421875	3.28244287109375	1.182282211303711	0.4133359375	3.321358642578125	1.106880569458008	0.4770732421875
111	3.666666999999999	3.216847900390625	1.145463989257812	0.59868798828125	3.196502197265625	1.3253212890625	0.57162744140625	3.1830205078125	1.470504272460937	0.559484375	3.1708330078125	1.692814392089844	0.5538354492187501	3.1409453125	1.654978271484375	0.568095947265625	3.003083251953125	1.622423828125	0.60603662109375	2.998391357421875	1.342739013671875	0.6520502929687499	2.992919921875	1.106002105712891	0.6288896484374999	2.951429443359375	1.054287475585937	0.555664306640625	2.926216552734375	0.9552916717529297	0.512639892578125	2.94834228515625	1.02185693359375	0.524319580078125	3.2054072265625	1.657273559570313	0.5434931640625	3.329039306640625	1.66048193359375	0.489592529296875	3.40107763671875	1.380953704833984	0.479255615234375	3.285048828125	1.183879974365234	0.403411376953125	3.316122802734375	1.113067184448242	0.476434326171875
112	3.7	3.2097666015625	1.141741485595703	0.594333251953125	3.19012158203125	1.320187652587891	0.56917236328125	3.176275634765625	1.4638212890625	0.5557373046875	3.16470068359375	1.683989135742187	0.5481767578125	3.1348125	1.646679260253906	0.56214599609375	2.99619482421875	1.619669738769531	0.596124267578125	2.99617919921875	1.341314056396484	0.6330380859375	2.99691796875	1.105876037597656	0.6225725097656249	2.95065771484375	1.055772827148437	0.5524082031250001	2.92412841796875	0.9650986633300781	0.496468505859375	2.96669287109375	1.043319549560547	0.4978330078125	3.19903466796875	1.648644470214844	0.5387470703125	3.319935791015625	1.658850524902344	0.4827529296875	3.395386474609375	1.383149353027344	0.470424560546875	3.285448974609375	1.184591918945312	0.396635498046875	3.312635986328125	1.117411407470703	0.473096923828125
113	3.733334	3.1952841796875	1.129164855957031	0.5881791992187499	3.180232666015625	1.308036010742188	0.5607900390625	3.169954833984375	1.451998687744141	0.5452333984375	3.156104248046875	1.672351806640625	0.536283447265625	3.126202392578125	1.634704345703125	0.54959912109375	2.988793212890625	1.606877197265625	0.588504150390625	2.989065673828125	1.326011535644531	0.6033981933593749	3.004004638671875	1.090649169921875	0.59301806640625	2.94566943359375	1.074223709106445	0.515995361328125	2.93545703125	0.9825382995605468	0.456124267578125	2.96811083984375	1.0296767578125	0.46308203125	3.191145751953125	1.637299438476562	0.527986328125	3.312940673828125	1.64621923828125	0.47319091796875	3.378559814453125	1.368378204345703	0.448140625	3.253508056640625	1.176203033447266	0.3804873046875	3.27567431640625	1.110028182983398	0.459640380859375
114	3.766667000000001	3.185848876953125	1.129302734375	0.5800037841796875	3.1692646484375	1.307418395996094	0.5543211669921875	3.15703271484375	1.450393920898438	0.5375274658203125	3.144511962890625	1.669741882324219	0.5277613525390625	3.11432958984375	1.63245947265625	0.5405782470703125	2.97618798828125	1.605509887695312	0.5746319580078125	2.966313232421875	1.325853576660156	0.5819976806640625	2.985476318359375	1.092830856323242	0.5589193115234375	2.92492578125	1.060642013549805	0.4895511474609375	2.93063427734375	0.961372501373291	0.4437947998046875	2.942032958984375	1.025798538208008	0.4362113037109375	3.179355224609375	1.634659240722656	0.5202325439453125	3.30202001953125	1.643246459960938	0.4689857177734375	3.374430419921875	1.369904296875	0.4316597900390625	3.233555419921875	1.188850448608398	0.3685770263671875	3.26101318359375	1.117614959716797	0.4407015380859375
115	3.8	3.156337158203125	1.128634841918945	0.5654248046875	3.144933349609375	1.306359619140625	0.540590087890625	3.136535400390625	1.448818054199219	0.523276123046875	3.122720703125	1.667040405273438	0.5149306640625	3.09362158203125	1.629795043945312	0.529302490234375	2.960281005859375	1.600022827148437	0.575052734375	2.93093115234375	1.323177520751953	0.56666455078125	2.927494140625	1.092772171020508	0.527314208984375	2.883048828125	1.06384928894043	0.446028564453125	2.940326171875	0.9713893966674805	0.451614990234375	2.90376904296875	1.024648750305176	0.40213330078125	3.15702392578125	1.632288940429687	0.50533349609375	3.275678466796875	1.637027099609375	0.446446533203125	3.336513427734375	1.363795776367188	0.39973681640625	3.191025634765625	1.185688415527344	0.343610107421875	3.222787353515625	1.111978988647461	0.410528564453125
116	3.833334	3.13174951171875	1.131474884033203	0.56260595703125	3.121843505859375	1.309134948730469	0.537754638671875	3.1147216796875	1.451566009521484	0.5206437988281249	3.098296630859375	1.669396179199219	0.511607177734375	3.069905029296875	1.631921691894531	0.526641845703125	2.936996826171875	1.597217956542969	0.569716552734375	2.89777490234375	1.323172119140625	0.54133203125	2.88475	1.097351654052734	0.483100341796875	2.849339599609375	1.05883854675293	0.40145263671875	2.91434814453125	0.9837540626525879	0.445917724609375	2.87030908203125	1.011558113098145	0.368962646484375	3.132788330078125	1.635019592285156	0.501561767578125	3.2490234375	1.634370971679687	0.438090087890625	3.2998134765625	1.359215850830078	0.39211962890625	3.14164990234375	1.190424255371094	0.342732177734375	3.165100341796875	1.119326538085937	0.41551171875
117	3.866667000000001	3.11271044921875	1.132457595825195	0.559435302734375	3.101871826171875	1.309841705322266	0.529721923828125	3.09611181640625	1.452987762451172	0.51470751953125	3.07475439453125	1.671073486328125	0.50693994140625	3.0472392578125	1.632793823242187	0.52204345703125	2.91404931640625	1.59220361328125	0.560216796875	2.86575244140625	1.318828216552734	0.5314704589843749	2.8508046875	1.095053588867188	0.4638505859375	2.800960205078125	1.062245651245117	0.38705859375	2.86496875	0.9977453880310059	0.447490234375	2.79884521484375	1.044036521911621	0.3444609375	3.11001513671875	1.637422485351562	0.4964072265625	3.226412353515625	1.630531005859375	0.432804931640625	3.2750087890625	1.356307403564453	0.3752890625	3.103187744140625	1.198914733886719	0.330858642578125	3.114139404296875	1.133953521728516	0.412251708984375
118	3.899999999999999	3.07746630859375	1.129455993652344	0.5499365234375	3.068524169921875	1.307423278808594	0.5228388671874999	3.06479345703125	1.45118994140625	0.51388427734375	3.0496611328125	1.669800537109375	0.5044208984375	3.020654296875	1.632358581542969	0.518872314453125	2.88453076171875	1.597641967773437	0.55238330078125	2.8315	1.325515075683594	0.51954150390625	2.8324990234375	1.110518295288086	0.42636376953125	2.764641357421875	1.076660972595215	0.365428955078125	2.840427978515625	1.018507514953613	0.418265380859375	2.768357177734375	1.065259872436523	0.308293212890625	3.084299072265625	1.635130981445313	0.495120849609375	3.1991162109375	1.615435302734375	0.431232666015625	3.24752294921875	1.342055847167969	0.369253662109375	3.062104736328125	1.203393295288086	0.317307861328125	3.051903076171875	1.125300491333008	0.3863681640625
119	3.933333999999999	3.04381591796875	1.114103561401367	0.543573486328125	3.03477978515625	1.292418212890625	0.5173330078125	3.02844091796875	1.435671203613281	0.501450439453125	3.020111328125	1.655047119140625	0.495792724609375	2.98961328125	1.618203918457031	0.508854248046875	2.85178515625	1.589497131347656	0.5418442382812499	2.784898193359375	1.320286315917969	0.5073955078125	2.76238232421875	1.11850764465332	0.389837890625	2.7170283203125	1.086470367431641	0.3098134765625	2.77919580078125	1.029566268920898	0.3794091796875	2.70526806640625	1.081373825073242	0.272828369140625	3.05394775390625	1.619469482421875	0.486644287109375	3.17018994140625	1.610966918945313	0.422524658203125	3.22808740234375	1.336782043457031	0.37163232421875	3.03365380859375	1.222061477661133	0.29761474609375	3.01425439453125	1.155213455200195	0.376060791015625
120	3.966667	3.01205908203125	1.107058792114258	0.53380029296875	3.00084814453125	1.283960083007813	0.50409814453125	2.99413232421875	1.426984466552734	0.492103759765625	2.99664599609375	1.64563134765625	0.4873134765625	2.96430029296875	1.610425048828125	0.499660400390625	2.828077392578125	1.570835815429688	0.524467041015625	2.735824951171875	1.313806304931641	0.470372802734375	2.701699462890625	1.124153106689453	0.338229736328125	2.6577607421875	1.079739967346191	0.26402001953125	2.732758544921875	1.047285842895508	0.335932861328125	2.6427158203125	1.091535293579102	0.22586181640625	3.0287138671875	1.608621337890625	0.47859375	3.14468359375	1.58956201171875	0.417437744140625	3.1989609375	1.317900970458984	0.356484375	2.98981689453125	1.222265869140625	0.300822509765625	2.9477939453125	1.166317535400391	0.3783681640625
121	4.000000000000001	2.972963134765625	1.094243377685547	0.524681396484375	2.9586982421875	1.270254150390625	0.490427734375	2.9494560546875	1.413046997070313	0.476123779296875	2.95885546875	1.63172998046875	0.478578125	2.92491748046875	1.597174987792969	0.488401123046875	2.787978759765625	1.553946716308594	0.500790283203125	2.67585546875	1.3054697265625	0.44317529296875	2.630160400390625	1.134946701049805	0.289810302734375	2.57278857421875	1.089410568237305	0.226083984375	2.65296630859375	1.064364685058594	0.29546435546875	2.57203173828125	1.097032440185547	0.173240478515625	2.990152099609375	1.593975158691406	0.470011474609375	3.1096552734375	1.579476806640625	0.414417236328125	3.16005322265625	1.308017883300781	0.34833251953125	2.946282470703125	1.223896621704102	0.290835693359375	2.88688037109375	1.199365600585937	0.373283203125
122	4.033334000000001	2.9149560546875	1.079349807739258	0.53309521484375	2.90677783203125	1.256350402832031	0.495001953125	2.900971923828125	1.39906689453125	0.47067724609375	2.920439453125	1.6186103515625	0.478725341796875	2.88465869140625	1.585151245117188	0.487645751953125	2.746077392578125	1.542771606445313	0.49705322265625	2.63101220703125	1.292437652587891	0.443184326171875	2.57366650390625	1.145989807128906	0.26774072265625	2.513562255859375	1.123140319824219	0.19402197265625	2.57981640625	1.116849578857422	0.28131591796875	2.5045693359375	1.136199432373047	0.15613720703125	2.95024462890625	1.579401611328125	0.469228271484375	3.070372314453125	1.558173950195312	0.414755615234375	3.128009521484375	1.284672515869141	0.353977294921875	2.90483740234375	1.245607391357422	0.279152099609375	2.8412841796875	1.231467071533203	0.361945068359375
123	4.066667	2.88323193359375	1.085535430908203	0.5212034912109375	2.87677490234375	1.26243701171875	0.4858768310546875	2.871669921875	1.403944152832031	0.4580428466796875	2.90004833984375	1.621370300292969	0.4712213134765625	2.863130859375	1.589319458007812	0.4795472412109375	2.7240966796875	1.551115844726562	0.4909571533203125	2.59929248046875	1.310333435058594	0.4229505615234375	2.52432421875	1.173437728881836	0.2477071533203125	2.464583984375	1.147682571411133	0.1751806640625	2.527998779296875	1.125004669189453	0.2613031005859375	2.450743896484375	1.151325302124024	0.138832763671875	2.92805126953125	1.581383850097656	0.4606080322265625	3.04596044921875	1.55081298828125	0.4070526123046875	3.0939072265625	1.272512329101563	0.3694632568359375	2.89080615234375	1.28306982421875	0.2465296630859375	2.82179541015625	1.274569458007813	0.3250789794921875
124	4.100000000000001	2.86419580078125	1.084005592346191	0.520176513671875	2.853439453125	1.261214599609375	0.483676513671875	2.84538330078125	1.403540954589844	0.457713134765625	2.870673828125	1.622096252441406	0.473292724609375	2.83415625	1.589260925292969	0.4815361328125	2.69502294921875	1.550702453613281	0.497251708984375	2.56455615234375	1.309304809570313	0.43789111328125	2.49720654296875	1.236533645629883	0.224136962890625	2.42093408203125	1.216947463989258	0.166093994140625	2.503558837890625	1.204199752807617	0.2372374267578125	2.4153544921875	1.22313591003418	0.1177359619140625	2.89931640625	1.582503662109375	0.461971435546875	3.01938916015625	1.552309448242188	0.411757568359375	3.07247607421875	1.272418334960937	0.385849365234375	2.8851015625	1.296639892578125	0.24010546875	2.80301513671875	1.296579895019531	0.306111328125
125	4.133334000000001	2.82980322265625	1.078419891357422	0.5125657958984375	2.816443359375	1.255334564208984	0.4728155517578125	2.808079345703125	1.399558837890625	0.4567806396484375	2.834900390625	1.619002563476562	0.4656956787109375	2.797879638671875	1.586619262695312	0.4744132080078125	2.657638671875	1.548065063476562	0.4828013916015625	2.5595029296875	1.286317230224609	0.4485865478515625	2.53034375	1.282099822998047	0.2140589599609375	2.45300390625	1.272077697753906	0.154489990234375	2.5051298828125	1.197702377319336	0.216761474609375	2.45164794921875	1.291582977294922	0.106770751953125	2.863505859375	1.57872802734375	0.4561219482421875	2.9794814453125	1.536660034179687	0.4037508544921875	3.0224169921875	1.253769897460937	0.3820191650390625	2.82837060546875	1.307641326904297	0.2526414794921875	2.7508251953125	1.318954254150391	0.3235177001953125
126	4.166666999999999	2.825293212890625	1.079743209838867	0.50917041015625	2.812577880859375	1.256344787597656	0.467533935546875	2.80453955078125	1.400687530517578	0.451884033203125	2.83256494140625	1.6200625	0.46094775390625	2.795097900390625	1.587932006835937	0.46876025390625	2.65468017578125	1.550259765625	0.478991455078125	2.504333984375	1.316155731201172	0.434640869140625	2.4336923828125	1.293325134277344	0.210133056640625	2.35898681640625	1.296115692138672	0.1464996337890625	2.4539404296875	1.313839050292969	0.19946923828125	2.3903056640625	1.289132995605469	0.0865989990234375	2.861162109375	1.579560607910156	0.452243408203125	2.977798828125	1.533124938964844	0.4051640625	3.03795458984375	1.252513977050781	0.398365966796875	2.835970947265625	1.296034393310547	0.27733544921875	2.754124267578125	1.335620422363281	0.3312568359375
127	4.2	2.8193193359375	1.081732513427734	0.5125239257812499	2.801919189453125	1.258291381835937	0.470411865234375	2.790342529296875	1.402777648925781	0.4549189453125	2.8185703125	1.622839294433594	0.45873876953125	2.78106494140625	1.59083349609375	0.46760791015625	2.6405478515625	1.553439331054687	0.48189306640625	2.4881611328125	1.321889099121094	0.427705078125	2.410130126953125	1.330492767333984	0.2040250244140625	2.3351201171875	1.342063537597656	0.1413685302734375	2.4149423828125	1.371123107910156	0.2119434814453125	2.3403916015625	1.341417205810547	0.099261962890625	2.8471572265625	1.58203369140625	0.45071484375	2.9649267578125	1.537625915527344	0.40354248046875	3.0376611328125	1.25952734375	0.417380615234375	2.83937548828125	1.301362670898437	0.28869482421875	2.7554521484375	1.352553009033203	0.328265869140625
128	4.233334	2.80691796875	1.085714889526367	0.5051270751953125	2.7894189453125	1.263462554931641	0.4628499755859375	2.777381591796875	1.408906188964844	0.4476234130859375	2.808046875	1.6300693359375	0.4534952392578125	2.76981298828125	1.598195129394531	0.4615592041015625	2.62835791015625	1.561108764648437	0.4771827392578125	2.46973388671875	1.328881866455078	0.4355301513671875	2.394807373046875	1.36469580078125	0.2118338623046875	2.31248974609375	1.373014862060547	0.157349365234375	2.37540185546875	1.420547180175781	0.2357105712890625	2.30944970703125	1.384348907470703	0.11857666015625	2.836521728515625	1.588748840332031	0.4456182861328125	2.9552412109375	1.540426940917969	0.4023062744140625	3.019888671875	1.258304443359375	0.4141617431640625	2.821237548828125	1.305223968505859	0.2848416748046875	2.73872412109375	1.362790618896484	0.3202708740234375
129	4.266667000000001	2.78935595703125	1.100733016967773	0.498858154296875	2.77605224609375	1.279649505615234	0.458914794921875	2.76588623046875	1.423939544677734	0.43305224609375	2.8124375	1.641532470703125	0.455769775390625	2.7718857421875	1.611954345703125	0.46131396484375	2.62690771484375	1.586603637695313	0.466724365234375	2.5000166015625	1.332394927978516	0.448499755859375	2.3965947265625	1.39457568359375	0.242256591796875	2.326447509765625	1.409708251953125	0.173756591796875	2.35655224609375	1.484823455810547	0.25020458984375	2.336912109375	1.424634124755859	0.1341881103515625	2.83795556640625	1.598908081054688	0.4448349609375	2.95943359375	1.551119750976563	0.4085478515625	3.005444091796875	1.264709930419922	0.410525634765625	2.8115029296875	1.329918731689453	0.28134375	2.7318759765625	1.388830871582031	0.321329345703125
130	4.3	2.800384033203125	1.109690216064453	0.49486865234375	2.78331201171875	1.288832855224609	0.45654541015625	2.769684326171875	1.432111755371094	0.42619384765625	2.813964111328125	1.649815551757813	0.454048828125	2.77368798828125	1.619656005859375	0.458890869140625	2.629202880859375	1.590901489257813	0.4645390625	2.50010595703125	1.336863372802734	0.460180419921875	2.4013134765625	1.415195281982422	0.256909912109375	2.33694775390625	1.442208740234375	0.18627587890625	2.37668603515625	1.509630462646484	0.26560595703125	2.35801025390625	1.46092105102539	0.1476710205078125	2.8399609375	1.607690063476563	0.442113525390625	2.9668388671875	1.569745849609375	0.412840087890625	3.02022802734375	1.284383605957031	0.406468505859375	2.821205322265625	1.347300811767578	0.28357080078125	2.74294482421875	1.413065338134766	0.31493115234375
131	4.333334	2.79920947265625	1.10983903503418	0.4904989013671875	2.781005615234375	1.288918731689453	0.4482491455078125	2.76705859375	1.433605804443359	0.4214136962890625	2.8109892578125	1.651666381835938	0.4552572021484375	2.7706142578125	1.621117919921875	0.4593858642578125	2.624974365234375	1.593952941894531	0.4591202392578125	2.52033203125	1.327386077880859	0.4555135498046875	2.41373486328125	1.420716247558594	0.2613348388671875	2.34322509765625	1.450159210205078	0.1971431884765625	2.38159521484375	1.527157470703125	0.2688336181640625	2.362844970703125	1.470215087890625	0.1570035400390625	2.837208251953125	1.609753356933594	0.4420555419921875	2.963808837890625	1.571877075195312	0.4086839599609375	3.0284775390625	1.287326080322266	0.4071212158203125	2.82620751953125	1.345174224853516	0.2846824951171875	2.7477880859375	1.414577880859375	0.3087513427734375
132	4.366667000000001	2.8104345703125	1.110598556518555	0.488006103515625	2.78961962890625	1.288480590820313	0.452338134765625	2.77306689453125	1.430875885009766	0.42472021484375	2.810587890625	1.648104125976563	0.4527919921875	2.771727783203125	1.616853271484375	0.4583037109375	2.62884326171875	1.585516845703125	0.461860107421875	2.524374755859375	1.322679870605469	0.465371337890625	2.423576171875	1.417809783935547	0.272623779296875	2.353279296875	1.448589508056641	0.210771240234375	2.396583984375	1.5226962890625	0.2805263671875	2.37938134765625	1.471321563720703	0.17068701171875	2.83745849609375	1.607228759765625	0.440088623046875	2.964155029296875	1.575992065429688	0.4070341796875	3.03697314453125	1.297182037353516	0.4017666015625	2.82920263671875	1.350047821044922	0.29298193359375	2.753083984375	1.421341644287109	0.31262353515625
133	4.399999999999999	2.824953125	1.113853378295898	0.48893017578125	2.80314208984375	1.289831604003906	0.44933349609375	2.78630712890625	1.431938140869141	0.424412841796875	2.818935791015625	1.647597045898437	0.4606591796875	2.7809638671875	1.615478393554687	0.464939453125	2.63998095703125	1.579960571289063	0.4725224609375	2.53176708984375	1.32016650390625	0.471441650390625	2.447746337890625	1.424675018310547	0.2769853515625	2.375146484375	1.455356903076172	0.218633544921875	2.41765380859375	1.531563598632812	0.28568212890625	2.397181640625	1.477655548095703	0.17803125	2.84654150390625	1.608039306640625	0.446460205078125	2.97202587890625	1.577689086914063	0.4108154296875	3.05786669921875	1.304103454589844	0.4073662109375	2.845365478515625	1.348369659423828	0.306867919921875	2.76794580078125	1.418979583740234	0.319896240234375
134	4.433333999999999	2.833763671875	1.111887603759766	0.4877481689453125	2.8136474609375	1.287129913330078	0.4482869873046875	2.798626953125	1.429206481933594	0.4266102294921875	2.8287734375	1.644751342773437	0.4584686279296875	2.79134912109375	1.612479431152344	0.4633741455078125	2.652842041015625	1.571843200683594	0.4752598876953125	2.53360791015625	1.318607757568359	0.4686961669921875	2.463380859375	1.434973205566406	0.2770015869140625	2.386132568359375	1.463698608398438	0.2247950439453125	2.444244384765625	1.53341748046875	0.2860108642578125	2.4076865234375	1.482556335449219	0.1802015380859375	2.8566552734375	1.605430786132813	0.4450911865234375	2.9786513671875	1.569081909179687	0.4057362060546875	3.07476123046875	1.300586242675781	0.4131544189453125	2.870709716796875	1.339144958496094	0.2969537353515625	2.79499072265625	1.411786071777344	0.3018861083984375
135	4.466667	2.8405927734375	1.107233108520508	0.483880126953125	2.819795166015625	1.282017364501953	0.449328369140625	2.803904296875	1.422979339599609	0.4283154296875	2.835950927734375	1.637312133789063	0.45445703125	2.7987060546875	1.60567578125	0.460832275390625	2.660774658203125	1.5688076171875	0.47738623046875	2.53879833984375	1.319310577392578	0.46894189453125	2.4710771484375	1.434061859130859	0.277558837890625	2.39664990234375	1.469308868408203	0.226649169921875	2.46233984375	1.537792114257813	0.279545654296875	2.416630859375	1.483900909423828	0.1813388671875	2.8630634765625	1.59780224609375	0.441482177734375	2.9813603515625	1.558265380859375	0.397592041015625	3.08004052734375	1.293246765136719	0.41079541015625	2.8765615234375	1.3394189453125	0.30019921875	2.8039111328125	1.413689117431641	0.30873291015625
136	4.500000000000001	2.849435546875	1.105668579101563	0.486188232421875	2.83180029296875	1.282264617919922	0.459098876953125	2.817579833984375	1.423268585205078	0.436400146484375	2.84872119140625	1.6381240234375	0.4608544921875	2.81150537109375	1.606390014648437	0.467240234375	2.676429931640625	1.558638916015625	0.480212158203125	2.55091845703125	1.311193084716797	0.46155517578125	2.48163623046875	1.431663024902344	0.274040771484375	2.4069013671875	1.476110198974609	0.231277587890625	2.484832763671875	1.530103759765625	0.284519775390625	2.429033203125	1.494018280029297	0.184877197265625	2.87608935546875	1.598558837890625	0.4484345703125	2.9960751953125	1.563231201171875	0.405201416015625	3.09377197265625	1.297322235107422	0.41086328125	2.88630322265625	1.32904150390625	0.302173583984375	2.79836572265625	1.376478302001953	0.27213525390625
137	4.533334000000001	2.87107080078125	1.08753662109375	0.4873583984375	2.85211767578125	1.265454071044922	0.45045947265625	2.83816943359375	1.409767059326172	0.432848876953125	2.854783203125	1.629310791015625	0.46366845703125	2.819140625	1.594373657226563	0.468980224609375	2.68234814453125	1.543656494140625	0.480980712890625	2.57939794921875	1.280267669677734	0.470796630859375	2.500243896484375	1.41585693359375	0.29258642578125	2.42466650390625	1.449744903564453	0.2390830078125	2.48025634765625	1.509997955322266	0.313396240234375	2.44042724609375	1.471906158447266	0.198693603515625	2.88539111328125	1.591370483398437	0.45025048828125	3.010362060546875	1.563666259765625	0.4084150390625	3.105755859375	1.292073089599609	0.391927734375	2.8818935546875	1.338618713378906	0.317327392578125	2.79453515625	1.37066650390625	0.266205322265625
138	4.566667	2.877706298828125	1.078050155639648	0.4887735595703125	2.8591201171875	1.256000427246094	0.4552862548828125	2.8448974609375	1.399378234863281	0.4348748779296875	2.866145263671875	1.617407836914063	0.4677100830078125	2.8299560546875	1.583281616210938	0.4728748779296875	2.6916689453125	1.538380004882812	0.4844273681640625	2.587772705078125	1.276774536132812	0.4682054443359375	2.51317529296875	1.401535949707031	0.2814725341796875	2.43476123046875	1.442504974365234	0.2387508544921875	2.509867431640625	1.492289581298828	0.3022711181640625	2.45490380859375	1.465254425048828	0.1943668212890625	2.8957724609375	1.579127685546875	0.4537591552734375	3.020675048828125	1.553775146484375	0.4118011474609375	3.09823583984375	1.278387512207031	0.3857762451171875	2.87599365234375	1.325286010742188	0.3093883056640625	2.7894892578125	1.364792816162109	0.2630589599609375
139	4.600000000000001	2.8887099609375	1.06735090637207	0.4847781982421875	2.8722255859375	1.244929809570313	0.4550389404296875	2.85926611328125	1.387302001953125	0.4336986083984375	2.87367919921875	1.604965759277344	0.4624349365234375	2.8388232421875	1.570059020996094	0.4682752685546875	2.70275390625	1.523670776367188	0.4862191162109375	2.60695703125	1.262396423339844	0.4547315673828125	2.52398876953125	1.396904846191406	0.2807347412109375	2.4464267578125	1.429746795654297	0.2314500732421875	2.50772119140625	1.491683288574219	0.2977735595703125	2.451908203125	1.444763885498047	0.1908875732421875	2.9042451171875	1.567640014648437	0.4491534423828125	3.030330078125	1.547546691894531	0.4109158935546875	3.10082763671875	1.273828063964844	0.3717130126953125	2.88303369140625	1.308550872802734	0.2821641845703125	2.79690625	1.366943328857422	0.2967620849609375
140	4.633334000000001	2.893339599609375	1.056976287841797	0.48297412109375	2.8761767578125	1.235571014404297	0.45433056640625	2.86266064453125	1.378655792236328	0.433302490234375	2.87499365234375	1.596749328613281	0.467492431640625	2.84055615234375	1.561070251464844	0.47321875	2.7043369140625	1.512511474609375	0.48997802734375	2.61124072265625	1.247981811523438	0.466325927734375	2.52085693359375	1.379266235351563	0.292003662109375	2.4398046875	1.409465057373047	0.245793212890625	2.50992822265625	1.472088623046875	0.302981689453125	2.446373291015625	1.422960571289063	0.202154052734375	2.90588037109375	1.560006042480469	0.45251318359375	3.0318798828125	1.546285705566406	0.409230224609375	3.1071396484375	1.272604797363281	0.36846044921875	2.89497607421875	1.295713317871094	0.260444580078125	2.807156005859375	1.354226654052734	0.264019287109375
141	4.666666999999999	2.896073486328125	1.050021331787109	0.476322021484375	2.87938818359375	1.227797882080078	0.448490966796875	2.86627978515625	1.370264038085937	0.42839892578125	2.879740234375	1.586750915527344	0.464654541015625	2.84524560546875	1.551421264648438	0.469846435546875	2.709237548828125	1.504135681152344	0.48512646484375	2.616553466796875	1.241026580810547	0.461952880859375	2.527103515625	1.367453369140625	0.2852880859375	2.4455185546875	1.399873413085937	0.24278369140625	2.523770751953125	1.448775451660156	0.301648193359375	2.46172509765625	1.420023010253906	0.1967862548828125	2.9102978515625	1.550167236328125	0.449514892578125	3.0359736328125	1.53749853515625	0.407200439453125	3.1113291015625	1.266214691162109	0.36166796875	2.9005869140625	1.287533203125	0.2533388671875	2.81295751953125	1.344858306884765	0.261369384765625
142	4.7	2.89770458984375	1.047704284667969	0.4703759765625	2.8808427734375	1.225420745849609	0.4440048828125	2.867640625	1.367809936523438	0.4249599609375	2.88280322265625	1.583815551757813	0.46148095703125	2.84839306640625	1.548634521484375	0.467491455078125	2.713029296875	1.501327026367187	0.4860791015625	2.621033203125	1.238254577636719	0.464714111328125	2.527046875	1.364184783935547	0.29051953125	2.44469091796875	1.396849456787109	0.2500626220703125	2.52641455078125	1.441730712890625	0.307089111328125	2.46066064453125	1.417044036865234	0.2034296875	2.91276708984375	1.547234313964844	0.445416259765625	3.03708447265625	1.534170288085937	0.39993408203125	3.110619140625	1.263143646240234	0.352519287109375	2.89743701171875	1.284702331542969	0.249920654296875	2.80986767578125	1.341423889160156	0.260501953125
143	4.733334	2.8926875	1.043752960205078	0.4644239501953125	2.87841943359375	1.221312103271484	0.4397340087890625	2.866380859375	1.362558258056641	0.4157742919921875	2.8831123046875	1.577488647460938	0.4534256591796875	2.84846826171875	1.542701843261719	0.4589722900390625	2.715138671875	1.490471984863281	0.4750738525390625	2.613779052734375	1.231656646728516	0.4568004150390625	2.5164267578125	1.341924987792969	0.275078125	2.441261474609375	1.394589263916016	0.2434859619140625	2.53140478515625	1.429747772216797	0.2935013427734375	2.45754736328125	1.413124084472656	0.196636962890625	2.912771484375	1.540854248046875	0.4374468994140625	3.03842822265625	1.531135192871094	0.3963485107421875	3.10322998046875	1.259371520996094	0.3463284912109375	2.88622265625	1.283445098876953	0.25478271484375	2.80600146484375	1.346725952148438	0.2767506103515625
144	4.766667000000001	2.89297119140625	1.042616516113281	0.4659837646484375	2.879048828125	1.22037287902832	0.4418402099609375	2.867176513671875	1.361655700683594	0.4175660400390625	2.884828369140625	1.576971557617187	0.4532034912109375	2.85002685546875	1.542363647460937	0.4591019287109375	2.716539794921875	1.490689025878906	0.4763204345703125	2.61771875	1.230304397583008	0.4659215087890625	2.5188447265625	1.332987487792969	0.2804586181640625	2.44554541015625	1.386330932617188	0.245630859375	2.53876220703125	1.419971923828125	0.2909605712890625	2.4599775390625	1.399708740234375	0.1975772705078125	2.914340576171875	1.540047424316406	0.4375418701171875	3.040752685546875	1.527824890136719	0.3993050537109375	3.099028076171875	1.25389811706543	0.3523084716796875	2.885787841796875	1.2795166015625	0.252394287109375	2.807971923828125	1.345636962890625	0.27490380859375
145	4.8	2.8933701171875	1.042008636474609	0.4652396240234375	2.87960546875	1.219700927734375	0.4412889404296875	2.86781787109375	1.360899108886719	0.4169608154296875	2.885631591796875	1.576184875488281	0.4519368896484375	2.8508271484375	1.541639282226563	0.4579488525390625	2.71753515625	1.489710876464844	0.4752393798828125	2.6206728515625	1.228708129882812	0.4662000732421875	2.5218486328125	1.329600891113281	0.279895751953125	2.44871630859375	1.382295959472656	0.2439033203125	2.5423408203125	1.413623962402344	0.2898970947265625	2.4638349609375	1.395049743652344	0.195635009765625	2.915093505859375	1.539214111328125	0.4363802490234375	3.04144775390625	1.526603515625	0.3983375244140625	3.09968798828125	1.25250537109375	0.3533026123046875	2.8867685546875	1.276865081787109	0.2527081298828125	2.808058349609375	1.342111206054688	0.2743699951171875
146	4.833334	2.8974658203125	1.034286026000977	0.4642314453125	2.88288623046875	1.212914581298828	0.439461669921875	2.87097216796875	1.355441040039063	0.41788720703125	2.88964306640625	1.572619995117188	0.448880859375	2.85455517578125	1.538084228515625	0.455734375	2.71956640625	1.488468994140625	0.473987548828125	2.628888671875	1.223312438964844	0.471231201171875	2.53635888671875	1.334917663574219	0.2860078125	2.458537109375	1.376657348632813	0.24432177734375	2.55059619140625	1.409637939453125	0.293772216796875	2.470861328125	1.387393920898437	0.1964066162109375	2.919115478515625	1.535048522949219	0.43381494140625	3.046753173828125	1.52210009765625	0.397371826171875	3.09759228515625	1.245683807373047	0.346902099609375	2.882706787109375	1.272465301513672	0.247696044921875	2.801801025390625	1.336726867675781	0.267195068359375
147	4.866667000000001	2.89720947265625	1.034423812866211	0.4642958984375	2.882599609375	1.213060699462891	0.439703125	2.8706474609375	1.355581695556641	0.418185302734375	2.889392578125	1.572759887695312	0.449022216796875	2.85429150390625	1.538245971679687	0.455887939453125	2.71931591796875	1.488589080810547	0.474041748046875	2.62905712890625	1.223310699462891	0.471377197265625	2.5366953125	1.334592102050781	0.2858974609375	2.45887890625	1.375659149169922	0.24355517578125	2.55042529296875	1.408527252197266	0.2940048828125	2.471808349609375	1.386582824707031	0.19566015625	2.918853515625	1.535168212890625	0.43399658203125	3.04653173828125	1.522159790039062	0.39775341796875	3.09775537109375	1.245694213867188	0.348067626953125	2.88291357421875	1.272007476806641	0.24868408203125	2.801872314453125	1.336113037109375	0.2680924072265625
148	4.899999999999999	2.899222412109375	1.031350570678711	0.465322021484375	2.885962890625	1.210012908935547	0.44015625	2.87510302734375	1.352551147460938	0.4181787109375	2.895010986328125	1.569683959960937	0.44860400390625	2.8596337890625	1.535415405273437	0.455281982421875	2.724201416015625	1.486678314208984	0.4725	2.632251220703125	1.221981750488281	0.469806396484375	2.54207177734375	1.333370422363281	0.28331982421875	2.464858154296875	1.374827606201172	0.2402606201171875	2.556216064453125	1.407236389160156	0.2913447265625	2.47823388671875	1.385542083740234	0.19244091796875	2.92434521484375	1.53186376953125	0.43390771484375	3.052217041015625	1.5179365234375	0.398704345703125	3.102038818359375	1.24101708984375	0.35013427734375	2.88815966796875	1.268455627441406	0.248994873046875	2.807385009765625	1.333133453369141	0.2675994873046875
149	4.933333999999999	2.90324658203125	1.028825729370117	0.4611439208984375	2.88861328125	1.207891387939453	0.4370582275390625	2.8768818359375	1.351012237548828	0.4175753173828125	2.89554345703125	1.568576782226562	0.4488433837890625	2.860306640625	1.5340048828125	0.4554278564453125	2.7238466796875	1.487421844482422	0.4729093017578125	2.631721435546875	1.222231109619141	0.4680552978515625	2.54250830078125	1.336961181640625	0.2825458984375	2.46472412109375	1.376532928466797	0.2383177490234375	2.5490517578125	1.417230224609375	0.2956431884765625	2.4790166015625	1.390752197265625	0.1921376953125	2.92515380859375	1.530912353515625	0.4339644775390625	3.052990234375	1.520776245117188	0.3964168701171875	3.10941796875	1.243916534423828	0.3515545654296875	2.8927763671875	1.270582672119141	0.25508642578125	2.808933837890625	1.332980926513672	0.2682945556640625
150	4.966667	2.90523876953125	1.026686149597168	0.46539990234375	2.89153857421875	1.205786056518555	0.441014892578125	2.88055615234375	1.348934020996094	0.42129052734375	2.899474609375	1.566455444335938	0.45271240234375	2.864032470703125	1.532002380371094	0.458802490234375	2.72718017578125	1.485876953125	0.474322509765625	2.63426123046875	1.220986709594726	0.4682548828125	2.54813720703125	1.335919006347656	0.2814140625	2.471140625	1.375734375	0.236040283203125	2.5547587890625	1.416187744140625	0.29456591796875	2.48615966796875	1.389885498046875	0.1900650634765625	2.92917431640625	1.528685668945313	0.438284912109375	3.057509765625	1.518110168457031	0.402603271484375	3.11367333984375	1.241040054321289	0.3587099609375	2.898545166015625	1.26836328125	0.25908740234375	2.8147236328125	1.331044799804687	0.2710302734375
151	5.000000000000001	2.90468310546875	1.024396713256836	0.4658438720703125	2.891869384765625	1.203697708129883	0.4414459228515625	2.88206640625	1.347475158691406	0.4251864013671875	2.899173583984375	1.565625061035156	0.4543675537109375	2.864177001953125	1.530831787109375	0.4613414306640625	2.727692626953125	1.486029357910156	0.4835528564453125	2.6383017578125	1.220635360717773	0.4605125732421875	2.55368701171875	1.342356384277344	0.2770904541015625	2.471202392578125	1.375797180175781	0.236287353515625	2.550857421875	1.427620361328125	0.2914349365234375	2.487117919921875	1.39519140625	0.1891309814453125	2.929062744140625	1.528011901855469	0.4397926025390625	3.057214599609375	1.519044006347656	0.4026656494140625	3.115567626953125	1.24160075378418	0.3627728271484375	2.899222900390625	1.27155712890625	0.2661602783203125	2.812406494140625	1.330929992675781	0.2733792724609375
152	5.033334000000001	2.9067099609375	1.025664855957031	0.462529296875	2.89380859375	1.20498078918457	0.438273193359375	2.88396484375	1.348770263671875	0.4221298828125	2.9014716796875	1.566903686523438	0.451216552734375	2.86651416015625	1.532131286621094	0.4584873046875	2.73019970703125	1.48740673828125	0.481878662109375	2.64046337890625	1.222063980102539	0.459564208984375	2.5543251953125	1.343873107910156	0.27690771484375	2.47151611328125	1.377389282226563	0.2368277587890625	2.55179443359375	1.428928588867187	0.2913359375	2.48709619140625	1.39682470703125	0.1895301513671875	2.931207763671875	1.529274047851563	0.43637109375	3.05903271484375	1.5202548828125	0.398140625	3.11695703125	1.242796432495117	0.357709716796875	2.899798095703125	1.272830383300781	0.262959228515625	2.813085205078125	1.332259155273438	0.270939697265625
153	5.066667	2.9118427734375	1.023426780700684	0.4666221923828125	2.9008642578125	1.202865264892578	0.4425740966796875	2.892573974609375	1.346804382324219	0.4271461181640625	2.90883056640625	1.565304992675781	0.4537933349609375	2.87382421875	1.530528686523438	0.4607403564453125	2.7374453125	1.485279296875	0.4825267333984375	2.641109130859375	1.222436813354492	0.4588284912109375	2.56412548828125	1.346978149414062	0.2739952392578125	2.478216552734375	1.378800842285156	0.2394913330078125	2.56348388671875	1.4238359375	0.2921126708984375	2.498306884765625	1.402590942382812	0.1898656005859375	2.938984619140625	1.527585815429688	0.4400931396484375	3.067953125	1.518925048828125	0.4059222412109375	3.1233818359375	1.241216934204102	0.3641009521484375	2.90661572265625	1.265638549804688	0.2669771728515625	2.822475341796875	1.327947387695313	0.2791622314453125
154	5.100000000000001	2.91175634765625	1.023398025512695	0.466894775390625	2.90076611328125	1.202844573974609	0.442876220703125	2.892458984375	1.346783843994141	0.427422607421875	2.90875732421875	1.565302612304687	0.4539453125	2.87373828125	1.530537902832031	0.46089892578125	2.737357177734375	1.485260375976563	0.482637451171875	2.64132958984375	1.222273101806641	0.459205810546875	2.56437841796875	1.346466979980469	0.274117431640625	2.47849267578125	1.377916931152344	0.239208984375	2.56364794921875	1.422874603271484	0.292083984375	2.49864111328125	1.401678314208984	0.1896240234375	2.93890869140625	1.527566833496094	0.440280517578125	3.067892578125	1.518820190429687	0.406175537109375	3.1230576171875	1.241034393310547	0.3644697265625	2.90641943359375	1.265720397949219	0.267113037109375	2.822414306640625	1.328282836914062	0.278952392578125
155	5.133334000000001	2.91125634765625	1.02379093170166	0.463726318359375	2.90033837890625	1.203253570556641	0.43979833984375	2.8921240234375	1.347204437255859	0.4244072265625	2.90900634765625	1.565699951171875	0.45075	2.8739970703125	1.53099169921875	0.458024658203125	2.737750244140625	1.485923828125	0.48100341796875	2.64114111328125	1.223067474365234	0.45852197265625	2.56268408203125	1.347289581298828	0.27408642578125	2.47652197265625	1.378778137207031	0.239901123046875	2.5621806640625	1.423653747558594	0.2920263671875	2.496240478515625	1.402497741699219	0.1901392822265625	2.9389736328125	1.527914855957031	0.436818603515625	3.0676298828125	1.518958862304687	0.40155078125	3.1219697265625	1.241080627441406	0.35938427734375	2.9045	1.266113555908203	0.2639910888671875	2.82071875	1.328828216552734	0.276584228515625
156	5.166666999999999	2.9115244140625	1.02339900970459	0.460591796875	2.9015244140625	1.201650329589844	0.435453369140625	2.894109375	1.344713165283203	0.419546142578125	2.909842529296875	1.561723022460938	0.447764404296875	2.875247314453125	1.526972778320312	0.45477490234375	2.73996923828125	1.482008270263672	0.478183837890625	2.647177734375	1.218923248291016	0.46533251953125	2.56364306640625	1.334148773193359	0.279097412109375	2.4812265625	1.372516235351563	0.244384033203125	2.57173291015625	1.411633941650391	0.29131396484375	2.501373291015625	1.391508850097656	0.1936248779296875	2.939780517578125	1.524455810546875	0.4334609375	3.0681044921875	1.51858251953125	0.3993837890625	3.1231455078125	1.242012359619141	0.361340087890625	2.906931396484375	1.268625274658203	0.2670987548828125	2.82876025390625	1.335447662353516	0.28715625
157	5.2	2.912099609375	1.024961975097656	0.45489990234375	2.902524658203125	1.203111389160156	0.429072509765625	2.8954423828125	1.346099243164062	0.412544677734375	2.9116611328125	1.563178588867188	0.439682861328125	2.876996337890625	1.528545043945313	0.446873291015625	2.7416689453125	1.483901580810547	0.470480224609375	2.6488046875	1.220822998046875	0.458987548828125	2.5654521484375	1.335022430419922	0.2720830078125	2.48306298828125	1.372286285400391	0.236163330078125	2.572755126953125	1.412255035400391	0.28389599609375	2.50386181640625	1.390953552246094	0.185378662109375	2.941507568359375	1.525780639648437	0.425556396484375	3.069760009765625	1.51952294921875	0.391353515625	3.1243505859375	1.242753509521484	0.354439208984375	2.907942138671875	1.269353851318359	0.2607293701171875	2.8299951171875	1.336531188964844	0.2803896484375
158	5.233334	2.913958984375	1.022151527404785	0.4599345703125	2.9055419921875	1.200382781982422	0.434295654296875	2.89934228515625	1.343424438476563	0.417904296875	2.91635302734375	1.560381286621094	0.44549560546875	2.881443115234375	1.525912841796875	0.452275390625	2.7456640625	1.481892944335937	0.474394775390625	2.6517236328125	1.219262145996094	0.461619873046875	2.5708916015625	1.334040588378906	0.273970458984375	2.4890234375	1.371540649414063	0.237123779296875	2.57825341796875	1.411160247802734	0.28599462890625	2.51044580078125	1.390224548339844	0.1866246337890625	2.94616015625	1.522853576660156	0.43163623046875	3.07472900390625	1.516016357421875	0.398770751953125	3.1283466796875	1.239042236328125	0.36201123046875	2.9130751953125	1.266859741210937	0.266073974609375	2.83527978515625	1.334430267333985	0.284959228515625
159	5.266667000000001	2.915434814453125	1.019920883178711	0.46060302734375	2.906310546875	1.197251678466797	0.433152587890625	2.8993984375	1.339540344238281	0.4147421875	2.917935546875	1.555873779296875	0.440507080078125	2.882793212890625	1.521870361328125	0.4472568359375	2.746014404296875	1.481932373046875	0.467840087890625	2.652353759765625	1.219961730957031	0.46047021484375	2.5730126953125	1.332884582519531	0.272013671875	2.4929541015625	1.370529937744141	0.232287841796875	2.582552734375	1.414311065673828	0.27585107421875	2.51460546875	1.383646362304688	0.18047802734375	2.9474482421875	1.518101745605469	0.42728173828125	3.07669970703125	1.517269714355469	0.398379638671875	3.1310947265625	1.241090148925781	0.36403173828125	2.91279443359375	1.264503875732422	0.276000244140625	2.843037109375	1.339049041748047	0.297909912109375
160	5.3	2.921609375	1.015016288757324	0.454723388671875	2.9109482421875	1.193175384521484	0.429027587890625	2.902632568359375	1.335869140625	0.410314453125	2.916690673828125	1.553525512695312	0.434370849609375	2.8819140625	1.518820251464844	0.440725830078125	2.7439892578125	1.479468933105469	0.458162353515625	2.647571044921875	1.217417327880859	0.45156689453125	2.56520458984375	1.340856475830078	0.2700938720703125	2.4843818359375	1.370158355712891	0.22447314453125	2.569031494140625	1.422607513427734	0.2693160400390625	2.5166748046875	1.38431884765625	0.1710799560546875	2.9472802734375	1.516046142578125	0.42212451171875	3.077891845703125	1.515552124023438	0.3974638671875	3.13353271484375	1.241514801025391	0.34456494140625	2.907661376953125	1.270334686279297	0.277440185546875	2.86488916015625	1.354793823242187	0.322368408203125
161	5.333334	2.92501513671875	1.009337554931641	0.4522530517578125	2.91558251953125	1.187893859863281	0.4268953857421875	2.908013671875	1.33060009765625	0.4063482666015625	2.92385302734375	1.548563537597656	0.4295723876953125	2.888763671875	1.514104858398437	0.4361385498046875	2.7502509765625	1.474959167480469	0.4510323486328125	2.65025146484375	1.213758773803711	0.4460648193359375	2.57565673828125	1.339246765136719	0.262187744140625	2.49065771484375	1.367451110839844	0.223705322265625	2.583252685546875	1.412122497558594	0.2610496826171875	2.5176494140625	1.379575805664063	0.166815673828125	2.95416943359375	1.510740173339844	0.4173931884765625	3.0842880859375	1.514880493164062	0.3895738525390625	3.13697607421875	1.239246047973633	0.3396868896484375	2.90841552734375	1.264641418457031	0.2793372802734375	2.87688330078125	1.355680236816406	0.3209622802734375
162	5.366667000000001	2.929216796875	1.00640535736084	0.4537408447265625	2.91969921875	1.184650741577149	0.4256741943359375	2.91206103515625	1.327098663330078	0.4029276123046875	2.92837060546875	1.545093994140625	0.4266488037109375	2.8930537109375	1.510734954833984	0.4326993408203125	2.753706298828125	1.474665924072266	0.4483184814453125	2.65531640625	1.212700714111328	0.4429471435546875	2.579335693359375	1.331993988037109	0.2553880615234375	2.4950263671875	1.364706390380859	0.2188740234375	2.580845703125	1.420111785888672	0.2581458740234375	2.52302783203125	1.381892486572266	0.163730224609375	2.95873095703125	1.507156158447266	0.4148277587890625	3.09013671875	1.511147918701172	0.3934329833984375	3.13967529296875	1.236569183349609	0.3344444580078125	2.9109296875	1.266371826171875	0.2763446044921875	2.88102783203125	1.356527252197266	0.3211202392578125
163	5.399999999999999	2.9303515625	1.004042816162109	0.454529052734375	2.922798828125	1.18220231628418	0.424851806640625	2.9169345703125	1.324952026367187	0.403085693359375	2.9317587890625	1.543177917480469	0.426562744140625	2.89643994140625	1.508668273925781	0.431880859375	2.757037353515625	1.473464538574219	0.44945263671875	2.65864453125	1.211390121459961	0.443104248046875	2.58000732421875	1.329743530273438	0.2559150390625	2.5001572265625	1.360807250976563	0.2092353515625	2.58278759765625	1.419670349121094	0.250404296875	2.533107177734375	1.373441162109375	0.15569873046875	2.962564453125	1.505321838378906	0.41556689453125	3.09430322265625	1.506113708496094	0.395537841796875	3.1405361328125	1.232593887329102	0.32884033203125	2.91282666015625	1.268850158691406	0.269915771484375	2.88504833984375	1.35833984375	0.317420166015625
164	5.433333999999999	2.93823583984375	1.003025680541992	0.447960205078125	2.93089208984375	1.181089477539063	0.417662353515625	2.9252080078125	1.323769653320312	0.39539794921875	2.94063916015625	1.542048706054687	0.41797216796875	2.90527783203125	1.507635986328125	0.423626220703125	2.765905517578125	1.472800964355469	0.442146240234375	2.6669130859375	1.210919189453125	0.437353271484375	2.58743359375	1.328745758056641	0.2501875	2.5073779296875	1.359809448242188	0.203861083984375	2.590375244140625	1.418645324707031	0.2443248291015625	2.540040283203125	1.372173156738281	0.150085693359375	2.9712978515625	1.504085144042969	0.4069375	3.10291845703125	1.50451611328125	0.3861337890625	3.14817041015625	1.230649963378906	0.32018896484375	2.92019775390625	1.267181762695313	0.26246435546875	2.8928916015625	1.356908050537109	0.30979638671875
165	5.466667	2.938851318359375	1.002622619628906	0.44793017578125	2.931399658203125	1.180786849975586	0.4179267578125	2.92558642578125	1.323465270996094	0.39540380859375	2.940806396484375	1.541841064453125	0.4178291015625	2.9054814453125	1.507381561279297	0.423554931640625	2.766119140625	1.471825103759766	0.441093017578125	2.6684580078125	1.209468505859375	0.43198291015625	2.59115673828125	1.330968902587891	0.2461695556640625	2.5087138671875	1.361153472900391	0.203534423828125	2.595738525390625	1.4132001953125	0.2449180908203125	2.539181884765625	1.374698364257813	0.148703125	2.971501953125	1.503894134521484	0.406771484375	3.10311083984375	1.504136749267578	0.385637451171875	3.148912353515625	1.230387573242187	0.31921630859375	2.920736328125	1.270056243896484	0.2641298828125	2.89774853515625	1.361008697509765	0.31148583984375
166	5.500000000000001	2.939624267578125	1.003957992553711	0.453830322265625	2.929316162109375	1.182444778442383	0.423099365234375	2.921456298828125	1.325854034423828	0.402990234375	2.93553955078125	1.5452041015625	0.4234990234375	2.9002685546875	1.510504577636719	0.42948583984375	2.760369140625	1.473180541992188	0.442276123046875	2.667251220703125	1.208071685791016	0.4409951171875	2.587546875	1.331542938232422	0.256546630859375	2.5058232421875	1.364961090087891	0.2142230224609375	2.589882568359375	1.419320465087891	0.25950927734375	2.537529296875	1.382377197265625	0.1609876708984375	2.9665546875	1.507195739746094	0.4128232421875	3.09860107421875	1.508691650390625	0.39177099609375	3.1600009765625	1.235484558105469	0.332114013671875	2.931924072265625	1.274627777099609	0.273080810546875	2.9181748046875	1.370451385498047	0.31483056640625
167	5.533334000000001	2.9405048828125	1.000773300170898	0.4514962158203125	2.93210595703125	1.180241516113281	0.4193643798828125	2.92591162109375	1.324662017822266	0.3994967041015625	2.9396220703125	1.54547119140625	0.4191590576171875	2.90417724609375	1.510524200439453	0.4252254638671875	2.764372802734375	1.468962310791016	0.4359522705078125	2.664656005859375	1.204454772949219	0.4319307861328125	2.58343359375	1.329445617675781	0.2473189697265625	2.499851806640625	1.362040161132813	0.2066236572265625	2.587287109375	1.414377288818359	0.2494696044921875	2.53009765625	1.378531951904297	0.1517425537109375	2.9709296875	1.507236968994141	0.4086983642578125	3.10382373046875	1.503798980712891	0.3880015869140625	3.1691845703125	1.230838500976563	0.3232166748046875	2.9396142578125	1.276849578857422	0.2692142333984375	2.93208935546875	1.373862945556641	0.3114327392578125
168	5.566667	2.94046044921875	0.9957329406738281	0.447697998046875	2.93434619140625	1.174958343505859	0.413580810546875	2.9300537109375	1.319484008789062	0.393795654296875	2.9443388671875	1.540248657226563	0.413966064453125	2.9088720703125	1.505344757080078	0.42022119140625	2.768828369140625	1.465095306396484	0.43297412109375	2.669372314453125	1.200454772949219	0.428006591796875	2.59182373046875	1.328772918701172	0.244047119140625	2.507192138671875	1.359341400146484	0.20391259765625	2.59053564453125	1.417290649414062	0.247727294921875	2.536955322265625	1.378604431152344	0.149697021484375	2.9754951171875	1.501979461669922	0.403145263671875	3.10826416015625	1.500191375732422	0.381321533203125	3.17210205078125	1.225054077148438	0.32449951171875	2.9423896484375	1.269904510498047	0.269947021484375	2.9347314453125	1.368432312011719	0.30852197265625
169	5.600000000000001	2.94244580078125	0.9923595199584961	0.4470732421875	2.93699462890625	1.171509475708008	0.41237646484375	2.93328662109375	1.315994171142578	0.392095703125	2.94881298828125	1.536773559570312	0.411358642578125	2.91321142578125	1.502069366455078	0.4179755859375	2.77303759765625	1.462576507568359	0.4317587890625	2.6721953125	1.198413757324219	0.42826123046875	2.59416748046875	1.326570892333984	0.244368408203125	2.509469482421875	1.357485748291016	0.204621826171875	2.593440673828125	1.415027984619141	0.247791748046875	2.5390302734375	1.376408599853516	0.1501673583984375	2.97970751953125	1.498305328369141	0.400474365234375	3.11232666015625	1.495741180419922	0.3777685546875	3.17420947265625	1.220037689208984	0.321415771484375	2.944400390625	1.266034301757812	0.26815673828125	2.93753125	1.36474609375	0.306431640625
170	5.633334000000001	2.9417958984375	0.9931001739501953	0.4476318359375	2.9363798828125	1.172386001586914	0.4132177734375	2.93267138671875	1.316909759521484	0.3927626953125	2.94952734375	1.537689453125	0.41200830078125	2.91370556640625	1.503184234619141	0.418640869140625	2.773096435546875	1.464649078369141	0.43132568359375	2.67205322265625	1.200417938232422	0.429213134765625	2.596587158203125	1.326921752929688	0.242988525390625	2.511072265625	1.35702001953125	0.2042725830078125	2.600670166015625	1.408171630859375	0.244174560546875	2.5392529296875	1.372758422851563	0.14801904296875	2.9802021484375	1.499019989013672	0.401115234375	3.1128935546875	1.496908477783203	0.378443115234375	3.174951171875	1.221266754150391	0.3213486328125	2.9456064453125	1.260932220458984	0.26099951171875	2.93566748046875	1.359203308105469	0.299856689453125
171	5.666666999999999	2.94451416015625	0.9933469657897949	0.4459866943359375	2.93729833984375	1.172239227294922	0.4101209716796875	2.93217724609375	1.316564239501953	0.3888377685546875	2.95021484375	1.537069702148437	0.4094827880859375	2.91397265625	1.502826812744141	0.4150103759765625	2.772456298828125	1.466637786865234	0.4233660888671875	2.6754990234375	1.201092681884766	0.4322254638671875	2.5968046875	1.329568084716797	0.2487816162109375	2.51652587890625	1.357542999267578	0.198926025390625	2.5975693359375	1.409765777587891	0.2531033935546875	2.55169873046875	1.376225921630859	0.1478221435546875	2.980861328125	1.498216217041016	0.3992408447265625	3.1140615234375	1.493876007080078	0.3803841552734375	3.18284326171875	1.219754455566406	0.3240347900390625	2.95484033203125	1.254942901611328	0.2564869384765625	2.941982421875	1.35284912109375	0.2953387451171875
172	5.7	2.948595703125	0.994815185546875	0.44041455078125	2.941054443359375	1.174335037231445	0.4056630859375	2.9360849609375	1.319450317382812	0.38771044921875	2.954398193359375	1.540416442871094	0.408603515625	2.918380615234375	1.50598583984375	0.41533349609375	2.77728759765625	1.469427917480469	0.431445068359375	2.6722158203125	1.206253036499023	0.42404833984375	2.589657470703125	1.334405578613281	0.24138232421875	2.50754052734375	1.367660888671875	0.1977041015625	2.59572412109375	1.417927673339844	0.2422330322265625	2.53951123046875	1.382363403320312	0.143123779296875	2.98480712890625	1.501590698242187	0.397066162109375	3.117048095703125	1.494570861816406	0.371337890625	3.189120361328125	1.218895309448242	0.32407666015625	2.96057861328125	1.253556686401367	0.256141845703125	2.94813134765625	1.352747863769531	0.2924404296875
173	5.733334	2.969420654296875	0.9984775314331055	0.44239306640625	2.954333251953125	1.176563690185547	0.4051953125	2.943055908203125	1.320368194580078	0.38300341796875	2.955733642578125	1.540818603515625	0.407355224609375	2.920585693359375	1.505515350341797	0.413166748046875	2.78043115234375	1.465410858154297	0.42521484375	2.68817431640625	1.198119293212891	0.4264599609375	2.6061484375	1.322101776123047	0.241459228515625	2.523545654296875	1.359262847900391	0.2026728515625	2.611371337890625	1.412610168457031	0.2434864501953125	2.553740966796875	1.375435241699219	0.1476336669921875	2.98711865234375	1.503015411376953	0.395589111328125	3.1172568359375	1.491225128173828	0.363437744140625	3.210480224609375	1.220232147216797	0.3337080078125	2.983278564453125	1.246840301513672	0.2600064697265625	2.96716845703125	1.346834075927734	0.2915830078125
174	5.766667000000001	2.971125732421875	1.001057319641113	0.438718017578125	2.957060546875	1.179016998291016	0.402079833984375	2.9465029296875	1.322644958496094	0.3800634765625	2.959479736328125	1.542905517578125	0.402359619140625	2.924318603515625	1.507778869628906	0.408404052734375	2.785852783203125	1.463658264160156	0.422645751953125	2.69068408203125	1.197917663574219	0.42461181640625	2.61832421875	1.337031768798828	0.247015625	2.538198974609375	1.354216094970703	0.192615478515625	2.61939794921875	1.412280059814453	0.239708251953125	2.573404296875	1.3648359375	0.1394246826171875	2.990772705078125	1.505007507324219	0.39103955078125	3.120944580078125	1.493706909179688	0.35984375	3.219605712890625	1.224882232666016	0.33297802734375	2.991689453125	1.238602722167969	0.259323974609375	2.970442626953125	1.338472320556641	0.28744482421875
175	5.8	2.9711611328125	0.9978620223999023	0.440119384765625	2.9574609375	1.175880752563477	0.402806640625	2.94719482421875	1.319476379394531	0.379592529296875	2.96066552734375	1.540196228027344	0.398864990234375	2.9254677734375	1.505175476074219	0.405644775390625	2.78627001953125	1.462829711914063	0.419505126953125	2.693606201171875	1.196035995483399	0.427207275390625	2.61843701171875	1.322813537597656	0.2414415283203125	2.537328125	1.350168090820313	0.1928055419921875	2.621111572265625	1.402761779785156	0.24198876953125	2.5697685546875	1.371117858886719	0.1408885498046875	2.99184765625	1.502067687988281	0.387810791015625	3.1215263671875	1.490060852050781	0.35437548828125	3.22177099609375	1.220865310668945	0.33543994140625	2.99400244140625	1.231398666381836	0.260107421875	2.97189501953125	1.331985534667969	0.2852119140625
176	5.833334	2.97159228515625	0.997019775390625	0.4437750244140625	2.957810791015625	1.174139938354492	0.4024371337890625	2.9474501953125	1.31724755859375	0.3764237060546875	2.95974169921875	1.538006408691406	0.3960240478515625	2.924633056640625	1.502823608398438	0.4024146728515625	2.78521826171875	1.460437194824219	0.4137259521484375	2.691345947265625	1.194157821655274	0.4240906982421875	2.62274658203125	1.323740966796875	0.2377213134765625	2.543489013671875	1.347791442871094	0.1845030517578125	2.621659423828125	1.404492309570313	0.2381595458984375	2.57759130859375	1.372348815917969	0.1349603271484375	2.991204345703125	1.500027038574219	0.3852547607421875	3.12091064453125	1.485164184570313	0.3531021728515625	3.222802490234375	1.216824844360352	0.3310758056640625	2.9919541015625	1.230604690551758	0.2663983154296875	2.97643603515625	1.334661987304687	0.2793536376953125
177	5.866667000000001	2.96664111328125	1.005184036254883	0.4445679931640625	2.95030712890625	1.182278350830078	0.4024615478515625	2.937978515625	1.325355529785156	0.3755360107421875	2.94701025390625	1.5466064453125	0.3963062744140625	2.9123779296875	1.510796722412109	0.4025919189453125	2.77348681640625	1.465580230712891	0.4131004638671875	2.679076904296875	1.198777465820313	0.4196942138671875	2.6337255859375	1.344022583007813	0.2372081298828125	2.54390771484375	1.355082275390625	0.1979508056640625	2.630427490234375	1.412197845458984	0.2367464599609375	2.56647314453125	1.376167663574219	0.1409276123046875	2.97908154296875	1.509086456298828	0.3852574462890625	3.1084267578125	1.493600799560547	0.3509068603515625	3.21491015625	1.226190887451172	0.3320716552734375	2.9838310546875	1.240928344726562	0.2666671142578125	2.96957177734375	1.345650970458984	0.2771998291015625
178	5.899999999999999	2.96577392578125	1.005551445007324	0.44400244140625	2.951276123046875	1.182115493774414	0.40115966796875	2.940367919921875	1.324854675292969	0.3739833984375	2.9533447265625	1.545415710449219	0.393489013671875	2.918265625	1.510331176757812	0.400275390625	2.78021826171875	1.465099853515625	0.415313720703125	2.683140625	1.199998123168945	0.413989501953125	2.6173955078125	1.326140197753906	0.2244822998046875	2.53256005859375	1.353918518066406	0.1831407470703125	2.61748876953125	1.405373779296875	0.231366943359375	2.562590087890625	1.374625915527344	0.12969970703125	2.9845751953125	1.507402038574219	0.382348876953125	3.1135869140625	1.491145324707031	0.348538818359375	3.21034130859375	1.220732467651367	0.332273681640625	2.982869384765625	1.247653244018555	0.260792724609375	2.969677001953125	1.350507568359375	0.282396484375
179	5.933333999999999	2.95858203125	0.9988782196044922	0.441146728515625	2.94497705078125	1.175664596557617	0.39730322265625	2.93442138671875	1.318217163085937	0.36748828125	2.9451943359375	1.539846496582031	0.380453125	2.90995849609375	1.504668029785156	0.386700927734375	2.770931640625	1.459962890625	0.39629931640625	2.67992919921875	1.192290023803711	0.406831787109375	2.6326279296875	1.334843627929688	0.2229156494140625	2.54455517578125	1.350125732421875	0.1813427734375	2.627564453125	1.410403625488281	0.222741455078125	2.569335693359375	1.373358337402344	0.1260941162109375	2.977210205078125	1.501643981933594	0.372041015625	3.10909716796875	1.490446044921875	0.34738330078125	3.200984375	1.217680557250977	0.331445068359375	2.9777783203125	1.241025863647461	0.245104736328125	2.960409912109375	1.341806030273438	0.27354443359375
180	5.966667	2.948608154296875	1.001271286010742	0.4394703369140625	2.934878173828125	1.177980575561523	0.3946439208984375	2.9238935546875	1.319210632324219	0.3586507568359375	2.935735595703125	1.540804016113281	0.3745767822265625	2.900204345703125	1.505714172363281	0.3799730224609375	2.75995849609375	1.463631225585937	0.3844383544921875	2.66876806640625	1.195606430053711	0.3907769775390625	2.597350341796875	1.331114074707031	0.209039794921875	2.51803271484375	1.361519592285156	0.15882666015625	2.59772900390625	1.418564758300781	0.2103577880859375	2.54445166015625	1.378767517089844	0.109018798828125	2.967668701171875	1.502495910644531	0.3660418701171875	3.100701171875	1.49583447265625	0.3455482177734375	3.1894150390625	1.222649032592773	0.3180572509765625	2.96563720703125	1.241317245483399	0.231423828125	2.94594921875	1.341022521972656	0.2624039306640625
181	6.000000000000001	2.9349541015625	0.9973275146484375	0.442218017578125	2.9239140625	1.174677368164063	0.395936279296875	2.91491845703125	1.315644134521484	0.355978515625	2.92977685546875	1.538328674316406	0.36701416015625	2.89358984375	1.503703002929687	0.373060546875	2.752400146484375	1.462492126464844	0.37691455078125	2.658546875	1.194223266601562	0.387817626953125	2.5963271484375	1.334675201416016	0.2050943603515625	2.51832861328125	1.367755920410156	0.1536708984375	2.59442919921875	1.424058227539063	0.2120416259765625	2.5403125	1.383343292236328	0.10619287109375	2.9613583984375	1.499238891601562	0.35945947265625	3.094726318359375	1.486242004394531	0.340351318359375	3.18033154296875	1.210626953125	0.31402001953125	2.954712890625	1.235407501220703	0.230833251953125	2.937152099609375	1.336557769775391	0.259947509765625
182	6.033334000000001	2.9142724609375	0.9941192932128906	0.44748779296875	2.905825927734375	1.170892639160156	0.399576904296875	2.8989921875	1.309673370361328	0.3529111328125	2.91628125	1.53208642578125	0.356726318359375	2.879435546875	1.498181457519531	0.36222119140625	2.738325439453125	1.457353149414063	0.360310302734375	2.6315634765625	1.194364288330078	0.36986181640625	2.56044189453125	1.336674194335937	0.1923670654296875	2.4923818359375	1.385002502441406	0.139214599609375	2.54560546875	1.452808227539063	0.209221435546875	2.5122548828125	1.405378234863281	0.09958386230468751	2.94761279296875	1.492439575195313	0.352121337890625	3.08181298828125	1.48074658203125	0.34118505859375	3.163904296875	1.206257568359375	0.30056591796875	2.937056640625	1.241546447753906	0.226018798828125	2.922766845703125	1.341918670654297	0.258796630859375
183	6.066667	2.895896484375	0.996702651977539	0.4406845703125	2.8828115234375	1.173575103759766	0.39443505859375	2.87190673828125	1.312927551269531	0.350472900390625	2.8896005859375	1.53507275390625	0.3411123046875	2.85291064453125	1.501659973144531	0.34966455078125	2.711241455078125	1.463332275390625	0.355120849609375	2.589995849609375	1.206627624511719	0.3568974609375	2.53650537109375	1.367139739990234	0.1891083984375	2.461767822265625	1.407544616699219	0.13842919921875	2.51892724609375	1.471959838867188	0.208478271484375	2.48448046875	1.431873657226562	0.09722216796875	2.920709716796875	1.495143798828125	0.3377958984375	3.05344091796875	1.480598205566406	0.3171748046875	3.13372900390625	1.204117645263672	0.28903515625	2.90798486328125	1.238289489746094	0.210952880859375	2.89515283203125	1.3396357421875	0.24112255859375
184	6.100000000000001	2.878421875	0.9994737396240234	0.4313026123046875	2.86223828125	1.174121932983399	0.3806820068359375	2.848546875	1.312439270019531	0.3361795654296875	2.86434765625	1.533450012207031	0.3201414794921875	2.828740234375	1.500288330078125	0.3323028564453125	2.68894970703125	1.460059509277344	0.3477073974609375	2.54139990234375	1.219007400512695	0.3567322998046875	2.51645263671875	1.392721557617187	0.1969610595703125	2.4439345703125	1.430109924316406	0.141716552734375	2.510611083984375	1.49367138671875	0.2028670654296875	2.4672802734375	1.445946594238281	0.097131591796875	2.895164794921875	1.49369775390625	0.3153841552734375	3.01972119140625	1.469891235351563	0.2703526611328125	3.13710595703125	1.206781295776367	0.2677943115234375	2.90385888671875	1.231000869750976	0.21516064453125	2.890919921875	1.335103576660156	0.2309945068359375
185	6.133334000000001	2.8301025390625	1.014853149414062	0.4196268310546875	2.813634765625	1.187510360717773	0.3704696044921875	2.79704296875	1.321433044433594	0.3198758544921875	2.81721728515625	1.539767150878906	0.3128458251953125	2.78232666015625	1.507307250976563	0.3263370361328125	2.64466357421875	1.472721923828125	0.3531307373046875	2.469892822265625	1.255350631713867	0.3398465576171875	2.4521806640625	1.412407165527344	0.1667982177734375	2.410357421875	1.488869506835937	0.123535400390625	2.473657958984375	1.560774658203125	0.1759190673828125	2.45697216796875	1.507346130371094	0.0901988525390625	2.846046142578125	1.500085205078125	0.3037139892578125	2.959948486328125	1.469514404296875	0.2424727783203125	3.09431591796875	1.218726608276367	0.2431998291015625	2.85907421875	1.241396041870117	0.2214493408203125	2.82181787109375	1.338870666503906	0.2121514892578125
186	6.166666999999999	2.747248291015625	1.021702865600586	0.3845594482421875	2.738135498046875	1.193468841552734	0.3421729736328125	2.727587158203125	1.329017456054687	0.3025120849609375	2.76923779296875	1.540536254882813	0.3021778564453125	2.73429638671875	1.511441314697266	0.3195389404296875	2.59913818359375	1.485932952880859	0.3546248779296875	2.387272705078125	1.315224365234375	0.3190157470703125	2.434254150390625	1.476595611572266	0.1615550537109375	2.41277783203125	1.559077819824219	0.118218994140625	2.4350927734375	1.647042297363281	0.0609769287109375	2.45435498046875	1.571435546875	0.07183447265625	2.79132470703125	1.499555938720703	0.2867979736328125	2.879549072265625	1.458545501708984	0.1996912841796875	2.969560546875	1.198084548950195	0.1524632568359375	2.7461005859375	1.258098388671875	0.1817425537109375	2.7544384765625	1.359451232910156	0.1977838134765625
187	6.2	2.68136669921875	0.9765458221435547	0.3754989013671875	2.666338623046875	1.149529266357422	0.3398692626953125	2.6666357421875	1.29050650024414	0.3255286865234375	2.70196923828125	1.502656280517578	0.3090511474609375	2.6711328125	1.473733062744141	0.3332188720703125	2.54740087890625	1.482957366943359	0.4023377685546875	2.315431396484375	1.352203521728516	0.3354412841796875	2.40196728515625	1.490801116943359	0.172948486328125	2.398500244140625	1.57049658203125	0.120133056640625	2.479708251953125	1.640493286132813	0.1257052001953125	2.47220703125	1.591744873046875	0.1201026611328125	2.722337890625	1.461402709960937	0.2920301513671875	2.79157666015625	1.421580261230469	0.1886259765625	2.872892578125	1.157668304443359	0.1439180908203125	2.66237841796875	1.254785354614258	0.1704993896484375	2.6914482421875	1.350341430664062	0.195701904296875
188	6.233334	2.62118603515625	0.981958984375	0.31130029296875	2.61198828125	1.159477691650391	0.2779820556640625	2.61210400390625	1.302697662353516	0.25817822265625	2.66090478515625	1.517301574707031	0.258151611328125	2.6393798828125	1.485217468261719	0.28939404296875	2.546697265625	1.512314086914063	0.397447021484375	2.297977294921875	1.422388458251953	0.3051114501953125	2.4131162109375	1.528023803710937	0.1294288330078125	2.466433837890625	1.600591613769531	0.0917523193359375	2.566443603515625	1.645116821289062	0.09545629882812499	2.498292724609375	1.605029296875	0.0671708984375	2.668124267578125	1.478052917480469	0.2279423828125	2.66619677734375	1.432171752929688	0.102787109375	2.590939697265625	1.197396820068359	-0.0410477294921875	2.50924951171875	1.360296813964844	0.1121805419921875	2.5814345703125	1.423319396972656	0.1553548583984375
189	6.266667000000001	2.601266845703125	0.9766502838134765	0.3170792236328125	2.5755244140625	1.157986221313477	0.2805401611328125	2.553818359375	1.302596008300781	0.2503770751953125	2.597642578125	1.525513366699219	0.2568218994140625	2.57994580078125	1.49008056640625	0.2894432373046875	2.50721240234375	1.515346252441406	0.4177647705078125	2.28300146484375	1.419293273925781	0.2622308349609375	2.442271728515625	1.525225402832031	0.1126844482421875	2.483791015625	1.590471313476562	0.04802734375	2.562058837890625	1.644403381347656	-0.0132979736328125	2.47165625	1.599027038574219	0.0114415283203125	2.6028525390625	1.486864013671875	0.2229000244140625	2.59622705078125	1.450597625732422	0.0902569580078125	2.435303955078125	1.252198883056641	-0.05679931640625	2.470672607421875	1.405329345703125	0.1322901611328125	2.557638427734375	1.456586730957031	0.1721654052734375
190	6.3	2.5368740234375	0.9452407417297364	0.2874356689453125	2.5088125	1.125465301513672	0.2571036376953125	2.48481103515625	1.269089263916016	0.2316746826171875	2.5260966796875	1.490158996582031	0.2389481201171875	2.507810302734375	1.455001892089844	0.2707313232421875	2.425548095703125	1.472258544921875	0.3927379150390625	2.215419677734375	1.38192578125	0.22036376953125	2.39051708984375	1.492956604003906	0.098725341796875	2.44984375	1.558252868652344	0.0520718994140625	2.545802978515625	1.60235107421875	0.0148089599609375	2.46101220703125	1.558263000488281	0.0128353271484375	2.532690185546875	1.451867126464844	0.2056485595703125	2.525796142578125	1.427893615722656	0.07165234375	2.2975302734375	1.290716583251953	-0.0476668701171875	2.34225830078125	1.445842834472656	0.1345155029296875	2.4446875	1.465335815429687	0.160493896484375
191	6.333334	2.474586669921875	0.9003421325683594	0.2810252685546875	2.43309716796875	1.075994247436523	0.246406982421875	2.41109375	1.21956266784668	0.2242855224609375	2.4652607421875	1.436471740722656	0.218697509765625	2.452603271484375	1.402762268066406	0.25409130859375	2.399499267578125	1.431257507324219	0.388449462890625	2.16804931640625	1.340134094238281	0.25003369140625	2.3267998046875	1.448162048339844	0.1078719482421875	2.41004248046875	1.491931457519531	0.0763466796875	2.49920654296875	1.5445146484375	0.035432373046875	2.42315380859375	1.503143432617188	0.0419903564453125	2.46207861328125	1.397997253417969	0.185585205078125	2.421998779296875	1.382096801757813	0.05716162109375	2.143433349609375	1.301361572265625	0.060235107421875	2.33876611328125	1.438825805664063	0.0987664794921875	2.420447021484375	1.492223266601562	0.055367431640625
192	6.366667000000001	2.41864697265625	0.8897192840576171	0.2450511474609375	2.38787744140625	1.064659355163574	0.2130892333984375	2.373256591796875	1.207042205810547	0.1948927001953125	2.423493896484375	1.420081390380859	0.2129656982421875	2.40582470703125	1.384618591308594	0.2427784423828125	2.341815185546875	1.406611175537109	0.3705755615234375	2.145132568359375	1.35611474609375	0.1784410400390625	2.34281787109375	1.441476379394531	0.08524523925781249	2.4264267578125	1.489671234130859	0.07198583984375	2.51917822265625	1.543936767578125	0.051960205078125	2.442419921875	1.496969451904297	0.0342469482421875	2.426490478515625	1.384625701904297	0.1779124755859375	2.397511474609375	1.374527130126953	0.0484619140625	2.138611083984375	1.287231414794922	-0.032065185546875	2.091785888671875	1.419683654785156	0.1595543212890625	2.1923916015625	1.391286834716797	0.1680950927734375
193	6.399999999999999	2.39690869140625	0.9057831420898438	0.2415087890625	2.3805068359375	1.082129333496094	0.214102783203125	2.37218603515625	1.224144897460937	0.1970810546875	2.42328076171875	1.434025787353516	0.227127197265625	2.40310302734375	1.397970642089844	0.253907958984375	2.3147421875	1.398999359130859	0.367100830078125	2.262029541015625	1.218133331298828	0.163216552734375	2.412368408203125	1.351754180908203	0.0456259765625	2.46131884765625	1.425861938476563	0.083947265625	2.525685546875	1.505797088623047	0.1192919921875	2.4799716796875	1.460917297363281	0.078555908203125	2.428421875	1.400151824951172	0.19126416015625	2.40681591796875	1.382738220214844	0.0621044921875	2.154251220703125	1.354104248046875	-0.06196875	2.040802124023438	1.409432067871094	0.13736767578125	2.005770141601563	1.364698791503906	0.2246552734375
194	6.433333999999999	2.364687255859375	0.880977783203125	0.227031005859375	2.354377197265625	1.059589614868164	0.202634765625	2.3442939453125	1.201977111816406	0.181144775390625	2.39040673828125	1.413382720947266	0.2194033203125	2.3688056640625	1.376196228027344	0.244132568359375	2.269530029296875	1.378826171875	0.349348388671875	2.240014892578125	1.196266876220703	0.139526123046875	2.41006103515625	1.323851654052734	0.039972900390625	2.458846435546875	1.39950048828125	0.077326904296875	2.518010009765625	1.481035491943359	0.11989208984375	2.47176123046875	1.4393037109375	0.079561767578125	2.398576171875	1.380138031005859	0.1829990234375	2.384998779296875	1.366684600830078	0.051276611328125	2.133195556640625	1.347038452148438	-0.080714111328125	1.98567333984375	1.366625579833984	0.10465576171875	1.976675048828125	1.36130615234375	0.209069091796875
195	6.466667	2.357482666015625	0.8775704803466797	0.218721923828125	2.342708984375	1.053990539550781	0.194083740234375	2.32663427734375	1.193885025024414	0.169780517578125	2.36032763671875	1.405639923095703	0.2063603515625	2.340671630859375	1.367916900634766	0.23089990234375	2.243369873046875	1.368703979492187	0.33599365234375	2.223109375	1.176894821166992	0.137364501953125	2.37991650390625	1.306718994140625	0.02531201171875	2.438353271484375	1.377618347167969	0.054738525390625	2.498634765625	1.452899108886719	0.103921630859375	2.446759521484375	1.419547027587891	0.070334228515625	2.37065380859375	1.372928466796875	0.170717041015625	2.35989697265625	1.365577850341797	0.039603271484375	2.109612548828125	1.339574768066406	-0.087927490234375	1.9643505859375	1.356689819335938	0.09641015625	1.961733520507813	1.350581665039063	0.200074462890625
196	6.500000000000001	2.3439931640625	0.8663706359863281	0.23515185546875	2.314631591796875	1.040737236022949	0.2066556396484375	2.286568603515625	1.178924163818359	0.1817852783203125	2.32503466796875	1.3933544921875	0.1884053955078125	2.314931640625	1.357861877441406	0.2209549560546875	2.2543056640625	1.374575378417969	0.3499534912109375	2.181899169921875	1.150927703857422	0.202636962890625	2.2550263671875	1.271016967773438	0.0170384521484375	2.316796630859375	1.343063049316406	0.03544384765625	2.40347021484375	1.408237487792969	0.0381156005859375	2.336362060546875	1.379298828125	0.0282529296875	2.324462890625	1.357607971191406	0.154071533203125	2.27534814453125	1.340074951171875	0.03278369140625	1.994407470703125	1.309867126464844	0.024866455078125	2.187665771484375	1.418345642089844	0.10536962890625	2.264908203125	1.453078674316406	0.04486279296875
197	6.533334000000001	2.30746435546875	0.8485772094726562	0.221954345703125	2.2875390625	1.025035339355469	0.1953658447265625	2.264147216796875	1.164631484985352	0.1714500732421875	2.30768115234375	1.378486511230469	0.1822620849609375	2.2988134765625	1.342085754394531	0.21435546875	2.251547119140625	1.342801330566406	0.3502445068359375	2.144173583984375	1.135456008911133	0.1991334228515625	2.20553076171875	1.264043151855469	0.0142200927734375	2.2857158203125	1.318468444824219	0.0151483154296875	2.37602392578125	1.37836279296875	0.024332763671875	2.30827685546875	1.358005981445312	0.0170430908203125	2.30421630859375	1.343784423828125	0.14686083984375	2.2518720703125	1.32847802734375	0.026257568359375	1.969124267578125	1.30970166015625	0.029627197265625	2.17908251953125	1.403370727539063	0.08462060546875	2.259904052734375	1.433207763671875	0.02574169921875
198	6.566667	2.2907060546875	0.8415808105468749	0.2073516845703125	2.27515771484375	1.017971817016602	0.1804014892578125	2.255298828125	1.157754669189453	0.15651416015625	2.303130859375	1.370174987792969	0.166486328125	2.2943935546875	1.333983703613281	0.1986644287109375	2.25725390625	1.333677856445312	0.3372955322265625	2.128363525390625	1.132034622192383	0.196938720703125	2.17094482421875	1.252904190063477	0.0025164794921875	2.2537802734375	1.302746704101563	0.0021717529296875	2.34948779296875	1.353821899414063	0.001912109375	2.24046337890625	1.279316375732422	0.0989974365234375	2.298108154296875	1.335698364257813	0.1312247314453125	2.24403955078125	1.321214782714844	0.011644287109375	1.963804809570312	1.329631591796875	0.0478426513671875	2.186820556640625	1.402949523925781	0.07003515624999999	2.26793896484375	1.426152954101563	0.009071166992187501
199	6.600000000000001	2.27935205078125	0.8339332122802734	0.2007427978515625	2.266791015625	1.010616714477539	0.1743641357421875	2.24922900390625	1.15078971862793	0.1511224365234375	2.3015986328125	1.362140441894531	0.160150146484375	2.2929599609375	1.326078918457031	0.1924871826171875	2.259943115234375	1.326227661132813	0.3321319580078125	2.122471923828125	1.127438568115234	0.1960054931640625	2.15992138671875	1.246647186279297	-0.0004395751953125	2.24348779296875	1.295082275390625	-0.0041268310546875	2.3399052734375	1.344607727050781	-0.0080526123046875	2.224641357421875	1.2650830078125	0.0970823974609375	2.2949716796875	1.327845825195312	0.1249881591796875	2.237553955078125	1.314684265136719	0.0068499755859375	1.958798583984375	1.329261474609375	0.0512109375	2.18386376953125	1.397750122070313	0.0666942138671875	2.263699462890625	1.418985229492188	0.0033955078125
200	6.633334000000001	2.27487744140625	0.8398744201660157	0.1795048828125	2.281103515625	1.01671728515625	0.16442529296875	2.2836318359375	1.157937347412109	0.149997314453125	2.339453125	1.362975891113281	0.18936572265625	2.31930615234375	1.326313385009766	0.2144775390625	2.2436220703125	1.32953125	0.33494091796875	2.15236279296875	1.145827423095703	0.15164794921875	2.287601806640625	1.219427398681641	-0.0203974609375	2.35644091796875	1.281300048828125	0.00452392578125	2.43392431640625	1.348466644287109	0.037	2.30079541015625	1.284790557861328	0.082239501953125	2.342990966796875	1.331233703613281	0.152007568359375	2.3195224609375	1.330286743164062	0.0232197265625	2.07822265625	1.317042694091797	-0.1187694091796875	1.911357055664062	1.311867614746094	0.044917236328125	1.967296752929687	1.336390289306641	0.1281123046875
201	6.666666999999999	2.280110107421875	0.8304359130859376	0.17362744140625	2.29576904296875	1.007087493896484	0.157708984375	2.30483056640625	1.1482041015625	0.1413701171875	2.3678544921875	1.351283386230469	0.183054443359375	2.344589111328125	1.315664184570313	0.20720166015625	2.257771484375	1.316838775634766	0.32041357421875	2.026105712890625	1.211574890136719	0.214029541015625	2.14975439453125	1.259566833496094	0.02431298828125	2.2452705078125	1.261928955078125	0.013957763671875	2.34825390625	1.287465606689453	0.03325732421875	2.279349609375	1.284120574951172	0.05721533203125	2.372057373046875	1.319065490722656	0.146004638671875	2.358434814453125	1.318967529296875	0.015460205078125	2.12456396484375	1.313500640869141	-0.1402547607421875	1.962457885742187	1.340146759033203	0.0269619140625	1.979056396484375	1.335926818847656	0.1290126953125
202	6.7	2.281430419921875	0.8255043029785156	0.18193310546875	2.296868408203125	1.000988006591797	0.156754638671875	2.30729541015625	1.141112518310547	0.13449755859375	2.374611328125	1.340147216796875	0.186927001953125	2.349773193359375	1.304174255371094	0.208819091796875	2.2603671875	1.304793426513672	0.31989404296875	2.028452880859375	1.198037109375	0.215990966796875	2.099992431640625	1.269014404296875	0.007747314453125	2.19505908203125	1.268805297851562	-0.00594482421875	2.298513427734375	1.285875335693359	0.01899951171875	2.23192919921875	1.292603668212891	0.04463525390625	2.37892333984375	1.309532653808594	0.148591552734375	2.373772705078125	1.314152740478516	0.01759814453125	2.13976953125	1.309735076904297	-0.137650146484375	1.973731567382812	1.349561737060547	0.02275537109375	1.974936889648438	1.344261901855469	0.126029052734375
203	6.733334	2.2808388671875	0.8212724609374999	0.182239501953125	2.298536376953125	0.9976748046875	0.158436767578125	2.30989892578125	1.138501129150391	0.1363193359375	2.38254052734375	1.337388305664063	0.186836181640625	2.35819384765625	1.301406555175781	0.2098095703125	2.27576904296875	1.303839721679688	0.327044921875	2.045016845703125	1.196067321777344	0.217916748046875	2.07994873046875	1.270280181884766	0.00031103515625	2.170185302734375	1.261609832763672	-0.032911376953125	2.268171875	1.285683380126953	0.00654541015625	2.21237939453125	1.291169921875	0.0381796875	2.3846396484375	1.306800231933594	0.147967529296875	2.37385498046875	1.306435272216797	0.016551025390625	2.14077587890625	1.306422332763672	-0.142750244140625	1.987541748046875	1.368885894775391	0.02480712890625	1.955596435546875	1.352834594726563	0.12242138671875
204	6.766667000000001	2.2808720703125	0.8212626647949219	0.182284423828125	2.29857763671875	0.9976642456054687	0.1585048828125	2.30994970703125	1.138490264892578	0.136405517578125	2.382607177734375	1.337364166259766	0.186936767578125	2.358243408203125	1.301389892578125	0.209902099609375	2.27578125	1.303860748291016	0.327107421875	2.045022338867188	1.196092498779297	0.2180009765625	2.07979443359375	1.270154876708984	0.000322509765625	2.17000634765625	1.261467132568359	-0.032957763671875	2.26801708984375	1.285574249267578	0.006412841796875	2.212248046875	1.291079864501953	0.038081787109375	2.3847177734375	1.306772552490234	0.14807275390625	2.373967041015625	1.30635888671875	0.0166552734375	2.1409150390625	1.306273376464844	-0.142677001953125	1.987528198242188	1.368890045166016	0.024678466796875	1.9553828125	1.353113159179687	0.122269775390625
205	6.8	2.302945556640625	0.81511083984375	0.182007080078125	2.31627587890625	0.9914841918945313	0.155339111328125	2.324041259765625	1.132192962646484	0.131041015625	2.3946220703125	1.333082336425781	0.176263427734375	2.3718486328125	1.296959442138672	0.200587158203125	2.2938115234375	1.299422515869141	0.32078369140625	2.0612822265625	1.185798492431641	0.22185205078125	2.086395263671875	1.257585052490234	0.002092529296875	2.175447265625	1.250181427001953	-0.034460693359375	2.27437451171875	1.276688323974609	0.0008681640625	2.219736328125	1.281548919677734	0.034550537109375	2.395873291015625	1.302018096923828	0.137738525390625	2.380207763671875	1.299634979248047	0.006837158203125	2.141386474609375	1.292946075439453	-0.1435609130859375	1.993186889648437	1.354852874755859	0.028661376953125	1.9650390625	1.339772308349609	0.1275888671875
206	6.833334	2.320441650390625	0.8086865844726563	0.185456298828125	2.33145654296875	0.983468505859375	0.15089111328125	2.34106103515625	1.123288192749023	0.123989013671875	2.414990234375	1.322477874755859	0.169225341796875	2.393021484375	1.286215393066406	0.193875	2.31860595703125	1.291094055175781	0.315928955078125	2.0557421875	1.210189300537109	0.287485107421875	2.04200537109375	1.283859252929688	0.067849365234375	2.121110595703125	1.270639953613281	0.01445947265625	2.227659423828125	1.272691253662109	-0.003767333984375	2.178473876953125	1.292275695800781	0.031876953125	2.414349853515625	1.292091186523437	0.130278076171875	2.393404052734375	1.293791839599609	0.0003818359375	2.152064453125	1.297583648681641	-0.144921630859375	1.985267822265625	1.347260681152344	0.0129990234375	1.998135009765625	1.33644677734375	0.115367919921875
207	6.866667000000001	2.32925146484375	0.8089366455078125	0.18819677734375	2.34080712890625	0.9836134033203126	0.153301025390625	2.350880859375	1.123351470947266	0.126166259765625	2.4258115234375	1.322290222167969	0.170828857421875	2.40370947265625	1.28618994140625	0.195594970703125	2.3302080078125	1.292007049560547	0.318156494140625	2.06673779296875	1.211677612304688	0.29409814453125	2.048013427734375	1.283906494140625	0.07435864257812499	2.125892578125	1.270376129150391	0.019275634765625	2.232010498046875	1.272398468017578	-0.001300537109375	2.183638427734375	1.292277160644531	0.035240966796875	2.424970947265625	1.291817108154297	0.13195458984375	2.403973388671875	1.293241760253906	0.002066650390625	2.16288232421875	1.297279876708984	-0.143627685546875	1.99637548828125	1.34795263671875	0.01427392578125	2.008510498046875	1.336378204345703	0.116646484375
208	6.899999999999999	2.31983251953125	0.7982891540527344	0.182083251953125	2.34055908203125	0.97402783203125	0.14844140625	2.358099365234375	1.114582672119141	0.122494140625	2.4409814453125	1.312893127441406	0.165525390625	2.41830615234375	1.277116546630859	0.191116455078125	2.34692724609375	1.291222595214844	0.31576611328125	2.080314453125	1.219197204589844	0.35545068359375	2.03999267578125	1.304070648193359	0.140956298828125	2.0840537109375	1.278315673828125	0.058207275390625	2.1829404296875	1.269564300537109	0.01296533203125	2.148787353515625	1.299162719726562	0.045501220703125	2.4380947265625	1.282240447998047	0.126318359375	2.40961474609375	1.281385437011719	-0.00336669921875	2.17488525390625	1.296796081542969	-0.163001220703125	2.0337021484375	1.345582214355469	0.0211767578125	2.02629736328125	1.343791046142578	0.125579345703125
209	6.933333999999999	2.317236083984375	0.7978137817382812	0.178814208984375	2.34258056640625	0.9713568115234374	0.14233349609375	2.364576904296875	1.110180816650391	0.11487890625	2.45335791015625	1.304892395019531	0.156444580078125	2.42989111328125	1.270109222412109	0.182167236328125	2.361922119140625	1.286746063232422	0.307494384765625	2.102710693359375	1.23112353515625	0.389402099609375	2.031443359375	1.326921142578125	0.189449951171875	2.068375	1.299456909179687	0.10441845703125	2.15011865234375	1.275706665039062	0.03714501953125	2.122534912109375	1.316945007324219	0.078399658203125	2.449278564453125	1.27438671875	0.1175771484375	2.4231845703125	1.275212554931641	-0.011866943359375	2.188023681640625	1.297806640625	-0.1671826171875	2.041854858398438	1.353207702636719	0.009408203125	2.02858837890625	1.35793994140625	0.11255712890625
210	6.966667	2.314901123046875	0.8018410949707031	0.175003173828125	2.344353515625	0.9753596496582031	0.13687255859375	2.3694853515625	1.114131774902344	0.107933837890625	2.466433837890625	1.306274291992187	0.14925732421875	2.44223974609375	1.271910980224609	0.1753662109375	2.37758349609375	1.279836334228516	0.304123046875	2.133419189453125	1.207574066162109	0.41800927734375	2.0423212890625	1.325917449951172	0.2377119140625	2.05739697265625	1.30832763671875	0.143314453125	2.123582275390625	1.292776611328125	0.058026123046875	2.10675341796875	1.326961120605469	0.108221435546875	2.46037109375	1.276125610351563	0.110036865234375	2.4280380859375	1.273854644775391	-0.018692138671875	2.19290234375	1.292066528320313	-0.1773101806640625	2.08103173828125	1.3716279296875	0.015983642578125	2.05115625	1.339637084960938	0.111046142578125
211	7.000000000000001	2.32064599609375	0.8136103210449219	0.1791083984375	2.353703125	0.9855259399414062	0.1382744140625	2.380261962890625	1.12296858215332	0.10575537109375	2.480282958984375	1.313258514404297	0.14626220703125	2.455490234375	1.279509094238281	0.172444091796875	2.390100341796875	1.286062408447266	0.300619873046875	2.158361083984375	1.200901733398438	0.42937158203125	2.0525048828125	1.326346343994141	0.263013671875	2.041530517578125	1.311470825195312	0.1677646484375	2.10815966796875	1.302612213134766	0.082112060546875	2.0974658203125	1.332955139160156	0.1247412109375	2.473781982421875	1.283081726074219	0.10724658203125	2.4413076171875	1.279512664794922	-0.02117529296875	2.2090234375	1.296502349853516	-0.183191650390625	2.114615966796875	1.3731435546875	0.01983984375	2.080304931640625	1.35581005859375	0.11698046875
212	7.033334000000001	2.3202041015625	0.8209178161621093	0.1796767578125	2.3561943359375	0.9934781799316407	0.13966650390625	2.381713623046875	1.131271896362305	0.104398193359375	2.492170166015625	1.317935455322266	0.141025146484375	2.465249267578125	1.286098205566406	0.168004150390625	2.406275146484375	1.295065002441406	0.299986328125	2.188132568359375	1.204744415283203	0.450477294921875	2.07258544921875	1.328252899169922	0.287331298828125	2.0478056640625	1.314480621337891	0.193979248046875	2.091611083984375	1.310263122558594	0.09373510742187501	2.08769677734375	1.340708618164062	0.142530029296875	2.484295166015625	1.286960479736328	0.102540283203125	2.448068603515625	1.290520538330078	-0.02563525390625	2.21991748046875	1.298838165283203	-0.196700927734375	2.11701416015625	1.365552459716797	0.00723291015625	2.0927421875	1.360067169189453	0.1092900390625
213	7.066667	2.3353212890625	0.8462482299804688	0.193044677734375	2.37518896484375	1.018347747802734	0.150312744140625	2.407224853515625	1.155939025878906	0.11632861328125	2.518451171875	1.345278625488281	0.142757080078125	2.4904111328125	1.315427856445313	0.171324951171875	2.422844482421875	1.328666931152344	0.29965478515625	2.21307373046875	1.241957275390625	0.46618994140625	2.06633642578125	1.347138641357422	0.313755126953125	2.063351806640625	1.333075622558594	0.21671533203125	2.089179443359375	1.320995025634766	0.110391357421875	2.086072509765625	1.356753631591797	0.1707958984375	2.51142529296875	1.311464996337891	0.106186279296875	2.475478759765625	1.305105407714844	-0.022721923828125	2.2428291015625	1.314194152832031	-0.190278076171875	2.098645263671875	1.391869262695312	-0.01583251953125	2.09853662109375	1.397253631591797	0.0896552734375
214	7.100000000000001	2.341552978515625	0.85885302734375	0.19414306640625	2.380453125	1.035086059570312	0.15171630859375	2.415479736328125	1.176019348144531	0.1220771484375	2.52919677734375	1.366930786132813	0.161083251953125	2.4998798828125	1.335194885253906	0.1880595703125	2.4179697265625	1.343814636230469	0.31168994140625	2.196806640625	1.237119506835938	0.46058154296875	2.044875	1.361648742675781	0.32093408203125	2.053404296875	1.346516998291016	0.2223876953125	2.0751845703125	1.326185028076172	0.114125244140625	2.07616455078125	1.363566833496094	0.178364990234375	2.52263818359375	1.334415435791016	0.121937744140625	2.49260791015625	1.320048889160156	-0.010608154296875	2.254885009765625	1.302815582275391	-0.1803323974609375	2.1306201171875	1.404519073486328	0.0034794921875	2.120783203125	1.388548034667969	0.10957666015625
215	7.133334000000001	2.365979736328125	0.8785083312988281	0.204888671875	2.40286572265625	1.055378601074219	0.165071533203125	2.437834716796875	1.196857482910156	0.139822998046875	2.55057080078125	1.387902282714844	0.17832080078125	2.52018798828125	1.357002075195312	0.20488623046875	2.43753369140625	1.373750701904297	0.3268056640625	2.21900927734375	1.255075500488281	0.469241455078125	2.0946787109375	1.38353515625	0.308332275390625	2.06013232421875	1.366711761474609	0.2161630859375	2.07162451171875	1.327195404052735	0.111938720703125	2.0730478515625	1.373866241455078	0.163898193359375	2.545365234375	1.354522064208984	0.139844970703125	2.511773681640625	1.343011474609375	0.008169189453125	2.289694580078125	1.291934814453125	-0.174405029296875	2.218915283203125	1.414708129882813	0.023692626953125	2.216093017578125	1.409408264160156	0.131044189453125
216	7.166666999999999	2.3813349609375	0.8749759521484375	0.23584521484375	2.4012734375	1.054209991455078	0.19995458984375	2.42408984375	1.197992797851563	0.179583251953125	2.508607421875	1.402410491943359	0.2133447265625	2.478770751953125	1.370435577392578	0.238631591796875	2.354544921875	1.392692718505859	0.314660888671875	2.0978759765625	1.352493286132812	0.19793359375	2.28883056640625	1.466407409667969	0.11016015625	2.38476806640625	1.478799987792969	0.08797705078125	2.4847275390625	1.5220498046875	0.064730712890625	2.3734501953125	1.470134857177734	0.0240595703125	2.512166015625	1.3659677734375	0.178004638671875	2.501234375	1.345909362792969	0.044400634765625	2.260544677734375	1.241356170654297	-0.0795174560546875	2.21496826171875	1.38994482421875	0.106074462890625	2.183015625	1.478662139892578	0.156346435546875
217	7.2	2.4209619140625	0.9051297912597657	0.255109375	2.446597412109375	1.086920837402344	0.222358642578125	2.474466064453125	1.232440979003906	0.20579052734375	2.55682666015625	1.441771026611328	0.235786376953125	2.52521875	1.410283233642578	0.2609765625	2.390902099609375	1.418180694580078	0.325980712890625	2.144968994140625	1.330355102539063	0.202511962890625	2.262811767578125	1.491563415527344	0.06502026367187499	2.362349853515625	1.502176696777344	0.07555615234375	2.4705654296875	1.534031372070312	0.08123754882812501	2.38495263671875	1.490095764160156	0.0285076904296875	2.5628251953125	1.403270111083984	0.20194189453125	2.56104150390625	1.372675567626953	0.067933349609375	2.330344482421875	1.242995178222656	-0.0608682861328125	2.261042724609375	1.410815368652344	0.10439013671875	2.2729404296875	1.428436553955078	0.21066162109375
218	7.233334	2.522593994140625	0.9581323699951172	0.3081571044921875	2.5226318359375	1.139043243408203	0.2728289794921875	2.5319697265625	1.28559375	0.2605362548828125	2.563488037109375	1.507558044433594	0.2531578369140625	2.5398662109375	1.474783386230469	0.2836937255859375	2.4231689453125	1.492639587402344	0.3724495849609375	2.229337158203125	1.299227661132813	0.2915772705078125	2.26628515625	1.462751281738281	0.1203458251953125	2.33097802734375	1.538177124023437	0.1252362060546875	2.42520263671875	1.597125854492187	0.135751220703125	2.360541748046875	1.529980102539062	0.0772933349609375	2.57840869140625	1.466782043457031	0.2263795166015625	2.607211181640625	1.425683898925781	0.100111083984375	2.425853271484375	1.217791229248047	0.007791748046875	2.2482431640625	1.3703359375	0.0716131591796875	2.30660888671875	1.456122619628906	0.09824523925781251
219	7.266667000000001	2.62835595703125	1.001679809570313	0.3412274169921875	2.606660888671875	1.180017700195312	0.3030323486328125	2.5989033203125	1.326204711914063	0.2916619873046875	2.60573681640625	1.548564331054687	0.2700797119140625	2.5801845703125	1.515254028320312	0.2980760498046875	2.46329736328125	1.507058135986328	0.3871199951171875	2.305419921875	1.275563507080078	0.3379114990234375	2.292363037109375	1.413695831298828	0.1435823974609375	2.290614013671875	1.507649993896484	0.112008056640625	2.36256201171875	1.586794067382812	0.0814404296875	2.3537939453125	1.529156860351562	0.08905114746093749	2.630434326171875	1.508509368896484	0.2508592529296875	2.691845703125	1.468024932861328	0.1371929931640625	2.55752587890625	1.222704162597656	0.0610103759765625	2.3421875	1.328306640625	0.030269775390625	2.36511376953125	1.426452789306641	0.0654105224609375
220	7.3	2.6496708984375	1.030988708496094	0.35771875	2.63175439453125	1.205293975830078	0.306830078125	2.6249853515625	1.349600189208984	0.286625732421875	2.634518798828125	1.570811889648438	0.26995947265625	2.60634228515625	1.537350708007812	0.294442626953125	2.47896240234375	1.521901489257813	0.364523193359375	2.34061083984375	1.275572784423828	0.372239990234375	2.31682861328125	1.400153533935547	0.1717818603515625	2.29764111328125	1.494115631103516	0.1493790283203125	2.3121494140625	1.592920288085938	0.1020494384765625	2.34823046875	1.519889770507812	0.102064697265625	2.660765625	1.531251342773438	0.252752197265625	2.745024658203125	1.500069732666016	0.15265771484375	2.64777294921875	1.232602691650391	0.108691650390625	2.44044580078125	1.350337554931641	0.079414794921875	2.474201171875	1.445407928466797	0.1120712890625
221	7.333334	2.66529345703125	1.057685302734375	0.367143310546875	2.64868310546875	1.231242309570312	0.309840576171875	2.639111572265625	1.375316802978516	0.283810546875	2.65733154296875	1.597653442382812	0.273174560546875	2.624487060546875	1.56449853515625	0.292261962890625	2.49005615234375	1.543688842773438	0.348121826171875	2.365153076171875	1.291757080078125	0.389840087890625	2.31731640625	1.396851409912109	0.18105078125	2.31078271484375	1.494545074462891	0.166038330078125	2.318462890625	1.605008422851562	0.175751953125	2.37960546875	1.513206665039063	0.1610792236328125	2.685081787109375	1.557351684570313	0.2595556640625	2.79273486328125	1.52681640625	0.183527587890625	2.743042236328125	1.248101806640625	0.122322265625	2.537109375	1.373950042724609	0.110896240234375	2.533782470703125	1.462880340576172	0.16968212890625
222	7.366667000000001	2.68246435546875	1.071745071411133	0.368948974609375	2.664120361328125	1.246711303710937	0.309016357421875	2.65308935546875	1.391502655029297	0.277550048828125	2.68368017578125	1.61554150390625	0.28236572265625	2.648296630859375	1.582607666015625	0.2988154296875	2.50918359375	1.556142333984375	0.34490673828125	2.391582763671875	1.304373046875	0.42011767578125	2.28982421875	1.396449279785156	0.22125341796875	2.2821826171875	1.486953002929688	0.1786697998046875	2.296742919921875	1.5948212890625	0.149974609375	2.33737548828125	1.500413391113281	0.145681640625	2.7098525390625	1.5742734375	0.26631494140625	2.82955908203125	1.543059448242188	0.207448974609375	2.800277587890625	1.256588562011719	0.15162060546875	2.59258935546875	1.384985534667969	0.13589990234375	2.60290966796875	1.478404418945312	0.1891197509765625
223	7.399999999999999	2.70280078125	1.084005706787109	0.393729248046875	2.689972900390625	1.2576201171875	0.333824462890625	2.68000927734375	1.398250366210938	0.29155126953125	2.706245361328125	1.620750671386719	0.292012939453125	2.66975634765625	1.588061889648438	0.304600341796875	2.527558349609375	1.562232788085937	0.33417626953125	2.406002197265625	1.318639404296875	0.41908544921875	2.30490478515625	1.381793121337891	0.21153271484375	2.30113671875	1.476686096191406	0.18228466796875	2.294761474609375	1.587973266601562	0.179395263671875	2.3764970703125	1.497024047851562	0.20881689453125	2.73467724609375	1.579834777832031	0.2813525390625	2.862541015625	1.556674621582031	0.242206298828125	2.86602978515625	1.267423583984375	0.214801513671875	2.659418212890625	1.380871551513672	0.158339599609375	2.66108251953125	1.47879248046875	0.2014248046875
224	7.433333999999999	2.754903076171875	1.09896418762207	0.402025146484375	2.734378662109375	1.275577484130859	0.348794677734375	2.7179609375	1.416669158935547	0.3059052734375	2.72652685546875	1.642261108398438	0.29903369140625	2.69213720703125	1.606908813476562	0.311982666015625	2.55388916015625	1.564879638671875	0.347161865234375	2.43544677734375	1.311979858398437	0.415429931640625	2.311708984375	1.349352630615234	0.211684326171875	2.30471728515625	1.449211334228516	0.215488037109375	2.3251044921875	1.558534790039062	0.231889404296875	2.35179443359375	1.474445587158203	0.17321826171875	2.75865087890625	1.603106323242188	0.29046826171875	2.888982421875	1.584153442382813	0.253424560546875	2.916310791015625	1.293335784912109	0.231462890625	2.69568505859375	1.377060943603515	0.16807763671875	2.70024365234375	1.478752899169922	0.2037421875
225	7.466667	2.77882421875	1.099320510864258	0.4160555419921875	2.7617802734375	1.277486419677734	0.3724520263671875	2.74775048828125	1.416127288818359	0.3248035888671875	2.758423828125	1.640031982421875	0.3222391357421875	2.7235673828125	1.605043701171875	0.3332972412109375	2.586295166015625	1.561099487304688	0.3651243896484375	2.464325439453125	1.307073760986328	0.4099888916015625	2.327509765625	1.335595886230469	0.2155096435546875	2.316165283203125	1.434327728271484	0.2185487060546875	2.332548828125	1.54383349609375	0.2322757568359375	2.349630859375	1.461801605224609	0.1594130859375	2.7902421875	1.601028930664063	0.3141436767578125	2.9211298828125	1.579853515625	0.2848267822265625	2.9594189453125	1.292553314208984	0.2620054931640625	2.747103515625	1.370682342529297	0.1746348876953125	2.73213525390625	1.469179351806641	0.2138179931640625
226	7.500000000000001	2.80416064453125	1.08510514831543	0.4255743408203125	2.78993115234375	1.261792388916016	0.3816732177734375	2.77863916015625	1.400663146972656	0.3380728759765625	2.785297119140625	1.622747680664062	0.3424517822265625	2.750791748046875	1.587189697265625	0.3503363037109375	2.614207763671875	1.53933056640625	0.3719088134765625	2.48148828125	1.292051239013672	0.4072564697265625	2.355194091796875	1.327855102539063	0.2094412841796875	2.3374853515625	1.424320526123047	0.2192305908203125	2.34570166015625	1.532238037109375	0.2420228271484375	2.3619765625	1.460713348388672	0.1618262939453125	2.81796142578125	1.5848623046875	0.3352413330078125	2.95087158203125	1.571383178710938	0.3186888427734375	2.9638203125	1.286896606445312	0.2743409423828125	2.7422119140625	1.335701538085937	0.1949268798828125	2.727205322265625	1.434339813232422	0.2310953369140625
227	7.533334000000001	2.8433876953125	1.068546951293945	0.43252001953125	2.82187744140625	1.2445400390625	0.3918994140625	2.804656982421875	1.384915191650391	0.358069580078125	2.803791748046875	1.606222900390625	0.362462646484375	2.7710556640625	1.569632263183594	0.371781982421875	2.63599853515625	1.5190380859375	0.39282373046875	2.51774462890625	1.263957092285156	0.4110498046875	2.40370751953125	1.309849609375	0.20903564453125	2.378323974609375	1.403127746582031	0.22616943359375	2.3767880859375	1.508226501464844	0.259169677734375	2.38712060546875	1.447962097167969	0.1709678955078125	2.8372666015625	1.569639709472656	0.3537861328125	2.96586181640625	1.548915893554688	0.321970703125	3.0020537109375	1.265362823486328	0.295467529296875	2.776650146484375	1.301403747558594	0.223086181640625	2.74924951171875	1.399848358154297	0.25014697265625
228	7.566667	2.86459765625	1.054840393066406	0.44250244140625	2.842239990234375	1.228063262939453	0.40339306640625	2.824287109375	1.366010528564453	0.369884033203125	2.82819873046875	1.583122314453125	0.386864501953125	2.79520556640625	1.547357055664063	0.393962890625	2.66187158203125	1.498533081054688	0.41412548828125	2.53785009765625	1.250949401855469	0.40061572265625	2.414347900390625	1.311273986816406	0.212859619140625	2.39953515625	1.404481292724609	0.2334892578125	2.41034716796875	1.506714599609375	0.267885498046875	2.426609130859375	1.44579833984375	0.188619873046875	2.860343505859375	1.546971374511719	0.37620947265625	2.988629638671875	1.535311767578125	0.347676025390625	3.031662841796875	1.258299163818359	0.31289892578125	2.820298095703125	1.276308746337891	0.210310302734375	2.74590966796875	1.349003692626953	0.20915576171875
229	7.600000000000001	2.877100830078125	1.028147430419922	0.45383740234375	2.857108154296875	1.199389526367187	0.419007568359375	2.841236328125	1.335180084228516	0.386123779296875	2.842654296875	1.548786865234375	0.399689697265625	2.8102138671875	1.513477416992187	0.405689453125	2.680501708984375	1.45860302734375	0.41081640625	2.550465576171875	1.219591033935547	0.397065185546875	2.43868212890625	1.294155151367188	0.212046875	2.4282421875	1.386606414794922	0.230921630859375	2.443029541015625	1.486801818847656	0.26394873046875	2.467005859375	1.421588134765625	0.19568212890625	2.8749697265625	1.513375061035156	0.391246337890625	3.001498046875	1.508561584472656	0.363357177734375	3.0500966796875	1.239015075683594	0.318156982421875	2.8265068359375	1.276508758544922	0.271028076171875	2.7587900390625	1.339752014160156	0.227864013671875
230	7.633334000000001	2.88807958984375	1.001472885131836	0.47169873046875	2.8714580078125	1.174934097290039	0.43605126953125	2.85875732421875	1.310580078125	0.39533251953125	2.85880517578125	1.526623229980469	0.408544677734375	2.8261240234375	1.49074755859375	0.414272216796875	2.69438818359375	1.436551940917969	0.418749267578125	2.57396240234375	1.188803421020508	0.414173095703125	2.468480224609375	1.258578491210937	0.220591796875	2.455748779296875	1.351162902832031	0.24255078125	2.467773681640625	1.451310180664062	0.280379150390625	2.49175390625	1.390469848632812	0.207427001953125	2.89179150390625	1.49097802734375	0.4005185546875	3.02159521484375	1.491752014160156	0.382062744140625	3.0540693359375	1.219177627563476	0.323323486328125	2.82397509765625	1.256444030761719	0.300986328125	2.76744921875	1.326456359863281	0.2501181640625
231	7.666666999999999	2.91244482421875	0.9808295822143555	0.479221435546875	2.89540478515625	1.157633392333984	0.45016015625	2.8827744140625	1.296354217529297	0.41408984375	2.88141650390625	1.5151767578125	0.423448486328125	2.848455078125	1.478795959472656	0.429378173828125	2.71216650390625	1.431889282226563	0.4342705078125	2.59631787109375	1.178339477539063	0.438067626953125	2.522237548828125	1.232460845947266	0.222814208984375	2.48577880859375	1.322300598144531	0.22887841796875	2.467556396484375	1.426638061523438	0.254665283203125	2.51463330078125	1.366111358642578	0.2102398681640625	2.915118408203125	1.479156799316406	0.416525146484375	3.046962890625	1.480004821777344	0.401732177734375	3.06209619140625	1.206177947998047	0.3276962890625	2.83167626953125	1.255591400146484	0.302983154296875	2.77210693359375	1.3252109375	0.252531005859375
232	7.7	2.91033544921875	0.9781972961425781	0.47861572265625	2.89292626953125	1.152634719848633	0.4490849609375	2.879763916015625	1.289138488769531	0.411774658203125	2.88114599609375	1.5050048828125	0.42596044921875	2.848261474609375	1.46932421875	0.431526123046875	2.712752197265625	1.425649230957031	0.436068603515625	2.59425048828125	1.177213272094727	0.42818359375	2.51661767578125	1.245834823608398	0.221595703125	2.48461474609375	1.336257019042969	0.22412548828125	2.4771298828125	1.441136840820312	0.2473076171875	2.520976318359375	1.3743310546875	0.214349853515625	2.91389404296875	1.469211730957031	0.4177724609375	3.04335302734375	1.480362060546875	0.40077734375	3.072201171875	1.210717330932617	0.328798583984375	2.8421552734375	1.250693588256836	0.312798095703125	2.78822216796875	1.3146640625	0.252195556640625
233	7.733334	2.9214150390625	0.9692694931030273	0.4881976318359375	2.906871826171875	1.143721939086914	0.4602564697265625	2.89607568359375	1.280519348144531	0.4248319091796875	2.90363134765625	1.495292297363281	0.4436414794921875	2.86975341796875	1.460587524414062	0.4481065673828125	2.7333134765625	1.421140686035156	0.4503406982421875	2.61075146484375	1.175931015014648	0.4345416259765625	2.53582275390625	1.248063674926758	0.2288807373046875	2.519060302734375	1.342142578125	0.2336961669921875	2.52458154296875	1.446858947753906	0.2567618408203125	2.55190673828125	1.376689025878906	0.2260765380859375	2.935306640625	1.458831787109375	0.4350198974609375	3.065015869140625	1.469801452636719	0.4235594482421875	3.08669384765625	1.203619888305664	0.3401556396484375	2.8714775390625	1.17421842956543	0.2548050537109375	2.82760791015625	1.267174194335937	0.2478529052734375
234	7.766667000000001	2.923016845703125	0.9587967681884766	0.492861328125	2.910406494140625	1.133682144165039	0.466314697265625	2.90138037109375	1.270822082519531	0.431519775390625	2.910601806640625	1.485770324707031	0.44837939453125	2.87632958984375	1.451404113769531	0.452640869140625	2.739283447265625	1.413909057617188	0.4546064453125	2.6153466796875	1.170437515258789	0.42606298828125	2.53147412109375	1.24213215637207	0.223633544921875	2.525894775390625	1.337386596679687	0.231189208984375	2.54458544921875	1.440460693359375	0.254911376953125	2.562230224609375	1.368624633789063	0.218264892578125	2.942086669921875	1.448930786132812	0.440612548828125	3.071857421875	1.45862744140625	0.428200927734375	3.090725341796875	1.192222305297852	0.3444892578125	2.876403564453125	1.183665664672852	0.2522958984375	2.84224609375	1.278927490234375	0.27178369140625
235	7.8	2.925947021484375	0.9573148193359375	0.5039698486328125	2.9156240234375	1.134474029541016	0.4784534912109375	2.908460205078125	1.273101867675781	0.4427552490234375	2.91959130859375	1.49034912109375	0.4594918212890625	2.884614013671875	1.455918395996094	0.4636531982421875	2.745882080078125	1.418745239257813	0.4606678466796875	2.61663134765625	1.175432434082031	0.4258448486328125	2.530829833984375	1.256883178710938	0.2250218505859375	2.53650341796875	1.351859436035156	0.2426644287109375	2.5676953125	1.450151550292969	0.2766761474609375	2.574028076171875	1.385807434082031	0.200363525390625	2.95113916015625	1.452813720703125	0.4518905029296875	3.082509033203125	1.461074584960937	0.4400767822265625	3.086361572265625	1.191351654052734	0.3546375732421875	2.87445751953125	1.139000427246094	0.2648255615234375	2.832388916015625	1.234260467529297	0.2614183349609375
236	7.833334	2.93504638671875	0.9550585784912109	0.502794921875	2.925723876953125	1.133154220581055	0.476783447265625	2.91907470703125	1.273746826171875	0.44597412109375	2.929025390625	1.492295227050781	0.461442626953125	2.89395458984375	1.4575546875	0.46530029296875	2.75568115234375	1.417083740234375	0.455439453125	2.61915673828125	1.175704025268555	0.423366943359375	2.54072119140625	1.266035461425781	0.221906494140625	2.543763671875	1.360443786621094	0.245152099609375	2.5716044921875	1.457666137695313	0.286237060546875	2.585205078125	1.396136596679687	0.206637451171875	2.9610244140625	1.454654663085937	0.454580078125	3.092112548828125	1.463754516601563	0.435009521484375	3.13561376953125	1.185913589477539	0.392343017578125	2.90704833984375	1.144802047729492	0.343718017578125	2.8546875	1.222317459106445	0.2966015625
237	7.866667000000001	2.941859619140625	0.9609840850830078	0.5094913330078125	2.93276611328125	1.139324066162109	0.4837847900390625	2.9259423828125	1.280735748291016	0.4562391357421875	2.9384453125	1.499371765136719	0.4718289794921875	2.903026611328125	1.464965759277344	0.4761358642578125	2.76458349609375	1.423684143066406	0.4709407958984375	2.629501953125	1.182516540527344	0.4299051513671875	2.544265625	1.271219543457031	0.2302098388671875	2.547018310546875	1.365847290039063	0.2530159912109375	2.575151123046875	1.463581787109375	0.2929708251953125	2.58643017578125	1.40201513671875	0.2170474853515625	2.96997705078125	1.461362426757812	0.4644757080078125	3.10131689453125	1.458240112304688	0.4438267822265625	3.1085283203125	1.181264587402344	0.3781907958984375	2.903697265625	1.099766342163086	0.2897864990234375	2.85454443359375	1.192091400146484	0.2825106201171875
238	7.899999999999999	2.9435751953125	0.9477909545898437	0.5048402099609375	2.93402197265625	1.12536930847168	0.4776373291015625	2.92635009765625	1.267414184570312	0.4564281005859375	2.93645263671875	1.486021240234375	0.4626304931640625	2.90152587890625	1.451543334960937	0.4684930419921875	2.764025390625	1.408382202148438	0.4652056884765625	2.62961181640625	1.167948226928711	0.4230472412109375	2.54793603515625	1.255500045776367	0.2221358642578125	2.551352294921875	1.35004052734375	0.2440240478515625	2.57986181640625	1.447607727050781	0.2832733154296875	2.591354736328125	1.385239379882812	0.2108731689453125	2.9682919921875	1.448186279296875	0.4568218994140625	3.098900390625	1.437913024902344	0.4362650146484375	3.0955087890625	1.162595352172852	0.3669285888671875	2.87080126953125	1.193121932983398	0.2985909423828125	2.8590341796875	1.289879455566406	0.3364122314453125
239	7.933333999999999	2.94582373046875	0.9445985565185547	0.5075692138671875	2.9372607421875	1.122688095092773	0.4792657470703125	2.93039404296875	1.265133728027344	0.4571011962890625	2.943909423828125	1.484116271972656	0.4683546142578125	2.90839453125	1.449917724609375	0.4737496337890625	2.7694384765625	1.409962829589844	0.4693697509765625	2.6288984375	1.172372695922852	0.4247381591796875	2.53818017578125	1.263775756835938	0.2285301513671875	2.546255126953125	1.358381469726563	0.2504112548828125	2.580662353515625	1.455042541503906	0.2881990966796875	2.59362255859375	1.386480529785156	0.2183927001953125	2.9752275390625	1.445824279785156	0.4613472900390625	3.106630859375	1.439695678710938	0.4412352294921875	3.09656591796875	1.165027755737305	0.3661661376953125	2.870938720703125	1.212260848999023	0.3083157958984375	2.8661484375	1.308303588867187	0.3502652587890625
240	7.966667	2.9436904296875	0.9423120727539063	0.505983154296875	2.93505029296875	1.120530212402344	0.477759521484375	2.928123779296875	1.263074645996094	0.455634033203125	2.94114599609375	1.482250732421875	0.466498779296875	2.905783203125	1.447930908203125	0.47239697265625	2.766245361328125	1.409460754394531	0.471382080078125	2.63119921875	1.166539093017578	0.439032958984375	2.54790625	1.256201812744141	0.23859130859375	2.55243115234375	1.351007751464844	0.26090673828125	2.58246484375	1.448512145996094	0.3004248046875	2.599299072265625	1.381919494628906	0.22531884765625	2.97250341796875	1.444018920898438	0.459114990234375	3.103976806640625	1.438593383789063	0.438686279296875	3.105962158203125	1.161964050292969	0.3697109375	2.885008544921875	1.233950866699219	0.31914794921875	2.87661328125	1.327048217773438	0.366935791015625
241	8	2.94298486328125	0.9411337585449219	0.5066715087890625	2.935663818359375	1.119784545898437	0.4796561279296875	2.929755615234375	1.262868469238281	0.4598797607421875	2.942689453125	1.482035461425781	0.4748138427734375	2.90741552734375	1.447522705078125	0.4805440673828125	2.76737353515625	1.4104013671875	0.4827540283203125	2.6317626953125	1.168413635253906	0.4439422607421875	2.5398642578125	1.257615234375	0.2468023681640625	2.5480751953125	1.352659057617188	0.2674249267578125	2.582763916015625	1.449961669921875	0.3038133544921875	2.59310693359375	1.38179150390625	0.2375269775390625	2.974016357421875	1.443959106445313	0.4662474365234375	3.105063720703125	1.4374677734375	0.4427374267578125	3.108481201171875	1.162627716064453	0.3659090576171875	2.886667236328125	1.233111145019531	0.3158551025390625	2.88258642578125	1.325940795898437	0.3649447021484375
242	8.033334	2.943094482421875	0.9403151550292969	0.508254638671875	2.937119140625	1.119166641235352	0.482214599609375	2.93227197265625	1.262377624511719	0.463045166015625	2.946942626953125	1.481377685546875	0.47889892578125	2.91136669921875	1.447131164550781	0.484367431640625	2.770864501953125	1.411806335449219	0.487043212890625	2.634450439453125	1.169653030395508	0.452218994140625	2.5427705078125	1.259289794921875	0.2551650390625	2.55310205078125	1.354313659667969	0.27492333984375	2.589400146484375	1.451058532714844	0.311239501953125	2.5937578125	1.386803588867187	0.234781005859375	2.97798876953125	1.443079406738281	0.470290771484375	3.109436279296875	1.436576965332031	0.449109130859375	3.1127919921875	1.162351333618164	0.370079833984375	2.8910166015625	1.231219711303711	0.317626953125	2.8895517578125	1.324315490722656	0.366366943359375
243	8.066666999999999	2.94672021484375	0.9431218719482422	0.510568115234375	2.940879150390625	1.122134246826172	0.485708740234375	2.93608984375	1.265552062988281	0.468212158203125	2.949119384765625	1.484594146728516	0.484713623046875	2.91386767578125	1.450044525146484	0.490344970703125	2.77338623046875	1.415128509521484	0.49659814453125	2.64310546875	1.169874969482422	0.4601630859375	2.549201904296875	1.262247894287109	0.26545166015625	2.56152587890625	1.357296417236328	0.28387353515625	2.59735400390625	1.453380645751953	0.3223271484375	2.608955078125	1.386164581298828	0.252857177734375	2.980401611328125	1.446580474853516	0.475725341796875	3.110887939453125	1.435711273193359	0.45077734375	3.11681396484375	1.161058471679687	0.373466064453125	2.896736572265625	1.233510955810547	0.318806640625	2.895373046875	1.326296966552734	0.3681220703125
244	8.100000000000001	2.95013037109375	0.9441420288085938	0.5115836181640625	2.939154296875	1.122955276489258	0.4867066650390625	2.93036669921875	1.265978454589844	0.4673394775390625	2.94657275390625	1.4845205078125	0.4878795166015625	2.911101318359375	1.450256164550781	0.4939627685546875	2.77088525390625	1.415074523925781	0.5042174072265625	2.64015234375	1.169309860229492	0.4726448974609375	2.550921875	1.266440002441406	0.2779815673828125	2.565411865234375	1.360578491210938	0.2993846435546875	2.60655517578125	1.455118591308594	0.3363951416015625	2.612011962890625	1.38724853515625	0.2677103271484375	2.97709130859375	1.446339172363281	0.4770892333984375	3.10649755859375	1.438818664550781	0.4458902587890625	3.12968603515625	1.161362442016602	0.3829105224609375	2.909181640625	1.231520004272461	0.3267457275390625	2.893248046875	1.323111572265625	0.3757926025390625
245	8.133334000000001	2.9519921875	0.9464326705932617	0.5153319091796875	2.942164794921875	1.125640594482422	0.4907557373046875	2.934301513671875	1.268942291259766	0.4713580322265625	2.95145947265625	1.487765014648438	0.4918316650390625	2.91575048828125	1.453616149902344	0.4978057861328125	2.774925537109375	1.420018249511719	0.5082427978515625	2.6405029296875	1.175732574462891	0.4767901611328125	2.547401123046875	1.268454406738281	0.2813463134765625	2.56382666015625	1.363063781738281	0.2997647705078125	2.6076953125	1.458117858886719	0.3326016845703125	2.6088642578125	1.388273864746094	0.2721309814453125	2.98189306640625	1.449375061035156	0.4811781005859375	3.111947265625	1.440927734375	0.4520897216796875	3.13623193359375	1.163148590087891	0.3889193115234375	2.91693701171875	1.233543701171875	0.3270262451171875	2.9017373046875	1.325449401855469	0.3760716552734375
246	8.166667	2.9577734375	0.950329216003418	0.5147166748046875	2.946150390625	1.129594512939453	0.4907340087890625	2.936887939453125	1.272456970214844	0.4684332275390625	2.953119140625	1.491158966064453	0.4918377685546875	2.91752880859375	1.456770355224609	0.4973172607421875	2.776666748046875	1.422388946533203	0.5053543701171875	2.636084716796875	1.181618438720703	0.4725975341796875	2.5444345703125	1.276436553955078	0.2773426513671875	2.55961767578125	1.370956024169922	0.2974515380859375	2.60192431640625	1.465948333740234	0.3326038818359375	2.6090966796875	1.393128021240234	0.2726282958984375	2.98373876953125	1.453022369384766	0.4807081298828125	3.113484375	1.445002288818359	0.4498905029296875	3.1397021484375	1.171034362792969	0.3719735107421875	2.91668798828125	1.241310882568359	0.3244876708984375	2.9091142578125	1.332023773193359	0.3774703369140625
247	8.199999999999999	2.95676953125	0.951130844116211	0.5173983154296875	2.9475830078125	1.130756042480469	0.4930648193359375	2.9402900390625	1.273784637451172	0.4697530517578125	2.95883642578125	1.492410919189453	0.4950841064453125	2.92275	1.458345123291016	0.4999598388671875	2.7812158203125	1.424960174560547	0.5018402099609375	2.64139453125	1.181683441162109	0.4844549560546875	2.5478916015625	1.274959594726563	0.2889234619140625	2.56175439453125	1.369915802001953	0.3086143798828125	2.6025439453125	1.465764129638672	0.3437340087890625	2.611637939453125	1.392337615966797	0.2840140380859375	2.98916455078125	1.453955413818359	0.4839263916015625	3.11920556640625	1.441958038330078	0.4548519287109375	3.12827294921875	1.168582977294922	0.3697730712890625	2.90503515625	1.241652465820313	0.3259537353515625	2.900679931640625	1.332505950927734	0.3793602294921875
248	8.233333999999999	2.96085546875	0.9520765762329102	0.5165987548828125	2.94987548828125	1.131462631225586	0.4911895751953125	2.941225341796875	1.274148315429688	0.4662457275390625	2.9577509765625	1.492710876464844	0.4935601806640625	2.92185693359375	1.458335876464844	0.4976556396484375	2.780478515625	1.424241455078125	0.4961793212890625	2.64192626953125	1.179857192993164	0.4850191650390625	2.5490703125	1.271386596679688	0.2883404541015625	2.56093115234375	1.366809631347656	0.3070882568359375	2.597202880859375	1.463369018554687	0.3451160888671875	2.6129794921875	1.388732727050781	0.2910467529296875	2.9885263671875	1.45457177734375	0.4825294189453125	3.11910107421875	1.447286743164062	0.4542618408203125	3.14080517578125	1.172004348754883	0.3780211181640625	2.91967919921875	1.250284194946289	0.3324525146484375	2.89965625	1.337959716796875	0.3875792236328125
249	8.266667000000002	2.960499755859375	0.9521424713134765	0.5172337646484375	2.950574462890625	1.131454483032227	0.4910252685546875	2.9427880859375	1.274089965820312	0.4656080322265625	2.96037890625	1.492564208984375	0.4927647705078125	2.924273681640625	1.458399658203125	0.4966895751953125	2.7827138671875	1.425179809570313	0.4944317626953125	2.6427099609375	1.181704605102539	0.4823485107421875	2.55248974609375	1.275179443359375	0.2853897705078125	2.565306884765625	1.370352783203125	0.3047122802734375	2.60256787109375	1.46630712890625	0.3432757568359375	2.61715283203125	1.392043334960938	0.2892249755859375	2.991	1.454244323730469	0.4819586181640625	3.12176904296875	1.446411254882813	0.4548275146484375	3.14343408203125	1.170939071655273	0.3793853759765625	2.92308154296875	1.249527633666992	0.3308367919921875	2.9027373046875	1.337350708007813	0.3855875244140625
250	8.300000000000001	2.967391357421875	0.95302783203125	0.5199892578125	2.955830078125	1.132103408813476	0.492849853515625	2.94675390625	1.274528869628906	0.466692138671875	2.9621982421875	1.493294677734375	0.492788330078125	2.9264091796875	1.458808410644531	0.496794189453125	2.78517724609375	1.424233215332031	0.494343505859375	2.647521484375	1.179380630493164	0.48313427734375	2.5569296875	1.271003723144531	0.28547705078125	2.56879638671875	1.366390380859375	0.304349609375	2.60504736328125	1.462886291503906	0.342522705078125	2.6204765625	1.388491455078125	0.28888720703125	2.993210205078125	1.455213806152344	0.48225439453125	3.1241181640625	1.448490356445312	0.455497802734375	3.148602294921875	1.172860488891601	0.381506591796875	2.927638916015625	1.249099624633789	0.331996337890625	2.90631689453125	1.336999389648438	0.386249755859375
251	8.333334000000001	2.96825439453125	0.9526829071044922	0.5193507080078125	2.95798583984375	1.131694671630859	0.4920257568359375	2.949987060546875	1.273781555175781	0.4642276611328125	2.9692275390625	1.492188720703125	0.4896326904296875	2.93296826171875	1.458307556152344	0.4941544189453125	2.791798828125	1.423818603515625	0.4959700927734375	2.649837646484375	1.181732177734375	0.4829185791015625	2.55613720703125	1.273913665771484	0.2871546630859375	2.574240234375	1.368800537109375	0.3030421142578125	2.617604248046875	1.463868347167969	0.3369456787109375	2.625589599609375	1.389774047851563	0.2764351806640625	2.9994765625	1.453620422363281	0.4788070068359375	3.13038134765625	1.447898559570312	0.4522186279296875	3.146498779296875	1.171800201416016	0.3783685302734375	2.92555517578125	1.246212524414062	0.3267530517578125	2.900275634765625	1.333210693359375	0.3806312255859375
252	8.366667	2.9689345703125	0.9540183410644532	0.5225118408203125	2.95911865234375	1.1332744140625	0.4893594970703125	2.9514013671875	1.275891815185547	0.4593343505859375	2.969630126953125	1.495108154296875	0.4904361572265625	2.9333046875	1.460717651367188	0.4940977783203125	2.791162841796875	1.42624755859375	0.4964898681640625	2.64877490234375	1.182557342529297	0.4790626220703125	2.55409033203125	1.271490386962891	0.2804302978515625	2.5677021484375	1.367482788085937	0.2980191650390625	2.60821484375	1.464762023925781	0.3315052490234375	2.620396484375	1.388071655273438	0.2689632568359375	3.00028173828125	1.456728942871094	0.4785936279296875	3.13295458984375	1.453453308105469	0.4562999267578125	3.1490029296875	1.176923156738281	0.3769864501953125	2.9251357421875	1.245470062255859	0.3226815185546875	2.895560546875	1.331409301757813	0.3774161376953125
253	8.399999999999999	2.96641552734375	0.9548968276977539	0.521900390625	2.95988623046875	1.134669723510742	0.489486572265625	2.954790771484375	1.277918823242187	0.46106396484375	2.9728291015625	1.497839965820313	0.489140380859375	2.93631884765625	1.463530395507812	0.492576904296875	2.794328125	1.427662780761719	0.490603759765625	2.65042333984375	1.183994857788086	0.481635498046875	2.55358203125	1.268943054199219	0.281947021484375	2.567376953125	1.365619323730469	0.295978515625	2.6053154296875	1.463943908691406	0.329881103515625	2.619888671875	1.387922790527344	0.272490478515625	3.00368359375	1.459178955078125	0.478537109375	3.13696533203125	1.454583984375	0.459300537109375	3.1486259765625	1.177128402709961	0.381150634765625	2.925203125	1.245264205932617	0.32328515625	2.89336474609375	1.331146728515625	0.377088623046875
254	8.433333999999999	2.9749345703125	0.9655638732910157	0.5176165771484375	2.970248291015625	1.144755676269531	0.4822899169921875	2.96655078125	1.2878408203125	0.4531920166015625	2.984956298828125	1.507515930175781	0.4821009521484375	2.94836279296875	1.473300048828125	0.4852200927734375	2.8057255859375	1.440483947753906	0.4822208251953125	2.662962890625	1.196265197753906	0.4743114013671875	2.57767724609375	1.278351287841797	0.2683883056640625	2.58512353515625	1.375439880371094	0.2839620361328125	2.6145849609375	1.475287414550781	0.3214752197265625	2.63873095703125	1.399186462402344	0.2694315185546875	3.01576025390625	1.468834838867187	0.4715399169921875	3.14938427734375	1.467343505859375	0.4547991943359375	3.158387451171875	1.189773834228516	0.3772142333984375	2.93451904296875	1.254936828613281	0.3181361083984375	2.9031435546875	1.3416494140625	0.3707669677734375
255	8.466667000000001	2.9767001953125	0.9669047241210937	0.5155816650390626	2.97192529296875	1.145848449707031	0.4790296630859375	2.968154296875	1.288728637695312	0.4489508056640625	2.9867177734375	1.508594329833984	0.4762669677734375	2.950126953125	1.474410980224609	0.4797542724609375	2.8074716796875	1.441615814208984	0.4774730224609375	2.664615966796875	1.197392578125	0.4716612548828125	2.57866015625	1.278148498535156	0.2654910888671875	2.58614306640625	1.375332855224609	0.2804378662109375	2.6157919921875	1.475421539306641	0.3171514892578125	2.639592529296875	1.399106597900391	0.2652244873046875	3.017474609375	1.46983236694336	0.4658646240234375	3.151037353515625	1.468191192626953	0.4486578369140625	3.15969970703125	1.190088653564453	0.3729644775390625	2.935638671875	1.254903686523438	0.3142342529296875	2.904473876953125	1.341988220214844	0.3663743896484375
256	8.5	2.98078173828125	0.9657907104492187	0.51612646484375	2.975975830078125	1.14463883972168	0.47892041015625	2.97220068359375	1.287377563476563	0.44802880859375	2.9911328125	1.507491455078125	0.473414794921875	2.954466064453125	1.473400390625	0.477152099609375	2.81183154296875	1.440370971679688	0.474945068359375	2.670436767578125	1.195197189331055	0.47065087890625	2.58667919921875	1.276610900878906	0.26377685546875	2.59311767578125	1.373534912109375	0.2808837890625	2.6254951171875	1.4737509765625	0.314920166015625	2.63568115234375	1.405151000976562	0.247888671875	3.021840087890625	1.468573364257812	0.46340380859375	3.15541845703125	1.46705322265625	0.4460791015625	3.163583251953125	1.188488021850586	0.37180859375	2.939560791015625	1.253409133911133	0.31283740234375	2.90781591796875	1.340614318847656	0.364469482421875
257	8.533334	2.979338623046875	0.9674825592041015	0.5151005859375	2.975285888671875	1.146261337280273	0.47767431640625	2.97211767578125	1.288914306640625	0.4464755859375	2.992123046875	1.508971923828125	0.4710732421875	2.95530419921875	1.475078491210938	0.474957763671875	2.81260205078125	1.442484375	0.472830322265625	2.671254638671875	1.197340805053711	0.46958740234375	2.58831591796875	1.278064697265625	0.262175537109375	2.59703369140625	1.374930969238281	0.278451171875	2.63182861328125	1.474622314453125	0.311548828125	2.6399716796875	1.405511474609375	0.242715576171875	3.0226279296875	1.469881042480469	0.46117578125	3.15615380859375	1.467650268554687	0.443759521484375	3.162791748046875	1.188859115600586	0.370443603515625	2.939258544921875	1.255009323120117	0.311203369140625	2.908013916015625	1.342606323242187	0.36242626953125
258	8.566666999999999	2.978515625	0.9695377655029297	0.513908447265625	2.9736083984375	1.148083877563477	0.47548291015625	2.969771484375	1.290487243652344	0.443233154296875	2.988898681640625	1.510837585449219	0.46583984375	2.95221435546875	1.476834045410156	0.47002880859375	2.809671875	1.443539001464844	0.468009521484375	2.6699267578125	1.197459915161133	0.466572998046875	2.587494873046875	1.27641259765625	0.258277587890625	2.597185546875	1.373377990722656	0.273373291015625	2.633016357421875	1.473101684570312	0.305246826171875	2.63976904296875	1.403519897460938	0.235152099609375	3.01956005859375	1.4717802734375	0.456298583984375	3.15303759765625	1.469955444335938	0.438463623046875	3.1605322265625	1.190680923461914	0.36709033203125	2.93493701171875	1.248436294555664	0.306890625	2.90129052734375	1.335969604492187	0.35668212890625
259	8.600000000000001	2.9994912109375	0.9715753173828126	0.5126932373046875	2.99820751953125	1.150676483154297	0.4738494873046875	2.99738671875	1.293328369140625	0.4404359130859375	3.019992431640625	1.514340881347656	0.4599862060546875	2.98249853515625	1.48095703125	0.4638543701171875	2.83934375	1.448527526855469	0.4593966064453125	2.70285888671875	1.199615661621094	0.4588038330078125	2.62960986328125	1.281105773925781	0.2472342529296875	2.6541689453125	1.376362915039063	0.2576136474609375	2.705145751953125	1.47125048828125	0.2844241943359375	2.6762880859375	1.41312451171875	0.2047518310546875	3.050260009765625	1.474474365234375	0.4517923583984375	3.1845830078125	1.471216064453125	0.4377352294921875	3.19238916015625	1.189873107910156	0.3710352783203125	2.969920654296875	1.251057189941406	0.3004779052734375	2.93267529296875	1.338986572265625	0.3476478271484375
260	8.633334000000001	2.99800927734375	0.9806612243652344	0.5167041015625	2.995001953125	1.160202972412109	0.4780810546875	2.99298095703125	1.302858642578125	0.44334326171875	3.01047021484375	1.525135559082031	0.459043701171875	2.97361962890625	1.490912658691406	0.46319921875	2.831478515625	1.453272888183594	0.45693359375	2.70843701171875	1.197045104980469	0.4447021484375	2.6424091796875	1.291514739990234	0.235575439453125	2.6644091796875	1.386828674316406	0.251676513671875	2.70759912109375	1.481543029785156	0.29091015625	2.70524853515625	1.418663024902344	0.228932861328125	3.041770263671875	1.485734436035156	0.451845458984375	3.17663330078125	1.482757141113281	0.44024365234375	3.202325927734375	1.200232177734375	0.380639892578125	2.97989453125	1.187820251464844	0.2866123046875	2.9474443359375	1.285296356201172	0.31558203125
261	8.666667	2.9872099609375	0.9767938690185547	0.51552490234375	2.9851552734375	1.156101470947266	0.47621826171875	2.98409814453125	1.2980107421875	0.438809814453125	3.00156005859375	1.520286987304687	0.45277783203125	2.964712890625	1.486120208740234	0.4570966796875	2.82139794921875	1.453046051025391	0.455056884765625	2.699036376953125	1.197345916748047	0.43266552734375	2.6398115234375	1.29983837890625	0.225431396484375	2.6670673828125	1.393083038330078	0.2449296875	2.7184990234375	1.483427825927734	0.2843642578125	2.713467529296875	1.417161834716797	0.2268974609375	3.03285986328125	1.480847137451172	0.44598974609375	3.166890380859375	1.475698577880859	0.428060546875	3.197195556640625	1.192952545166016	0.372555419921875	2.98116943359375	1.249625610351563	0.28019580078125	2.93558642578125	1.335900787353516	0.323330810546875
262	8.699999999999999	2.9632138671875	0.9766822662353516	0.512485595703125	2.96182275390625	1.157324966430664	0.476783203125	2.961831787109375	1.299140563964844	0.437286865234375	2.98136865234375	1.522197509765625	0.446149658203125	2.944098388671875	1.488371215820313	0.45126318359375	2.800578125	1.4541298828125	0.451694091796875	2.68393798828125	1.194670211791992	0.430938232421875	2.63096728515625	1.315281127929687	0.231046142578125	2.66496044921875	1.405066589355469	0.256761474609375	2.72266796875	1.488763244628906	0.3026240234375	2.7106513671875	1.4302265625	0.239166259765625	3.01240478515625	1.48220654296875	0.44026318359375	3.14547314453125	1.468462036132812	0.417261962890625	3.18909814453125	1.183771499633789	0.37839501953125	2.9813427734375	1.183865829467774	0.25346484375	2.950990966796875	1.283647277832031	0.277433837890625
263	8.733333999999999	2.951447998046875	0.9727606964111328	0.51312841796875	2.949884765625	1.151679168701172	0.470836669921875	2.949118408203125	1.293381530761719	0.4317978515625	2.97212109375	1.515819213867188	0.4246748046875	2.9344306640625	1.483089019775391	0.432398193359375	2.790243408203125	1.452920806884766	0.430704833984375	2.65307421875	1.203748626708984	0.4165732421875	2.59891943359375	1.316579772949219	0.21293701171875	2.63226806640625	1.407686614990234	0.23379150390625	2.655072265625	1.504807586669922	0.2832626953125	2.6920966796875	1.428795989990234	0.2342197265625	3.00244580078125	1.475086517333984	0.421458740234375	3.1338447265625	1.455970916748047	0.39431689453125	3.1583046875	1.167940856933594	0.369018310546875	2.92131640625	1.205293914794922	0.336949951171875	2.92712353515625	1.308062530517578	0.308291015625
264	8.766667000000002	2.9297578125	0.9774470138549805	0.508437744140625	2.92665087890625	1.155963653564453	0.465073486328125	2.924573486328125	1.297058532714844	0.4242861328125	2.94291455078125	1.5195107421875	0.411206787109375	2.9061396484375	1.486281219482422	0.42077392578125	2.76205126953125	1.456289520263672	0.424441650390625	2.618215576171875	1.210762634277344	0.41966845703125	2.5569990234375	1.324664642333985	0.2188330078125	2.5781435546875	1.421553314208984	0.2188837890625	2.599134521484375	1.5274072265625	0.246048828125	2.64108251953125	1.442095306396484	0.214666015625	2.9739228515625	1.479329620361328	0.40810400390625	3.10418994140625	1.462205902099609	0.375227783203125	3.1341904296875	1.174804077148437	0.35096240234375	2.89518896484375	1.203555297851562	0.327269287109375	2.89607275390625	1.308264465332031	0.306374267578125
265	8.800000000000001	2.89216015625	0.9810051727294922	0.492254638671875	2.88852099609375	1.152234939575195	0.439806396484375	2.88552001953125	1.288753723144531	0.396690185546875	2.909837890625	1.505136535644531	0.3867109375	2.87331982421875	1.473726257324219	0.396787841796875	2.73509033203125	1.436028381347656	0.405192626953125	2.54974560546875	1.231899337768555	0.436109619140625	2.528849609375	1.346052673339844	0.23422314453125	2.52720703125	1.439834899902344	0.2107957763671875	2.49489697265625	1.532302856445312	0.16415869140625	2.581303466796875	1.461226501464844	0.202112548828125	2.9386826171875	1.465095397949219	0.382010009765625	3.06409033203125	1.446141540527344	0.34530517578125	3.106201171875	1.166894882202148	0.332447998046875	2.8779169921875	1.222578079223633	0.312623291015625	2.890010009765625	1.325632202148437	0.3042919921875
266	8.833334000000001	2.854052734375	0.9835986328125	0.472955078125	2.8420390625	1.156502410888672	0.41912158203125	2.83334130859375	1.296164306640625	0.38077587890625	2.85180126953125	1.516248291015625	0.38102001953125	2.81620166015625	1.482906677246094	0.391374267578125	2.676003662109375	1.449855224609375	0.41137158203125	2.4696044921875	1.259292846679688	0.421978759765625	2.4695751953125	1.404392944335938	0.235925537109375	2.502554931640625	1.481062255859375	0.184645263671875	2.49124462890625	1.542254089355469	0.0940341796875	2.51618359375	1.512499633789063	0.1740618896484375	2.881774658203125	1.476818115234375	0.372670166015625	3.004365966796875	1.459061584472656	0.322134033203125	3.0874677734375	1.185617874145508	0.3413232421875	2.86556103515625	1.201461441040039	0.25417724609375	2.851596923828125	1.304461181640625	0.272078125
267	8.866667	2.801500732421875	1.007145462036133	0.455074951171875	2.7792705078125	1.178295288085937	0.409903564453125	2.763036376953125	1.316516235351562	0.37871533203125	2.79096435546875	1.531763793945312	0.37416943359375	2.755770751953125	1.500750915527344	0.388379638671875	2.61902587890625	1.493283752441406	0.42935986328125	2.39733447265625	1.332585723876953	0.3920732421875	2.42802685546875	1.474327758789062	0.2110791015625	2.439315673828125	1.566274047851563	0.184805908203125	2.46137255859375	1.659476623535156	0.134786865234375	2.49956298828125	1.593173583984375	0.168155029296875	2.8176044921875	1.491599670410156	0.363450927734375	2.9198388671875	1.460373718261719	0.286853759765625	3.03120703125	1.202087860107422	0.29962841796875	2.815341796875	1.249856292724609	0.220365966796875	2.79241796875	1.345633392333984	0.252774658203125
268	8.899999999999999	2.700314453125	0.9927595825195312	0.4302618408203125	2.68917822265625	1.163335037231445	0.3817083740234375	2.6873857421875	1.303001159667969	0.3557852783203125	2.70835302734375	1.518109497070312	0.3486102294921875	2.68081201171875	1.485985168457031	0.3729627685546875	2.56148583984375	1.504217956542969	0.4484803466796875	2.31974267578125	1.403661193847656	0.3635621337890625	2.400031005859375	1.532807495117188	0.1896510009765625	2.43403759765625	1.617364562988281	0.159771240234375	2.46685546875	1.715124755859375	0.1289566650390625	2.51030224609375	1.618202087402344	0.1748250732421875	2.73027783203125	1.47907470703125	0.3282584228515625	2.80851513671875	1.443698425292969	0.2293341064453125	2.840646484375	1.167270156860352	0.19453173828125	2.69184375	1.333336120605469	0.2653109130859375	2.7582431640625	1.412398864746094	0.2630623779296875
269	8.933333999999999	2.61076611328125	0.9399051513671874	0.4135582275390625	2.59757763671875	1.116053863525391	0.3712142333984375	2.59895849609375	1.260247528076172	0.3540574951171875	2.64441357421875	1.476524017333984	0.3586236572265625	2.617955810546875	1.444481567382812	0.3862606201171875	2.51885986328125	1.478306549072266	0.4873563232421875	2.28038134765625	1.391631408691406	0.3657835693359375	2.39070751953125	1.511640991210938	0.1949256591796875	2.463966796875	1.569514343261719	0.164993408203125	2.542310791015625	1.643997375488281	0.1445416259765625	2.5160546875	1.567912963867188	0.1861470947265625	2.657472412109375	1.436725646972656	0.3308248291015625	2.695913330078125	1.396509490966797	0.2090301513671875	2.63833837890625	1.125711578369141	0.1345870361328125	2.5598818359375	1.300768157958984	0.2773704833984375	2.628730224609375	1.376345245361328	0.2510699462890625
270	8.966667000000001	2.546286865234375	0.9453775329589844	0.3607900390625	2.52747509765625	1.12351139831543	0.318896728515625	2.5208974609375	1.268354064941406	0.294287841796875	2.5819892578125	1.483413177490234	0.305760009765625	2.558428466796875	1.450319366455078	0.33582666015625	2.47850341796875	1.478515472412109	0.456426025390625	2.237149658203125	1.425330169677734	0.314609619140625	2.37838818359375	1.533538940429688	0.1548048095703125	2.46026171875	1.586725891113281	0.1367392578125	2.54936181640625	1.643292602539062	0.101029296875	2.49449609375	1.602176635742187	0.11696435546875	2.58719091796875	1.4448642578125	0.272913330078125	2.594728759765625	1.422720642089844	0.1393427734375	2.42912548828125	1.213333618164063	0.025210693359375	2.45159228515625	1.365096923828125	0.212601806640625	2.527619873046875	1.439387298583984	0.22399951171875
271	9	2.50299755859375	0.8889815216064453	0.341209228515625	2.4782626953125	1.070147018432617	0.297692626953125	2.469587158203125	1.218038436889648	0.272577392578125	2.5399990234375	1.435320983886719	0.28462255859375	2.51970751953125	1.400646789550781	0.31706396484375	2.4388193359375	1.417458557128906	0.442983154296875	2.15100341796875	1.373815551757813	0.446793701171875	2.267046875	1.502422180175781	0.274455078125	2.356044677734375	1.534940307617187	0.2382158203125	2.43831201171875	1.56427880859375	0.1652071533203125	2.38275537109375	1.517766418457031	0.1791845703125	2.539004638671875	1.397509216308594	0.24891455078125	2.5120986328125	1.386629272460937	0.113439697265625	2.25792626953125	1.273507751464844	0.0105103759765625	2.27836572265625	1.429705322265625	0.201330078125	2.385601806640625	1.448458312988281	0.1923978271484375
272	9.033334	2.7459794921875	1.050505737304688	-0.002319474220275879	2.67372314453125	1.222826766967773	0.01182552814483643	2.63761669921875	1.368041870117187	0.01904031944274902	2.68266064453125	1.59137548828125	0.009266754150390626	2.69808447265625	1.551357543945312	0.03774895095825195	2.755415771484375	1.532963012695312	0.1753010864257812	2.53917431640625	1.366463531494141	0.2741394653320313	2.4273349609375	1.557701293945313	0.1727979736328125	2.492274658203125	1.61308349609375	0.1185251541137695	2.525157470703125	1.684118408203125	0.03634066009521485	2.495076904296875	1.634248107910156	0.06576138305664063	2.654096435546875	1.557181335449219	-0.01727522277832031	2.528026611328125	1.5413974609375	-0.0714821548461914	2.29522802734375	1.449270599365234	0.08595645141601563	2.441563720703125	1.539026611328125	0.2631340026855469	2.54082275390625	1.523200134277344	0.3050498962402344
273	9.066666999999999	2.4592607421875	0.8460665283203125	0.29650927734375	2.44156884765625	1.025359924316406	0.25724755859375	2.437660400390625	1.171178009033203	0.235978759765625	2.493279296875	1.382435943603516	0.28724169921875	2.472541015625	1.342994506835937	0.31133935546875	2.39448583984375	1.345940246582031	0.436753173828125	2.113510498046875	1.295183807373047	0.42947802734375	2.18497216796875	1.425005035400391	0.2410498046875	2.272982177734375	1.44126171875	0.19751806640625	2.37746875	1.473744140625	0.175157958984375	2.309425048828125	1.42909326171875	0.1703671875	2.497546142578125	1.351373657226562	0.246978271484375	2.488994140625	1.364580657958984	0.111968017578125	2.228161865234375	1.340071472167969	-0.01475146484375	2.1389794921875	1.387129974365234	0.20606884765625	2.173018310546875	1.375299163818359	0.306988037109375
274	9.100000000000001	2.44028857421875	0.8417120056152344	0.3032822265625	2.4176875	1.017097274780273	0.259810791015625	2.4079609375	1.15977978515625	0.23259326171875	2.45522607421875	1.372009826660156	0.27539111328125	2.436563720703125	1.333136047363281	0.300759521484375	2.3720908203125	1.3276240234375	0.431539794921875	2.1027294921875	1.262402099609375	0.483992919921875	2.106291748046875	1.407199340820313	0.2967314453125	2.1909306640625	1.425914916992187	0.25040283203125	2.29263330078125	1.453666015625	0.217986572265625	2.224125	1.413353881835937	0.21727294921875	2.46018798828125	1.340168029785156	0.236643798828125	2.45967333984375	1.356215942382812	0.10337353515625	2.21179638671875	1.327040771484375	-0.039123779296875	2.080672607421875	1.421931579589844	0.137726806640625	2.07317529296875	1.460311218261719	0.236064453125
275	9.133334000000001	2.435449951171875	0.8360161743164063	0.289621826171875	2.41743212890625	1.009867279052734	0.24741796875	2.4065693359375	1.149923904418945	0.21693798828125	2.454654296875	1.360664245605469	0.250903076171875	2.4368837890625	1.323171844482422	0.2777138671875	2.35147705078125	1.310195281982422	0.393016357421875	2.0957109375	1.24184992980957	0.4795087890625	2.07352099609375	1.386134704589844	0.296939453125	2.16458935546875	1.415481903076172	0.280701171875	2.25470068359375	1.462436279296875	0.2415224609375	2.19978662109375	1.410425476074219	0.230384033203125	2.45844873046875	1.3279619140625	0.21358740234375	2.446777587890625	1.331051239013672	0.08159619140625	2.20955859375	1.341438995361328	-0.073806884765625	2.093172607421875	1.424796295166016	0.1147138671875	2.070916748046875	1.450068878173828	0.2136328125
276	9.166667	2.37661962890625	0.8564477996826172	0.26358984375	2.36402880859375	1.028529586791992	0.21953076171875	2.3484833984375	1.164280456542969	0.179557861328125	2.386030029296875	1.376373291015625	0.20340625	2.373028076171875	1.33913818359375	0.23235693359375	2.320576171875	1.3295859375	0.364712890625	2.15880517578125	1.126727081298828	0.458326416015625	2.030985717773437	1.270760437011719	0.329820068359375	2.092226806640625	1.339190063476563	0.301443603515625	2.14670263671875	1.424368347167969	0.2638935546875	2.095140625	1.372056884765625	0.253763427734375	2.388603515625	1.343106018066406	0.16713525390625	2.376284912109375	1.349719360351562	0.03661279296875	2.142810546875	1.343906768798828	-0.11974267578125	2.025413330078125	1.438335418701172	0.05987939453125	2.003554443359375	1.451437255859375	0.160182861328125
277	9.199999999999999	2.3229345703125	0.8445636901855469	0.236534423828125	2.29882958984375	1.016970672607422	0.192909423828125	2.280414306640625	1.155114410400391	0.158817138671875	2.30304150390625	1.370690002441406	0.185505615234375	2.29180029296875	1.332082946777344	0.214041259765625	2.24215771484375	1.31486376953125	0.347900634765625	2.1082646484375	1.110192672729492	0.480031982421875	1.938069458007813	1.199407638549805	0.347703857421875	1.986685668945313	1.274149169921875	0.309847412109375	2.039736450195313	1.361044616699219	0.27177001953125	1.994268676757813	1.295933471679688	0.259404541015625	2.308808837890625	1.337771057128906	0.148762939453125	2.3014267578125	1.343299743652344	0.016792236328125	2.07113916015625	1.315441650390625	-0.145748046875	1.919779418945313	1.391544799804687	0.018939208984375	1.88047216796875	1.415914489746094	0.11242138671875
278	9.233333999999999	2.30247314453125	0.8321270751953125	0.224566162109375	2.275513671875	1.004572326660156	0.181700439453125	2.2575693359375	1.143745742797852	0.150822021484375	2.280956298828125	1.3591064453125	0.18095556640625	2.268472900390625	1.320189575195313	0.20866455078125	2.2147021484375	1.310852294921875	0.341933837890625	2.056571533203125	1.139274398803711	0.493775146484375	1.878163208007813	1.204412307739258	0.35768115234375	1.927567260742187	1.267417724609375	0.302911865234375	1.993470703125	1.346627319335937	0.267814208984375	1.96657861328125	1.270513061523437	0.27183642578125	2.2876943359375	1.326544677734375	0.143963134765625	2.285009765625	1.336487182617188	0.011879638671875	2.0550185546875	1.300748352050781	-0.1502529296875	1.896248779296875	1.382258239746094	0.005095947265625	1.857594482421875	1.402726013183594	0.09994482421875001
279	9.266667000000002	2.29726416015625	0.8257710876464843	0.226673583984375	2.27156982421875	0.9969416961669922	0.177749267578125	2.2548896484375	1.135364593505859	0.142556396484375	2.28576953125	1.350394714355469	0.16938916015625	2.27306396484375	1.312142181396484	0.197978759765625	2.223251220703125	1.312087738037109	0.33322265625	2.06296337890625	1.157381286621094	0.5005468749999999	1.876241943359375	1.217346466064453	0.373187255859375	1.922398071289062	1.276892303466797	0.311957763671875	1.98646484375	1.353478363037109	0.26838916015625	1.967955810546875	1.272100341796875	0.28343896484375	2.29026708984375	1.317224578857422	0.1325439453125	2.2715244140625	1.327602569580078	0.001696533203125	2.0376064453125	1.296974456787109	-0.156205078125	1.89550732421875	1.392515594482422	0.00736181640625	1.858051513671875	1.416313446044922	0.10200634765625
280	9.300000000000001	2.27726904296875	0.8123807373046875	0.20783642578125	2.24913671875	0.9835770874023437	0.16327880859375	2.22838916015625	1.121205444335938	0.12960107421875	2.2510166015625	1.335441253662109	0.162848876953125	2.238839111328125	1.296185913085937	0.18991455078125	2.192594482421875	1.293638092041016	0.325763671875	2.05366552734375	1.147460266113281	0.516318115234375	1.862571533203125	1.198695953369141	0.39349365234375	1.896662841796875	1.257529968261719	0.324766845703125	1.95311474609375	1.331852447509766	0.269457275390625	1.934365478515625	1.251036285400391	0.286680419921875	2.257697021484375	1.303587921142578	0.125455810546875	2.237685302734375	1.317954681396484	-0.0042646484375	2.00893212890625	1.283561798095703	-0.166775390625	1.857134399414063	1.366977233886719	-0.006747802734375	1.827924560546875	1.388975952148437	0.09071533203125
281	9.333334000000001	2.25418408203125	0.8008231353759766	0.205072265625	2.230482421875	0.9733078842163085	0.1590078125	2.21301025390625	1.111839263916016	0.123886962890625	2.24092138671875	1.326111968994141	0.160498291015625	2.2270927734375	1.286660034179687	0.186966064453125	2.174771728515625	1.277808563232422	0.321162353515625	2.020096435546875	1.127249465942383	0.497873046875	1.832770263671875	1.193628265380859	0.374093017578125	1.878682739257812	1.256783233642578	0.316193359375	1.939229125976563	1.335423065185547	0.270938720703125	1.923311157226562	1.25264013671875	0.284445556640625	2.2474951171875	1.294379028320312	0.12262890625	2.233726318359375	1.306977020263672	-0.008809326171875	2.00446044921875	1.282346466064453	-0.175008056640625	1.872642333984375	1.363506011962891	0.00458203125	1.838274536132813	1.385789398193359	0.1008974609375
282	9.366667	2.24566259765625	0.8094360504150391	0.197741455078125	2.2230166015625	0.981230239868164	0.1528037109375	2.207189208984375	1.119545394897461	0.11964599609375	2.230700439453125	1.332271240234375	0.1602763671875	2.216964111328125	1.2924013671875	0.18558544921875	2.17537060546875	1.272711059570312	0.321441650390625	2.122884033203125	1.077058883666992	0.510784912109375	1.919328857421875	1.134377944946289	0.41362060546875	1.910782958984375	1.213638198852539	0.359028564453125	1.928695068359375	1.304364562988281	0.302431640625	1.908339965820312	1.228559219360352	0.31268505859375	2.23861328125	1.301488037109375	0.1222734375	2.2312880859375	1.321999938964844	-0.007874511718749999	2.010035034179687	1.29087890625	-0.18079296875	1.8679072265625	1.372654479980469	-0.01151953125	1.827520141601563	1.388607971191406	0.083017822265625
283	9.399999999999999	2.24824169921875	0.8109294738769531	0.19042626953125	2.2227265625	0.982954475402832	0.1463427734375	2.20508544921875	1.12167765045166	0.11446630859375	2.22357373046875	1.334940673828125	0.157390625	2.21084765625	1.294394805908203	0.1823623046875	2.16852392578125	1.270797210693359	0.317704345703125	2.15252294921875	1.074705909729004	0.5139619140625	1.9355126953125	1.092596916198731	0.43037548828125	1.943663818359375	1.171502410888672	0.374840087890625	1.92704638671875	1.266776824951172	0.3253037109375	1.9075048828125	1.196141021728516	0.33430126953125	2.232150390625	1.304694885253906	0.11895947265625	2.2245859375	1.325915679931641	-0.0113564453125	2.006475830078125	1.289730407714844	-0.18825537109375	1.8703603515625	1.351788482666016	-0.005477783203125	1.840977294921875	1.395496398925781	0.084505126953125
284	9.433333999999999	2.2481474609375	0.811737808227539	0.190249755859375	2.22265185546875	0.9834113082885743	0.145765380859375	2.203106201171875	1.121026763916016	0.1111787109375	2.2233642578125	1.333945068359375	0.1535234375	2.21112646484375	1.293503234863281	0.178776123046875	2.1698095703125	1.2695341796875	0.314158935546875	2.163893798828125	1.075378829956055	0.5123671875	1.941077392578125	1.076654998779297	0.444501708984375	1.940460815429687	1.15609831237793	0.38936572265625	1.925325073242188	1.249628265380859	0.3364638671875	1.904560546875	1.177135269165039	0.348984375	2.230880859375	1.303702819824219	0.11495361328125	2.223703125	1.324896850585938	-0.015208251953125	2.0060625	1.294666870117188	-0.1931923828125	1.876056762695312	1.3692060546875	-0.011040771484375	1.829279663085938	1.389077514648438	0.0798359375
285	9.466667000000001	2.24921533203125	0.811383560180664	0.191081787109375	2.224255859375	0.9815211944580078	0.1442978515625	2.2049619140625	1.117845840454102	0.10767919921875	2.22283935546875	1.329772644042969	0.150086181640625	2.210918212890625	1.2894091796875	0.175102783203125	2.16975244140625	1.260763549804687	0.30880078125	2.16027734375	1.069020599365234	0.50714892578125	1.93623681640625	1.063389465332031	0.44841015625	1.9318310546875	1.144316787719727	0.396610107421875	1.9244794921875	1.238787933349609	0.344926513671875	1.903455200195312	1.167550033569336	0.36024658203125	2.230815185546875	1.2997998046875	0.11173828125	2.223599365234375	1.322101989746094	-0.017518798828125	2.005610473632812	1.299118774414062	-0.193757080078125	1.87168310546875	1.372645690917969	-0.01570947265625	1.828293701171875	1.403338684082031	0.07317968750000001
286	9.5	2.25365185546875	0.8058757934570313	0.18996044921875	2.229825927734375	0.9756942138671875	0.14341650390625	2.2110712890625	1.111590644836426	0.106552001953125	2.228098388671875	1.322313842773438	0.15194970703125	2.21648974609375	1.281643432617187	0.17632763671875	2.17688232421875	1.251675811767578	0.30975927734375	2.155882080078125	1.055098930358887	0.501244873046875	1.9318828125	1.045884391784668	0.44556005859375	1.923636840820313	1.130376831054688	0.400943115234375	1.926574462890625	1.224716583251953	0.349240966796875	1.9058056640625	1.154897155761719	0.366177978515625	2.23604052734375	1.293045196533203	0.1132392578125	2.230291748046875	1.31363427734375	-0.015984619140625	2.012942016601563	1.299855682373047	-0.192656005859375	1.879922607421875	1.372493865966797	-0.01446923828125	1.834528564453125	1.402328582763672	0.0733505859375
287	9.533334	2.25205419921875	0.8047378234863282	0.189207275390625	2.22754345703125	0.9745190200805665	0.1428271484375	2.20938818359375	1.110897651672363	0.107426513671875	2.22887939453125	1.320735107421875	0.1559169921875	2.21699853515625	1.2798154296875	0.17974853515625	2.178781982421875	1.247341003417969	0.313011962890625	2.173287109375	1.050247138977051	0.5050712890625	1.947486572265625	1.027534660339355	0.46184326171875	1.931664916992188	1.108777687072754	0.413382080078125	1.92350390625	1.201498016357422	0.35934521484375	1.904087646484375	1.130523284912109	0.378763427734375	2.2362802734375	1.291978210449219	0.116713623046875	2.231503173828125	1.312793029785156	-0.0125244140625	2.012535400390625	1.297598388671875	-0.187106689453125	1.86537060546875	1.378954315185547	-0.024460205078125	1.8246689453125	1.400124816894531	0.06806030273437499
288	9.566666999999999	2.251449951171875	0.7957590789794922	0.19312353515625	2.228799560546875	0.9666289291381835	0.14844970703125	2.212373779296875	1.103944290161133	0.114711669921875	2.22739990234375	1.314023681640625	0.165633056640625	2.21609228515625	1.27255078125	0.188984375	2.1743740234375	1.236354080200195	0.32053515625	2.1709443359375	1.036290023803711	0.510355712890625	1.945765380859375	1.002991455078125	0.468262451171875	1.92565185546875	1.085497970581055	0.423267822265625	1.916175048828125	1.179048904418945	0.370457275390625	1.8979541015625	1.107451553344727	0.39003125	2.2357080078125	1.285770690917969	0.126121337890625	2.228888427734375	1.307659729003906	-0.003115966796875	2.008013305664063	1.295624267578125	-0.17644873046875	1.861666748046875	1.365699951171875	-0.007263671875	1.819716918945312	1.397167175292969	0.0819443359375
289	9.600000000000001	2.2536396484375	0.7946441497802734	0.19133251953125	2.233205078125	0.9656928100585938	0.146958740234375	2.21834912109375	1.103044708251953	0.113219970703125	2.23826513671875	1.312436096191406	0.1644091796875	2.22609521484375	1.271228942871094	0.18769873046875	2.18717626953125	1.238268524169922	0.3207998046875	2.17795947265625	1.034474685668945	0.50601806640625	1.9525400390625	0.9987165832519531	0.468729736328125	1.931061401367187	1.080998718261719	0.42415478515625	1.920505615234375	1.173877197265625	0.370579833984375	1.90259130859375	1.10283268737793	0.391953857421875	2.24581201171875	1.284099182128906	0.124864013671875	2.23615478515625	1.307740478515625	-0.00375439453125	2.015062377929687	1.298786071777344	-0.176556396484375	1.858903198242188	1.376466125488281	-0.02026904296875	1.823072509765625	1.391530395507812	0.075525634765625
290	9.633334000000001	2.263056396484375	0.7977876434326172	0.190789306640625	2.24097607421875	0.9678339767456055	0.146827392578125	2.225686767578125	1.104734725952148	0.11439404296875	2.242578125	1.313568969726562	0.164474609375	2.23126904296875	1.27246142578125	0.187874755859375	2.1905615234375	1.242910995483399	0.320497314453125	2.1793369140625	1.038949295043945	0.503408935546875	1.9563173828125	0.9953288421630859	0.46705908203125	1.930234497070312	1.079189407348633	0.429430419921875	1.925870971679688	1.172402145385742	0.376635009765625	1.9084833984375	1.102698440551758	0.3984580078125	2.250263671875	1.285351165771484	0.125170166015625	2.23973681640625	1.310768249511719	-0.002385498046875	2.017106201171875	1.298329010009766	-0.170717041015625	1.86554296875	1.3769697265625	-0.0121123046875	1.824483032226563	1.395721801757813	0.08033081054687501
291	9.666667	2.253627685546875	0.8223873596191407	0.199712890625	2.237663818359375	0.9916524658203125	0.1482509765625	2.227786376953125	1.128148864746094	0.11033056640625	2.2521416015625	1.338786041259766	0.152362060546875	2.23933544921875	1.298915679931641	0.177423828125	2.200292724609375	1.283683685302734	0.3134482421875	2.17948193359375	1.084117202758789	0.5017197265625	1.95509814453125	1.042032989501953	0.466919189453125	1.929933349609375	1.125247901916504	0.42649267578125	1.92847607421875	1.216508941650391	0.3695341796875	1.910719604492187	1.148740112304687	0.395283203125	2.2588525390625	1.308690460205078	0.1140732421875	2.24825244140625	1.332945648193359	-0.0141650390625	2.023072631835937	1.314072448730469	-0.1801025390625	1.870426025390625	1.406861694335938	-0.029177978515625	1.831655151367187	1.43442236328125	0.062441162109375
292	9.699999999999999	2.260785888671875	0.8266751403808594	0.1991748046875	2.24530908203125	0.9953254356384277	0.14745458984375	2.235179931640625	1.131030960083008	0.10843359375	2.260720703125	1.341463287353516	0.147200439453125	2.24882275390625	1.301989837646484	0.173030517578125	2.21393408203125	1.289102813720703	0.30995947265625	2.23484423828125	1.104693115234375	0.51192626953125	2.0117119140625	1.051909164428711	0.491334716796875	1.965710815429687	1.120555877685547	0.443307861328125	1.940395141601563	1.20437712097168	0.381371826171875	1.930632934570313	1.133156585693359	0.414248291015625	2.266146728515625	1.311047332763672	0.109158203125	2.250962646484375	1.327856018066406	-0.019394775390625	2.023357055664063	1.314778533935547	-0.181051513671875	1.868922729492188	1.411252593994141	-0.035479248046875	1.833845092773438	1.443671722412109	0.055674560546875
293	9.733333999999999	2.265665771484375	0.8323684387207031	0.19631884765625	2.25149462890625	1.002079963684082	0.145708740234375	2.241998046875	1.138426483154297	0.107071533203125	2.27256982421875	1.348602233886719	0.1475029296875	2.26041748046875	1.308970520019531	0.17327392578125	2.223908935546875	1.294916900634766	0.310150634765625	2.246896728515625	1.105582450866699	0.50853076171875	2.024223022460938	1.045433647155762	0.496440185546875	1.98239990234375	1.116644905090332	0.447705322265625	1.948932861328125	1.199904449462891	0.388320068359375	1.940194091796875	1.128762451171875	0.421425048828125	2.27659912109375	1.318383911132813	0.1089248046875	2.256283203125	1.335604644775391	-0.019301513671875	2.025852172851562	1.310447570800781	-0.1770732421875	1.873301025390625	1.417707092285156	-0.035898193359375	1.838065795898437	1.442096618652344	0.0580380859375
294	9.766667000000002	2.27410400390625	0.8415691680908203	0.198870361328125	2.25836669921875	1.011141441345215	0.14484375	2.249552490234375	1.148078369140625	0.105192626953125	2.289997802734375	1.357882080078125	0.145423828125	2.2768564453125	1.31847998046875	0.17158203125	2.24701171875	1.303753845214844	0.310820556640625	2.257574462890625	1.103432647705078	0.501470458984375	2.033635009765625	1.041778381347656	0.5004084472656249	1.997022216796875	1.117307907104492	0.4529306640625	1.965431030273437	1.204247146606445	0.3967763671875	1.955740234375	1.134481140136719	0.42892578125	2.2917607421875	1.32747216796875	0.10647412109375	2.268729736328125	1.342531127929687	-0.022321044921875	2.03269384765625	1.315238830566406	-0.174159912109375	1.87072314453125	1.422384826660156	-0.041453125	1.845595703125	1.457700744628906	0.052899169921875
295	9.800000000000001	2.2857421875	0.85751904296875	0.198896728515625	2.265084228515625	1.026505523681641	0.143159423828125	2.25306494140625	1.16319091796875	0.10214697265625	2.2980244140625	1.373926239013672	0.13517529296875	2.28703662109375	1.334938751220703	0.163129638671875	2.274384765625	1.323549896240234	0.305654541015625	2.35041845703125	1.127304229736328	0.486481689453125	2.1404892578125	1.03023095703125	0.513733642578125	2.095638671875	1.079525161743164	0.443683837890625	2.060451416015625	1.158243194580078	0.37782861328125	2.109439208984375	1.106740051269531	0.409609375	2.296181640625	1.342788604736328	0.096640869140625	2.262478515625	1.3567548828125	-0.0302685546875	2.016247314453125	1.3274921875	-0.1660867919921875	1.861232421875	1.434344299316406	-0.024062255859375	1.843196044921875	1.466848815917969	0.07317968750000001
296	9.833334000000001	2.290515869140625	0.8619730377197266	0.20439697265625	2.27876220703125	1.032305755615234	0.147864990234375	2.27462744140625	1.170013458251953	0.10671484375	2.33191015625	1.377568969726563	0.145985107421875	2.31853515625	1.338349914550781	0.172903076171875	2.2900185546875	1.315552429199219	0.312314208984375	2.30792333984375	1.102190399169922	0.49054296875	2.086940185546875	1.027333480834961	0.505841064453125	2.05078466796875	1.082896835327148	0.43492626953125	2.026311767578125	1.166066940307617	0.36897314453125	2.11484521484375	1.093417358398437	0.394214599609375	2.32835791015625	1.347584533691406	0.106413330078125	2.29134716796875	1.364934814453125	-0.01970556640625	2.04597607421875	1.339062927246094	-0.1600528564453125	1.896672485351562	1.448881591796875	-0.0127021484375	1.8762060546875	1.478005249023437	0.08557177734375
297	9.866667	2.29359375	0.8660104522705079	0.207875244140625	2.28546484375	1.037924468994141	0.15646923828125	2.2835087890625	1.176547439575195	0.1190537109375	2.3499912109375	1.381438720703125	0.1561728515625	2.33425341796875	1.343404235839844	0.1833935546875	2.28941064453125	1.320737548828125	0.318262939453125	2.255353515625	1.100649032592773	0.485022705078125	2.030487060546875	1.037750198364258	0.482247802734375	2.00259326171875	1.097058006286621	0.410809326171875	1.98741552734375	1.183106979370117	0.3459990234375	2.0984775390625	1.074592803955078	0.377012939453125	2.345719970703125	1.351060485839844	0.117056884765625	2.30827734375	1.360196960449219	-0.009614746093749999	2.06461181640625	1.34014208984375	-0.153104248046875	1.91379638671875	1.454943603515625	-0.01170556640625	1.89932568359375	1.485313232421875	0.08711083984375
298	9.899999999999999	2.29578662109375	0.8758121032714844	0.213195556640625	2.300462158203125	1.04947346496582	0.16717919921875	2.30781005859375	1.188981750488281	0.13362939453125	2.38427490234375	1.390029541015625	0.17315380859375	2.36486767578125	1.353207824707031	0.199712890625	2.310571044921875	1.326214721679688	0.330326171875	2.221873291015625	1.111778900146484	0.48408056640625	1.993092651367188	1.072084564208984	0.458176025390625	1.97862060546875	1.134315307617187	0.385190185546875	1.978783081054688	1.221825592041016	0.32046240234375	2.08361767578125	1.078754592895508	0.36771044921875	2.38030810546875	1.359597259521484	0.13401416015625	2.344146728515625	1.365961853027344	0.00672802734375	2.10301904296875	1.346018371582031	-0.1412919921875	1.9435224609375	1.470230529785156	-0.018367919921875	1.937690795898438	1.494260498046875	0.083104248046875
299	9.933333999999999	2.317966796875	0.8927880096435546	0.221743408203125	2.32875732421875	1.068626922607422	0.1814306640625	2.34009130859375	1.209564041137695	0.151722412109375	2.421894287109375	1.408609313964844	0.19707080078125	2.4010595703125	1.371521362304688	0.22267724609375	2.343372802734375	1.325280578613281	0.347191162109375	2.23289013671875	1.106765289306641	0.4828623046875	2.000442504882812	1.105026245117188	0.4487109375	1.988036376953125	1.169020385742187	0.376146240234375	1.992449951171875	1.257231750488281	0.311490966796875	2.088576171875	1.105688262939453	0.35468994140625	2.417572265625	1.379038146972656	0.15696533203125	2.3783232421875	1.372755554199219	0.029814453125	2.1369296875	1.349501647949219	-0.1203299560546875	1.993799682617188	1.487533264160156	0.010317138671875	1.992820068359375	1.521143249511719	0.109816650390625
300	9.966667000000001	2.33614208984375	0.9095404968261719	0.2152470703125	2.344060302734375	1.08971337890625	0.183771484375	2.360887451171875	1.234242065429688	0.1679931640625	2.45327294921875	1.428839996337891	0.22482275390625	2.430320068359375	1.390976287841797	0.24868310546875	2.3658173828125	1.355754150390625	0.37563720703125	2.25981298828125	1.1169921875	0.485949462890625	2.028245727539062	1.134001525878906	0.433669189453125	1.995048461914062	1.193734832763672	0.362299072265625	1.978724365234375	1.279242279052734	0.293621337890625	2.092897705078125	1.13357096862793	0.32025634765625	2.44755029296875	1.401386505126953	0.182625732421875	2.41762353515625	1.412341979980469	0.05149169921875	2.18890771484375	1.300525939941406	-0.08514904785156251	2.050955322265625	1.466134307861328	0.022703369140625	2.053701171875	1.511883270263672	0.118718994140625
301	10	2.3469677734375	0.9257122497558594	0.221474853515625	2.35274853515625	1.10635595703125	0.192188720703125	2.369013671875	1.251122772216797	0.177924072265625	2.46567236328125	1.444316009521484	0.23249267578125	2.443751220703125	1.406253051757812	0.257009033203125	2.386197509765625	1.368099212646484	0.386451416015625	2.28354443359375	1.127058792114258	0.49504638671875	2.050281982421875	1.150707611083984	0.453961669921875	2.014809326171875	1.213143615722656	0.386069091796875	1.996830322265625	1.300950103759765	0.320768310546875	2.10927392578125	1.152461013793945	0.33750048828125	2.45752001953125	1.417507873535156	0.19027294921875	2.422529052734375	1.429870025634766	0.06050927734375	2.18922119140625	1.318671569824219	-0.06873999023437501	2.0766826171875	1.491908416748047	0.055462646484375	2.12444970703125	1.550982421875	0.129964599609375
302	10.033334	2.395	0.9616667785644532	0.24264892578125	2.41197265625	1.142034454345703	0.220021484375	2.4381630859375	1.285456298828125	0.213106689453125	2.537899169921875	1.475892883300781	0.269218505859375	2.512736572265625	1.439593658447266	0.29299267578125	2.435693603515625	1.416612060546875	0.415210693359375	2.27494384765625	1.200209991455078	0.500669189453125	2.04816943359375	1.208223571777344	0.431058349609375	2.006663696289062	1.262765167236328	0.360256103515625	1.981649291992188	1.343358245849609	0.288796630859375	2.10056982421875	1.201612274169922	0.31206396484375	2.531892578125	1.44817529296875	0.2274013671875	2.495330322265625	1.437513275146484	0.098321044921875	2.28146826171875	1.279558807373047	-0.0127716064453125	2.1177294921875	1.455197204589844	-0.0021644287109375	2.15494287109375	1.529266052246094	0.0640667724609375
303	10.066667	2.5230673828125	1.00318115234375	0.3345556640625	2.5077421875	1.184363021850586	0.305528076171875	2.5086318359375	1.33122998046875	0.295611572265625	2.5674228515625	1.541679626464844	0.345242431640625	2.545818359375	1.502900787353516	0.36950341796875	2.44093701171875	1.499887542724609	0.473228271484375	2.218138916015625	1.339078247070312	0.39676416015625	2.023235107421875	1.347850982666016	0.258061767578125	1.993550659179687	1.335354278564453	0.164041748046875	1.96499267578125	1.351657043457031	0.05747802734375	2.11325927734375	1.276572662353516	0.174907958984375	2.57148583984375	1.510197387695313	0.30537744140625	2.558678955078125	1.490152893066406	0.17174658203125	2.3846845703125	1.283372589111328	0.0648819580078125	2.2078486328125	1.448974212646484	0.0566402587890625	2.22559765625	1.531840087890625	0.121977294921875
304	10.1	2.5339599609375	0.991220199584961	0.328415771484375	2.515504638671875	1.171204833984375	0.307662841796875	2.51340087890625	1.316780670166016	0.308147705078125	2.51258154296875	1.537295654296875	0.330222900390625	2.49818798828125	1.498001098632812	0.3576484375	2.40784033203125	1.507464233398438	0.4718486328125	2.23100146484375	1.303817779541016	0.389208984375	2.234769775390625	1.487765747070313	0.240200439453125	2.2965068359375	1.564248046875	0.241122802734375	2.36954736328125	1.64133740234375	0.27093212890625	2.33645361328125	1.585543090820313	0.220439697265625	2.52910888671875	1.503618835449219	0.296562744140625	2.549256591796875	1.4897744140625	0.1645628662109375	2.419208984375	1.247374755859375	0.08124096679687499	2.29089453125	1.440595031738281	0.1419366455078125	2.306297119140625	1.528059997558594	0.199503173828125
305	10.133334	2.579611328125	1.02475553894043	0.3392716064453125	2.561734619140625	1.204786346435547	0.3167545166015625	2.55844970703125	1.350498931884766	0.3166400146484375	2.57332568359375	1.570783935546875	0.3384249267578125	2.55429296875	1.532828796386719	0.3649952392578125	2.45846044921875	1.534971618652344	0.4752296142578125	2.29840673828125	1.308674438476563	0.4212095947265625	2.25854150390625	1.4906591796875	0.2746885986328125	2.2911044921875	1.580233825683594	0.2502176513671875	2.30095556640625	1.678696533203125	0.2012205810546875	2.331635009765625	1.600884704589844	0.2383892822265625	2.58922705078125	1.535706665039063	0.3058284912109375	2.616	1.5171806640625	0.1754420166015625	2.524267822265625	1.250436248779297	0.118659423828125	2.3346376953125	1.395511596679687	0.1431734619140625	2.3301005859375	1.496220886230469	0.1757708740234375
306	10.166667	2.60628173828125	1.038712432861328	0.3409857177734375	2.58433447265625	1.215699157714844	0.3103963623046875	2.57183447265625	1.359138275146484	0.2964342041015625	2.5938779296875	1.577121459960938	0.3184422607421875	2.570904296875	1.540516540527344	0.3430120849609375	2.467728759765625	1.554730224609375	0.4438804931640625	2.33627978515625	1.308881011962891	0.4149793701171875	2.282412109375	1.490876159667969	0.2760052490234375	2.300924072265625	1.583590942382813	0.2515181884765625	2.29962158203125	1.676225463867187	0.1929705810546875	2.330287109375	1.610081848144531	0.2109259033203125	2.61120458984375	1.541390869140625	0.2879315185546875	2.67877880859375	1.532397827148438	0.1732840576171875	2.59748681640625	1.260234954833984	0.1436971435546875	2.409822265625	1.404347412109375	0.1712889404296875	2.39022119140625	1.505711730957031	0.1912669677734375
307	10.2	2.64098779296875	1.068919624328613	0.33585205078125	2.6154619140625	1.247952056884766	0.302646484375	2.59964453125	1.393147308349609	0.2860677490234375	2.632741943359375	1.612954772949219	0.311630859375	2.6056435546875	1.57704248046875	0.3346044921875	2.496107666015625	1.581276977539062	0.4330390625	2.378056396484375	1.322136535644531	0.437669189453125	2.31583154296875	1.499668334960937	0.2901951904296875	2.3147685546875	1.598009399414063	0.2769080810546875	2.2956123046875	1.69539404296875	0.2264039306640625	2.33959375	1.63005029296875	0.2212388916015625	2.650447021484375	1.57582568359375	0.28167529296875	2.73324755859375	1.567808227539063	0.174671875	2.6582490234375	1.289510650634766	0.140980712890625	2.510677734375	1.465500122070313	0.2174281005859375	2.534706298828125	1.546328308105469	0.283057373046875
308	10.233334	2.64844384765625	1.090984420776367	0.3563271484375	2.63474658203125	1.271489044189453	0.323426513671875	2.625353515625	1.416616455078125	0.301395263671875	2.662826171875	1.63615234375	0.32443505859375	2.63130859375	1.602024108886719	0.34436181640625	2.514552734375	1.588313293457031	0.433326171875	2.406336669921875	1.325791290283203	0.45764013671875	2.345783203125	1.508760437011719	0.3159716796875	2.30962841796875	1.598303161621094	0.2928046875	2.29482763671875	1.694593078613281	0.238701171875	2.3477470703125	1.630165344238281	0.2363271484375	2.6832607421875	1.597332885742187	0.2985830078125	2.78804931640625	1.586527954101562	0.213159912109375	2.69854248046875	1.311992797851562	0.1824862060546875	2.5569931640625	1.500227447509766	0.239086181640625	2.5768349609375	1.582061462402344	0.30498388671875
309	10.266667	2.6896923828125	1.117723266601562	0.399044921875	2.67843994140625	1.295481201171875	0.360535400390625	2.670121337890625	1.438387573242188	0.3334765625	2.68835986328125	1.659115539550781	0.344577392578125	2.65648828125	1.624393493652344	0.36146337890625	2.5294765625	1.599411499023438	0.42902490234375	2.43471728515625	1.334899627685547	0.455997802734375	2.35888134765625	1.500068908691406	0.30403369140625	2.317432373046875	1.586723876953125	0.28289404296875	2.29961865234375	1.6834853515625	0.232879638671875	2.34555029296875	1.618698303222656	0.22854541015625	2.715205810546875	1.620717163085938	0.325913330078125	2.834170166015625	1.609201293945313	0.264601806640625	2.76494921875	1.334479614257813	0.215073974609375	2.5599892578125	1.458805786132813	0.224528076171875	2.564204833984375	1.549156372070313	0.279613037109375
310	10.3	2.7120087890625	1.121831069946289	0.414600341796875	2.70102685546875	1.301748992919922	0.3838623046875	2.690748046875	1.443211822509766	0.348475341796875	2.7054541015625	1.665222534179688	0.34532958984375	2.673073486328125	1.631071655273437	0.36290771484375	2.54184765625	1.598150512695312	0.419150634765625	2.447787109375	1.33361865234375	0.45652685546875	2.35637060546875	1.474131561279297	0.287973388671875	2.3072197265625	1.5596728515625	0.28524951171875	2.27085205078125	1.65317724609375	0.238349365234375	2.33739111328125	1.60276806640625	0.218470458984375	2.73387841796875	1.625974853515625	0.330746826171875	2.855329833984375	1.61396923828125	0.27352978515625	2.7836787109375	1.337737731933594	0.230544677734375	2.56941064453125	1.447316619873047	0.236240966796875	2.579927001953125	1.542526245117188	0.282252197265625
311	10.333334	2.74046240234375	1.111974609375	0.432345703125	2.725974609375	1.291036437988281	0.3994443359375	2.713859130859375	1.433323364257812	0.369016357421875	2.72838671875	1.655021850585938	0.363134521484375	2.69542626953125	1.621118835449219	0.379924560546875	2.562628662109375	1.583935913085937	0.42889404296875	2.452009033203125	1.324858642578125	0.454793212890625	2.35909375	1.447064758300781	0.27366455078125	2.2923115234375	1.519489074707031	0.27020263671875	2.27930322265625	1.618203552246094	0.2220145263671875	2.351234375	1.577381652832031	0.213975341796875	2.757371826171875	1.615660461425781	0.350275634765625	2.879170654296875	1.59660693359375	0.2961767578125	2.8253212890625	1.316133178710937	0.257190185546875	2.60913671875	1.421110290527344	0.2497412109375	2.636874267578125	1.517909057617187	0.28329638671875
312	10.366667	2.772330078125	1.090012268066406	0.4451357421875	2.764640625	1.267944000244141	0.40694140625	2.75854638671875	1.410346405029297	0.377125244140625	2.77570458984375	1.631297241210937	0.381465087890625	2.74096484375	1.5973232421875	0.393432861328125	2.601727783203125	1.564548217773438	0.422421630859375	2.472456787109375	1.315123046875	0.448457763671875	2.4012275390625	1.426743988037109	0.252137451171875	2.331726806640625	1.495900787353516	0.2449052734375	2.321094970703125	1.591701538085938	0.1912412109375	2.38300244140625	1.553377685546875	0.188128662109375	2.80539013671875	1.592166870117187	0.370116943359375	2.930984375	1.574944580078125	0.325873779296875	2.8802666015625	1.295941833496094	0.278678466796875	2.665819580078125	1.400627502441406	0.25508544921875	2.669928955078125	1.496479644775391	0.2998154296875
313	10.4	2.826135498046875	1.077545104980469	0.449053466796875	2.807945068359375	1.254275482177734	0.408080078125	2.79334033203125	1.395408355712891	0.37469189453125	2.8000859375	1.617146606445313	0.378736328125	2.7670927734375	1.581545532226563	0.39111572265625	2.63107763671875	1.542435424804688	0.42736474609375	2.50143310546875	1.291585571289062	0.432466796875	2.4157333984375	1.410349945068359	0.24608984375	2.343494140625	1.477161895751953	0.247546630859375	2.3317431640625	1.5723671875	0.192842041015625	2.38786181640625	1.535627197265625	0.1837889404296875	2.83149267578125	1.57941455078125	0.36706982421875	2.958155029296875	1.562356201171875	0.325483154296875	2.910393310546875	1.283097900390625	0.27509033203125	2.69104443359375	1.378332855224609	0.254273193359375	2.676459228515625	1.469856903076172	0.30563525390625
314	10.433334	2.85628564453125	1.048622039794922	0.4595885009765625	2.835445556640625	1.225421508789063	0.4159139404296875	2.81848681640625	1.365822021484375	0.3775145263671875	2.82968603515625	1.588533935546875	0.3831502685546875	2.795583984375	1.553346069335938	0.3947703857421875	2.6596357421875	1.50560595703125	0.4232591552734375	2.5336962890625	1.251346984863281	0.4335792236328125	2.436371337890625	1.37799462890625	0.2567274169921875	2.3703779296875	1.450989929199219	0.2464866943359375	2.35794921875	1.536609008789062	0.1769134521484375	2.41704931640625	1.503990905761719	0.183707275390625	2.860695068359375	1.55004052734375	0.3717386474609375	2.987996826171875	1.525556579589844	0.3336300048828125	2.965046142578125	1.242077026367187	0.2806531982421875	2.73925244140625	1.320197784423828	0.2467506103515625	2.73899755859375	1.417469604492188	0.2901783447265625
315	10.466667	2.873950439453125	1.030243362426758	0.467301025390625	2.85253662109375	1.203768539428711	0.424863037109375	2.83500048828125	1.340878723144531	0.38508837890625	2.84498828125	1.559550964355469	0.389558349609375	2.811654052734375	1.524917297363281	0.40107763671875	2.67617724609375	1.485776977539063	0.431033935546875	2.5385751953125	1.243464797973633	0.4270458984375	2.45182421875	1.351079956054688	0.2383563232421875	2.389029052734375	1.424476806640625	0.2483489990234375	2.3855537109375	1.517747253417969	0.192107421875	2.51706640625	1.470990295410156	0.275918701171875	2.875615966796875	1.521852722167969	0.378596435546875	2.999822998046875	1.506575744628906	0.33467919921875	3.00539697265625	1.22803157043457	0.2797802734375	2.7773984375	1.286428100585937	0.253114990234375	2.78462158203125	1.383871826171875	0.290333740234375
316	10.5	2.907144287109375	1.013703262329102	0.485044921875	2.889682373046875	1.187087982177734	0.443422607421875	2.8755908203125	1.322826110839844	0.399923828125	2.882878173828125	1.540558776855469	0.39124072265625	2.849294921875	1.506355285644531	0.40243017578125	2.714170166015625	1.464066833496094	0.426143798828125	2.5724189453125	1.225501739501953	0.423212646484375	2.4953671875	1.336764221191406	0.233644287109375	2.43180126953125	1.408430603027344	0.2468583984375	2.420938232421875	1.482239562988281	0.1680589599609375	2.551584228515625	1.459735229492187	0.26601123046875	2.914494140625	1.502877136230469	0.384984375	3.043119384765625	1.487896667480469	0.35903466796875	3.04405908203125	1.214968170166016	0.28510205078125	2.8162626953125	1.26424267578125	0.248831787109375	2.81580078125	1.358455810546875	0.293158447265625
317	10.533334	2.921021484375	0.9980925750732422	0.49664306640625	2.904273193359375	1.171315292358398	0.452154541015625	2.890758544921875	1.306928955078125	0.406898681640625	2.898214111328125	1.525325622558594	0.4014638671875	2.864360595703125	1.490884399414063	0.411622802734375	2.72688134765625	1.449829406738281	0.4230302734375	2.601736328125	1.201366317749023	0.42737890625	2.5202958984375	1.304859130859375	0.23453125	2.44942822265625	1.371007629394531	0.23587939453125	2.443762939453125	1.458909057617187	0.172025146484375	2.56032177734375	1.444091064453125	0.2357216796875	2.93001123046875	1.487632568359375	0.395177734375	3.0599599609375	1.48280615234375	0.37022412109375	3.06947314453125	1.207022232055664	0.3052333984375	2.8422099609375	1.257406005859375	0.263570556640625	2.8278701171875	1.350206420898437	0.30917529296875
318	10.566667	2.941167724609375	0.9948735809326172	0.5025921630859375	2.92466650390625	1.168340805053711	0.4534808349609375	2.91130224609375	1.305327697753906	0.4087230224609375	2.91991650390625	1.525340270996094	0.4011988525390625	2.8855888671875	1.490893249511719	0.4116353759765625	2.7474345703125	1.450810852050781	0.4303402099609375	2.62718896484375	1.197582870483398	0.4230916748046875	2.55967724609375	1.305026062011719	0.2248687744140625	2.474154541015625	1.352219299316406	0.2222755126953125	2.50260302734375	1.439946716308594	0.162966552734375	2.613615234375	1.417901916503906	0.2660145263671875	2.95180078125	1.487137084960938	0.3953433837890625	3.08360009765625	1.482078125	0.3750313720703125	3.094240234375	1.205564407348633	0.3038524169921875	2.86866552734375	1.263753845214844	0.2534984130859375	2.84443212890625	1.352548400878906	0.3044647216796875
319	10.6	2.951751953125	0.9907101440429688	0.5054237060546874	2.9362119140625	1.164480987548828	0.4574400634765625	2.9237353515625	1.301076812744141	0.4114949951171875	2.935869384765625	1.5209111328125	0.4082720947265625	2.900776611328125	1.486839385986328	0.4171544189453125	2.761306640625	1.448213043212891	0.4259200439453125	2.64523193359375	1.193217010498047	0.4184312744140625	2.577442626953125	1.293981109619141	0.2169700927734375	2.49336962890625	1.343675445556641	0.2172579345703125	2.515794921875	1.433031951904297	0.1579056396484375	2.631960693359375	1.406900787353516	0.2608826904296875	2.9672998046875	1.482347259521484	0.4025582275390625	3.099512939453125	1.481080780029297	0.3849957275390625	3.109195556640625	1.204020782470703	0.3164630126953125	2.885458251953125	1.263856750488281	0.2607266845703125	2.87087451171875	1.356711090087891	0.3078748779296875
320	10.633334	2.95469091796875	0.985503189086914	0.5130416259765626	2.94239208984375	1.161704162597656	0.4694813232421875	2.932998046875	1.299255584716797	0.4231837158203125	2.945403076171875	1.52028662109375	0.4216759033203125	2.909875	1.486000274658203	0.4294410400390625	2.76934375	1.447401031494141	0.4325916748046875	2.656885986328125	1.189428131103516	0.4181685791015625	2.6031181640625	1.287645233154297	0.2098460693359375	2.52086669921875	1.340142852783203	0.2208033447265625	2.54242822265625	1.427419464111328	0.157097900390625	2.66941064453125	1.386658294677734	0.2621356201171875	2.97712451171875	1.481528350830078	0.4165325927734375	3.11050537109375	1.479597869873047	0.4027777099609375	3.1239794921875	1.201027587890625	0.3345518798828125	2.90000048828125	1.261373107910156	0.2749461669921875	2.88601513671875	1.355160003662109	0.3217005615234375
321	10.666667	2.963158935546875	0.9829251098632813	0.514473876953125	2.9503408203125	1.158798492431641	0.47276513671875	2.940529296875	1.295875946044922	0.426946533203125	2.94933349609375	1.516203125	0.428954345703125	2.91447900390625	1.481368682861328	0.436036865234375	2.774345703125	1.443548370361328	0.43980078125	2.66482373046875	1.186285461425781	0.41527880859375	2.6140859375	1.294707305908203	0.21238330078125	2.52903515625	1.342100250244141	0.221652587890625	2.5564521484375	1.430504547119141	0.1626773681640625	2.67134033203125	1.396911102294922	0.269936767578125	2.981564208984375	1.478196929931641	0.423324462890625	3.114439208984375	1.478903533935547	0.409693115234375	3.13158154296875	1.202077301025391	0.339957763671875	2.908048583984375	1.260523498535156	0.280568115234375	2.90044970703125	1.355035430908203	0.3263876953125
322	10.7	2.971439697265625	0.9841578826904297	0.5188480224609375	2.958267333984375	1.160236557006836	0.4782279052734375	2.94806591796875	1.297633056640625	0.4335203857421875	2.9576474609375	1.517869689941406	0.4377091064453125	2.92272314453125	1.483088012695313	0.4446649169921875	2.7825322265625	1.4455927734375	0.4488179931640625	2.6729951171875	1.18867317199707	0.4213431396484375	2.622634765625	1.3015	0.2208031005859375	2.539365234375	1.351666625976562	0.2314210205078125	2.571195068359375	1.439528991699219	0.17389599609375	2.684531494140625	1.407381896972656	0.2689490966796875	2.9897041015625	1.479818054199219	0.4314822998046875	3.122470947265625	1.480687927246094	0.4169942626953125	3.139045654296875	1.204678909301758	0.3440992431640625	2.915188232421875	1.264661682128906	0.2876558837890625	2.90916748046875	1.35874560546875	0.3345479736328125
323	10.733334	2.983131591796875	0.9835026245117188	0.5196207275390625	2.96694873046875	1.160137023925781	0.4796304931640625	2.9542158203125	1.299907165527344	0.4417874755859375	2.9625791015625	1.520959289550781	0.4468338623046875	2.928023193359375	1.48579150390625	0.4548702392578125	2.78926708984375	1.442197937011719	0.4634049072265625	2.68929345703125	1.180759216308594	0.4321546630859375	2.630462890625	1.308831481933594	0.2423822021484375	2.546236328125	1.357961608886719	0.2312730712890625	2.571592529296875	1.448662353515625	0.1741925048828125	2.672964599609375	1.439885864257813	0.2422144775390625	2.99474755859375	1.483015075683594	0.4392384033203125	3.125814208984375	1.474528930664063	0.4125167236328125	3.145316162109375	1.193377044677734	0.3584385986328125	2.93611328125	1.29372021484375	0.2995638427734375	2.95354833984375	1.387622924804687	0.3447757568359375
324	10.766667	3.00263037109375	0.9803348236083984	0.52093359375	2.9920244140625	1.155939971923828	0.48123681640625	2.98384521484375	1.294929077148438	0.443781005859375	2.99555712890625	1.513994506835938	0.450099609375	2.9606181640625	1.479624481201172	0.45738134765625	2.820431640625	1.445154571533203	0.463896728515625	2.7206943359375	1.185523742675781	0.4377919921875	2.67371923828125	1.315062103271484	0.248093505859375	2.59403125	1.363934661865234	0.220952392578125	2.608307373046875	1.462204498291016	0.1754482421875	2.705529296875	1.448290130615234	0.23586572265625	3.02696728515625	1.475892608642578	0.442825927734375	3.15846728515625	1.471616485595703	0.42377197265625	3.158341796875	1.195489135742188	0.354695556640625	2.96272216796875	1.318930084228516	0.3011396484375	2.988927978515625	1.406692352294922	0.352091064453125
325	10.8	3.011812744140625	0.9792947082519531	0.5226925048828125	3.00345947265625	1.1552490234375	0.4795189208984375	2.99667626953125	1.296356781005859	0.4468743896484375	3.00840283203125	1.516699340820312	0.4517305908203125	2.97300634765625	1.482217529296875	0.4581307373046875	2.8331494140625	1.442753234863281	0.4594835205078125	2.72251220703125	1.185775024414063	0.4341451416015625	2.68427978515625	1.319253784179688	0.2435765380859375	2.61008642578125	1.378597839355469	0.2199925537109375	2.618131103515625	1.4774384765625	0.1727459716796875	2.73169140625	1.4504287109375	0.2420811767578125	3.04019384765625	1.478304931640625	0.4458448486328125	3.172966796875	1.470176330566406	0.4324664306640625	3.1702099609375	1.194726165771484	0.3546563720703125	2.984406005859375	1.337687255859375	0.3093768310546875	3.017911865234375	1.420158935546875	0.3658140869140625
326	10.833334	3.0189345703125	0.9806305084228516	0.5252144775390625	3.0104658203125	1.157242065429688	0.4853575439453125	3.00377294921875	1.297943389892578	0.4513751220703125	3.01781201171875	1.5180341796875	0.4550032958984375	2.9824140625	1.48393994140625	0.4630213623046875	2.842721923828125	1.4446806640625	0.4691175537109375	2.73424951171875	1.187242279052734	0.4411959228515625	2.68969384765625	1.31369970703125	0.2474244384765625	2.624533447265625	1.382259826660156	0.2224432373046875	2.6146181640625	1.46979052734375	0.156935791015625	2.7408046875	1.449664978027344	0.2370465087890625	3.04893017578125	1.479338745117188	0.4478907470703125	3.18012646484375	1.467014282226562	0.4258294677734375	3.15898291015625	1.191327453613281	0.3524764404296875	2.98159716796875	1.345911499023438	0.3127652587890625	3.0222177734375	1.426630493164063	0.3668914794921875
327	10.866667	3.0216669921875	0.9820055847167969	0.5272174072265625	3.0138857421875	1.158996917724609	0.4874219970703125	3.00778857421875	1.299376190185547	0.4509742431640625	3.02240234375	1.519738525390625	0.4581915283203125	2.98680908203125	1.485554595947266	0.4654859619140625	2.8466435546875	1.446715301513672	0.4691514892578125	2.73781005859375	1.188134735107422	0.4492694091796875	2.6891552734375	1.321123870849609	0.2604027099609375	2.63676611328125	1.396928375244141	0.2270274658203125	2.62907763671875	1.454608428955078	0.133708740234375	2.754531982421875	1.447502410888672	0.2512103271484375	3.0535146484375	1.481008697509766	0.4506207275390625	3.18623486328125	1.478077239990234	0.4335299072265625	3.1766455078125	1.201700469970703	0.3583677978515625	2.9797939453125	1.331761566162109	0.3199344482421875	3.01735546875	1.422747955322266	0.3579578857421875
328	10.9	3.021228515625	0.9873720092773437	0.5276221923828125	3.01330078125	1.164336242675781	0.4854183349609375	3.0069521484375	1.305951324462891	0.4522762451171875	3.01919580078125	1.526954345703125	0.4629849853515625	2.98374951171875	1.492206024169922	0.4692384033203125	2.84312548828125	1.453530059814453	0.4736529541015625	2.7348251953125	1.194061798095703	0.4511221923828125	2.68968505859375	1.321313018798828	0.2566619873046875	2.64610546875	1.406271148681641	0.2333546142578125	2.620607666015625	1.433117645263672	0.1294630126953125	2.7442041015625	1.448570953369141	0.2300626220703125	3.05091357421875	1.488549102783203	0.4553114013671875	3.184156005859375	1.483542266845703	0.4398192138671875	3.20613232421875	1.204556854248047	0.3743719482421875	2.995895263671875	1.293807891845703	0.3015167236328125	3.0051318359375	1.387910430908203	0.3490438232421875
329	10.933334	3.026162841796875	0.9868498077392578	0.52886083984375	3.016990234375	1.164707107543945	0.48871630859375	3.00973876953125	1.306459777832031	0.454732666015625	3.02141015625	1.528053405761719	0.4655302734375	2.985740234375	1.493180969238281	0.47075341796875	2.8440791015625	1.45671044921875	0.4699453125	2.7397333984375	1.194768966674805	0.44841455078125	2.6899853515625	1.318514892578125	0.252092041015625	2.664802978515625	1.412932739257812	0.2394228515625	2.62727685546875	1.425200317382812	0.1361392822265625	2.7524482421875	1.441517822265625	0.226482666015625	3.053476318359375	1.489579956054687	0.458871826171875	3.187521728515625	1.487654907226563	0.44710595703125	3.218747314453125	1.210058151245117	0.376507568359375	2.99922216796875	1.272533447265625	0.301201171875	2.99623828125	1.3680009765625	0.347389892578125
330	10.966667	3.035919677734375	0.9973306732177735	0.532896484375	3.024121826171875	1.173922027587891	0.492987060546875	3.0145771484375	1.315563659667969	0.46325146484375	3.0233173828125	1.535732421875	0.477216064453125	2.988316162109375	1.500549072265625	0.481864013671875	2.84754931640625	1.464295471191406	0.48393798828125	2.746196044921875	1.204015228271484	0.45300537109375	2.714076171875	1.331910949707031	0.2574443359375	2.67984228515625	1.420184204101562	0.232442626953125	2.648488525390625	1.427845886230469	0.1274041748046875	2.77608251953125	1.449316711425781	0.24257080078125	3.055681640625	1.498013916015625	0.4700712890625	3.18787890625	1.495601257324219	0.449966796875	3.225380859375	1.216121734619141	0.400203369140625	3.0174873046875	1.224613891601563	0.282906005859375	2.99007861328125	1.322445526123047	0.311097900390625
331	11	3.035381591796875	0.9993736267089843	0.537074462890625	3.02283251953125	1.17699658203125	0.4989052734375	3.012849609375	1.318830993652344	0.46760986328125	3.0209609375	1.539972839355469	0.47957568359375	2.9859580078125	1.504589721679688	0.484685302734375	2.84559326171875	1.464818054199219	0.487663818359375	2.7492421875	1.203526550292969	0.442796630859375	2.71158544921875	1.3358173828125	0.25009716796875	2.68900634765625	1.430492370605469	0.23637548828125	2.65255615234375	1.440935791015625	0.13279931640625	2.762857421875	1.464599975585938	0.223022705078125	3.05354345703125	1.502152099609375	0.47263818359375	3.18552978515625	1.496772033691406	0.448732421875	3.226841796875	1.215372009277344	0.407303955078125	3.03016552734375	1.188199859619141	0.27291552734375	2.98919873046875	1.284405212402344	0.28925634765625
332	11.033334	3.031758056640625	1.000682357788086	0.535567138671875	3.02022119140625	1.178297073364258	0.49812841796875	3.011047607421875	1.320140014648437	0.467473876953125	3.021076416015625	1.540698608398438	0.483087646484375	2.985666015625	1.505644348144531	0.486879638671875	2.84470654296875	1.468761535644531	0.48372265625	2.7496640625	1.206994094848633	0.44110302734375	2.708746337890625	1.332494323730469	0.24491943359375	2.70078662109375	1.429905822753906	0.23569873046875	2.658697998046875	1.435600646972656	0.13405419921875	2.77179345703125	1.453666870117188	0.23564111328125	3.053384765625	1.502706176757812	0.47626220703125	3.1864814453125	1.502317321777344	0.46010595703125	3.220802001953125	1.223798446655273	0.3996689453125	3.03220263671875	1.173699203491211	0.260898193359375	2.982716552734375	1.266518859863281	0.27131494140625
333	11.066667	3.0310869140625	1.002538436889648	0.534312744140625	3.018251953125	1.180091384887695	0.4959345703125	3.00812109375	1.321606872558594	0.463289306640625	3.017267578125	1.542535095214844	0.478033447265625	2.981825927734375	1.507365600585937	0.481223388671875	2.840981201171875	1.46949658203125	0.47668212890625	2.7397197265625	1.209863021850586	0.433065673828125	2.7107216796875	1.335227233886719	0.23433935546875	2.7026953125	1.43318408203125	0.235344970703125	2.665776611328125	1.447183471679688	0.132358642578125	2.76412744140625	1.467463439941406	0.214793701171875	3.04985205078125	1.504546752929687	0.472105224609375	3.183413330078125	1.499311584472656	0.459697998046875	3.223290771484375	1.219005111694336	0.410270751953125	3.04293505859375	1.157646377563477	0.264722900390625	2.99069140625	1.249611251831055	0.268369140625
334	11.1	3.024719482421875	0.984528060913086	0.527304931640625	3.01797509765625	1.16240495300293	0.489022216796875	3.0126240234375	1.30445654296875	0.457711181640625	3.02634033203125	1.525437133789063	0.466243408203125	2.99018505859375	1.491118041992187	0.470403076171875	2.848121337890625	1.458159851074219	0.466382568359375	2.7400673828125	1.200327987670899	0.42916015625	2.70480712890625	1.324396850585937	0.230681884765625	2.700090087890625	1.422309204101563	0.223714599609375	2.65022900390625	1.440634826660156	0.1270762939453125	2.7681865234375	1.446922241210937	0.210115234375	3.0581259765625	1.4866376953125	0.461401123046875	3.19109814453125	1.473528747558594	0.4487431640625	3.24117431640625	1.193389419555664	0.408859375	3.02807177734375	1.230144943237305	0.30544775390625	3.01220166015625	1.331883178710938	0.32981640625
335	11.133334	3.006294189453125	0.991376449584961	0.52082666015625	2.9965458984375	1.169257202148438	0.483011474609375	2.988789306640625	1.311254180908203	0.45179931640625	3.00012890625	1.532451782226563	0.45948974609375	2.96449169921875	1.497714813232422	0.4646650390625	2.82263330078125	1.463591583251953	0.462169189453125	2.716933837890625	1.205248687744141	0.42140283203125	2.681927490234375	1.335218536376953	0.22662548828125	2.6917685546875	1.432941986083984	0.222704345703125	2.6506025390625	1.464826324462891	0.125466064453125	2.740265380859375	1.463448577880859	0.1992978515625	3.032239013671875	1.494005523681641	0.45390625	3.16451220703125	1.481146087646484	0.434922119140625	3.20599755859375	1.199499206542969	0.3953154296875	2.9996357421875	1.193370300292969	0.273408203125	2.9673798828125	1.291777923583984	0.2952490234375
336	11.166667	2.98808447265625	0.9878098907470703	0.521191162109375	2.9778466796875	1.167072372436524	0.48262353515625	2.969836181640625	1.309650024414063	0.448515380859375	2.98804052734375	1.532273376464844	0.455864013671875	2.951092041015625	1.498352111816406	0.46133544921875	2.80763232421875	1.465784790039062	0.4649716796875	2.70234423828125	1.204996200561523	0.42225830078125	2.666530029296875	1.337914428710937	0.2271845703125	2.676056640625	1.436490051269531	0.222992919921875	2.63761572265625	1.475568298339844	0.126207275390625	2.726402587890625	1.466836669921875	0.1953775634765625	3.0192041015625	1.492536071777344	0.450114013671875	3.15219677734375	1.476928405761719	0.430212646484375	3.17424169921875	1.190431411743164	0.392199462890625	2.98297412109375	1.163695419311523	0.24674169921875	2.943966796875	1.262488708496094	0.257194091796875
337	11.2	2.9741201171875	0.9867283477783203	0.5198487548828125	2.959665771484375	1.164404098510742	0.4789168701171875	2.94836572265625	1.305604614257812	0.4426495361328125	2.96749560546875	1.5273564453125	0.4419349365234375	2.9304345703125	1.493966674804688	0.4479923095703125	2.78614111328125	1.468334594726562	0.4472315673828125	2.6812998046875	1.206563491821289	0.4199051513671875	2.664755615234375	1.343443969726563	0.2261781005859375	2.66568994140625	1.442026123046875	0.2210562744140625	2.6303759765625	1.491665344238281	0.128532958984375	2.694642578125	1.47805078125	0.1712064208984375	2.9984267578125	1.487455627441406	0.4382606201171875	3.1313642578125	1.475617004394531	0.4191531982421875	3.1539052734375	1.190050094604492	0.3834932861328125	2.967987060546875	1.147405380249023	0.2365362548828125	2.92570849609375	1.244884902954102	0.2394617919921875
338	11.233334	2.946724853515625	0.9936527862548828	0.5161228027343751	2.937982666015625	1.169793762207031	0.4721611328125	2.931302978515625	1.309010467529297	0.431084228515625	2.95319873046875	1.529039672851563	0.425740966796875	2.916124755859375	1.496484069824219	0.433432861328125	2.7734541015625	1.469199584960938	0.443936767578125	2.655267333984375	1.215578277587891	0.41283935546875	2.6223662109375	1.3518671875	0.2226396484375	2.621848388671875	1.449491271972656	0.232280517578125	2.5821259765625	1.497550964355469	0.1415579833984375	2.675182373046875	1.485237731933594	0.1857906494140625	2.9832890625	1.488910095214844	0.42194140625	3.114186279296875	1.473671813964844	0.3977744140625	3.13800732421875	1.189172271728516	0.369868896484375	2.9511962890625	1.135787307739258	0.230200927734375	2.912684814453125	1.233724395751953	0.221134521484375
339	11.266667	2.901807861328125	0.9969883880615235	0.5032666015625	2.895227294921875	1.170962112426758	0.45660546875	2.8898544921875	1.308236694335938	0.41312890625	2.91699658203125	1.525237121582031	0.396265380859375	2.88000341796875	1.494439758300781	0.4078935546875	2.738984375	1.472776245117188	0.43031591796875	2.59106640625	1.237621597290039	0.402599365234375	2.58837451171875	1.376243835449219	0.2136956787109375	2.575377685546875	1.4726552734375	0.21409375	2.552349609375	1.532637939453125	0.1258372802734375	2.61498583984375	1.505980834960937	0.1451776123046875	2.945418212890625	1.484435852050781	0.392292724609375	3.069860595703125	1.46220556640625	0.35139208984375	3.097115478515625	1.179053176879883	0.349218505859375	2.883912109375	1.206078414916992	0.248615234375	2.841846923828125	1.301012451171875	0.23482470703125
340	11.3	2.87256787109375	1.003635429382324	0.496522216796875	2.857887939453125	1.177212341308594	0.44421728515625	2.84580078125	1.314897094726563	0.399060302734375	2.86418701171875	1.53488427734375	0.38306494140625	2.828610595703125	1.502318969726562	0.396132568359375	2.686683837890625	1.481423645019531	0.421807861328125	2.52074267578125	1.256932037353516	0.383924072265625	2.55435009765625	1.414882751464844	0.211204345703125	2.527719482421875	1.493672546386719	0.159051513671875	2.48626220703125	1.5739228515625	0.095995361328125	2.52906787109375	1.530379516601562	0.1547083740234375	2.894178466796875	1.4948623046875	0.3773662109375	3.012472900390625	1.471867065429687	0.318605712890625	3.0744306640625	1.191934478759766	0.332698974609375	2.84640234375	1.231762786865234	0.271450439453125	2.8155947265625	1.3265087890625	0.2361455078125
341	11.333334	2.8276123046875	0.9994372711181641	0.472814208984375	2.804170166015625	1.17063249206543	0.421016357421875	2.788076171875	1.3100517578125	0.38784228515625	2.7971826171875	1.527684326171875	0.360604736328125	2.7648603515625	1.495094360351563	0.379296142578125	2.627032470703125	1.487435974121094	0.422158203125	2.4332705078125	1.293107604980469	0.3695703125	2.524650390625	1.437593566894531	0.2090367431640625	2.5198369140625	1.516182312011719	0.1517626953125	2.5208779296875	1.617513244628906	0.1109241943359375	2.57929296875	1.542245544433594	0.1477689208984375	2.82723486328125	1.488571594238281	0.35289501953125	2.927824951171875	1.457366638183594	0.27171875	2.99554345703125	1.181505966186523	0.2524833984375	2.7770478515625	1.274554077148438	0.25317041015625	2.793243408203125	1.377922668457031	0.25970263671875
342	11.366667	2.7875361328125	1.022459289550781	0.4603536376953125	2.75628369140625	1.189451568603516	0.4074537353515625	2.73671435546875	1.327044342041016	0.3771080322265625	2.74522607421875	1.541575073242187	0.3489757080078125	2.71564453125	1.509902770996094	0.3715950927734375	2.590482421875	1.519671997070313	0.4391756591796875	2.381537841796875	1.369239044189453	0.3408067626953125	2.50403466796875	1.490072204589844	0.1861905517578125	2.5746591796875	1.554222351074219	0.1752093505859375	2.6352802734375	1.643286315917969	0.1725362548828125	2.6287080078125	1.556719543457031	0.1982962646484375	2.77298486328125	1.502554504394531	0.3374901123046875	2.851790283203125	1.460560913085938	0.2414149169921875	2.914045654296875	1.187879913330078	0.2162152099609375	2.7132890625	1.307911254882812	0.2033795166015625	2.7110986328125	1.398148071289063	0.2538348388671875
343	11.4	2.725708251953125	1.004416748046875	0.45463427734375	2.68353515625	1.173341064453125	0.3967587890625	2.656010498046875	1.312447326660156	0.359249267578125	2.68106640625	1.53431201171875	0.359770751953125	2.65572412109375	1.500292022705078	0.3869990234375	2.54808154296875	1.517553833007812	0.485632568359375	2.33997216796875	1.396431304931641	0.334677734375	2.51684033203125	1.491292694091797	0.205779052734375	2.592336669921875	1.553290771484375	0.189548583984375	2.65454296875	1.642877563476563	0.1682547607421875	2.603788818359375	1.573548217773437	0.15866064453125	2.6997041015625	1.494832427978516	0.33383984375	2.740756591796875	1.445992584228516	0.214586181640625	2.778244140625	1.162714599609375	0.167673828125	2.580129150390625	1.298972290039063	0.1906888427734375	2.6310810546875	1.387902496337891	0.22009423828125
344	11.433334	2.64275732421875	0.9663095169067383	0.439994384765625	2.607291259765625	1.138904937744141	0.37975244140625	2.591896484375	1.283271545410156	0.346835205078125	2.639829345703125	1.504529907226563	0.356769775390625	2.6166435546875	1.4701767578125	0.38676416015625	2.52829150390625	1.497633728027344	0.503826904296875	2.308389404296875	1.433073120117188	0.3286923828125	2.5071513671875	1.499541687011719	0.207519775390625	2.587498779296875	1.559090087890625	0.197512939453125	2.66968603515625	1.634884216308594	0.182654296875	2.59951513671875	1.577260009765625	0.1611409912109375	2.64900830078125	1.46531787109375	0.32461181640625	2.652277587890625	1.412791778564453	0.197834228515625	2.6058212890625	1.144830490112305	0.086419189453125	2.50820703125	1.338706878662109	0.200365478515625	2.5984609375	1.397933410644531	0.207972900390625
345	11.466667	2.5448994140625	0.9545085639953613	0.390067626953125	2.501662109375	1.1303662109375	0.33755419921875	2.485336181640625	1.277333587646484	0.3082828369140625	2.53006103515625	1.502331115722656	0.313382568359375	2.5132548828125	1.4665693359375	0.34688232421875	2.461345703125	1.497799865722656	0.485290283203125	2.237909423828125	1.421678100585938	0.313294677734375	2.42982275390625	1.485359313964844	0.174718505859375	2.5037939453125	1.54860205078125	0.14495361328125	2.613733154296875	1.577760131835938	0.1552091064453125	2.52336865234375	1.562094787597656	0.11642236328125	2.5341279296875	1.463316284179688	0.2789669189453125	2.536826171875	1.44346435546875	0.1414261474609375	2.306876953125	1.267141174316406	0.07365734863281249	2.4438955078125	1.431361755371094	0.199664306640625	2.520240234375	1.482751281738281	0.1401820068359375
346	11.5	2.48325146484375	0.9390112380981446	0.36026708984375	2.455626953125	1.113689102172852	0.308670166015625	2.445299072265625	1.257099487304687	0.27677685546875	2.50532421875	1.473078125	0.27966943359375	2.484435546875	1.440319580078125	0.3121072998046875	2.4162197265625	1.481562255859375	0.436345703125	2.19078662109375	1.418346069335938	0.273223388671875	2.409908447265625	1.469184753417969	0.19100244140625	2.46833837890625	1.538259460449219	0.149754638671875	2.57919091796875	1.539261657714844	0.1370992431640625	2.479480712890625	1.526774475097656	0.103498046875	2.50828662109375	1.433921020507813	0.2471524658203125	2.50352099609375	1.430291564941406	0.111486572265625	2.250382568359375	1.289125854492188	0.08849304199218749	2.421730224609375	1.436612487792969	0.1762906494140625	2.49176708984375	1.508495178222656	0.139011474609375
347	11.533334	2.40158203125	0.9021467666625976	0.3249144287109375	2.3613203125	1.07208935546875	0.2742637939453125	2.34049658203125	1.211824005126953	0.239993896484375	2.39174658203125	1.426585815429688	0.2251807861328125	2.37858349609375	1.394868041992188	0.2614664306640625	2.333876953125	1.436625427246094	0.393709228515625	2.06908251953125	1.346749938964844	0.359909912109375	2.21034619140625	1.456462890625	0.2053294677734375	2.30162060546875	1.48691064453125	0.1859635009765625	2.3923271484375	1.506009826660156	0.1264864501953125	2.32364599609375	1.467774291992187	0.117552978515625	2.390004638671875	1.386883178710937	0.1943037109375	2.3637197265625	1.373623413085937	0.0635321044921875	2.0900283203125	1.290262176513672	0.04094140625	2.28413330078125	1.406933349609375	0.1185460205078125	2.37314990234375	1.458059936523437	0.0934453125
348	11.566667	2.3710126953125	0.9017762756347656	0.291689453125	2.34834521484375	1.070613098144531	0.2422998046875	2.3368837890625	1.208290832519531	0.2103681640625	2.37262890625	1.420024475097656	0.23224365234375	2.35232763671875	1.384644317626953	0.25890185546875	2.2638505859375	1.404524108886719	0.36833056640625	1.994349365234375	1.355978759765625	0.346177001953125	2.12512939453125	1.456181640625	0.1848515625	2.2174296875	1.480463012695312	0.192316650390625	2.31929931640625	1.504076049804687	0.167717041015625	2.26200390625	1.459582153320313	0.143487548828125	2.382889892578125	1.385028717041016	0.19938671875	2.380331298828125	1.397256134033203	0.069240234375	2.17597021484375	1.301381042480469	-0.09630615234375001	2.0574482421875	1.359951599121094	0.096168701171875	2.056271484375	1.385164520263672	0.196107666015625
349	11.6	2.325987548828125	0.8757940139770508	0.286044921875	2.300380615234375	1.046865219116211	0.237159423828125	2.28847509765625	1.18631706237793	0.204571044921875	2.33284130859375	1.399895935058594	0.220835205078125	2.31726806640625	1.364116516113281	0.251103759765625	2.24842431640625	1.382564270019531	0.376264404296875	1.98091015625	1.343892333984375	0.443067626953125	2.024016357421875	1.447554321289062	0.238114501953125	2.11990673828125	1.461425476074219	0.243154052734375	2.223891845703125	1.493287048339844	0.248115966796875	2.1579970703125	1.459825988769531	0.1863544921875	2.33571142578125	1.364637939453125	0.185857666015625	2.324041015625	1.359555480957031	0.05396728515625	2.09988232421875	1.308561462402344	-0.112272705078125	1.967697021484375	1.377730712890625	0.07142138671874999	1.952371826171875	1.37698876953125	0.174751708984375
350	11.633334	2.281027587890625	0.91542333984375	0.25975	2.26446484375	1.086656929016113	0.212293212890625	2.25706640625	1.225423568725586	0.17998974609375	2.28895556640625	1.439380493164063	0.199174560546875	2.2753994140625	1.402637145996094	0.2286708984375	2.225391357421875	1.387157165527344	0.36173876953125	2.215207763671875	1.156533096313477	0.5137880859375	2.133416015625	1.033985153198242	0.334572265625	2.115657958984375	1.087866706848144	0.256731201171875	2.10163916015625	1.16140266418457	0.178765869140625	2.203317626953125	1.079039848327637	0.233407470703125	2.2939375	1.405066711425781	0.1640029296875	2.288127685546875	1.399439270019531	0.03270263671875	2.0650322265625	1.349570373535156	-0.13182763671875	1.9480712890625	1.412253051757812	0.06205078125	1.930759521484375	1.408887023925781	0.164251220703125
351	11.666667	2.237525390625	0.9053347473144531	0.25256494140625	2.221019775390625	1.076090782165527	0.202948974609375	2.20991455078125	1.213398254394531	0.16545068359375	2.244890625	1.426200836181641	0.19228369140625	2.230292724609375	1.388696014404297	0.220346435546875	2.18133203125	1.363824279785156	0.35248388671875	2.217132080078125	1.128051513671875	0.49264892578125	2.08477685546875	1.032336723327637	0.3276572265625	2.082757080078125	1.080271331787109	0.244057373046875	2.074392578125	1.156779327392578	0.168060546875	2.112005126953125	1.046807289123535	0.1856982421875	2.24987890625	1.392975921630859	0.156035888671875	2.248287353515625	1.389145355224609	0.024460205078125	2.026487548828125	1.338215789794922	-0.14182421875	1.884711181640625	1.392196655273438	0.037787353515625	1.87951318359375	1.390489166259766	0.141426513671875
352	11.7	2.2161845703125	0.8894251251220703	0.24015771484375	2.1986611328125	1.059049934387207	0.188622802734375	2.1850009765625	1.19481037902832	0.147813720703125	2.2179140625	1.407992858886719	0.16941845703125	2.20311865234375	1.371241821289062	0.198156982421875	2.15269873046875	1.3618720703125	0.33136962890625	2.191968505859375	1.15157194519043	0.5056494140625	2.005870239257812	1.061129356384277	0.401607177734375	1.987981201171875	1.093211555480957	0.312748291015625	1.969051879882812	1.150759140014648	0.223464599609375	2.056367919921875	1.04796614074707	0.26457958984375	2.223767333984375	1.373922729492187	0.134265869140625	2.22371826171875	1.374824584960938	0.002951171875	2.009794555664063	1.324756713867187	-0.17249072265625	1.871204345703125	1.394724304199219	0.003296142578125	1.851994750976562	1.398067810058594	0.104972412109375
353	11.733334	2.20712109375	0.8769716720581054	0.223573486328125	2.1896923828125	1.048049613952637	0.177347900390625	2.1815146484375	1.186820602416992	0.14666943359375	2.208054443359375	1.401430847167969	0.160615234375	2.194056396484375	1.365364440917969	0.19055908203125	2.141641845703125	1.368057312011719	0.32323779296875	2.141648681640625	1.156126449584961	0.49976416015625	1.942501220703125	1.071937698364258	0.417037841796875	1.923589599609375	1.105060913085937	0.3288193359375	1.905008422851562	1.160820739746094	0.238391845703125	2.014494873046875	1.048401191711426	0.295881103515625	2.215218505859375	1.366287963867187	0.1268173828125	2.2242216796875	1.367606567382813	-0.00412841796875	2.01940673828125	1.309784729003906	-0.18767529296875	1.872501953125	1.384434509277344	-0.02093359375	1.830704711914062	1.399553771972656	0.07251953125
354	11.766667	2.22012255859375	0.8721505584716797	0.21931787109375	2.20459521484375	1.042107345581055	0.166263671875	2.197806396484375	1.179860916137695	0.128951416015625	2.22626123046875	1.39528857421875	0.13804248046875	2.21484912109375	1.359484313964844	0.16964599609375	2.168401123046875	1.366343994140625	0.304935546875	2.12985595703125	1.183920059204101	0.5095595703125	1.920121215820312	1.121368606567383	0.43156298828125	1.911647705078125	1.150235336303711	0.3399111328125	1.910475952148438	1.205091201782227	0.2466025390625	2.009018798828125	1.073812515258789	0.336912109375	2.230273193359375	1.35961279296875	0.104018798828125	2.2223037109375	1.352766784667969	-0.027304443359375	2.001878784179687	1.306339233398437	-0.1970679931640625	1.904524047851563	1.379147583007812	0.0043798828125	1.8716982421875	1.380385131835937	0.102912109375
355	11.8	2.220161865234375	0.856755859375	0.2185615234375	2.204668701171875	1.026563003540039	0.16329296875	2.1971240234375	1.16387321472168	0.1230009765625	2.22866943359375	1.37966162109375	0.127475341796875	2.2186435546875	1.344317993164063	0.16026953125	2.177763671875	1.352286010742187	0.297723876953125	2.120260009765625	1.187632125854492	0.5137529296875	1.902146362304687	1.153012069702148	0.439386962890625	1.897146728515625	1.178693405151367	0.346245361328125	1.905530029296875	1.231496597290039	0.251759765625	1.988100341796875	1.093029052734375	0.351723388671875	2.23030615234375	1.3433876953125	0.093676025390625	2.211129638671875	1.336644470214844	-0.036881103515625	1.981782104492188	1.2912314453125	-0.19615380859375	1.890683837890625	1.369830505371094	0.006846923828125	1.876497802734375	1.377916931152344	0.10972802734375
356	11.833334	2.2181005859375	0.8490261993408204	0.2163505859375	2.200968017578125	1.016800010681152	0.154662841796875	2.191823974609375	1.152599731445312	0.109005615234375	2.225305908203125	1.36853857421875	0.1109130859375	2.214843017578125	1.333630615234375	0.144170166015625	2.17688623046875	1.33621484375	0.282938232421875	2.134251953125	1.171811767578125	0.503217041015625	1.9097099609375	1.165143249511719	0.43967138671875	1.898763305664062	1.190498474121094	0.346765869140625	1.90362890625	1.241559967041016	0.25085791015625	1.986560546875	1.10458130645752	0.34610302734375	2.2267392578125	1.331766937255859	0.077510986328125	2.204560546875	1.323116882324219	-0.05270263671875	1.969869873046875	1.280802429199219	-0.20584912109375	1.88618798828125	1.365187622070313	-0.00147998046875	1.867924560546875	1.384782196044922	0.09938378906250001
357	11.866667	2.2180498046875	0.8422019805908203	0.2180322265625	2.198114990234375	1.009571014404297	0.153512451171875	2.1847041015625	1.144370651245117	0.103843017578125	2.22712060546875	1.359812683105469	0.108533203125	2.21643701171875	1.324507934570313	0.141670166015625	2.1820576171875	1.319705352783203	0.282055419921875	2.114572265625	1.160440155029297	0.50166943359375	1.8893193359375	1.173767456054688	0.437361572265625	1.897985107421875	1.213237579345703	0.348727294921875	1.901513916015625	1.258974975585938	0.2495087890625	1.976652099609375	1.120156219482422	0.350472412109375	2.225834228515625	1.323509918212891	0.07425048828125	2.19374853515625	1.315141876220703	-0.05458935546875	1.958563842773438	1.278550628662109	-0.211064208984375	1.865785278320313	1.372488128662109	-0.0135234375	1.853599365234375	1.377141632080078	0.090547607421875
358	11.9	2.18044873046875	0.8260329284667969	0.217875244140625	2.1718662109375	0.9924395751953125	0.14982080078125	2.166801025390625	1.126123291015625	0.096828369140625	2.224055419921875	1.337385375976563	0.104928466796875	2.2097646484375	1.302808410644531	0.1372626953125	2.16713720703125	1.298865661621094	0.274984375	2.073046875	1.151611846923828	0.49221826171875	1.855327514648438	1.189517715454102	0.415305908203125	1.879704956054687	1.229929565429688	0.330392578125	1.893004638671875	1.272786193847656	0.23104248046875	1.949319946289062	1.132353698730469	0.342828369140625	2.22141748046875	1.301590148925781	0.070387451171875	2.190767333984375	1.291485046386719	-0.0583056640625	1.959393798828125	1.279398254394531	-0.2226715087890625	1.877653564453125	1.369213562011719	-0.019199951171875	1.866965942382812	1.384512817382813	0.08372290039062499
359	11.933334	2.20306103515625	0.8302223815917968	0.2191201171875	2.186624267578125	0.9939734497070313	0.14751513671875	2.17641796875	1.126061195373535	0.09241552734375	2.227303955078125	1.338337768554688	0.099591796875	2.215272705078125	1.303300201416016	0.132134521484375	2.176216796875	1.301017456054687	0.270521240234375	2.075201171875	1.155246734619141	0.48460400390625	1.857636352539062	1.190527099609375	0.40803271484375	1.881430541992188	1.230826568603516	0.32321630859375	1.899250366210937	1.276514099121094	0.2262041015625	1.956681884765625	1.139875579833984	0.3441328125	2.22453662109375	1.302728790283203	0.0650732421875	2.189612060546875	1.285102874755859	-0.061310791015625	1.957969482421875	1.266834289550781	-0.223312255859375	1.867766845703125	1.367898376464844	-0.029717529296875	1.860591552734375	1.371658081054687	0.0742705078125
360	11.966667	2.21268115234375	0.8296434478759765	0.216314453125	2.1933603515625	0.9926240539550781	0.143747802734375	2.180908203125	1.124149650573731	0.08782934570312501	2.230109375	1.336862213134766	0.09231420898437501	2.219013671875	1.301997192382812	0.125359130859375	2.18197216796875	1.300240081787109	0.264283203125	2.084030517578125	1.155256256103516	0.4802646484375	1.865614990234375	1.189468872070313	0.40576806640625	1.888406860351562	1.229385498046875	0.32051416015625	1.905114868164062	1.274626007080078	0.223113525390625	1.9642421875	1.138918701171875	0.34134912109375	2.226974609375	1.300956756591797	0.05814697265625	2.18989013671875	1.282008514404297	-0.067406494140625	1.955704711914062	1.260057373046875	-0.2251624755859375	1.86855224609375	1.361537048339844	-0.030435791015625	1.863881591796875	1.365467712402344	0.07367211914062501
361	12	2.21388818359375	0.8273560485839844	0.21606103515625	2.19504736328125	0.9903706283569336	0.1457080078125	2.1806171875	1.120953620910645	0.08990502929687499	2.23308349609375	1.331779174804687	0.09275146484375001	2.221640380859375	1.297488311767578	0.12590869140625	2.1820888671875	1.2961611328125	0.263390380859375	2.078707763671875	1.1587119140625	0.479964599609375	1.864996459960937	1.198272705078125	0.398472412109375	1.891500732421875	1.235436218261719	0.313600830078125	1.907111206054688	1.274697540283203	0.2140576171875	1.963560424804687	1.143852691650391	0.33910400390625	2.22920068359375	1.295894500732422	0.05900439453125	2.18845166015625	1.280942230224609	-0.06524511718750001	1.955575805664062	1.258838500976563	-0.2223626708984375	1.87058056640625	1.351752990722656	-0.023883544921875	1.868412963867188	1.366099334716797	0.0788583984375
362	12.033334	2.211	0.8148582916259766	0.215615966796875	2.196224609375	0.9800182571411132	0.1473896484375	2.18719140625	1.113056747436523	0.09478198242187499	2.2398798828125	1.324781372070313	0.09772045898437499	2.228220703125	1.290373352050781	0.130990966796875	2.18798095703125	1.295070922851562	0.26883544921875	2.070403564453125	1.164127304077148	0.48370263671875	1.861302001953125	1.20872053527832	0.3908193359375	1.892559326171875	1.24331037902832	0.306009521484375	1.910017456054687	1.277906127929687	0.204557861328125	1.960323486328125	1.148901412963867	0.334919189453125	2.236146240234375	1.288714782714844	0.0638408203125	2.1979775390625	1.273912658691406	-0.061833984375	1.964901489257812	1.257981811523438	-0.221542236328125	1.876933837890625	1.352962158203125	-0.0241484375	1.866259155273438	1.36362255859375	0.07895800781249999
363	12.066667	2.2161201171875	0.8147909088134766	0.215539794921875	2.20136767578125	0.9793053283691406	0.146211669921875	2.19378955078125	1.112381988525391	0.09384765624999999	2.24558740234375	1.324036010742188	0.100164306640625	2.23337255859375	1.289262908935547	0.132779296875	2.187892333984375	1.2843994140625	0.26883251953125	2.0611357421875	1.155627563476562	0.479404541015625	1.855245849609375	1.209567749023438	0.384882080078125	1.889525146484375	1.246084503173828	0.30218017578125	1.908741333007812	1.282756103515625	0.20189453125	1.954757202148437	1.150909484863281	0.329889404296875	2.2426953125	1.288361236572266	0.0658603515625	2.208962158203125	1.268905120849609	-0.06031396484375	1.97165625	1.258816558837891	-0.2136591796875	1.883657836914062	1.353813110351562	-0.016559326171875	1.867738037109375	1.367681732177734	0.085381103515625
364	12.1	2.221609375	0.8128060913085937	0.2185458984375	2.207315673828125	0.977372215270996	0.149056640625	2.198203857421875	1.10983438873291	0.095239990234375	2.253485595703125	1.320603271484375	0.104150146484375	2.24031201171875	1.285725372314453	0.13630712890625	2.192528564453125	1.284035278320312	0.27170751953125	2.060195556640625	1.153798889160156	0.47805419921875	1.855273559570312	1.209698791503906	0.382341552734375	1.890320678710937	1.245032043457031	0.2994013671875	1.91206982421875	1.281465087890625	0.1994990234375	1.953682861328125	1.147993286132813	0.3290087890625	2.25038818359375	1.285288055419922	0.069465087890625	2.21649609375	1.270730987548828	-0.057381591796875	1.9776884765625	1.257979217529297	-0.20839111328125	1.884326904296875	1.347882385253906	-0.0112548828125	1.876235107421875	1.365963623046875	0.09099023437500001
365	12.133334	2.2188857421875	0.8096611633300781	0.2167412109375	2.20753759765625	0.9750653915405273	0.149705078125	2.2000009765625	1.107872131347656	0.0973076171875	2.258798828125	1.317006591796875	0.110201416015625	2.244599853515625	1.281957641601563	0.141569091796875	2.1997470703125	1.273930053710937	0.277426025390625	2.06132177734375	1.140399520874023	0.476773193359375	1.860293701171875	1.205925247192383	0.380095458984375	1.8971689453125	1.243495132446289	0.299191650390625	1.910627685546875	1.278451049804687	0.197561279296875	1.956306518554688	1.142607620239258	0.324896484375	2.25554541015625	1.282361450195312	0.07500659179687499	2.22146630859375	1.270148986816406	-0.051750732421875	1.986743896484375	1.262652526855469	-0.20831103515625	1.89653271484375	1.362269470214844	-0.015003173828125	1.88036865234375	1.368326416015625	0.087482177734375
366	12.166667	2.226228759765625	0.8075810699462891	0.216166748046875	2.215894775390625	0.9735960960388184	0.15063916015625	2.210189208984375	1.107228752136231	0.1002685546875	2.26871484375	1.316203399658203	0.11563330078125	2.254308349609375	1.280852844238281	0.146541259765625	2.21788330078125	1.277445770263672	0.2850419921875	2.078463134765625	1.143579986572266	0.483350341796875	1.873734497070312	1.206834564208984	0.3933251953125	1.895905395507812	1.241953369140625	0.3062265625	1.90922265625	1.281762359619141	0.206414306640625	1.96043212890625	1.143185394287109	0.32487939453125	2.26575537109375	1.281910003662109	0.08009130859374999	2.237732666015625	1.276315093994141	-0.04855859375	1.9964150390625	1.266778869628906	-0.194462890625	1.892941650390625	1.357476409912109	-0.003510009765625	1.884817749023437	1.370325927734375	0.0992685546875
367	12.2	2.230910888671875	0.8129137725830078	0.2170966796875	2.22131884765625	0.9790938568115234	0.1514677734375	2.21684716796875	1.113035003662109	0.101454833984375	2.278487548828125	1.321335784912109	0.116356201171875	2.26398828125	1.286108581542969	0.147426025390625	2.224157958984375	1.277986206054687	0.2849130859375	2.09058203125	1.141147445678711	0.485525146484375	1.885888671875	1.209841888427734	0.39897265625	1.902768310546875	1.246634979248047	0.31129150390625	1.912832885742187	1.289602813720703	0.212313720703125	1.967452514648437	1.1468759765625	0.323723876953125	2.27459033203125	1.287113311767578	0.0807783203125	2.23643359375	1.280074676513672	-0.04528076171875	1.99906494140625	1.269506286621094	-0.1978934326171875	1.889148193359375	1.371351287841797	-0.016140625	1.8888095703125	1.379776275634766	0.08750048828125
368	12.233334	2.23959765625	0.8170046691894531	0.21955029296875	2.231052734375	0.9849449234008789	0.154733642578125	2.22723095703125	1.12020458984375	0.105258544921875	2.2918134765625	1.329114898681641	0.12205859375	2.276597412109375	1.293604309082031	0.15302587890625	2.2337216796875	1.29104931640625	0.290893798828125	2.097253173828125	1.149951675415039	0.48936669921875	1.890780395507812	1.214574737548828	0.399448486328125	1.904299560546875	1.248902130126953	0.3094462890625	1.915142333984375	1.290847076416016	0.209260986328125	1.9703779296875	1.148917175292969	0.320522216796875	2.2876650390625	1.294942565917969	0.08596630859375	2.248328369140625	1.289014984130859	-0.040783447265625	2.011812744140625	1.274935516357422	-0.198142822265625	1.90298974609375	1.374315185546875	-0.01220703125	1.9044072265625	1.3793837890625	0.092393798828125
369	12.266667	2.233450927734375	0.8236710510253906	0.21033447265625	2.222874267578125	0.9920057601928711	0.14583154296875	2.21803173828125	1.127883514404297	0.097303466796875	2.27859326171875	1.338155456542969	0.1175146484375	2.263079833984375	1.302078430175781	0.14783203125	2.22518115234375	1.298036560058594	0.287416748046875	2.17848828125	1.116219848632813	0.49478125	1.957488525390625	1.143251724243164	0.42033642578125	1.929006713867188	1.197258102416992	0.344364013671875	1.899937744140625	1.262761352539063	0.261742431640625	1.962662109375	1.131288864135742	0.28449365234375	2.276072509765625	1.304129150390625	0.080997802734375	2.24152734375	1.300149597167969	-0.047492919921875	2.012765625	1.276870361328125	-0.215873291015625	1.903830932617188	1.367762756347656	-0.02511279296875	1.912819946289062	1.374414489746094	0.07923388671874999
370	12.3	2.242671875	0.8258484497070313	0.209574951171875	2.23273388671875	0.9980510101318359	0.151934326171875	2.226533447265625	1.136361236572266	0.107541259765625	2.27777783203125	1.350527618408203	0.129612548828125	2.26183251953125	1.313789428710938	0.15948876953125	2.2104765625	1.309819793701172	0.2958056640625	2.19882373046875	1.118154075622559	0.501921875	1.976811645507812	1.125966926574707	0.420986572265625	1.924147094726562	1.166356201171875	0.3486640625	1.891521362304688	1.230094268798828	0.264962646484375	1.949734375	1.109940032958984	0.282907470703125	2.27877294921875	1.315954528808594	0.093046875	2.25060791015625	1.315673095703125	-0.038021484375	2.03973583984375	1.277079742431641	-0.2288876953125	1.937912109375	1.350865936279297	-0.025140869140625	1.926593994140625	1.364199951171875	0.07909301757812499
371	12.333334	2.272948974609375	0.8547166137695312	0.20889501953125	2.263490234375	1.029318237304687	0.151875	2.258547607421875	1.16973176574707	0.108529052734375	2.31931201171875	1.383746185302734	0.13300048828125	2.3035087890625	1.346428771972656	0.16318212890625	2.25524951171875	1.342444183349609	0.3023701171875	2.25658154296875	1.141069183349609	0.50387646484375	2.02591748046875	1.13771272277832	0.44099609375	1.970155883789062	1.177442779541016	0.369117431640625	1.920310668945312	1.235264617919922	0.287995361328125	1.971951782226562	1.124016571044922	0.304038818359375	2.317051025390625	1.349711456298828	0.09521923828124999	2.282939208984375	1.347936309814453	-0.035982177734375	2.067819580078125	1.289232025146484	-0.221820068359375	1.938846069335938	1.360813507080078	-0.029804931640625	1.94073828125	1.368294281005859	0.07680126953124999
372	12.366667	2.3078662109375	0.8790324478149414	0.216405517578125	2.301504150390625	1.052670181274414	0.1604677734375	2.30445654296875	1.193393676757812	0.121951904296875	2.36199560546875	1.406397918701172	0.147664306640625	2.34788330078125	1.368649444580078	0.177511962890625	2.29507763671875	1.362964233398438	0.313791015625	2.22911572265625	1.169142364501953	0.508789794921875	1.999667236328125	1.167656478881836	0.448244140625	1.968688232421875	1.202493469238281	0.361448974609375	1.94739697265625	1.264527313232422	0.2724482421875	1.9953916015625	1.136024459838867	0.30103466796875	2.359118896484375	1.37315966796875	0.109730224609375	2.328074462890625	1.361482757568359	-0.02067333984375	2.11953125	1.285267608642578	-0.204240478515625	1.98820361328125	1.375407043457031	-0.0243037109375	1.994170166015625	1.382441619873047	0.081375732421875
373	12.4	2.343217041015625	0.9002576446533204	0.227667236328125	2.33609521484375	1.075723770141602	0.173841796875	2.338581787109375	1.217808624267578	0.136864990234375	2.409976318359375	1.428157836914063	0.16167822265625	2.39409423828125	1.391057312011719	0.191972900390625	2.3399580078125	1.392502502441406	0.328821044921875	2.23318310546875	1.201412399291992	0.51055078125	2.0010810546875	1.203837890625	0.45450146484375	1.973132080078125	1.2279990234375	0.362506103515625	1.958917114257813	1.279401550292969	0.264878173828125	2.0120654296875	1.144916320800781	0.316673583984375	2.4042705078125	1.395021240234375	0.12355517578125	2.37064208984375	1.377583068847656	-0.006431640625	2.158343505859375	1.280027984619141	-0.17802978515625	1.990651611328125	1.360775909423828	-0.023657958984375	2.005864868164062	1.389598266601562	0.07798730468749999
374	12.433334	2.370357421875	0.928505126953125	0.236952880859375	2.36481689453125	1.104688949584961	0.1846728515625	2.36737158203125	1.247018127441406	0.148050537109375	2.438122802734375	1.457879364013672	0.1723984375	2.4214775390625	1.421062164306641	0.20271435546875	2.36625830078125	1.410958404541016	0.338923095703125	2.265161865234375	1.203682006835938	0.5060224609375	2.038567993164063	1.236835998535156	0.43753662109375	1.982923828125	1.251682723999023	0.35672021484375	1.9381982421875	1.292768859863281	0.263381103515625	2.022210815429688	1.145801300048828	0.3208173828125	2.43338525390625	1.424294677734375	0.134466552734375	2.4022646484375	1.403696746826172	0.0041748046875	2.2119658203125	1.255884918212891	-0.1575107421875	2.06915380859375	1.408928802490234	-0.035969970703125	2.083768310546875	1.441297760009766	0.0648056640625
375	12.466667	2.381738037109375	0.9344916381835937	0.2454449462890625	2.37180859375	1.111316390991211	0.1931226806640625	2.373495849609375	1.25449592590332	0.1571654052734375	2.454018310546875	1.463701049804687	0.1730555419921875	2.43797998046875	1.427876525878906	0.2052037353515625	2.3899755859375	1.439378845214844	0.3446998291015625	2.2732373046875	1.265687561035156	0.5397025146484375	2.04992431640625	1.310688781738281	0.4639058837890625	1.991140380859375	1.292800415039062	0.3854237060546875	1.937273193359375	1.294279357910156	0.2874117431640625	2.034765625	1.183145477294922	0.3851846923828125	2.44544873046875	1.429596984863281	0.1359671630859375	2.409314697265625	1.406191650390625	0.0068255615234375	2.212250732421875	1.253079711914062	-0.1437413330078125	2.10638330078125	1.426830322265625	-0.010661376953125	2.176618408203125	1.472217041015625	0.056606201171875
376	12.5	2.405318359375	0.9301217422485352	0.2891689453125	2.3939296875	1.11053581237793	0.2586710205078125	2.39444677734375	1.255992050170899	0.2407122802734375	2.43152099609375	1.475979797363281	0.2392005615234375	2.41899658203125	1.441253845214844	0.2734659423828125	2.3395263671875	1.457971252441406	0.3958731689453125	2.092431640625	1.351642517089844	0.304904296875	2.23456787109375	1.508336608886719	0.195140869140625	2.30987939453125	1.494917724609375	0.13237841796875	2.40553955078125	1.498852478027344	0.076141845703125	2.32540087890625	1.481142639160156	0.0924267578125	2.4338447265625	1.437666137695313	0.2060208740234375	2.3939677734375	1.40246533203125	0.0817901611328125	2.195875	1.216762710571289	-0.0181624755859375	2.233936279296875	1.412467468261719	0.117859619140625	2.309156005859375	1.487877258300781	0.1153404541015625
377	12.533334	2.46249267578125	0.962270606994629	0.3127635498046875	2.449856201171875	1.140250701904297	0.2772891845703125	2.44156298828125	1.283136810302734	0.251471435546875	2.47420947265625	1.501904083251953	0.260705078125	2.45526904296875	1.466753051757812	0.290766845703125	2.35706494140625	1.474765869140625	0.3981925048828125	2.11874951171875	1.375816680908203	0.284974365234375	2.2692236328125	1.509947235107422	0.1612747802734375	2.352543701171875	1.5587490234375	0.143459228515625	2.461302734375	1.541097900390625	0.142940673828125	2.3638720703125	1.526293334960938	0.08965795898437499	2.48422705078125	1.464439758300781	0.2285970458984375	2.47020849609375	1.433532867431641	0.0988612060546875	2.2981337890625	1.224333908081055	0.0036640625	2.26420263671875	1.422669219970703	0.1335556640625	2.3218125	1.511142608642578	0.12799365234375
378	12.566667	2.53865380859375	1.008247650146484	0.3331351318359375	2.50689794921875	1.186294921875	0.2956964111328125	2.4874775390625	1.331074584960938	0.2741846923828125	2.5116728515625	1.554466491699219	0.2792061767578125	2.48997021484375	1.519108154296875	0.3084212646484375	2.38587451171875	1.534073547363281	0.4125406494140625	2.171607421875	1.392431762695312	0.2865718994140625	2.314215576171875	1.523779602050781	0.1449293212890625	2.38118896484375	1.586680358886719	0.106260498046875	2.4537529296875	1.647911743164062	0.047115234375	2.41795166015625	1.578601318359375	0.0915992431640625	2.527140625	1.515783081054688	0.2495919189453125	2.5618515625	1.475073913574219	0.1243997802734375	2.431816650390625	1.227612335205078	0.041812744140625	2.350298583984375	1.431440979003906	0.146357177734375	2.36810205078125	1.536448425292969	0.133054931640625
379	12.6	2.58166064453125	1.042293365478516	0.330385498046875	2.560055908203125	1.223349990844727	0.307099609375	2.54454443359375	1.368666778564453	0.291649658203125	2.56774560546875	1.591027587890625	0.29923388671875	2.54416015625	1.555682983398437	0.326529296875	2.44245068359375	1.56788037109375	0.4323662109375	2.224123046875	1.409838073730469	0.34056298828125	2.317868408203125	1.551743713378906	0.1726790771484375	2.4017001953125	1.602960693359375	0.1587900390625	2.477857421875	1.676879455566406	0.125151611328125	2.42772900390625	1.603932067871094	0.1284825439453125	2.58532080078125	1.552670104980469	0.2708095703125	2.63430517578125	1.5198759765625	0.14880078125	2.557058349609375	1.249219848632813	0.078465576171875	2.3662177734375	1.395370788574219	0.0504437255859375	2.342138671875	1.483229583740235	0.1062408447265625
380	12.633334	2.612904541015625	1.065662910461426	0.3431590576171875	2.59287158203125	1.245195281982422	0.3214554443359375	2.5795087890625	1.389669097900391	0.3111397705078125	2.590497802734375	1.610707153320313	0.3044161376953125	2.56388720703125	1.576443786621094	0.3292484130859375	2.43725830078125	1.590915222167969	0.4000306396484375	2.256359375	1.384122222900391	0.3372786865234375	2.33114453125	1.56318896484375	0.20202783203125	2.4117236328125	1.616225769042969	0.1836405029296875	2.4852138671875	1.69784423828125	0.17462451171875	2.43308154296875	1.631584899902344	0.1513729248046875	2.614823486328125	1.571909362792969	0.2834744873046875	2.68922607421875	1.548944396972656	0.1742725830078125	2.62535888671875	1.274463073730469	0.1191331787109375	2.443938720703125	1.426656433105469	0.0830792236328125	2.38959619140625	1.513442260742187	0.10945361328125
381	12.666667	2.62798828125	1.077353507995606	0.337941162109375	2.6026533203125	1.254167999267578	0.3048958740234375	2.58727490234375	1.398098266601562	0.2931986083984375	2.59330712890625	1.619060668945313	0.2910880126953125	2.5637236328125	1.583816345214844	0.310409912109375	2.43618115234375	1.591866455078125	0.38007861328125	2.2780810546875	1.361957397460938	0.343814697265625	2.33283935546875	1.537425415039062	0.19555126953125	2.399994140625	1.6086845703125	0.19053759765625	2.46638818359375	1.69630712890625	0.194843994140625	2.4182548828125	1.635010070800781	0.1569400634765625	2.621927001953125	1.58127490234375	0.27433984375	2.72086328125	1.567088012695312	0.1852310791015625	2.689877685546875	1.288223022460937	0.1263505859375	2.4910849609375	1.421158782958984	0.126547119140625	2.4737900390625	1.525264343261719	0.123854736328125
382	12.7	2.61665478515625	1.088623634338379	0.3461439208984375	2.599106201171875	1.265219024658203	0.3055738525390625	2.5887412109375	1.409485687255859	0.2894459228515625	2.600633544921875	1.630679931640625	0.2865977783203125	2.568107421875	1.596281372070313	0.3027296142578125	2.43419775390625	1.584406494140625	0.3593370361328125	2.27936328125	1.349196136474609	0.3447303466796875	2.31995556640625	1.528594482421875	0.1958033447265625	2.37043359375	1.612454467773437	0.18721435546875	2.4281103515625	1.705470947265625	0.2005604248046875	2.366611328125	1.650751098632813	0.1457967529296875	2.63004345703125	1.591963745117188	0.2733916015625	2.74643212890625	1.572576782226562	0.2094752197265625	2.71897021484375	1.289967315673828	0.1655927734375	2.52738720703125	1.431972137451172	0.1417520751953125	2.547802734375	1.523491455078125	0.1907408447265625
383	12.733334	2.670176025390625	1.107547409057617	0.3713258056640625	2.645903076171875	1.283423828125	0.3253406982421875	2.626811767578125	1.425687164306641	0.2954332275390625	2.62911962890625	1.6488056640625	0.3003936767578125	2.59589501953125	1.612339477539062	0.3106549072265625	2.4557666015625	1.576674926757812	0.3368865966796875	2.33622900390625	1.319847229003906	0.3581622314453125	2.330029296875	1.492914031982422	0.1942740478515625	2.3465859375	1.589182006835937	0.1782330322265625	2.37991943359375	1.694811279296875	0.1866136474609375	2.3866025390625	1.615689575195312	0.1485904541015625	2.66209765625	1.611487060546875	0.2905909423828125	2.791375244140625	1.608530151367187	0.2511466064453125	2.7974296875	1.321315093994141	0.2157115478515625	2.582037353515625	1.417711395263672	0.1646016845703125	2.5747353515625	1.514260009765625	0.209157470703125
384	12.766667	2.7220849609375	1.106141571044922	0.3797205810546875	2.69533154296875	1.280348175048828	0.3334600830078125	2.6739736328125	1.419893218994141	0.2975120849609375	2.6704638671875	1.641604125976563	0.2992650146484375	2.63799658203125	1.604675537109375	0.3086685791015625	2.501190673828125	1.555214477539062	0.3211585693359375	2.40558837890625	1.292203765869141	0.3578997802734375	2.362353515625	1.460369781494141	0.196748779296875	2.340690185546875	1.55099951171875	0.165286865234375	2.32739794921875	1.658666381835938	0.145004638671875	2.3716796875	1.583284912109375	0.1330125732421875	2.70452099609375	1.605255493164063	0.2913861083984375	2.83581982421875	1.608963623046875	0.2632943115234375	2.82868212890625	1.323297088623047	0.2308773193359375	2.60288720703125	1.396112945556641	0.195341796875	2.590787109375	1.496085723876953	0.2280999755859375
385	12.8	2.7538583984375	1.094453598022461	0.387390625	2.727549072265625	1.270406066894531	0.349228271484375	2.70646875	1.409643188476563	0.31277734375	2.71123046875	1.630867919921875	0.32090380859375	2.677466552734375	1.594971313476563	0.32929833984375	2.5390048828125	1.5508525390625	0.3410703125	2.453276611328125	1.283260803222656	0.36297216796875	2.36024169921875	1.398534790039063	0.1785457763671875	2.3598349609375	1.496305541992188	0.1878043212890625	2.28942138671875	1.558678283691406	0.1303883056640625	2.36701953125	1.540237670898438	0.1392852783203125	2.7438515625	1.593571533203125	0.311922119140625	2.8761005859375	1.592606628417969	0.289574951171875	2.85772021484375	1.309549774169922	0.244749267578125	2.636486328125	1.3910126953125	0.20230322265625	2.6281201171875	1.4873466796875	0.24509912109375
386	12.833334	2.792806640625	1.086761596679688	0.38748291015625	2.764320556640625	1.2611337890625	0.355880859375	2.74112060546875	1.397876007080078	0.31909521484375	2.749196044921875	1.61555859375	0.3351328125	2.71521142578125	1.58042724609375	0.34165478515625	2.5795927734375	1.534683654785156	0.355763427734375	2.4866669921875	1.272761810302734	0.34828759765625	2.37248095703125	1.374407501220703	0.17199658203125	2.37168359375	1.466813171386719	0.2010772705078125	2.297715087890625	1.516765258789063	0.1390194091796875	2.3375634765625	1.511188415527344	0.1318472900390625	2.78090576171875	1.578586547851562	0.325382080078125	2.9116650390625	1.582072814941406	0.3055009765625	2.90821630859375	1.305378936767578	0.244879150390625	2.69073583984375	1.349792053222656	0.1638494873046875	2.68282421875	1.447535522460937	0.19940283203125
387	12.866667	2.819668701171875	1.067416809082031	0.39624853515625	2.793168212890625	1.240575378417969	0.36022705078125	2.7718369140625	1.377753601074219	0.32604150390625	2.77198779296875	1.594755981445312	0.342603759765625	2.739491455078125	1.558506774902344	0.34924951171875	2.605599365234375	1.509036865234375	0.3619228515625	2.510142578125	1.249323211669922	0.34873046875	2.38985302734375	1.333386047363281	0.16839599609375	2.35674658203125	1.419226104736328	0.1976011962890625	2.301729736328125	1.486345764160156	0.1327877197265625	2.353720458984375	1.470392028808594	0.129592529296875	2.80484814453125	1.559136291503906	0.33254541015625	2.935002685546875	1.558630126953125	0.3115966796875	2.943274169921875	1.282456756591797	0.253907470703125	2.719314697265625	1.325231872558594	0.195200927734375	2.70951904296875	1.421443511962891	0.23327197265625
388	12.9	2.83696142578125	1.043468383789063	0.409603271484375	2.811683349609375	1.214759613037109	0.37843408203125	2.791650390625	1.349658843994141	0.344046630859375	2.792518798828125	1.563208251953125	0.35925439453125	2.76022314453125	1.527744995117188	0.365220947265625	2.6271064453125	1.482340698242187	0.374729736328125	2.524267578125	1.231833068847656	0.34423193359375	2.40961279296875	1.300327331542969	0.1585587158203125	2.36939111328125	1.378822448730469	0.1937362060546875	2.32712109375	1.443532348632812	0.120389404296875	2.39358935546875	1.444048583984375	0.139419677734375	2.8248857421875	1.527954772949219	0.35029833984375	2.953122802734375	1.531469787597656	0.331292724609375	2.9811435546875	1.261888763427734	0.270982177734375	2.76802880859375	1.297127380371094	0.18740673828125	2.7543466796875	1.392145904541016	0.22258642578125
389	12.933334	2.861845703125	1.020200149536133	0.40845361328125	2.837587158203125	1.194484115600586	0.380585693359375	2.8198046875	1.330706909179687	0.34299755859375	2.81874853515625	1.546804016113281	0.36044384765625	2.785921875	1.510696472167969	0.364240234375	2.65389892578125	1.456480346679688	0.36725390625	2.53646337890625	1.209073501586914	0.33332421875	2.431064453125	1.301772216796875	0.1490885009765625	2.376718017578125	1.367906066894531	0.1928984375	2.34727783203125	1.418569152832031	0.10229052734375	2.484531005859375	1.398343017578125	0.21423095703125	2.85216845703125	1.511332824707031	0.352960693359375	2.982133056640625	1.507118103027344	0.3345693359375	3.025032958984375	1.234690414428711	0.279762451171875	2.815254638671875	1.303358215332031	0.20045751953125	2.8146171875	1.397589904785156	0.24334912109375
390	12.966667	2.878906494140625	1.01291535949707	0.415365234375	2.85683154296875	1.187817504882813	0.3857880859375	2.840971923828125	1.324428497314453	0.34695849609375	2.83402978515625	1.541276489257812	0.36268896484375	2.802224365234375	1.504158538818359	0.367434814453125	2.669431884765625	1.450709564208984	0.37239013671875	2.5650400390625	1.196950317382812	0.3353515625	2.45174560546875	1.288740936279297	0.154400390625	2.364388427734375	1.325192230224609	0.173070556640625	2.36199169921875	1.407949188232422	0.103307373046875	2.48174853515625	1.409660369873047	0.2048173828125	2.86841796875	1.506592559814453	0.354826171875	2.99863671875	1.512695556640625	0.335630859375	3.03703173828125	1.238346496582031	0.282247314453125	2.817482421875	1.285669525146484	0.21196923828125	2.81211767578125	1.382250457763672	0.24985009765625
391	13	2.89739013671875	1.000022964477539	0.41950537109375	2.8783017578125	1.175631546020508	0.390384033203125	2.86512060546875	1.311657836914063	0.347869873046875	2.862154296875	1.528947937011719	0.363359375	2.829432861328125	1.492431762695313	0.36724853515625	2.69508154296875	1.442329223632812	0.371431640625	2.59379833984375	1.186727737426758	0.335269287109375	2.483671875	1.286247009277344	0.155998291015625	2.3918427734375	1.314147155761719	0.16722265625	2.4015126953125	1.406206298828125	0.110752685546875	2.519343017578125	1.392800903320313	0.2179814453125	2.896085205078125	1.493511596679687	0.356443359375	3.02719140625	1.505072204589844	0.34678955078125	3.05024560546875	1.232290939331055	0.276831298828125	2.8264140625	1.271875	0.214520263671875	2.81554345703125	1.366273742675781	0.256892333984375
392	13.033334	2.908169921875	0.9952762069702148	0.4250634765625	2.89342431640625	1.170511169433594	0.397540771484375	2.8830615234375	1.308065063476562	0.3626064453125	2.8809736328125	1.524239624023437	0.3761044921875	2.848454833984375	1.488053283691406	0.38105419921875	2.71500439453125	1.437743530273437	0.382216552734375	2.621110595703125	1.181156463623047	0.345324951171875	2.51842724609375	1.281597625732422	0.163900390625	2.425490234375	1.303642852783203	0.1742177734375	2.41844677734375	1.389528228759766	0.1094400634765625	2.5448154296875	1.396764801025391	0.21370556640625	2.914458251953125	1.488861145019531	0.368769775390625	3.04407080078125	1.504529357910156	0.35570849609375	3.0574931640625	1.23545263671875	0.2761162109375	2.8320966796875	1.275035339355469	0.225706787109375	2.8251728515625	1.368371215820313	0.2697607421875
393	13.066667	2.91907177734375	0.996472297668457	0.4273621826171875	2.905619873046875	1.171562377929688	0.3988660888671875	2.8960390625	1.309683746337891	0.3663299560546875	2.89538818359375	1.525848083496094	0.3782498779296875	2.86237890625	1.490008117675781	0.3821019287109375	2.728021484375	1.442393798828125	0.3809344482421875	2.6355400390625	1.184001190185547	0.3561185302734375	2.5490712890625	1.286168121337891	0.1675003662109375	2.459593017578125	1.318332580566406	0.1808885498046875	2.43605224609375	1.403049377441406	0.118607177734375	2.580134521484375	1.404798034667969	0.2142398681640625	2.9288017578125	1.49013916015625	0.3725433349609375	3.058557373046875	1.507466796875	0.3647396240234375	3.08061962890625	1.237869140625	0.2894661865234375	2.85803955078125	1.2805146484375	0.2303555908203125	2.8495498046875	1.373464080810547	0.2748245849609375
394	13.1	2.93094775390625	0.9961222686767578	0.42993310546875	2.919697265625	1.171568435668945	0.402703369140625	2.91179150390625	1.310025756835937	0.3711611328125	2.914145263671875	1.526091979980469	0.384547607421875	2.880677001953125	1.490676208496094	0.38836083984375	2.74568212890625	1.444890625	0.3877001953125	2.6495625	1.187945999145508	0.361708251953125	2.56334326171875	1.292560607910156	0.174322265625	2.4743935546875	1.325843811035156	0.1884775390625	2.45163525390625	1.411295043945312	0.1269134521484375	2.59631103515625	1.410432495117187	0.221661865234375	2.94703564453125	1.489974487304687	0.37839306640625	3.076964111328125	1.50560205078125	0.369907470703125	3.094921630859375	1.236252517700195	0.292681396484375	2.872583984375	1.282301513671875	0.23523583984375	2.865626953125	1.37505126953125	0.28038232421875
395	13.133334	2.94006201171875	1.001662994384766	0.4320919189453125	2.92805126953125	1.17746875	0.4059620361328125	2.920462158203125	1.315673461914062	0.3724324951171875	2.92422900390625	1.531990966796875	0.3861510009765625	2.8904287109375	1.496762481689453	0.3895977783203125	2.756311767578125	1.448464874267578	0.3821763916015625	2.662829833984375	1.189125396728516	0.3701751708984375	2.571363037109375	1.302316680908203	0.1900157470703125	2.480466796875	1.332961791992187	0.1834027099609375	2.465509765625	1.421426483154297	0.1234730224609375	2.601091796875	1.419038604736328	0.2364180908203125	2.956963623046875	1.495598968505859	0.3802581787109375	3.087343505859375	1.509229766845703	0.3725574951171875	3.097019287109375	1.241430084228516	0.2874827880859375	2.87110595703125	1.279614624023437	0.2374068603515625	2.86313720703125	1.372190673828125	0.2830592041015625
396	13.166667	2.94158544921875	1.005565498352051	0.431274658203125	2.93169189453125	1.182083908081055	0.40774755859375	2.92549658203125	1.321296875	0.3775498046875	2.9284921875	1.538002807617187	0.3892509765625	2.894775390625	1.502646362304688	0.393016845703125	2.7605556640625	1.4541181640625	0.385696533203125	2.681128662109375	1.189675247192383	0.37664013671875	2.5784580078125	1.304734130859375	0.20348291015625	2.49027294921875	1.338286682128906	0.184387939453125	2.4728017578125	1.428316589355469	0.1273056640625	2.6064462890625	1.428385131835938	0.23766748046875	2.96139794921875	1.50163037109375	0.383708984375	3.0915546875	1.5185634765625	0.37613232421875	3.116638671875	1.251411148071289	0.29106591796875	2.8903740234375	1.278923217773438	0.23467041015625	2.8766015625	1.371118591308594	0.27998876953125
397	13.2	2.94581982421875	1.01499348449707	0.4355235595703125	2.9362578125	1.19192463684082	0.4132359619140625	2.93079638671875	1.330847045898437	0.3807684326171875	2.93326123046875	1.547475646972656	0.3979656982421875	2.8993818359375	1.512017822265625	0.3994642333984375	2.76490771484375	1.463939758300781	0.3904146728515625	2.68193701171875	1.200130874633789	0.3840997314453125	2.587662109375	1.320950744628906	0.2096925048828125	2.4981669921875	1.349609069824219	0.1882354736328125	2.475463134765625	1.439740295410156	0.1329166259765625	2.60596630859375	1.442507568359375	0.2547996826171875	2.96641845703125	1.511178344726563	0.3928800048828125	3.09722900390625	1.525912231445313	0.3916412353515625	3.13722998046875	1.256901794433594	0.3176468505859375	2.92223681640625	1.231291427612305	0.2260032958984375	2.88415087890625	1.323186767578125	0.2556011962890625
398	13.233334	2.94953759765625	1.008652641296387	0.434283935546875	2.9401005859375	1.185959808349609	0.409483642578125	2.933778564453125	1.325861694335937	0.378985595703125	2.939498046875	1.543278991699219	0.396182861328125	2.905154052734375	1.508085571289063	0.39901513671875	2.7696025390625	1.461070922851563	0.39179931640625	2.68116552734375	1.198053100585938	0.380965576171875	2.591240234375	1.323492706298828	0.206315673828125	2.50128466796875	1.353743041992187	0.18743359375	2.47315966796875	1.442209716796875	0.1311015625	2.61268310546875	1.441878479003906	0.2570859375	2.9721259765625	1.506453308105469	0.3897666015625	3.10385205078125	1.50618310546875	0.379117431640625	3.168259521484375	1.235488220214844	0.327752197265625	2.94797265625	1.272144683837891	0.25134375	2.87980859375	1.34344775390625	0.284885498046875
399	13.266667	2.9557861328125	1.011542549133301	0.43506494140625	2.947720947265625	1.189224884033203	0.410389892578125	2.94244189453125	1.329520446777344	0.380427734375	2.95167236328125	1.547190673828125	0.39732958984375	2.91672900390625	1.512493774414063	0.400326416015625	2.7821416015625	1.462325073242188	0.391842529296875	2.686541015625	1.20149072265625	0.378060546875	2.59643896484375	1.319411346435547	0.197853271484375	2.506349609375	1.351680328369141	0.1824833984375	2.4775927734375	1.439280639648437	0.124797607421875	2.62180810546875	1.432519348144531	0.25540771484375	2.9837431640625	1.509784790039062	0.390848876953125	3.11544677734375	1.50386962890625	0.37899853515625	3.166635986328125	1.230390930175781	0.325073486328125	2.947864501953125	1.266183288574219	0.242947998046875	2.8937314453125	1.345198120117187	0.284379150390625
400	13.3	2.96021142578125	1.008532752990723	0.436552490234375	2.95074169921875	1.186630310058594	0.41223828125	2.94423583984375	1.327227508544922	0.382281494140625	2.95235498046875	1.545286987304687	0.401372314453125	2.917571533203125	1.510264251708984	0.4043857421875	2.782214599609375	1.460915679931641	0.397658203125	2.68755322265625	1.199084442138672	0.382871337890625	2.59687939453125	1.31452783203125	0.200633056640625	2.50650537109375	1.348127990722656	0.188708740234375	2.483460205078125	1.442342376708984	0.138931396484375	2.6250048828125	1.433825042724609	0.249489013671875	2.9846572265625	1.508057342529297	0.394153076171875	3.1166142578125	1.503280059814453	0.381123779296875	3.16474560546875	1.230452941894531	0.31825146484375	2.943987060546875	1.260560485839844	0.23754248046875	2.8988056640625	1.343913024902344	0.281740966796875
401	13.333334	2.9593837890625	1.005598190307617	0.43618212890625	2.952577392578125	1.183844833374023	0.412093994140625	2.948296875	1.324398681640625	0.38155078125	2.96264990234375	1.542325622558594	0.398296142578125	2.926849609375	1.5083623046875	0.401505615234375	2.7904072265625	1.46190966796875	0.3963173828125	2.692149169921875	1.201278854370117	0.384102783203125	2.604955078125	1.312455627441406	0.19756982421875	2.51511279296875	1.348786254882812	0.190732421875	2.48877392578125	1.435515563964844	0.130159912109375	2.63581982421875	1.427961608886719	0.251275146484375	2.993892578125	1.504098083496094	0.391658203125	3.12601708984375	1.496547180175781	0.382132080078125	3.1679365234375	1.222397384643555	0.32060205078125	2.94846630859375	1.260174194335937	0.239617431640625	2.90277001953125	1.343321655273437	0.28366796875
402	13.366667	2.95633984375	1.000179077148438	0.43620849609375	2.951623046875	1.177851318359375	0.409947021484375	2.94860546875	1.318610321044922	0.381517822265625	2.961033203125	1.536062805175781	0.400548583984375	2.92563525390625	1.501797424316406	0.4036103515625	2.78868408203125	1.45763427734375	0.39927978515625	2.696525390625	1.195072479248047	0.395450439453125	2.6079951171875	1.304265289306641	0.20891455078125	2.51951513671875	1.341058532714844	0.19404150390625	2.49349609375	1.429331787109375	0.135973388671875	2.64035595703125	1.4249736328125	0.250732421875	2.9925244140625	1.498273010253906	0.393296142578125	3.124525390625	1.493432373046875	0.383689453125	3.16408642578125	1.220713623046875	0.31687646484375	2.9437578125	1.25941455078125	0.240039306640625	2.900748046875	1.343612945556641	0.284341552734375
403	13.4	2.956535888671875	1.000141159057617	0.4382119140625	2.951249755859375	1.177893112182617	0.412876708984375	2.94774853515625	1.318753479003906	0.385168212890625	2.96021826171875	1.536054748535156	0.40533154296875	2.9248271484375	1.501784851074219	0.408246826171875	2.787868896484375	1.457756896972656	0.4037744140625	2.695357421875	1.195420761108398	0.397860595703125	2.60697314453125	1.305731689453125	0.211976806640625	2.518228759765625	1.341821228027344	0.197089599609375	2.49047021484375	1.430136596679688	0.13994091796875	2.6398935546875	1.423540283203125	0.257935791015625	2.991691162109375	1.498308288574219	0.397849365234375	3.12374169921875	1.494082397460938	0.389057861328125	3.171280517578125	1.221406600952148	0.327752197265625	2.9571484375	1.212384750366211	0.22780859375	2.9096796875	1.299307983398438	0.26079833984375
404	13.433334	2.956208251953125	1.001548629760742	0.4401180419921875	2.95180029296875	1.17929216003418	0.4160445556640625	2.94898876953125	1.320176605224609	0.3892464599609375	2.9634951171875	1.536856872558594	0.4118668212890625	2.9277978515625	1.502946899414062	0.4142537841796875	2.7910517578125	1.4588623046875	0.4091925048828125	2.6980703125	1.196989013671875	0.4055655517578125	2.608619140625	1.300958557128906	0.2168934326171875	2.5217998046875	1.341736663818359	0.2035657958984375	2.49340283203125	1.430464172363281	0.1476195068359375	2.64642919921875	1.416585021972656	0.2650506591796875	2.99459033203125	1.498930541992187	0.4040975341796875	3.126255126953125	1.491308776855469	0.3941666259765625	3.172691162109375	1.218828643798828	0.3326468505859375	2.9740986328125	1.178223236083984	0.2113763427734375	2.926609375	1.268496398925781	0.2330062255859375
405	13.466667	2.958634765625	0.9921738967895508	0.4435703125	2.95390771484375	1.169878036499024	0.419052734375	2.95105615234375	1.310178161621094	0.38923828125	2.96559228515625	1.526790283203125	0.412815673828125	2.929859619140625	1.49288671875	0.414907958984375	2.79254345703125	1.450519958496094	0.40994189453125	2.6993974609375	1.18867106628418	0.40542236328125	2.614867919921875	1.296232727050781	0.216448486328125	2.527818359375	1.337473266601563	0.206311279296875	2.49934716796875	1.424373168945313	0.1475693359375	2.64897802734375	1.422606140136719	0.24776318359375	2.9967041015625	1.488871398925781	0.40502490234375	3.12835302734375	1.482667724609375	0.39370556640625	3.17248583984375	1.210085525512695	0.330746826171875	2.966589599609375	1.202160140991211	0.21517626953125	2.926009033203125	1.294841064453125	0.240460693359375
406	13.5	2.958440673828125	0.9885101776123046	0.444227783203125	2.954076171875	1.16668537902832	0.42068994140625	2.951506591796875	1.30759619140625	0.3925185546875	2.9667900390625	1.52444287109375	0.417126953125	2.93090380859375	1.490570190429688	0.41920703125	2.79315576171875	1.448693603515625	0.4144697265625	2.69991259765625	1.186409225463867	0.4070224609375	2.61534716796875	1.291788452148438	0.21631787109375	2.52789599609375	1.332329284667969	0.205180419921875	2.499633544921875	1.421037292480469	0.14871875	2.654510498046875	1.402300354003906	0.271121337890625	2.997816650390625	1.486404602050781	0.409009765625	3.129583984375	1.477111511230469	0.39839013671875	3.1687626953125	1.203107620239258	0.336007568359375	2.9606591796875	1.205061660766602	0.223291259765625	2.9072529296875	1.293390808105469	0.23945166015625
407	13.533334	2.9583720703125	0.9836021270751953	0.440653564453125	2.95299755859375	1.162606872558594	0.41942529296875	2.9488759765625	1.305428527832031	0.40017236328125	2.9624228515625	1.523686767578125	0.418657470703125	2.926921142578125	1.489379333496094	0.42283251953125	2.7896572265625	1.4448662109375	0.415222900390625	2.69525732421875	1.182112152099609	0.406375732421875	2.608912841796875	1.286639556884766	0.215102294921875	2.52206787109375	1.330295166015625	0.209949951171875	2.49921826171875	1.419367004394531	0.151006591796875	2.6338525390625	1.412263977050781	0.264587890625	2.993712158203125	1.485673706054687	0.410473388671875	3.12221240234375	1.469629516601562	0.380437744140625	3.18557275390625	1.194251922607422	0.346344970703125	2.95689404296875	1.227566864013672	0.291906005859375	2.956564453125	1.325319946289063	0.254114990234375
408	13.566667	2.956381103515625	0.9803912658691406	0.43508642578125	2.9513369140625	1.159253479003906	0.413583984375	2.94746435546875	1.301960601806641	0.394140869140625	2.96220263671875	1.519942260742188	0.4132548828125	2.92655859375	1.485830413818359	0.417431396484375	2.789154296875	1.442014923095703	0.410109619140625	2.6933740234375	1.179868225097656	0.404459228515625	2.60683544921875	1.282868377685547	0.21263427734375	2.52153369140625	1.329471130371094	0.208929931640625	2.498108154296875	1.419221893310547	0.151392578125	2.6330908203125	1.413529388427734	0.25316845703125	2.99324609375	1.481817230224609	0.404858642578125	3.12165771484375	1.464841400146484	0.375346435546875	3.17922119140625	1.189136993408203	0.3356396484375	2.9503056640625	1.225794342041016	0.285171142578125	2.9518095703125	1.325997680664063	0.254732666015625
409	13.6	2.95609912109375	0.9802875518798828	0.43532275390625	2.950915771484375	1.15914875793457	0.413856201171875	2.94693017578125	1.301854919433594	0.39443603515625	2.961555908203125	1.519841979980469	0.413556884765625	2.925935546875	1.485708862304687	0.417760498046875	2.7885537109375	1.441808166503906	0.4105517578125	2.6929501953125	1.179597610473633	0.404963134765625	2.6061787109375	1.282533874511719	0.2132119140625	2.52080712890625	1.329009704589844	0.20953857421875	2.49717333984375	1.41870263671875	0.151997314453125	2.632181640625	1.413272277832031	0.253716064453125	2.992614501953125	1.481736328125	0.405130615234375	3.121009765625	1.464831604003906	0.375510498046875	3.17868701171875	1.189161727905274	0.3357431640625	2.94970947265625	1.225701095581055	0.285478515625	2.951126953125	1.325910278320312	0.2550576171875
410	13.633334	2.957563232421875	0.9765369110107421	0.43672314453125	2.95260693359375	1.155813110351563	0.4122294921875	2.94895654296875	1.298461700439453	0.388176513671875	2.96193115234375	1.517219604492188	0.41047412109375	2.926392578125	1.482618255615234	0.4140615234375	2.7882197265625	1.438901214599609	0.408283447265625	2.693745361328125	1.174984588623047	0.4025322265625	2.61025146484375	1.290086181640625	0.21503125	2.519678955078125	1.326089172363281	0.208297119140625	2.5023505859375	1.415259979248047	0.146918212890625	2.64329931640625	1.409588958740234	0.261354248046875	2.99344677734375	1.479299530029297	0.4016220703125	3.12398876953125	1.464837677001953	0.378104736328125	3.174921875	1.187105133056641	0.334706298828125	2.94593310546875	1.2321923828125	0.286555419921875	2.93270751953125	1.334666839599609	0.266812255859375
411	13.666667	2.955912353515625	0.9796615676879883	0.435681884765625	2.9493212890625	1.157847381591797	0.41370703125	2.944225341796875	1.300032867431641	0.394060302734375	2.956517578125	1.517377807617188	0.414261962890625	2.92136181640625	1.482961151123047	0.418240966796875	2.78507373046875	1.436838836669922	0.41362548828125	2.693431640625	1.174164886474609	0.4070048828125	2.603357421875	1.284173522949219	0.221703857421875	2.517184814453125	1.326393432617188	0.20775341796875	2.490038330078125	1.412978973388672	0.147703125	2.628404296875	1.417141204833984	0.2483583984375	2.98788232421875	1.479760345458984	0.405696044921875	3.1173994140625	1.466536651611328	0.381430908203125	3.17154736328125	1.193195404052734	0.328988525390625	2.94255224609375	1.235748657226563	0.287854736328125	2.9350517578125	1.338737548828125	0.2724287109375
412	13.7	2.95139697265625	0.9790750885009766	0.431475341796875	2.94468310546875	1.158144256591797	0.408735107421875	2.93937841796875	1.301193817138672	0.3897099609375	2.950740234375	1.519789184570313	0.409845947265625	2.91561962890625	1.484996154785156	0.414181396484375	2.77960595703125	1.435700378417969	0.40984521484375	2.68888330078125	1.171061340332031	0.405539306640625	2.6040185546875	1.297104309082031	0.22649560546875	2.5119150390625	1.325440795898438	0.21169091796875	2.48636474609375	1.412883911132812	0.1511112060546875	2.62597998046875	1.414759338378906	0.27868994140625	2.9823984375	1.482136108398437	0.40095361328125	3.11172021484375	1.466063110351562	0.373622314453125	3.16522265625	1.189561004638672	0.32938330078125	2.936931640625	1.238307281494141	0.2840224609375	2.91481689453125	1.340814575195312	0.279245361328125
413	13.733334	2.95057177734375	0.9779845733642578	0.42888818359375	2.943267822265625	1.156668869018555	0.40537548828125	2.9375146484375	1.299378784179688	0.385521484375	2.94845068359375	1.517594665527344	0.40654443359375	2.913496826171875	1.482744201660156	0.41094970703125	2.7761962890625	1.437645751953125	0.40917919921875	2.69140771484375	1.171481063842774	0.404134521484375	2.60685009765625	1.299165710449219	0.226556396484375	2.51579931640625	1.328951049804687	0.209221435546875	2.480591552734375	1.40977392578125	0.1447025146484375	2.630515625	1.415194885253906	0.278498779296875	2.98009716796875	1.480116027832031	0.397283447265625	3.10966943359375	1.469357482910156	0.36946875	3.1677421875	1.193455917358399	0.33015576171875	2.9365283203125	1.22822868347168	0.288693115234375	2.91501416015625	1.330772644042969	0.285552734375
414	13.766667	2.950198974609375	0.9801736679077149	0.430015380859375	2.94248828125	1.158935897827148	0.406521240234375	2.93640869140625	1.301721252441406	0.386775146484375	2.946365234375	1.520078125	0.407985595703125	2.911531982421875	1.485057861328125	0.412281005859375	2.774333740234375	1.43942333984375	0.410314697265625	2.69086962890625	1.172688613891602	0.40542626953125	2.60646826171875	1.300625244140625	0.22779833984375	2.51545751953125	1.330399597167969	0.209964111328125	2.48191845703125	1.411768737792969	0.145149169921875	2.6296416015625	1.41662255859375	0.280258056640625	2.9782109375	1.482722290039062	0.39877490234375	3.10784228515625	1.47250634765625	0.370706298828125	3.16643115234375	1.196800033569336	0.329775146484375	2.934869140625	1.231671127319336	0.289668212890625	2.9138779296875	1.334409790039063	0.287849609375
415	13.8	2.949130859375	0.9822307510375976	0.430014892578125	2.94324951171875	1.161142913818359	0.40689892578125	2.93854638671875	1.304176330566406	0.38843408203125	2.945639404296875	1.522975463867188	0.4063740234375	2.91127978515625	1.487556976318359	0.41127490234375	2.774627685546875	1.440202178955078	0.41206982421875	2.6927158203125	1.172974670410156	0.405427490234375	2.59993212890625	1.300578094482422	0.231731201171875	2.51028466796875	1.330626617431641	0.20825341796875	2.48254248046875	1.415096893310547	0.144645263671875	2.620993896484375	1.420900787353516	0.27901123046875	2.977965087890625	1.485906829833984	0.397640869140625	3.108197265625	1.477680633544922	0.371671142578125	3.1703271484375	1.202853729248047	0.32972119140625	2.94010986328125	1.241048492431641	0.284935302734375	2.92014990234375	1.343947143554687	0.288982666015625
416	13.833334	2.94916015625	0.9838147583007812	0.430856201171875	2.94267822265625	1.16360954284668	0.40941259765625	2.937431640625	1.307424133300781	0.39295166015625	2.945823486328125	1.527246215820313	0.407868896484375	2.9110283203125	1.491998657226562	0.4128505859375	2.77501171875	1.441299865722656	0.410366943359375	2.69154443359375	1.173368179321289	0.40742138671875	2.6031689453125	1.301526733398437	0.23064794921875	2.513798828125	1.334957214355469	0.2092255859375	2.47842578125	1.415087646484375	0.1431181640625	2.62977099609375	1.417661987304688	0.28228564453125	2.97812841796875	1.489696594238281	0.400068603515625	3.1079609375	1.474641235351563	0.3725947265625	3.17281396484375	1.201127090454102	0.32010302734375	2.94051953125	1.23832356262207	0.280694091796875	2.92359716796875	1.342023803710938	0.287554931640625
417	13.866667	2.9482509765625	0.9868359527587891	0.433292236328125	2.9408427734375	1.16688493347168	0.413104248046875	2.9350615234375	1.310627014160156	0.395238525390625	2.944021484375	1.530703308105469	0.40857861328125	2.90917919921875	1.495532043457031	0.4141298828125	2.773714599609375	1.442998718261719	0.413835693359375	2.69430126953125	1.173601608276367	0.41128076171875	2.605046630859375	1.303903015136719	0.236275634765625	2.51430419921875	1.33378369140625	0.21502490234375	2.47994580078125	1.413865478515625	0.14818310546875	2.6271376953125	1.4211279296875	0.287907958984375	2.976205322265625	1.493007263183594	0.400729736328125	3.10611962890625	1.477880310058594	0.373165771484375	3.177840087890625	1.204774948120117	0.326575439453125	2.945879638671875	1.239541793823242	0.282154541015625	2.944876953125	1.342939270019531	0.2618388671875
418	13.9	2.945943359375	0.9984196701049805	0.4355040283203125	2.9381474609375	1.177577178955078	0.4146143798828125	2.932791015625	1.319439117431641	0.3885677490234375	2.9400869140625	1.538208129882813	0.4074322509765625	2.90560205078125	1.502826721191406	0.4118187255859375	2.76982470703125	1.452913024902344	0.4123236083984375	2.68865625	1.185367462158203	0.4065086669921875	2.59288525390625	1.312453063964844	0.2339801025390625	2.5003349609375	1.340550659179688	0.2221268310546875	2.484607177734375	1.419368896484375	0.1479847412109375	2.6200390625	1.432614624023437	0.2735745849609375	2.972447265625	1.501103881835937	0.3989110107421875	3.103555419921875	1.49429736328125	0.3771038818359375	3.171198486328125	1.220570648193359	0.3360201416015625	2.9421650390625	1.257258636474609	0.2841510009765625	2.93627783203125	1.357725616455078	0.2544849853515625
419	13.933334	2.957830322265625	1.007245712280273	0.4346405029296875	2.950740234375	1.186382369995117	0.4121019287109375	2.94606640625	1.328194702148437	0.3850164794921875	2.953495361328125	1.547224304199219	0.4028841552734375	2.9188544921875	1.511898742675781	0.4069393310546875	2.782802001953125	1.462404846191406	0.4056651611328125	2.700646484375	1.194915115356445	0.4000811767578125	2.608228271484375	1.321986999511719	0.2254632568359375	2.51634521484375	1.351945617675781	0.2123836669921875	2.50341796875	1.430565979003906	0.1373629150390625	2.63751416015625	1.441970886230469	0.2644256591796875	2.9859365234375	1.509988159179688	0.3950301513671875	3.1174326171875	1.502946350097656	0.3750426025390625	3.1851640625	1.228730422973633	0.3357811279296875	2.95667333984375	1.266390014648437	0.2813804931640625	2.95217626953125	1.367572387695313	0.2536610107421875
420	13.966667	2.95558447265625	1.020066757202148	0.4295543212890625	2.9465791015625	1.199649917602539	0.4093416748046875	2.9393935546875	1.343200805664063	0.3930247802734375	2.95214208984375	1.562713012695312	0.4046829833984375	2.91677099609375	1.528267761230469	0.4104830322265625	2.779616943359375	1.481384399414063	0.4071412353515625	2.71677197265625	1.208291122436523	0.4117989501953125	2.631338134765625	1.318148132324219	0.2221495361328125	2.54143798828125	1.351520751953125	0.2036561279296875	2.522090087890625	1.4308486328125	0.1305618896484375	2.66228076171875	1.436681335449219	0.2646253662109375	2.983599853515625	1.524488098144531	0.3971375732421875	3.112578857421875	1.507615478515625	0.3676448974609375	3.172728515625	1.231505569458008	0.3264525146484375	2.9518310546875	1.291615417480469	0.2606087646484375	2.93838916015625	1.395358154296875	0.2712923583984375
421	14	2.957978271484375	1.042778671264649	0.4229208984375	2.94568994140625	1.222700988769531	0.39774365234375	2.935470947265625	1.367266845703125	0.38404638671875	2.943208984375	1.588234741210937	0.398714111328125	2.908462646484375	1.552672424316406	0.404258056640625	2.77400146484375	1.496078125	0.406613525390625	2.711845703125	1.221162994384766	0.417119140625	2.6262490234375	1.304348693847656	0.212685791015625	2.53634619140625	1.341441711425781	0.198513671875	2.5247763671875	1.426658569335937	0.129468505859375	2.66169287109375	1.419764892578125	0.262151123046875	2.97571337890625	1.550623596191406	0.39043994140625	3.10447314453125	1.527175231933594	0.360642578125	3.18256982421875	1.253316650390625	0.322003173828125	2.9543681640625	1.296563812255859	0.262665283203125	2.937560546875	1.399693359375	0.27940087890625
422	14.033334	2.96233642578125	1.073068222045898	0.422024169921875	2.94934765625	1.253299987792969	0.394302490234375	2.938968505859375	1.398810852050781	0.385427490234375	2.941	1.62072900390625	0.400938232421875	2.90738525390625	1.584022644042969	0.407670166015625	2.772017333984375	1.528874267578125	0.417249267578125	2.710187255859375	1.252565704345703	0.42119677734375	2.6250068359375	1.323188262939453	0.21085888671875	2.53131884765625	1.353865051269531	0.2066572265625	2.531130859375	1.433949279785156	0.1301962890625	2.658514404296875	1.443751220703125	0.24955615234375	2.974346435546875	1.583948303222656	0.391191162109375	3.10204833984375	1.560064392089844	0.35538720703125	3.188515380859375	1.285645751953125	0.33381298828125	2.957813232421875	1.307987548828125	0.268991455078125	2.941802490234375	1.412913757324219	0.273628173828125
423	14.066667	2.9545498046875	1.109572326660156	0.4262781982421875	2.9410068359375	1.290864990234375	0.3997786865234375	2.93052783203125	1.437161499023437	0.3920587158203125	2.93812890625	1.659727783203125	0.4118194580078125	2.9037451171875	1.623470092773438	0.4189481201171875	2.766107421875	1.572362365722656	0.4296541748046875	2.72142724609375	1.291611358642578	0.4424571533203125	2.60577880859375	1.353553649902344	0.2428697509765625	2.5107958984375	1.376406311035156	0.2258739013671875	2.546536865234375	1.435832153320312	0.1388526611328125	2.629636962890625	1.481912414550781	0.2593824462890625	2.97046826171875	1.622232727050781	0.4002642822265625	3.0972099609375	1.595790832519531	0.3605418701171875	3.184519287109375	1.319441833496094	0.3514412841796875	2.951777587890625	1.326002166748047	0.2859576416015625	2.937734375	1.424242004394531	0.2465726318359375
424	14.1	2.94029736328125	1.139211990356445	0.41482080078125	2.92263671875	1.320796752929688	0.389373046875	2.91071337890625	1.467572296142578	0.388031982421875	2.92060498046875	1.690974609375	0.40364990234375	2.886575927734375	1.654915161132812	0.41379833984375	2.749185546875	1.61045556640625	0.44435009765625	2.7094921875	1.329682800292969	0.476035888671875	2.6207177734375	1.363006256103516	0.256129150390625	2.554212158203125	1.421798187255859	0.21134375	2.51527880859375	1.497743927001953	0.1394830322265625	2.677855224609375	1.471544708251953	0.30485693359375	2.951981201171875	1.653035522460938	0.390414306640625	3.073774169921875	1.623723876953125	0.33801708984375	3.167022216796875	1.348397216796875	0.333267333984375	2.93212646484375	1.359943267822266	0.274087646484375	2.91496630859375	1.465417999267578	0.267697509765625
425	14.133334	2.941219970703125	1.160083404541016	0.4105849609375	2.9226796875	1.342286926269531	0.38254296875	2.909169677734375	1.489519226074219	0.373595458984375	2.91672998046875	1.713711791992187	0.39633056640625	2.88294677734375	1.676763000488281	0.405530029296875	2.74566162109375	1.632286437988281	0.440385009765625	2.72500634765625	1.350831390380859	0.492526611328125	2.63659619140625	1.384289276123047	0.270978515625	2.566682373046875	1.439300354003906	0.225301513671875	2.523437744140625	1.515136047363281	0.154792236328125	2.681477294921875	1.495649719238281	0.32761669921875	2.94864501953125	1.676341247558594	0.3816953125	3.07014892578125	1.6429990234375	0.328985595703125	3.17212158203125	1.369000549316406	0.334869873046875	2.9363876953125	1.376276336669922	0.2726279296875	2.91395703125	1.481161804199219	0.263153564453125
426	14.166667	2.9460458984375	1.163006011962891	0.41330224609375	2.92837841796875	1.345122192382812	0.38641796875	2.915062744140625	1.492114379882812	0.377772216796875	2.923860107421875	1.715861450195312	0.400313232421875	2.889771484375	1.679224975585937	0.40910400390625	2.75154052734375	1.636723449707031	0.4414228515625	2.716770263671875	1.353245269775391	0.46353076171875	2.634529296875	1.426460906982422	0.249800537109375	2.562337890625	1.475280029296875	0.2011328125	2.471865478515625	1.515739807128906	0.148942138671875	2.6584775390625	1.537614868164062	0.317763671875	2.955642578125	1.678324584960937	0.386155517578125	3.076930908203125	1.645435546875	0.333319091796875	3.170737548828125	1.36904443359375	0.332974609375	2.9348330078125	1.388619812011719	0.276025390625	2.9074677734375	1.492003784179687	0.265355224609375
427	14.2	2.93691845703125	1.165624710083008	0.40932470703125	2.915817138671875	1.346623321533203	0.379483642578125	2.9008134765625	1.493150482177734	0.36966748046875	2.922623046875	1.714586059570312	0.401028076171875	2.8869873046875	1.679515625	0.409618896484375	2.7501328125	1.640641845703125	0.450251220703125	2.707712158203125	1.357984802246094	0.460796630859375	2.62008642578125	1.43300732421875	0.2502724609375	2.54765283203125	1.48600244140625	0.206937744140625	2.45718994140625	1.532718872070312	0.160660400390625	2.654890380859375	1.542249755859375	0.3163486328125	2.95171435546875	1.676125610351562	0.38411572265625	3.071660400390625	1.642796997070312	0.329075927734375	3.16597802734375	1.367445465087891	0.31437646484375	2.928	1.387664947509766	0.26906689453125	2.9101513671875	1.493384246826172	0.264552734375
428	14.233334	2.92925537109375	1.157127532958984	0.409452392578125	2.9073984375	1.336420837402344	0.377367919921875	2.891982666015625	1.481798095703125	0.36569189453125	2.919028564453125	1.700635986328125	0.400552734375	2.8830068359375	1.666420959472656	0.409034423828125	2.747427734375	1.631851867675781	0.45409228515625	2.706711181640625	1.350699829101563	0.460300537109375	2.615183837890625	1.429027282714844	0.254470458984375	2.54403125	1.48104736328125	0.209358154296875	2.45516162109375	1.526831420898437	0.160870361328125	2.647722412109375	1.538087829589844	0.3202216796875	2.946796875	1.66212841796875	0.382560791015625	3.067939208984375	1.632669189453125	0.330185791015625	3.160272216796875	1.359243499755859	0.3069501953125	2.92358251953125	1.378257934570313	0.2628583984375	2.90929931640625	1.483833312988281	0.26682275390625
429	14.266667	2.917787109375	1.139290313720703	0.409692138671875	2.89305615234375	1.316121398925781	0.3748974609375	2.8761201171875	1.460121368408203	0.36364111328125	2.908103759765625	1.676713745117187	0.39634814453125	2.871497802734375	1.643763671875	0.4048388671875	2.73594873046875	1.61065185546875	0.4469853515625	2.7001669921875	1.331222076416016	0.452792724609375	2.61039453125	1.434456878662109	0.259887451171875	2.537549560546875	1.480426300048828	0.212763671875	2.450612548828125	1.521859008789062	0.159244140625	2.62682568359375	1.542167114257813	0.33140771484375	2.934795654296875	1.637688842773438	0.37905078125	3.054964111328125	1.604253173828125	0.329828369140625	3.14042431640625	1.331271484375	0.30522802734375	2.91528564453125	1.370989654541016	0.23389013671875	2.9061259765625	1.474129119873047	0.2552099609375
430	14.3	2.913716552734375	1.121792877197266	0.406487060546875	2.896639404296875	1.297975219726562	0.380205322265625	2.886975830078125	1.4407060546875	0.379265869140625	2.906946044921875	1.656559936523438	0.400009521484375	2.8731611328125	1.622618347167969	0.4111298828125	2.7415029296875	1.585190795898437	0.453852783203125	2.68192529296875	1.314910095214844	0.438705078125	2.5903046875	1.433037078857422	0.260452392578125	2.51357666015625	1.470351318359375	0.215183837890625	2.41817138671875	1.492788330078125	0.168908935546875	2.598359130859375	1.541772644042969	0.327978271484375	2.93485791015625	1.618913757324219	0.38399658203125	3.05004345703125	1.59177001953125	0.325721923828125	3.110230712890625	1.319778350830078	0.27921240234375	2.885408935546875	1.340380004882813	0.21189111328125	2.86205810546875	1.439971984863281	0.230635009765625
431	14.333334	2.9131201171875	1.121234497070313	0.40732958984375	2.89662060546875	1.296326568603516	0.38026171875	2.887678955078125	1.438290069580078	0.37872705078125	2.90300390625	1.653348510742187	0.3988056640625	2.870009033203125	1.618958129882813	0.409693603515625	2.73899951171875	1.588169311523437	0.45677880859375	2.68327734375	1.318663635253906	0.441703857421875	2.59639794921875	1.412303497314453	0.248839111328125	2.521295654296875	1.463993621826172	0.21864599609375	2.4227646484375	1.497122283935547	0.190205810546875	2.62395166015625	1.506979949951172	0.3297275390625	2.9316455078125	1.616436401367187	0.383240966796875	3.05016650390625	1.59972900390625	0.329592041015625	3.11175341796875	1.331140716552734	0.27542138671875	2.88893603515625	1.335730499267578	0.203255615234375	2.85972265625	1.432755279541016	0.22389990234375
432	14.366667	2.9179248046875	1.099145416259766	0.4049395751953125	2.90408642578125	1.275426483154297	0.3796307373046875	2.89756005859375	1.418078399658203	0.3790274658203125	2.91247509765625	1.633823486328125	0.4009923095703125	2.879671875	1.59906884765625	0.4121478271484375	2.74966748046875	1.560061157226563	0.4575684814453125	2.68846142578125	1.290543121337891	0.4446387939453125	2.61485595703125	1.374821258544922	0.2411527099609375	2.539737548828125	1.426506408691406	0.2098314208984375	2.44105908203125	1.459091735839844	0.1797431640625	2.6402685546875	1.469174682617187	0.3238363037109375	2.941097412109375	1.597031982421875	0.3845296630859375	3.05553125	1.576483642578125	0.3227213134765625	3.105794189453125	1.305377990722656	0.2639620361328125	2.88010595703125	1.318265167236328	0.1991556396484375	2.84194482421875	1.412780059814453	0.2188236083984375
433	14.4	2.91827783203125	1.098800964355469	0.4050023193359375	2.904577392578125	1.275203002929687	0.3776346435546875	2.89882958984375	1.418218048095703	0.3782210693359375	2.915807373046875	1.634385620117187	0.3994891357421875	2.88292529296875	1.599810424804688	0.4114398193359375	2.75387939453125	1.561357666015625	0.4609271240234375	2.69085107421875	1.291347747802734	0.4555606689453125	2.595931396484375	1.353498626708984	0.2523280029296875	2.5407509765625	1.421537750244141	0.2115364990234375	2.457482421875	1.478400421142578	0.1716429443359375	2.646313720703125	1.445499694824219	0.3269622802734375	2.943868408203125	1.5972724609375	0.3824495849609375	3.058556640625	1.5773232421875	0.3202698974609375	3.10382080078125	1.304069366455078	0.2643441162109375	2.8778935546875	1.31162924194336	0.1975906982421875	2.8476162109375	1.408832885742187	0.2190528564453125
434	14.433334	2.91073046875	1.091562889099121	0.390031982421875	2.901306640625	1.270416625976563	0.3693720703125	2.89790673828125	1.414461273193359	0.373088623046875	2.910037841796875	1.633214721679688	0.3847138671875	2.877818115234375	1.598212768554688	0.398506103515625	2.74772412109375	1.563559448242188	0.450888916015625	2.75247705078125	1.299714172363281	0.54226416015625	2.648350341796875	1.317669097900391	0.333046875	2.59292138671875	1.36160302734375	0.266214111328125	2.52153271484375	1.398969909667969	0.19251904296875	2.69554931640625	1.440012420654297	0.35616455078125	2.939060791015625	1.595777709960938	0.369037353515625	3.055633544921875	1.572710083007812	0.3095322265625	3.09416748046875	1.296014801025391	0.255495849609375	2.868234130859375	1.324610473632812	0.18861865234375	2.8403603515625	1.423416290283203	0.209554931640625
435	14.466667	2.9083857421875	1.090848815917969	0.388820068359375	2.89805615234375	1.27034326171875	0.367872314453125	2.89435205078125	1.414958068847656	0.37146337890625	2.904810791015625	1.634526733398437	0.385599853515625	2.873021728515625	1.598932006835938	0.399582763671875	2.744176513671875	1.560055603027344	0.453651123046875	2.75537744140625	1.292955932617188	0.538156005859375	2.6474970703125	1.322362518310547	0.331099853515625	2.59736962890625	1.372103851318359	0.2635888671875	2.51873974609375	1.410004211425781	0.1972587890625	2.69438671875	1.437134429931641	0.3731396484375	2.933994873046875	1.59739599609375	0.368893798828125	3.050121337890625	1.574921447753906	0.307146728515625	3.105183349609375	1.297716400146484	0.26547216796875	2.87893896484375	1.317439025878906	0.193288818359375	2.849665283203125	1.416988861083984	0.210562255859375
436	14.5	2.905236083984375	1.091720626831055	0.388726318359375	2.89505712890625	1.271986968994141	0.367048583984375	2.891427734375	1.417293029785156	0.369953125	2.900518310546875	1.637811401367188	0.386118408203125	2.868817138671875	1.601722229003906	0.399856201171875	2.7376943359375	1.559365783691406	0.447235595703125	2.77106884765625	1.305696899414063	0.56505126953125	2.67135302734375	1.314317718505859	0.350868408203125	2.61328271484375	1.355309783935547	0.28318310546875	2.5469599609375	1.396255218505859	0.20536474609375	2.7100703125	1.434026428222656	0.384578125	2.930072509765625	1.600848876953125	0.36899462890625	3.0459228515625	1.578579895019531	0.305338623046875	3.10897802734375	1.301113220214844	0.26780029296875	2.88109423828125	1.334066345214844	0.2022353515625	2.86828857421875	1.436937316894531	0.2227861328125
437	14.533334	2.910791259765625	1.092938507080078	0.3890830078125	2.8977080078125	1.273426025390625	0.368085205078125	2.8908271484375	1.418903533935547	0.36806103515625	2.9015595703125	1.639525390625	0.386991455078125	2.8696318359375	1.603418823242188	0.400482177734375	2.7402900390625	1.562759765625	0.454571533203125	2.77379638671875	1.302846435546875	0.55920703125	2.670247314453125	1.331103576660156	0.348089111328125	2.62122509765625	1.372939971923828	0.2738271484375	2.54846875	1.406703552246094	0.19805859375	2.710294921875	1.450130096435547	0.383603515625	2.930808837890625	1.602514892578125	0.369196533203125	3.046493896484375	1.577677978515625	0.305685791015625	3.112259521484375	1.299432586669922	0.27532275390625	2.88524658203125	1.344176208496094	0.21220361328125	2.859543701171875	1.446174407958984	0.224222412109375
438	14.566667	2.9129951171875	1.101093322753906	0.392858154296875	2.9004140625	1.281690277099609	0.370916748046875	2.893814208984375	1.427323822021484	0.372050048828125	2.90453369140625	1.6481416015625	0.39132568359375	2.87199609375	1.612099853515625	0.403671875	2.7397822265625	1.5716162109375	0.4509130859375	2.7674931640625	1.315561798095703	0.566910888671875	2.67461376953125	1.3364599609375	0.349789306640625	2.62885107421875	1.379814453125	0.274198486328125	2.554592041015625	1.412465911865235	0.19924169921875	2.71385498046875	1.454845550537109	0.388783935546875	2.934326171875	1.610999389648438	0.37459375	3.0512158203125	1.584187377929688	0.3138642578125	3.122552734375	1.307149322509766	0.282309814453125	2.8928447265625	1.344048278808594	0.22306396484375	2.86912060546875	1.446755584716797	0.234007568359375
439	14.6	2.91189013671875	1.107771118164063	0.395165283203125	2.8963427734375	1.287200164794922	0.369813720703125	2.8873056640625	1.432250213623047	0.365287841796875	2.90125341796875	1.651293701171875	0.393785400390625	2.868657470703125	1.61522265625	0.405328125	2.73740576171875	1.573311645507812	0.45281298828125	2.7727822265625	1.317993194580078	0.566508056640625	2.67387158203125	1.346792083740235	0.3536806640625	2.62672265625	1.392407958984375	0.28065478515625	2.551720703125	1.425133270263672	0.206909912109375	2.7145302734375	1.46574282836914	0.393580810546875	2.930080810546875	1.614671997070313	0.374772705078125	3.048462890625	1.593895629882812	0.315370361328125	3.1178359375	1.317091918945313	0.2843203125	2.89013916015625	1.345512054443359	0.215916015625	2.8755732421875	1.448345855712891	0.235539306640625
440	14.633334	2.912599609375	1.111959396362305	0.394114501953125	2.89749609375	1.292334869384766	0.369739990234375	2.8901572265625	1.438159118652344	0.37074560546875	2.903851806640625	1.658800537109375	0.393740234375	2.8713974609375	1.622781616210938	0.406671630859375	2.7406123046875	1.578976928710937	0.455594482421875	2.7650478515625	1.314352447509766	0.552600830078125	2.66333349609375	1.352633178710938	0.341490966796875	2.61678173828125	1.404761505126953	0.27196923828125	2.54192626953125	1.444513336181641	0.200884033203125	2.70981103515625	1.468297576904297	0.38744287109375	2.93265234375	1.621648193359375	0.37516064453125	3.047020751953125	1.594153564453125	0.30966455078125	3.1100322265625	1.316612701416016	0.263936767578125	2.88117138671875	1.358828216552734	0.2034736328125	2.871369140625	1.460747528076172	0.2314453125
441	14.666667	2.912418212890625	1.118115478515625	0.39312158203125	2.898017578125	1.298711578369141	0.370956298828125	2.89191162109375	1.444480224609375	0.37334814453125	2.90513525390625	1.6652587890625	0.39374072265625	2.873296875	1.629234741210937	0.407993896484375	2.74352099609375	1.583377807617187	0.45743212890625	2.77152734375	1.319883148193359	0.555993408203125	2.66449560546875	1.357494293212891	0.3475849609375	2.61500146484375	1.404974822998047	0.27686767578125	2.53691552734375	1.441007568359375	0.20740771484375	2.7081923828125	1.474403625488281	0.38891455078125	2.93353466796875	1.628090209960937	0.37467333984375	3.04413232421875	1.5999931640625	0.303394287109375	3.1097109375	1.323696166992188	0.255016357421875	2.87778076171875	1.339165588378906	0.194121337890625	2.85689990234375	1.44037060546875	0.21805322265625
442	14.7	2.91350390625	1.116346618652344	0.3937506103515625	2.89871044921875	1.296841461181641	0.3732034912109375	2.892367919921875	1.4423720703125	0.3766549072265625	2.9050625	1.6627607421875	0.3981507568359375	2.87341943359375	1.626626647949219	0.4123101806640625	2.74444140625	1.5792275390625	0.4617716064453125	2.77947314453125	1.317482604980469	0.5615938720703125	2.6721552734375	1.350686126708984	0.3529656982421875	2.62465576171875	1.395733795166016	0.2795352783203125	2.54771630859375	1.428221557617187	0.2073497314453125	2.712340087890625	1.468965148925781	0.3932613525390625	2.933447998046875	1.625823364257812	0.3788043212890625	3.044429443359375	1.599320251464844	0.3078714599609375	3.115859619140625	1.324944122314453	0.2592735595703125	2.884517333984375	1.332408172607422	0.1960213623046875	2.8600009765625	1.432756805419922	0.2194410400390625
443	14.733334	2.91378857421875	1.116134033203125	0.3934248046875	2.899201416015625	1.296592742919922	0.372750732421875	2.892969970703125	1.442099792480469	0.376109375	2.9056904296875	1.662453491210937	0.39746875	2.87401953125	1.62634619140625	0.41159716796875	2.7450791015625	1.578830078125	0.46095361328125	2.7811162109375	1.317788543701172	0.562083984375	2.67409033203125	1.349310882568359	0.353101806640625	2.62674072265625	1.393695007324219	0.279199951171875	2.5500341796875	1.425478088378906	0.2064892578125	2.713922119140625	1.467966339111328	0.392595703125	2.934091796875	1.625502197265625	0.3782001953125	3.04505810546875	1.598832153320312	0.30735888671875	3.11620849609375	1.324439270019531	0.25880078125	2.8848955078125	1.33175830078125	0.1956142578125	2.86003515625	1.432030975341797	0.218896484375
444	14.766667	2.91969580078125	1.102752395629883	0.3910693359375	2.9071328125	1.283177612304688	0.36976220703125	2.901985595703125	1.428645416259766	0.3727900390625	2.915635986328125	1.648803833007813	0.3941875	2.8833916015625	1.612951538085937	0.40753857421875	2.7531689453125	1.566117309570312	0.45382177734375	2.78659619140625	1.306093658447266	0.557946533203125	2.68496826171875	1.335463073730469	0.346138671875	2.63989892578125	1.379047119140625	0.2704365234375	2.56552197265625	1.410207153320312	0.1951826171875	2.72432373046875	1.454408843994141	0.385065673828125	2.944251953125	1.611658569335938	0.375705810546875	3.05658349609375	1.58398193359375	0.307610595703125	3.12664208984375	1.309202575683594	0.260716796875	2.89696728515625	1.317419036865234	0.1924267578125	2.8706044921875	1.417513580322266	0.214497314453125
445	14.8	2.9233720703125	1.087472183227539	0.400234375	2.91316748046875	1.268202270507812	0.37480517578125	2.90863134765625	1.414267578125	0.375096435546875	2.9118525390625	1.636226623535156	0.389468017578125	2.8804921875	1.599296020507813	0.402688720703125	2.74767236328125	1.555119995117187	0.445824951171875	2.781610595703125	1.309130126953125	0.58186279296875	2.69774658203125	1.334853881835937	0.361001953125	2.66216748046875	1.369882202148438	0.275906005859375	2.5969072265625	1.396432189941406	0.19050390625	2.7439423828125	1.454800415039063	0.38636181640625	2.9429560546875	1.599667114257812	0.373490234375	3.06273681640625	1.578592346191406	0.315481201171875	3.113666015625	1.302744323730469	0.24806201171875	2.88267626953125	1.32182568359375	0.1833095703125	2.85469580078125	1.420565368652344	0.2107451171875
446	14.833334	2.92551708984375	1.083205612182617	0.403190673828125	2.9143671875	1.264641143798828	0.378001953125	2.9089951171875	1.411253051757813	0.37847705078125	2.913925048828125	1.634216796875	0.390128662109375	2.88222412109375	1.597541748046875	0.40398583984375	2.747670654296875	1.560709228515625	0.4504755859375	2.77645361328125	1.306577514648438	0.574532470703125	2.6953671875	1.342914459228516	0.353117919921875	2.64332177734375	1.383163299560547	0.279075439453125	2.584149169921875	1.423482727050781	0.194063720703125	2.74508642578125	1.462217468261719	0.37752734375	2.944814453125	1.597087951660156	0.3744189453125	3.063982421875	1.579095581054688	0.31297802734375	3.11158935546875	1.299996978759766	0.25194384765625	2.87899853515625	1.309492950439453	0.18728271484375	2.8547744140625	1.410320678710937	0.212204833984375
447	14.866667	2.921162109375	1.079376922607422	0.399805419921875	2.910849609375	1.260059875488281	0.372574951171875	2.9063017578125	1.406294006347656	0.37124755859375	2.913530029296875	1.628432495117187	0.38551171875	2.881531982421875	1.592027099609375	0.39888916015625	2.74781787109375	1.553069458007812	0.444797607421875	2.77766748046875	1.304504211425781	0.577784423828125	2.693576171875	1.338456604003906	0.357817626953125	2.646064208984375	1.371212432861328	0.2776474609375	2.58333935546875	1.401141967773438	0.191296142578125	2.74855712890625	1.457049255371094	0.3686748046875	2.94395263671875	1.591274841308594	0.369411376953125	3.06422314453125	1.57011181640625	0.312077392578125	3.1049306640625	1.292588104248047	0.243127197265625	2.8723388671875	1.313624084472656	0.18387744140625	2.84868896484375	1.413368408203125	0.21223095703125
448	14.9	2.92815234375	1.074334213256836	0.4022880859375	2.91595654296875	1.255448791503906	0.374248779296875	2.91001220703125	1.402157135009766	0.3723291015625	2.91738525390625	1.624949645996094	0.3887783203125	2.8851943359375	1.588312805175781	0.40174072265625	2.750742431640625	1.550152709960937	0.44786474609375	2.780519775390625	1.298695129394531	0.577584716796875	2.69484814453125	1.332263122558594	0.357234619140625	2.64747509765625	1.368469024658203	0.278030029296875	2.587071533203125	1.402865447998047	0.191172119140625	2.7524765625	1.449785766601563	0.3713505859375	2.94794873046875	1.587787353515625	0.372379638671875	3.06791796875	1.564347351074219	0.31415478515625	3.118679443359375	1.286781402587891	0.247694580078125	2.88614501953125	1.303438079833984	0.1834775390625	2.864641357421875	1.403996673583984	0.212111572265625
449	14.933334	2.9323681640625	1.074375640869141	0.4038634033203125	2.919703125	1.255729858398438	0.3751143798828125	2.9133857421875	1.402715850830078	0.3726104736328125	2.91941015625	1.626094604492188	0.3878636474609375	2.887378662109375	1.589258056640625	0.4010577392578125	2.753561279296875	1.551053527832031	0.4498780517578125	2.78257861328125	1.291796997070312	0.5648648681640625	2.69074951171875	1.345690490722656	0.3505794677734375	2.64512744140625	1.382146301269531	0.2702152099609375	2.57514697265625	1.414024963378906	0.1895091552734375	2.7489296875	1.46303271484375	0.3659107666015625	2.95026220703125	1.588953979492187	0.3716336669921875	3.070786865234375	1.56705615234375	0.3133079833984375	3.12170166015625	1.287269409179687	0.2540672607421875	2.890005126953125	1.315861267089844	0.1891566162109375	2.86236474609375	1.416781433105469	0.2113455810546875
450	14.966667	2.93776220703125	1.079447814941406	0.4039339599609375	2.924076416015625	1.260940704345703	0.3755433349609375	2.9169013671875	1.408012512207031	0.3731500244140625	2.921388671875	1.631602783203125	0.3885865478515625	2.889567138671875	1.594508056640625	0.4017269287109375	2.755513671875	1.556024047851563	0.4500506591796875	2.78182861328125	1.296048492431641	0.5646556396484375	2.69067431640625	1.350713226318359	0.3500538330078125	2.64574072265625	1.388566986083984	0.2698446044921875	2.577216796875	1.422536285400391	0.1886153564453125	2.75115234375	1.466909515380859	0.3661390380859375	2.9525390625	1.594654174804687	0.3723531494140625	3.07351318359375	1.573779418945312	0.3143194580078125	3.12702978515625	1.294190338134766	0.2552471923828125	2.895294921875	1.321524475097656	0.1891864013671875	2.86748583984375	1.422431732177734	0.2116529541015625
451	15	2.934578369140625	1.087315353393555	0.4049373779296875	2.918202392578125	1.267426849365234	0.3729376220703125	2.908931640625	1.413855743408203	0.3673035888671875	2.91696142578125	1.636260620117187	0.3879329833984375	2.88478125	1.599459228515625	0.4004334716796875	2.750361328125	1.560287475585938	0.4457598876953125	2.7804697265625	1.303180389404297	0.5637520751953125	2.691318359375	1.342583404541016	0.3457806396484375	2.64214794921875	1.388557373046875	0.2730096435546875	2.56942626953125	1.425380889892578	0.1973145751953125	2.73792919921875	1.462732269287109	0.3808546142578125	2.94731103515625	1.599350830078125	0.3706051025390625	3.066947265625	1.581615478515625	0.3097601318359375	3.139455810546875	1.304277099609375	0.2667501220703125	2.90949072265625	1.322229949951172	0.1942352294921875	2.888674072265625	1.424703002929687	0.2156490478515625
452	15.033334	2.9320263671875	1.096524841308594	0.40522509765625	2.9145068359375	1.276658905029297	0.373176513671875	2.90372509765625	1.422927185058594	0.364213134765625	2.9126875	1.645411499023437	0.385386474609375	2.88041845703125	1.608668090820312	0.39797802734375	2.748096923828125	1.562392456054687	0.44313720703125	2.791503662109375	1.311253448486328	0.570013427734375	2.69573291015625	1.344539947509766	0.353642578125	2.6476201171875	1.384436248779297	0.276604248046875	2.577130126953125	1.418216522216797	0.197342041015625	2.7423466796875	1.464552459716797	0.381469482421875	2.942828857421875	1.608409301757812	0.36778369140625	3.060517822265625	1.582006469726562	0.306068603515625	3.13682421875	1.304522430419922	0.269623046875	2.9076640625	1.328350830078125	0.195669921875	2.8896513671875	1.431619964599609	0.216176513671875
453	15.066667	2.93280810546875	1.102794708251953	0.4061982421875	2.915072265625	1.282872009277344	0.37389990234375	2.9041220703125	1.429121002197266	0.36471142578125	2.91289990234375	1.651658569335937	0.385513427734375	2.88066064453125	1.614907592773438	0.398168701171875	2.7483115234375	1.568653564453125	0.44329345703125	2.79152294921875	1.317401519775391	0.570043212890625	2.69588623046875	1.350935668945312	0.353637939453125	2.64790087890625	1.390961517333984	0.2765810546875	2.5776220703125	1.424941864013672	0.197209716796875	2.74263134765625	1.470870025634766	0.381613525390625	2.94307275390625	1.614650512695313	0.36797021484375	3.06081005859375	1.588286743164062	0.306315673828125	3.13747119140625	1.310825927734375	0.2703291015625	2.90829150390625	1.334308898925781	0.196288818359375	2.890181640625	1.437596405029297	0.216643310546875
454	15.1	2.9350322265625	1.109351226806641	0.4074835205078125	2.916541259765625	1.289272064208984	0.3745443115234375	2.904907958984375	1.435462249755859	0.3648280029296875	2.912622802734375	1.658144653320313	0.3849488525390625	2.8804853515625	1.621286010742188	0.3975897216796875	2.7480322265625	1.5747109375	0.4421651611328125	2.79114453125	1.323456329345703	0.5690653076171875	2.69648876953125	1.357105102539063	0.3521968994140625	2.648890625	1.397266357421875	0.2749468994140625	2.57912548828125	1.431429351806641	0.1951717529296875	2.7430546875	1.477026458740234	0.3806463623046875	2.943037109375	1.621206420898437	0.3676500244140625	3.061170654296875	1.595240356445312	0.3065299072265625	3.13915771484375	1.317972442626953	0.2714727783203125	2.910158447265625	1.340461334228516	0.1964205322265625	2.89161083984375	1.443752044677734	0.2164696044921875
455	15.133334	2.93487451171875	1.110115859985352	0.40708740234375	2.916483642578125	1.290147247314453	0.374700927734375	2.904986328125	1.436376678466797	0.365422607421875	2.9130205078125	1.658994018554687	0.386128173828125	2.880882080078125	1.622137451171875	0.398771484375	2.748519775390625	1.575590698242187	0.44364599609375	2.7917529296875	1.323940277099609	0.5697177734375	2.696438232421875	1.358291015625	0.35324853515625	2.6486376953125	1.398718017578125	0.27626220703125	2.578655029296875	1.433178741455078	0.19680615234375	2.743232421875	1.478080963134766	0.3818759765625	2.9433369140625	1.62206884765625	0.368630126953125	3.0612431640625	1.596136474609375	0.30705908203125	3.1387998046875	1.318877410888672	0.27099169921875	2.9095859375	1.341831970214844	0.196739990234375	2.891221435546875	1.445088287353516	0.217131103515625
456	15.166667	2.93507470703125	1.11018928527832	0.4070341796875	2.9168125	1.290211700439453	0.37452490234375	2.905404541015625	1.436441925048828	0.36514990234375	2.91354345703125	1.659067138671875	0.385731689453125	2.881373046875	1.622235717773437	0.39836767578125	2.74894482421875	1.575788696289063	0.443150390625	2.791925048828125	1.324188751220703	0.56940966796875	2.69682421875	1.358464599609375	0.352834228515625	2.649115234375	1.398872619628906	0.27578125	2.5792236328125	1.433325225830078	0.196241943359375	2.7436591796875	1.478245513916016	0.381433349609375	2.943855224609375	1.62211474609375	0.36828271484375	3.061802490234375	1.596080810546875	0.3068330078125	3.13923779296875	1.318757629394531	0.270998779296875	2.910103515625	1.341795288085938	0.196527099609375	2.89177783203125	1.445073699951172	0.216841064453125
457	15.2	2.934698974609375	1.107131988525391	0.407214111328125	2.916431640625	1.287190734863281	0.37490966796875	2.9050537109375	1.433433441162109	0.365694091796875	2.91330810546875	1.656036499023438	0.38646728515625	2.881151123046875	1.619203979492188	0.3991337890625	2.74879736328125	1.572759155273437	0.444138916015625	2.791947265625	1.321027099609375	0.570076416015625	2.696423095703125	1.355536804199219	0.353724853515625	2.648572998046875	1.396032623291016	0.276805419921875	2.57853271484375	1.430582672119141	0.19743896484375	2.743355224609375	1.475275360107422	0.382341552734375	2.943572509765625	1.619090576171875	0.368923095703125	3.061387451171875	1.593074951171875	0.307212158203125	3.138657958984375	1.315759643554687	0.270963623046875	2.90938232421875	1.338942810058594	0.19697412109375	2.8911318359375	1.442208343505859	0.2174208984375
[truncated: 48 more columns]
