# Supplementary material for: Simulation of Human Movement in Zero Gravity
Source: Sensors (Basel). 2024 Mar 9;24(6):1770. doi: 10.3390/s24061770 (PMC10976247; doi:10.3390/s24061770)
Supplement: Supplementary file 1 [file sensors-24-01770-s001.zip › supplementary/motion_data/8 FightGyaku/motion_raw.trc]

PathFileType	4	(X/Y/Z)	sample.trc
DataRate	CameraRate	NumFrames	NumMarkers	Units	OrigDataRate	OrigDataStartFrame	OrigNumFrames
0.033333333333333333	0.033333333333333333	457	32	m	0.033333333333333333	1	457
Frame#	Time	PELVIS			SPINE_NAVEL			SPINE_CHEST			NECK			CLAVICLE_LEFT			SHOULDER_LEFT			ELBOW_LEFT			WRIST_LEFT			HAND_LEFT			HANDTIP_LEFT			THUMB_LEFT			CLAVICLE_RIGHT			SHOULDER_RIGHT			ELBOW_RIGHT			WRIST_RIGHT			HAND_RIGHT
		X1	Y1	Z1	X2	Y2	Z2	X3	Y3	Z3	X4	Y4	Z4	X5	Y5	Z5	X6	Y6	Z6	X7	Y7	Z7	X8	Y8	Z8	X9	Y9	Z9	X10	Y10	Z10	X11	Y11	Z11	X12	Y12	Z12	X13	Y13	Z13	X14	Y14	Z14	X15	Y15	Z15	X16	Y16	Z16
1	0	3.285644897460938	1.221252296447754	0.6815264587402343	3.2779892578125	1.405589401245117	0.6841972656249999	3.282340698242187	1.552730804443359	0.6938492126464844	3.318314819335937	1.772109558105469	0.7252045288085938	3.292982666015625	1.735234649658203	0.7489816589355469	3.2038779296875	1.689305084228516	0.8576085815429688	3.179709838867188	1.405177993774414	0.8765314331054688	3.079224609375	1.201634544372558	0.7989810180664063	3.124104248046875	1.122601760864258	0.7956272583007813	3.123537719726563	1.024689147949219	0.7600424194335937	3.123923828125	1.082031936645508	0.7499145202636719	3.3334208984375	1.736025238037109	0.6923863220214843	3.403111572265625	1.698111999511719	0.5819007568359376	3.447789672851562	1.415247268676758	0.5316773071289063	3.35282177734375	1.20439754486084	0.4583432769775391	3.33506494140625	1.099964679718017	0.4705173797607421
2	0.03333300000000072	3.287365966796875	1.219707763671875	0.6840773315429687	3.277930786132813	1.406910583496094	0.6859577331542969	3.279497192382812	1.556542175292969	0.6935586547851562	3.319540405273438	1.778676574707031	0.7261078796386718	3.293782836914063	1.741390502929688	0.7505333862304687	3.204878173828125	1.696643524169922	0.8629479370117188	3.181148681640625	1.40767350769043	0.8772378540039063	3.07684521484375	1.202104301452637	0.7983809204101562	3.124208129882812	1.120776100158691	0.8049583435058594	3.124107788085937	1.023470752716064	0.7611006469726562	3.126239990234375	1.082730403900146	0.7467252197265626	3.333774169921875	1.742055603027344	0.6922322387695312	3.402757690429688	1.703401092529297	0.578954345703125	3.449421264648437	1.416092987060547	0.5284763488769531	3.348090576171875	1.205781211853027	0.4497053527832031	3.349966064453125	1.101533489227295	0.4784703369140625
3	0.0666670000000007	3.285349975585937	1.220791542053223	0.6838074035644531	3.27703662109375	1.408599014282227	0.6856691284179688	3.282180053710937	1.558514770507812	0.6951426086425782	3.321197509765625	1.781495758056641	0.7279207458496093	3.295415649414062	1.743997344970703	0.752296630859375	3.205092163085937	1.700136474609375	0.8645812683105469	3.179571044921875	1.410512084960938	0.8783373718261719	3.071634887695312	1.206618797302246	0.797928466796875	3.11508251953125	1.12313777923584	0.8060177307128906	3.120637939453125	1.027734027862549	0.7590824584960938	3.120968139648437	1.08665873336792	0.7450222473144531	3.335794311523438	1.744813537597656	0.6940310363769531	3.405467529296875	1.706529296875	0.5805016174316406	3.449950439453125	1.418455780029297	0.5294071350097657	3.348407592773437	1.205106712341308	0.4565489349365234	3.352563110351563	1.099493423461914	0.4794087219238281
4	0.1000000000000005	3.284231201171875	1.219634483337402	0.6841038818359375	3.276522338867188	1.407299957275391	0.6881194152832031	3.282543579101563	1.55693310546875	0.6995821533203125	3.320869506835938	1.780179931640625	0.7302227172851562	3.295751220703125	1.742714111328125	0.7552716064453124	3.205545043945313	1.699892395019531	0.8678518371582031	3.184838256835937	1.410146331787109	0.8845408935546875	3.078593139648437	1.206852478027344	0.8012224731445312	3.122923095703125	1.125041549682617	0.805859100341797	3.119232177734375	1.02648498916626	0.7647810668945312	3.122324096679688	1.085729373931885	0.7493568420410156	3.335056762695312	1.743394989013672	0.6963383178710938	3.40313232421875	1.706697784423828	0.5814422912597657	3.444713623046875	1.419175323486328	0.5256549682617188	3.33465478515625	1.209228675842285	0.4555788726806641	3.344078735351562	1.103395637512207	0.4776121063232422
5	0.1333330000000004	3.284240966796875	1.220754432678223	0.6840074462890625	3.277106079101562	1.408552520751953	0.6868887329101563	3.281563110351563	1.558463989257812	0.6962398681640625	3.322709716796875	1.780987091064453	0.7293201904296875	3.296796142578125	1.743637817382812	0.7537788696289063	3.205011596679688	1.702865783691406	0.8659511718749999	3.184302001953125	1.413046127319336	0.8831780090332031	3.077356567382813	1.209860832214356	0.7997210083007813	3.119070678710937	1.127245826721191	0.803282440185547	3.118484619140625	1.028534704208374	0.7638808288574219	3.121064086914062	1.087709602355957	0.7472606506347657	3.336740234375	1.744288482666016	0.695233642578125	3.403543823242187	1.70855859375	0.5791964111328125	3.445957763671875	1.419884475708008	0.5276323547363281	3.3363505859375	1.211431427001953	0.4515626068115234	3.350896484375	1.107661876678467	0.4822537384033203
6	0.1666670000000003	3.28287841796875	1.219596839904785	0.6842857971191407	3.275830688476562	1.407313369750977	0.6873088073730469	3.28199072265625	1.557037109375	0.6976744079589843	3.323771850585937	1.7794140625	0.7303366394042969	3.298228637695312	1.742066802978516	0.7551371765136718	3.20780908203125	1.701913513183594	0.8684761047363281	3.184853271484375	1.412354293823242	0.8833687744140625	3.076751708984375	1.209456253051758	0.8009482421875	3.117626342773438	1.125923706054687	0.8039347229003906	3.114943237304687	1.026794296264649	0.7629508972167969	3.117965942382813	1.08730492401123	0.7471617736816407	3.337241088867188	1.742759307861328	0.6960190734863281	3.40296484375	1.708019256591797	0.5791856994628907	3.446895385742188	1.419722305297852	0.5305318298339843	3.327953979492188	1.213764907836914	0.4635293884277344	3.33789697265625	1.107798233032226	0.4859713134765625
7	0.2000000000000002	3.2827177734375	1.219669120788574	0.6830262145996093	3.2757265625	1.407685302734375	0.6874205017089844	3.281867797851563	1.557593109130859	0.6988944091796875	3.324333251953125	1.780451019287109	0.730332275390625	3.29873291015625	1.743221557617187	0.755451904296875	3.206151611328125	1.702446594238281	0.86724462890625	3.1822822265625	1.412509155273437	0.8838992004394531	3.074105834960937	1.209558044433594	0.8005284729003906	3.115410888671875	1.125955955505371	0.8057435607910157	3.114026977539063	1.026476470947266	0.7665195007324219	3.117668090820312	1.087071144104004	0.7520047607421876	3.33763916015625	1.743521606445313	0.6960999755859375	3.402515747070312	1.707087646484375	0.5790198364257813	3.449064453125	1.418617340087891	0.5295692443847657	3.32875732421875	1.212764518737793	0.4629113616943359	3.33777587890625	1.106583076477051	0.4857757263183594
8	0.233333	3.284244018554688	1.217551078796387	0.684457061767578	3.275260498046875	1.406361312866211	0.6886334228515625	3.28076953125	1.556968200683594	0.7002469787597656	3.32002685546875	1.781289398193359	0.7324688720703125	3.295226928710937	1.743350158691406	0.7578059692382813	3.204188842773438	1.701633483886719	0.8712300415039063	3.183658935546875	1.4099560546875	0.8861626281738282	3.079022094726563	1.203099182128906	0.8046151123046875	3.124057373046875	1.120497856140137	0.81023974609375	3.1198828125	1.021749969482422	0.7696024169921876	3.12069580078125	1.077187858581543	0.7551377563476562	3.33362451171875	1.744607635498047	0.6977431640625	3.398581909179687	1.712981750488281	0.5786892395019532	3.446959716796875	1.423819793701172	0.5253760070800781	3.319457885742187	1.221897216796875	0.4576185760498047	3.342444580078125	1.116921249389649	0.4769183044433594
9	0.266667	3.28408203125	1.217256706237793	0.6865494995117187	3.275836181640625	1.406400344848633	0.6897999267578125	3.281809814453125	1.557280883789062	0.7005199584960937	3.320601928710937	1.782220977783203	0.7317569885253906	3.295708374023437	1.744314117431641	0.7572260437011719	3.203452514648438	1.702413452148438	0.8699890441894531	3.184522094726563	1.410215362548828	0.8868448486328124	3.08080517578125	1.20260913848877	0.8048535461425781	3.125582885742188	1.119976036071777	0.8127138061523438	3.12052294921875	1.021891929626465	0.7685543212890624	3.121064697265625	1.076148494720459	0.7536238708496095	3.334444213867187	1.745311279296875	0.6972379150390625	3.399051879882813	1.713405059814453	0.5778311462402344	3.448641479492188	1.423570663452149	0.5267021179199218	3.320297729492188	1.222386848449707	0.4567853240966797	3.339923828125	1.116463691711426	0.4750169830322266
10	0.3000000000000007	3.280302490234375	1.22004150390625	0.6859332580566406	3.273763916015625	1.408833602905273	0.6880467224121094	3.279657470703125	1.559480285644531	0.6970679626464844	3.320326171875	1.783036560058594	0.7320952453613281	3.294483154296875	1.745183074951172	0.7564484558105469	3.202274169921875	1.703584289550781	0.8689931945800782	3.179624633789063	1.412223114013672	0.8835971374511719	3.075196166992187	1.205587966918945	0.8019311218261719	3.118651123046875	1.123132026672363	0.8083923645019531	3.115490234375	1.024127639770508	0.7660529785156249	3.11629052734375	1.079032936096191	0.7520744934082031	3.334459716796875	1.746493774414063	0.697468505859375	3.398647094726563	1.712922729492187	0.5785208129882813	3.459064331054687	1.427135665893555	0.5279295654296875	3.359339233398438	1.211836143493652	0.4544694366455078	3.348050170898437	1.109729606628418	0.4851010284423828
11	0.3333330000000005	3.280626586914063	1.218289421081543	0.6859811706542969	3.271712158203125	1.406961761474609	0.6896061096191406	3.277036499023438	1.557447906494141	0.7008687133789062	3.31595458984375	1.781554840087891	0.7341142272949219	3.290752197265625	1.743612823486328	0.7589726257324219	3.199342163085937	1.701492614746094	0.8720076599121094	3.179412963867188	1.409949264526367	0.8822945556640625	3.07705712890625	1.201996322631836	0.8011222534179687	3.119676879882813	1.11898445892334	0.808001983642578	3.11591552734375	1.020755840301514	0.7653278503417968	3.116671508789063	1.075089847564697	0.7500833129882812	3.330044555664062	1.744942840576172	0.6995544738769531	3.396615356445313	1.71400732421875	0.5812045593261719	3.456775756835937	1.428070404052734	0.5347751159667968	3.343489501953125	1.218202156066895	0.4643965148925782	3.322925048828125	1.118539710998535	0.4847077026367188
12	0.3666670000000005	3.279243530273438	1.217860603332519	0.6855628662109375	3.271765258789062	1.40592236328125	0.6895658569335937	3.277957885742187	1.555832275390625	0.7008829345703125	3.31596484375	1.779328826904297	0.7338839111328126	3.291035034179687	1.741426361083984	0.7587134399414062	3.200140502929687	1.700565612792969	0.8719401245117187	3.181085571289063	1.409973007202149	0.8848271789550781	3.07876708984375	1.202680313110351	0.8044261474609375	3.120901489257812	1.119835952758789	0.8085863647460938	3.11428369140625	1.021291429519653	0.7654957580566406	3.11696044921875	1.076822151184082	0.7519869995117188	3.330081665039062	1.742887298583985	0.6994264831542969	3.396655029296875	1.713261413574219	0.58131640625	3.456603881835937	1.428438705444336	0.5342135925292969	3.34315283203125	1.219530525207519	0.4642071533203125	3.32306689453125	1.119114650726318	0.4788527069091797
13	0.4000000000000004	3.278576049804688	1.21912085723877	0.6856528930664063	3.271619995117187	1.408008987426758	0.6891058349609375	3.278391357421875	1.558568176269531	0.6998836364746094	3.3175810546875	1.782635559082031	0.7342765197753907	3.292421752929688	1.744539703369141	0.7590304260253906	3.201283447265625	1.70148779296875	0.8720871276855469	3.180929443359375	1.40974348449707	0.8845738830566406	3.0775107421875	1.20228897857666	0.8028421020507812	3.120817993164063	1.119146507263184	0.8084352416992188	3.114986938476562	1.020516368865967	0.7646880493164063	3.117472045898437	1.076183990478516	0.7503468627929688	3.33154443359375	1.746181823730469	0.6994339599609375	3.396772094726562	1.714647552490234	0.5803471984863281	3.455918701171875	1.428467712402344	0.5332294921875	3.342077880859375	1.218230079650879	0.4639852752685547	3.321080444335938	1.117700202941895	0.4820070037841797
14	0.4333330000000002	3.278633544921875	1.219401565551758	0.6848708496093749	3.271376708984375	1.408147750854492	0.6890296020507813	3.277782348632813	1.558593292236328	0.7003284606933594	3.3169765625	1.782503723144531	0.7347155151367187	3.292020874023438	1.744380004882812	0.759568389892578	3.201889038085938	1.699945617675781	0.8726901855468749	3.18205126953125	1.408343551635742	0.8844722900390625	3.076917114257812	1.202474136352539	0.8015157470703125	3.122189697265625	1.119701835632324	0.8085916137695313	3.115418090820313	1.020985475540161	0.7645634765625	3.11670166015625	1.076201789855957	0.750612548828125	3.330741821289062	1.746130249023437	0.6997637023925781	3.395019409179687	1.713933654785156	0.5804533996582031	3.452821044921875	1.428162048339844	0.5315270996093751	3.3427998046875	1.215860649108887	0.4631679992675781	3.325280517578125	1.117378841400146	0.4873671264648438
15	0.4666670000000002	3.278116455078125	1.219361801147461	0.6852914733886719	3.271364990234375	1.408526611328125	0.6885526733398437	3.278699096679687	1.559262725830078	0.6994084777832031	3.3203095703125	1.783123596191406	0.7343600158691406	3.294936767578125	1.745123809814453	0.759200439453125	3.205470825195313	1.701713073730469	0.8736425170898438	3.184356079101562	1.409681762695313	0.8871290588378906	3.078263671875	1.203034385681153	0.8058695068359375	3.120939819335938	1.119427047729492	0.8117389221191407	3.112822143554688	1.020843137741089	0.7672450561523438	3.116139770507813	1.076020557403564	0.7503420715332031	3.333693115234375	1.746620422363281	0.6992332153320313	3.39745166015625	1.713861846923828	0.5794639587402344	3.452065795898438	1.427068634033203	0.5297757263183593	3.338457885742188	1.21663313293457	0.4595017395019532	3.324983032226562	1.117913398742676	0.4859058074951172
16	0.5	3.2785224609375	1.220545608520508	0.6849795227050781	3.2721484375	1.409589889526367	0.689323486328125	3.2775439453125	1.560415435791016	0.6996111145019531	3.320052612304687	1.783977691650391	0.7345010986328124	3.29432666015625	1.746177093505859	0.7592063903808595	3.203975463867188	1.7019599609375	0.8725434875488282	3.184489501953125	1.409952117919922	0.8860605163574219	3.078968017578125	1.203510032653809	0.8040229187011718	3.122855224609375	1.120251518249512	0.8124281005859375	3.113947631835937	1.021836618423462	0.7671458740234375	3.116887573242188	1.076172142028809	0.7504747009277344	3.333479614257812	1.747366973876953	0.6995417785644531	3.398844970703125	1.711332000732422	0.5817501220703125	3.44884375	1.424495697021484	0.5322853698730469	3.338697265625	1.211968154907227	0.4634152221679687	3.323623291015625	1.112741065979004	0.4891748962402344
17	0.5333330000000007	3.277063598632813	1.219449821472168	0.68809033203125	3.2703251953125	1.408185684204101	0.691859588623047	3.277862060546875	1.558598846435547	0.7031325073242187	3.320442260742188	1.782134368896485	0.7360239562988282	3.29487109375	1.744565368652344	0.7611064147949218	3.204147705078125	1.703148773193359	0.8749124450683594	3.185639404296875	1.411603286743164	0.8865137634277345	3.084038452148437	1.202596351623535	0.8072146301269532	3.130640014648438	1.121100715637207	0.8158063659667969	3.114639282226562	1.02344561958313	0.7703811950683594	3.114165771484375	1.076314228057861	0.751859375	3.333694580078125	1.745312194824219	0.7013428039550782	3.400400634765625	1.712748870849609	0.583525665283203	3.433194213867187	1.421294815063477	0.5324992370605468	3.328145751953125	1.211405242919922	0.4509384460449218	3.327541015625	1.112049278259277	0.4916608123779297
18	0.5666670000000007	3.277884155273437	1.219846076965332	0.6883353881835937	3.272664916992187	1.408824523925781	0.6923016357421875	3.280884033203125	1.559378509521484	0.7035560913085938	3.322689819335937	1.783412475585938	0.7355969543457032	3.297069213867188	1.745857055664062	0.7607564086914063	3.204266723632812	1.702959503173828	0.8725393981933594	3.185651611328125	1.411221633911133	0.8879782409667969	3.081857055664063	1.204826049804688	0.80441552734375	3.12741552734375	1.12289013671875	0.8122963256835938	3.11276953125	1.02461799621582	0.7721180725097656	3.112846557617187	1.077671859741211	0.7518937072753906	3.336243896484375	1.746422973632813	0.7011331176757812	3.403216186523438	1.713765716552734	0.5833447265625	3.438547729492187	1.421765975952149	0.5350147705078125	3.324503295898437	1.215278434753418	0.4556402282714844	3.327735717773438	1.110043674468994	0.4844330596923828
19	0.6000000000000005	3.279097290039062	1.219689933776856	0.6886260681152344	3.273014282226562	1.408628921508789	0.6927997131347656	3.279790283203125	1.559256103515625	0.7038013610839844	3.32228271484375	1.783038269042969	0.736734619140625	3.296638061523438	1.745436920166016	0.7617962341308593	3.202788818359375	1.702734313964844	0.8727366333007812	3.1860380859375	1.410868835449219	0.8876950988769532	3.08432763671875	1.20353604888916	0.8040474243164062	3.130450073242187	1.122190841674805	0.8122103576660156	3.114848999023438	1.023194946289062	0.7752232055664062	3.114756225585937	1.076942844390869	0.7519500122070313	3.33563623046875	1.746167297363281	0.7020660705566406	3.401578857421875	1.71340625	0.5837118225097656	3.4504375	1.424272430419922	0.5357926025390625	3.336083984375	1.215239349365234	0.4635262298583984	3.327106567382812	1.110115921020508	0.4792220001220703
20	0.6333330000000004	3.280729125976563	1.219096260070801	0.6876658630371093	3.273104125976563	1.407705505371094	0.6914963684082032	3.279613403320313	1.558066589355469	0.702914306640625	3.321367065429688	1.781444488525391	0.7368082275390625	3.296008911132812	1.74367919921875	0.761736328125	3.2043046875	1.70118896484375	0.8740823364257813	3.18681787109375	1.409844528198242	0.8876675415039063	3.0842626953125	1.202715522766113	0.8056227416992188	3.129139404296875	1.121257301330566	0.8118716735839844	3.115859741210937	1.022485828399658	0.7767983703613281	3.115748779296875	1.07636552810669	0.7527293090820313	3.334682739257813	1.744871551513672	0.7019432678222657	3.399007080078125	1.713585144042969	0.5825556030273438	3.451487182617187	1.425082748413086	0.5357704162597656	3.334902709960938	1.218224311828613	0.4622489166259766	3.328584350585937	1.113057819366455	0.4745796356201172
21	0.6666670000000003	3.2835693359375	1.217955924987793	0.6903251647949218	3.274167236328125	1.406534088134766	0.6933997802734375	3.277780639648437	1.557139190673828	0.7032149658203125	3.319321655273438	1.780679138183594	0.7364161682128906	3.2940771484375	1.742941833496094	0.7615123596191407	3.201979736328125	1.700449462890625	0.8735913696289063	3.188127319335938	1.408876937866211	0.8886544494628906	3.08769287109375	1.199851402282715	0.8083556823730469	3.131081176757812	1.118090084075928	0.8129993286132813	3.119224487304687	1.019208948135376	0.7787066040039062	3.118632568359375	1.072834396362305	0.75525	3.332598266601563	1.744030395507812	0.7016089172363281	3.395625732421875	1.712524108886719	0.5816375427246094	3.452514282226563	1.424239318847656	0.5378374938964844	3.343421752929688	1.212923240661621	0.4654792633056641	3.338790283203125	1.106916690826416	0.4792438049316406
22	0.7000000000000002	3.282498657226562	1.217356651306152	0.6902852172851562	3.273779052734375	1.405908187866211	0.6935732116699218	3.277224975585938	1.556499084472656	0.7030295715332031	3.318494873046875	1.780108612060547	0.735732421875	3.293427734375	1.742370849609375	0.7609801635742188	3.202114013671875	1.699070922851562	0.8732913818359375	3.187457641601562	1.40762858581543	0.8894365539550781	3.086131103515625	1.199221473693848	0.8088887634277344	3.132099609375	1.117680805206299	0.8149443664550782	3.118394165039063	1.019378953933716	0.7780967102050781	3.1199453125	1.074000587463379	0.7549849243164062	3.33168896484375	1.743442504882812	0.7009313659667968	3.392978149414063	1.711643432617187	0.5801978454589843	3.450198608398438	1.423333297729492	0.5363966979980468	3.339678344726563	1.212720985412598	0.4643918762207031	3.334329345703125	1.106024562835693	0.4759870910644531
23	0.733333	3.282590576171875	1.219125	0.6899313659667968	3.274252197265625	1.407557846069336	0.6933701782226562	3.27847802734375	1.557999969482422	0.7032162780761719	3.320060302734375	1.781280456542969	0.7366797485351562	3.294835693359375	1.743548461914063	0.7617090148925781	3.203624633789063	1.700820770263672	0.8741588134765625	3.189178955078125	1.409488082885742	0.8891311035156251	3.088511840820312	1.200792404174805	0.8090915527343749	3.134735107421875	1.119628547668457	0.8153411865234375	3.122170776367188	1.020813837051392	0.7784441223144531	3.121906616210937	1.076204154968262	0.7544140930175781	3.333301635742187	1.744710357666015	0.701850341796875	3.39516650390625	1.713411712646484	0.5814357299804688	3.447289672851563	1.424300277709961	0.5362165222167969	3.355768920898438	1.206942817687988	0.4624863586425781	3.319167846679687	1.124395889282227	0.458392333984375
24	0.766667	3.283939575195313	1.219158180236816	0.690698974609375	3.275053344726563	1.407733978271484	0.6932152404785157	3.278383911132813	1.5583642578125	0.7020787963867188	3.319576904296875	1.781729644775391	0.7365824584960938	3.294036987304688	1.743914855957031	0.7612373657226563	3.20134619140625	1.701968383789062	0.8730374755859375	3.189791259765625	1.410305404663086	0.8894488220214843	3.08906591796875	1.201533554077149	0.8091176147460938	3.136314331054687	1.120474815368652	0.81621484375	3.123145263671875	1.021306753158569	0.7796658935546875	3.12148486328125	1.076693077087402	0.7533792114257813	3.333248413085937	1.7452109375	0.7018046264648438	3.397472778320313	1.71328564453125	0.5825932006835938	3.44563037109375	1.423633041381836	0.5363333129882812	3.356265869140625	1.205055755615234	0.4621271514892578	3.323358154296875	1.123022651672363	0.4576780242919922
25	0.8000000000000007	3.283291137695313	1.218943382263184	0.6915371704101563	3.274488647460937	1.407804107666016	0.6941612243652344	3.278791748046875	1.558604339599609	0.7037381286621094	3.319599487304687	1.782621429443359	0.7368565979003906	3.294143188476562	1.744841339111328	0.7618214416503906	3.202232299804687	1.7020419921875	0.8741723327636719	3.189290771484375	1.409966369628906	0.8892862243652344	3.08681103515625	1.202241355895996	0.8076044921875	3.136302612304688	1.121631774902344	0.8171664733886719	3.121982421875	1.022385746002197	0.7793335571289062	3.121637084960938	1.078059516906738	0.7543317565917969	3.3333203125	1.745863616943359	0.7022290344238281	3.398215576171875	1.712820739746094	0.5834571533203126	3.446439453125	1.422763732910156	0.5368911437988282	3.354799682617188	1.205055015563965	0.4624384307861328	3.321575317382813	1.122430606842041	0.455277603149414
26	0.8333330000000005	3.284996826171875	1.218213439941406	0.6922743530273437	3.275909301757813	1.407215942382813	0.6948715515136719	3.279278198242188	1.558184875488281	0.7040687561035157	3.320240356445312	1.782358306884765	0.7371210632324219	3.29452880859375	1.744637481689453	0.7619873962402344	3.200761596679688	1.702601837158203	0.873357421875	3.188121337890625	1.410290756225586	0.8896916198730469	3.087497680664063	1.201955421447754	0.8066708679199219	3.1340556640625	1.120598415374756	0.8161692199707031	3.120397338867187	1.021940048217773	0.7776920776367188	3.122849975585937	1.076078666687012	0.7547672119140625	3.334156982421875	1.745488464355469	0.7026279602050781	3.398190185546875	1.712530548095703	0.5831812133789063	3.44896240234375	1.421563888549805	0.5430882263183594	3.366234008789062	1.199697494506836	0.4728864593505859	3.336706787109375	1.110046710968018	0.4700345916748047
27	0.8666670000000005	3.28662451171875	1.21833260345459	0.6928543701171875	3.277442138671875	1.406693237304687	0.6941544799804688	3.280066284179687	1.5572392578125	0.7019716186523437	3.320531982421875	1.780818145751953	0.7340357666015624	3.294744506835937	1.743359100341797	0.7588146057128906	3.200488647460937	1.702923095703125	0.8698054809570313	3.1869013671875	1.411700012207031	0.8878333740234374	3.088370971679687	1.201984474182129	0.8081020202636719	3.13668359375	1.121269931793213	0.8154414978027344	3.120005126953125	1.022191347122192	0.7773812866210937	3.122367553710937	1.07859114074707	0.7537023315429687	3.334672973632812	1.743892181396484	0.6999675903320313	3.399754760742187	1.710562286376953	0.5817554626464844	3.452361328125	1.42090983581543	0.5429051208496094	3.3752109375	1.197840362548828	0.4760287322998047	3.350062744140625	1.104317481994629	0.4752214965820313
28	0.9000000000000004	3.287238891601563	1.218572387695313	0.6929166564941407	3.277785400390625	1.407030654907227	0.6940696716308594	3.2804912109375	1.557662445068359	0.7018533020019531	3.320016479492188	1.78144677734375	0.7345265197753906	3.294380737304688	1.743787963867188	0.7592213745117187	3.20109521484375	1.703159637451172	0.8710653991699219	3.188004150390625	1.411710220336914	0.8881231994628906	3.08850830078125	1.202306755065918	0.8083707275390625	3.134844848632812	1.121197109222412	0.8148538208007812	3.120399780273437	1.022290946960449	0.7775557861328125	3.122705322265625	1.078227298736572	0.7539764099121093	3.334319458007812	1.744656219482422	0.7003400268554687	3.400067626953125	1.711030700683594	0.5824786987304688	3.451737548828125	1.421161102294922	0.5431548461914062	3.375376586914062	1.197482299804687	0.4763429260253906	3.349407348632813	1.103893333435058	0.4766075439453125
29	0.9333330000000002	3.286763305664063	1.218761276245117	0.6928010253906249	3.278222900390625	1.40755940246582	0.6944559936523438	3.281053588867188	1.55843115234375	0.7022540893554687	3.322597900390625	1.782255828857422	0.7350046997070312	3.296740966796875	1.744699737548828	0.7598387451171875	3.20361376953125	1.704941497802734	0.872428955078125	3.1878740234375	1.4130771484375	0.8881293029785156	3.08987158203125	1.201991012573242	0.8097850341796875	3.135216430664062	1.121100284576416	0.8168608093261719	3.121471069335938	1.022498008728027	0.7784627075195312	3.122076171875	1.076023017883301	0.755076171875	3.336460693359375	1.745333557128906	0.7006467590332031	3.4024599609375	1.712115051269531	0.5826228637695312	3.447524536132812	1.42080712890625	0.539910400390625	3.371135864257813	1.196771446228027	0.4717222747802734	3.339648681640625	1.105803359985352	0.47412548828125
30	0.9666670000000002	3.287372802734375	1.218545127868652	0.6922542114257813	3.27884814453125	1.407082595825195	0.692792755126953	3.282677368164062	1.557722534179688	0.7004811096191406	3.322680053710938	1.781405456542969	0.7337984924316406	3.29664794921875	1.743792236328125	0.7581849975585937	3.20154248046875	1.704818267822266	0.8691157531738282	3.187961669921875	1.413237411499023	0.8850303039550781	3.09272265625	1.201079254150391	0.8078430786132813	3.138776977539062	1.121361217498779	0.8128181457519531	3.121735107421875	1.023124471664429	0.7802897644042969	3.120739501953125	1.076421169281006	0.7534356994628906	3.3372060546875	1.744595184326172	0.6997254943847656	3.403164916992187	1.710739196777344	0.5820311279296875	3.455098022460938	1.421589584350586	0.5403889465332031	3.375906494140625	1.197678031921387	0.4732239074707031	3.342399780273437	1.108784942626953	0.4748798217773438
31	1	3.286777099609375	1.218327026367187	0.6947644348144532	3.277921508789063	1.406709854125977	0.6950778808593749	3.281103637695312	1.557270935058594	0.7024550781250001	3.319256469726563	1.781163421630859	0.7352514343261719	3.293492431640625	1.743442596435547	0.7596571350097656	3.199654052734375	1.701990173339844	0.8706209716796875	3.185310668945313	1.410640441894531	0.8856637268066405	3.090071411132812	1.198814407348633	0.8076714477539062	3.134994873046875	1.118028491973877	0.8106685180664062	3.123831420898437	1.016699069976807	0.780442138671875	3.125949951171875	1.074447803497314	0.7554598083496094	3.334125366210937	1.744408477783203	0.7013349304199219	3.403076171875	1.711704803466797	0.5852020874023438	3.448025390625	1.421386520385742	0.5411066894531249	3.376693359375	1.198337211608887	0.4695149383544922	3.3427841796875	1.111475212097168	0.4732065734863281
32	1.033333000000001	3.287984497070313	1.215999099731445	0.6910263366699219	3.278743530273438	1.405020080566406	0.6943331909179687	3.28332275390625	1.555875549316406	0.7052992248535156	3.32128955078125	1.780731506347656	0.7374010314941406	3.29538818359375	1.742959381103516	0.7619544982910156	3.1976005859375	1.703437072753906	0.8709542846679688	3.184179443359375	1.411070388793945	0.8878999328613282	3.088226928710938	1.200634330749512	0.8046491394042969	3.13601953125	1.120404510498047	0.8132015686035157	3.119366333007813	1.020275648117065	0.7750788879394531	3.125240844726562	1.079375232696533	0.7471915283203125	3.33635888671875	1.743713836669922	0.7035784912109375	3.4071298828125	1.712076507568359	0.5875828247070313	3.464953979492187	1.423736145019531	0.5437688293457031	3.384135375976562	1.200996040344238	0.4756142730712891	3.34853125	1.113130596160889	0.4733712158203125
33	1.066667000000001	3.287717651367188	1.216152656555176	0.69095751953125	3.27809375	1.405264007568359	0.6943779296875	3.282883178710938	1.55616879272461	0.7056873474121094	3.320921997070313	1.781303466796875	0.7367839660644531	3.295468627929687	1.743496185302734	0.7618482360839844	3.199418701171875	1.705097686767578	0.8728902893066406	3.183705322265625	1.412584350585937	0.8862314758300781	3.088855834960937	1.199997611999512	0.8064116516113281	3.134360229492188	1.119202705383301	0.8110093383789063	3.120672119140625	1.018568025588989	0.7758667297363281	3.124084716796875	1.077082004547119	0.7478193359375001	3.335543701171875	1.744235229492188	0.702758056640625	3.40463525390625	1.713767028808594	0.5853236999511719	3.464216918945312	1.425600997924805	0.5397764892578125	3.3851513671875	1.199711601257324	0.4768727722167969	3.343433837890625	1.111560878753662	0.4698840637207031
34	1.100000000000001	3.2908369140625	1.216862083435059	0.69258544921875	3.280420776367188	1.407318939208984	0.6970934143066406	3.284548828125	1.559260192871094	0.7096589050292968	3.323676513671875	1.785877349853516	0.7414198608398437	3.297644775390625	1.747898742675781	0.7663935241699219	3.197252197265625	1.709351928710938	0.8749847412109375	3.18359228515625	1.414402160644531	0.8854542541503907	3.090987060546875	1.200201080322266	0.8022766418457031	3.133183959960937	1.119498054504394	0.8070709533691407	3.122642333984375	1.019661193847656	0.7731188659667969	3.127929321289063	1.075696228027344	0.7449179382324219	3.338513305664063	1.748477508544922	0.707288818359375	3.406657470703125	1.717550262451172	0.5883167419433594	3.465595703125	1.42658137512207	0.5433602600097656	3.408292602539063	1.198649230957031	0.4804221496582031	3.360838012695313	1.119400009155273	0.4733811340332031
35	1.133333	3.285153198242187	1.217727615356445	0.6932746276855468	3.275424072265625	1.407819305419922	0.6957295837402344	3.27909326171875	1.559627563476563	0.7057354125976563	3.32173583984375	1.785062164306641	0.7377931823730468	3.295331909179688	1.747501220703125	0.7628072204589844	3.199169311523438	1.709010162353516	0.8747861633300781	3.183723754882813	1.414752853393555	0.8853444519042969	3.086426147460937	1.202291778564453	0.8049073486328124	3.136038208007812	1.121664459228516	0.8151027526855469	3.117323364257812	1.022349817276001	0.7752591247558593	3.120318603515625	1.07802868270874	0.7491071472167969	3.335781982421875	1.747607940673828	0.7035094909667969	3.405050048828125	1.715840362548828	0.5856918945312499	3.44831591796875	1.422407608032227	0.5404198608398438	3.385086303710938	1.195442726135254	0.4740211181640624	3.33988232421875	1.122154998779297	0.4762928314208984
36	1.166667	3.28934814453125	1.217112815856934	0.6938086853027343	3.279333251953125	1.406473861694336	0.6959701232910156	3.282015869140625	1.557795715332031	0.7050393981933594	3.32193505859375	1.782907318115234	0.7364069213867188	3.29606982421875	1.745251831054688	0.7614275512695312	3.1998837890625	1.708510437011719	0.8731932373046876	3.185630493164062	1.415398971557617	0.8859819946289063	3.090545166015625	1.20173934173584	0.8084580688476561	3.136395751953125	1.121433704376221	0.8140205078125	3.118788696289062	1.022707305908203	0.7785626525878906	3.1248388671875	1.077699359893799	0.7502043151855469	3.33634228515625	1.74567919921875	0.70234033203125	3.404290893554688	1.714854797363281	0.5841061401367187	3.457075073242188	1.424004028320312	0.5411246948242188	3.38468603515625	1.199563812255859	0.4710863037109375	3.3397412109375	1.120833583831787	0.4747469940185547
37	1.2	3.288392333984375	1.217183586120605	0.6937158813476563	3.27950830078125	1.406908920288086	0.6952981872558595	3.282957885742188	1.558490875244141	0.7039075317382812	3.3213134765625	1.784115447998047	0.7362488098144531	3.295314819335938	1.746207092285156	0.7609046630859375	3.198950317382812	1.707826232910156	0.8723003234863281	3.185135131835938	1.414208938598633	0.88582666015625	3.090856689453125	1.199504852294922	0.8087604064941407	3.137831665039062	1.119133758544922	0.8141334533691407	3.117015380859375	1.019594745635986	0.77840966796875	3.124730102539063	1.076260280609131	0.7503138427734375	3.336359375	1.746975921630859	0.7022472839355469	3.404189331054687	1.714772827148437	0.5840451049804687	3.456966918945312	1.423351318359375	0.5416186828613281	3.384651977539063	1.198690353393555	0.4708538360595703	3.342558471679688	1.120135238647461	0.4784218444824219
38	1.233333	3.286793701171875	1.218777709960937	0.6921034851074219	3.2775087890625	1.40815510559082	0.6959956665039062	3.282028076171875	1.559241088867187	0.7074673461914063	3.321946044921875	1.784485870361328	0.7382062072753907	3.2959619140625	1.746923583984375	0.7632580566406251	3.199305297851562	1.708272613525391	0.8739560852050781	3.18273046875	1.415180114746094	0.8833779602050782	3.087370727539063	1.202308403015137	0.8041709899902344	3.132722900390625	1.122079681396484	0.8107758483886719	3.115019653320313	1.023286029815674	0.7751728515625	3.122452026367188	1.078245365142822	0.7475490417480468	3.336467163085937	1.747124328613281	0.7043244323730469	3.4053828125	1.713930480957031	0.5873230285644531	3.456478881835937	1.423588989257813	0.5394036254882812	3.3870810546875	1.19710563659668	0.4709305267333984	3.34668798828125	1.119598793029785	0.4829357604980469
39	1.266667	3.285232666015625	1.216420928955078	0.6915865478515626	3.275072631835938	1.405222396850586	0.6939690551757813	3.278423583984375	1.556000183105469	0.7040429382324218	3.316858642578125	1.780778137207031	0.7350511779785156	3.2911630859375	1.743128204345703	0.7599604492187499	3.196711059570313	1.703918029785156	0.8717774658203125	3.183599731445312	1.411526290893555	0.8831846008300781	3.090119140625	1.198439865112305	0.8045657958984376	3.1345615234375	1.117995101928711	0.8127291564941406	3.116446411132813	1.021109182357788	0.7758323059082031	3.123859008789062	1.07650923538208	0.7455447082519531	3.331578491210938	1.743668640136719	0.7012195739746093	3.400344970703125	1.711537872314453	0.5843289184570313	3.444998413085937	1.420330917358398	0.5385537719726563	3.37965771484375	1.193604248046875	0.4718213500976562	3.346146850585938	1.106387027740479	0.4782155914306641
40	1.300000000000001	3.289158569335938	1.217856925964355	0.6938567810058593	3.278316040039063	1.406637741088867	0.6949578857421875	3.281259399414062	1.557487945556641	0.7040318298339844	3.318043334960938	1.782530639648437	0.7349651184082031	3.292364013671875	1.744767517089844	0.7597210693359375	3.196723510742188	1.706314117431641	0.87077783203125	3.184850463867187	1.414005828857422	0.8843505554199218	3.093262329101563	1.198995719909668	0.8087180480957031	3.13580126953125	1.119261741638184	0.8125773010253906	3.124018676757812	1.020121520996094	0.7796811218261719	3.126538696289062	1.075643257141113	0.7490903015136718	3.333284057617187	1.745459716796875	0.7013274230957032	3.402863525390625	1.713152221679688	0.5849971008300782	3.450090087890625	1.422241180419922	0.5403235778808594	3.386278076171875	1.195939521789551	0.4702622375488281	3.352631103515625	1.108338371276855	0.4814200286865234
41	1.333333000000001	3.287203247070313	1.219199432373047	0.6944747314453126	3.276454956054688	1.407455352783203	0.695182861328125	3.277907104492187	1.557996490478516	0.7029228515625	3.315784912109375	1.782047393798828	0.734951904296875	3.289748413085937	1.744456329345703	0.7592851257324219	3.194422607421875	1.705504455566406	0.8698374938964843	3.180997192382812	1.414049240112305	0.8830662536621094	3.08962109375	1.200144477844238	0.8064258422851562	3.134241577148438	1.119977104187012	0.8113704833984375	3.120080200195313	1.021381422042847	0.7781355590820312	3.124142578125	1.07709300994873	0.7475719299316406	3.331003051757812	1.745117279052734	0.70138232421875	3.401406127929687	1.713482727050781	0.5858193664550781	3.452252197265625	1.423936904907227	0.5433992919921875	3.399022216796875	1.196720932006836	0.473948486328125	3.364930053710937	1.110098487854004	0.4833911285400391
42	1.366667000000001	3.282837768554687	1.219766540527344	0.6944092407226562	3.27347802734375	1.407629470825195	0.6958318481445313	3.276626831054688	1.557720520019531	0.7043002929687501	3.314261840820312	1.781440490722656	0.7350977478027343	3.28885546875	1.743903656005859	0.7599282531738281	3.194345581054687	1.704574096679687	0.8705795288085938	3.182218505859375	1.413815231323242	0.8856244506835937	3.09040625	1.199973091125488	0.8111170654296875	3.1341298828125	1.120392196655273	0.8149640502929687	3.116690795898438	1.021813230514526	0.7799321899414062	3.12129248046875	1.077486927032471	0.7512948608398438	3.3289521484375	1.744575164794922	0.7014045715332031	3.395969970703125	1.711005523681641	0.5847941284179687	3.441525512695312	1.422092666625977	0.5395182189941407	3.367619873046875	1.197815475463867	0.4684018859863281	3.334408447265625	1.117439178466797	0.4928186645507813
43	1.4	3.285343872070313	1.219298095703125	0.6935877075195312	3.27482861328125	1.408155456542969	0.6947252807617188	3.278215087890625	1.559056884765625	0.7037271728515625	3.3142822265625	1.784512542724609	0.7330750427246093	3.288935913085937	1.746780517578125	0.7582494812011719	3.195705810546875	1.708300628662109	0.8714017639160156	3.184147338867187	1.41586604309082	0.8845535583496094	3.090218017578125	1.201848197937012	0.808709228515625	3.128023193359375	1.121185188293457	0.8134259338378906	3.114371704101562	1.022439502716064	0.7799550476074218	3.11878466796875	1.076195220947266	0.7493628540039062	3.329439208984375	1.747289367675781	0.6995333251953124	3.399333740234375	1.713677856445313	0.5836795959472656	3.444593017578125	1.423364532470703	0.5368062744140625	3.37748681640625	1.197104927062988	0.4649276275634766	3.343463134765625	1.113942562103272	0.4852135467529297
44	1.433333	3.283826904296875	1.218321472167969	0.6938651123046875	3.273182495117188	1.407427291870117	0.6943958740234375	3.275271362304688	1.558653167724609	0.7018876953124999	3.310207641601562	1.784470672607422	0.7316925048828125	3.28526416015625	1.746467407226563	0.7569873046875	3.194751831054687	1.708230926513672	0.8726287841796875	3.187535400390625	1.415322738647461	0.8874003906250001	3.09105615234375	1.202230842590332	0.8112004394531249	3.130322387695313	1.121333694458008	0.8162279663085938	3.1212900390625	1.022042123794556	0.7867745361328125	3.120913452148438	1.075188697814941	0.7523627624511718	3.325351684570313	1.747405303955078	0.6978655090332031	3.391587646484375	1.713685699462891	0.5797125549316406	3.44164208984375	1.423399108886719	0.5348002929687501	3.374267456054687	1.197340354919433	0.4619725036621094	3.34045166015625	1.113339530944824	0.481659927368164
45	1.466667	3.283575317382812	1.218182991027832	0.693796875	3.274630126953125	1.407372116088867	0.6947779541015625	3.276626708984375	1.558641876220703	0.7015970458984375	3.310697631835938	1.784685821533203	0.730989013671875	3.285801635742188	1.746649353027344	0.7562939453124999	3.19458203125	1.707540924072266	0.871122314453125	3.186151123046875	1.414645736694336	0.8863316650390625	3.091437255859375	1.200556228637695	0.8104903564453125	3.133122192382813	1.119710136413574	0.8173843383789063	3.120342407226563	1.021180604934692	0.780873046875	3.123350708007813	1.076075904846191	0.7504617614746094	3.326077392578125	1.747587615966797	0.697295196533203	3.391967895507813	1.713233062744141	0.5791294250488281	3.442144775390625	1.422802154541016	0.5351759033203125	3.374454711914062	1.196893257141113	0.4622481384277344	3.339060424804687	1.112788558959961	0.4826965484619141
46	1.5	3.285910766601562	1.214128349304199	0.6946047363281249	3.2741328125	1.403800323486328	0.6956443786621094	3.272845581054687	1.555604064941406	0.7019495544433594	3.307673950195313	1.782409301757812	0.7306494750976562	3.282890991210937	1.744325164794922	0.7563597412109375	3.190170776367188	1.705763275146484	0.8707177734375	3.185961059570313	1.411850112915039	0.8871427612304688	3.093287109375	1.196166137695313	0.810349639892578	3.135466674804688	1.115221202850342	0.81876123046875	3.121223266601563	1.016844287872314	0.7828460998535156	3.124455078125	1.070334957122803	0.7515046691894531	3.322708618164063	1.745105346679688	0.6967675476074219	3.389332397460938	1.711687286376953	0.5782273559570312	3.438359619140625	1.419281448364258	0.5362618103027343	3.374361206054687	1.189769989013672	0.4704445648193359	3.337533935546875	1.107198547363281	0.4832512817382812
47	1.533333000000001	3.284404663085938	1.215847030639648	0.6943017578125	3.272379150390625	1.404600158691406	0.6938856201171875	3.271979858398438	1.555680969238281	0.6999758911132812	3.306664184570312	1.781352508544922	0.7289476013183593	3.281424926757813	1.743538482666016	0.7540992736816406	3.187742919921875	1.705309539794922	0.8669310607910157	3.181865478515625	1.412886962890625	0.8839129028320312	3.086760986328125	1.200269035339355	0.8056775817871094	3.128798706054687	1.119307571411133	0.8142989501953125	3.114688354492188	1.022111478805542	0.7774929809570312	3.117859375	1.073929927825928	0.7522884216308594	3.32216748046875	1.744152069091797	0.6955611877441407	3.39227685546875	1.712470458984375	0.5793093261718749	3.441842651367188	1.421591201782227	0.5378265686035156	3.385059448242187	1.193278289794922	0.4695122985839844	3.346876220703125	1.109857734680176	0.4800521850585938
48	1.566667000000001	3.286584106445313	1.213863571166992	0.6918868103027345	3.273780639648438	1.402528381347656	0.6935252075195313	3.273182006835937	1.553484436035156	0.70185107421875	3.304954467773437	1.779922546386719	0.7276741638183594	3.279980346679688	1.742200561523437	0.7531877441406249	3.184201171875	1.706236267089844	0.8649727478027344	3.177487060546875	1.413871719360352	0.8816126098632813	3.087026611328125	1.198681327819824	0.8047620239257813	3.129861694335938	1.118780052185059	0.8147899169921875	3.115220581054688	1.019223237991333	0.7786557006835937	3.119522216796875	1.072663715362549	0.7513860473632812	3.321149169921875	1.742416931152344	0.6949854125976562	3.394408935546875	1.711874755859375	0.5803784790039062	3.443306274414063	1.421255783081055	0.5380433654785156	3.393778198242187	1.191888877868652	0.4722037658691406	3.355415649414063	1.110463798522949	0.4818683471679688
49	1.600000000000001	3.283065551757812	1.213719688415527	0.6898688659667969	3.271171142578125	1.402019302368164	0.6923175659179688	3.27198486328125	1.552559051513672	0.7015971984863281	3.302774169921875	1.778889099121094	0.7253926391601562	3.27847900390625	1.741266571044922	0.7515091247558594	3.185248046875	1.704173828125	0.8645948181152344	3.177652465820312	1.412524444580078	0.8821563415527344	3.083533813476563	1.199985984802246	0.8039107666015625	3.126306274414063	1.11971110534668	0.8151743774414062	3.10832177734375	1.020772491455078	0.777863037109375	3.11388818359375	1.07462243270874	0.7505613403320313	3.318635864257812	1.741340148925781	0.6927435607910156	3.390737548828125	1.71026806640625	0.5779089965820312	3.437898559570312	1.420463531494141	0.5339991455078125	3.369635375976562	1.193667938232422	0.4668232727050781	3.336640869140625	1.110603935241699	0.4800351867675781
50	1.633333	3.283054077148438	1.213722290039063	0.6933861389160156	3.271455932617187	1.401617980957031	0.6929487609863281	3.270610229492187	1.552005706787109	0.6991050109863282	3.300089477539062	1.7778427734375	0.7240457458496095	3.274930297851562	1.740275329589844	0.7491408996582032	3.175355834960937	1.704907684326172	0.856808349609375	3.171685424804688	1.414342742919922	0.8800924072265626	3.081464599609375	1.201277015686035	0.8009619140624999	3.121917236328125	1.12261824798584	0.8051918334960937	3.103243286132813	1.025474597930908	0.7737787780761719	3.112342041015625	1.07524426651001	0.7475940856933594	3.317192016601562	1.740404846191406	0.6921009826660156	3.392458129882812	1.710688354492187	0.5794347839355469	3.444098510742188	1.421444900512695	0.5395891418457031	3.381895629882813	1.193265876770019	0.4759834899902344	3.340700073242187	1.110491920471191	0.4806739654541016
51	1.666667	3.284915771484375	1.208693641662598	0.6950279541015625	3.270374389648437	1.396779342651367	0.6948505859375	3.266489868164062	1.547437255859375	0.7008071899414063	3.292537109375	1.774500244140625	0.7225339050292969	3.267672973632813	1.736873596191406	0.7480615234375	3.16893896484375	1.70035546875	0.8564906311035156	3.168971435546875	1.408924179077149	0.8772134399414062	3.085228881835937	1.191545211791992	0.8013469543457031	3.127623046875	1.114275974273682	0.8114842224121094	3.106597290039062	1.019073843002319	0.7788558959960937	3.115909301757813	1.068182628631592	0.7475614013671875	3.31047607421875	1.736761749267578	0.691240478515625	3.390814697265625	1.706421997070313	0.5819277648925781	3.439135375976562	1.415926239013672	0.5392997436523437	3.369715698242187	1.190542671203613	0.4700148773193359	3.33228271484375	1.097236770629883	0.4824774017333985
52	1.7	3.283378295898438	1.205288230895996	0.6940167846679688	3.269389526367187	1.393643096923828	0.6939994506835938	3.2652705078125	1.544469177246094	0.6996987915039063	3.290538696289063	1.771934326171875	0.7210569152832031	3.265343017578125	1.734288208007813	0.7463710021972656	3.162948486328125	1.696509674072266	0.8511501770019532	3.163879760742188	1.405208602905273	0.8780105590820313	3.082598754882812	1.18686922454834	0.8009778137207031	3.126808349609375	1.11038317489624	0.8059713439941407	3.105481201171875	1.0147600440979	0.778989013671875	3.110102416992187	1.064569629669189	0.7454385070800782	3.309048095703125	1.734090728759766	0.6901266174316406	3.390170043945313	1.702933258056641	0.5814055480957032	3.44445751953125	1.413242721557617	0.5380641174316406	3.368778076171875	1.189376739501953	0.4662669219970703	3.336381103515625	1.090594139099121	0.4778714904785156
53	1.733333	3.281065673828125	1.206055633544922	0.6937022094726562	3.268359008789063	1.394499298095703	0.6933352966308595	3.264118774414063	1.545336669921875	0.6979661560058594	3.289015502929687	1.772964385986328	0.7175927429199218	3.263306518554687	1.735568664550781	0.7427656860351564	3.15846533203125	1.697038146972656	0.8448937072753906	3.159698974609375	1.406290252685547	0.8771431884765625	3.081807495117188	1.187247459411621	0.7989734802246093	3.12769384765625	1.112474678039551	0.7998334350585937	3.101868408203125	1.01576679611206	0.7755117492675782	3.106841430664062	1.067403526306152	0.7396363830566406	3.308130981445313	1.734830322265625	0.6874125366210937	3.392564208984375	1.701991912841797	0.5816696777343751	3.446536254882813	1.412391998291016	0.5379018859863282	3.353731201171875	1.191621131896973	0.4719212799072265	3.339723022460937	1.083825088500977	0.4794588775634766
54	1.766667	3.278489501953125	1.204813430786133	0.6920452270507813	3.2665	1.393270889282227	0.6921026306152344	3.262209350585938	1.544089721679688	0.6966054382324218	3.284879028320312	1.771974853515625	0.7156973266601563	3.259207885742188	1.734452972412109	0.7407044372558593	3.152102172851563	1.697591003417969	0.8410741271972657	3.152349853515625	1.406861602783203	0.8725822448730469	3.075598266601562	1.188891952514648	0.7900814819335937	3.1235009765625	1.111826164245605	0.8050470886230469	3.096127685546875	1.015280376434326	0.7720387878417969	3.10608447265625	1.070521842956543	0.7340140380859375	3.304678466796875	1.733901763916016	0.6858795166015625	3.389328125	1.703647308349609	0.5795892944335937	3.445713134765625	1.414426544189453	0.5370565795898438	3.349718872070313	1.195588737487793	0.470208755493164	3.335129760742188	1.087874305725098	0.4734108428955078
55	1.800000000000001	3.279103271484375	1.20468253326416	0.6937480163574219	3.266249389648437	1.392940719604492	0.6934034118652344	3.26195068359375	1.543621612548828	0.6982370605468751	3.284221069335937	1.77156625366211	0.7143708190917969	3.258276245117187	1.734399932861328	0.7395462646484374	3.150264404296875	1.697601531982422	0.8387754516601562	3.151796997070313	1.407296585083008	0.87220703125	3.076875732421875	1.18802165222168	0.791922607421875	3.120608276367188	1.110212436676025	0.8026435852050782	3.094708129882813	1.013145370483398	0.7723644409179687	3.104705078125	1.06834391784668	0.7350238037109376	3.304404541015625	1.733140716552734	0.6853848266601563	3.39216015625	1.699975952148438	0.5826954345703126	3.443177124023437	1.410591720581055	0.5378689880371094	3.351495361328125	1.19085400390625	0.4685932006835938	3.340585083007813	1.084087688446045	0.4770829162597656
56	1.833333000000001	3.274849243164062	1.20190779876709	0.6849135437011719	3.26364013671875	1.388657470703125	0.6841329040527344	3.260005249023437	1.538100036621094	0.6884888000488281	3.280482421875	1.764256103515625	0.705731689453125	3.253698364257812	1.727300109863281	0.7293910827636718	3.144237548828125	1.690949493408203	0.8251534729003906	3.140380249023438	1.402943084716797	0.8568002624511719	3.068963256835938	1.184832008361816	0.7764187927246093	3.115519653320312	1.108872623443603	0.7914943847656251	3.092535400390625	1.008230808258057	0.7666809692382812	3.097090087890625	1.064465934753418	0.7250974426269532	3.30201123046875	1.726218200683594	0.6779580078125	3.392887451171875	1.690961791992188	0.5803445739746094	3.440435913085937	1.403046020507813	0.5379123840332032	3.347198120117188	1.187973442077637	0.4635989532470703	3.346397338867187	1.081122394561768	0.4781280059814453
57	1.866667000000001	3.276621826171875	1.198156806945801	0.6858043823242188	3.265260986328125	1.384881912231445	0.6832283020019532	3.262129516601562	1.534323333740234	0.6870022888183593	3.278806274414062	1.761044830322266	0.7008353881835938	3.252288330078125	1.724037109375	0.7247209167480468	3.140166625976562	1.688608947753906	0.8177450256347656	3.135832275390625	1.400506362915039	0.8481954345703125	3.065213745117187	1.181602813720703	0.7690806579589844	3.111888427734375	1.106393657684326	0.7804509582519532	3.09070068359375	1.003498497009277	0.7634001159667969	3.090645141601563	1.061215549468994	0.720491455078125	3.301306030273437	1.722921020507813	0.6739865722656251	3.395390869140625	1.691064910888672	0.5783114929199218	3.451939697265625	1.404874954223633	0.5380548706054687	3.373985595703125	1.183578742980957	0.4669782104492187	3.348996215820312	1.081136875152588	0.4798878784179688
58	1.9	3.276594360351563	1.198795654296875	0.6796246032714843	3.266069213867187	1.385425659179687	0.67664794921875	3.263353271484375	1.534783325195312	0.6800981140136719	3.279090087890625	1.761444061279297	0.6926535034179688	3.252042724609375	1.724585632324219	0.7160752563476562	3.137771362304687	1.691207275390625	0.8070310363769531	3.133936645507813	1.403508041381836	0.8385505065917969	3.06358935546875	1.185369415283203	0.7579137573242187	3.109484008789063	1.108766860961914	0.7732496643066407	3.08602685546875	1.005389364242554	0.7542806701660156	3.093645385742188	1.063985206604004	0.7138484802246093	3.302385375976562	1.72320751953125	0.6667309265136718	3.398691040039063	1.691065216064453	0.5735283508300781	3.45867138671875	1.40548307800293	0.5343398132324219	3.3642236328125	1.191901351928711	0.457470947265625	3.343473266601563	1.089546184539795	0.4694839935302735
59	1.933333	3.27753564453125	1.200692993164063	0.6775104675292969	3.267073852539062	1.387165283203125	0.6733322143554688	3.263593994140625	1.536407135009766	0.6751119995117187	3.277313232421875	1.762918548583984	0.6891432189941407	3.24993408203125	1.725778594970703	0.7116376037597656	3.134581909179688	1.691519989013672	0.8006362609863282	3.129563720703125	1.403515838623047	0.8278319091796875	3.061979125976563	1.185671150207519	0.7446862182617187	3.10989990234375	1.111372741699219	0.7522289733886719	3.085257690429688	1.008572641372681	0.7370559997558594	3.1015244140625	1.066137294769287	0.7001593627929688	3.301562622070312	1.725015716552734	0.6636962280273437	3.401045532226562	1.695506500244141	0.573253173828125	3.459626586914062	1.409432754516601	0.5356827697753905	3.3735546875	1.193794319152832	0.4560367584228515	3.352664306640625	1.091476421356201	0.4712749938964844
60	1.966667	3.282128784179688	1.200617004394531	0.6740722045898437	3.269263061523437	1.386365524291992	0.6707073364257812	3.264027465820313	1.535120666503906	0.6735752258300781	3.275221069335937	1.76128857421875	0.6823973083496093	3.24799609375	1.724525451660156	0.70530615234375	3.13155859375	1.688518463134766	0.7914057006835937	3.125287719726562	1.402394485473633	0.8251466979980469	3.061129272460938	1.183221969604492	0.7451220092773437	3.109664672851562	1.110392108917236	0.7520065002441406	3.084779418945312	1.012458406448364	0.7344999389648438	3.101016235351563	1.067356945037842	0.6993418579101562	3.300124267578125	1.723177337646484	0.6582750549316406	3.40231005859375	1.693327758789062	0.5716979370117188	3.466292114257812	1.408418807983398	0.5415237121582031	3.367966796875	1.199105682373047	0.4610150756835938	3.347118774414063	1.094578929901123	0.4659773559570313
61	2	3.282127685546875	1.196728294372559	0.6706466369628906	3.2688623046875	1.383802108764648	0.6684022827148437	3.264491577148438	1.533532165527344	0.6736316833496093	3.270153442382813	1.761544738769531	0.6819479370117187	3.243466674804687	1.723923126220703	0.7049215698242187	3.127381958007812	1.687636505126953	0.7931982116699219	3.121738647460938	1.398942642211914	0.8225650024414062	3.053481323242187	1.184056983947754	0.7296896362304688	3.106133422851562	1.111331687927246	0.7382131652832031	3.085207763671875	1.008682535171509	0.7344566955566406	3.083759643554687	1.06523291015625	0.6887273254394531	3.296346069335938	1.723719512939453	0.6579512329101562	3.400302734375	1.697994384765625	0.5706932678222656	3.46530615234375	1.411762878417969	0.5351698303222656	3.362751098632812	1.204228729248047	0.4506389465332031	3.3410712890625	1.100488250732422	0.4645788116455078
62	2.033333000000001	3.280734619140625	1.196221755981445	0.6698175354003906	3.266040649414062	1.382512557983398	0.6659618225097657	3.259987060546875	1.531737945556641	0.6695869445800782	3.26707568359375	1.758872467041016	0.6789936828613281	3.239522705078125	1.721476379394531	0.7008954467773437	3.11933984375	1.685791717529297	0.7828566589355469	3.115454345703125	1.39846549987793	0.8167990112304688	3.055459838867188	1.180348518371582	0.7280569458007813	3.110982421875	1.111536979675293	0.7332290954589844	3.086747436523438	1.01042208480835	0.7248782958984374	3.086748413085938	1.067212387084961	0.680024169921875	3.293603515625	1.721094970703125	0.6557423706054688	3.400883178710937	1.696743011474609	0.5730382080078125	3.466559814453125	1.411877243041992	0.5371260986328125	3.365940307617187	1.203812721252441	0.454037353515625	3.345667114257813	1.100148345947266	0.471316635131836
63	2.066667000000001	3.281642700195313	1.195236503601074	0.6707071533203125	3.266988891601563	1.381176849365234	0.6674105529785157	3.2608984375	1.53010009765625	0.6713075561523438	3.26650439453125	1.75683837890625	0.6787011108398437	3.239428344726562	1.719524139404297	0.70110595703125	3.120383056640625	1.685226684570313	0.7847741088867187	3.120482299804688	1.398048645019531	0.8154498901367188	3.056245971679687	1.182604911804199	0.7247018432617187	3.10910009765625	1.11397359085083	0.731795654296875	3.085336059570313	1.013064109802246	0.7245848999023438	3.088853149414063	1.069692790985108	0.6786897583007813	3.293057373046875	1.719134216308594	0.6555985412597656	3.400364624023438	1.695985137939453	0.5729745178222656	3.469505859375	1.412090148925781	0.5395245666503906	3.368503662109375	1.204351127624512	0.4573903503417969	3.345577880859375	1.100282772064209	0.4708384094238282
64	2.100000000000001	3.280122924804687	1.195068252563477	0.6666144409179687	3.266919555664062	1.381142135620117	0.6631099243164063	3.26071630859375	1.53013671875	0.6657242126464844	3.260690673828125	1.757104736328125	0.6708476257324218	3.233855346679688	1.719363342285156	0.6927965087890625	3.116065307617188	1.681131805419922	0.7763114624023437	3.119235717773438	1.394337966918945	0.8105677185058594	3.052435424804687	1.187883338928223	0.7023372497558593	3.104703857421875	1.120079307556152	0.7102890014648438	3.091159912109375	1.018486473083496	0.7087662658691407	3.088347534179688	1.06880228805542	0.6665144348144532	3.288810791015625	1.71980029296875	0.6489916076660156	3.398309936523438	1.697912567138672	0.568892333984375	3.472642211914062	1.414732666015625	0.5390135192871094	3.364367553710937	1.210180641174316	0.457544204711914	3.336960815429688	1.105670352935791	0.4640647735595703
65	2.133333	3.280411254882813	1.19459952545166	0.6669171142578125	3.267234008789062	1.380642501831055	0.6639650573730469	3.26059228515625	1.529587615966797	0.6665211791992187	3.260749755859375	1.756508544921875	0.6709136352539062	3.233906860351563	1.71886767578125	0.6930054626464843	3.115076782226563	1.681825378417969	0.7753637390136718	3.117614501953125	1.394979293823242	0.8083795471191406	3.050815063476563	1.189290252685547	0.6988272094726562	3.108746459960938	1.122699851989746	0.7056738586425781	3.092411743164063	1.020406160354614	0.7014449157714844	3.089702270507813	1.075157814025879	0.6589101562499999	3.288818237304687	1.719124328613281	0.649154296875	3.396659912109375	1.697026916503906	0.5667964477539063	3.472520751953125	1.414434219360352	0.5355169677734375	3.362900024414063	1.209161987304687	0.4574519500732422	3.335871704101562	1.104846767425537	0.4666022338867187
66	2.166667	3.284864990234375	1.189116882324219	0.6638214721679687	3.270935424804688	1.374732376098633	0.6590657958984375	3.263427612304687	1.523337646484375	0.6598285522460937	3.258955810546875	1.749845245361328	0.6618342895507813	3.232216796875	1.711954803466797	0.6834143066406251	3.11228662109375	1.67591455078125	0.7637744140625	3.119553588867188	1.389864044189453	0.7994067993164062	3.057436157226562	1.183916107177734	0.6883682556152344	3.1142119140625	1.12069612121582	0.66866064453125	3.122501220703125	1.009628370285034	0.6703574829101563	3.152265380859375	1.093265064239502	0.6601114196777345	3.288390502929688	1.712890869140625	0.6414124145507812	3.400279174804687	1.692277099609375	0.5647270812988281	3.47715771484375	1.410451065063477	0.5335852661132812	3.366674072265625	1.208668197631836	0.45051904296875	3.338501586914062	1.104982044219971	0.4598317718505859
67	2.2	3.284513671875	1.187148780822754	0.6641129150390626	3.270833374023438	1.372499725341797	0.65984033203125	3.262699951171875	1.520856079101562	0.6599294738769531	3.258562866210938	1.746986480712891	0.6598858642578125	3.232038818359375	1.709402679443359	0.6820809936523438	3.11150732421875	1.67386962890625	0.7610485229492188	3.118291870117187	1.388607360839844	0.7984993896484375	3.057663208007813	1.182726448059082	0.6873427734374999	3.11531689453125	1.120340492248535	0.6647201843261719	3.125793823242187	1.009799832344055	0.6669812927246094	3.14992041015625	1.090948585510254	0.6521741027832031	3.2876904296875	1.709866088867187	0.6395101928710938	3.397079345703125	1.691343292236328	0.5590556335449219	3.476316528320313	1.410262237548828	0.5344169921874999	3.367454833984375	1.208043167114258	0.4513000946044922	3.33641650390625	1.105232231140137	0.4588941802978516
68	2.233333	3.285942626953125	1.18609489440918	0.6634741821289063	3.270498413085938	1.37108235168457	0.6582457885742188	3.26163671875	1.519264709472656	0.6584876403808594	3.2556875	1.745100494384766	0.6582679748535156	3.2295830078125	1.707357269287109	0.6805605773925781	3.110658569335937	1.672292541503906	0.7614796447753907	3.121142211914063	1.386923309326172	0.7946349792480469	3.061385009765625	1.179869941711426	0.6857587585449219	3.117688842773437	1.1177412109375	0.6634366455078125	3.146636352539063	1.009192850112915	0.6664998474121093	3.152059448242188	1.089657245635986	0.650129180908203	3.2849990234375	1.708248687744141	0.6378458251953125	3.394968505859375	1.691229553222656	0.5582319946289063	3.476339233398438	1.41122721862793	0.5301698608398437	3.36919287109375	1.20717561340332	0.4504718627929687	3.337057250976562	1.105438949584961	0.4600196838378906
69	2.266667	3.284727416992188	1.184543075561523	0.6621475830078125	3.27021923828125	1.369332672119141	0.6574320373535156	3.261453491210937	1.517276824951172	0.6571996154785156	3.254441772460938	1.742749084472656	0.657164581298828	3.228714111328125	1.704934661865234	0.6795938415527344	3.109535522460937	1.669833099365234	0.7595004272460937	3.12045556640625	1.385232238769531	0.7946772460937499	3.062006713867188	1.177623268127441	0.6870102844238282	3.11802490234375	1.115933601379395	0.664587646484375	3.14702783203125	1.00751691532135	0.6665888671875	3.152953979492187	1.0886533203125	0.6514634704589843	3.283739135742188	1.706092987060547	0.6365338134765626	3.391493408203125	1.689203369140625	0.5541618347167969	3.474034301757813	1.409951599121094	0.527339599609375	3.363519409179688	1.207706100463867	0.4491120300292969	3.33123095703125	1.106240749359131	0.4583941040039062
70	2.300000000000001	3.281818481445312	1.182624450683594	0.6631769409179687	3.267261108398437	1.367134613037109	0.6584987182617188	3.257686279296875	1.514808502197265	0.6573477783203125	3.249740600585938	1.739840270996094	0.6542369384765625	3.224262329101562	1.702289703369141	0.6772067565917969	3.105782836914063	1.667878265380859	0.7579386291503907	3.119228149414062	1.383887405395508	0.7940159912109375	3.062636596679687	1.17409831237793	0.69044580078125	3.1170927734375	1.112790573120117	0.6650017700195312	3.145143310546875	1.004286143302918	0.6643036193847656	3.148824829101562	1.084748657226563	0.6490657653808594	3.279099487304688	1.703096343994141	0.6340750427246094	3.386737060546875	1.684617065429688	0.5522688293457032	3.472767333984375	1.406737182617188	0.5275246734619141	3.362784912109375	1.204150360107422	0.4505646057128906	3.3281787109375	1.103414642333984	0.4578652954101562
71	2.333333000000001	3.2843173828125	1.17888484954834	0.6618329162597656	3.268547119140625	1.362368545532227	0.6575837402343749	3.257399658203125	1.509214935302734	0.6557800598144532	3.245782592773438	1.733023193359375	0.6532663879394531	3.22134521484375	1.69521127319336	0.6763926391601562	3.104683471679687	1.658431701660156	0.7577997131347656	3.1231025390625	1.376753311157227	0.7968460998535156	3.06896484375	1.167496635437012	0.6936565856933594	3.1224638671875	1.104872802734375	0.6674329528808594	3.148573120117188	0.9964279932975769	0.6655829772949219	3.159068115234375	1.082554203033447	0.6561819152832031	3.275330322265625	1.696961181640625	0.6327261962890625	3.38071240234375	1.679493194580078	0.5488656921386719	3.470886596679687	1.404848922729492	0.519171127319336	3.363432373046875	1.200415657043457	0.4469790802001953	3.327273193359375	1.100774173736572	0.4527609405517579
72	2.366667000000001	3.281512451171875	1.174460861206055	0.6615119934082031	3.2660869140625	1.357765640258789	0.6568272399902344	3.25497412109375	1.50445133972168	0.6543176879882813	3.243100341796875	1.727993957519531	0.6499159545898437	3.218922485351563	1.690406280517578	0.6735622253417969	3.103954223632813	1.654244140625	0.7572723388671876	3.119652099609375	1.372911636352539	0.7978446044921874	3.061820068359375	1.163669647216797	0.6972651672363281	3.114138305664063	1.097710372924805	0.6730813598632812	3.12950390625	0.987829017162323	0.6684443969726563	3.145140991210937	1.070662185668945	0.65745849609375	3.272487182617188	1.691812286376953	0.6294666748046875	3.37765966796875	1.673434173583984	0.5457661743164062	3.465717041015625	1.398202423095703	0.517959213256836	3.35124267578125	1.196929306030273	0.4475049591064453	3.31692041015625	1.096373012542724	0.4521351165771484
73	2.4	3.281621337890625	1.176002197265625	0.6610756530761719	3.268307250976562	1.358824325561524	0.6548637390136719	3.2591494140625	1.505139617919922	0.6515550537109376	3.2465361328125	1.727856719970703	0.6455433959960937	3.222723754882812	1.690510528564453	0.6695593566894531	3.10923681640625	1.655962158203125	0.7549346313476563	3.119920532226562	1.375259582519531	0.7954790954589843	3.061671997070313	1.166259986877441	0.6966070556640624	3.120039184570313	1.101487491607666	0.6804457092285157	3.13397265625	0.9932926077842713	0.6655397033691406	3.150105834960938	1.072853462219238	0.6581543884277343	3.275809448242188	1.691723907470703	0.6252413024902344	3.379815795898438	1.671443420410156	0.5412329406738281	3.459157470703125	1.394231002807617	0.5171157684326172	3.344678344726563	1.194354286193848	0.4455091857910156	3.320814697265625	1.093768268585205	0.4609373016357422
74	2.433333	3.280701782226562	1.174332595825195	0.6593995666503907	3.264802612304687	1.35678889465332	0.6526581726074219	3.255251953125	1.502980239868164	0.6509505310058594	3.241342041015625	1.72540380859375	0.6431594543457031	3.217798217773438	1.6881455078125	0.667493682861328	3.106767822265625	1.654407440185547	0.7563979797363281	3.122866088867188	1.373678451538086	0.7938341369628906	3.062180908203125	1.165156715393066	0.6958057556152344	3.119043090820313	1.097413963317871	0.6842466125488281	3.1317861328125	0.9900007353425027	0.6655318298339844	3.14781396484375	1.06995027923584	0.6562864379882812	3.27077587890625	1.689301239013672	0.6231232604980469	3.37550146484375	1.664390747070312	0.5414739685058594	3.458266967773437	1.388495971679687	0.5163881683349609	3.344518676757812	1.187289672851563	0.4482871856689453	3.313229370117187	1.091169109344483	0.4557332916259765
75	2.466667	3.27911181640625	1.173659645080567	0.6597655639648438	3.263499267578125	1.355770050048828	0.6533325500488281	3.253380615234375	1.501587921142578	0.650815643310547	3.240786865234375	1.723550689697266	0.6434252319335938	3.217419311523438	1.686489196777344	0.6680198974609375	3.105013793945313	1.652879455566406	0.7554677124023437	3.121972778320313	1.373396545410156	0.7961112060546875	3.062987182617188	1.165345802307129	0.6973052062988281	3.126283935546875	1.098840133666992	0.6932886657714843	3.110866088867188	0.9995514216423034	0.6644464721679688	3.147753173828125	1.069562614440918	0.6562694396972657	3.269632568359375	1.687393920898437	0.6229719848632813	3.371963500976562	1.664282440185547	0.5384931640624999	3.454979125976562	1.388768417358398	0.5191311187744141	3.330662109375	1.194717414855957	0.4502687683105469	3.321765869140625	1.098688930511475	0.4693233947753906
76	2.5	3.276432250976563	1.172645133972168	0.6599516601562501	3.262068725585937	1.355101257324219	0.6552012329101562	3.251559326171875	1.501052719116211	0.6524495544433594	3.238497192382813	1.723235015869141	0.6442998352050782	3.215764892578125	1.686235107421875	0.6696679382324219	3.10681494140625	1.652219451904297	0.7613680114746093	3.126478515625	1.371599716186523	0.7948829956054687	3.061943481445312	1.163499237060547	0.6990581970214844	3.11794189453125	1.09420235824585	0.6944100646972656	3.090008178710938	0.9978296184539794	0.6675255126953126	3.140373901367187	1.066894306182861	0.6570625915527344	3.266905639648438	1.686954071044922	0.6232930603027343	3.368712768554688	1.662968475341797	0.5381410827636719	3.4522294921875	1.387458053588867	0.5163133544921875	3.324914794921875	1.193734420776367	0.4511955261230469	3.317713256835938	1.097150291442871	0.4726449890136719
77	2.533333000000001	3.276375732421875	1.165846115112305	0.6582257995605469	3.260813720703125	1.34851936340332	0.65284716796875	3.249444458007813	1.494652526855469	0.6496798095703125	3.237995727539063	1.717422302246094	0.6439463500976563	3.214854248046875	1.6802373046875	0.6688398132324218	3.104674194335938	1.646306701660156	0.7589684143066406	3.124388427734375	1.365267852783203	0.7922225341796876	3.0611240234375	1.157416954040527	0.694011260986328	3.117410034179688	1.087874164581299	0.6904112548828125	3.085929443359375	0.994848461151123	0.6645239868164063	3.142650146484375	1.062370872497559	0.65647412109375	3.26627587890625	1.681104583740234	0.6226260375976562	3.368011108398437	1.657831787109375	0.5366522827148438	3.444349365234375	1.379720458984375	0.5143728790283203	3.339792236328125	1.173019874572754	0.449105209350586	3.317066040039062	1.087801574707031	0.4711006317138672
78	2.566667000000001	3.272108764648437	1.166304244995117	0.66106201171875	3.255761108398437	1.348743560791016	0.6553756103515624	3.244190307617187	1.494724044799805	0.6522461242675781	3.2316826171875	1.71716098022461	0.6445477905273438	3.209394287109375	1.68018115234375	0.6704404907226562	3.102955932617188	1.646252777099609	0.7654537963867187	3.118152587890625	1.364847412109375	0.7983914184570313	3.051036499023438	1.15507243347168	0.7074699401855469	3.1044814453125	1.081719146728516	0.7095429382324219	3.070147705078125	0.9908374614715576	0.6840564270019531	3.115153686523437	1.050602996826172	0.6674932250976562	3.259503662109375	1.68076953125	0.6228369445800781	3.35933349609375	1.654129852294922	0.5358420104980468	3.434933715820312	1.376109756469726	0.5120373535156251	3.324470947265625	1.173096389770508	0.4449011840820313	3.309582275390625	1.088270099639892	0.4653971862792968
79	2.600000000000001	3.270321655273437	1.166021347045898	0.661233154296875	3.254252563476562	1.347929946899414	0.6547225036621094	3.242999145507812	1.493532028198242	0.6510862121582031	3.231390014648437	1.715372314453125	0.6415856018066406	3.20940478515625	1.678831207275391	0.6680791015625001	3.10492236328125	1.645250610351563	0.7646268920898438	3.119386840820312	1.365148483276367	0.8009480590820313	3.05140966796875	1.15631428527832	0.7102901000976563	3.102215942382813	1.081227966308594	0.7165807189941407	3.066419555664063	0.9921394443511963	0.6879842834472656	3.11119384765625	1.050696300506592	0.6705689392089844	3.258632934570312	1.678747314453125	0.6198423461914062	3.356068603515625	1.649507751464844	0.5315825805664063	3.428464233398437	1.37152946472168	0.5068017578124999	3.31662060546875	1.168699783325195	0.44304638671875	3.299451904296875	1.087946060180664	0.4722657318115234
80	2.633333	3.26612109375	1.158509323120117	0.6619174194335937	3.248830810546875	1.340686782836914	0.6568443298339843	3.235919311523437	1.486436935424805	0.6537660827636719	3.222800659179688	1.708726287841797	0.6462068786621094	3.201342651367187	1.671769378662109	0.6727431640625	3.0984697265625	1.636332885742187	0.7711460876464844	3.115859252929687	1.35530290222168	0.8050641174316406	3.046379638671875	1.145927207946777	0.7155433654785156	3.100744262695312	1.072773220062256	0.7151064147949219	3.06968701171875	0.9802159194946289	0.6882913208007813	3.112131958007812	1.045074802398682	0.6727369079589844	3.250038330078125	1.672364196777344	0.6237656860351563	3.349021362304687	1.646310607910156	0.5358934326171876	3.417152587890625	1.367323333740234	0.5057024230957031	3.307414672851563	1.161498779296875	0.4462395782470703	3.30084814453125	1.07759761428833	0.4750374755859376
81	2.666667	3.262426513671875	1.163685638427734	0.6638133544921875	3.247015502929687	1.346078506469726	0.6584222106933594	3.234548828125	1.491879974365234	0.6540581970214844	3.221677490234375	1.714176116943359	0.6462880859375	3.200469604492188	1.677295349121094	0.6731270446777344	3.10036572265625	1.638853820800781	0.7733323364257813	3.11399853515625	1.357751937866211	0.809456787109375	3.043095947265625	1.15046785736084	0.7161777038574219	3.095064819335938	1.076721843719482	0.715015625	3.061206909179687	0.9823479533195496	0.6863226318359374	3.108803955078125	1.046396598815918	0.6732545166015624	3.2486025390625	1.677735992431641	0.6235975036621093	3.345432495117187	1.648284118652344	0.5344845275878907	3.411720703125	1.368537612915039	0.5077236938476563	3.299354248046875	1.164137580871582	0.4483006286621094	3.301783569335937	1.079518348693848	0.4764594268798828
82	2.7	3.259966918945313	1.161454063415527	0.6629791870117188	3.24563232421875	1.343997329711914	0.659338897705078	3.234560180664062	1.489935516357422	0.65670703125	3.221661865234375	1.712111846923828	0.6456694335937501	3.200630615234375	1.675642852783203	0.6732124938964843	3.100201416015625	1.638649200439453	0.7736255798339844	3.113153930664063	1.357552627563476	0.810001708984375	3.043088989257813	1.150659278869629	0.7151633911132813	3.096768798828125	1.077625305175781	0.7139561767578124	3.062705688476562	0.9832093639373779	0.6882992553710938	3.112590087890625	1.048745986938477	0.6738872680664063	3.248429931640625	1.675323028564453	0.6233412170410156	3.341969482421875	1.642785827636719	0.5317778015136718	3.407742797851562	1.362577819824219	0.5082910766601563	3.295010498046875	1.158221122741699	0.4493332977294922	3.2955146484375	1.074201549530029	0.4769494018554687
83	2.733333	3.25471826171875	1.160748085021972	0.6657781677246094	3.239980834960938	1.342948425292969	0.66087939453125	3.228882202148437	1.488680801391602	0.6576847534179688	3.218661254882813	1.710790802001953	0.6484844360351563	3.197561889648437	1.674425140380859	0.6759891052246094	3.097560546875	1.638140625	0.7767434692382813	3.1133935546875	1.357297760009766	0.8103810424804687	3.0429921875	1.148709915161133	0.7206727294921875	3.0960048828125	1.075461502075195	0.7171647949218749	3.059143310546875	0.9816928534507752	0.6894818725585937	3.10736083984375	1.04549144744873	0.6754073486328125	3.244632080078125	1.673889984130859	0.6255680847167968	3.339475463867188	1.640993988037109	0.5357262878417969	3.394913696289063	1.359680236816406	0.5078514556884766	3.284294799804687	1.153374626159668	0.4547824859619141	3.283654296875	1.071493835449219	0.4839988861083984
84	2.766667	3.25076123046875	1.15855786895752	0.6693528442382812	3.23529248046875	1.340909149169922	0.6655208129882813	3.222179809570313	1.486589263916016	0.6616392517089844	3.2135625	1.70904345703125	0.6536835021972656	3.192697265625	1.672672790527344	0.6814644165039063	3.095194213867187	1.635261535644531	0.7844832153320312	3.113168090820313	1.3533046875	0.8084592895507812	3.0457939453125	1.141682571411133	0.7228305969238281	3.0971142578125	1.068892784118652	0.7199167785644531	3.057524047851563	0.9768737325668335	0.6899071044921875	3.11026806640625	1.04225798034668	0.6786026306152344	3.238802490234375	1.672014678955078	0.6300509948730468	3.329989135742188	1.635741546630859	0.5374593811035157	3.383308837890625	1.353499313354492	0.5126715393066406	3.274999145507812	1.146527214050293	0.4552428588867188	3.281679809570313	1.062843198776245	0.4869492797851562
85	2.800000000000001	3.24706298828125	1.157954467773437	0.6759924316406249	3.231855834960938	1.341014312744141	0.6718256225585938	3.217936157226562	1.487101638793945	0.6665613403320312	3.211215942382813	1.710291137695312	0.6554963989257813	3.190213623046875	1.674377014160156	0.6840929260253906	3.09213232421875	1.636982666015625	0.7873618774414062	3.105345581054688	1.354879150390625	0.8228698425292968	3.033652099609375	1.144725692749023	0.7350422058105468	3.081726806640625	1.066688674926758	0.7392659606933594	3.045622680664063	0.9728160548210145	0.7058039855957031	3.080828735351562	1.0313089427948	0.6890684204101563	3.235986450195313	1.672570648193359	0.6320652770996094	3.328654907226563	1.635513916015625	0.5404946594238281	3.378775024414063	1.351552581787109	0.5127388458251954	3.263485717773437	1.145711067199707	0.4601919555664062	3.269277099609375	1.055573932647705	0.4869675750732422
86	2.833333000000001	3.24422412109375	1.159964752197266	0.6778533020019532	3.229377075195313	1.342889770507812	0.6739139709472657	3.2155048828125	1.488886108398437	0.6686790161132812	3.208846435546875	1.711848052978516	0.6573194274902344	3.187889770507812	1.676013732910156	0.6859640197753907	3.091246948242188	1.637382904052734	0.7899169006347656	3.102454345703125	1.355403015136719	0.8249661865234375	3.028689208984375	1.144646385192871	0.7407756652832032	3.076506469726563	1.06812578201294	0.7421836242675781	3.035124267578125	0.9773814373016358	0.7087125549316406	3.075612060546875	1.031368682861328	0.6931853942871093	3.233551513671875	1.67412451171875	0.6339336853027344	3.324645874023437	1.633647125244141	0.5424190979003907	3.37449755859375	1.350300033569336	0.5129786987304688	3.264622680664063	1.142411918640137	0.4582557983398438	3.268203735351562	1.051036270141601	0.4858268127441406
87	2.866667000000001	3.240156372070313	1.157523155212402	0.6784780883789063	3.224974243164063	1.339715637207031	0.6737607727050782	3.211657348632812	1.485213439941406	0.6687224731445313	3.202585083007812	1.707245208740234	0.6564161682128906	3.182088012695313	1.671440093994141	0.6851134643554688	3.085429443359375	1.634405853271484	0.7889002990722656	3.101545776367187	1.353905776977539	0.8256963195800782	3.027068725585937	1.144498733520508	0.7411319580078124	3.0720654296875	1.066922508239746	0.7465039062500001	3.030670654296875	0.9778775615692139	0.7094243469238282	3.069431884765625	1.030614641189575	0.6932792663574219	3.227621337890625	1.669823120117188	0.6332850952148438	3.321113525390625	1.63294775390625	0.5433670959472656	3.369031616210937	1.35017658996582	0.513588851928711	3.252586669921875	1.145318992614746	0.463891586303711	3.251010620117187	1.054662244796753	0.4936685028076171
88	2.9	3.238894287109375	1.157100212097168	0.6785145568847657	3.22319482421875	1.339402709960938	0.6730321044921874	3.208076049804688	1.484806076049805	0.6662254333496094	3.20246826171875	1.707373779296875	0.6562063598632812	3.181440673828125	1.671554779052734	0.6846079406738281	3.082057495117188	1.635855316162109	0.7864599304199218	3.096609741210937	1.3552607421875	0.8250270080566406	3.02369873046875	1.143937515258789	0.7431163940429688	3.072923095703125	1.06970223236084	0.7418158874511719	3.032160522460937	0.9798091330528259	0.7067843017578126	3.07108642578125	1.037636486053467	0.6943921203613281	3.226897094726563	1.669748901367188	0.6326154479980468	3.318761840820312	1.632121215820312	0.5411647033691406	3.368569213867188	1.349015060424805	0.5137681884765626	3.252669677734375	1.145003433227539	0.4582129821777344	3.255082275390625	1.057246391296387	0.4901277618408203
89	2.933333	3.236579467773438	1.157312599182129	0.6806334228515625	3.219896850585938	1.339640808105469	0.67453564453125	3.205014038085937	1.485187896728516	0.6680589904785157	3.198051025390625	1.707729339599609	0.6558596496582032	3.177166381835938	1.672038299560547	0.6845756225585937	3.075990478515625	1.638059906005859	0.7852240600585938	3.093206665039062	1.358895843505859	0.8326744995117188	3.020997436523437	1.14779426574707	0.7491111145019531	3.0696474609375	1.072870979309082	0.748400146484375	3.027453857421875	0.9838163542747498	0.7137475280761718	3.059646606445312	1.037527633666992	0.6969073486328125	3.22278125	1.670009399414063	0.6326780395507812	3.314426513671875	1.633054779052734	0.5405768432617187	3.364641723632812	1.349756576538086	0.5120472717285156	3.245566284179687	1.146839614868164	0.458600570678711	3.248185791015625	1.062464082717895	0.4904257049560546
90	2.966667	3.231165161132813	1.157499839782715	0.6826018676757812	3.21531689453125	1.339269668579102	0.6753319702148437	3.201106079101562	1.48436100769043	0.6679608764648437	3.192624267578125	1.706034912109375	0.6551482238769532	3.171826538085937	1.670391998291016	0.6836780395507812	3.071204833984375	1.637030792236328	0.7844075012207031	3.089430419921875	1.358938415527344	0.8315415344238282	3.01888623046875	1.147096916198731	0.7508071594238281	3.06427783203125	1.071427513122559	0.7492753601074218	3.022167724609375	0.9810572128295899	0.7143291625976562	3.057003051757813	1.037984834671021	0.700513427734375	3.217750122070313	1.668568389892578	0.6323634033203125	3.31092236328125	1.631119171142578	0.5427029724121093	3.359517456054688	1.348580352783203	0.5145269165039063	3.240355834960937	1.146490821838379	0.4620821075439453	3.242067016601562	1.061897035598755	0.492918685913086
91	3	3.230275268554688	1.157388809204102	0.6851996459960938	3.213624145507812	1.339514801025391	0.677216064453125	3.198527954101563	1.48482194519043	0.6689216003417968	3.19037548828125	1.707026672363281	0.6553875427246094	3.169221069335937	1.671391326904297	0.6838911437988282	3.067833618164062	1.636976837158203	0.7839588928222656	3.087993530273438	1.358290939331055	0.8313906860351563	3.018389282226562	1.146026351928711	0.7492159118652344	3.063197265625	1.06921036529541	0.7497992858886718	3.02081787109375	0.9804566614627839	0.7119781494140625	3.053846557617188	1.034080764770508	0.6989427185058594	3.215739135742187	1.669380249023438	0.6328847961425781	3.310334228515625	1.631861267089844	0.5442401428222656	3.361271484375	1.348958526611328	0.5167504272460938	3.242619140625	1.146024658203125	0.4637718658447266	3.24466552734375	1.061058605194092	0.4944410400390625
92	3.033333000000001	3.229109741210937	1.157270217895508	0.6886617126464843	3.212075561523438	1.339825439453125	0.6796603698730468	3.195520385742188	1.48523762512207	0.6692283630371094	3.189333251953125	1.708097259521485	0.6552712097167969	3.167594848632812	1.672577362060547	0.6837347717285156	3.063896362304687	1.636489379882812	0.7812320861816406	3.077451416015625	1.357163208007812	0.8316323852539063	3.005473388671875	1.143976921081543	0.7521784667968749	3.050751098632813	1.068469055175781	0.7559373168945313	3.010590698242187	0.975709390372038	0.7221011352539062	3.04974951171875	1.035268932342529	0.7008572998046875	3.2146240234375	1.670108825683594	0.632964141845703	3.310169921875	1.630963531494141	0.54548193359375	3.359110595703125	1.346489883422852	0.5213475646972656	3.236570922851563	1.145195243835449	0.4678891448974609	3.241522094726562	1.059175058364868	0.4978820495605469
93	3.066667000000001	3.225382446289062	1.157611785888672	0.6899738159179688	3.2071962890625	1.3395859375	0.6791954956054687	3.188588012695313	1.484195175170898	0.6659248657226562	3.183847900390625	1.706777587890625	0.6534062194824219	3.161563720703125	1.671257690429687	0.6812822265625	3.056973022460937	1.6383447265625	0.7786618347167968	3.071009887695312	1.35920915222168	0.8266329040527344	3.000543579101563	1.145085815429687	0.7496258544921874	3.048217041015625	1.070555606842041	0.7547281494140625	3.01032568359375	0.9776913754940033	0.7219546203613281	3.045618774414062	1.034972291946411	0.7009945678710937	3.2091826171875	1.668861419677734	0.6312305603027344	3.308081909179688	1.630978851318359	0.5474306945800781	3.349755615234375	1.346250778198242	0.5188789672851563	3.224085571289063	1.147035896301269	0.4666617584228515	3.229298461914063	1.061596307754517	0.5017024841308594
94	3.100000000000001	3.222939331054688	1.155244941711426	0.690093994140625	3.20425244140625	1.336460922241211	0.6785607299804688	3.186150634765625	1.480577560424805	0.6653476257324218	3.181416259765625	1.702297302246094	0.6526472473144531	3.158684814453125	1.666891876220703	0.6799801635742188	3.051482299804688	1.634816986083985	0.7740384216308593	3.065513549804687	1.357745223999023	0.827593994140625	2.99860498046875	1.143213180541992	0.7510533142089844	3.044939819335938	1.067605308532715	0.7579811401367187	3.008004516601563	0.9755177922844886	0.7235547180175781	3.038610961914062	1.031033273696899	0.7017783203125	3.207158325195313	1.664554138183594	0.6310985717773437	3.306650146484375	1.626846862792969	0.5486627807617188	3.3561787109375	1.344470993041992	0.5201051940917969	3.23146875	1.145586860656738	0.468463623046875	3.233033813476562	1.060739532470703	0.502235595703125
95	3.133333	3.220355590820312	1.156614311218262	0.6900606079101562	3.201228271484375	1.33771907043457	0.6771451416015626	3.18354736328125	1.481962600708008	0.6639261169433595	3.178012084960938	1.703669006347656	0.6489967956542968	3.154846313476563	1.668395599365234	0.6761607971191406	3.045563354492188	1.634940948486328	0.7672147827148437	3.052658447265625	1.357831604003906	0.8223973999023437	2.991229370117187	1.141801147460938	0.7454804687500001	3.041856201171875	1.068833427429199	0.7513719482421874	3.006727172851563	0.9754150621891022	0.7212856750488281	3.039912109375	1.032829515457153	0.6987317810058593	3.204417846679688	1.665820953369141	0.6283848266601562	3.305517578125	1.627513336181641	0.5481298522949218	3.35217626953125	1.344669219970703	0.5187027282714844	3.228255859375	1.145676445007324	0.4651934051513672	3.226572143554687	1.062059219360352	0.4998464660644532
96	3.166667	3.221728271484375	1.158046691894531	0.6904181823730469	3.20090869140625	1.339252731323242	0.6773528137207031	3.181526611328125	1.483467025756836	0.6635264282226563	3.1750029296875	1.705605041503906	0.6505242004394531	3.151907836914063	1.669935119628906	0.6773807983398437	3.043728393554687	1.631915985107422	0.7686605834960938	3.050123168945313	1.352882995605469	0.817452880859375	2.99003662109375	1.135267295837402	0.7425313720703125	3.041690063476563	1.063402084350586	0.7471101684570313	3.007248046875	0.9689557208120823	0.7206555175781251	3.042333374023437	1.026754768371582	0.6975040893554687	3.201663330078125	1.668003112792969	0.6295889892578126	3.301961303710938	1.629342468261719	0.5481560974121094	3.356280151367188	1.347369567871094	0.5197831420898438	3.234229858398438	1.14679670715332	0.4663647308349609	3.227114868164063	1.065439962387085	0.5034397430419921
97	3.2	3.21909716796875	1.159021713256836	0.6881955871582032	3.19597509765625	1.339646850585938	0.6735860900878907	3.1765126953125	1.483785766601563	0.6605026550292968	3.165913818359375	1.705523040771484	0.6472742614746094	3.14303955078125	1.669448913574219	0.6736853942871094	3.034471313476562	1.631357116699219	0.7641831665039063	3.04425244140625	1.353044647216797	0.8148289184570312	2.986657592773438	1.135108787536621	0.7396712036132812	3.038038940429687	1.064220485687256	0.7385991516113282	3.006324340820313	0.9681495213508606	0.713987060546875	3.041064697265625	1.024105354309082	0.6949019775390625	3.193665161132812	1.668485443115234	0.6268840026855469	3.29810107421875	1.635819244384766	0.5482509155273438	3.353460083007812	1.353947189331055	0.5228238220214844	3.244086669921875	1.147228157043457	0.4688525085449219	3.234567138671875	1.067573984146118	0.50253125
98	3.233333	3.218343994140625	1.159613182067871	0.6867166137695313	3.195624145507812	1.340391860961914	0.6707218322753906	3.175403442382812	1.48432585144043	0.65509228515625	3.166327880859375	1.706421173095703	0.642885009765625	3.142540405273437	1.670277557373047	0.6684877624511718	3.031369140625	1.631788452148437	0.7556686401367188	3.037524047851562	1.353252578735352	0.8066179504394531	2.980723754882812	1.135621002197265	0.72943896484375	3.035538696289063	1.067433345794678	0.7303193664550781	3.0067646484375	0.9683887495994568	0.7095620727539063	3.039392944335938	1.025127361297607	0.6885899963378905	3.194446533203125	1.669317840576172	0.6230045776367188	3.3018017578125	1.639316864013672	0.5470739440917969	3.360034301757812	1.357499633789062	0.524838623046875	3.234873413085937	1.158845397949219	0.4711665802001953	3.24205419921875	1.071430967330933	0.4969977416992187
99	3.266667	3.212250244140625	1.163162628173828	0.6822991638183593	3.190685180664063	1.344187026977539	0.6659622497558594	3.17273828125	1.48873095703125	0.6518126831054687	3.162941284179688	1.711040069580078	0.6407067260742187	3.1387646484375	1.674619598388672	0.665602783203125	3.024906982421875	1.634431030273438	0.7486648559570312	3.03356201171875	1.355844268798828	0.7999537658691407	2.979017456054687	1.139262504577637	0.7176332702636719	3.0340625	1.071428058624268	0.7192575988769532	3.006418579101562	0.9719808492660522	0.7009426879882812	3.04235205078125	1.028765514373779	0.6828824768066406	3.191651977539062	1.674138885498047	0.6211987609863281	3.298913696289063	1.643450531005859	0.54528857421875	3.359276977539063	1.361639129638672	0.5278587951660156	3.240021362304688	1.159651184082031	0.4725674133300781	3.245247680664062	1.073490085601807	0.4990617370605469
100	3.300000000000001	3.2148037109375	1.163137046813965	0.6790462646484374	3.192159423828125	1.343853332519531	0.6633101806640624	3.1734619140625	1.488160934448242	0.6497003479003907	3.1640859375	1.710102294921875	0.6386387329101562	3.139592041015625	1.673747283935547	0.6631653442382812	3.025648681640625	1.633733062744141	0.7457127990722656	3.032102294921875	1.35495361328125	0.7944620666503907	2.980451538085937	1.137154888153076	0.7145705261230468	3.035341918945313	1.071353363037109	0.7073852844238282	3.0098095703125	0.9710739593505859	0.6960179138183593	3.044509765625	1.026377513885498	0.6800027465820313	3.192951293945312	1.673254180908203	0.6194988403320312	3.300252075195313	1.644105682373047	0.5435321350097656	3.361938598632813	1.362996765136719	0.5287496643066406	3.249757446289062	1.158231407165527	0.4706208648681641	3.251748291015625	1.073601373672485	0.5017522430419922
101	3.333333	3.212053955078125	1.164559783935547	0.6779053955078125	3.189763671875	1.345470657348633	0.6615427551269532	3.170993286132813	1.489842346191406	0.6469697875976563	3.161723754882813	1.712002593994141	0.6351336364746094	3.13675537109375	1.675653930664063	0.6593042602539063	3.021431762695312	1.63293115234375	0.73895703125	3.026073486328125	1.353571273803711	0.7861693115234375	2.977856811523437	1.135722133636475	0.7034081115722657	3.037660278320312	1.072872074127197	0.6966137084960937	3.01622900390625	0.9713120555877686	0.6795891723632812	3.052543090820313	1.031319213867187	0.6714996337890624	3.190995971679687	1.675081512451172	0.6166312561035157	3.299547485351563	1.643968811035156	0.5430899353027343	3.361286743164063	1.362736770629883	0.5276912231445312	3.254346313476562	1.156269607543945	0.4651686248779296	3.258547485351563	1.071344926834107	0.4940633544921875
102	3.366667	3.205953002929688	1.167658653259277	0.66835302734375	3.185881469726563	1.348400497436523	0.6519717407226562	3.168937133789063	1.492658615112305	0.6374232788085938	3.160933837890625	1.714428009033203	0.6277025451660156	3.134942626953125	1.678014434814453	0.6503947143554687	3.0190595703125	1.6341083984375	0.7278016052246093	3.01952978515625	1.354251113891602	0.7683432312011719	2.9784267578125	1.134358161926269	0.6890345153808594	3.0424677734375	1.073914840698242	0.6799892578125	3.021066040039063	0.9722611753940582	0.6665264587402344	3.057965087890625	1.031186874389648	0.6585615844726562	3.190736206054687	1.67767626953125	0.6100257873535156	3.3005205078125	1.645784942626953	0.5391974182128906	3.366069702148438	1.366023284912109	0.5253539733886718	3.25973046875	1.160023132324219	0.4632888488769531	3.261739990234375	1.075993011474609	0.49588232421875
103	3.4	3.205501708984375	1.167709213256836	0.6583253784179688	3.184583862304687	1.348037261962891	0.6413971862792969	3.167413818359375	1.492068969726563	0.6271408386230468	3.158737670898438	1.713655303955078	0.6192394409179688	3.132420288085938	1.676979064941406	0.6409631652832031	3.015563598632813	1.632711608886719	0.7164391174316407	3.019207763671875	1.353795272827148	0.7605749816894531	2.977224243164063	1.136077499389649	0.6770415649414063	3.039912841796875	1.075495624542236	0.6672977600097656	3.033578369140625	0.9678814775049687	0.6518092956542969	3.061322875976562	1.040813598632813	0.641401153564453	3.18904443359375	1.677214721679687	0.6019551086425781	3.301046020507813	1.648316253662109	0.5340459289550781	3.365632446289062	1.368431289672852	0.5215097961425781	3.2678408203125	1.160049354553223	0.4544144134521484	3.26638134765625	1.075551940917969	0.4892640686035156
104	3.433333000000001	3.202474243164063	1.16816812133789	0.6495917358398438	3.182382934570312	1.348194610595703	0.6323904113769532	3.16586865234375	1.491996810913086	0.6178363037109375	3.158862060546875	1.713254150390625	0.6132787475585938	3.132138061523437	1.676506042480469	0.6341358642578125	3.015660522460938	1.633140869140625	0.7099508666992187	3.018763061523438	1.35448828125	0.7521061706542969	2.976776977539062	1.136354011535645	0.6709359741210937	3.034589233398437	1.074771076202393	0.6551323242187499	3.020086791992187	0.9708287301063537	0.6435971984863281	3.0588427734375	1.039421760559082	0.6333041076660156	3.189003784179687	1.676957244873047	0.5957637023925781	3.301607543945313	1.650850341796875	0.5281143188476562	3.366968383789063	1.371703918457031	0.5177237091064453	3.267091674804687	1.163919876098633	0.4533356475830078	3.271962524414063	1.076022037506104	0.4825604400634765
105	3.466667000000001	3.20409033203125	1.16977571105957	0.6389579467773437	3.183569091796875	1.349681182861328	0.6212892456054687	3.16730859375	1.493564849853516	0.6074482116699218	3.161468872070313	1.714836700439453	0.6035242004394531	3.13394482421875	1.678141479492187	0.6234104614257813	3.016067993164063	1.633944549560547	0.696470947265625	3.021861083984375	1.356142456054688	0.7434452209472656	2.983833129882813	1.136562118530273	0.6643765869140625	3.035776977539062	1.071891651153564	0.6390668334960937	3.021970336914062	0.967946569621563	0.6335022888183593	3.065909790039063	1.038577341079712	0.6272654418945313	3.191968383789063	1.678470062255859	0.5868038940429687	3.307203735351562	1.652372039794922	0.5235162048339843	3.374222412109375	1.37361068725586	0.5130493011474609	3.2777900390625	1.165357765197754	0.4446478271484375	3.285323364257812	1.072592338562012	0.4689746398925781
106	3.5	3.211949584960938	1.171779304504394	0.6249532165527344	3.191289916992187	1.351813659667969	0.607265869140625	3.174409545898437	1.495660339355469	0.5925219116210938	3.17005859375	1.717201965332031	0.5923670654296875	3.141834594726562	1.680320953369141	0.6109907531738281	3.022111938476562	1.637326782226562	0.681942626953125	3.021876708984375	1.358597595214844	0.7244994506835938	2.982306030273437	1.138027526855469	0.6482498474121093	3.033797119140625	1.072759433746338	0.6282606506347657	3.020952392578125	0.9669892337322235	0.6194066467285156	3.048908935546875	1.027808633804321	0.6050648498535156	3.200724731445312	1.680892791748047	0.57568896484375	3.316380981445312	1.653682769775391	0.5135862579345702	3.392042114257813	1.377770446777344	0.50602783203125	3.2892822265625	1.174370811462402	0.4326125030517578	3.288607177734375	1.083275009155273	0.4681355133056641
107	3.533333000000001	3.20886669921875	1.164961074829101	0.6145564880371094	3.190312377929688	1.344096252441406	0.5964963684082032	3.175178588867188	1.487272476196289	0.5816517944335937	3.166386108398437	1.707267150878906	0.585466796875	3.138588134765625	1.669694580078125	0.6024844970703125	3.020110107421875	1.623111389160156	0.6708977661132812	3.02188134765625	1.346435455322266	0.7136608886718749	2.985597778320312	1.127792995452881	0.635285400390625	3.026775146484375	1.050966785430908	0.6138524475097656	2.999197998046875	0.9523268690109252	0.6033934936523437	3.036401000976563	1.012500969409943	0.5847093505859375	3.198033447265625	1.672143737792969	0.5690980224609374	3.315091918945313	1.649793731689453	0.5094035034179687	3.396676391601562	1.377241363525391	0.504724349975586	3.292597778320313	1.177894660949707	0.4262360076904297	3.2963037109375	1.088409545898438	0.4622020568847656
108	3.566667000000001	3.209125732421875	1.164235374450683	0.6068265686035157	3.193009521484375	1.342865737915039	0.5896712341308594	3.178690063476562	1.48542008972168	0.5734684753417969	3.172556274414062	1.704638610839844	0.5761434936523437	3.14432373046875	1.667612609863281	0.5930575561523438	3.024714721679687	1.621415863037109	0.6580866088867188	3.023946899414063	1.345155410766602	0.697160400390625	2.986332397460937	1.129826957702637	0.614239501953125	3.012364013671875	1.042417253494263	0.5922301940917969	2.978572509765625	0.9454468097686768	0.5785990600585937	3.041843139648437	1.022354546546936	0.5687993469238282	3.203740478515625	1.669221282958984	0.5602530822753906	3.31880615234375	1.650227355957031	0.4977049102783203	3.40976904296875	1.382163833618164	0.5032862091064454	3.292067993164062	1.19182780456543	0.4256441345214844	3.298703735351562	1.098423301696777	0.4625570220947266
109	3.6	3.208740234375	1.159483322143555	0.5995810546875	3.194176513671875	1.338015640258789	0.5831958923339844	3.179493041992187	1.479896820068359	0.5635662536621093	3.173796875	1.698691070556641	0.5675973815917968	3.14488916015625	1.661679504394531	0.5831854553222656	3.023173095703125	1.616417205810547	0.644641357421875	3.021700805664063	1.341113861083984	0.6873240356445313	2.98853515625	1.125566417694092	0.6033265991210938	3.009115356445312	1.037224718093872	0.5873724060058594	2.961144287109375	0.9520030574798584	0.5572208251953125	3.025157348632812	1.018081122398376	0.5499533691406251	3.205440185546875	1.663384490966797	0.5526147155761719	3.322267822265625	1.648476959228516	0.4925841217041015	3.41446728515625	1.380637100219726	0.4918363342285156	3.286187744140625	1.194524551391602	0.4216995239257812	3.29899755859375	1.10288680267334	0.4642124176025391
110	3.633333	3.203843017578125	1.156503517150879	0.5921864013671875	3.190678833007812	1.335470947265625	0.5746724548339843	3.176994995117187	1.477486419677734	0.5531453857421875	3.17283251953125	1.696835479736328	0.5581264038085938	3.143296875	1.659880981445313	0.5729871520996094	3.020264404296875	1.613937377929688	0.6313658142089844	3.0196875	1.337722747802734	0.6726061096191407	2.990021362304688	1.11940950012207	0.6054013366699218	2.987915161132813	1.051367696762085	0.5533187255859375	2.94317626953125	0.9605690002441407	0.5514054565429687	2.977609008789063	1.017562412261963	0.523370361328125	3.204560180664063	1.661273315429687	0.5435772094726563	3.32325390625	1.646635009765625	0.4860734558105468	3.414614135742188	1.377639190673828	0.4895041809082031	3.282459716796875	1.194874328613281	0.4155501098632812	3.297593872070312	1.107871673583984	0.4628189697265625
111	3.666667	3.201893188476562	1.151663513183594	0.5860424194335938	3.187778198242188	1.329568313598633	0.56751708984375	3.175035400390625	1.471637664794922	0.55098779296875	3.167050903320312	1.689919738769531	0.554643798828125	3.137941284179687	1.652694519042969	0.5689465942382812	3.013153076171875	1.607325286865234	0.6199939270019531	3.015062133789062	1.331376693725586	0.6541340026855469	2.992280639648437	1.115062465667725	0.5863886108398437	2.985416625976562	1.044688495635986	0.5401771240234375	2.932915161132812	0.960731430053711	0.5273261108398437	2.971369506835938	1.018790434837341	0.5047590026855469	3.199566772460938	1.655005706787109	0.5410998229980468	3.316511108398438	1.648365631103516	0.4806749114990234	3.417171630859375	1.385653411865234	0.4847367553710937	3.2913994140625	1.19958528137207	0.4117161254882813	3.297216064453125	1.116294563293457	0.4637289276123047
112	3.700000000000001	3.196658325195313	1.149837020874023	0.5829715881347657	3.183028930664062	1.327067749023437	0.5652874145507812	3.170053344726562	1.468310623168945	0.5476372985839844	3.161719482421875	1.685583923339844	0.5496882019042968	3.132615600585937	1.648580352783203	0.5637802124023438	3.006859619140625	1.605736633300781	0.6116211242675781	3.009266479492188	1.330194213867188	0.6389792175292969	2.989329711914062	1.116099937438965	0.5749361267089843	2.978120849609375	1.046349048614502	0.5285382232666016	2.923654418945312	0.9678586683273316	0.5082740478515625	2.961958251953125	1.033247178077698	0.4813577423095703	3.194314575195312	1.650796691894531	0.5368861999511718	3.310108276367187	1.647729339599609	0.475706771850586	3.413087158203125	1.387257080078125	0.4795309448242188	3.291031860351563	1.199766944885254	0.4078142700195312	3.294506469726563	1.118425640106201	0.4617618255615235
113	3.733333	3.185448974609375	1.140240447998047	0.57495263671875	3.174473266601562	1.317349685668945	0.5564111328125	3.16200537109375	1.458072052001953	0.5361305236816406	3.152318603515625	1.674894653320312	0.5390408325195313	3.123560180664063	1.637641082763672	0.5529490966796875	2.99981787109375	1.590045074462891	0.6005841674804687	2.99352734375	1.313974258422852	0.5986355285644531	2.982969482421875	1.094640911102295	0.544525390625	2.970475219726563	1.043788651466369	0.4936258239746094	2.920316162109375	0.9707387790679931	0.4716091156005859	2.992161376953125	1.012336015701294	0.4569222869873047	3.185013305664063	1.640503112792969	0.5261304321289062	3.299046997070312	1.634505279541016	0.4631913604736329	3.385798217773438	1.368340698242188	0.4622484283447266	3.266779052734375	1.177167762756348	0.3944936676025391	3.2654150390625	1.097093128204346	0.4497318725585937
114	3.766667	3.175269409179688	1.140232612609863	0.5679463806152343	3.164495239257812	1.31709049987793	0.550707305908203	3.15140380859375	1.457468002319336	0.5301143188476563	3.1404951171875	1.673885009765625	0.5313997192382813	3.111990478515625	1.636638488769531	0.5454054870605469	2.988178100585937	1.588223388671875	0.5897881164550781	2.973176147460937	1.313108047485352	0.58110986328125	2.961984375	1.099525371551514	0.5128458251953125	2.95222998046875	1.042162751197815	0.4668036499023437	2.91706787109375	0.9553697967529297	0.4472776336669922	2.972171508789062	1.016613944292069	0.4299300384521484	3.173329833984375	1.639641021728516	0.51892578125	3.286241455078125	1.63348046875	0.4554476013183594	3.381799194335938	1.371695571899414	0.4462351989746094	3.252259643554687	1.187899978637695	0.3798653717041016	3.254984252929687	1.103904239654541	0.428201171875
115	3.800000000000001	3.149773559570312	1.136654647827148	0.5578179931640626	3.139677124023438	1.313058959960937	0.5405423583984375	3.128255126953125	1.453261001586914	0.5211160583496094	3.12076171875	1.669177734375	0.5191173095703125	3.092099975585938	1.632801910400391	0.5345111694335938	2.967011962890625	1.586528594970703	0.5808412475585938	2.944406616210937	1.312518447875977	0.5700860290527343	2.924524658203125	1.104968936920166	0.4858572540283203	2.93563134765625	1.057563467025757	0.4382202301025391	2.922563354492187	0.9793368682861328	0.4330280303955079	2.897796997070313	1.023648573875427	0.3895591583251953	3.152677368164063	1.634243438720703	0.5063195648193359	3.263924072265625	1.624430633544922	0.4402217407226562	3.331798217773438	1.354434341430664	0.4185201263427734	3.184385375976563	1.186223136901855	0.3515273895263672	3.182181518554688	1.102283645629883	0.3926497344970703
116	3.833333	3.12613330078125	1.137040924072266	0.556603515625	3.111885498046875	1.31247004699707	0.5331395568847657	3.101584106445312	1.4531611328125	0.5172464294433594	3.09659521484375	1.668856994628906	0.5140152893066406	3.067788940429687	1.6329423828125	0.530091583251953	2.9411337890625	1.586527557373047	0.5735341186523437	2.916108764648437	1.313872085571289	0.5511484375	2.882801513671875	1.115170722961426	0.4516844940185547	2.901192993164063	1.065350471496582	0.4079830780029297	2.886595458984375	1.004599838256836	0.4218368225097656	2.872869384765625	1.021197163581848	0.3612777252197266	3.127857177734375	1.633533630371094	0.5009289703369141	3.239124267578125	1.622502685546875	0.4338566741943359	3.286803344726563	1.348170059204102	0.4102086181640625	3.1536787109375	1.167510917663574	0.3512865905761718	3.118693237304687	1.11178104019165	0.3914156494140625
117	3.866667	3.106935546875	1.135807807922363	0.5538050231933593	3.091053344726562	1.311297302246094	0.5244464416503907	3.080646850585937	1.45265933227539	0.5073347778320313	3.074915405273438	1.669330780029297	0.5081313781738281	3.04616162109375	1.632820190429688	0.5238175354003907	2.919351196289063	1.582712432861328	0.5658749389648438	2.884228515625	1.309890350341797	0.537726318359375	2.842267822265625	1.113830581665039	0.4332110290527343	2.852636108398437	1.066115341186523	0.3869346618652344	2.837675170898438	1.01085170173645	0.4050842437744141	2.80862109375	1.045330551147461	0.331875244140625	3.106384399414063	1.634246459960937	0.494110580444336	3.2184384765625	1.619600219726563	0.4270731201171875	3.269544799804687	1.345596221923828	0.4085292510986328	3.097077270507812	1.196701194763184	0.3517918853759766	3.070002319335937	1.124546936035156	0.3881430511474609
118	3.9	3.076875	1.130572357177734	0.5465714721679688	3.062067504882812	1.307618347167969	0.5188466186523437	3.052791625976563	1.450298065185547	0.505092544555664	3.051360595703125	1.668633941650391	0.5042062225341797	3.021432006835937	1.632543853759766	0.5197362976074218	2.890651000976562	1.586153076171875	0.5564938049316406	2.850305053710938	1.312483444213867	0.525309814453125	2.812459838867187	1.124987991333008	0.4028440093994141	2.81337451171875	1.07882300567627	0.3556427917480469	2.80250244140625	1.027125514984131	0.3738195343017578	2.763007080078125	1.060882551193237	0.3012561187744141	3.082555053710938	1.632577575683594	0.4909232635498047	3.195037475585937	1.613517944335938	0.4234381256103515	3.245445068359375	1.337751998901367	0.3998462677001953	3.05862548828125	1.202974800109863	0.3449874420166016	3.014869018554688	1.129215454101562	0.3746344299316406
119	3.933333000000001	3.041380493164063	1.119316444396973	0.5399041748046876	3.027729736328125	1.296462005615235	0.5142179260253906	3.018185668945312	1.438805282592774	0.498481201171875	3.021311645507812	1.656955108642578	0.4979281921386719	2.990097900390625	1.621583190917969	0.5122306823730469	2.857068115234375	1.578839263916016	0.543174072265625	2.80203466796875	1.309271224975586	0.5042051391601563	2.763250366210937	1.124547721862793	0.3698825378417969	2.76625146484375	1.077111324310303	0.3038080139160156	2.74404443359375	1.039287036895752	0.3377264862060547	2.706222900390625	1.078316093444824	0.2651144714355469	3.052212036132812	1.620225067138672	0.4857913665771484	3.1647041015625	1.606442962646484	0.4178027191162109	3.223457153320313	1.331645141601562	0.3982210083007812	3.030439331054688	1.211245216369629	0.3350464019775391	2.971791625976563	1.162423820495606	0.36631640625
120	3.966667000000001	3.007354125976563	1.109602088928223	0.5326936340332031	2.99485791015625	1.286093017578125	0.5059723052978515	2.987299682617188	1.428420715332031	0.4935083160400391	2.99547119140625	1.645955444335937	0.4912074127197266	2.963348022460937	1.611561004638672	0.5053131103515625	2.830570678710937	1.564130554199219	0.5300489196777344	2.750894287109375	1.30578791809082	0.4703219757080078	2.698078491210937	1.134365310668945	0.3250447540283203	2.708388427734375	1.084320655822754	0.2656683197021484	2.693373046875	1.055878387451172	0.2992785491943359	2.650438354492187	1.087746669769287	0.2200023498535156	3.0255859375	1.608454498291016	0.4798479919433594	3.138168579101563	1.590936401367187	0.413641098022461	3.192150268554688	1.317128707885742	0.3788981628417969	2.991870483398437	1.208637908935547	0.3207452850341797	2.920849731445313	1.172128135681152	0.3491424560546875
121	4	2.968526000976563	1.094688362121582	0.526716064453125	2.955589111328125	1.270536361694336	0.4975075378417969	2.949312255859375	1.41291813659668	0.4881560974121094	2.9593701171875	1.630204528808594	0.485879638671875	2.926507202148438	1.596226867675781	0.4988213195800781	2.79292138671875	1.546378143310547	0.5106922302246094	2.698437377929688	1.296095443725586	0.4421218719482422	2.636538208007813	1.142437072753906	0.280928466796875	2.634784423828125	1.096942569732666	0.2165317306518555	2.621482543945312	1.083076019287109	0.2445796966552734	2.567722900390625	1.092966129302979	0.180624885559082	2.989528076171875	1.592367858886719	0.4756971130371094	3.105114868164062	1.577293670654297	0.4145575866699219	3.121517822265625	1.302368179321289	0.3668457336425781	2.91497509765625	1.214388748168945	0.2975367279052734	2.835142578125	1.195752494812012	0.3281294860839844
122	4.033333000000001	2.91564599609375	1.08228999710083	0.5277748107910156	2.911308959960937	1.259865646362305	0.5033800506591797	2.908401000976562	1.402462478637695	0.4874165344238282	2.92623486328125	1.620339080810547	0.48510107421875	2.891658447265625	1.587444976806641	0.4973940277099609	2.755898315429688	1.539902984619141	0.5019876708984375	2.651384033203125	1.289277770996094	0.4410172424316406	2.583029418945312	1.158552787780762	0.2606798095703125	2.577051391601563	1.12120927810669	0.1911330032348633	2.558631225585938	1.117233058929443	0.2185533599853516	2.509194213867187	1.135939796447754	0.1574019088745117	2.955492309570313	1.581206848144531	0.4756072692871094	3.076707641601563	1.565787536621094	0.4246141510009765	3.064216552734375	1.296096542358399	0.3728791046142578	2.844859252929687	1.236859252929688	0.3107593383789062	2.7656748046875	1.219882751464844	0.3336147766113281
123	4.066667000000001	2.88726904296875	1.08660037612915	0.5214537963867187	2.885363525390625	1.264075164794922	0.4981910400390625	2.884485473632813	1.406080337524414	0.481669662475586	2.907654663085937	1.622665344238281	0.4799826354980469	2.872006713867187	1.590721099853516	0.4913449249267578	2.735920532226563	1.545650482177734	0.4950965728759765	2.616601196289063	1.306062316894531	0.4205134124755859	2.531509399414062	1.180167892456055	0.2440992279052734	2.530319946289063	1.158111282348633	0.1702646255493164	2.512118286132813	1.167161697387695	0.2168952407836914	2.449013671875	1.162656929016113	0.142010368347168	2.9361650390625	1.582996795654297	0.4712214660644531	3.058888549804688	1.564718688964844	0.4286648406982422	3.027835815429688	1.302498123168945	0.3692577972412109	2.824962036132812	1.258793937683105	0.2742102355957031	2.746588500976562	1.260197639465332	0.2864395904541016
124	4.1	2.873622314453125	1.086647930145264	0.5202249755859375	2.869010864257812	1.264584487915039	0.4964487304687499	2.86618798828125	1.407245025634766	0.4808394012451171	2.886211181640625	1.624920379638672	0.4809199066162109	2.851006103515625	1.592240386962891	0.4923264617919922	2.714530517578125	1.547211517333984	0.498238021850586	2.586897583007812	1.310985397338867	0.4240488586425781	2.5028134765625	1.227896438598633	0.2232679977416992	2.48817529296875	1.214219924926758	0.1522152252197266	2.48072412109375	1.231523979187012	0.1883222198486328	2.41201416015625	1.227975494384766	0.1266049499511719	2.915337524414062	1.585616638183594	0.4715327758789062	3.0390439453125	1.564637084960937	0.4301553192138672	3.0016953125	1.304636459350586	0.3789907684326172	2.801436401367187	1.276704086303711	0.2757178039550781	2.7177666015625	1.292244186401367	0.283299072265625
125	4.133333	2.839555297851563	1.083730743408203	0.5111203460693359	2.831617309570313	1.261959274291992	0.4830328369140625	2.827777954101562	1.406105819702149	0.4726395568847657	2.855202880859375	1.624636047363281	0.4761711883544922	2.818559936523438	1.592705535888672	0.4866127624511719	2.680010009765625	1.550298583984375	0.489861083984375	2.56851611328125	1.301497726440429	0.4315572204589844	2.508980834960937	1.277731170654297	0.2082408828735351	2.43686962890625	1.269503540039062	0.143254768371582	2.437234375	1.22491561126709	0.1267836608886719	2.433209350585938	1.29917626953125	0.1072006912231445	2.883291137695313	1.584252563476563	0.4666307678222656	3.005599975585938	1.558309356689453	0.4244692077636719	2.960622436523438	1.292749633789062	0.3929551544189454	2.759364501953125	1.269851196289062	0.3010834655761719	2.690351684570312	1.299124893188476	0.3008446655273438
126	4.166667	2.834673095703125	1.085502468109131	0.5082798614501953	2.826667358398438	1.264094528198242	0.4792244110107422	2.8226220703125	1.408715576171875	0.4688307800292969	2.84921240234375	1.628030029296875	0.4722548522949219	2.812502563476563	1.595888916015625	0.4824149322509765	2.673298706054688	1.554265747070313	0.4876809997558594	2.52748974609375	1.322898284912109	0.4246172180175781	2.443634033203125	1.298124664306641	0.2057612380981445	2.369285766601562	1.305514846801758	0.1424651947021484	2.38235546875	1.317586624145508	0.1262611637115479	2.386481689453125	1.322145172119141	0.1003926887512207	2.877623901367187	1.587603942871094	0.463042251586914	3.0006748046875	1.561643829345703	0.4230577392578125	2.969792602539062	1.29336979675293	0.399889892578125	2.765042602539062	1.262306678771973	0.3129908447265625	2.692458618164062	1.30653500366211	0.3056332092285156
127	4.200000000000001	2.82917822265625	1.088932861328125	0.5091467132568359	2.818364990234375	1.26768635559082	0.4799898834228515	2.812193237304688	1.412526504516602	0.4698157196044922	2.838262939453125	1.632474822998047	0.4707646179199219	2.801651000976562	1.6002451171875	0.4815937805175781	2.66211083984375	1.559214660644531	0.4900666809082032	2.511717407226563	1.330645614624023	0.4232320556640625	2.42251953125	1.326756530761719	0.204772331237793	2.343618408203125	1.339074310302734	0.1479739379882812	2.33921826171875	1.362101577758789	0.15175341796875	2.340500366210938	1.355874633789063	0.1165529022216797	2.866767822265625	1.591951080322266	0.4617021179199219	2.990205932617187	1.566046813964844	0.4206480865478516	2.963506103515625	1.299720626831055	0.4078912811279297	2.758463012695312	1.271021293640137	0.3184104766845703	2.686797607421875	1.317954681396484	0.3001093139648437
128	4.233333	2.81525048828125	1.09667077255249	0.499756820678711	2.799881103515625	1.27596208190918	0.4709014587402344	2.790258422851562	1.421319290161133	0.461802719116211	2.8222666015625	1.641354736328125	0.4660085601806641	2.784799072265625	1.609783203125	0.4766516571044922	2.644370849609375	1.569912689208984	0.4859642944335938	2.5038740234375	1.331373489379883	0.431506103515625	2.426198120117188	1.360739151000977	0.2090065460205078	2.338458862304687	1.374471725463867	0.1695016250610352	2.323212280273438	1.407219467163086	0.1808417701721191	2.322162963867187	1.384057113647461	0.140665153503418	2.849679809570312	1.600095489501953	0.4560555877685547	2.971824951171875	1.563809448242187	0.4141649780273438	2.945417724609375	1.29267578125	0.4041794281005859	2.732605712890625	1.287228652954101	0.31434423828125	2.679141479492188	1.329218826293945	0.2823339309692383
129	4.266667	2.802490356445313	1.108625354766846	0.4918692474365234	2.787227172851562	1.288110733032227	0.4639607086181641	2.776892822265625	1.432629989624024	0.4495930633544922	2.818139282226563	1.650388153076172	0.4641076354980469	2.779293212890625	1.620128662109375	0.4730387573242187	2.63718505859375	1.586594329833984	0.4788788299560547	2.52778369140625	1.328922836303711	0.4449659118652344	2.424486450195313	1.395204208374023	0.2416915283203125	2.345685302734375	1.399644454956055	0.1855509796142578	2.309782592773438	1.440058471679687	0.2033088073730469	2.33233740234375	1.417162460327148	0.1610513610839844	2.843853271484375	1.608455749511719	0.4524546203613281	2.968006225585937	1.576725982666016	0.4144158172607422	2.97085986328125	1.292392715454102	0.4010246124267578	2.758665771484375	1.320508880615234	0.3049939880371094	2.718853881835937	1.384877136230469	0.2854296188354492
130	4.300000000000001	2.807497436523438	1.11388064956665	0.4897886962890625	2.790026000976563	1.293003799438476	0.4627884216308594	2.777751586914063	1.436646041870117	0.4463706359863281	2.817560302734375	1.653961761474609	0.4632456207275391	2.779058837890625	1.623443328857422	0.4720244598388672	2.63723388671875	1.589688934326172	0.4795830383300781	2.52540771484375	1.332800979614258	0.4555220794677735	2.43032958984375	1.421027694702148	0.2574551391601563	2.354911987304687	1.442281402587891	0.2009686126708984	2.33259228515625	1.478656982421875	0.2058966751098633	2.347044067382813	1.446971633911133	0.1740266265869141	2.843418090820312	1.612412475585937	0.4509532165527343	2.970346313476563	1.588048950195313	0.4169655456542969	2.985931274414062	1.304512634277344	0.3946964874267578	2.7776240234375	1.345664535522461	0.2861968383789062	2.736191284179688	1.430607864379883	0.2955096588134766
131	4.333333	2.806951171875	1.113977550506592	0.4876166839599609	2.788911499023437	1.293073699951172	0.4586623382568359	2.7764814453125	1.437423858642578	0.4440276641845703	2.816122680664062	1.654920074462891	0.4639539489746094	2.777572021484375	1.624203826904297	0.4723723907470703	2.635151977539063	1.591304962158203	0.477010513305664	2.535285522460938	1.328260513305664	0.4532268524169922	2.436361328125	1.424385833740234	0.2598773193359375	2.35785498046875	1.44736701965332	0.2068361053466797	2.3346279296875	1.489188888549805	0.2082709579467773	2.349139038085937	1.453240188598633	0.1792822036743164	2.84208935546875	1.613479034423828	0.4510131530761718	2.968920532226563	1.589359436035156	0.4150453643798828	2.990929931640625	1.306150772094727	0.3952700653076172	2.781111938476562	1.343930709838867	0.2865632476806641	2.740804321289063	1.430133895874024	0.2884567108154297
132	4.366667	2.816379028320313	1.115168628692627	0.4856499481201172	2.796588012695312	1.29380158996582	0.4597936553955078	2.782537719726562	1.437137893676758	0.444720230102539	2.81698095703125	1.654765106201172	0.4617798004150391	2.7795166015625	1.623306640625	0.4710780029296875	2.638573120117187	1.587773284912109	0.4790079803466797	2.539340454101563	1.325855255126953	0.4600787048339844	2.443838500976563	1.428081893920898	0.2697264099121094	2.365870849609375	1.455695983886719	0.2186744155883789	2.343469360351563	1.503117691040039	0.2225889587402344	2.362058959960938	1.465664138793945	0.1891371536254883	2.843616577148437	1.614057586669922	0.4488918304443359	2.970039672851563	1.595236694335938	0.4107910766601562	3.006573974609375	1.313806564331055	0.3924444732666016	2.789093139648438	1.332299667358398	0.30283740234375	2.7449560546875	1.405367935180664	0.2761734237670899
133	4.4	2.830955932617187	1.115811599731445	0.4847150573730469	2.80876025390625	1.292973892211914	0.4559065093994141	2.793454467773437	1.435916656494141	0.4435544281005859	2.821589477539063	1.652923736572266	0.4667119598388672	2.7847900390625	1.620411926269531	0.4741402587890625	2.644982421875	1.583397216796875	0.4859249572753906	2.551978149414063	1.32033903503418	0.4671012268066406	2.471115234375	1.436660797119141	0.2794398345947265	2.391849487304688	1.465360626220703	0.2314809646606446	2.373477661132812	1.517966064453125	0.2301764373779297	2.38351806640625	1.475278900146484	0.2035729522705078	2.849589721679687	1.613439605712891	0.4536816864013672	2.97643212890625	1.5938642578125	0.4183646545410156	3.043272705078125	1.317030670166015	0.4046642150878906	2.832508911132813	1.353957885742187	0.2996257781982422	2.747218139648437	1.411891891479492	0.2975232086181641
134	4.433333000000001	2.83924755859375	1.114082748413086	0.48289306640625	2.817960571289063	1.291092895507813	0.4539128723144531	2.803565185546875	1.434204971313477	0.4428217926025391	2.831788940429687	1.651274963378906	0.4639876861572266	2.7950361328125	1.618845825195312	0.4717475280761719	2.656563232421875	1.579006744384766	0.4873694763183594	2.560517700195312	1.318054351806641	0.4665959320068359	2.4873076171875	1.443749954223633	0.2821304321289063	2.405350708007813	1.471023864746094	0.2374529571533203	2.394021850585937	1.521615661621094	0.2344404296875	2.398665283203125	1.480709564208984	0.2057471771240234	2.859717163085937	1.611704864501953	0.4512842254638672	2.984990234375	1.587391967773438	0.4146403656005859	3.067463623046875	1.314729080200195	0.4090175476074219	2.861924682617187	1.347971710205078	0.2934215545654297	2.7758271484375	1.398666793823242	0.2805064392089844
135	4.466667000000001	2.845136352539062	1.110787212371826	0.4806957244873047	2.823876586914063	1.287438232421875	0.4542407989501953	2.809431030273437	1.429884063720703	0.4439132537841797	2.839235229492187	1.645971466064453	0.46363623046875	2.802489379882813	1.613939422607422	0.4718524932861328	2.6644296875	1.57598095703125	0.489611328125	2.567154418945313	1.317234161376953	0.4672745056152344	2.495084838867188	1.441789352416992	0.2830714416503907	2.414447875976562	1.471814804077149	0.2391636581420898	2.406538208007813	1.521298065185547	0.2323922119140625	2.406708374023438	1.479776809692383	0.207901123046875	2.866648559570312	1.606337219238281	0.4509425201416015	2.989861083984375	1.579666046142578	0.4120504760742187	3.071197509765625	1.308754165649414	0.4056121368408203	2.866671020507813	1.346379730224609	0.2921544647216797	2.783056396484375	1.3984853515625	0.2791388397216797
136	4.5	2.854039184570313	1.107252983093262	0.4826295776367188	2.836780639648437	1.28500910949707	0.4617931365966797	2.824273071289062	1.427378402709961	0.4499770355224609	2.853605102539063	1.643428924560547	0.4690714263916016	2.816734497070312	1.611437927246094	0.4767293243408203	2.680343017578125	1.568496643066406	0.4938767242431641	2.577273559570313	1.312510330200195	0.4650446929931641	2.503147705078125	1.433162109375	0.2789470672607422	2.42309423828125	1.471726852416992	0.2408774642944336	2.420590454101562	1.514331802368164	0.2355929794311523	2.417120971679688	1.48279573059082	0.2090885696411133	2.881258422851563	1.603777374267578	0.4571539611816406	3.004581298828125	1.5727626953125	0.4204644927978516	3.07933251953125	1.301351318359375	0.4032277374267578	2.875720947265625	1.336999572753906	0.28789990234375	2.787260864257813	1.381333908081054	0.2544326400756836
137	4.533333000000001	2.872073852539063	1.090321277618408	0.4828394012451172	2.852257934570313	1.268165344238281	0.4576869506835938	2.838017333984375	1.411670989990234	0.4471530151367188	2.857363159179688	1.6297998046875	0.4704171295166015	2.822101440429687	1.595698791503906	0.4782690124511719	2.686940307617188	1.549734161376953	0.5012355346679688	2.6014677734375	1.285676788330078	0.4707642669677734	2.524870849609375	1.418267822265625	0.2919895477294921	2.44366259765625	1.449447265625	0.2491776733398438	2.431046142578125	1.493871002197266	0.2529215850830078	2.435160400390625	1.46374983215332	0.2206690139770508	2.886772827148437	1.591549407958984	0.4569210662841797	3.009260864257812	1.563635772705078	0.4119721374511719	3.079128662109375	1.288419769287109	0.3923933258056641	2.870916015625	1.333878890991211	0.2903314819335937	2.78829638671875	1.38227668762207	0.2523135452270508
138	4.566667000000001	2.877449462890625	1.082249305725098	0.4784952239990234	2.859489379882812	1.259261581420899	0.4575073699951172	2.846662353515625	1.401518920898438	0.4480022125244141	2.86635400390625	1.617577911376953	0.4730767059326172	2.831458984375	1.583729187011719	0.4809542541503906	2.697221557617187	1.539041259765625	0.5041746826171876	2.610941528320312	1.278573043823242	0.4673031158447266	2.538969848632813	1.408321624755859	0.2872406921386719	2.45676318359375	1.441333892822266	0.2491732788085937	2.453016479492187	1.479311004638672	0.2493040161132812	2.4492353515625	1.455253067016602	0.2204576950073242	2.89530224609375	1.579741638183594	0.4589292297363281	3.015677001953125	1.553530090332031	0.411047378540039	3.085908447265625	1.279781829833984	0.3918856506347657	2.875950439453125	1.326966812133789	0.2965735626220704	2.789950927734375	1.364803482055664	0.251166000366211
139	4.6	2.88634326171875	1.07412003326416	0.4755984497070312	2.867294311523438	1.250272789001465	0.4543766021728516	2.853779907226563	1.391664825439453	0.4439766387939453	2.873733276367187	1.606639495849609	0.4686699981689453	2.839005859375	1.572964294433594	0.4766444091796875	2.706211791992188	1.526735595703125	0.5022539367675781	2.631407104492188	1.264282333374023	0.4622291412353515	2.547482177734375	1.394374206542969	0.28911767578125	2.467065795898438	1.425989166259766	0.247014663696289	2.459050659179687	1.47611344909668	0.248621711730957	2.454526733398438	1.438954498291016	0.2186658554077148	2.902431274414063	1.568987640380859	0.4545406188964844	3.025635131835938	1.548855895996094	0.4128047943115234	3.092357421875	1.276527008056641	0.3854415588378906	2.883410034179688	1.315250411987305	0.2855827789306641	2.799323974609375	1.367217437744141	0.2721589050292968
140	4.633333	2.889227905273438	1.065466369628906	0.4732939758300782	2.869867797851563	1.240991508483887	0.4537927093505859	2.856114379882813	1.381770355224609	0.4441734619140625	2.87477685546875	1.595737518310547	0.4688911590576172	2.840760131835937	1.561940887451172	0.4776886444091797	2.709230590820312	1.515030120849609	0.5042702026367187	2.638540283203125	1.252224304199219	0.4688141632080078	2.54544677734375	1.373431091308594	0.2954773864746094	2.46648046875	1.409195739746094	0.2549654846191406	2.464358520507813	1.459843994140625	0.2515687866210937	2.453261840820312	1.421897171020508	0.2267063293457031	2.903248413085938	1.558538482666016	0.4539022369384765	3.023541137695313	1.540620147705078	0.4055568542480469	3.095494750976562	1.27075032043457	0.3838681488037109	2.891953002929688	1.304772262573242	0.2739022674560547	2.80328076171875	1.349098983764649	0.2575597915649414
141	4.666667	2.894002075195313	1.05765841293335	0.4678871307373047	2.875109619140625	1.233278816223145	0.44981494140625	2.86184326171875	1.374103652954102	0.4411416320800781	2.882139526367188	1.587514404296875	0.4685514831542968	2.84798583984375	1.553849731445312	0.4771217193603515	2.716892700195312	1.506074584960937	0.5034620056152344	2.637950561523438	1.246173622131348	0.4632175598144531	2.54034765625	1.359869216918945	0.2877832946777343	2.46215869140625	1.393951187133789	0.2439256820678711	2.464298950195313	1.430530807495117	0.2374192886352539	2.4552880859375	1.41527507019043	0.2155357894897461	2.910218505859375	1.550335998535156	0.4528901062011719	3.027350463867188	1.527278625488281	0.4012384033203125	3.101114990234375	1.258723342895508	0.3879461975097657	2.9025703125	1.295313919067383	0.2712759094238281	2.815793701171875	1.342038040161133	0.2549912185668946
142	4.700000000000001	2.896088256835937	1.053338871002197	0.4643875427246094	2.877670288085938	1.228819458007812	0.4468431854248047	2.865450073242187	1.369545501708984	0.4396239776611328	2.88500537109375	1.582930114746094	0.4641221313476562	2.851553588867187	1.549210968017578	0.4742855682373047	2.72217236328125	1.501526443481445	0.5061510925292969	2.647203247070313	1.241414573669434	0.4651938934326172	2.545086669921875	1.350075180053711	0.2900294952392578	2.469445190429687	1.394246383666992	0.2537463226318359	2.465468872070312	1.437821243286133	0.2638493804931641	2.473337280273437	1.41500520324707	0.2133805541992188	2.91270263671875	1.54583984375	0.4478011627197266	3.028591674804687	1.522857284545898	0.3936887512207031	3.092595825195312	1.252372421264648	0.3751693878173828	2.891743408203125	1.287203598022461	0.2626573638916015	2.805692749023438	1.338901062011719	0.2523511962890625
143	4.733333	2.89210595703125	1.04883309173584	0.4616815948486328	2.875291748046875	1.223883628845215	0.4452246246337891	2.863973999023437	1.363731811523437	0.4359453277587891	2.885436157226562	1.575885162353516	0.4621519927978516	2.851667358398437	1.542563751220703	0.4717031097412109	2.722988525390625	1.492565704345703	0.500572265625	2.643200073242188	1.235521736145019	0.4600673065185547	2.541728271484375	1.335857833862305	0.2801249084472656	2.473832641601562	1.390548385620117	0.2424803314208984	2.476587280273438	1.428423583984375	0.2436525421142578	2.46892333984375	1.407480422973633	0.2105629348754883	2.912795776367187	1.538783325195312	0.4458761749267578	3.0267705078125	1.51536360168457	0.3915057373046875	3.078634521484375	1.243802398681641	0.3613189392089844	2.87339013671875	1.285180435180664	0.2619582672119141	2.7913505859375	1.34308821105957	0.2627926788330078
144	4.766667	2.892275024414062	1.048206590652466	0.46243994140625	2.87563720703125	1.223345283508301	0.4462489166259765	2.864400634765625	1.363203903198242	0.4367958526611329	2.886311279296875	1.575540557861328	0.4619681549072265	2.8524638671875	1.5423115234375	0.4716919250488282	2.723710815429687	1.492558822631836	0.5010681762695313	2.645382934570312	1.234709533691406	0.464476806640625	2.543203857421875	1.331168716430664	0.2826068267822265	2.476322509765625	1.386188842773437	0.2432313919067383	2.480808471679688	1.423478149414062	0.2418784790039062	2.470477905273437	1.400507583618164	0.2106998291015625	2.913600952148437	1.538294372558594	0.4458632965087891	3.028001220703125	1.513658981323242	0.3929907989501953	3.07667724609375	1.241059501647949	0.3639154357910156	2.877426513671875	1.281314493815104	0.2574595743815104	2.792221923828125	1.341160400390625	0.2609261779785156
145	4.800000000000001	2.89264990234375	1.047646844863892	0.4620402984619141	2.8761376953125	1.222693496704102	0.445930892944336	2.864973266601563	1.362461730957031	0.4364237060546875	2.88704736328125	1.574699462890625	0.4611906280517578	2.853187744140625	1.541534515380859	0.4709605712890625	2.724546264648438	1.491664031982422	0.5002527465820312	2.647485717773438	1.23353751373291	0.464373291015625	2.54553271484375	1.32894856262207	0.2819920654296875	2.479087890625	1.383756423950195	0.2417711334228516	2.484567749023437	1.420788421630859	0.2402509536743164	2.473425048828125	1.3977060546875	0.2093194427490234	2.9142939453125	1.537425170898437	0.4451734161376953	3.028901489257812	1.512723815917969	0.3927790069580078	3.07782958984375	1.240220672607422	0.3637724761962891	2.878713948567709	1.27748984781901	0.2562451477050781	2.792821899414062	1.335366256713867	0.2580031967163086
146	4.833333	2.89525	1.041651628494263	0.4609463653564453	2.87883935546875	1.216762748718262	0.4456235504150391	2.866617309570312	1.356757614135742	0.435038803100586	2.889072265625	1.569313415527344	0.4580087890625	2.855232666015625	1.536216979980469	0.4682521514892578	2.725618286132812	1.488814361572266	0.4977671508789063	2.655109130859375	1.22819905090332	0.467157699584961	2.55687060546875	1.331937713623047	0.2873834686279297	2.484051391601563	1.375443405151367	0.2439787368774414	2.496280639648438	1.418693145751953	0.2391161041259766	2.47820556640625	1.393446960449219	0.2117460174560547	2.91618408203125	1.531880554199219	0.4421106109619141	3.032353881835937	1.508678955078125	0.3918058166503906	3.077762939453125	1.235752380371094	0.36258935546875	2.875909057617188	1.274340744018555	0.2549434661865234	2.792972045898438	1.330883422851563	0.2539096374511719
147	4.866667	2.895127807617187	1.04171706199646	0.460978530883789	2.878704711914063	1.216831016540527	0.4457439422607422	2.8664658203125	1.356822067260742	0.4351878509521484	2.888963623046875	1.569374755859375	0.4580805358886719	2.855116577148437	1.536290435791015	0.4683291320800781	2.725508544921875	1.488867248535156	0.4977895812988281	2.655219848632813	1.228193756103516	0.4672158813476562	2.557073608398437	1.331774261474609	0.2873133239746094	2.484267333984375	1.37495182800293	0.2435749435424805	2.496271606445313	1.418165496826172	0.2391959991455078	2.478731201171875	1.393051696777344	0.2113469848632812	2.916068481445312	1.531931457519531	0.4422030029296875	3.03226025390625	1.508701675415039	0.3920022583007813	3.077876831054688	1.235755950927734	0.363154296875	2.878331136067709	1.27335043334961	0.2531568806966146	2.79301953125	1.33045051574707	0.2542989273071289
148	4.9	2.898852905273437	1.037992288589478	0.4623875732421875	2.883722778320313	1.21375521850586	0.4465914459228516	2.872640014648438	1.354272506713867	0.4358241882324219	2.895805908203125	1.567434020996094	0.4594349822998047	2.8617177734375	1.534307525634766	0.4695132141113281	2.731183227539062	1.485678283691406	0.4958610229492187	2.65975146484375	1.224740158081055	0.4638827362060547	2.56348828125	1.335124862670898	0.2860472106933594	2.49061376953125	1.370325546264648	0.2359407196044922	2.50368359375	1.413905044555664	0.2305320816040039	2.478560913085937	1.39085498046875	0.2093283767700195	2.92292529296875	1.529824035644531	0.4434981231689453	3.04012548828125	1.507773742675781	0.3936556701660157	3.0849951171875	1.233980903625488	0.3593491058349609	2.880572265625	1.271534301757812	0.2538267059326172	2.796828857421875	1.328081848144531	0.2539028778076172
149	4.933333000000001	2.901464721679687	1.036163787841797	0.4603172760009765	2.886020874023437	1.212197608947754	0.4448712768554687	2.8753720703125	1.353089782714844	0.4365540924072265	2.896855102539063	1.566799926757812	0.4583592376708985	2.863044677734375	1.533483947753906	0.4688275756835937	2.732214599609375	1.485746856689453	0.4959404296875	2.65993017578125	1.224589714050293	0.4631354217529297	2.564036865234375	1.338408508300781	0.286953369140625	2.491139526367188	1.371678085327148	0.2354413146972656	2.49876513671875	1.416709167480469	0.2329406509399414	2.480218994140625	1.394880233764648	0.2088108978271484	2.924262817382813	1.529219055175781	0.4426302185058594	3.04079833984375	1.508117004394531	0.3909579010009766	3.091964111328125	1.23460099029541	0.361024658203125	2.886619384765625	1.273511795043945	0.2576982421875	2.800972534179688	1.327622009277344	0.253510856628418
150	4.966667000000001	2.900189575195313	1.03381177520752	0.4638369903564453	2.887191284179687	1.210423446655273	0.4489220428466797	2.879064575195312	1.351664535522461	0.4426412963867188	2.900974487304687	1.565891235351562	0.4620443420410156	2.86662109375	1.532841003417969	0.4720549468994141	2.734191040039063	1.486021896362305	0.4951344604492187	2.663544799804687	1.224271621704101	0.4606454620361328	2.573596313476562	1.341005081176758	0.2825124359130859	2.496223876953125	1.371427383422851	0.2353398971557617	2.495633422851562	1.402308792114258	0.2348399810791015	2.48347509765625	1.397728286743164	0.2148711318969727	2.928729858398437	1.527898406982422	0.4475947723388672	3.046859008789062	1.508362915039063	0.3976850280761719	3.098385620117187	1.234021858215332	0.3760189361572266	2.90141845703125	1.274178405761719	0.2589721527099609	2.814262451171875	1.325460235595703	0.2535217666625977
151	5	2.89996728515625	1.032662815093994	0.4640382690429687	2.887430053710937	1.209369331359863	0.4491066589355469	2.87990625	1.350920761108398	0.4445504913330078	2.900996215820312	1.565443817138672	0.4628230285644531	2.866848388671875	1.532240020751953	0.4732655181884766	2.734563598632812	1.486147872924805	0.4996065063476562	2.665647338867188	1.224200012207031	0.4564788208007812	2.576664916992188	1.344489608764649	0.280063247680664	2.496678466796875	1.371866744995117	0.235038688659668	2.494275634765625	1.408743667602539	0.2327292556762695	2.484474365234375	1.400824569702148	0.2138263473510742	2.92883447265625	1.527518463134766	0.4483133087158203	3.04680322265625	1.508640121459961	0.397640869140625	3.0989443359375	1.234040885925293	0.3778433837890625	2.901394165039063	1.275810348510742	0.2624002227783203	2.812792846679687	1.325574661254883	0.2546389617919922
152	5.033333000000001	2.902955688476562	1.033198495864868	0.4617565460205078	2.889846069335937	1.210065185546875	0.4469495849609375	2.88174365234375	1.351764831542969	0.4421711730957031	2.9033388671875	1.566438934326172	0.4613166198730468	2.869336547851562	1.53315396118164	0.4721739959716797	2.737299072265625	1.486951034545898	0.5002096557617188	2.6688408203125	1.225024147033691	0.4557754364013672	2.579541870117187	1.347459487915039	0.2806742248535156	2.50073046875	1.375946029663086	0.234294548034668	2.500381469726562	1.417496429443359	0.2312095642089844	2.485593017578125	1.396683807373047	0.2119987106323242	2.930899047851563	1.528532318115234	0.4460916137695312	3.046779418945313	1.506493667602539	0.3930254516601562	3.097999755859375	1.231793975830078	0.3633693084716797	2.890910034179687	1.275506393432617	0.2636189270019531	2.804032958984375	1.328350051879883	0.2550792770385742
153	5.066667000000001	2.906990600585937	1.033160049438477	0.4630422210693359	2.895310913085938	1.209596740722656	0.4487135314941406	2.888156494140625	1.350949920654297	0.4442996673583984	2.908697998046875	1.565165252685547	0.4630129241943359	2.874490478515625	1.531938629150391	0.4728901062011719	2.74228369140625	1.48561572265625	0.4977947082519532	2.668026245117187	1.225377799987793	0.4564070434570313	2.592778198242187	1.347943756103516	0.2756906127929687	2.511941162109375	1.379694808959961	0.2356913528442383	2.513339965820313	1.419837768554688	0.2343690338134766	2.497544189453125	1.402562957763672	0.2201617279052734	2.936745849609375	1.52736459350586	0.448929931640625	3.053576171875	1.50476545715332	0.3996570587158204	3.107012084960938	1.231085571289062	0.3780797729492188	2.906415893554688	1.265800216674805	0.2654911804199219	2.828498413085938	1.332418365478516	0.2681513824462891
154	5.1	2.906950927734375	1.03314093208313	0.46317333984375	2.89526806640625	1.209581451416016	0.4488567199707031	2.888106079101562	1.350934722900391	0.4444247283935547	2.908675415039062	1.56515869140625	0.4630607452392578	2.874459594726563	1.531940093994141	0.4729420623779297	2.742249145507813	1.485606796264648	0.4978156127929687	2.6681591796875	1.225294364929199	0.4565610656738281	2.592943359375	1.347683044433594	0.2757085418701172	2.512130615234375	1.379250534057617	0.2354883804321289	2.51349267578125	1.419374145507812	0.2342768173217774	2.497777954101562	1.402098937988281	0.219909049987793	2.936721069335937	1.527347808837891	0.4489995727539062	3.053564819335937	1.50469889831543	0.3997736358642578	3.10693359375	1.230992782592773	0.3783079528808594	2.906386352539062	1.265730758666992	0.2655872039794922	2.8284658203125	1.332403610229492	0.2680729370117187
155	5.133333	2.907424194335937	1.032787429809571	0.4618330688476563	2.896043334960938	1.209696533203125	0.4466692504882812	2.889900024414063	1.351407165527344	0.443346664428711	2.9111357421875	1.566141479492188	0.4620596618652344	2.877040283203125	1.532849670410156	0.4726116333007813	2.7445498046875	1.486317840576172	0.4978703918457031	2.670615844726562	1.22533952331543	0.456581527709961	2.5879306640625	1.347495849609375	0.278180191040039	2.508478149414063	1.378460754394531	0.2351516647338867	2.512110473632812	1.417393051147461	0.229654052734375	2.496618041992187	1.399483505249024	0.2095602188110351	2.938884033203125	1.528228820800781	0.4472915649414063	3.053776000976563	1.505271438598633	0.3942161407470703	3.10388623046875	1.230977844238281	0.3591142120361328	2.894120727539063	1.269358383178711	0.2626879730224609	2.82413427734375	1.343022384643555	0.2672950744628906
156	5.166667	2.908864013671875	1.032409029006958	0.4593369140625	2.897982299804688	1.208259643554688	0.4444174346923828	2.892034057617188	1.349128341674805	0.4409294128417969	2.913421875	1.562519622802734	0.4587196350097656	2.879451782226563	1.529553253173828	0.4692734680175781	2.74732958984375	1.483971145629883	0.4937465362548828	2.674591430664063	1.223835144042969	0.4571312561035156	2.5914248046875	1.340501510620117	0.2769595642089844	2.513051879882812	1.376417877197265	0.2363309478759766	2.518608032226562	1.413737350463867	0.230089958190918	2.499108154296875	1.393327423095703	0.2142768173217773	2.940987548828125	1.524732482910156	0.4442456359863281	3.056457885742188	1.502408325195312	0.3940370025634766	3.106514404296875	1.229558235168457	0.3602189636230468	2.898269653320312	1.271129669189453	0.2653617401123047	2.82922216796875	1.345172760009766	0.2731400909423828
157	5.200000000000001	2.909309448242187	1.033156732559204	0.4559737243652344	2.898700317382812	1.208940467834473	0.440578369140625	2.892901123046875	1.349774765014648	0.4365124053955078	2.914788818359375	1.563165832519531	0.4531908569335937	2.880738525390625	1.530342590332031	0.4638984069824219	2.748463500976563	1.485321166992188	0.4884690399169922	2.6746572265625	1.225267753601074	0.4532338409423828	2.59218408203125	1.341516250610352	0.2725352783203125	2.514252807617187	1.377312759399414	0.2309589614868164	2.519940795898437	1.415320343017578	0.224584487915039	2.501017456054687	1.394173950195313	0.2080224685668945	2.942267700195313	1.525244445800781	0.4389313507080078	3.057500122070312	1.502987701416016	0.3882231597900391	3.103802856445313	1.229743911743164	0.3530557861328125	2.896449462890625	1.273355514526367	0.2577135238647461	2.83356689453125	1.348784744262695	0.2523614959716797
158	5.233333	2.912125366210938	1.030527317047119	0.460464111328125	2.903922973632812	1.20644913482666	0.4442237243652344	2.900095947265625	1.347350021362305	0.4404488830566406	2.920736328125	1.560952453613281	0.4555176391601563	2.886266723632812	1.528149322509766	0.4651507568359375	2.753571166992187	1.482492538452148	0.4860473785400391	2.666426147460937	1.226173782348633	0.4495653381347656	2.58554541015625	1.337428115844727	0.2649465103149414	2.5079013671875	1.378682601928711	0.2278366317749023	2.510159301757812	1.417373504638672	0.2272976837158203	2.499198364257813	1.39597087097168	0.2027011413574219	2.948963012695312	1.522969299316406	0.4428967132568359	3.070550415039063	1.502936859130859	0.4030140991210938	3.115135498046875	1.229495040893555	0.3670324401855469	2.908588623046875	1.265576843261719	0.2658377227783203	2.854408935546875	1.346506225585938	0.2851888427734375
159	5.266667	2.915749145507812	1.028614221572876	0.4598897399902344	2.904087280273437	1.203565200805664	0.4408335876464844	2.897682006835938	1.343887176513672	0.4354408264160157	2.919419311523438	1.556831787109375	0.4512211456298828	2.884727905273437	1.524283416748047	0.4603507690429687	2.751286743164062	1.481123504638672	0.4784672241210938	2.671654663085937	1.222607238769531	0.4480987701416016	2.600438354492187	1.340663528442383	0.264833755493164	2.522120239257812	1.376297653198242	0.2239176254272461	2.525105712890625	1.419477142333984	0.22206787109375	2.50885888671875	1.38930615234375	0.2026249694824219	2.947478393554688	1.51880419921875	0.4388702545166016	3.06899560546875	1.502937591552734	0.3996593017578125	3.1161220703125	1.230222511291504	0.3676366119384766	2.907827392578125	1.26451692199707	0.27165185546875	2.858097778320313	1.349044082641602	0.2919656677246094
160	5.300000000000001	2.918828125	1.025321630477905	0.4570016632080078	2.907813110351563	1.200847526550293	0.4387700653076172	2.900890747070313	1.341523330688477	0.4304983520507812	2.921573120117188	1.555050628662109	0.4455459442138672	2.887068481445312	1.522289825439453	0.4549134063720703	2.75278955078125	1.480100021362305	0.4716441650390625	2.671113525390625	1.22108878326416	0.4443390502929687	2.597218017578125	1.34699397277832	0.2667461853027344	2.518208862304688	1.375420715332031	0.2212349700927734	2.5183525390625	1.419591491699219	0.2179174118041992	2.510591918945313	1.388102005004883	0.1970637283325195	2.949803344726562	1.517048858642578	0.4332001495361328	3.070757202148438	1.50312043762207	0.3924077758789062	3.1175849609375	1.231919136047363	0.3459371490478516	2.901169799804688	1.272682891845703	0.2716830444335938	2.86679931640625	1.362319320678711	0.3054868774414062
161	5.333333	2.921252075195312	1.022098697662353	0.4556573181152344	2.910975341796875	1.197745513916016	0.437506103515625	2.904537231445313	1.338368423461914	0.4282897644042969	2.926356201171875	1.551923095703125	0.4427694244384766	2.891682983398438	1.519348968505859	0.4522814331054688	2.75709912109375	1.477553070068359	0.4679069519042969	2.673988525390625	1.218924392700195	0.4418478393554688	2.604134643554687	1.345372924804688	0.2627755279541015	2.523313598632813	1.373358947753906	0.2205222778320313	2.52764599609375	1.414199005126953	0.2135967864990234	2.514052124023437	1.387015060424805	0.1939940414428711	2.954381958007812	1.513728088378906	0.4304670867919922	3.075013793945312	1.503165145874023	0.3875998840332031	3.125459350585937	1.232420120239258	0.3407039489746094	2.911709716796875	1.253522801717122	0.2609341888427735	2.88378515625	1.340349670410156	0.2849075012207031
162	5.366667	2.923810791015625	1.020882255554199	0.4560674896240234	2.913387573242187	1.196425277709961	0.4365150909423828	2.906819458007813	1.336965255737305	0.4261302032470703	2.928607055664062	1.550649444580078	0.4407297821044922	2.893841918945313	1.518078140258789	0.4499928131103516	2.758795532226562	1.477788482666016	0.4659490051269531	2.677455810546875	1.218351821899414	0.4401302337646484	2.607111572265625	1.341276916503906	0.2587294464111328	2.5270244140625	1.371924530029297	0.2170027313232422	2.528259033203125	1.419348785400391	0.2114025268554688	2.518230834960938	1.387264053344726	0.1905092315673828	2.956720092773438	1.512408798217773	0.4286412963867188	3.078851806640625	1.503427185058594	0.3898818054199219	3.136252563476563	1.234184211730957	0.3435814056396485	2.924686360677084	1.247265670776367	0.2557757466634115	2.896130126953125	1.328049041748047	0.2765716552734375
163	5.4	2.924640502929687	1.019541706085205	0.4563283386230469	2.915262573242187	1.194997489929199	0.4358934478759766	2.909603149414062	1.33565641784668	0.4258643798828125	2.93088232421875	1.549379791259766	0.440026351928711	2.896070922851562	1.516802520751953	0.4489236450195312	2.760932861328125	1.4771708984375	0.4656565551757813	2.679309814453125	1.217839721679687	0.439243423461914	2.608276733398437	1.340475601196289	0.2579968719482422	2.530723754882812	1.370812133789062	0.211062141418457	2.530727416992187	1.420610656738281	0.2063796844482422	2.52427587890625	1.38422378540039	0.1856679382324219	2.959183227539063	1.511138336181641	0.4284549255371094	3.081817016601562	1.499805267333985	0.3914522247314453	3.1387158203125	1.230873390197754	0.3467170257568359	2.929139322916667	1.245164525349935	0.2537436879475912	2.901911376953125	1.323258605957031	0.2754592971801758
164	5.433333000000001	2.932248168945312	1.017641225814819	0.449847412109375	2.923386474609375	1.193242317199707	0.4287401580810547	2.918191040039062	1.334036422729492	0.4180927581787109	2.938469970703125	1.548163909912109	0.4325870819091797	2.9038330078125	1.515331207275391	0.4416340179443359	2.768335083007813	1.476973907470703	0.4599522857666015	2.68479248046875	1.217706016540527	0.4351187896728516	2.614684326171875	1.340866546630859	0.2536620483398437	2.536741333007813	1.368676040649414	0.2057379455566406	2.53546826171875	1.420258697509766	0.2047252349853516	2.52865234375	1.38387956237793	0.1832289276123047	2.966939208984375	1.510044189453125	0.4207553405761719	3.088421997070313	1.502656478881836	0.3795491180419922	3.1589951171875	1.237327522277832	0.3403747863769531	2.951815104166666	1.250079040527344	0.2397420247395834	2.91368115234375	1.316855804443359	0.2529395751953125
165	5.466667000000001	2.932564819335937	1.017434024810791	0.4498317718505859	2.923650634765625	1.193083160400391	0.4288704071044922	2.918391723632813	1.333874694824219	0.418093017578125	2.938575927734375	1.548046630859375	0.4325123291015625	2.903955200195313	1.515192855834961	0.4415933380126953	2.768459228515625	1.47648486328125	0.459409408569336	2.685568237304688	1.216989784240723	0.432400405883789	2.616578247070312	1.34200309753418	0.2516250610351562	2.53745458984375	1.369391708374023	0.2055379943847656	2.538211303710938	1.417598693847656	0.2049757232666016	2.528273681640625	1.385197494506836	0.1824938049316406	2.967061889648438	1.509934158325195	0.4206711120605469	3.08854443359375	1.502411285400391	0.3793231964111328	3.1593349609375	1.237118339538574	0.3400095062255859	2.952188069661458	1.251909840901693	0.2409090576171875	2.916137939453125	1.318787033081055	0.2538188018798828
166	5.5	2.933506958007812	1.017663431167603	0.4526200103759765	2.923174194335938	1.193376831054688	0.431257568359375	2.916947875976563	1.334459106445312	0.4217947540283203	2.937185424804687	1.54893212890625	0.4350379638671875	2.902540893554687	1.516086334228516	0.4443308410644531	2.766813354492188	1.476797744750977	0.460145492553711	2.68643994140625	1.216082069396973	0.436672607421875	2.615686401367188	1.341328063964844	0.2563866119384766	2.537149536132813	1.370936462402344	0.2105125350952148	2.5369267578125	1.420806991577148	0.2115752868652344	2.528816528320312	1.389547012329102	0.188530387878418	2.965679321289063	1.510722076416016	0.4233760528564453	3.085034912109375	1.499810638427734	0.3794327697753906	3.164403930664062	1.235259986877441	0.3560757446289062	2.962271240234375	1.281646591186523	0.2588216323852539	2.90734912109375	1.344881530761719	0.281461799621582
167	5.533333000000001	2.93430712890625	1.015634651184082	0.4511786193847657	2.92505615234375	1.191774101257324	0.4290630645751953	2.919730590820312	1.333310577392578	0.419599853515625	2.940048706054688	1.548404235839844	0.4320953369140625	2.9052568359375	1.515517471313477	0.4413966369628907	2.769517944335937	1.474316207885742	0.4558065338134766	2.686214477539063	1.213929084777832	0.4308852233886719	2.6154990234375	1.339760650634766	0.2502301559448242	2.536441162109375	1.36928630065918	0.2047976455688477	2.538347778320313	1.418892883300781	0.2046797103881836	2.527547119140625	1.387243225097656	0.181246711730957	2.968655883789062	1.510037124633789	0.4206807556152343	3.088850952148437	1.495613800048828	0.3780787048339844	3.164935424804687	1.229357421875	0.3406127014160156	2.955702718098959	1.275317169189453	0.2512512613932291	2.912342895507813	1.338957962036133	0.2678426742553711
168	5.566667000000001	2.935113037109375	1.011603580474854	0.4471045684814453	2.927294189453125	1.187977096557617	0.4251927642822266	2.923135375976563	1.329775314331055	0.4164331359863281	2.942801025390625	1.545276062011719	0.4295292510986328	2.908133544921875	1.512177169799805	0.4389879302978515	2.77230810546875	1.471842269897461	0.4565032043457031	2.689931274414063	1.211375625610352	0.4278706359863281	2.619187377929688	1.336880996704102	0.2463639221191406	2.53984326171875	1.36338606262207	0.1996630477905273	2.541640502929687	1.41962727355957	0.2004794616699219	2.529610473632813	1.383809997558594	0.1771555480957031	2.97151513671875	1.506982406616211	0.4177575988769531	3.089821655273438	1.490359832763672	0.3726097717285156	3.15874072265625	1.220525947570801	0.3427296447753906	2.958805989583334	1.248945287068685	0.2437260335286458	2.939845703125	1.332360870361328	0.2545094604492187
169	5.6	2.93834765625	1.008044317245483	0.4465549468994141	2.9315	1.185277191162109	0.4256292877197266	2.92735546875	1.327695419311524	0.4151790008544922	2.948212036132813	1.544118530273437	0.4277472534179687	2.9132568359375	1.511054580688477	0.4374666748046875	2.776920654296875	1.470844650268555	0.4563923492431641	2.694611206054687	1.20922762298584	0.4279824981689453	2.614972900390625	1.333995635986328	0.2482658767700195	2.5322138671875	1.355769317626953	0.2044281997680664	2.542722045898437	1.419430938720703	0.201084213256836	2.528506225585938	1.382216033935547	0.1732048950195312	2.976830688476563	1.505486679077148	0.4158973388671875	3.093579223632813	1.485922058105469	0.3683073425292969	3.163041870117187	1.215002639770508	0.3449434814453125	2.964483642578125	1.240265492757161	0.2425740102132161	2.946852294921875	1.321631866455078	0.2503834228515625
170	5.633333	2.938022705078125	1.008414644241333	0.4468342437744141	2.931192626953125	1.185715454101563	0.4260499420166016	2.9270478515625	1.328153213500976	0.4155124969482422	2.948569213867188	1.544576477050781	0.4280720825195312	2.91350390625	1.511612014770508	0.43779931640625	2.776950073242188	1.471880935668945	0.456175796508789	2.694540161132812	1.210229713439941	0.4284584503173828	2.616182739257813	1.33417106628418	0.2475759353637695	2.533015258789063	1.35553645324707	0.2042535781860352	2.546336791992188	1.41600276184082	0.1992756195068359	2.528617553710938	1.38039094543457	0.1721307373046875	2.977078002929687	1.505844009399414	0.4162177734375	3.093862670898438	1.486505706787109	0.3686446228027344	3.163412719726562	1.215617172241211	0.344909912109375	2.965287679036459	1.236864105224609	0.2378025258382161	2.94592041015625	1.318860473632812	0.247095947265625
171	5.666667	2.940222778320313	1.008631419181824	0.444846923828125	2.930960327148438	1.185515480041504	0.4223485565185547	2.925477294921875	1.327760177612305	0.4119200744628906	2.950064819335938	1.543596160888672	0.4254054870605469	2.914590576171875	1.511140701293945	0.4348631896972656	2.777669067382813	1.472802322387695	0.45149853515625	2.697736572265625	1.210818313598633	0.427909439086914	2.616726684570312	1.338444869995117	0.2509991226196289	2.534770263671875	1.352490493774414	0.2038455505371094	2.550498291015625	1.414981170654297	0.2011724243164063	2.53787841796875	1.387397888183594	0.1676253128051758	2.977958740234375	1.504529693603516	0.4135101776123047	3.094419555664063	1.48433464050293	0.3670404663085938	3.168997802734375	1.214847709655762	0.3437391204833984	2.972318440755208	1.22982568359375	0.233847661336263	2.951793579101563	1.311792007446289	0.2432716217041015
172	5.700000000000001	2.943872314453125	1.009188992500305	0.442967041015625	2.934365966796875	1.186872062683106	0.4202498321533203	2.929135131835937	1.329944808959961	0.4115238800048828	2.953741333007812	1.546718414306641	0.4235854644775391	2.91826513671875	1.514149017333984	0.433827392578125	2.781600952148438	1.474392105102539	0.4549183197021485	2.695836059570313	1.213432556152344	0.4220052795410156	2.616745239257813	1.342492111206055	0.2439727783203125	2.53240673828125	1.360504165649414	0.2022622985839844	2.549168334960937	1.421665252685547	0.1960067901611328	2.53410302734375	1.393069152832031	0.164577033996582	2.981666870117188	1.507467407226562	0.4113799438476562	3.098170776367188	1.484011199951172	0.3624933013916016	3.171911499023437	1.212390357971191	0.34831396484375	2.975912272135417	1.226246576944987	0.23634521484375	2.95572998046875	1.30865983581543	0.2425393524169922
173	5.733333	2.96144921875	1.009180046081543	0.4426012420654297	2.949087890625	1.187222900390625	0.4190802307128906	2.9412998046875	1.330454986572266	0.4084502258300781	2.958789306640625	1.548732330322266	0.42148193359375	2.924188842773438	1.51488737487793	0.4314119873046875	2.787357666015625	1.473466384887695	0.4516961059570312	2.705137939453125	1.209571548461914	0.4231490478515625	2.627914916992188	1.338231918334961	0.2428323974609375	2.5424150390625	1.356403671264648	0.2042642440795898	2.558361083984375	1.419104385375977	0.1956370162963867	2.542402587890625	1.389018371582031	0.165352653503418	2.988186157226562	1.510271530151367	0.4092779998779297	3.104498657226562	1.485591323852539	0.3564448699951172	3.187405639648437	1.214145523071289	0.348574462890625	2.994417561848958	1.221117828369141	0.2348809712727865	2.96984228515625	1.305183685302735	0.2372048873901367
174	5.766667	2.964640747070312	1.009239628791809	0.4421453247070313	2.951693603515625	1.187000526428223	0.4159364166259766	2.944081787109375	1.330187149047851	0.4054352264404297	2.960795532226562	1.5485390625	0.4165165557861328	2.926156127929687	1.514700531005859	0.4263510894775391	2.78950146484375	1.473279800415039	0.4477038421630859	2.706474609375	1.20958731842041	0.4208693542480469	2.635267211914063	1.344028579711914	0.2423539047241211	2.549746215820313	1.355076095581055	0.1992781295776367	2.562940063476562	1.420994781494141	0.1942698745727539	2.554613647460938	1.385266906738281	0.1592814483642578	2.990462158203125	1.510070434570312	0.4050617065429688	3.111023315429687	1.492651382446289	0.3560006713867188	3.203641235351562	1.224228569030762	0.3491306915283203	3.011127848307292	1.220209030151367	0.2325033823649089	2.97572607421875	1.299483749389649	0.2287120056152344
175	5.800000000000001	2.964991455078125	1.006258092880249	0.4427324523925781	2.95220751953125	1.183862098693848	0.4159308166503906	2.944641235351562	1.326902191162109	0.4043861694335937	2.961879760742188	1.545254241943359	0.4128793334960937	2.92725	1.511610321044922	0.4233245697021484	2.790248168945312	1.471755126953125	0.444829833984375	2.708321533203125	1.207981994628906	0.4202113952636718	2.636390869140625	1.337254638671875	0.2383499755859375	2.550830932617187	1.353786178588867	0.197223747253418	2.565892944335937	1.417098617553711	0.1930658721923828	2.55291845703125	1.38694889831543	0.1595323181152344	2.991376708984375	1.50661296081543	0.4016664581298828	3.108979248046875	1.485496551513672	0.3487851104736328	3.206077758789062	1.218397064208984	0.3456900634765625	3.010430908203125	1.210208068847656	0.2332032775878906	2.976972412109375	1.291521896362305	0.2283280868530274
176	5.833333	2.964523803710938	1.004187933444977	0.444633544921875	2.951720703125	1.18110905456543	0.4156846618652343	2.94326611328125	1.323674011230469	0.4009717102050782	2.960677734375	1.541653198242187	0.4074585266113281	2.92580810546875	1.508245239257813	0.417521240234375	2.78862158203125	1.470876495361328	0.4394327087402344	2.708027587890625	1.207290748596191	0.4157711181640625	2.636799072265625	1.335789093017578	0.2334311981201172	2.552017822265625	1.351383880615234	0.1909095306396484	2.562335571289062	1.412352020263672	0.1859479598999023	2.554867919921875	1.386174819946289	0.1541263580322266	2.99031494140625	1.502920318603516	0.397301513671875	3.111607421875	1.481099533081055	0.351120132446289	3.205757446289063	1.213774032592773	0.3505432891845703	3.015337320963541	1.209609359741211	0.2368536427815755	2.985685913085938	1.28989315032959	0.2220608444213867
177	5.866667	2.963384643554687	1.009684637069702	0.4414896545410156	2.947679443359375	1.186335441589355	0.4139918670654297	2.9366435546875	1.328572662353516	0.3991627807617187	2.952705200195313	1.546374359130859	0.4050027465820313	2.918254638671875	1.512833633422852	0.4155790863037109	2.782311157226562	1.472031204223633	0.437975814819336	2.707579467773438	1.206606628417969	0.4153535766601563	2.642025024414062	1.342478088378906	0.237817756652832	2.555593872070312	1.356358245849609	0.1959148330688477	2.568052734375	1.415111663818359	0.1833276901245117	2.553061279296875	1.386953079223633	0.1578761367797852	2.9823984375	1.507837875366211	0.3945352020263672	3.1013544921875	1.482104019165039	0.3457223815917969	3.2020048828125	1.217354484558105	0.3489431610107422	2.995237182617188	1.254645401000976	0.2498627853393555	2.944660522460937	1.325704132080078	0.2346947021484375
178	5.9	2.963049560546875	1.009821857452393	0.4408826141357422	2.948322143554687	1.186224388122559	0.4128590087890625	2.937974487304687	1.328302673339844	0.3975770721435547	2.956619750976563	1.545680603027344	0.4019276275634766	2.921794799804688	1.512655578613281	0.4127465515136719	2.786043090820312	1.472177261352539	0.4369338531494141	2.70964697265625	1.207528541564941	0.4109006500244141	2.634931396484375	1.333554916381836	0.2290939559936523	2.551210083007812	1.356193176269531	0.1858701171875	2.5645263671875	1.413389953613281	0.177654899597168	2.5509794921875	1.385755645751953	0.1515491638183594	2.985832885742187	1.506777328491211	0.39170849609375	3.104927734375	1.477487655639648	0.3457211608886719	3.189795166015625	1.208848945617676	0.3589095916748047	2.99231591796875	1.262490303039551	0.252432502746582	2.943583374023437	1.332556671142578	0.2401407928466797
179	5.933333000000001	2.955652954101563	1.003910977363586	0.4403970184326171	2.942815551757812	1.180101570129394	0.4086248168945312	2.93446875	1.322085357666015	0.3920074310302735	2.951199340820312	1.539737396240235	0.3901237030029297	2.916412231445312	1.506770263671875	0.4010353088378906	2.78023828125	1.466754653930664	0.4225438232421875	2.700365844726562	1.202663238525391	0.4019863433837891	2.638915161132813	1.337043426513672	0.2214683456420898	2.554202514648438	1.355928009033203	0.1782427139282227	2.5620078125	1.414561584472656	0.1684617729187012	2.549197021484375	1.383411376953125	0.1467236633300781	2.980953491210937	1.500751159667969	0.3818850555419922	3.102867309570312	1.475106094360352	0.3426011047363281	3.189175903320312	1.205418327331543	0.3461936798095703	2.979757080078125	1.248209609985352	0.247750228881836	2.940527221679687	1.330482879638672	0.2355334625244141
180	5.966667000000001	2.944856689453125	1.004753681182861	0.4351530609130859	2.932234741210937	1.180932624816895	0.4013691864013672	2.924273681640625	1.322436676025391	0.381928451538086	2.942992065429688	1.540283264160156	0.3836169128417969	2.907750366210937	1.507406295776367	0.3936614227294922	2.771387939453125	1.465650604248047	0.4113763580322266	2.68636767578125	1.202983299255371	0.3864557647705078	2.621185302734375	1.340010467529297	0.2081616973876953	2.53872265625	1.362800872802734	0.1629411926269531	2.545070922851563	1.423638290405274	0.1618273658752442	2.53286474609375	1.38910920715332	0.1366735000610352	2.972522705078125	1.501105651855469	0.3750728454589843	3.096813232421875	1.476285690307617	0.3429227447509766	3.13648291015625	1.200006843566895	0.3200675506591797	2.931659912109375	1.25810620880127	0.2254181060791016	2.918139526367187	1.357360656738281	0.226562614440918
181	6	2.928858276367188	1.001268780469895	0.4350734710693359	2.919610961914063	1.17735424041748	0.4001056671142578	2.914436645507812	1.318387023925781	0.3781565704345703	2.936284912109375	1.535921142578125	0.3760586853027343	2.9005625	1.503728805541992	0.3865752716064453	2.76361669921875	1.463825408935547	0.4036506500244141	2.672251342773437	1.203514923095703	0.3807205657958984	2.617515747070312	1.344750381469727	0.2023359375	2.536435546875	1.369609802246094	0.1558719253540039	2.53873486328125	1.430564514160156	0.1625846672058106	2.52640234375	1.392292663574219	0.1341001739501953	2.965254760742187	1.496191497802734	0.3682956848144531	3.0896298828125	1.467921798706055	0.3379321594238281	3.13310888671875	1.191075035095215	0.3156761932373047	2.92816748046875	1.255317611694336	0.2257903594970703	2.914041748046875	1.35464518737793	0.2252788848876953
182	6.033333000000001	2.903362548828125	0.9999958884716034	0.4348054962158203	2.89825634765625	1.1753388671875	0.3975309600830078	2.897418334960938	1.315001541137695	0.3728979949951172	2.919723999023438	1.532044708251953	0.3662350921630859	2.883856323242187	1.500219497680664	0.3766424407958984	2.747840942382813	1.458194595336914	0.3904203643798828	2.643239013671875	1.203748985290527	0.3664093475341796	2.5879853515625	1.345473724365234	0.1898382873535156	2.512286499023437	1.381912200927734	0.1440850830078125	2.502925415039063	1.449569808959961	0.1589467506408691	2.501663940429688	1.402143356323242	0.1258915557861328	2.94863720703125	1.492157791137695	0.3600910491943359	3.07284033203125	1.464620422363281	0.3328446502685547	3.127128784179687	1.189245750427246	0.3077178344726562	2.921518310546875	1.258245330810547	0.2227110900878906	2.906944458007812	1.357047515869141	0.2251278533935547
183	6.066667000000001	2.88101513671875	1.001115092277527	0.4307346038818359	2.872866333007813	1.177078308105469	0.3916215515136718	2.867243408203125	1.317250610351563	0.3600698089599609	2.894380859375	1.534738555908203	0.3471023406982422	2.857680908203125	1.503710586547852	0.3588442993164063	2.719168701171875	1.465370239257813	0.3732548370361328	2.609130249023437	1.20954557800293	0.3565627136230469	2.557648315429687	1.363185455322266	0.1867183532714844	2.481041259765625	1.405027282714844	0.1440836486816406	2.473261596679688	1.4721396484375	0.1600121765136719	2.472392822265625	1.424485885620117	0.1248996047973633	2.9225537109375	1.493954406738281	0.3417190246582031	3.047971435546875	1.468306701660156	0.3095376739501953	3.093712158203125	1.190197387695312	0.2840131225585937	2.885351440429687	1.260149368286133	0.2023975448608398	2.893283813476563	1.360506973266602	0.2170802688598633
184	6.1	2.865140625	1.00465416765213	0.42371484375	2.854841064453125	1.179851905822754	0.3821023559570312	2.847002563476562	1.319650451660156	0.3490274658203125	2.871004516601563	1.537160919189453	0.3297590942382813	2.8351357421875	1.506021514892578	0.3439007110595703	2.697296752929687	1.467028274536133	0.36420166015625	2.569308227539063	1.220301567077637	0.3511028137207031	2.534855712890625	1.384312942504883	0.1871197662353516	2.460812622070312	1.428143920898437	0.1431007385253906	2.460753295898438	1.498656311035156	0.1558901901245117	2.453442260742188	1.448462646484375	0.1250866775512695	2.899475952148437	1.496539505004883	0.3240394592285156	3.020670288085937	1.469130874633789	0.2763962249755859	3.099737548828125	1.198514640808106	0.2626615295410156	2.888332275390626	1.233743682861328	0.1944049835205078	2.8759208984375	1.338702270507812	0.198273796081543
185	6.133333	2.814403930664063	1.017615699768066	0.4135989532470703	2.804265014648437	1.190837715148926	0.3735450439453125	2.794577514648438	1.327330413818359	0.3362271118164062	2.821674072265625	1.541984375	0.3215479278564453	2.785986328125	1.511542236328125	0.3356074523925782	2.64872216796875	1.481037872314453	0.3610982666015625	2.485242919921875	1.261295463562012	0.3304784393310547	2.47970263671875	1.427560455322266	0.1700391082763672	2.419838989257812	1.488490173339844	0.1329820861816406	2.408280883789062	1.548968139648438	0.1394133338928223	2.424970947265625	1.495363357543945	0.1117765350341797	2.848984008789063	1.501557876586914	0.3143590850830078	2.965945556640625	1.4707216796875	0.2639447937011719	3.067391845703125	1.21063143157959	0.2545095977783203	2.855063598632813	1.241461250305176	0.1791499862670898	2.842711791992187	1.340605743408203	0.1672972946166992
186	6.166667	2.742553344726562	1.026336045265198	0.3829024810791016	2.74293994140625	1.198577690124512	0.3504705963134765	2.738134033203125	1.334553985595703	0.3161118774414062	2.77210595703125	1.545411437988281	0.3089434204101562	2.738414672851563	1.515954116821289	0.3270522155761719	2.606782104492187	1.497052734375	0.3718789825439453	2.411517578125	1.316848358154297	0.3183226470947266	2.477875122070313	1.473433685302734	0.1670585174560547	2.42647900390625	1.533898239135742	0.1314652328491211	2.418061157226562	1.624057739257812	0.08624503326416016	2.430709594726562	1.539488220214844	0.1029625930786133	2.795471069335937	1.505106033325195	0.2950651397705079	2.87834130859375	1.461120162963867	0.2058959274291992	2.924192016601562	1.193938056945801	0.1962711639404297	2.7422998046875	1.290477798461914	0.1489612846374512	2.75489453125	1.383681564331055	0.1307119064331055
187	6.200000000000001	2.691324462890625	1.002994815826416	0.37021923828125	2.68345068359375	1.174213287353516	0.3443804931640625	2.677139892578125	1.310875198364258	0.3227664489746094	2.708279907226562	1.519354354858399	0.3069030303955078	2.679301147460937	1.490437362670898	0.3313914489746094	2.564115966796875	1.495396728515625	0.4084640045166016	2.348350708007812	1.355535003662109	0.3317258605957031	2.418777709960938	1.480730880737305	0.1589384460449219	2.415369873046875	1.562151336669922	0.1130633125305176	2.454236572265625	1.640906066894531	0.08865796089172363	2.435243774414062	1.577761749267578	0.1021364860534668	2.728209106445313	1.479315963745117	0.2892819519042969	2.788512329101563	1.440182998657227	0.1836666564941406	2.873757446289062	1.189185836791992	0.1179178047180176	2.677483154296875	1.215862785339355	0.1927780532836914	2.661343505859375	1.286942016601563	0.2364018249511719
188	6.233333	2.64107763671875	0.9969572415351868	0.3313802032470703	2.634173217773437	1.170798614501953	0.3067274627685547	2.626160278320312	1.30905339050293	0.2840136260986328	2.662567260742188	1.519451690673828	0.276958511352539	2.639664672851563	1.48854736328125	0.3061207885742188	2.548189086914062	1.512448364257813	0.4106239013671875	2.313290283203125	1.415796569824219	0.3130401611328125	2.408322998046875	1.519330184936523	0.1336774826049805	2.457818725585938	1.587050598144531	0.08995458984375	2.5229296875	1.652729644775391	0.06798038101196288	2.470079223632812	1.598961669921875	0.06324822616577148	2.675067626953125	1.480584594726563	0.2513452911376953	2.694408569335938	1.438394607543945	0.132302734375	2.633259399414063	1.210353385925293	-0.01314320802688598	2.516924072265625	1.37364111328125	0.04703128719329834	2.549415161132813	1.452680206298828	0.0546053352355957
189	6.266667	2.623872680664062	0.9921405456066131	0.3306048126220703	2.606701049804688	1.168773948669434	0.304895492553711	2.58673486328125	1.308529006958008	0.278076416015625	2.618024291992187	1.524607147216797	0.2768201599121094	2.597760498046875	1.491186706542969	0.3067856750488281	2.516817626953125	1.51504443359375	0.4227067108154297	2.293605834960938	1.422449768066406	0.2851325225830078	2.424884033203125	1.526916900634766	0.1249449691772461	2.478038208007812	1.585610107421875	0.07151362228393554	2.546341430664063	1.651543823242188	0.02164999389648438	2.468621948242188	1.599050231933594	0.03564383888244629	2.629697021484375	1.486375640869141	0.2483704071044922	2.636958984375	1.454868453979492	0.1206889266967773	2.512223388671875	1.247816543579102	-0.02354609680175781	2.43576025390625	1.387849594116211	0.06433061552047729	2.451252319335937	1.40474772644043	0.04351139831542968
190	6.300000000000001	2.55777001953125	0.9654242715835571	0.2961689453125	2.533441528320313	1.138775413513184	0.277702133178711	2.514403930664062	1.277295562744141	0.2631078491210938	2.546734497070313	1.489232528686523	0.2628917694091797	2.530881225585937	1.456164184570313	0.2944950256347656	2.473109130859375	1.480438186645508	0.4187589874267578	2.264732055664062	1.402941696166992	0.2605611877441406	2.403641723632813	1.507793914794922	0.1170617904663086	2.468254760742187	1.562287170410156	0.07492405700683594	2.551167114257813	1.618067321777344	0.04124312210083007	2.468850219726562	1.573546966552734	0.03779810523986817	2.553786743164062	1.451976623535156	0.2321858520507812	2.545347412109375	1.428256652832031	0.1046413116455078	2.347439819335937	1.30060302734375	-0.03894162559509277	2.235898111979167	1.374431396484375	-0.004985519409179684	2.271151977539063	1.403720153808594	0.01908526611328126
191	6.333333	2.505452026367188	0.924158655166626	0.2873382415771484	2.476793334960937	1.098319995880127	0.2687926940917969	2.452248779296875	1.237833442687988	0.2518814697265625	2.495358276367187	1.450545364379883	0.2464744262695313	2.486019409179687	1.417076782226562	0.2809756164550781	2.463067993164063	1.451101623535156	0.4146585083007812	2.231659301757813	1.369665328979492	0.2874178314208984	2.35968359375	1.466583236694336	0.124147834777832	2.436443969726563	1.517180358886719	0.09694107437133789	2.510805786132813	1.585701538085938	0.06712187194824219	2.452199340820313	1.535024322509766	0.07214702606201172	2.4924853515625	1.413317199707031	0.2140908050537109	2.443161499023438	1.396389053344727	0.09378135681152344	2.1919306640625	1.31833576965332	0.02622515439987183	2.185784240722656	1.366883056640625	0.002531482696533208	1.953035888671875	1.262122955322266	-0.1458246612548828
192	6.366667	2.456425415039063	0.9148132972717284	0.2641468200683594	2.43188525390625	1.088611907958984	0.2470758666992187	2.409411010742188	1.227305244445801	0.2324076232910156	2.4545908203125	1.437453308105469	0.2368499450683594	2.443009643554688	1.403363540649414	0.268897216796875	2.418830444335938	1.43285368347168	0.399400863647461	2.206410522460938	1.365100738525391	0.2462007751464844	2.317958577473958	1.43741162109375	0.08852126820882161	2.386020874023437	1.485902145385742	0.08444576644897461	2.473417602539063	1.545725616455078	0.07812661743164062	2.4033427734375	1.50198307800293	0.07372759628295898	2.453209228515625	1.401646881103516	0.2037604064941406	2.405899047851562	1.387954055786133	0.08477753829956056	2.159031494140625	1.310808975219727	-0.01766799890995025	2.029305908203125	1.359592193603516	0.03996485519409179	1.878015380859375	1.275090728759766	-0.1208526611328125
193	6.4	2.427536865234375	0.9137250862121582	0.2575626373291016	2.413694213867188	1.087474033355713	0.2442025604248047	2.394359130859375	1.225159866333008	0.2307293853759766	2.437737426757812	1.43282942199707	0.2411698837280273	2.4260703125	1.398455993652344	0.271457015991211	2.39152734375	1.419360321044922	0.3929666442871094	2.25045166015625	1.289859939575195	0.2366169128417969	2.360049072265625	1.413794830322266	0.0993762969970703	2.433609619140625	1.46429313659668	0.107919319152832	2.498416259765625	1.538383193969727	0.1039238471984863	2.455784912109375	1.496258758544922	0.09572566986083984	2.4369892578125	1.398117599487305	0.2078630905151367	2.39390869140625	1.381438919067383	0.0895128173828125	2.154640258789063	1.335828063964844	-0.04016877269744873	1.988413757324219	1.353733062744141	0.03376967239379883	1.841791381835937	1.286167938232422	-0.1000864562988281
194	6.433333000000001	2.400893798828125	0.8952931632995605	0.2481275634765625	2.385203247070312	1.069752025604248	0.2337104339599609	2.364619262695312	1.207508987426758	0.2169521179199219	2.405042114257812	1.416173187255859	0.2334330978393555	2.3918193359375	1.381054565429688	0.2624443969726563	2.348775146484375	1.401046737670899	0.3809127655029297	2.216335571289063	1.277279067993164	0.2233642730712891	2.358657836914062	1.381410400390625	0.08675047302246094	2.420564208984375	1.443788345336914	0.09376612854003906	2.490359619140625	1.51335612487793	0.0990537109375	2.437852172851563	1.476056213378906	0.08848911666870117	2.4068056640625	1.381884902954102	0.1995214996337891	2.370253051757812	1.365979675292969	0.07858840560913086	2.12747314453125	1.322699081420899	-0.04715982341766357	1.946882568359375	1.31572297668457	0.01274438476562501	1.8165244140625	1.250629867553711	-0.1161313171386719
195	6.466667000000001	2.388486328125	0.8902711410522461	0.2399352722167969	2.370521850585938	1.062948299407959	0.2254952392578125	2.345601806640625	1.198518646240234	0.20679296875	2.378336791992187	1.406697113037109	0.2205960083007812	2.366533813476563	1.371680053710937	0.2496711120605469	2.324999877929688	1.391197418212891	0.3673267669677734	2.197738525390625	1.260630470275879	0.2182522583007812	2.332822998046875	1.365886383056641	0.07611590194702149	2.398181396484375	1.4269794921875	0.07863522338867188	2.464441040039063	1.495156646728516	0.08266320991516113	2.410637573242187	1.462601547241211	0.07903723907470703	2.381214721679688	1.372538558959961	0.187502685546875	2.34526904296875	1.358373641967773	0.06813412094116211	2.103004028320313	1.312931579589844	-0.0530037317276001	1.9235986328125	1.307491546630859	0.008006988525390626	1.794576782226563	1.243410369873047	-0.1226183776855469
196	6.5	2.381435546875	0.8844917449951172	0.2479536437988281	2.3561201171875	1.056110889434815	0.2315459899902344	2.32509130859375	1.190771438598633	0.2124868621826172	2.359893676757812	1.400299850463867	0.2111207733154297	2.352908569335937	1.36642903137207	0.2442266998291016	2.329472412109375	1.394116958618164	0.3737799835205078	2.176485229492187	1.246647583007813	0.2503348846435547	2.269177612304687	1.346999481201172	0.07108583450317382	2.335800659179688	1.409001724243164	0.06767401885986328	2.414479248046875	1.472327911376953	0.04745592880249024	2.353626342773437	1.441769073486328	0.05630364990234375	2.357387084960938	1.364591903686523	0.1787197418212891	2.3023232421875	1.345178115844726	0.06428033447265626	2.044837524414063	1.297347473144531	0.002977572441101074	2.03470751953125	1.337445877075195	0.01219257736206054	1.793371459960938	1.241915954589844	-0.1230064544677734
197	6.533333000000001	2.351755981445312	0.8667652397155762	0.2362652740478516	2.333510620117187	1.038944025039673	0.2211717834472656	2.3038525390625	1.173257110595703	0.2011306610107422	2.337814453125	1.382136367797852	0.2061143035888672	2.331305908203125	1.347305679321289	0.2381769104003906	2.30796533203125	1.366884490966797	0.37093994140625	2.144342163085938	1.229227577209473	0.2334137573242187	2.235242838541667	1.367545633951823	0.07222970581054687	2.307340698242188	1.391440963745117	0.05500389862060547	2.391111938476563	1.450965576171875	0.04392718696594239	2.327268310546875	1.427974838256836	0.04514891815185547	2.335109985351562	1.347607040405273	0.1726256637573242	2.281402587890625	1.334312438964844	0.05683967590332031	2.021849975585937	1.29547135925293	0.004672542572021484	2.023011413574219	1.326555633544922	-0.004067577362060551	1.786105346679687	1.221450836181641	-0.1405397338867188
198	6.566667000000001	2.3378876953125	0.8575332489013672	0.2264097213745117	2.321978393554688	1.029451118469238	0.2106207427978516	2.2944765625	1.163623870849609	0.1894720077514648	2.33048974609375	1.371517242431641	0.19503369140625	2.323323364257813	1.336767196655273	0.2269114837646484	2.294091796875	1.354579742431641	0.3603353271484375	2.12704296875	1.225608421325684	0.2148630676269531	2.213382080078125	1.335504173278808	0.0449189567565918	2.2918916015625	1.385938446044922	0.0507559928894043	2.36324658203125	1.449006500244141	0.02539346313476562	2.295134155273438	1.393622589111328	0.08235279464721679	2.327754028320312	1.337213928222656	0.1615570297241211	2.274041259765625	1.324210830688477	0.04606471633911133	2.015080261230469	1.302277053833008	0.01095913696289063	2.023542907714844	1.324212257385254	-0.01585995101928711	1.781251220703125	1.219598205566406	-0.1532638854980469
199	6.6	2.32858203125	0.8507529067993164	0.2215075225830078	2.315936767578125	1.021976243972778	0.2061459121704102	2.292133056640625	1.156230812072754	0.1858045501708984	2.326186889648437	1.362790634155274	0.1899223175048828	2.319114990234375	1.328404800415039	0.2218025054931641	2.289365600585938	1.348562240600586	0.3537603912353515	2.12055224609375	1.223832641601562	0.2086747207641602	2.212220703125	1.321167739868164	0.04015155029296875	2.288171752929688	1.373535049438477	0.04569067001342773	2.351523803710938	1.437231353759766	0.0155967903137207	2.28296240234375	1.381472183227539	0.08120021438598632	2.323987182617187	1.32858544921875	0.1569335327148438	2.27139990234375	1.318256622314453	0.041534912109375	2.014170532226562	1.300223892211914	0.01181797981262207	2.025144409179688	1.320884613037109	-0.01898425674438476	1.781874755859375	1.218406219482422	-0.1438602600097656
200	6.633333	2.324438842773437	0.8499879913330078	0.2105382461547852	2.321030151367188	1.021773881912232	0.2000709457397461	2.306882690429688	1.156790679931641	0.1834453277587891	2.345777221679687	1.360535858154297	0.2031510543823242	2.332343139648438	1.325784042358398	0.2314389724731445	2.279715209960937	1.346187835693359	0.3543038787841797	2.136463623046875	1.232186157226562	0.1803412704467773	2.281288167317709	1.335254587809245	0.04580652364095052	2.3471142578125	1.371068206787109	0.04395034027099609	2.412169799804687	1.447180465698242	0.05200488662719727	2.326908447265625	1.390845977783203	0.07403884506225586	2.348240600585938	1.327529266357422	0.1689123382568359	2.312637573242188	1.322687133789062	0.04781523895263672	2.072967041015625	1.292815536499023	-0.07544475173950195	1.888724182128906	1.274293212890625	-0.03503867340087891	1.784833984375	1.203212738037109	-0.1566142578125
201	6.666667	2.326124267578125	0.8417925949096681	0.2066971054077149	2.329306274414062	1.013365936279297	0.19644970703125	2.3197587890625	1.14840364074707	0.1787629699707031	2.359611083984375	1.351097564697266	0.1987099838256836	2.344484008789062	1.317026733398437	0.2265470199584961	2.284827514648438	1.338425979614258	0.3445498352050781	2.087677978515625	1.279343953450521	0.2072516784667969	2.234451497395833	1.346912170410156	0.05974158223470052	2.293866821289062	1.356467727661133	0.03969776153564453	2.379465454101562	1.405368301391602	0.04022455596923828	2.313316528320312	1.38604524230957	0.05856365966796875	2.363406616210938	1.3177451171875	0.164932144165039	2.334930541992188	1.314995895385742	0.04218271255493164	2.099340698242187	1.287687591552734	-0.08711778068542481	1.917467346191406	1.284098731994629	-0.04359757995605469	1.795114013671875	1.192190994262695	-0.1602826080322266
202	6.700000000000001	2.326822509765625	0.8392161331176757	0.210802963256836	2.3298955078125	1.010183506011963	0.195889404296875	2.321012329101563	1.144697311401367	0.1752005233764649	2.362947875976563	1.34534700012207	0.2003806915283203	2.347041748046875	1.311123382568359	0.2271081390380859	2.286068725585937	1.332380172729492	0.343972152709961	2.073448974609375	1.255186981201172	0.2097260055541992	2.217696533203125	1.349293477376302	0.05371507771809895	2.268402221679688	1.359490127563477	0.02900218200683594	2.353816650390625	1.40433332824707	0.03159296226501465	2.289034912109375	1.389934921264648	0.05088364791870117	2.366811401367188	1.312780303955078	0.1659883956909179	2.342618774414063	1.312262786865234	0.04301934432983398	2.107100463867187	1.285235977172852	-0.08616338348388672	1.923398681640625	1.28797142791748	-0.04620493698120117	1.795852783203125	1.190395248413086	-0.16139208984375
203	6.733333	2.326741088867188	0.8367553939819335	0.2109551544189453	2.330995239257812	1.008101893424988	0.1966601715087891	2.322608154296875	1.14289680480957	0.1759800262451172	2.36722705078125	1.343369552612305	0.1999685516357422	2.35156396484375	1.309195343017578	0.2272590255737305	2.29426708984375	1.331663101196289	0.3470768737792969	2.081987548828125	1.253103240966797	0.2109545059204102	2.210518880208333	1.347572031656901	0.05038736979166666	2.255441528320312	1.354175079345703	0.01396215438842773	2.337453735351563	1.402442153930664	0.02173544883728027	2.279063720703125	1.387282409667969	0.04483945846557617	2.369978881835937	1.310796737670898	0.1653651123046875	2.343078247070312	1.307496887207031	0.04222239685058594	2.108390747070312	1.282099761962891	-0.08922790908813477	1.931533447265625	1.295368347167969	-0.04616215133666992	1.798953247070312	1.185271575927734	-0.1637602386474609
204	6.766667	2.326758422851563	0.8367500915527344	0.2109775543212891	2.331016845703125	1.008096055984497	0.1966940307617188	2.322634765625	1.142890731811523	0.1760228500366211	2.36726220703125	1.343356597900391	0.2000181503295899	2.351590454101562	1.309186233520508	0.2273046264648438	2.294275512695313	1.331673736572266	0.3471071624755859	2.081992370605469	1.253114929199219	0.2109968032836914	2.210469401041667	1.347526397705078	0.05038937377929687	2.255353393554687	1.354100387573242	0.01393533706665039	2.337376708984375	1.402383651733399	0.02166150856018067	2.279000122070312	1.387233459472656	0.0447829418182373	2.370019653320313	1.310781951904297	0.1654171295166016	2.343135986328125	1.307457244873047	0.04227407836914063	2.10846240234375	1.282023254394531	-0.08919146347045898	1.931529235839844	1.295367431640625	-0.04622687530517579	1.798959228515625	1.185264114379883	-0.1637606964111328
205	6.800000000000001	2.34429541015625	0.8308397674560547	0.2100062561035156	2.344838500976563	1.001206053733826	0.1939644470214844	2.333153442382812	1.134900672912598	0.1722966613769531	2.379087280273438	1.335023406982422	0.1906017684936523	2.365272705078125	1.301373825073242	0.2190196838378906	2.314313110351562	1.326089553833008	0.3397044219970703	2.096297485351562	1.245042083740235	0.21695654296875	2.209214925130208	1.344327809651693	0.04875130208333334	2.260194458007812	1.341195098876953	0.0085898323059082	2.3446650390625	1.381846755981445	0.003501579284667969	2.285098388671875	1.375317474365234	0.03278541660308838	2.379581787109375	1.302042724609375	0.1566343994140625	2.345117431640625	1.295230697631836	0.03684014129638672	2.108085693359375	1.268412574768066	-0.08883823013305664	1.934383239746094	1.283021667480469	-0.04266373825073242	1.796114868164062	1.182787841796875	-0.1594066314697266
206	6.833333	2.354655639648437	0.8261488800048828	0.2108446197509766	2.354790161132812	0.9960062818527222	0.1910700988769531	2.34527294921875	1.129829063415527	0.1687309341430664	2.3931796875	1.329404693603516	0.1886708297729492	2.379731323242187	1.295382339477539	0.2170385818481445	2.332104248046875	1.320197250366211	0.3395444488525391	2.09805859375	1.255101516723633	0.2527694931030273	2.200972330729166	1.35136777750651	0.07525549316406249	2.2382275390625	1.348391098022461	0.03372197723388672	2.32699951171875	1.374962310791016	0.0002173595428466796	2.268294311523437	1.378136291503906	0.03050256443023682	2.392668090820313	1.296960739135742	0.1541653671264648	2.355480712890625	1.293013397216797	0.03464846420288086	2.116941528320313	1.270188819885254	-0.08823264408111572	1.931981567382813	1.281427383422852	-0.04598782348632813	1.79698388671875	1.190766143798828	-0.149037841796875
207	6.866667	2.360659790039063	0.8248038101196289	0.2106137084960938	2.363698974609375	0.9947399580478669	0.1917694625854492	2.357463623046875	1.129301170349121	0.1708370590209961	2.4045517578125	1.328847305297852	0.1901255722045899	2.39117041015625	1.294945465087891	0.2186011581420899	2.341947265625	1.320221069335938	0.3409597930908204	2.107298095703125	1.256433074951172	0.2565290374755859	2.208065836588541	1.352207784016927	0.0782213134765625	2.24466455078125	1.347533706665039	0.03544150543212891	2.33516650390625	1.372508483886719	0.002133711576461792	2.273698974609375	1.378783264160156	0.03446167373657227	2.404242797851563	1.296302322387695	0.1557324905395508	2.36749560546875	1.291391525268555	0.03609226989746094	2.128826049804688	1.271360427856445	-0.08752834701538086	1.942615112304688	1.287037147521973	-0.04245006942749023	1.805028930664063	1.202905181884766	-0.1399619293212891
208	6.9	2.35781005859375	0.8173285446166992	0.2082591094970703	2.366571411132813	0.9882463686466216	0.1894223556518554	2.36458544921875	1.123562866210937	0.1682925186157226	2.416296997070313	1.323294067382812	0.1881979446411133	2.402581176757812	1.289247787475586	0.2169422378540039	2.354977172851562	1.317259140014648	0.3413256378173828	2.1167861328125	1.260608871459961	0.2894948043823242	2.208859537760417	1.355213572184245	0.09972735595703125	2.226492309570312	1.350238861083984	0.05629481506347656	2.317310180664062	1.371143798828125	0.02020053482055664	2.271069458007813	1.371121765136719	0.04114007759094238	2.414803833007813	1.290792419433594	0.1533044815063477	2.3738056640625	1.285389190673828	0.03359339523315429	2.137901123046875	1.271419303894043	-0.09794344520568848	1.963388061523438	1.287234550476074	-0.03890187835693359	1.810062255859375	1.203742340087891	-0.1414459228515625
209	6.933333000000001	2.35776171875	0.8168849945068359	0.2071435241699219	2.371235595703125	0.9868584957122802	0.1876179656982422	2.372697143554688	1.121633819580078	0.1659832611083984	2.42711181640625	1.319743301391602	0.184981948852539	2.413090698242188	1.286184906005859	0.2138463516235352	2.367324951171875	1.315637451171875	0.3386438751220703	2.140519612630209	1.276615254720052	0.284630625406901	2.20568408203125	1.364706848144531	0.119256362915039	2.220236083984375	1.359554473876953	0.08330855178833008	2.303949951171875	1.373688446044922	0.0443478889465332	2.248306762695313	1.385652206420898	0.06103347587585449	2.425015258789062	1.28726774597168	0.1502585678100586	2.385151977539063	1.282838012695313	0.03057961273193359	2.148638427734375	1.274075759887695	-0.09905610656738281	1.971759887695312	1.294041152954102	-0.04495255661010742	1.813269653320313	1.22130436706543	-0.1361535034179688
210	6.966667000000001	2.360257446289062	0.8183570251464843	0.2062834854125977	2.376873291015625	0.9886954655647278	0.1863632965087891	2.379045288085938	1.123528732299805	0.163178825378418	2.439998168945313	1.320561920166015	0.1824015502929687	2.425427490234375	1.287115051269531	0.211484748840332	2.380392211914063	1.312376342773437	0.3380937652587891	2.154136637369791	1.266502166748047	0.3008333028157552	2.212418131510417	1.366608632405599	0.1434499664306641	2.216846923828125	1.365170791625977	0.1065727500915527	2.292532592773437	1.381163208007812	0.05032729148864747	2.242744750976563	1.388853073120117	0.07613601303100585	2.436288452148438	1.288270050048828	0.1473489151000977	2.392212890625	1.28334700012207	0.02816799926757813	2.154914184570313	1.272862258911133	-0.1030213556289673	1.995447998046875	1.303948745727539	-0.04271191024780274	1.822933227539062	1.219303344726562	-0.1413815460205078
211	7	2.369048217773438	0.8246008987426758	0.2136785202026367	2.388194213867187	0.9956707303524017	0.1907177352905273	2.393202026367188	1.131379638671875	0.1653699493408203	2.45462646484375	1.329541473388672	0.1834695739746094	2.439717163085938	1.296194183349609	0.2129963150024414	2.398424438476563	1.32195458984375	0.3409600677490234	2.173531494140625	1.263380310058594	0.31637939453125	2.21981201171875	1.363832977294922	0.1526921946207682	2.209081665039062	1.372753219604492	0.1219779319763184	2.273951293945313	1.407633102416992	0.06813768768310546	2.241365356445312	1.393985107421875	0.08679127502441406	2.45110693359375	1.296775314331055	0.1483639602661133	2.407221313476563	1.29215104675293	0.02784131240844727	2.168902465820312	1.279197616577148	-0.1050343036651611	2.017255554199219	1.304065139770508	-0.04210706329345703	1.830951171875	1.219496994018555	-0.1447153930664062
212	7.033333000000001	2.370550537109375	0.8296797943115235	0.2144706726074219	2.391540893554688	1.001227833747864	0.1919417266845703	2.396545288085937	1.137327682495117	0.1653505554199219	2.464445922851563	1.333742141723633	0.1819104614257813	2.448172485351563	1.301297317504883	0.2117988891601562	2.409306762695312	1.328431137084961	0.341640640258789	2.187932861328125	1.271208709716797	0.3207545064290365	2.234890950520833	1.369857737223307	0.1601543172200521	2.217819702148438	1.379512786865234	0.1348709030151367	2.2700380859375	1.417741485595703	0.07349840927124024	2.241955200195313	1.402733673095703	0.09496161842346192	2.46012353515625	1.30059635925293	0.1469806976318359	2.414666015625	1.299864532470703	0.02628001403808593	2.17833349609375	1.283342880249023	-0.1119227466583252	2.02225830078125	1.30413191986084	-0.0489931869506836	1.838971923828125	1.226789581298828	-0.147073486328125
213	7.066667000000001	2.385140747070313	0.8577217178344727	0.2262309417724609	2.410594604492188	1.028583604812622	0.2027295379638672	2.418158325195312	1.163835037231445	0.1742565307617188	2.487447387695313	1.36102685546875	0.1849652633666992	2.4697744140625	1.329881790161133	0.2156554870605469	2.411017944335938	1.351313842773437	0.3414460296630859	2.203484497070312	1.284029998779297	0.3457645874023437	2.2519931640625	1.386629160563151	0.1613736877441406	2.235433959960937	1.403012924194336	0.147081241607666	2.2801875	1.436829696655273	0.08690815162658691	2.251120483398438	1.429194915771484	0.116687557220459	2.48404638671875	1.326333709716797	0.1512765655517578	2.44060791015625	1.314028457641601	0.03029044342041015	2.2058349609375	1.294087326049805	-0.1115828857421875	2.027736328125	1.326015579223633	-0.05961030578613281	1.863859741210937	1.245129302978516	-0.1333184509277344
214	7.1	2.390305786132813	0.8648527450561523	0.2275343475341797	2.415752319335938	1.037757066726685	0.2042759552001953	2.425565673828125	1.174828750610351	0.1782864685058594	2.497814208984375	1.372588088989258	0.1961637954711914	2.479113525390625	1.340439819335937	0.225908432006836	2.4132080078125	1.359148315429688	0.3494615478515625	2.199599934895833	1.299762369791667	0.3074193929036458	2.247569661458333	1.396152587890625	0.1660827484130859	2.229621337890625	1.415523910522461	0.1499335517883301	2.265034790039063	1.449685409545898	0.08655270385742188	2.244043579101563	1.438360656738281	0.1198169975280762	2.49446630859375	1.338659362792969	0.1610529708862305	2.454415405273437	1.323005508422852	0.03795039749145507	2.217122436523438	1.29151904296875	-0.105716194152832	2.048236022949219	1.339162216186524	-0.04731764221191406	1.872929809570312	1.268369445800781	-0.1313119812011719
215	7.133333	2.419277221679687	0.8876767921447755	0.2401767883300781	2.442920532226562	1.061692001342773	0.2188527069091797	2.455187744140625	1.200093574523926	0.1965288848876953	2.5261279296875	1.398930770874023	0.2141366882324219	2.504271850585938	1.36740299987793	0.2432971343994141	2.428341186523438	1.390098602294922	0.3618628997802734	2.215694661458333	1.296051798502604	0.3257773946126302	2.25079052734375	1.416575012207031	0.1711592102050782	2.22824072265625	1.43107649230957	0.1537861022949219	2.2704912109375	1.447400680541992	0.09374907302856444	2.2284697265625	1.449691299438477	0.110649019241333	2.526313110351563	1.364049758911133	0.1799151306152344	2.494608520507812	1.344934921264648	0.05412128067016601	2.280475830078125	1.276826538085937	-0.1138155307769775	2.134960083007813	1.357596054077149	-0.03028171539306641	1.952054809570313	1.303070404052734	-0.07260834503173828
216	7.166667	2.43925927734375	0.8976948890686035	0.2624199829101563	2.45515283203125	1.073420921325684	0.2434692993164063	2.462612670898437	1.213511909484863	0.2235242614746094	2.518926025390625	1.419729202270508	0.2360872039794922	2.494595581054687	1.388265991210938	0.264037841796875	2.39279931640625	1.407291259765625	0.3581476745605469	2.1602119140625	1.336940933227539	0.2328305816650391	2.310546264648437	1.458557754516602	0.115440315246582	2.387400390625	1.498278381347656	0.08977668762207031	2.4675830078125	1.559230987548828	0.06159039497375488	2.368599609375	1.505309860229492	0.0389795093536377	2.52633837890625	1.382517562866211	0.2050632247924805	2.51714794921875	1.35442350769043	0.07736427688598632	2.295180419921875	1.24865983581543	-0.05788410186767579	2.1646845703125	1.353850021362305	0.01598294830322265	2.100431213378906	1.409210418701172	0.03307436370849609
217	7.200000000000001	2.477316284179688	0.9254374160766602	0.2756275787353516	2.498136352539063	1.103676921844482	0.2623729400634766	2.508069458007812	1.245807723999024	0.2443578796386719	2.561301635742188	1.456448287963867	0.2537991485595703	2.53447607421875	1.425091552734375	0.2810972747802735	2.420872680664063	1.43257829284668	0.3662857360839844	2.19741064453125	1.32153596496582	0.2423005981445313	2.308862060546875	1.462151652018229	0.09979747517903646	2.369879638671875	1.5155625	0.08829447174072266	2.448922119140625	1.576482116699219	0.0777347640991211	2.36706884765625	1.5219482421875	0.04796111679077148	2.572148559570313	1.417731307983398	0.2246520080566406	2.578821166992188	1.378518096923828	0.09801282501220702	2.368837768554688	1.241177238464355	-0.03691938161849975	2.222255004882812	1.35316276550293	0.03993158054351807	2.190248291015625	1.390747207641601	0.07482101631164551
218	7.233333	2.551007934570312	0.9705983343124389	0.3087586517333984	2.552463134765625	1.149008308410644	0.292489273071289	2.550958374023438	1.29170149230957	0.2768641967773438	2.5790537109375	1.508795104980469	0.2660836486816406	2.556496704101562	1.476971878051758	0.296533218383789	2.44917724609375	1.488608261108398	0.3915466613769532	2.261118041992187	1.304601928710938	0.2997117919921875	2.300719360351563	1.453414794921875	0.1238772621154785	2.3437490234375	1.536554870605469	0.1175437850952148	2.400062622070313	1.617647430419922	0.1133048973083496	2.344304565429687	1.545039184570312	0.08459206771850586	2.59400927734375	1.468722732543945	0.2404805145263672	2.628397827148437	1.42475129699707	0.1202703628540039	2.459966674804687	1.222581298828125	0.01422511672973633	2.26856640625	1.346808212280273	0.02185600662231445	2.251936889648437	1.403603729248047	0.0531174533367157
219	7.266667	2.62466162109375	1.008913710594177	0.3258837585449219	2.611866088867187	1.187378540039063	0.3080524291992187	2.600924560546875	1.330994552612305	0.2936293334960938	2.617411987304687	1.549812591552734	0.2751288757324218	2.593471801757812	1.517626556396484	0.3045034942626953	2.482810546875	1.509966262817383	0.3978475341796875	2.313233520507812	1.29347021484375	0.3453423919677734	2.310228881835938	1.421531158447266	0.1482126846313477	2.321253540039062	1.514837661743164	0.12638525390625	2.369981567382812	1.603938629150391	0.09345978164672852	2.326875366210937	1.532468444824219	0.09982487487792968	2.637435791015625	1.509690811157227	0.2533341293334961	2.694997924804687	1.46137158203125	0.143339729309082	2.567435424804688	1.220128524780273	0.05871937370300293	2.356536865234375	1.323444610595703	0.01842143201828003	2.316912963867187	1.381075302124023	0.03256872247159481
220	7.300000000000001	2.65220458984375	1.037471145629883	0.3373080444335937	2.638029907226563	1.214474014282227	0.3124793548583985	2.626128051757813	1.357561920166016	0.2938321228027344	2.644051391601562	1.576799224853516	0.2807763366699219	2.61819580078125	1.544037963867188	0.3077147369384766	2.498023559570313	1.530669372558594	0.3872397613525391	2.353507446289062	1.291402816772461	0.3743743286132812	2.320143676757812	1.408696762084961	0.1731268920898437	2.308974731445312	1.503144454956055	0.1517116394042969	2.312849731445312	1.605211944580078	0.1143887405395508	2.325900268554688	1.529310241699219	0.1164221725463867	2.665406982421875	1.537081970214844	0.2597145385742188	2.738990112304688	1.498452484130859	0.155986572265625	2.658916137695313	1.229498268127442	0.1039316635131836	2.459115356445313	1.352736282348633	0.06371873664855957	2.423929443359375	1.400424118041992	0.07502258110046386
221	7.333333	2.675497924804688	1.06313497543335	0.346797119140625	2.658449340820312	1.241089363098145	0.3166086273193359	2.641625	1.384418869018555	0.2919354858398437	2.665789672851562	1.606041290283203	0.2858018035888672	2.636634643554688	1.572866729736328	0.3093398284912109	2.512032348632813	1.552815704345703	0.3820095672607422	2.380276489257812	1.303506256103516	0.3920286865234375	2.32218408203125	1.40843701171875	0.1862859497070312	2.319117309570313	1.504533828735352	0.1642155609130859	2.315701049804688	1.614666625976563	0.1656643447875977	2.34026220703125	1.524421600341797	0.1490270614624024	2.688222900390625	1.565882659912109	0.2659843444824219	2.777367797851563	1.526898864746094	0.1755287170410156	2.740340454101562	1.243642677307129	0.1518538818359375	2.54900048828125	1.370764251708984	0.09501844406127929	2.494148559570312	1.417028167724609	0.1230040321350098
222	7.366667	2.687506103515625	1.085203342437744	0.3579235382080078	2.672837890625	1.263109741210938	0.3240478668212891	2.657520385742187	1.40586882019043	0.2939033813476563	2.688272094726562	1.627117248535156	0.2939008636474609	2.656483154296875	1.594664642333985	0.3150226287841797	2.52524462890625	1.567479095458984	0.3738374176025391	2.410650634765625	1.312743759155274	0.4147523193359375	2.308166259765625	1.402717803955078	0.218870361328125	2.292256713867188	1.491498321533203	0.1787553558349609	2.286167358398438	1.596728240966797	0.1500535125732422	2.309403564453125	1.510470550537109	0.1468887786865234	2.711058715820313	1.586289581298828	0.2745680694580078	2.814853149414063	1.542987915039062	0.2030666275024414	2.817253662109375	1.257733093261719	0.1796177520751953	2.620389526367187	1.384303634643555	0.1304405517578125	2.573591918945312	1.42822412109375	0.1487185401916504
223	7.4	2.707404174804688	1.099415824890137	0.381640869140625	2.697187744140625	1.27434716796875	0.3432328643798828	2.687040893554688	1.414243682861328	0.3098476867675781	2.70747705078125	1.632721649169922	0.301341552734375	2.674743896484375	1.600532592773438	0.3191108703613281	2.540344848632813	1.572743072509766	0.3624132690429688	2.428322509765625	1.324881683349609	0.4227637939453125	2.327247192382813	1.384312240600586	0.2192786254882813	2.304619995117188	1.474544143676758	0.19950390625	2.283456787109375	1.56187158203125	0.1586471252441406	2.333846557617187	1.495405792236328	0.1851573028564453	2.734323364257812	1.59270703125	0.2883035888671875	2.85232568359375	1.557640319824219	0.2406007614135742	2.883944580078125	1.276411865234375	0.2246060333251953	2.687290649414063	1.391060775756836	0.1571379623413086	2.646550415039062	1.409632568359375	0.179023551940918
224	7.433333000000001	2.762443481445312	1.108283191680908	0.39926171875	2.744585205078125	1.28582600402832	0.3605630187988281	2.728534057617187	1.426176986694336	0.3222266540527344	2.735820434570313	1.648539031982422	0.3098241119384766	2.7040849609375	1.614083953857422	0.3274105377197266	2.570907958984375	1.57406640625	0.3729208221435547	2.450316650390625	1.322319458007812	0.4183962554931641	2.34436767578125	1.368057632446289	0.2110335540771484	2.300156860351563	1.443752105712891	0.220525276184082	2.2886416015625	1.529559906005859	0.1892988739013672	2.3119052734375	1.474630325317383	0.1730481033325195	2.765960327148437	1.609593902587891	0.298314453125	2.886088134765625	1.573966735839844	0.2527188262939453	2.8911162109375	1.286299774169922	0.2361948928833008	2.693462646484375	1.382825393676758	0.145019416809082	2.648048828125	1.417416076660156	0.1480411796569824
225	7.466667000000001	2.784193237304688	1.107504867553711	0.4083853759765625	2.767258178710938	1.284538955688477	0.3760596618652344	2.751953979492187	1.42289501953125	0.3372267456054687	2.7583056640625	1.642948974609375	0.3298507080078125	2.726241088867187	1.608359252929688	0.3449244232177734	2.5945849609375	1.564944549560547	0.3863670196533203	2.477232177734375	1.312349792480469	0.4156280212402343	2.360811645507813	1.366628524780273	0.2210537643432617	2.308394409179687	1.426088043212891	0.2269759140014649	2.306699951171875	1.5131025390625	0.191819953918457	2.3168359375	1.466723205566406	0.1679712219238281	2.788972534179687	1.604868255615234	0.3192145080566406	2.909838500976563	1.570795104980469	0.2785037231445313	2.960204467773438	1.29030924987793	0.2624559936523437	2.75934716796875	1.377232604980469	0.1691410140991211	2.701571044921875	1.431216842651367	0.1776811904907227
226	7.5	2.806431884765625	1.095104682922363	0.4170155639648437	2.790233642578125	1.270931198120117	0.3877950439453125	2.775713989257813	1.408982727050781	0.3521758880615234	2.78097265625	1.627326232910156	0.3502638549804687	2.74873876953125	1.592531890869141	0.3628044586181641	2.617777221679687	1.546364654541016	0.39764599609375	2.500451293945313	1.29595133972168	0.4111000823974609	2.390357177734375	1.357565124511719	0.2170660095214844	2.33406591796875	1.408407043457031	0.225413932800293	2.319458618164063	1.496896011352539	0.2005538864135742	2.332638793945312	1.453298690795898	0.1742203598022461	2.8120654296875	1.589968658447266	0.340367904663086	2.933942016601563	1.559390167236328	0.3077535858154297	2.968305419921875	1.280697052001953	0.2834976959228516	2.779189453125	1.356339813232422	0.1749366302490235	2.720682373046875	1.405613311767578	0.1876248092651367
227	7.533333000000001	2.839599609375	1.071727169036865	0.4295089721679688	2.816546875	1.248497055053711	0.3963799285888672	2.79905419921875	1.390285781860352	0.3737388916015625	2.805401000976563	1.610804840087891	0.3713050231933593	2.772093994140625	1.575752899169922	0.3831027984619141	2.637382446289062	1.527239593505859	0.4081089935302734	2.532717407226563	1.267084365844727	0.4193575897216797	2.433913696289062	1.343695251464844	0.2222938842773438	2.373193481445313	1.390819732666016	0.2218741836547852	2.346589111328125	1.484051513671875	0.2122195816040039	2.366436889648438	1.442538162231445	0.176836067199707	2.837153076171875	1.572986877441406	0.3623774719238281	2.963084716796875	1.547940277099609	0.3255105895996093	3.014824951171875	1.267612869262695	0.3028904876708984	2.801577514648438	1.326534973144531	0.2174724273681641	2.737548828125	1.383840225219727	0.2179690017700195
228	7.566667000000001	2.865348022460938	1.056093437194824	0.4403062133789062	2.839805297851563	1.229775039672852	0.4062017211914062	2.820192260742187	1.36928662109375	0.3845736389160156	2.827572265625	1.586440551757812	0.3882641296386719	2.7941572265625	1.551796722412109	0.3978648834228515	2.6605751953125	1.504417327880859	0.4193804473876953	2.558493896484375	1.248020393371582	0.4142008209228516	2.467428588867187	1.331769546508789	0.2213839874267578	2.415004272460937	1.392555130004883	0.2215699005126953	2.366671142578125	1.450456466674805	0.2380930633544922	2.412279418945313	1.429376327514648	0.1983694686889648	2.859016357421875	1.549271667480469	0.3794954986572265	2.985275268554688	1.529400115966797	0.3481682891845703	3.029187744140625	1.252022422790527	0.3190128479003906	2.82284619140625	1.291666519165039	0.2148679122924805	2.745619873046875	1.359182464599609	0.2029951553344727
229	7.6	2.8820927734375	1.031173143386841	0.4529628601074219	2.857945922851562	1.203040008544922	0.4221791381835938	2.838939819335938	1.340449172973633	0.3992964172363281	2.843476318359375	1.55459716796875	0.3998292541503906	2.81057080078125	1.520190582275391	0.408399658203125	2.679856811523437	1.468899627685547	0.421583740234375	2.573897705078125	1.218752479553223	0.4111771240234375	2.48840625	1.307919677734375	0.2204638061523437	2.442803100585937	1.377992385864258	0.221077262878418	2.403484375	1.45423014831543	0.2391048812866211	2.446744384765625	1.404269638061523	0.1934160461425781	2.875255859375	1.518221954345703	0.3931233673095703	3.001253540039063	1.503494247436524	0.3665112915039063	3.036486694335937	1.229769721984863	0.3371939544677734	2.828991333007813	1.279704818725586	0.255169189453125	2.756702026367187	1.34425309753418	0.2246935653686523
230	7.633333	2.897088134765625	1.006542792320251	0.4671815795898437	2.875212890625	1.180117065429688	0.4381411743164063	2.858175903320312	1.317760803222656	0.4123952941894531	2.862160522460937	1.533196075439453	0.4103979339599609	2.829083374023438	1.498615676879883	0.4192247619628906	2.696731201171875	1.448462173461914	0.4309176940917969	2.595947265625	1.193789505004883	0.4194719848632812	2.510330322265625	1.278765899658203	0.2242913513183594	2.466690307617188	1.353213500976563	0.2250121002197266	2.434296142578125	1.440742034912109	0.245442024230957	2.471910766601563	1.385958206176758	0.1998139190673828	2.894284301757812	1.496594116210938	0.4042864990234375	3.022723388671875	1.487523468017578	0.3832267913818359	3.03770703125	1.211537376403808	0.3475110626220703	2.824996215820312	1.266008544921875	0.2835613098144532	2.746584350585938	1.31230241394043	0.2612015838623047
231	7.666667	2.916811889648438	0.9867859787940979	0.476057846069336	2.899173950195312	1.163897094726563	0.4515938568115234	2.88551416015625	1.304566696166992	0.4309672698974609	2.886072998046875	1.522647033691406	0.4250468139648438	2.852977661132813	1.487249923706055	0.433978042602539	2.717526611328125	1.438890747070313	0.440746826171875	2.617822265625	1.180105583190918	0.430625732421875	2.541318237304687	1.262761108398438	0.228345458984375	2.478686767578125	1.322870330810547	0.2194102935791016	2.445183837890625	1.420331283569336	0.2147803115844726	2.481496215820313	1.370184051513672	0.2066134567260742	2.919308959960937	1.486031768798828	0.4201587982177735	3.0490068359375	1.481492706298828	0.395943359375	3.066482666015625	1.204193145751953	0.3431736297607422	2.847746704101563	1.264854858398437	0.2867288818359375	2.765996215820312	1.303444900512695	0.263605209350586
232	7.700000000000001	2.917299072265625	0.9845442218780518	0.4760464019775391	2.899775146484375	1.160298355102539	0.4514438171386719	2.886079956054687	1.299724487304688	0.4305639953613281	2.889145751953125	1.516155395507812	0.428217788696289	2.855929443359375	1.481256851196289	0.4367003326416016	2.720888305664062	1.434841247558594	0.4426056671142578	2.62021484375	1.178989692687988	0.4251645812988281	2.5430302734375	1.269570091247559	0.2275056304931641	2.483021362304688	1.330406311035156	0.2163778305053711	2.45757373046875	1.429449081420898	0.210749382019043	2.489529418945312	1.374297088623047	0.2080621795654297	2.9216845703125	1.479548812866211	0.4225798492431641	3.049287963867187	1.478050903320312	0.3953479766845703	3.065884643554687	1.203284461975098	0.3401051940917968	2.845292114257813	1.259383491516113	0.2941672210693359	2.766746459960938	1.296933944702148	0.2677292785644531
233	7.733333	2.929368286132813	0.971884313583374	0.4832443237304688	2.915878784179688	1.147255279541016	0.4611781463623047	2.905323486328125	1.286366836547852	0.4411522827148437	2.910023803710938	1.50155728149414	0.4444305572509766	2.876614379882812	1.466898773193359	0.4515148773193359	2.740857177734375	1.425235488891602	0.4490770568847656	2.634789794921875	1.17333975982666	0.4281745758056641	2.578115844726562	1.266073921203613	0.2267168807983398	2.526934326171875	1.33303971862793	0.2210721054077149	2.484828979492187	1.411409973144531	0.2185075759887695	2.529441162109375	1.365955276489258	0.2122043533325195	2.942181884765625	1.465065277099609	0.4383250427246094	3.070310424804688	1.472377243041992	0.4161182861328125	3.073759887695313	1.201513252258301	0.3504054565429687	2.844676432291667	1.183533625284831	0.2973427530924479	2.788787719726562	1.259397689819336	0.2824381256103515
234	7.766667	2.930872314453125	0.9647146348953247	0.485845703125	2.919099609375	1.140012359619141	0.4656514282226563	2.909962646484375	1.279019134521485	0.4479931182861329	2.915843994140625	1.493803909301758	0.4511046905517578	2.882219116210937	1.45941064453125	0.4577530670166016	2.746492919921875	1.419392669677734	0.4526629638671875	2.641926513671875	1.168757301330567	0.4217882080078125	2.583061401367187	1.265593788146973	0.2248106842041016	2.53590234375	1.328457412719727	0.2201959991455078	2.510069702148438	1.416956314086914	0.2160487442016601	2.540312255859375	1.361351348876953	0.2079245223999023	2.947797729492188	1.457181381225586	0.4454905548095703	3.076013793945313	1.459131530761719	0.4245475311279297	3.075703735351563	1.188167457580566	0.364073486328125	2.854742553710937	1.179112922668457	0.2947566070556641	2.797613159179687	1.258388969421387	0.2992438354492187
235	7.800000000000001	2.9339501953125	0.9644144544601441	0.4917078857421875	2.923902954101563	1.14104035949707	0.472509765625	2.916212036132813	1.280917251586914	0.4540983581542969	2.922642700195313	1.497115295410156	0.460501449584961	2.888749877929688	1.462473968505859	0.4667435302734375	2.752672607421875	1.4212509765625	0.4577422332763672	2.644389404296875	1.171174385070801	0.4213978576660157	2.5765390625	1.277726791381836	0.2301188201904297	2.536377807617187	1.341838775634766	0.2266019668579101	2.511824096679688	1.421835052490234	0.2261728820800781	2.541104125976562	1.376634857177734	0.2016572036743164	2.954688720703125	1.460241683959961	0.4542190856933594	3.083541625976562	1.462700302124023	0.4323470611572265	3.088867553710937	1.1885244140625	0.3823797149658203	2.867460286458333	1.148896677652995	0.3361617635091146	2.808394287109375	1.219759696960449	0.296702621459961
236	7.833333	2.939703369140625	0.961505687713623	0.4945947875976562	2.930699951171875	1.138719367980957	0.4741367950439453	2.923794189453125	1.279669906616211	0.4554550933837891	2.934267456054688	1.49659390258789	0.4648484497070312	2.899634033203125	1.462347381591797	0.4706756286621093	2.76323486328125	1.420131271362305	0.4601647491455078	2.651005737304688	1.172006813049316	0.4185202026367187	2.585884521484375	1.286294204711914	0.2293891296386719	2.544460327148437	1.34958413696289	0.2274802932739258	2.51616162109375	1.428244338989258	0.2341173858642578	2.547633911132813	1.382171463012695	0.2100146179199219	2.965721801757812	1.459050796508789	0.4579995574951172	3.09347265625	1.460751907348633	0.4285564270019531	3.11915576171875	1.182130157470703	0.4032613372802735	2.890593505859375	1.150401275634766	0.3585339508056641	2.823468139648437	1.213067115783691	0.3149174041748047
237	7.866667	2.94507958984375	0.9641019496917724	0.4995232238769531	2.936529663085937	1.141608337402344	0.4776177825927734	2.929881591796875	1.283244323730469	0.4609584655761719	2.94251708984375	1.500514236450195	0.4713172302246094	2.907548828125	1.466478759765625	0.4773692474365234	2.77036962890625	1.424814987182617	0.4711963653564453	2.660140625	1.176117042541504	0.4238138580322266	2.589849365234375	1.291574569702148	0.2371770324707031	2.54657861328125	1.350179870605469	0.2351284790039062	2.532359375	1.442691116333008	0.2411931381225586	2.550059814453125	1.388570663452148	0.2167160797119141	2.973614013671875	1.462632659912109	0.4639256591796875	3.102083129882812	1.458027053833008	0.435151123046875	3.11111767578125	1.179383224487305	0.3994845275878907	2.891369466145834	1.137335973103841	0.3465072224934896	2.827906372070313	1.196576843261719	0.308633056640625
238	7.9	2.946700805664062	0.9579739513397216	0.4992862243652344	2.93828271484375	1.135263656616211	0.476634033203125	2.9315146484375	1.27731965637207	0.4625236206054688	2.943000366210938	1.494782302856445	0.4656701812744141	2.908277709960937	1.460782852172851	0.4730270843505859	2.771496948242188	1.41788427734375	0.4686956024169922	2.661094848632812	1.168940521240234	0.4234551544189453	2.592138793945312	1.282664726257324	0.2351634292602539	2.551168334960938	1.344141784667969	0.2291912612915039	2.527456420898437	1.424834594726562	0.2276404647827148	2.553647705078125	1.380206985473633	0.2140844879150391	2.974243286132813	1.456870880126953	0.4593569030761718	3.102711547851563	1.448577270507812	0.4315290069580078	3.106626586914063	1.170513061523438	0.398092056274414	2.880668823242187	1.174789176940918	0.3372151336669922	2.832428100585938	1.244884727478027	0.3358361053466797
239	7.933333000000001	2.947297241210937	0.9599660530090333	0.5015793151855469	2.939229248046875	1.136597358703613	0.4786597747802734	2.933079833984375	1.278186965942383	0.46602880859375	2.947620483398437	1.494608413696289	0.4726321105957031	2.912642822265625	1.46110578918457	0.4798379974365234	2.776372924804687	1.418551055908203	0.4740354766845704	2.665447631835938	1.171724067687988	0.4276468200683594	2.586947875976563	1.285254119873047	0.2433985748291015	2.549234741210937	1.346896789550781	0.236656608581543	2.538452270507813	1.439225570678711	0.2442141647338867	2.555948852539062	1.380706481933594	0.2229503555297851	2.978133422851562	1.456504974365235	0.4653146820068359	3.1058349609375	1.446999465942383	0.4370222778320313	3.108277587890625	1.170818321228027	0.4007074127197265	2.883717529296875	1.184717849731445	0.3422453002929687	2.838821899414063	1.253295043945312	0.3433990631103516
240	7.966667000000001	2.948510375976563	0.9583196907043456	0.5024731750488282	2.9404736328125	1.135047882080078	0.4792068786621094	2.934427612304687	1.276743713378906	0.4664566802978516	2.947552612304687	1.493414428710937	0.4736487731933594	2.91284765625	1.459614242553711	0.481086654663086	2.775692504882812	1.419246017456055	0.4785279693603516	2.662656372070312	1.17138745880127	0.4377408599853516	2.588319091796875	1.282625686645508	0.2499885406494141	2.552177001953125	1.348486129760742	0.2399484558105469	2.537543212890625	1.441452697753906	0.2554704895019531	2.555948486328125	1.381687286376953	0.2283549270629883	2.978281372070312	1.455522033691406	0.4659032440185547	3.106214599609375	1.447089752197266	0.437702651977539	3.115714477539063	1.16991886138916	0.3996578521728515	2.892716796875	1.195692749023437	0.3477361755371093	2.845644897460938	1.262278755187988	0.3519803619384766
241	8	2.94654296875	0.9577776441574097	0.5038322601318359	2.940353149414062	1.134347267150879	0.4813731079101563	2.9358076171875	1.276009231567383	0.4706654205322266	2.949641479492187	1.492098892211914	0.4796122131347657	2.914930541992187	1.458422805786133	0.4869419860839844	2.777924438476562	1.418740051269531	0.4849858093261719	2.663134887695312	1.17174666595459	0.4459251098632813	2.577209350585937	1.274718597412109	0.2578818054199219	2.546521606445312	1.350714859008789	0.2533180541992187	2.537955078125	1.44417529296875	0.2594846572875976	2.556852294921875	1.380586288452148	0.2350509719848633	2.980152709960938	1.454255569458008	0.4713876342773438	3.107746459960937	1.44787825012207	0.4417308654785156	3.120682250976563	1.172526428222656	0.3984251861572266	2.898037353515625	1.195532890319824	0.3468049468994141	2.852791259765625	1.260608840942383	0.3517294006347657
242	8.033333000000001	2.946474731445313	0.9572839193344116	0.5048106842041016	2.942119750976563	1.134117141723633	0.4844366760253906	2.939028930664063	1.275850234985352	0.4742417449951172	2.95414404296875	1.491724655151367	0.4867441558837891	2.919179565429688	1.458136581420898	0.49332275390625	2.781599731445312	1.42081282043457	0.490027084350586	2.66405859375	1.174540832519531	0.4537199096679687	2.583485595703125	1.279278884887695	0.2645808715820313	2.552538696289062	1.352539901733398	0.2578810119628906	2.54290966796875	1.444560592651367	0.2639412384033203	2.561084106445312	1.385372268676758	0.2342340545654297	2.984471801757812	1.453829376220703	0.4780963745117187	3.112389038085937	1.4491767578125	0.4498459625244141	3.1224814453125	1.174159118652344	0.4013047332763672	2.900230102539062	1.194599090576172	0.3478572998046875	2.8563515625	1.259775268554687	0.3524631652832031
243	8.066667000000001	2.950985961914062	0.9591312408447266	0.5066792602539063	2.945891723632813	1.136617141723633	0.4866225433349609	2.942353271484375	1.278936187744141	0.4774464721679688	2.95736376953125	1.495353302001953	0.4932426300048828	2.922470336914063	1.461465362548828	0.4999103698730469	2.784436767578125	1.42365689086914	0.5027485656738281	2.668073486328125	1.176304473876953	0.4612515411376953	2.588864990234375	1.281822265625	0.271009017944336	2.558506469726562	1.353994750976562	0.2619993591308594	2.549364135742188	1.447223220825195	0.2718105850219726	2.566897216796875	1.386101913452148	0.2482654037475586	2.987692749023438	1.457544830322266	0.4834146575927735	3.115026977539062	1.450898941040039	0.4513600158691407	3.129861083984375	1.174761779785156	0.4074161376953125	2.9086923828125	1.196006828308105	0.3492583618164062	2.863971313476562	1.25970622253418	0.3540039367675781
244	8.1	2.952033081054688	0.9601940841674805	0.50783642578125	2.944745361328125	1.137292831420898	0.4895221252441406	2.939500854492187	1.279062393188477	0.4812608795166016	2.955740234375	1.494848770141602	0.4971985168457031	2.920744018554688	1.461233703613281	0.5039390869140625	2.78264794921875	1.425300857543945	0.5074204864501953	2.671012939453125	1.175472724914551	0.4747618865966797	2.59139697265625	1.287200073242187	0.2888510131835937	2.561589111328125	1.350406967163086	0.2746950912475586	2.554464721679688	1.44264973449707	0.2864820327758789	2.56903369140625	1.385665985107422	0.2602434463500977	2.985771240234375	1.456972351074219	0.4872454528808594	3.11348291015625	1.454281295776367	0.456551254272461	3.13513671875	1.17771949005127	0.4128326110839844	2.914957641601562	1.19505933380127	0.3532067565917969	2.863109985351563	1.257997970581055	0.3579690551757813
245	8.133333	2.953236572265625	0.9634801921844482	0.5103928680419922	2.946228393554688	1.141144599914551	0.4943086242675782	2.940966674804687	1.283257186889649	0.4858575592041016	2.959870361328125	1.499382049560547	0.5002474517822266	2.92423046875	1.466219848632812	0.5066421508789063	2.785819946289062	1.430336929321289	0.5101388854980469	2.668357788085937	1.182002899169922	0.4802303314208984	2.594045288085938	1.291214065551758	0.2907626647949219	2.564798828125	1.355658004760742	0.2761468963623047	2.557017700195312	1.446842666625977	0.2846567535400391	2.571773681640625	1.390517364501953	0.264589111328125	2.989626220703125	1.460954086303711	0.4911647491455078	3.118489379882813	1.453674057006836	0.4648075103759766	3.139708129882813	1.176341644287109	0.4225421752929688	2.921468505859375	1.196742897033691	0.3533633575439453	2.869403564453125	1.259041198730469	0.3583656768798828
246	8.166667	2.956853149414063	0.9678092865943909	0.5111519317626954	2.947954956054688	1.145723434448242	0.4940453643798828	2.941138305664063	1.287858505249023	0.4826045837402344	2.961093872070313	1.504103897094727	0.4995771789550781	2.925291259765625	1.470958587646484	0.5058189392089845	2.786839721679688	1.43385905456543	0.5079330291748048	2.672947265625	1.184080085754394	0.4796910400390625	2.586772583007813	1.296090866088867	0.2958597106933594	2.564792602539062	1.364442260742188	0.2749059448242187	2.554736938476562	1.455115707397461	0.28667138671875	2.568605224609375	1.394381271362305	0.2654129028320312	2.990679321289063	1.465591354370117	0.4897931213378906	3.119384765625	1.459623260498047	0.4611233673095703	3.14247021484375	1.183677146911621	0.4125710754394531	2.921875244140625	1.200553611755371	0.3522754974365234	2.87346875	1.262218399047851	0.3590853576660156
247	8.200000000000001	2.958857299804688	0.9686584610939026	0.5127303619384765	2.951997436523437	1.147240600585937	0.4964701690673828	2.94677734375	1.289802886962891	0.4847474517822266	2.96790478515625	1.506503158569336	0.5028339691162109	2.931710693359375	1.473454849243164	0.5085127563476562	2.79251953125	1.437064376831055	0.5075774230957031	2.676863159179687	1.185955383300781	0.4887130279541015	2.57547802734375	1.286007888793945	0.3042445068359375	2.562415771484375	1.369555603027344	0.2895700531005859	2.553335083007813	1.461674758911133	0.2983733367919922	2.564251953125	1.394459091186524	0.276676254272461	2.997467651367188	1.467732940673828	0.4932547149658203	3.12722900390625	1.457505081176758	0.4695262451171875	3.136084838867188	1.180821495056152	0.4189037628173828	2.917224243164062	1.199696464538574	0.353601791381836	2.870520874023438	1.261715766906738	0.3600343017578125
248	8.233333	2.960861938476563	0.969079098701477	0.5123889465332031	2.953036254882813	1.147521224975586	0.4956038818359375	2.947084716796875	1.289895538330078	0.4830997009277344	2.9670302734375	1.506554443359375	0.5022701263427733	2.930963745117188	1.473322982788086	0.5075530090332031	2.791844360351563	1.436653335571289	0.5049526062011719	2.676409912109375	1.185171615600586	0.4891647796630859	2.575474365234375	1.284671264648438	0.3042748718261719	2.561717895507813	1.368603408813477	0.2891234436035156	2.5506396484375	1.461259429931641	0.2994939575195312	2.565569946289062	1.393502899169922	0.2797986907958985	2.996842651367188	1.467973449707031	0.4927292327880859	3.126877319335938	1.460599609375	0.4693350219726563	3.143340454101562	1.183056716918945	0.4228220672607422	2.92561767578125	1.204125984191895	0.35668017578125	2.870921508789062	1.264328620910645	0.3641667938232422
249	8.266667	2.96130078125	0.9692086892127991	0.5129558258056641	2.954082275390625	1.147562614440918	0.4956957702636718	2.948609619140625	1.289872787475586	0.4827562713623047	2.969427856445312	1.506408813476563	0.5014492492675782	2.933182861328125	1.473371795654297	0.5065755310058594	2.793837646484375	1.437832946777344	0.5029902954101563	2.675373901367188	1.187671417236328	0.4875602264404297	2.577305297851562	1.288094573974609	0.3016288757324219	2.565261108398437	1.371787902832031	0.2857121429443359	2.55418505859375	1.464032608032226	0.2977762222290039	2.56853271484375	1.396645523071289	0.2761816253662109	2.999114990234375	1.46767839050293	0.4922246856689453	3.129366088867187	1.460027313232422	0.4705668334960937	3.146044799804687	1.182430603027344	0.4252798919677734	2.929168579101562	1.203768936157227	0.3566541290283203	2.874276733398437	1.263488082885742	0.3636604309082031
250	8.300000000000001	2.968141845703125	0.969595546245575	0.5181691894531251	2.9596328125	1.1477060546875	0.4973433990478515	2.952905395507813	1.289955001831055	0.4830518951416015	2.97121240234375	1.50691845703125	0.5006993560791015	2.935249145507813	1.473497741699219	0.505618408203125	2.796085327148437	1.436922317504883	0.5022296905517578	2.678923461914063	1.185664817810059	0.4908780975341797	2.578996826171875	1.282335403442383	0.3037901916503907	2.56697607421875	1.367431167602539	0.2891088409423828	2.5579892578125	1.461119155883789	0.2981944808959961	2.576662841796875	1.393622314453125	0.2766772766113281	3.001427001953125	1.468446334838867	0.4920332794189454	3.1318681640625	1.461303146362305	0.4710460052490234	3.147239501953125	1.183572387695313	0.423808578491211	2.930107666015625	1.197433082580567	0.3573577728271484	2.875891235351562	1.260108200073242	0.3639376525878906
251	8.333333	2.969292358398437	0.9680821743011474	0.5147157897949219	2.961074096679687	1.146258277893066	0.4951219635009766	2.954734375	1.288298767089844	0.4784750671386719	2.97696435546875	1.504794738769531	0.4974148406982422	2.94075634765625	1.471873580932617	0.5035010070800782	2.801268798828125	1.436493698120117	0.5039378204345704	2.681638427734375	1.186838325500488	0.4894560241699218	2.580785888671875	1.286328125	0.3044170989990235	2.571485473632813	1.370472244262695	0.2874657592773437	2.560693725585938	1.459882064819336	0.2948028411865234	2.577788208007813	1.394583724975586	0.2695636749267578	3.006209716796875	1.465950820922852	0.4871386871337891	3.135313232421875	1.460691665649414	0.4583740844726563	3.152168701171875	1.182803512573242	0.4134813079833984	2.931818725585938	1.197218292236328	0.3543287353515625	2.874837524414063	1.258356437683105	0.361438247680664
252	8.366667	2.971029052734375	0.9695576419830323	0.516167724609375	2.9620224609375	1.147841606140137	0.4944060821533203	2.954920654296875	1.290061401367188	0.4758661956787109	2.975854614257813	1.507081451416016	0.4966423034667968	2.939731323242188	1.473814834594727	0.5024358367919922	2.799737060546875	1.43857942199707	0.5035433044433594	2.680785400390625	1.187920646667481	0.4853984375	2.57610302734375	1.283890380859375	0.2999568328857422	2.566893310546875	1.366978424072266	0.2802113189697266	2.5603583984375	1.461688049316406	0.2892688293457031	2.574242553710937	1.395152954101563	0.264782470703125	3.005444091796875	1.46839469909668	0.4860554504394531	3.135458618164062	1.463115371704101	0.4598590087890625	3.15311328125	1.185003730773926	0.4141050415039063	2.931658203125	1.196928314208984	0.3522542572021484	2.8725048828125	1.257492477416992	0.3598369903564453
253	8.4	2.9698125	0.9699961214065551	0.51581298828125	2.962470703125	1.148530967712402	0.494409439086914	2.9566962890625	1.291059951782227	0.4766479187011718	2.977576171875	1.508419128417969	0.4958936767578125	2.941352661132813	1.475202941894531	0.5015660247802735	2.80143798828125	1.439279144287109	0.5003993530273437	2.681753173828125	1.188655288696289	0.4862135162353516	2.576193237304687	1.282781326293945	0.3002130737304688	2.567276123046875	1.366292678833008	0.2786839752197265	2.559639770507812	1.461630615234375	0.2879724731445312	2.57446630859375	1.395206939697266	0.2657804565429688	3.0072607421875	1.469585998535156	0.4859410095214843	3.13756005859375	1.463619201660156	0.46122265625	3.152947143554687	1.185053245544434	0.4160267639160156	2.931674926757812	1.19683901977539	0.3525116119384766	2.871382934570312	1.257397537231445	0.3596767272949219
254	8.433333000000001	2.97580859375	0.9763762736320496	0.513334487915039	2.969887329101563	1.154795028686523	0.4899297180175781	2.965200927734375	1.297371856689453	0.4711748352050781	2.986222900390625	1.514831665039063	0.4910172119140625	2.949929077148438	1.481611679077148	0.4965107269287109	2.810003295898437	1.445541046142578	0.4939014282226563	2.6911328125	1.194862396240234	0.4740253295898438	2.592065673828125	1.287176025390625	0.2838899383544922	2.585692626953125	1.372295471191406	0.2621466522216797	2.5669638671875	1.464134429931641	0.2750306015014649	2.5859013671875	1.401401641845703	0.2563176422119141	3.015924682617188	1.475963668823242	0.4810482635498047	3.14648193359375	1.470843948364258	0.4575358581542969	3.162183227539062	1.192652374267578	0.4043802032470704	2.940027099609375	1.23200666809082	0.3353616027832031	2.911728393554688	1.319112319946289	0.337040054321289
255	8.466667000000001	2.976499145507812	0.9786557254791259	0.5126466369628906	2.969405395507812	1.156630149841309	0.4857315368652344	2.963643798828125	1.298591812133789	0.461770263671875	2.986160766601563	1.515825332641601	0.4827840728759766	2.949813598632812	1.482745254516602	0.4886547088623047	2.80982666015625	1.446998764038086	0.4891302947998047	2.6960693359375	1.194081092834473	0.4751387634277344	2.595641235351562	1.286289886474609	0.2859437561035156	2.590495239257812	1.368880584716797	0.2606278610229492	2.56992041015625	1.459123748779297	0.2726816024780274	2.589668212890625	1.397243438720703	0.2512844009399414	3.015455810546875	1.476874633789063	0.4720421142578125	3.145654418945313	1.472307312011719	0.4469178314208985	3.169370483398438	1.194518669128418	0.39776904296875	2.945306274414063	1.231210083007813	0.3341483001708985	2.9132021484375	1.317107925415039	0.3354978637695313
256	8.5	2.981074951171875	0.9778726086616516	0.5129437561035156	2.973619018554688	1.155939575195313	0.4856865386962891	2.96763134765625	1.298034896850586	0.4620455169677734	2.989033447265625	1.515909545898438	0.4789571075439453	2.952721923828125	1.482775192260742	0.4851404724121093	2.812834228515625	1.446078201293945	0.4844302978515625	2.706442260742188	1.190236763000488	0.4743823852539062	2.606961547851562	1.282538467407227	0.2845158996582031	2.594865600585937	1.363828063964844	0.2613498992919922	2.579078125	1.456512741088867	0.2692031097412109	2.5957958984375	1.396983337402344	0.2429884796142578	3.018642578125	1.476844833374023	0.469268310546875	3.149444580078125	1.470604293823242	0.4465872802734375	3.169084228515625	1.191408103942871	0.4072759857177735	2.947503295898438	1.232174705505371	0.3363386840820313	2.937981201171875	1.320017608642578	0.3358836822509765
257	8.533333000000001	2.980140258789063	0.9800259087085723	0.5112214050292969	2.974820922851563	1.157601112365723	0.482744369506836	2.970729614257813	1.299617218017578	0.4612426300048828	2.992202392578125	1.516975677490234	0.4782877655029297	2.955983764648438	1.483920654296875	0.48451611328125	2.81691357421875	1.445824264526367	0.4831455535888672	2.6926923828125	1.196720642089844	0.4755639953613281	2.606804931640625	1.283007751464844	0.275727523803711	2.59606298828125	1.367723617553711	0.2564430694580078	2.582892333984375	1.46070735168457	0.2631732788085938	2.596518920898438	1.39928889465332	0.2375162811279297	3.021698974609375	1.47800080871582	0.4685037384033203	3.151435546875	1.472270599365234	0.4425781707763672	3.164752685546875	1.193246864318848	0.3996297454833985	2.94150732421875	1.231314491271973	0.3352221069335938	2.929827392578125	1.317810577392578	0.332133056640625
258	8.566667000000001	2.980563110351563	0.9825600385665894	0.5108543701171875	2.97436767578125	1.159758056640625	0.4814173126220703	2.96959716796875	1.301617477416992	0.4612877502441406	2.987242919921875	1.519299896240234	0.4716522521972656	2.951587280273437	1.485926376342773	0.4787155914306641	2.812987915039062	1.446783172607422	0.4784095916748047	2.700123046875	1.193675415039062	0.4695357055664062	2.611204223632813	1.285312210083008	0.2744476165771484	2.597384033203125	1.366982421875	0.2530669097900391	2.583859619140625	1.459171173095703	0.2590361480712891	2.598069213867188	1.398582168579102	0.2339528961181641	3.017431884765625	1.480608505249023	0.4632444305419922	3.147119018554688	1.47211328125	0.4386691131591797	3.16048095703125	1.192999809265137	0.4005624389648438	2.938263020833334	1.221168604532878	0.3415574137369792	2.925699584960937	1.314338638305664	0.3293000793457032
259	8.6	2.992230712890625	0.9836354990005494	0.5108173828125	2.989262817382812	1.161643005371094	0.4788349914550781	2.98702685546875	1.304032516479492	0.4549294738769531	3.006882690429688	1.522803924560547	0.4705840911865234	2.970172241210937	1.489511016845703	0.4746739196777344	2.8295078125	1.454453369140625	0.4717720947265625	2.720856201171875	1.197948532104492	0.4617295837402344	2.633431030273437	1.291488906860351	0.2657650299072266	2.624550903320312	1.369589965820313	0.2401211776733398	2.623346923828125	1.463829544067383	0.2482491149902344	2.614166625976562	1.407143203735352	0.2164500961303711	3.037256469726563	1.483629043579102	0.463434555053711	3.166701782226562	1.471421920776367	0.4377181091308594	3.231126831054687	1.207165313720703	0.4353623352050782	3.03856005859375	1.243378173828125	0.2949835611979166	3.010289916992187	1.30723161315918	0.3016219940185547
260	8.633333	2.988871948242187	0.9868971526622772	0.5139998931884766	2.98749560546875	1.165302131652832	0.4804159698486328	2.986513061523437	1.308136306762695	0.4568834228515625	3.00201025390625	1.528308074951172	0.4634259338378907	2.965733154296875	1.494398056030274	0.468237533569336	2.825134887695313	1.457132705688477	0.4645093383789062	2.714961303710937	1.198749252319336	0.4587316131591797	2.63644580078125	1.291315628051758	0.2567174987792969	2.630230224609375	1.373082107543945	0.2349665985107422	2.622746704101562	1.465741424560547	0.2469202728271484	2.6279716796875	1.406637344360352	0.2248112258911133	3.0333505859375	1.489382919311523	0.4585806427001953	3.164701416015625	1.480281280517578	0.4374223785400391	3.246641235351563	1.225590187072754	0.4569764709472656	3.128942708333333	1.245090250651042	0.3054727579752604	3.029438232421875	1.28490055847168	0.2912549285888672
261	8.666667	2.97640966796875	0.9852238132953643	0.5133979797363282	2.9768515625	1.163346717834473	0.4788151245117187	2.977524780273438	1.3057080078125	0.4533469085693359	2.995725708007813	1.525563873291016	0.4565018463134766	2.95913623046875	1.492220153808594	0.4623175506591797	2.818014038085938	1.457348709106445	0.4641491851806641	2.710801513671875	1.198402961730957	0.4492866058349609	2.633535766601562	1.298692733764649	0.2511573486328125	2.634098754882813	1.377100448608398	0.226779426574707	2.627624877929688	1.465703979492188	0.2409081192016602	2.63139208984375	1.40869221496582	0.2205693054199219	3.026515991210937	1.486204986572266	0.4517687072753906	3.157424194335937	1.474916610717774	0.4280744934082031	3.232192138671875	1.211860404968262	0.4414986877441406	3.074272338867187	1.258536575317383	0.2898278198242188	3.011989135742188	1.335222839355469	0.3055403747558594
262	8.700000000000001	2.953724609375	0.9838864240646362	0.5108643646240234	2.956767211914062	1.162517799377441	0.4777366943359375	2.960003295898438	1.304785873413086	0.4516915588378906	2.983646362304687	1.524463775634766	0.4509797515869141	2.946284545898437	1.492101913452148	0.4577757873535157	2.80566455078125	1.454399398803711	0.4587775878906249	2.697229614257813	1.195170272827148	0.4436151275634765	2.62666748046875	1.304799896240234	0.2476317138671875	2.6231669921875	1.379712310791016	0.2285104598999023	2.623639892578125	1.46573095703125	0.2374760131835937	2.626804077148437	1.413913330078125	0.2239588088989258	3.01343603515625	1.484210754394531	0.4465453033447265	3.143156494140625	1.466200012207031	0.4190613098144531	3.226583251953125	1.19995100402832	0.4295165710449219	3.088858072916667	1.23920627339681	0.2741803385416667	3.00270703125	1.302574356079102	0.2757931213378906
263	8.733333	2.935164428710937	0.9830948832035065	0.5078313140869141	2.937477783203125	1.160629234313965	0.4688034515380859	2.939995361328125	1.302680191040039	0.4397716522216797	2.971802001953125	1.521377655029297	0.4328390502929688	2.933392822265625	1.49059065246582	0.4411328582763672	2.791703857421875	1.456893478393555	0.4416965942382812	2.671385986328125	1.202988662719727	0.4360840301513672	2.601835571289063	1.308758575439453	0.2371701965332031	2.599474243164063	1.382606170654297	0.2130595626831055	2.578625610351562	1.472835525512695	0.2240107498168945	2.611126098632813	1.41478532409668	0.2156830749511719	2.999976440429688	1.479918441772461	0.4289606628417969	3.127023071289062	1.453504180908203	0.3967761688232422	3.201763793945313	1.186216102600098	0.4163605041503906	3.017507568359375	1.235680023193359	0.3068218841552734	2.9724697265625	1.306197326660156	0.2843267059326172
264	8.766667	2.90501806640625	0.9865074863433838	0.5011451416015625	2.908721313476563	1.162657470703125	0.4616384887695313	2.912252319335938	1.303148239135742	0.4297016754150391	2.94125146484375	1.52057894897461	0.4187125396728516	2.903838012695313	1.489709228515625	0.4290436248779297	2.76340283203125	1.455922592163086	0.437109619140625	2.63052001953125	1.209794624328613	0.4319241638183594	2.557166625976563	1.32211083984375	0.2395717163085938	2.554554931640625	1.404776947021484	0.2086911697387695	2.541806030273437	1.503282012939453	0.2055805587768555	2.572363403320312	1.430374206542969	0.1981470947265625	2.96944873046875	1.4796484375	0.4141076965332031	3.093395629882813	1.456442947387695	0.3728338775634765	3.17284228515625	1.189816787719727	0.3807749938964844	2.984817138671875	1.226675216674805	0.2768232727050781	2.956873046875	1.32069758605957	0.2775390548706055
265	8.800000000000001	2.8673388671875	0.9898316287398339	0.4908039245605469	2.870215942382813	1.162766143798828	0.4478552093505859	2.872790771484375	1.301066619873047	0.4143123016357422	2.9064521484375	1.514974548339844	0.3993259887695313	2.869092895507813	1.48560757446289	0.4112086791992188	2.73077001953125	1.452074127197266	0.4245635223388672	2.5610673828125	1.235679512023926	0.4364625701904297	2.515939086914063	1.349401336669922	0.240727912902832	2.509898803710938	1.436490997314453	0.2032074813842774	2.475138671875	1.531879913330078	0.1678334732055664	2.534505493164063	1.462993408203125	0.1893733520507813	2.933124267578125	1.473724548339844	0.3944513702392578	3.052717163085937	1.445363006591797	0.3493762817382812	3.132889526367188	1.179051963806152	0.3570726470947266	2.931047281901042	1.207917973836263	0.2691117655436198	2.93885791015625	1.297293273925781	0.2477604598999024
266	8.833333	2.824289428710938	0.9928212900161744	0.4711575012207031	2.8207041015625	1.166543533325195	0.4284435119628907	2.817649169921875	1.305783828735352	0.3947262115478516	2.848518798828125	1.521352416992187	0.3875854949951172	2.811574584960938	1.490935165405273	0.3989817352294922	2.6715888671875	1.469479034423828	0.4210397491455078	2.487574951171875	1.26356330871582	0.4156244201660156	2.4591279296875	1.402825408935547	0.2329037017822266	2.477211547851563	1.485247985839844	0.188639533996582	2.47166015625	1.567376800537109	0.1281063461303711	2.474160766601563	1.518867401123047	0.1730584030151367	2.87573779296875	1.480532135009766	0.3806090698242188	2.997285034179687	1.457159973144531	0.3344387359619141	3.102968017578125	1.196243705749512	0.3524017944335938	2.918948567708334	1.188615188598633	0.2206603037516276	2.910949340820312	1.27697445678711	0.208701774597168
267	8.866667	2.777878173828125	1.006691504716873	0.4580476989746094	2.767688232421875	1.180309669494629	0.4197383728027344	2.759842895507813	1.319555587768555	0.3902254638671875	2.793870483398438	1.53393423461914	0.3810578460693359	2.757376586914063	1.504229904174805	0.3948822784423828	2.618421142578125	1.502635299682617	0.4276051025390625	2.409580444335937	1.324979507446289	0.3979284973144531	2.413622802734375	1.467749237060547	0.2167486724853516	2.431820678710937	1.554298797607422	0.1806677322387695	2.448856201171875	1.653835479736328	0.1458447113037109	2.449148559570312	1.588259948730469	0.1591867599487305	2.8197294921875	1.492786071777344	0.3722757263183594	2.929287719726562	1.466098770141602	0.3055364074707031	3.040381103515625	1.20847501373291	0.2932431030273437	2.857108642578125	1.282454315185547	0.1782498016357422	2.83462353515625	1.373864822387695	0.22064794921875
268	8.9	2.701873046875	1.004107754230499	0.435585433959961	2.695450439453125	1.177301689147949	0.3963353271484375	2.693553344726562	1.317258712768555	0.3705594329833984	2.725425048828125	1.530841186523437	0.3581836395263672	2.69301318359375	1.500996429443359	0.3782843627929687	2.564195434570312	1.520489868164062	0.4307323608398438	2.337716064453125	1.382374404907226	0.3737268981933594	2.38601904296875	1.521884872436523	0.1986890182495117	2.42407568359375	1.600316375732422	0.1599494705200195	2.454155639648437	1.700532562255859	0.1347997741699219	2.459136352539063	1.620152099609375	0.153190315246582	2.748293701171875	1.490083389282227	0.3439840850830078	2.831381469726562	1.451382202148437	0.2504044647216797	2.86158349609375	1.173189552307129	0.2291422119140625	2.708386474609375	1.317479766845703	0.2027103271484375	2.75367822265625	1.403641357421875	0.2206969223022461
269	8.933333000000001	2.6258994140625	0.9706208782792091	0.4067886657714844	2.618368774414062	1.144306732177734	0.3748516540527344	2.615757690429688	1.284252944946289	0.354251235961914	2.6574228515625	1.495669143676758	0.3551580047607422	2.632473022460938	1.464488296508789	0.382935317993164	2.532220336914063	1.49735710144043	0.4777003173828125	2.297987182617187	1.402585464477539	0.3722369232177735	2.384939697265625	1.525662048339844	0.1996513748168945	2.4496826171875	1.577321044921875	0.1553161468505859	2.50094970703125	1.663353881835937	0.1307870178222656	2.47092138671875	1.597032165527344	0.1464427604675293	2.670210571289062	1.456662307739258	0.3283724517822266	2.70385498046875	1.418687469482422	0.2081557693481445	2.695109741210937	1.164308769226074	0.1077708740234375	2.57846923828125	1.206963794708252	0.2491572799682617	2.604216552734375	1.284008903503418	0.2659811096191406
270	8.966667000000001	2.57909423828125	0.9690861423015595	0.3689470520019531	2.562734375	1.143825942993164	0.3383191680908203	2.552381591796875	1.284384994506836	0.3165691528320312	2.597677734375	1.496107620239258	0.3247846069335938	2.575296508789062	1.463310302734375	0.3535399169921875	2.487096923828125	1.495229949951172	0.4603079376220703	2.253588134765625	1.421086227416992	0.3350035552978516	2.383684936523438	1.535435394287109	0.1810846633911133	2.458742431640625	1.584806518554688	0.1497677383422852	2.532778930664063	1.652889404296875	0.1148494415283203	2.477214721679688	1.611884216308594	0.1205862693786621	2.606829956054687	1.458520904541015	0.2944039916992188	2.628692749023438	1.436432876586914	0.1674790954589844	2.505534301757812	1.229087684631348	0.02997248649597168	2.411638061523437	1.348714767456055	0.1223536720275879	2.462612182617187	1.434418014526367	0.1290810737609863
271	9	2.530182006835938	0.9288279457092286	0.3484246063232422	2.506945434570313	1.105004867553711	0.3201195373535156	2.49306396484375	1.247203346252441	0.3015769958496094	2.548028442382813	1.45926171875	0.3060264434814453	2.531335815429688	1.425854522705078	0.3384966430664063	2.4701943359375	1.452743942260742	0.4649951782226562	2.233559895833333	1.362538716634115	0.435569091796875	2.378005696614583	1.449137634277344	0.2811760864257812	2.425343383789063	1.443984512329102	0.2676831970214844	2.488873901367187	1.412112884521484	0.2400629730224609	2.43872802734375	1.42273291015625	0.2513922729492187	2.548507934570313	1.422071594238281	0.2727382507324219	2.521296264648438	1.403007217407227	0.1442262191772461	2.30728271484375	1.276935165405273	0.01362820243835449	2.21102197265625	1.394808685302734	0.10149289727211	2.273026733398437	1.452852111816406	0.08754306602478028
272	9.033333000000001	2.624984130859375	1.000226810455322	0.1695770487785339	2.577304443359375	1.170927696228028	0.172250120639801	2.548390258789063	1.310806663513184	0.1711553220748901	2.591030883789062	1.524370635986328	0.1615224761962891	2.594626708984375	1.48857682800293	0.1926425876617431	2.626852172851563	1.509587249755859	0.3227511138916015	2.411517211914063	1.349676666259766	0.3841081390380859	2.432684244791667	1.335215260823568	0.3066068318684896	2.462087646484375	1.377673004150391	0.2673370246887207	2.466731323242187	1.369713899612427	0.2517089805603027	2.4504990234375	1.370729652404785	0.2377477264404297	2.575194946289062	1.489198608398437	0.1330856094360351	2.484961669921875	1.481187606811524	0.04917695999145508	2.259401977539063	1.408816604614258	0.05322924137115478	2.234340515136719	1.437361434936523	0.08950824356079101	2.30025830078125	1.419199432373047	0.06469407653808594
273	9.066667000000001	2.48148828125	0.8979744396209717	0.3189573516845703	2.461086669921875	1.072166542053222	0.2949078369140625	2.448238403320312	1.212344299316406	0.2795338287353516	2.496039672851563	1.419900543212891	0.3003566284179687	2.481561889648438	1.384401306152344	0.3292946319580078	2.445992553710937	1.416088806152344	0.4533421936035156	2.226582438151042	1.320213612874349	0.4719926147460938	2.3094013671875	1.324234085083008	0.3065168151855469	2.35157421875	1.291464515686035	0.3059860534667969	2.391925903320312	1.264212520599365	0.3202061004638672	2.356739990234375	1.267909259796143	0.2892057495117187	2.496654174804688	1.386279541015625	0.2650704345703125	2.4652578125	1.392684051513672	0.1407176742553711	2.225938232421875	1.353771774291992	0.002421639442443849	2.083370849609375	1.360588638305664	0.06014992141723632	2.1169140625	1.344174087524414	0.06497474670410157
274	9.1	2.428489379882813	0.8865448608398439	0.3146121978759766	2.417034057617188	1.059300178527832	0.2920315704345703	2.412905029296875	1.198644325256347	0.2783107299804687	2.459738647460938	1.405223175048828	0.2904875793457031	2.446382690429687	1.37084521484375	0.3206868286132812	2.421878173828125	1.408187545776367	0.4406519775390625	2.204072265625	1.314083699544271	0.4715762125651042	2.308061930338542	1.270086893717448	0.357557637532552	2.278775512695312	1.273775093078613	0.3272122497558594	2.298528198242187	1.250799812316894	0.3291544189453125	2.2713115234375	1.264859783172607	0.3090767822265625	2.459549682617188	1.370830017089844	0.256764419555664	2.445149536132813	1.379596603393554	0.12904296875	2.206449829101563	1.358879257202148	-0.01161335706710816	2.034147766113281	1.405455474853516	0.04293178749084473	2.034326599121094	1.44786442565918	0.04863295745849609
275	9.133333	2.421473754882812	0.8797378349304199	0.3053490753173828	2.412494140625	1.052346992492676	0.2831679077148437	2.409123657226563	1.190848030090332	0.2683926849365235	2.461439086914062	1.39629313659668	0.277654541015625	2.447727294921875	1.362449020385742	0.3084669952392578	2.413140991210938	1.387884887695312	0.4263627319335938	2.19425927734375	1.308311874389648	0.4396489664713542	2.174490356445312	1.286639701843262	0.2796154479980468	2.230765380859375	1.265329147338867	0.2984943695068359	2.278294799804688	1.254401790618896	0.3176838684082031	2.259686401367187	1.264506423950195	0.2894261322021484	2.459787109375	1.361704528808594	0.2442585754394531	2.440309814453125	1.364200775146484	0.1165949249267578	2.206728393554688	1.362350799560547	-0.03197370624542236	2.042224670410156	1.402970321655273	0.02455779647827148	2.038113525390625	1.422605606079101	0.02521439361572266
276	9.166667	2.37395751953125	0.8816401748657227	0.285683837890625	2.367011352539063	1.051579883575439	0.26264013671875	2.3562578125	1.186434112548828	0.2404919281005859	2.390193969726563	1.393350036621094	0.247769287109375	2.38214599609375	1.358792144775391	0.2788258209228516	2.364628295898437	1.379051635742188	0.4067911834716797	2.15950732421875	1.250140548706055	0.4270989379882812	2.157428995768229	1.320931905110677	0.2353128763834635	2.15322900390625	1.297429977416992	0.2449775161743164	2.184555053710938	1.290775596618652	0.2380781097412109	2.173978149414062	1.306335731506348	0.2079243545532227	2.388994384765625	1.359177520751953	0.2146184844970703	2.365254150390625	1.365554138183594	0.09013619232177734	2.13355908203125	1.356215469360352	-0.05346635675430298	1.9749794921875	1.400939331054687	-0.01077296447753906	1.946780517578125	1.399743438720703	-0.1692115783691406
277	9.200000000000001	2.341308227539062	0.8684364509582519	0.2671226196289063	2.31666162109375	1.038486347198486	0.2423115081787109	2.289189331054687	1.172534080505371	0.2185699157714844	2.31083935546875	1.383003631591797	0.2289470062255859	2.304826293945313	1.347205703735352	0.2596793823242187	2.288719116210937	1.362930023193359	0.3894839630126953	2.108529174804687	1.217058387756348	0.4050520477294922	2.007505310058594	1.260956474304199	0.229749828338623	2.042147521972656	1.254235076904297	0.2040420837402344	2.090966247558594	1.251393363952637	0.185830078125	2.057380554199219	1.25291722869873	0.1794185256958008	2.311694458007812	1.34900602722168	0.1950965270996094	2.27924267578125	1.348285858154297	0.0736870574951172	2.042780578613281	1.321565139770508	-0.06278540420532228	1.863779968261719	1.351805038452148	-0.02214333152770996	1.766359375	1.324957092285156	-0.1517805786132813
278	9.233333	2.322158203125	0.8572940177917481	0.2570702972412109	2.295995483398437	1.027618982315063	0.2322559051513672	2.267823364257812	1.162109924316406	0.2097768707275391	2.290876098632812	1.372710632324219	0.221986083984375	2.284809448242187	1.336606231689453	0.2522655944824219	2.270181640625	1.353727462768555	0.3823580169677734	2.081768798828125	1.256888158162435	0.3814934488932292	1.937048828125	1.255192924499512	0.2425220985412598	1.979030517578125	1.246835151672363	0.2001936149597168	2.030444702148438	1.23840877532959	0.179479190826416	2.004786560058593	1.233011543273926	0.1883456039428711	2.291312133789063	1.338953216552734	0.1879680709838867	2.257943969726562	1.339849029541016	0.06812308502197266	2.019893737792969	1.311633193969727	-0.0658423891067505	1.837851684570313	1.343772674560547	-0.03227162551879883	1.750524780273438	1.307669891357422	-0.1642206115722656
279	9.266667	2.319550537109375	0.8541142387390137	0.25812255859375	2.294019287109375	1.023802032470703	0.23027880859375	2.266477416992188	1.157917434692383	0.2056421203613281	2.293272338867188	1.368353652954101	0.21619970703125	2.287095458984375	1.332581573486328	0.2469197845458984	2.274447998046875	1.354335342407226	0.3780025787353516	2.0838828125	1.262933898925781	0.3837433471679687	1.956039143880208	1.276483693440755	0.2092850545247396	1.976538635253906	1.251651626586914	0.2047010154724121	2.026983642578125	1.241895561218262	0.1797233619689941	2.005551330566406	1.233884757995606	0.1941228179931641	2.292588745117187	1.334291702270508	0.1822554473876953	2.251191528320312	1.335401718139648	0.06302850723266601	2.011178344726563	1.309728469848633	-0.06882132434844972	1.837473022460937	1.348871597290039	-0.03114338302612304	1.75051171875	1.307593933105469	-0.164231689453125
280	9.300000000000001	2.302513916015625	0.8383149719238281	0.2438397369384766	2.273594970703125	1.007525019645691	0.2164474487304688	2.242057861328125	1.140436340332031	0.1912751541137695	2.262505126953125	1.350673828125	0.2089834747314453	2.257065673828125	1.313791687011719	0.2382698211669922	2.24052099609375	1.332110748291016	0.3711542053222656	2.0550458984375	1.219558059692383	0.4179622650146484	1.899777893066406	1.239227752685547	0.2636484603881836	1.970640502929687	1.202522399902344	0.09725680541992188	1.981786376953125	1.220656093597412	0.1736876792907715	1.976777648925781	1.230109191894531	0.190942626953125	2.263175048828125	1.317836608886719	0.1741233139038086	2.219091918945312	1.321618545532226	0.0567275505065918	1.982032043457031	1.293365615844726	-0.07795967149734497	1.803848083496094	1.325782272338867	-0.04261979675292969	1.69905859375	1.308510589599609	-0.1594412689208984
281	9.333333	2.286039184570313	0.8322662124633788	0.2398232421875	2.260349853515625	1.001389558792114	0.2130281829833985	2.230160034179687	1.133986892700195	0.1883559188842774	2.254009155273438	1.342998306274414	0.2057834854125977	2.2482861328125	1.306441101074219	0.2348070678710937	2.231793090820313	1.321346771240234	0.3657429046630859	2.045068603515625	1.232745325724284	0.3794543660481771	1.873796142578125	1.22753532409668	0.2651947402954102	1.943528564453125	1.192173980712891	0.1050901031494141	1.982951782226563	1.103295936584473	0.07463148498535156	1.958748596191406	1.234323173522949	0.188696891784668	2.2538173828125	1.310200912475586	0.1712560272216797	2.211490356445313	1.314067642211914	0.0547209358215332	1.9761982421875	1.290880798339844	-0.08265653514862061	1.809760192871094	1.322229034423828	-0.03836853027343751	1.695805541992188	1.300318145751953	-0.1624015197753906
282	9.366667	2.281778076171875	0.8365712509155274	0.2361571807861328	2.256616333007813	1.005348940849304	0.2099254760742187	2.227248168945312	1.13783765411377	0.1862346267700195	2.248895141601563	1.346075485229492	0.2056711807250977	2.243218505859375	1.309309509277344	0.234115478515625	2.232088256835937	1.318792724609375	0.3658820648193359	2.090217407226563	1.181266395568848	0.4155138092041016	1.917068908691406	1.197895698547363	0.284962516784668	1.943516479492188	1.192146942138672	0.1050965347290039	1.982943115234375	1.1032724609375	0.07463309478759765	1.951255615234375	1.22227075958252	0.2028181343078613	2.249373413085937	1.313752822875977	0.1710770874023437	2.210268676757813	1.321574890136719	0.05518706893920898	1.978984497070313	1.295137588500977	-0.08555119323730469	1.80739306640625	1.326789108276367	-0.04642281723022461	1.695807739257813	1.300286682128906	-0.1624097595214844
283	9.4	2.2810888671875	0.8340398101806641	0.2307902069091797	2.253597534179688	1.002665975570679	0.2051541137695312	2.224842895507813	1.135844951629639	0.1829709091186524	2.244778198242187	1.344129348754883	0.204099594116211	2.239185424804687	1.30698600769043	0.2323117828369141	2.228139404296875	1.312147216796875	0.3643230590820312	2.104308349609375	1.176287708282471	0.4168424377441406	1.918144348144531	1.172346561431885	0.2993725051879883	1.92581884765625	1.185068450927734	0.1126808242797852	1.963494750976563	1.098946815490723	0.0737499008178711	1.975434448242188	1.214346237182617	0.09641150665283203	2.245744384765625	1.312180847167969	0.169192268371582	2.209408935546875	1.318266555786133	0.05156177139282226	1.979831604003906	1.291663452148438	-0.09143403244018555	1.811306396484375	1.315496032714844	-0.04567662811279297	1.698442260742187	1.285509887695313	-0.1670888824462891
284	9.433333000000001	2.281041748046875	0.8344439086914063	0.230701904296875	2.253560180664063	1.002894332885742	0.2048653564453125	2.223853271484375	1.13551944732666	0.181327033996582	2.24467333984375	1.343631500244141	0.202165901184082	2.23932470703125	1.306540176391601	0.2305185852050781	2.228782104492188	1.311515502929687	0.3625503234863281	2.109993774414062	1.176623497009277	0.4160449523925781	1.920926513671875	1.164374382019043	0.3064357757568359	1.925818603515625	1.185066009521484	0.1126811981201172	1.963494750976563	1.098944488525391	0.07375032043457032	1.97543408203125	1.214343963623047	0.09641163635253906	2.245109741210937	1.311684753417969	0.1671892318725586	2.208967651367188	1.317757019042969	0.04963573455810547	1.979625122070312	1.294131423950195	-0.093902813911438	1.814154907226563	1.324204391479492	-0.04845855712890625	1.69844287109375	1.285509185791016	-0.1670898284912109
285	9.466667000000001	2.28157568359375	0.8342666244506836	0.2311179046630859	2.254362182617188	1.001949096679688	0.2041315765380859	2.22478125	1.133928802490234	0.1795772705078125	2.2444111328125	1.341545074462891	0.2004472885131836	2.239220825195313	1.304492935180664	0.2286819305419922	2.228753784179688	1.307129730224609	0.3598712768554687	2.108185913085937	1.173443542480469	0.4134359130859375	1.918506286621094	1.157740287780762	0.3083904876708984	1.92581884765625	1.185063385009766	0.1126821823120117	1.963495239257812	1.09894197845459	0.07375129699707031	1.975433959960937	1.21434147644043	0.09641234588623047	2.245077026367188	1.309733032226562	0.1655815811157227	2.208915893554687	1.316359390258789	0.04848047256469726	1.979399353027344	1.296357192993164	-0.09418529295921325	1.811968383789063	1.325924011230469	-0.0507932014465332	1.698443481445312	1.285509521484375	-0.1670904235839844
286	9.5	2.2846962890625	0.8265814056396484	0.2294833374023438	2.25998779296875	0.9952038326263428	0.2030591125488281	2.231671020507813	1.127863842010498	0.1780252075195313	2.2519580078125	1.335677581787109	0.2009891891479492	2.246408935546875	1.298262802124023	0.2289989318847656	2.236742797851563	1.301329132080078	0.3603855743408203	2.1101533203125	1.160216854095459	0.4123125152587891	1.91707470703125	1.137654850006103	0.3120708999633789	1.92356298828125	1.170429229736328	0.1119898529052734	1.960148193359375	1.090953811645508	0.05829720306396485	1.970241455078125	1.203839981079102	0.09410073852539062	2.252773681640625	1.304152465820312	0.1656713180541992	2.2158037109375	1.311132385253906	0.04882128524780274	1.984877319335938	1.296285781860352	-0.09317847108840943	1.81654443359375	1.325735397338867	-0.04916159057617188	1.698323120117188	1.299608428955078	-0.1630276794433594
287	9.533333000000001	2.282419921875	0.8245208129882813	0.2285906219482422	2.254951782226563	0.9926202921867371	0.2001960296630859	2.230464965820313	1.12653812789917	0.176781982421875	2.253530639648438	1.333712554931641	0.2025936584472656	2.247430541992188	1.295990615844727	0.2301337127685547	2.239824584960938	1.298439392089844	0.3610293426513672	2.121661987304687	1.153073375701904	0.4155936737060547	1.915640543619792	1.145114784240723	0.2848365987141927	1.915644409179688	1.145344375610352	0.1278764419555664	1.948763061523437	1.066854888916016	0.07059425354003906	1.9590849609375	1.180124603271484	0.1050972747802734	2.253978271484375	1.302676284790039	0.166804069519043	2.217906616210938	1.30965771484375	0.04968368530273437	1.985523864746094	1.294125732421875	-0.08979093933105468	1.809518981933594	1.328050933837891	-0.0521967544555664	1.697181762695313	1.306152191162109	-0.1552386779785156
288	9.566667000000001	2.2818486328125	0.8202605133056641	0.2307002105712891	2.254939331054687	0.9884791250228881	0.2032010192871094	2.231632446289062	1.122675277709961	0.180934928894043	2.253360229492188	1.329426834106445	0.207117431640625	2.247356811523438	1.291635223388672	0.2344974365234375	2.237569458007813	1.295071708679199	0.3634134216308594	2.125461669921875	1.135602111816406	0.4213145751953125	1.914850911458333	1.096746490478516	0.3210032857259115	1.900650390625	1.087401344299316	0.175698486328125	1.9123916015625	1.021146856307983	0.09873250579833984	1.9323271484375	1.126360534667969	0.1429730682373047	2.254150512695312	1.298606201171875	0.1713759536743164	2.216192016601562	1.308467697143555	0.05503194046020508	1.983146240234375	1.29314469909668	-0.08284443521499635	1.807772521972656	1.32031755065918	-0.04112564468383789	1.697087158203125	1.313729187011719	-0.1449310455322265
289	9.6	2.285402465820312	0.819494026184082	0.2291463012695312	2.262694702148438	0.9882313494682312	0.2032970123291016	2.238419555664063	1.121784652709961	0.1800300903320313	2.2620419921875	1.328060104370117	0.2054560928344726	2.25542529296875	1.29060856628418	0.2329537963867188	2.2429453125	1.292361373901367	0.3641062164306641	2.128267456054687	1.129839752197266	0.4216541137695313	1.928599487304687	1.071338317871094	0.3503070220947265	1.913347534179688	1.091621482849121	0.158050064086914	1.934802734375	1.028007961273193	0.08122579956054687	1.947371337890625	1.132169174194336	0.1303912048339844	2.26281494140625	1.29703889465332	0.169861930847168	2.220486328125	1.306580368041992	0.05612399291992188	1.987505798339844	1.293424606323242	-0.08131183481216431	1.807376159667969	1.324905609130859	-0.04590696716308593	1.701232177734375	1.321567993164062	-0.1369275817871094
290	9.633333	2.290512329101563	0.8217000961303711	0.2295351867675781	2.265770385742187	0.9899940767288208	0.2028173217773437	2.2430263671875	1.124051284790039	0.1807888793945313	2.267130004882812	1.330127075195312	0.2054535217285156	2.260781372070312	1.292686141967774	0.2330782928466797	2.250583618164063	1.294365089416504	0.3642973480224609	2.1324736328125	1.131446655273438	0.4279737243652344	1.934261169433594	1.076584701538086	0.3509355392456055	1.91762109375	1.099177284240723	0.1651391448974609	1.931980102539063	1.032574645996094	0.08871398162841797	1.946430419921875	1.132169311523437	0.1309306030273437	2.267476196289063	1.299159225463867	0.1699662551879883	2.226412719726563	1.309657470703125	0.05524252319335937	1.991691650390625	1.293514617919922	-0.07860307884216308	1.813029907226563	1.324470520019531	-0.04087009429931641	1.697653930664063	1.317006805419922	-0.1302204437255859
291	9.666667	2.288313110351563	0.8341643600463867	0.2341289978027344	2.26721142578125	1.001904468536377	0.2032539367675781	2.248405151367188	1.135849830627441	0.1785642395019531	2.275994140625	1.342562591552734	0.2016090087890625	2.269077270507812	1.305391510009766	0.2295991668701172	2.2621435546875	1.312448043823242	0.3623283538818359	2.1320751953125	1.174410453796387	0.4208945159912109	1.967754720052083	1.229885019938151	0.2625122273763021	1.888717529296875	1.336669036865234	0.1315462646484375	1.798501953125	1.338518646240234	0.08375751495361328	1.865454223632812	1.331780303955078	0.1078775024414062	2.27575146484375	1.311095458984375	0.1662877502441406	2.23410400390625	1.321394897460938	0.05180513381958008	1.999096801757812	1.300703231811523	-0.08201942443847657	1.8198271484375	1.339222564697266	-0.04724070358276367	1.704114501953125	1.318195068359375	-0.1217536773681641
292	9.700000000000001	2.292737915039063	0.8362956771850586	0.2340466461181641	2.272890747070313	1.003822276592255	0.2034843444824219	2.255589111328125	1.137688850402832	0.1790156707763672	2.28271826171875	1.344349517822266	0.2004382171630859	2.276576049804687	1.307368011474609	0.2287751312255859	2.272447021484375	1.318143737792969	0.3611072692871093	2.16553271484375	1.181981231689453	0.42595458984375	2.022713785807291	1.245349197387695	0.2631373494466145	1.948690551757813	1.365803741455078	0.1119462432861328	1.868125244140625	1.375498443603516	0.0501370620727539	1.89944189453125	1.348827941894531	0.1212469329833984	2.281860473632813	1.312724899291992	0.1652651977539062	2.237642211914062	1.319841339111328	0.05088800430297852	2.002399658203125	1.301550491333008	-0.08264503574371337	1.821871459960938	1.343148132324219	-0.04952246665954591	1.700085327148438	1.315851287841797	-0.1118281784057617
293	9.733333	2.296684692382812	0.8391640930175781	0.2323868560791015	2.277496215820312	1.007189430236816	0.2025717010498047	2.260613891601563	1.141375091552734	0.1784917755126953	2.29035546875	1.34782844543457	0.2012980422973633	2.284079956054688	1.310691421508789	0.2295017395019531	2.279142456054688	1.31988394165039	0.3620325622558593	2.174837280273437	1.178428234100342	0.4238356628417969	2.042018676757813	1.243683489481608	0.2636441243489583	1.977896423339844	1.247780109405518	0.2821356163024902	1.892728637695313	1.404433013916015	0.05967409515380859	1.92818212890625	1.359521057128906	0.1133160705566406	2.288772583007812	1.316404525756836	0.1657770538330078	2.241941284179688	1.323996871948242	0.05163057327270508	2.005324890136719	1.2996220703125	-0.07986913013458252	1.82585205078125	1.346402328491211	-0.04904784202575684	1.699983276367188	1.315227172851563	-0.1047420272827148
294	9.766667	2.304026123046875	0.8448792724609375	0.2325383453369141	2.285409301757813	1.012817177772522	0.2022123413085938	2.269480346679687	1.147232734680176	0.1781314849853516	2.300676635742188	1.353614242553711	0.2010739288330078	2.293369262695313	1.316729736328125	0.2295032043457031	2.284465698242188	1.325892150878906	0.3640157470703125	2.176295043945312	1.174594444274902	0.4218424987792969	2.076550699869792	1.248827026367188	0.2680556844075521	2.014689819335937	1.263783531188965	0.2907749557495117	1.964557678222656	1.334532905578613	0.2370156288146973	1.966640747070313	1.249685440063477	0.2738602180480957	2.299651123046875	1.321950790405273	0.1653278274536133	2.255188720703125	1.328392181396484	0.04859391403198242	2.016305541992188	1.303384857177734	-0.08024288225173951	1.831689147949219	1.351501235961914	-0.05175428962707519	1.717685913085937	1.324230590820312	-0.1066552810668945
295	9.800000000000001	2.312246704101562	0.8556451873779297	0.2323576202392578	2.292358276367187	1.023155485153198	0.2010895080566406	2.276148315429688	1.157448822021484	0.1764620361328125	2.30764208984375	1.364124130249023	0.1967192687988281	2.301815307617187	1.327346664428711	0.2258336944580078	2.287438720703125	1.336469589233398	0.3619543914794922	2.213188720703125	1.197754913330078	0.4020614624023438	2.175690795898437	1.199337066650391	0.3467059860229492	2.141292236328125	1.261498542785644	0.2896122436523437	2.117946899414062	1.337179092407227	0.2218482818603515	2.12610400390625	1.260897048950195	0.2487572784423828	2.305056396484375	1.33227294921875	0.1610853576660156	2.254683349609375	1.336962539672852	0.04594055938720703	2.011214782714844	1.311735610961914	-0.07513048839569092	1.830427978515625	1.360592193603515	-0.04201011848449707	1.72285205078125	1.328160522460938	-0.1029498291015625
296	9.833333	2.318112426757812	0.8598915100097656	0.2353484191894531	2.304639038085937	1.028032232284546	0.2050115051269531	2.292684448242188	1.162658294677734	0.1804268035888672	2.327406372070313	1.36754963684082	0.2052039337158203	2.320001708984375	1.330555282592774	0.2335492248535156	2.293861206054688	1.332935897827148	0.3675125732421875	2.194451293945312	1.189392028808594	0.3969125518798828	2.185342692057291	1.262035171508789	0.2953321329752605	2.174106689453125	1.261148460388184	0.3008961868286133	2.20466845703125	1.325442741394043	0.2537461929321289	2.141413452148438	1.256481658935547	0.2477336463928222	2.325316284179688	1.336465942382813	0.1688941040039063	2.276593627929687	1.341832611083984	0.05244279861450196	2.035409545898437	1.3178115234375	-0.07375647401809693	1.857171447753906	1.370807434082031	-0.03622353553771972	1.745594482421875	1.349953948974609	-0.09000205993652344
297	9.866667	2.320838012695313	0.8626307220458984	0.2375222320556641	2.3094013671875	1.031711206436157	0.209839599609375	2.298893310546875	1.166960311889648	0.1873011093139648	2.339004150390625	1.370590118408203	0.2116143646240234	2.330262084960938	1.334080490112305	0.2400298309326172	2.296727905273437	1.335189361572266	0.3722358703613281	2.169526977539062	1.193485908508301	0.3958055572509765	2.166974690755208	1.273807744344076	0.2890858968098959	2.149560546875	1.274579769134522	0.2881596603393555	2.182682495117187	1.342715003967285	0.2393811416625977	2.131911254882812	1.259743118286133	0.2425083808898926	2.336450561523438	1.339385681152344	0.1754124221801758	2.287575439453125	1.341078063964844	0.05851699066162109	2.047109924316406	1.320874450683594	-0.06960819387435913	1.867883361816406	1.377381698608398	-0.03492782783508301	1.748518798828125	1.359027160644531	-0.08078738403320312
298	9.9	2.329446533203125	0.8720738372802734	0.2422280883789062	2.3283701171875	1.043205835342407	0.2176272430419922	2.326312866210937	1.180101119995117	0.1976351928710937	2.367957763671875	1.383008697509766	0.2245547485351563	2.357433959960938	1.346718124389648	0.2525699005126953	2.31438623046875	1.34233268737793	0.3829621734619141	2.138911214192708	1.231299407958985	0.3699510498046875	2.161669718424479	1.294553944905599	0.2855453186035157	2.141938842773437	1.298434555053711	0.2724664688110351	2.167489807128906	1.384205459594727	0.2260262985229492	2.134646240234375	1.276469093322754	0.2365480918884277	2.36665576171875	1.351798477172852	0.1879808120727539	2.320592041015625	1.347834411621094	0.06924483489990234	2.08406103515625	1.31403173828125	-0.06576664447784424	1.896863708496094	1.388366119384766	-0.02974236679077148	1.774823486328125	1.363981201171875	-0.06628999328613282
299	9.933333000000001	2.347957885742187	0.8962995223999024	0.2506768188476562	2.347242919921875	1.068725105285645	0.2291089782714844	2.348290161132812	1.206774002075195	0.2133350372314453	2.4088857421875	1.407227554321289	0.2436773529052734	2.393527709960938	1.371271728515625	0.2711236724853516	2.338891845703125	1.354594482421875	0.3958587036132812	2.153076497395833	1.224971018473307	0.39064501953125	2.162219441731771	1.306759094238281	0.2938971557617188	2.140357055664063	1.319241821289062	0.2734798736572265	2.170326416015625	1.403537170410156	0.2254009475708008	2.191901733398438	1.299166442871094	0.2455223159790039	2.406119018554687	1.376298721313477	0.2066241607666016	2.361881225585937	1.368541961669922	0.08582389068603516	2.13710107421875	1.304455810546875	-0.05482921504974365	1.9581865234375	1.402865951538086	0.002915133953094483	1.834168212890625	1.355273620605469	-0.02708279991149902
300	9.966667000000001	2.37047314453125	0.9117293357849121	0.2480309906005859	2.369560546875	1.087137031555176	0.2328846435546875	2.370285278320313	1.227234329223633	0.2222395782470703	2.438939697265625	1.425632781982422	0.2601676330566406	2.421047485351562	1.389247146606445	0.2864332122802734	2.355896850585938	1.376225967407227	0.4097929534912109	2.1642275390625	1.238486389160156	0.3986710611979167	2.170374877929687	1.330348897298177	0.2942301432291667	2.146200622558594	1.339547988891602	0.270198974609375	2.161051391601562	1.425430038452148	0.2188415679931641	2.198228393554688	1.325199607849121	0.2334598007202148	2.436022216796875	1.395716690063477	0.2218260345458984	2.399265014648437	1.395202346801758	0.09745539093017577	2.188302612304687	1.273598754882812	-0.03827922677993775	2.016112731933594	1.40116877746582	0.01428006029129028	1.882980224609375	1.350383331298828	0.008097879409790039
301	10	2.387581298828125	0.9331598854064942	0.2525032806396484	2.386252685546875	1.109108860015869	0.2388199462890625	2.388489868164062	1.249763687133789	0.2301802673339844	2.456239624023437	1.448384536743164	0.2674408111572266	2.437716186523438	1.411945556640625	0.2936497344970703	2.372819458007813	1.389624038696289	0.416717529296875	2.185154134114583	1.239988855997721	0.4054784342447917	2.180270263671875	1.347051625569662	0.3084776611328125	2.1560244140625	1.360571197509766	0.288973388671875	2.179838745117188	1.439528091430664	0.2365332489013672	2.197153930664062	1.344038124084473	0.2474482269287109	2.45423681640625	1.418462860107422	0.2294227447509765	2.420934814453125	1.410620101928711	0.1049781799316406	2.214316162109375	1.276365135192871	-0.0231251392364502	2.060431884765625	1.419244155883789	0.04577986907958985	1.949580932617188	1.376972381591797	0.04368002700805664
302	10.033333	2.428935668945313	0.9633418560028076	0.2662493133544922	2.432222778320313	1.139627311706543	0.25585693359375	2.438472900390625	1.27994367980957	0.2508550415039063	2.510694946289063	1.477298553466797	0.2883063354492187	2.489586181640625	1.442046768188477	0.3142106628417969	2.416821166992188	1.427027267456055	0.4352581634521484	2.226238525390625	1.252723693847656	0.4414023742675781	2.192628255208333	1.375102884928386	0.3061163635253906	2.149032531738281	1.396429153442383	0.2752709045410156	2.169517517089844	1.472366256713867	0.2202798004150391	2.195904296875	1.380858261108398	0.2411161499023438	2.509748901367187	1.446554763793945	0.2506459350585937	2.478694213867187	1.4257705078125	0.1257607803344727	2.29161083984375	1.254043617248535	0.01097911262512207	2.120708740234375	1.411212127685547	0.02897783851623535	2.091677978515625	1.463544708251953	0.05895451927185059
303	10.066667	2.51021923828125	0.9976350462436676	0.3194654846191406	2.498229125976563	1.175792907714844	0.3028712005615234	2.493962280273438	1.31912532043457	0.2951846313476563	2.544796020507813	1.528390655517578	0.3302733764648438	2.52588427734375	1.491329376220703	0.356633056640625	2.440311401367187	1.486784561157227	0.4703906555175781	2.223048828125	1.328843414306641	0.3970338439941407	2.192974527994792	1.435838531494141	0.248661631266276	2.144881774902344	1.449151657104492	0.1832869567871094	2.148066162109375	1.506655548095703	0.1210231323242187	2.205843505859375	1.439961227416992	0.1849756164550781	2.548796142578125	1.495710479736328	0.2930702209472656	2.531776611328125	1.471596664428711	0.1640625762939453	2.376069458007812	1.25758268737793	0.06373801803588867	2.199149169921875	1.411819549560547	0.07947352981567384	2.176038818359375	1.491665939331055	0.1220875282287598
304	10.1	2.533650756835938	1.002462423801422	0.3204600830078125	2.519740234375	1.180480453491211	0.30852880859375	2.515294067382812	1.323663681030273	0.3078768615722656	2.523462036132813	1.540597473144531	0.3264891662597657	2.509082641601562	1.502826217651367	0.3545768280029297	2.431115356445313	1.506034225463867	0.4742293395996094	2.253083374023437	1.306779632568359	0.3993554229736328	2.259684692382812	1.487781265258789	0.2528162994384766	2.297345703125	1.571958526611328	0.2428787002563477	2.34280224609375	1.661196044921875	0.2435807418823242	2.3076015625	1.597044219970703	0.2214506683349609	2.53701123046875	1.506524139404297	0.2932160339355468	2.549572509765625	1.489491012573242	0.1630662536621094	2.444415771484375	1.242104194641113	0.0786542854309082	2.2919697265625	1.411493835449219	0.128498893737793	2.269925537109375	1.495647079467773	0.1676039886474609
305	10.133333	2.575612915039063	1.031671356201172	0.3295918884277343	2.558461303710938	1.211447692871094	0.3166873168945312	2.552022705078125	1.356212265014648	0.3173128204345703	2.579850463867188	1.573383544921875	0.3410344390869141	2.559345458984375	1.536500946044922	0.367438705444336	2.470052612304687	1.534001007080078	0.4816595916748047	2.305418334960938	1.314125366210938	0.4238251953125	2.283115600585938	1.496959564208984	0.2777945709228515	2.302869506835937	1.5898408203125	0.2590372772216797	2.310535888671875	1.690941253662109	0.2177042770385742	2.308608276367187	1.614536224365234	0.241803237915039	2.592937133789063	1.538147583007813	0.3079161376953125	2.618668701171875	1.517728149414062	0.1783856506347656	2.543017578125	1.250981407165527	0.1103948860168457	2.352686645507812	1.393953186035156	0.1213318710327148	2.299508178710937	1.451204727172851	0.1478990821838379
306	10.166667	2.608984008789062	1.053325016021728	0.3346617279052734	2.58745703125	1.232692169189453	0.316692398071289	2.574887573242187	1.377304473876953	0.3103186492919922	2.604705810546875	1.595478088378906	0.3327584686279297	2.58117578125	1.559278900146484	0.3579640350341797	2.48594140625	1.562344787597656	0.4671925354003906	2.347253540039063	1.319826156616211	0.4310347595214844	2.301525268554688	1.501017074584961	0.2862519226074218	2.31089794921875	1.595882751464844	0.2646701507568359	2.313180297851563	1.696694580078125	0.2256735382080078	2.317415161132812	1.622439270019531	0.2306019821166992	2.62005517578125	1.559216552734375	0.3014262390136719	2.67824462890625	1.547183227539063	0.1816575317382813	2.6148681640625	1.270744705200195	0.1413997497558594	2.407637817382812	1.355635543823242	0.1165387935638428	2.34749560546875	1.421284729003906	0.1181159267425537
307	10.2	2.644146362304688	1.085231094360351	0.3379761657714844	2.621147705078125	1.265958374023437	0.3187253570556641	2.607728881835937	1.411734649658203	0.3122026214599609	2.6416123046875	1.631731719970703	0.3330293426513672	2.615612426757813	1.596193725585938	0.3576409301757812	2.510078979492188	1.594238159179687	0.4599573059082032	2.3912685546875	1.33727978515625	0.4416138458251953	2.3255615234375	1.513428436279297	0.2942738952636719	2.319278442382812	1.610965423583984	0.2784762573242188	2.320908935546875	1.714073944091797	0.2556925506591797	2.337217407226563	1.642797637939453	0.2415863342285156	2.65801904296875	1.59418734741211	0.3029360656738281	2.726177001953125	1.575956176757813	0.1889107131958008	2.696339233398438	1.2922119140625	0.1661639556884766	2.520144165039063	1.432836441040039	0.1675720100402832	2.479663696289062	1.466433624267578	0.1936523361206055
308	10.233333	2.656636596679688	1.106793922424316	0.3584815979003906	2.642255981445313	1.287964569091797	0.3384535827636719	2.633064208984375	1.433375076293945	0.3266321563720703	2.668644165039062	1.65295849609375	0.3391892700195313	2.639755859375	1.619361297607422	0.3626973876953125	2.525290161132812	1.606401733398438	0.4537497863769531	2.418934692382813	1.344797454833984	0.449165771484375	2.347678466796875	1.519336151123047	0.3040948181152344	2.320015014648438	1.612378112792969	0.2899796905517578	2.332591918945313	1.712011383056641	0.2656937255859375	2.355604736328125	1.636744384765625	0.2387554397583008	2.687212158203125	1.613664306640625	0.3130977020263672	2.768961181640625	1.588127746582031	0.2132692260742187	2.704982421875	1.308256729125977	0.2055463027954101	2.552087158203125	1.474874313354492	0.1843768157958984	2.515132202148437	1.516985000610352	0.2421546783447265
309	10.266667	2.692948120117188	1.126668800354004	0.3878054809570313	2.67956591796875	1.305858993530273	0.3659692687988281	2.670091796875	1.449605728149414	0.3515130310058594	2.6940107421875	1.669265350341797	0.3534983520507812	2.663551513671875	1.636024108886719	0.3744938201904297	2.5426220703125	1.615121276855469	0.4519926452636719	2.444326782226563	1.35381330871582	0.4435214080810547	2.356747924804687	1.512888092041016	0.2928338775634766	2.319497436523438	1.602278564453125	0.2814890594482422	2.311736328125	1.705491943359375	0.2593980102539062	2.343043212890625	1.634324127197265	0.239087516784668	2.717744018554687	1.629763305664063	0.3336156921386719	2.80447802734375	1.601663208007813	0.2461590347290039	2.766994873046875	1.324436767578125	0.2515923461914062	2.574526123046875	1.440573181152344	0.1993910446166992	2.5289306640625	1.496594207763672	0.2465283050537109
310	10.3	2.717752197265625	1.132742324829102	0.4037417449951172	2.702958984375	1.31187580871582	0.3839753875732422	2.688554321289063	1.453476928710937	0.3598272399902344	2.714197509765625	1.672167724609375	0.3567432403564453	2.682550170898438	1.639721984863281	0.3770673828125	2.559211791992188	1.61121630859375	0.4463746185302734	2.461033813476563	1.351223678588867	0.4449893493652344	2.359120727539063	1.490892456054687	0.2855996704101562	2.320188110351562	1.579292755126953	0.276539794921875	2.2969921875	1.680088165283203	0.2562720794677734	2.328287231445312	1.615344604492188	0.2354605407714844	2.738450927734375	1.632233245849609	0.33926171875	2.825805297851563	1.597776611328125	0.2571759338378906	2.7488115234375	1.325658020019531	0.2561771240234375	2.555555908203125	1.42504736328125	0.2082875213623047	2.519889038085937	1.492720489501953	0.2416474227905274
311	10.333333	2.744584106445313	1.126076644897461	0.4183682861328125	2.730361328125	1.303787445068359	0.3980909576416016	2.717638305664063	1.445225708007813	0.3779452514648438	2.741401611328125	1.662536926269531	0.3734609222412109	2.709307250976563	1.630292907714844	0.3925347442626953	2.583403076171875	1.596182342529297	0.4523931121826172	2.476983642578125	1.340762939453125	0.4466413726806641	2.37215283203125	1.454571899414062	0.2720313110351563	2.316736450195313	1.5325009765625	0.2626670761108398	2.288571899414062	1.630614105224609	0.2331604156494141	2.329500366210937	1.574417785644531	0.233338264465332	2.766630493164063	1.622890472412109	0.3577300720214844	2.855032348632813	1.583706848144531	0.2794589233398438	2.783958862304687	1.31442985534668	0.2903927459716797	2.583041015625	1.392397277832031	0.2209353179931641	2.561073852539063	1.469919799804687	0.2604098052978516
312	10.366667	2.774469970703125	1.103358619689941	0.4357275390625	2.763142211914063	1.27872721862793	0.4107827453613281	2.754393798828125	1.419065811157227	0.3918148498535156	2.775147583007812	1.634441131591797	0.387915054321289	2.741407958984375	1.602377532958984	0.4025613555908203	2.6107841796875	1.572407562255859	0.44779541015625	2.496959350585938	1.323890579223633	0.441300048828125	2.41196533203125	1.430573577880859	0.2551418762207032	2.352393920898438	1.50421516418457	0.2438388595581055	2.3211943359375	1.597269561767578	0.209082633972168	2.371114501953125	1.547149932861328	0.2084552688598633	2.802741943359375	1.595294403076172	0.3765251007080078	2.91122607421875	1.562065856933594	0.3168236389160156	2.850359130859375	1.293930023193359	0.3250482635498047	2.695166748046875	1.398695495605469	0.2235511245727539	2.657408081054688	1.475787811279297	0.2566874160766602
313	10.4	2.829851318359375	1.08361572265625	0.4445382537841797	2.807623657226562	1.260872436523437	0.414741928100586	2.791578979492188	1.403041458129883	0.3945248413085938	2.808032470703125	1.622845886230469	0.3896690216064453	2.774202758789063	1.589489898681641	0.4044367218017578	2.642596801757812	1.553003448486328	0.4526976013183594	2.521476806640625	1.301630126953125	0.4318490447998047	2.417888549804688	1.410190628051758	0.2509951705932617	2.367503051757812	1.489217697143555	0.2420997619628906	2.348904174804687	1.590033752441406	0.2150686721801758	2.36857470703125	1.532917144775391	0.2097529678344727	2.837134765625	1.583552062988281	0.3785216217041015	2.947715698242187	1.542781860351563	0.3236341705322265	2.8431201171875	1.286102142333984	0.3090262756347656	2.682579427083333	1.367476969401042	0.2161576436360677	2.648569580078125	1.455245208740235	0.221982292175293
314	10.433333	2.86240185546875	1.051520063400269	0.4572455139160156	2.83906982421875	1.228069831848145	0.4226078643798828	2.821732055664063	1.369545196533203	0.3990586395263672	2.8381142578125	1.589765472412109	0.3964923400878906	2.803385620117187	1.556192352294922	0.4089082641601562	2.669302001953125	1.51647265625	0.447225830078125	2.556077026367188	1.260403137207031	0.4354956359863281	2.4519501953125	1.373159210205078	0.256671142578125	2.395143310546875	1.450687362670898	0.2410834732055664	2.368131103515625	1.541579376220703	0.19122265625	2.403691040039063	1.490835556030274	0.2041597366333008	2.868009521484375	1.550545562744141	0.386983642578125	2.987036865234375	1.514853805541992	0.3399029693603516	2.887738525390625	1.261483016967774	0.3113096771240235	2.728929280598958	1.322977935791016	0.2090007680257161	2.692382446289062	1.41493098449707	0.2108068389892578
315	10.466667	2.886798828125	1.031469493865967	0.4668275909423828	2.863768310546875	1.20699983215332	0.4323812713623047	2.84627685546875	1.34725456237793	0.4071973724365234	2.8614697265625	1.56616552734375	0.4029257049560547	2.827566772460937	1.532751770019531	0.4166384429931641	2.694440795898437	1.495801132202148	0.4579104309082032	2.57582421875	1.244846282958984	0.4369340057373047	2.469921752929688	1.352663391113281	0.2586636962890625	2.412005004882813	1.424151580810547	0.2418164215087891	2.383058837890625	1.5162900390625	0.1995683517456054	2.458593139648437	1.463286987304687	0.2556233978271484	2.891000122070312	1.527230010986328	0.3926495971679688	3.000003784179687	1.491232269287109	0.3325413513183594	2.922507568359375	1.233658416748047	0.3060926208496094	2.756661539713542	1.291479410807292	0.2149691721598307	2.718231323242188	1.384564575195312	0.2102562026977539
316	10.5	2.917363037109375	1.017484680175781	0.4796347961425781	2.897954345703125	1.193265739440918	0.4444669494628906	2.882993530273438	1.332853454589844	0.4142929077148437	2.895238647460937	1.551901428222656	0.4062603454589844	2.861512329101562	1.51819873046875	0.4196566467285157	2.727692016601563	1.479565093994141	0.4561165771484375	2.614494140625	1.227065307617188	0.4381438751220703	2.512238403320312	1.329911224365234	0.2558121032714843	2.453134887695312	1.398609176635742	0.2383588485717773	2.425797241210938	1.479348846435547	0.1739091873168945	2.502372314453125	1.442564422607422	0.2434540710449219	2.925506591796875	1.513255554199219	0.3975559539794922	3.040653076171875	1.493230270385742	0.3428026885986328	2.9955615234375	1.221967590332031	0.3237447662353515	2.814708740234375	1.289215866088867	0.2160986328125	2.76456591796875	1.351044921875	0.2292782821655274
317	10.533333	2.92967724609375	1.006784538269043	0.4882751617431641	2.910547485351563	1.181376861572266	0.4510086059570313	2.895812866210937	1.320063507080078	0.4195598754882812	2.90970849609375	1.538183441162109	0.4157123260498047	2.875638793945313	1.504631042480469	0.4278226776123047	2.741067749023438	1.467283218383789	0.4574493255615234	2.635846923828125	1.212206665039063	0.4383741607666016	2.533173828125	1.310581298828125	0.2545015258789062	2.471238647460938	1.375209320068359	0.2295534515380859	2.451399658203125	1.465223480224609	0.1740958633422852	2.509569091796875	1.426226486206055	0.2275365829467773	2.939733764648437	1.499652389526367	0.4069135894775391	3.058204467773438	1.486919296264648	0.3567109985351563	3.028058837890625	1.213362594604492	0.3467630920410156	2.853744018554687	1.276257369995117	0.2315722198486328	2.795049560546875	1.329245025634766	0.2487708206176758
318	10.566667	2.947904174804687	1.003607287406922	0.4952962036132812	2.929362426757812	1.179081466674805	0.4557632141113281	2.91481689453125	1.318918106079102	0.4237723999023437	2.930204345703125	1.538578643798828	0.4179962310791016	2.895372924804687	1.505103790283203	0.4297782592773438	2.759588989257812	1.465137786865234	0.4596550445556641	2.656057495117188	1.206977607727051	0.4337262725830078	2.5644228515625	1.307768585205078	0.2434981536865234	2.495423706054687	1.3655791015625	0.2191514892578125	2.482426513671875	1.448631317138672	0.1624202270507812	2.548721435546875	1.411053787231445	0.2366430053710937	2.96045703125	1.499479690551758	0.4101932067871094	3.081792846679687	1.483496353149414	0.365333969116211	3.055553466796875	1.207613525390625	0.3521324462890625	2.887631469726562	1.26828205871582	0.2260380783081055	2.823759399414063	1.320973297119141	0.2466468353271484
319	10.6	2.95753564453125	0.9995091381072998	0.4988326263427734	2.939864135742187	1.175009071350098	0.4607751770019531	2.926039306640625	1.314524612426758	0.4289521636962891	2.942490356445313	1.533729217529297	0.4234233703613282	2.907294921875	1.500509353637695	0.4343177642822266	2.77076904296875	1.461375427246094	0.4581367492675781	2.671435668945313	1.202364234924316	0.430959716796875	2.582143432617188	1.301524261474609	0.2389947509765625	2.518276123046875	1.362780563354492	0.2152306976318359	2.497578491210938	1.437026611328125	0.1524398880004883	2.567349243164062	1.40586100769043	0.2363041915893555	2.972703002929688	1.494525939941406	0.4164338684082031	3.095957275390625	1.479168182373047	0.3769113311767578	3.07496630859375	1.203404792785645	0.3708688354492188	2.913751586914063	1.259476417541504	0.2381020126342773	2.855528686523438	1.312217529296875	0.2508057861328125
320	10.633333	2.963261474609375	0.9974550957679749	0.5067549438476563	2.950026977539062	1.174492408752442	0.4714752044677735	2.93980517578125	1.314972747802734	0.4426885070800781	2.952530151367188	1.534900146484375	0.4352856292724609	2.917095947265625	1.501044143676758	0.4439671783447265	2.779296020507813	1.459085983276367	0.4579264068603516	2.683164916992188	1.197556861877441	0.4313369750976562	2.605462158203125	1.29600520324707	0.2336640930175781	2.539081665039062	1.358047897338867	0.2178594131469727	2.51187841796875	1.43074690246582	0.1595582656860352	2.596774780273438	1.392885528564453	0.2364122009277344	2.984053344726562	1.49613232421875	0.4311637573242187	3.1104951171875	1.476598358154297	0.4017186279296875	3.078560302734375	1.206135116577148	0.4073322448730469	2.922876220703125	1.236369873046875	0.2670632019042969	2.86841845703125	1.296719940185547	0.2726670303344726
321	10.666667	2.971312622070313	0.995889449119568	0.5079197998046875	2.957928100585938	1.173197616577148	0.4758762969970703	2.947509887695313	1.313625289916992	0.4487783050537109	2.958261352539062	1.533271850585938	0.4421083526611328	2.922996704101562	1.49908757019043	0.4497370452880859	2.7848173828125	1.457895584106445	0.4618162384033203	2.696072143554687	1.194958236694336	0.42986669921875	2.618435546875	1.298999130249023	0.2357991943359375	2.54947265625	1.357460739135742	0.2187557525634766	2.52383154296875	1.429418884277344	0.1632878570556641	2.6049365234375	1.398538299560547	0.2416820373535156	2.99020849609375	1.494924514770508	0.4388001403808593	3.1168818359375	1.476100677490234	0.4110449371337891	3.082310668945313	1.208649856567383	0.4187982025146484	2.923716186523437	1.227626396179199	0.2802597808837891	2.87499951171875	1.291504013061523	0.281664321899414
322	10.7	2.980253540039063	0.9967318043708802	0.511116928100586	2.967031372070313	1.174650291442871	0.4802863006591797	2.956677001953125	1.315561904907226	0.4535154418945312	2.968840087890625	1.535748992919922	0.4508494873046875	2.93333984375	1.501581420898438	0.4581495056152344	2.794554931640625	1.460239654541016	0.4677895965576172	2.708533935546875	1.19614266204834	0.434587142944336	2.63623388671875	1.306461822509766	0.2405689697265625	2.559953491210937	1.362476135253906	0.2303408584594727	2.5358310546875	1.434344451904297	0.1763464431762695	2.614308227539063	1.403972412109375	0.2519179306030274	3.00057421875	1.497165222167969	0.4465504608154297	3.124885131835938	1.478213912963867	0.412062744140625	3.091985107421875	1.21269401550293	0.4261221618652344	2.9190322265625	1.229639183044434	0.2960418090820313	2.875601440429688	1.294335350036621	0.2905898132324219
323	10.733333	2.987930541992188	0.9963735003471375	0.5117018280029297	2.9735400390625	1.174284759521484	0.4810702667236328	2.962185913085937	1.316216705322266	0.4586366882324219	2.974563354492187	1.536467834472656	0.458553955078125	2.939104614257813	1.502224945068359	0.4656323852539063	2.800645385742188	1.459179885864258	0.4752069549560547	2.715568237304687	1.193825302124023	0.4432188415527344	2.647272338867188	1.313264526367187	0.2521873016357422	2.572594970703125	1.369234237670899	0.2282939682006836	2.550554321289062	1.452129669189453	0.1801162414550781	2.612669067382813	1.421321670532226	0.2387461547851563	3.006197265625	1.4979140625	0.453619888305664	3.129050170898437	1.475583129882812	0.411413101196289	3.097375	1.211928237915039	0.4436259155273438	2.933456909179688	1.273692222595215	0.3115995635986328	2.896237548828125	1.313011032104492	0.3098291931152344
324	10.766667	3.001555908203125	0.9956139702796936	0.5144459075927734	2.991564819335937	1.172879615783691	0.483100341796875	2.983665405273437	1.314391021728516	0.4607817535400391	2.993381103515625	1.5336650390625	0.4591684875488281	2.95839404296875	1.499196731567383	0.4660005340576172	2.82040673828125	1.458223434448242	0.4772937164306641	2.734241333007812	1.195470344543457	0.4400998077392578	2.6772158203125	1.323657119750977	0.2522926177978516	2.601653076171875	1.375780868530273	0.2204435958862305	2.570454711914063	1.461465255737305	0.1840166778564453	2.641787719726563	1.431873352050781	0.2265736846923828	3.0253916015625	1.495675765991211	0.4549791259765625	3.154015014648437	1.481312316894531	0.4272793273925781	3.176915283203125	1.210772277832031	0.4401013488769531	3.041081176757813	1.283102035522461	0.3011599426269531	3.002394653320312	1.330666076660156	0.318923095703125
325	10.8	3.006544311523438	0.9959441637992859	0.5145875549316405	2.997248291015625	1.172682327270508	0.4803273162841797	2.9897529296875	1.314761657714844	0.4593138427734375	3.000386962890625	1.534072570800781	0.4586314544677734	2.965129638671875	1.499751373291016	0.4647857208251953	2.826696655273437	1.458982315063476	0.4720108947753906	2.740945922851562	1.19647624206543	0.4377967224121094	2.685667358398438	1.329482421875	0.2534479064941406	2.614195678710938	1.385544464111328	0.2199411239624023	2.580928955078125	1.4712607421875	0.1804824447631836	2.664526733398437	1.438807876586914	0.2276790084838867	3.03233056640625	1.495916198730469	0.4548181610107422	3.162956298828125	1.483310302734375	0.4346046905517578	3.211912475585938	1.221346267700195	0.4417546997070312	3.078621215820313	1.30326040649414	0.3084865417480469	3.044500854492187	1.335180961608887	0.3437123870849609
326	10.833333	3.012075317382813	0.9970972323417664	0.5166898651123046	3.00263623046875	1.173893074035645	0.4837395629882812	2.9951806640625	1.31560237121582	0.4621232757568359	3.006192504882812	1.5345498046875	0.4605108337402344	2.971074340820313	1.500344635009766	0.4673619537353516	2.832375122070313	1.460678131103516	0.4738099365234375	2.7496962890625	1.197115127563477	0.4434975891113281	2.677475952148438	1.321892547607422	0.2612628784179687	2.6156865234375	1.382355712890625	0.2204925765991211	2.576292114257813	1.466085861206055	0.1750291595458984	2.66061181640625	1.437057800292969	0.2293677444458008	3.037906860351562	1.496403106689453	0.4562986145019531	3.168201782226562	1.48267448425293	0.4343657836914062	3.220463989257812	1.228801971435547	0.4485221557617188	3.0960263671875	1.312532012939453	0.3164459228515625	3.065463256835938	1.34202375793457	0.3457107696533203
327	10.866667	3.016385864257813	0.9975637001991271	0.5181230773925781	3.007281372070312	1.174635322570801	0.4849151000976563	3.00015673828125	1.316241348266602	0.4613947448730469	3.011543579101563	1.535508117675781	0.4627815551757812	2.976331787109375	1.50122053527832	0.4693705596923828	2.83742041015625	1.461118545532227	0.4730361785888672	2.75167724609375	1.19698998260498	0.4507887115478516	2.675402587890625	1.321542190551758	0.2695426788330078	2.627585693359375	1.390787948608398	0.2229350204467773	2.586673706054687	1.458026290893555	0.1660501098632813	2.667055908203125	1.433092376708984	0.2363335876464844	3.043240112304687	1.497308731079102	0.4578431091308593	3.173690551757812	1.487170028686523	0.4354609069824219	3.238649047851562	1.236708679199219	0.4486849060058594	3.099533203125	1.310013809204102	0.3188872985839843	3.068129150390625	1.341843338012695	0.3415848693847656
328	10.9	3.017175048828125	1.000059095859528	0.517390869140625	3.007192260742188	1.176840705871582	0.4840897521972656	2.999291137695312	1.318695205688476	0.4619184112548828	3.010278198242188	1.537800506591797	0.4659349975585938	2.975085327148437	1.503409255981445	0.4718376159667969	2.836177124023437	1.463610946655273	0.4748463592529297	2.748735473632812	1.200112396240234	0.4513629608154297	2.676658203125	1.321934646606445	0.2666538848876953	2.63360986328125	1.395430953979492	0.2248127746582031	2.584864990234375	1.448204925537109	0.1637123336791992	2.666736694335937	1.435271545410156	0.2240710906982422	3.042071533203125	1.499735107421875	0.4608145751953125	3.17206005859375	1.487729385375977	0.4378543243408203	3.25216259765625	1.232957015991211	0.4477426147460938	3.101728881835937	1.293158218383789	0.3038998718261718	3.05651171875	1.32675927734375	0.3332562561035156
329	10.933333	3.020595336914063	0.9995350208282471	0.5181940002441406	3.010048706054688	1.176613990783691	0.4859436187744141	3.001742309570313	1.31842008972168	0.4633986053466797	3.012815795898438	1.537616363525391	0.4675345916748047	2.977478393554688	1.503251831054688	0.4728847045898438	2.83812158203125	1.464751739501953	0.4731923828125	2.752759033203125	1.200217811584473	0.4504359893798828	2.678864135742188	1.320033889770508	0.2646197509765625	2.646033813476563	1.398371688842774	0.227648193359375	2.593043579101562	1.444835845947266	0.1650585174560547	2.67262255859375	1.43114387512207	0.2218619613647461	3.044691284179688	1.499494659423828	0.4629326019287109	3.17525	1.489619705200195	0.4426982727050781	3.262879760742187	1.237785255432129	0.4504081420898437	3.109539184570313	1.281074249267578	0.3043941040039063	3.058265380859375	1.315222061157227	0.3323504638671875
330	10.966667	3.029662963867187	1.003040485858917	0.5232014160156251	3.019905395507813	1.180396598815918	0.4914221649169922	3.011919921875	1.322928497314453	0.4726245727539062	3.017380981445313	1.542286834716797	0.4738447418212891	2.982788696289062	1.507046020507812	0.4787692413330078	2.843443481445313	1.468055145263672	0.480715576171875	2.750097778320312	1.20578076171875	0.4542296142578125	2.692601440429687	1.327524551391602	0.2636597595214843	2.6552919921875	1.405161773681641	0.2224234161376953	2.601219482421875	1.445944961547851	0.1586487579345703	2.682592041015625	1.436080078125	0.2304911193847656	3.0503095703125	1.505021301269531	0.470634048461914	3.18190087890625	1.498438720703125	0.4518730163574219	3.274961303710938	1.247064331054688	0.4734501037597656	3.167875162760417	1.275630187988281	0.3113611653645833	3.066408447265625	1.297149047851563	0.3180162506103515
331	11	3.028676391601563	1.004143073558807	0.5246932983398438	3.018413818359375	1.181607902526856	0.4935074005126953	3.010121948242188	1.32392219543457	0.473564208984375	3.015490844726562	1.543344207763672	0.4741547546386718	2.980931518554688	1.508102462768555	0.4792620086669922	2.8420009765625	1.467643615722656	0.4816344757080078	2.750974609375	1.205558311462402	0.4476359405517578	2.69136474609375	1.33034602355957	0.2593308410644531	2.66093017578125	1.411282165527344	0.2234612579345703	2.604162841796875	1.453303131103516	0.1615268402099609	2.673533203125	1.44327214050293	0.2199523315429687	3.048422607421875	1.506064727783203	0.4709694976806641	3.1795244140625	1.497293930053711	0.4499197082519532	3.274266357421875	1.246081649780273	0.4769520568847656	3.176191243489583	1.254876149495443	0.3059609578450521	3.068130004882812	1.276352813720703	0.3045280609130859
332	11.033333	3.027565673828125	1.004886790752411	0.5241529846191406	3.017921630859375	1.182314445495606	0.4933245391845703	3.010113647460938	1.324518478393555	0.4724188232421875	3.015899047851562	1.543656372070313	0.4758823547363281	2.98121923828125	1.508473327636719	0.4800437774658203	2.841958862304687	1.469652084350586	0.4785460815429687	2.751182495117187	1.207581687927246	0.4450045318603516	2.691741943359375	1.327563171386719	0.2533619232177735	2.669359741210938	1.412471801757813	0.2225657348632812	2.611884765625	1.454332061767578	0.1622017822265625	2.67963720703125	1.438459045410156	0.2258808670043945	3.048782104492187	1.506384292602539	0.472693603515625	3.180558227539063	1.501101943969727	0.455969467163086	3.269006225585938	1.249843391418457	0.4741176147460937	3.180106770833333	1.236731908162435	0.3013551432291666	3.0670791015625	1.261509689331055	0.2901284637451172
333	11.066667	3.026070068359375	1.005613382339478	0.5234576110839844	3.016344482421875	1.183407585144043	0.4920575866699218	3.008545166015625	1.325690216064453	0.4691383972167968	3.013579345703125	1.545466247558594	0.4717645416259766	2.978873779296875	1.510114318847656	0.4758204956054687	2.8393203125	1.470901168823242	0.4732487335205078	2.7482509765625	1.208444961547852	0.4384936828613281	2.691441162109375	1.328418899536133	0.2464438629150391	2.671723022460937	1.413839218139648	0.219010368347168	2.616358764648438	1.459944869995117	0.1588969192504883	2.67787060546875	1.446291442871094	0.21032470703125	3.046720581054688	1.508161544799805	0.4689661712646485	3.178751098632812	1.498242004394531	0.4537118225097656	3.269634033203125	1.243846305847168	0.4743031005859375	3.183778483072917	1.229048080444336	0.2947953084309896	3.071009521484375	1.249582901000977	0.2839123077392578
334	11.1	3.0171904296875	0.9946324489116669	0.5196211853027344	3.011028930664063	1.172111152648926	0.4879688720703125	3.005897338867188	1.314349990844727	0.4661487579345703	3.018140869140625	1.533520965576172	0.4669386749267578	2.982308349609375	1.499411682128906	0.4702844848632812	2.842381591796875	1.463642868041992	0.4637890319824219	2.74194384765625	1.204757820129394	0.4326482238769531	2.695533569335938	1.325562759399414	0.2372581558227539	2.667966552734375	1.40800048828125	0.2097921447753906	2.6123798828125	1.4617626953125	0.1588072509765625	2.680225219726562	1.435074569702148	0.2054104385375977	3.049965698242188	1.495191802978516	0.4654530029296875	3.181710327148437	1.48074055480957	0.4538314819335937	3.272942993164063	1.222741439819336	0.4744765930175782	3.14469287109375	1.232082649230957	0.3073609619140625	3.086514526367187	1.279356109619141	0.3066682739257813
335	11.133333	3.001893798828125	0.9983480546474457	0.5120606842041016	2.993161865234375	1.176018577575684	0.4815577239990234	2.986014526367188	1.318457901000976	0.4623740692138671	3.002131469726563	1.537480773925781	0.4623026733398438	2.965832763671875	1.504020065307617	0.4671407012939453	2.825747436523438	1.468628051757813	0.4602235107421875	2.733668701171875	1.207370658874512	0.4236490631103516	2.67982080078125	1.330875595092774	0.2323810043334961	2.65610498046875	1.411672515869141	0.2081227416992187	2.60368212890625	1.470074417114258	0.1482669219970703	2.67159619140625	1.444669204711914	0.1931823425292969	3.033230102539062	1.498556289672852	0.4596094970703125	3.162530151367188	1.479885559082031	0.4352944030761718	3.215699462890625	1.205163993835449	0.4471572265625	3.09334326171875	1.238679789225261	0.2811187744140625	3.002020874023438	1.276686325073242	0.2846757354736328
336	11.166667	2.982869018554688	0.9953313519954681	0.5110566864013673	2.975073608398437	1.173170761108398	0.4791824493408203	2.9689462890625	1.315486206054687	0.4567045440673828	2.991251953125	1.534361846923828	0.4555454254150391	2.954051147460937	1.501909317016602	0.4613004760742188	2.81249609375	1.470803482055664	0.4605345001220703	2.728112548828125	1.207009735107422	0.4229734497070312	2.667996337890625	1.331848648071289	0.2346587829589844	2.6412578125	1.409394012451172	0.2096701354980469	2.596683837890625	1.474484512329102	0.1472325210571289	2.655849365234375	1.441723327636719	0.1907569808959961	3.02125390625	1.494479263305664	0.4522964782714843	3.150018188476563	1.474734069824219	0.4250829010009766	3.175242797851562	1.195798469543457	0.4404408874511719	3.069930013020834	1.234145706176758	0.2642918090820313	2.97760302734375	1.25774169921875	0.2677977752685547
337	11.2	2.962615600585937	0.9947362619638442	0.5085633392333984	2.954460083007812	1.171480369567871	0.4737962799072266	2.948277954101562	1.312882873535156	0.4481229858398438	2.974832153320312	1.530300109863281	0.4373704223632813	2.937150634765625	1.499020034790039	0.4447920227050781	2.79533935546875	1.470715576171875	0.4448854827880859	2.709279296875	1.206363418579102	0.4218349304199219	2.66473828125	1.33820849609375	0.2351269607543945	2.634183471679687	1.411678573608398	0.2049249954223633	2.589880126953125	1.479559646606445	0.1400698776245117	2.632531127929687	1.445203887939453	0.1763613586425781	3.003930419921875	1.489813186645508	0.4356171264648437	3.13242822265625	1.468816192626953	0.4107134399414062	3.162341430664062	1.191603523254394	0.4295069122314453	3.058243082682292	1.23039289855957	0.2556134236653646	2.963646728515625	1.250419960021973	0.2573717956542969
338	11.233333	2.933914916992188	0.9967926818393171	0.5043035278320313	2.9306201171875	1.172524291992187	0.4669349212646484	2.928186889648438	1.312282516479492	0.434498291015625	2.957650756835937	1.528723724365234	0.4239039154052734	2.920397827148437	1.498124786376953	0.4342775421142578	2.779656372070312	1.469914352416992	0.4470861511230468	2.671316528320313	1.215173446655273	0.4168210754394531	2.6149228515625	1.344035736083984	0.2316777725219727	2.602802001953125	1.429922882080078	0.2083433532714844	2.558654907226563	1.500180877685547	0.1495898208618164	2.612047729492188	1.460792190551758	0.1746227645874023	2.985544799804687	1.487841888427734	0.4191123046875	3.10790966796875	1.46565983581543	0.3778168029785156	3.180340454101563	1.198646408081055	0.3863424835205078	3.036167805989583	1.234774927775065	0.2329607747395833	2.949665405273437	1.244383102416992	0.2463326873779297
339	11.266667	2.892709350585938	1.00044769692421	0.4959176940917969	2.889786376953125	1.17474878692627	0.4558060302734375	2.887282470703125	1.313034072875977	0.4198650817871094	2.919740966796875	1.527486236572266	0.4002678680419922	2.8826962890625	1.49808056640625	0.4135977935791015	2.742830078125	1.474511260986328	0.4349626617431641	2.611529907226562	1.232670997619629	0.4056739501953125	2.580532958984375	1.369441772460938	0.2221637878417969	2.570876586914062	1.457962646484375	0.1965219039916992	2.536931762695312	1.535746032714844	0.1417741165161133	2.5720458984375	1.490455429077148	0.1512121429443359	2.946545288085938	1.486134201049805	0.3954615936279297	3.06221044921875	1.458368545532227	0.3409201507568359	3.0957236328125	1.177886138916016	0.341049072265625	2.933493896484375	1.268266380310059	0.2222005615234375	2.8608525390625	1.313282775878906	0.2145914611816406
340	11.3	2.856952758789062	1.007481304168701	0.4904151458740235	2.848912475585937	1.181249320983887	0.4464711456298828	2.842405029296875	1.319728332519531	0.4101670989990234	2.872033203125	1.534814392089844	0.3876412506103516	2.8355634765625	1.505078460693359	0.402236801147461	2.694529541015625	1.490692687988281	0.4267147064208984	2.542047119140625	1.262225967407227	0.3838369598388672	2.545866821289063	1.410282806396484	0.2059260635375977	2.533734252929688	1.490092666625976	0.1541288528442383	2.4918525390625	1.578707000732422	0.1129627151489258	2.517112426757812	1.528517120361328	0.1461574401855469	2.899252319335938	1.493608444213867	0.3825316467285156	3.010850219726563	1.456521362304688	0.3235323181152344	3.017404296875	1.17877165222168	0.3232565155029297	2.880696411132813	1.288317596435547	0.2211271057128906	2.813837768554687	1.332342315673828	0.2016321792602539
341	11.333333	2.812043212890625	1.006313620567322	0.4744162902832031	2.798284545898437	1.17823023223877	0.4280242462158203	2.789511352539062	1.317597198486328	0.3980031585693359	2.812447875976563	1.531409942626953	0.3670653839111328	2.778282104492187	1.50161474609375	0.3857917938232422	2.64074853515625	1.504476379394531	0.4246219177246094	2.467100219726563	1.295165557861328	0.3777294616699219	2.516036010742187	1.437943389892578	0.2062254104614258	2.531166748046875	1.514576629638672	0.1532487106323242	2.520264770507812	1.617096313476563	0.12449267578125	2.549276245117188	1.552285736083984	0.1428061828613281	2.839757690429687	1.490755798339844	0.360531982421875	2.94316748046875	1.454703704833984	0.2876978454589844	2.955787719726562	1.178399154663086	0.2738900299072266	2.792171549479166	1.275227172851563	0.2043414637247722	2.766102905273438	1.355328842163086	0.1945911560058594
342	11.366667	2.768651123046875	1.020554162025452	0.4601424407958984	2.750468505859375	1.190599708557129	0.4130198822021485	2.740665405273438	1.329720397949219	0.3869225769042969	2.764003540039063	1.542496185302734	0.3573957824707031	2.732044921875	1.513151062011719	0.3797026977539062	2.603687622070312	1.536153137207031	0.4343077239990234	2.402774047851563	1.364566772460937	0.3645000610351563	2.491051635742187	1.494296859741211	0.1985418014526367	2.557448608398437	1.5475390625	0.1631461334228516	2.583975952148438	1.64427294921875	0.1488604393005371	2.582453491210938	1.57686587524414	0.1635958709716797	2.78921728515625	1.501679107666015	0.3467000274658203	2.870843994140625	1.464717956542969	0.2510346984863281	2.905187255859375	1.187937927246094	0.2408887176513672	2.735301635742188	1.316933929443359	0.1700855407714844	2.689295288085938	1.382584732055664	0.2107361679077148
343	11.4	2.706584106445312	1.014257075309754	0.4399571990966797	2.68024072265625	1.18316276550293	0.3910355072021484	2.667911743164062	1.321819625854492	0.3650063629150391	2.696940063476562	1.53672998046875	0.3548533477783203	2.671695190429688	1.505532989501953	0.38299658203125	2.563705444335938	1.534270538330078	0.4712220458984375	2.359564819335938	1.389889739990234	0.3627294769287109	2.487327270507812	1.503804122924805	0.2157773132324219	2.559482055664063	1.550581695556641	0.1799323425292969	2.604283203125	1.642198608398437	0.149478141784668	2.567087890625	1.5817080078125	0.1459785995483399	2.714128784179688	1.496767227172852	0.3314972534179688	2.75493896484375	1.444090087890625	0.2180485763549805	2.831737915039063	1.180047981262207	0.1728539428710937	2.628671997070312	1.295867050170898	0.1817453994750977	2.631575317382812	1.316614608764648	0.2349248962402344
344	11.433333	2.638609619140625	0.9902646493911744	0.4211671142578125	2.61272265625	1.161437461853027	0.3731950988769531	2.601727905273437	1.302372512817383	0.3461260986328125	2.64393408203125	1.517317901611328	0.3462126922607422	2.621541137695313	1.485085571289062	0.3763592529296875	2.541593872070313	1.518005279541016	0.49167578125	2.316203979492188	1.432033142089844	0.3594000091552735	2.478276611328125	1.508592071533203	0.215034049987793	2.555428466796875	1.553315826416016	0.1851320343017578	2.613654174804688	1.638303192138672	0.1611844024658203	2.567634521484375	1.584456604003906	0.1530824279785156	2.654138549804688	1.47817448425293	0.3171712951660156	2.675116455078125	1.429530700683594	0.1967858963012695	2.713972290039062	1.190453254699707	0.07780506896972655	2.574811767578125	1.27377311706543	0.2040883560180664	2.61640966796875	1.282061836242676	0.2536726684570312
345	11.466667	2.562410400390625	0.9765107544064522	0.3857004547119141	2.529197021484375	1.149508934020996	0.3456613922119141	2.51502587890625	1.291830612182617	0.3234257507324219	2.551491577148437	1.509201904296875	0.3263635711669922	2.533399536132812	1.475074890136719	0.3577050933837891	2.48156787109375	1.513213897705078	0.4875529632568359	2.25959375	1.416445861816406	0.3511730041503907	2.4293486328125	1.495030319213867	0.2101334991455078	2.500630249023438	1.544346405029297	0.1685412673950195	2.572679443359375	1.603997863769531	0.1524452896118164	2.513691040039062	1.571748779296875	0.1379087066650391	2.559417114257813	1.471165939331055	0.2949742736816406	2.579744995117188	1.452799118041992	0.1655643463134766	2.444880615234375	1.259495697021484	0.04575107955932617	2.412213745117187	1.394914474487305	0.1139113750457764	2.400025390625	1.424773574829102	0.08378745555877687
346	11.5	2.519380004882812	0.9638688049316406	0.3674103088378906	2.493061279296875	1.136898300170898	0.3275202026367188	2.481113647460937	1.277965148925781	0.3036478729248047	2.524591796875	1.491871231079102	0.3051499633789063	2.504930786132813	1.459020111083984	0.336361328125	2.4462099609375	1.500199584960938	0.4610420227050781	2.226693359375	1.400100006103516	0.3307792053222656	2.3966787109375	1.466190928141276	0.1950267435709635	2.45812060546875	1.522459579467773	0.1624753799438476	2.539230346679688	1.568137054443359	0.1450446319580078	2.470835205078125	1.540203857421875	0.1357577590942383	2.531727905273438	1.453649780273437	0.274397705078125	2.549339965820312	1.445997512817383	0.1453358306884766	2.400069702148437	1.283541610717774	0.03275190639495849	2.379661499023437	1.402920394897461	0.07421989345550536	2.367612182617187	1.446122756958008	0.03736617660522461
347	11.533333	2.43507275390625	0.9265412197113037	0.3357601928710938	2.404587890625	1.097145496368408	0.303224105834961	2.386194946289063	1.235526657104492	0.2805577239990235	2.429076049804688	1.446755630493164	0.2695523529052735	2.41789892578125	1.414737121582031	0.3045257415771484	2.394045654296875	1.461767776489258	0.4348667755126953	2.150550903320313	1.353599838256836	0.3775317840576172	2.22556494140625	1.421511413574219	0.18855810546875	2.306200317382813	1.463264938354492	0.1629397430419922	2.392828857421875	1.499766891479492	0.1153602066040039	2.333117919921875	1.465059661865234	0.137235595703125	2.428085693359375	1.4085888671875	0.2386741333007812	2.403433349609375	1.400919311523438	0.1105384063720703	2.16018359375	1.32789111328125	0.0195069779753685	2.163681945800781	1.3632958984375	-0.002577941894531248	1.94851708984375	1.291381652832031	-0.1424452514648437
348	11.566667	2.3905810546875	0.9193526992797851	0.3136304016113282	2.373908935546875	1.08956965637207	0.2816775665283203	2.36483984375	1.227101371765137	0.2605291900634766	2.397902709960937	1.436684906005859	0.2656591033935547	2.384647827148437	1.403000869750977	0.2962024841308594	2.342663452148438	1.438196060180664	0.41522509765625	2.092214111328125	1.354936798095703	0.372667465209961	2.120285522460938	1.399895034790039	0.1863648071289062	2.189439575195313	1.438415878295898	0.1593877449035644	2.2683076171875	1.478753707885742	0.1133852977752686	2.21465283203125	1.450371185302735	0.1869078903198242	2.402116088867187	1.400767532348633	0.2340671081542969	2.38693212890625	1.404654556274414	0.1069790344238281	2.176046142578125	1.330867996215821	-0.053599271774292	2.024106567382812	1.339969772338867	-0.01983367919921875	1.898377197265625	1.285405822753906	-0.1538103179931641
349	11.6	2.34224462890625	0.9013275413513184	0.3073594665527344	2.333833251953125	1.071314640045166	0.2788443450927734	2.327865844726563	1.208557472229004	0.2577908020019531	2.356863403320312	1.41755078125	0.2548387298583984	2.350857177734375	1.384419937133789	0.2874539489746094	2.331062866210938	1.42435237121582	0.4087296905517578	2.113487630208333	1.352597473144532	0.4109256184895833	2.031765930175781	1.384187652587891	0.2335981521606445	2.090810913085938	1.410412765502929	0.1962071075439453	2.159079956054687	1.460653411865234	0.1642303009033203	2.136217529296875	1.433832397460937	0.2028035278320313	2.355256713867187	1.381312377929687	0.223441177368164	2.325324829101563	1.371773239135742	0.1003533248901367	2.097683471679687	1.324280181884766	-0.04614036273956299	1.936379455566406	1.339500717163086	-0.008912277221679692	1.812212890625	1.306790252685547	-0.1213720626831055
350	11.633333	2.314479370117188	0.9109732818603515	0.2888453521728516	2.309482421875	1.082358352661133	0.2612956085205078	2.30320458984375	1.220170867919922	0.2398021697998047	2.318594604492187	1.431354293823242	0.2408887023925781	2.314354614257812	1.397226821899414	0.2730289611816407	2.30064013671875	1.418702285766602	0.4008679962158203	2.184935546875	1.239394264221191	0.4397485504150391	2.093782796223958	1.11003911336263	0.2905357869466146	2.073733764648438	1.193361103057861	0.187898494720459	2.077179809570312	1.278479972839355	0.132770263671875	2.136841552734375	1.222386653900146	0.2169326019287109	2.319740966796875	1.395517074584961	0.2086530532836914	2.29237939453125	1.385731521606445	0.08500059509277344	2.06381689453125	1.342668594360352	-0.06333816003799439	1.907913513183594	1.358740509033203	-0.02180060195922852	1.774994995117188	1.292855743408203	-0.1405010833740234
351	11.666667	2.278245361328125	0.9051227989196777	0.2790174102783203	2.2604404296875	1.073572158813477	0.2514562835693359	2.239573608398437	1.207000358581543	0.226119873046875	2.270247314453125	1.414174179077148	0.2334707641601562	2.261370361328125	1.379782897949219	0.2642735595703125	2.24343310546875	1.392651992797852	0.392075210571289	2.153016235351562	1.217028045654297	0.4205902709960938	2.043337036132812	1.104545333862305	0.279267817179362	2.036509704589844	1.175974914550781	0.1721871070861816	2.048489196777344	1.26167578125	0.1267527770996094	2.071495849609375	1.192753787994385	0.1806181640625	2.270938354492188	1.379774398803711	0.200633285522461	2.245016235351563	1.370370727539063	0.07902367401123046	2.02397509765625	1.330034744262695	-0.07541541910171509	1.861442504882812	1.344377792358398	-0.04538533020019531	1.746186401367188	1.284248992919922	-0.1575909271240234
352	11.7	2.255295043945313	0.8935906524658204	0.2693768920898438	2.2314326171875	1.059666547775269	0.2390333709716797	2.209651611328125	1.191804222106934	0.2134152221679688	2.23906494140625	1.398076248168945	0.2175838012695313	2.230535888671875	1.364275772094727	0.248627700805664	2.213641723632812	1.386297943115234	0.3753783721923828	2.122077880859375	1.231044929504395	0.4229454803466797	1.959405822753906	1.161393184661865	0.2925800857543945	1.946827880859375	1.259422271728516	0.1008965759277344	1.984383544921875	1.247113456726074	0.1552078742980957	2.030081665039063	1.187379356384277	0.2141798400878906	2.239808227539062	1.363401397705078	0.1855525741577148	2.214482299804688	1.355904159545898	0.06493799209594726	1.9989658203125	1.318234786987305	-0.0943769474029541	1.8392509765625	1.342528381347656	-0.06637583160400391	1.715205688476563	1.278361328125	-0.1612154693603516
353	11.733333	2.244668701171875	0.88248779296875	0.2591679382324218	2.224083984375	1.049773887634277	0.2320788116455078	2.202490966796875	1.182419967651367	0.2088110046386719	2.224116821289063	1.389741714477539	0.2083590850830078	2.216031494140625	1.356453506469727	0.2401341400146484	2.190557373046875	1.383309692382813	0.3676278991699219	2.082587585449219	1.231022575378418	0.4048481903076172	1.914212585449219	1.162416839599609	0.2852361679077148	1.90520849609375	1.258776611328125	0.06646750640869141	1.942958618164063	1.241499633789062	0.1608730926513672	1.99808935546875	1.18521089553833	0.216822021484375	2.226993041992188	1.354297622680664	0.1771802444458008	2.206408447265625	1.345985656738281	0.05687543106079102	1.995944030761719	1.307527435302734	-0.1074829940795898	1.832399475097656	1.336833511352539	-0.08471691131591798	1.69892529296875	1.275521606445313	-0.1667552642822266
354	11.766667	2.243558959960938	0.8745653343200683	0.254904541015625	2.219204345703125	1.040721321105957	0.22094775390625	2.203197998046875	1.174652679443359	0.1966581573486328	2.2295576171875	1.382689498901367	0.1951814727783203	2.223863647460938	1.349042053222656	0.227549331665039	2.213418701171875	1.375522094726563	0.3564191284179687	2.060837565104167	1.266398951212565	0.3876223958333333	1.978427124023438	1.277173141479492	0.2214920094807943	1.99184130859375	1.278931465148926	0.2112434730529785	2.035316101074219	1.290573661804199	0.1832449226379395	2.067071533203125	1.22732967376709	0.2571132431030274	2.228514404296875	1.34732406616211	0.1635568161010742	2.196015502929687	1.335361190795898	0.04428232192993164	1.979799865722656	1.299930725097656	-0.1170963516235352	1.8407080078125	1.328832824707031	-0.07771636199951171	1.682574584960937	1.264841278076172	-0.1761240997314453
355	11.8	2.237071411132812	0.8639723434448242	0.2527334899902344	2.21199853515625	1.028764404296875	0.2171944427490234	2.194497680664063	1.161320045471191	0.1908003845214844	2.223193725585937	1.368142791748047	0.1871615447998047	2.2165078125	1.335122894287109	0.2200130615234375	2.20055615234375	1.361373962402344	0.3505021362304688	2.039255533854166	1.266269953409831	0.3731749674479167	2.048217407226562	1.290824966430664	0.2375086263020834	2.047115844726562	1.292100929260254	0.2432524795532227	2.032412109375	1.281053382873535	0.2227445449829102	2.056251831054688	1.251641525268555	0.3018488540649414	2.222372680664063	1.332540054321289	0.1558095474243164	2.184478637695312	1.320723220825195	0.03768710708618164	1.969441345214844	1.286252410888672	-0.1231251983642578	1.833048278808594	1.327729080200195	-0.08021469116210939	1.685773315429687	1.260061614990234	-0.1878451843261719
356	11.833333	2.2344873046875	0.8543171386718751	0.249640869140625	2.214620239257813	1.019444321632385	0.2128216400146484	2.194875366210938	1.150721031188965	0.1812867279052734	2.219328125	1.358308319091797	0.1765255661010742	2.212620849609375	1.325437744140625	0.2096058654785156	2.194519775390625	1.35101936340332	0.3402406616210937	2.062032104492188	1.238348159790039	0.3961598052978516	2.051229817708333	1.307262064615885	0.2384947204589844	2.051073181152344	1.302121887207031	0.2417131958007813	2.012042724609375	1.303038467407227	0.2062482070922851	2.046919067382813	1.264858860015869	0.2956020431518555	2.219933715820313	1.322350234985352	0.1453595886230469	2.181056396484375	1.310117874145508	0.02695742797851562	1.962782531738281	1.276883697509766	-0.1303283843994141	1.829758178710938	1.32109228515625	-0.08648595428466797	1.687149291992188	1.248049682617187	-0.2010247497558594
357	11.866667	2.2340869140625	0.8506103210449218	0.2503705596923828	2.212712158203125	1.015463828086853	0.2121114807128906	2.19065478515625	1.146142242431641	0.178495849609375	2.219052001953125	1.353438858032227	0.1748633041381836	2.2123388671875	1.320414947509766	0.2079143524169922	2.196092407226563	1.342681488037109	0.3391587371826172	2.030127034505208	1.253800160725911	0.3608683675130209	2.040558430989583	1.306624694824219	0.236275156656901	2.047610107421875	1.311176559448242	0.2424510345458984	2.00786328125	1.30919467163086	0.2045483551025391	2.037552490234375	1.270399276733398	0.2962550888061524	2.21836572265625	1.317689331054688	0.1433116760253906	2.1744931640625	1.305288101196289	0.02571047210693359	1.955918334960937	1.274092025756836	-0.1329070873260498	1.8182578125	1.322380783081055	-0.09222899627685548	1.684637084960938	1.243032241821289	-0.2002240600585938
358	11.9	2.211595581054687	0.8390538177490234	0.2476351165771484	2.197146728515625	1.002498242855072	0.2069180755615234	2.179995361328125	1.131868370056152	0.1711416015625	2.2150185546875	1.335760848999024	0.1675910873413086	2.20692138671875	1.303548187255859	0.2002968139648437	2.184206176757812	1.325656478881836	0.3295486907958984	2.013191080729167	1.243942026774088	0.34774169921875	2.032751098632813	1.302703109741211	0.2263211263020833	2.037799011230469	1.316867630004883	0.2373198547363281	2.001236938476563	1.31564958190918	0.1936472702026367	2.014459045410156	1.280581069946289	0.2816229934692382	2.213489135742187	1.300259704589844	0.1363721160888672	2.1694091796875	1.288140319824219	0.02004264068603516	1.951005432128906	1.270722747802734	-0.1378127822875977	1.819026916503906	1.314768173217773	-0.09188294219970704	1.677365600585937	1.236668762207031	-0.2025630493164063
359	11.933333	2.223603515625	0.8402539520263672	0.2460544281005859	2.203347412109375	1.001472883224487	0.2036418914794922	2.183249877929688	1.129531330108643	0.1675237503051758	2.21571435546875	1.33320280456543	0.1647841033935547	2.207993530273438	1.300726913452148	0.1972664642333984	2.177359619140625	1.321162322998047	0.32624365234375	2.008837890625	1.239164174397786	0.3280923258463542	2.037430053710938	1.304958048502604	0.2229531758626302	2.040817199707031	1.318876205444336	0.2345903854370117	2.005564025878906	1.321281509399414	0.1893116149902344	2.015190307617188	1.294338256835938	0.2678434143066406	2.214655151367188	1.29806428527832	0.1335228271484375	2.171072387695312	1.282958374023438	0.01740275573730469	1.952042785644531	1.262489410400391	-0.1368817081451416	1.814033203125	1.313917617797852	-0.09112583160400391	1.68867236328125	1.236053314208984	-0.2078386840820312
360	11.966667	2.229062622070312	0.8361553192138671	0.2446867370605469	2.207372314453125	0.9976743433475495	0.2002590179443359	2.186144287109375	1.125899410247803	0.1622193984985352	2.21889111328125	1.33074870300293	0.1590014190673828	2.211143798828125	1.298098297119141	0.1917391662597656	2.179155395507812	1.318662399291992	0.3212543029785156	2.013739827473958	1.238064910888672	0.3154722290039063	2.049815022786458	1.299166035970052	0.2161203053792318	2.050795715332031	1.316887435913086	0.2161065177917481	2.015510681152344	1.321716842651367	0.1817571105957031	2.032091430664063	1.298567749023438	0.2538914184570312	2.21777685546875	1.295394973754883	0.1276449432373047	2.17387109375	1.279571166992187	0.01091285705566406	1.947455871582031	1.254292556762695	-0.1337142581939697	1.8047265625	1.307008316040039	-0.07673598861694336	1.686386596679688	1.239953872680664	-0.1992507019042969
361	12	2.229052856445312	0.8324846343994141	0.2451310577392578	2.205954956054688	0.994001908659935	0.2006716079711914	2.184779418945313	1.122429817199707	0.1635535049438477	2.223071166992187	1.326320083618164	0.158535026550293	2.214654418945313	1.294132888793945	0.1915546875	2.181043334960937	1.314758819580078	0.3206353302001953	2.0143251953125	1.238458150227864	0.3132937418619792	2.054381795247396	1.300044128417969	0.2131434631347656	2.055046875	1.319563339233398	0.2106845550537109	2.019344421386719	1.322185806274414	0.1772332763671875	2.035875915527344	1.301717895507812	0.2495806350708008	2.220787475585937	1.290768966674805	0.1274818344116211	2.174336669921875	1.276967834472656	0.01144049835205078	1.946643188476562	1.252919448852539	-0.1309906597137451	1.804286499023438	1.301706581115723	-0.07164511871337891	1.683063232421875	1.241973175048828	-0.1962590942382813
362	12.033333	2.229309204101563	0.8259430236816406	0.2442541961669922	2.210337646484375	0.9884263719320296	0.2018351440429688	2.191625122070313	1.117492286682129	0.1656951065063477	2.228725463867188	1.321338165283203	0.1609010620117187	2.22053759765625	1.289121810913086	0.1938555755615234	2.185876831054688	1.311629577636719	0.3228760223388672	2.014224039713542	1.237496109008789	0.3153411153157552	2.054022216796875	1.300552759806315	0.2103424835205078	2.056925903320312	1.319182823181152	0.2045769348144531	2.021933288574219	1.324101333618164	0.1726062545776367	2.039000610351562	1.303283073425293	0.2457457504272461	2.226605834960937	1.285841567993164	0.129835205078125	2.181165771484375	1.271562026977539	0.01372774124145508	1.953369140625	1.251809600830078	-0.1285118961334228	1.81056591796875	1.300330581665039	-0.07045312118530274	1.680722534179687	1.239858337402344	-0.1861050415039062
363	12.066667	2.233003540039062	0.8253803100585938	0.2442832336425781	2.2140595703125	0.9875708005428314	0.2012165832519531	2.195668823242188	1.116570571899414	0.1650561599731445	2.233429321289062	1.320308013916016	0.1620931396484375	2.225165771484375	1.287861328125	0.1947177276611328	2.188943969726562	1.305835601806641	0.3230379638671875	2.014996826171875	1.234211344401042	0.3143243103027344	2.057769287109375	1.299218078613281	0.2107743784586589	2.058693725585937	1.31894596862793	0.2000624465942383	2.027004699707031	1.326369033813477	0.1742969665527344	2.040262756347656	1.304013946533203	0.2425322341918945	2.231165161132813	1.285066680908203	0.1307471237182617	2.186526489257813	1.26885676574707	0.01503297424316406	1.956122253417969	1.252687927246094	-0.1233830471038818	1.813476989746094	1.300808486938477	-0.06602547454833985	1.67822607421875	1.239344512939453	-0.1833304138183594
364	12.1	2.238539916992187	0.8233086700439454	0.2444814605712891	2.222542114257813	0.9859072496891021	0.2035960235595703	2.203322875976562	1.114473201751709	0.1668778839111328	2.23978955078125	1.317944152832031	0.1662723693847656	2.231716674804687	1.285225738525391	0.1984749755859375	2.195159545898437	1.30380029296875	0.3268261413574219	2.030339050292969	1.21028857421875	0.3577757949829101	2.064863810221354	1.292517985026042	0.2150234171549479	2.063075378417969	1.307751541137695	0.1933718948364258	2.0347880859375	1.326955291748047	0.1729881362915039	2.054914794921875	1.300341018676758	0.2364744873046875	2.2377578125	1.283071212768555	0.1345646057128906	2.192606567382812	1.268725784301758	0.01896175384521484	1.96187744140625	1.25161882019043	-0.1185778970718384	1.816063903808594	1.298451179504394	-0.05938508987426758	1.679960815429687	1.243406494140625	-0.1726103057861328
365	12.133333	2.23897021484375	0.8214012222290039	0.2440448303222656	2.224800170898438	0.9843798410892486	0.2045659027099609	2.206811157226563	1.113181331634522	0.1687862319946289	2.245682006835938	1.315700927734375	0.1709357070922852	2.236863403320313	1.282812850952149	0.2026058197021484	2.201040161132813	1.298296691894531	0.3309252014160156	2.025055582682292	1.223976801554362	0.3175516459147136	2.071472249348958	1.291027979532878	0.2162067972819011	2.070112426757813	1.308130302429199	0.1958454399108887	2.037140380859375	1.326259185791016	0.1737856979370117	2.031661560058594	1.27260327911377	0.1978756942749023	2.24358935546875	1.281284973144531	0.1388661727905273	2.198733642578125	1.268800659179687	0.0230869140625	1.970135803222656	1.254744674682617	-0.1171658887863159	1.825888244628906	1.306849197387695	-0.05951880645751953	1.685334228515625	1.246077850341797	-0.1667675018310547
366	12.166667	2.24472021484375	0.8200699615478515	0.2430376892089844	2.2350078125	0.983791425704956	0.2064296417236328	2.219460083007812	1.113418674468994	0.1723003158569336	2.254655029296875	1.316114715576172	0.1755143051147461	2.246204467773437	1.283058959960937	0.2069777069091797	2.216809448242188	1.302430053710938	0.3365300140380859	2.034215657552084	1.220089691162109	0.3338474731445313	2.071160685221354	1.290826405843099	0.2254082539876302	2.069008361816406	1.307713134765625	0.2100352439880371	2.039399169921875	1.327464065551758	0.1931055297851562	2.090290649414063	1.283157119750976	0.1958162117004394	2.253409301757813	1.281841430664063	0.143309814453125	2.212064208984375	1.274341644287109	0.02616449737548828	1.980686645507812	1.259507858276367	-0.109683611869812	1.830527099609375	1.305721969604492	-0.05501076126098633	1.693365844726562	1.227023239135742	-0.1568686981201172
367	12.2	2.25089404296875	0.8236549224853515	0.244253662109375	2.241776489257813	0.9880524462461471	0.2076210174560547	2.2265302734375	1.11824974822998	0.1736959762573242	2.263671630859375	1.321307601928711	0.1770678024291992	2.255579223632813	1.288109741210937	0.2086629180908203	2.226420776367187	1.305879119873047	0.3382656097412109	2.04887109375	1.221361729939779	0.3328120524088542	2.0799873046875	1.303538726806641	0.2228457234700521	2.075533203125	1.319037170410156	0.2073936614990234	2.038572692871094	1.330953140258789	0.1820366668701172	2.111219055175781	1.287101364135742	0.1957818717956543	2.26143310546875	1.287037170410156	0.1446372756958008	2.212951538085937	1.279873062133789	0.02933475112915039	1.982975708007813	1.265218521118164	-0.1108178453445435	1.829987365722656	1.316235885620117	-0.06359610748291016	1.687302856445313	1.238012313842773	-0.1493359069824219
368	12.233333	2.259412109375	0.8273405151367188	0.2463865966796875	2.251768432617188	0.993184744656086	0.2094033508300781	2.23800048828125	1.124665100097656	0.1753151245117188	2.276859985351563	1.328767318725586	0.1822634963989258	2.268329223632812	1.294899963378906	0.2134940795898437	2.233173217773437	1.313103225708008	0.3437217254638671	2.0541015625	1.227581690470378	0.3335032653808594	2.094723185221354	1.304197052001953	0.2312330118815104	2.081548583984375	1.324504348754883	0.2097040481567383	2.043352172851562	1.334128921508789	0.1805772476196289	2.1192900390625	1.293770202636719	0.2050667610168457	2.274500366210938	1.294801116943359	0.1490222625732422	2.22531201171875	1.290706451416016	0.03285236358642578	1.996060180664063	1.27173583984375	-0.1115225639343262	1.842639892578125	1.319851516723633	-0.06178636169433594	1.698367797851563	1.240602188110352	-0.1493425140380859
369	12.266667	2.25762890625	0.8313277740478515	0.2421974792480469	2.249134643554688	0.9974095571041107	0.2054732208251953	2.235166625976563	1.129303642272949	0.1720300140380859	2.272677001953125	1.334081512451172	0.1812324371337891	2.26382470703125	1.299850143432617	0.2120549163818359	2.231308349609375	1.317692001342774	0.3430759887695313	2.107248779296875	1.189621856689453	0.3785856628417968	2.055270263671875	1.235369651794433	0.2581269378662109	2.074064514160156	1.287674934387207	0.2049072608947754	2.013450317382813	1.311758346557617	0.180151309967041	2.098603759765625	1.274093925476074	0.1795108757019043	2.271085327148437	1.300264099121094	0.1476845932006836	2.22467919921875	1.297435394287109	0.03040097045898438	1.999951354980469	1.274215896606445	-0.1207126779556274	1.847111328125	1.318038040161133	-0.07007994842529297	1.708121704101563	1.242891784667969	-0.1561700897216797
370	12.3	2.270916137695313	0.8384305419921876	0.2429092712402344	2.262765014648437	1.006992597103119	0.2095977325439453	2.248448608398437	1.140625885009766	0.1783447265625	2.282120361328125	1.347956695556641	0.188906005859375	2.272827514648438	1.313235321044922	0.2195413513183594	2.232555053710938	1.330701293945312	0.3492943572998047	2.119927795410156	1.185785930633545	0.4016415863037109	2.002528076171875	1.194837390899658	0.2540460052490234	2.012335266113281	1.231852600097656	0.197866117477417	2.000691101074219	1.304370315551758	0.184849063873291	2.0422314453125	1.206427658081055	0.1910774955749512	2.282245239257812	1.313816970825195	0.1551644897460938	2.239262084960937	1.312087493896484	0.0360247688293457	2.023823547363281	1.278510711669922	-0.1280273475646973	1.875175231933594	1.310769027709961	-0.07373497772216797	1.727360107421875	1.245755676269531	-0.1593143615722656
371	12.333333	2.296030151367187	0.858372428894043	0.2451780700683594	2.286109497070313	1.028858330726623	0.2102775726318359	2.274013305664063	1.164606369018555	0.1797953033447266	2.313789916992188	1.372873596191406	0.1944713439941406	2.303910522460938	1.337282897949219	0.2249512634277344	2.267532836914063	1.353677612304687	0.3577767486572265	2.156565185546875	1.225314071655273	0.3990579986572266	2.077754069010417	1.29448903910319	0.2081526438395182	2.080964538574219	1.274579116821289	0.2206859703063965	2.099188049316406	1.320633483886719	0.2003183670043945	2.087535339355469	1.229126586914063	0.2105809593200684	2.312507446289063	1.339232482910156	0.1594925842285156	2.267856567382812	1.334702926635742	0.03891782760620117	2.051270568847656	1.286488845825195	-0.1258537940979004	1.887271728515625	1.31748307800293	-0.07659138107299805	1.747977661132813	1.250758407592774	-0.1579861907958984
372	12.366667	2.3227744140625	0.8829779586791993	0.2512817840576172	2.31308251953125	1.05314483833313	0.2184848785400391	2.304572265625	1.189321640014648	0.1921166229248047	2.349530151367188	1.396436004638672	0.20500537109375	2.339255126953125	1.361161743164062	0.2357404937744141	2.311723388671875	1.378499359130859	0.367863525390625	2.142941243489583	1.269371470133464	0.3858284708658855	2.119853922526042	1.310896743774414	0.2373742065429688	2.110550537109375	1.319020736694336	0.2414953155517578	2.141440673828125	1.377818344116211	0.1883083076477051	2.142729370117188	1.272951423645019	0.2111394119262695	2.34692822265625	1.362812591552734	0.1703342361450195	2.304173828125	1.349965850830078	0.0501798324584961	2.099967651367187	1.275831726074219	-0.1202348327636719	1.931518737792969	1.320748199462891	-0.07013349533081055	1.785503662109375	1.27135986328125	-0.1542511901855469
373	12.4	2.353671142578125	0.8980653305053712	0.2598898468017578	2.343501831054688	1.071073337554932	0.2287467803955078	2.3348369140625	1.209538780212402	0.2037091217041015	2.38707861328125	1.417593460083008	0.214730224609375	2.375892211914063	1.382489318847656	0.2462778778076172	2.349587890625	1.405834823608398	0.3794783630371094	2.162464518229167	1.286430903116862	0.3959796346028646	2.168136555989583	1.332955057779948	0.2630642496744792	2.14338037109375	1.344434677124023	0.251774772644043	2.164307189941407	1.404363403320313	0.1758927421569824	2.17754150390625	1.300876647949219	0.2174342803955078	2.3829931640625	1.383423431396484	0.1798462600708008	2.340549072265625	1.365115219116211	0.05796730041503906	2.139154296875	1.270119232177734	-0.1118489284515381	1.932368082682292	1.303831960042318	-0.07852808125813802	1.805518310546875	1.285624481201172	-0.1219236221313477
374	12.433333	2.37780517578125	0.9255504150390625	0.2663541412353516	2.366858520507813	1.099127666473389	0.2351956329345703	2.360026489257812	1.23838256072998	0.2116581420898437	2.416420776367187	1.446360610961914	0.2231138610839844	2.402805541992187	1.411640853881836	0.25453466796875	2.366138427734375	1.421903579711914	0.38923046875	2.184658284505208	1.294043741861979	0.3852831624348959	2.202186889648437	1.3676044921875	0.2641365865071615	2.16052978515625	1.372552238464356	0.2444972991943359	2.165262573242187	1.428595855712891	0.1709945106506348	2.180226623535156	1.330260055541992	0.213072982788086	2.413371704101563	1.411793228149414	0.1883251495361328	2.379060180664062	1.388575378417969	0.06399832916259765	2.195618530273437	1.253222320556641	-0.09967485809326171	2.015352294921875	1.352415771484375	-0.06036872482299804	1.864011962890625	1.313093322753906	-0.0984543685913086
375	12.466667	2.402473266601563	0.9400939121246338	0.2739443817138671	2.390093139648438	1.115019706726074	0.2446214141845703	2.3809189453125	1.255077514648438	0.2205713043212891	2.440188110351563	1.463672241210937	0.2264181671142578	2.425744750976563	1.429649047851562	0.25889404296875	2.387789794921875	1.455810928344726	0.3937256927490235	2.215787109375	1.320962997436523	0.4374074249267578	2.214839680989583	1.406343078613281	0.2712610982259114	2.175349853515625	1.396192321777344	0.2534492530822754	2.177452026367187	1.435952026367187	0.1843494834899902	2.188802978515625	1.350878952026367	0.2353604431152344	2.43701123046875	1.428195083618164	0.1924618453979492	2.409562744140625	1.398754684448242	0.06706642150878905	2.224943115234375	1.25073193359375	-0.087505277633667	2.061633117675781	1.363345062255859	-0.03643986892700195	1.923458862304688	1.337552856445313	-0.06930220031738281
376	12.5	2.433533447265625	0.9535334339141845	0.2997745208740235	2.418311767578125	1.131347305297852	0.2796900177001953	2.407815307617188	1.273524772644043	0.2644407958984375	2.450008911132812	1.488262115478516	0.2616832275390625	2.435965576171875	1.454927154541016	0.29531689453125	2.375577026367187	1.48069905090332	0.421874755859375	2.136822998046875	1.373393310546875	0.3265482025146484	2.270555541992188	1.494340713500977	0.1855095825195313	2.341634155273438	1.509306274414063	0.1280088768005371	2.423528564453125	1.543694549560547	0.07447797775268555	2.3418291015625	1.512054779052734	0.08925260543823242	2.45209521484375	1.450252746582031	0.2295910491943359	2.427018310546875	1.412474487304687	0.1058405227661133	2.258000244140625	1.224287132263184	-0.01773532581329346	2.170289672851562	1.367704956054687	0.04478844165802002	2.162595092773437	1.428485549926758	0.03677030563354493
377	12.533333	2.482732666015625	0.9783852996826172	0.3133341369628906	2.465928100585938	1.155783432006836	0.2915639343261719	2.451646850585937	1.297589797973633	0.2739283142089844	2.488186279296875	1.513522171020508	0.2790157775878906	2.469683959960937	1.479503295898438	0.3097795562744141	2.391803833007812	1.498670288085937	0.4270631561279297	2.1603623046875	1.394309387207031	0.3118429107666016	2.29555517578125	1.508994934082031	0.1630391082763672	2.371342041015625	1.558054595947266	0.1308710403442383	2.459117553710938	1.587744140625	0.1128703880310059	2.369881103515625	1.553745330810547	0.08629717254638672	2.496481567382812	1.475843612670898	0.2475165710449219	2.494583740234375	1.439036834716797	0.120733024597168	2.348790649414063	1.227521484375	0.003985994100570678	2.234407470703125	1.391790710449219	0.0628501546382904	2.218790405273437	1.462563919067383	0.06227587056159972
378	12.566667	2.542365600585938	1.019516848564148	0.3246208038330078	2.512525024414063	1.197683982849121	0.3042056579589844	2.4899189453125	1.34098503112793	0.29019921875	2.524621337890625	1.560151458740235	0.2930136413574219	2.502244262695313	1.526465118408203	0.3226437072753906	2.409927612304688	1.549458709716797	0.4327284545898438	2.200082641601563	1.408671859741211	0.305746810913086	2.334572021484375	1.527879058837891	0.151817626953125	2.399901611328125	1.588090637207031	0.1094298477172852	2.47036328125	1.65558837890625	0.05843086624145508	2.403515991210938	1.600292694091797	0.08778235244750976	2.537286254882813	1.521116149902344	0.2636581878662109	2.572379150390625	1.478213470458984	0.1410415496826172	2.462703857421875	1.235077117919922	0.03622736644744873	2.319271118164063	1.391760635375977	0.06453586673736572	2.291889892578125	1.474035675048828	0.08129136180877686
379	12.6	2.584736938476563	1.048260028839111	0.3257481689453125	2.557262329101563	1.228637046813965	0.3100472106933594	2.537616821289062	1.373433380126953	0.3007648010253906	2.5691123046875	1.594122192382812	0.3063018493652344	2.544851806640625	1.559946929931641	0.3342246551513672	2.444344604492187	1.577983764648438	0.4397191314697265	2.240121948242187	1.411324890136719	0.3358642425537109	2.3395732421875	1.551318206787109	0.1706166763305664	2.40524609375	1.615250213623047	0.1435609741210938	2.4682529296875	1.694137512207031	0.100473991394043	2.4038857421875	1.629047241210937	0.1145498580932617	2.584633666992187	1.555094696044922	0.277892578125	2.63303466796875	1.519640533447266	0.1567902221679688	2.564933715820312	1.249014938354492	0.08078688049316407	2.379572265625	1.398654891967773	0.04331405830383301	2.327082763671875	1.467943740844727	0.09459245300292969
380	12.633333	2.617087768554688	1.072420803070068	0.3348187255859375	2.5894033203125	1.252408477783203	0.3185861358642578	2.5725009765625	1.397552383422851	0.3141431274414063	2.593426025390625	1.619047485351563	0.313165283203125	2.5676796875	1.584803405761719	0.3394574737548828	2.447900756835938	1.6008330078125	0.4215351409912109	2.28033349609375	1.38972314453125	0.3372548980712891	2.350843017578125	1.560639862060547	0.188302490234375	2.405337036132813	1.632302673339844	0.1639130477905273	2.455115234375	1.720630645751953	0.1332665939331055	2.4070830078125	1.654466522216797	0.1320334663391113	2.61375537109375	1.579957885742187	0.2887239227294922	2.669744018554687	1.552349426269531	0.1709137344360352	2.640023681640625	1.271424560546875	0.1215419960021973	2.4553896484375	1.421333801269531	0.08279697036743164	2.393505737304688	1.502089614868164	0.1122136344909668
381	12.666667	2.638349609375	1.089355518341065	0.3367911376953125	2.609184204101562	1.266706573486328	0.3128590545654297	2.590343872070313	1.410324890136719	0.3044378814697266	2.606366333007812	1.6304814453125	0.3047482147216797	2.578592529296875	1.596010101318359	0.3274243927001953	2.452023193359375	1.603322052001953	0.3987937774658203	2.301031372070312	1.377493408203125	0.3327388000488282	2.349433349609375	1.555091918945313	0.1850824966430664	2.398711303710938	1.635111999511719	0.1690517349243164	2.450317626953125	1.725701904296875	0.1489596290588379	2.393154418945313	1.658980834960937	0.1371694374084473	2.630119384765625	1.592094665527344	0.2836541900634766	2.694146850585938	1.565651672363281	0.1767297058105469	2.684494506835938	1.283225860595703	0.1535377883911133	2.477211588541667	1.387743428548177	0.1277628326416016	2.437843872070313	1.466931289672852	0.109864933013916
382	12.7	2.643365234375	1.106153938293457	0.3450788726806641	2.616972412109375	1.281608215332031	0.3193350524902344	2.598830322265625	1.42373112487793	0.3088444366455078	2.617371826171875	1.642005432128906	0.3072255096435547	2.587188598632813	1.608570861816406	0.3271951141357422	2.454543823242187	1.598564910888672	0.3831368255615234	2.320936279296875	1.361122848510742	0.336802490234375	2.342765380859375	1.540618896484375	0.189209846496582	2.377327758789062	1.627287536621094	0.1699626235961914	2.413170043945312	1.727254180908203	0.1745157012939453	2.357296875	1.65758773803711	0.1391583633422852	2.642505737304687	1.603222229003906	0.2895867462158203	2.722584350585938	1.566822570800781	0.2017682495117187	2.669391235351562	1.292216064453125	0.2008590469360352	2.48747021484375	1.396505015055338	0.1415247090657552	2.4786455078125	1.471677169799805	0.144531982421875
383	12.733333	2.684352905273437	1.119825202941894	0.3671638946533203	2.65332421875	1.293503448486328	0.3340619659423828	2.62968310546875	1.433598007202149	0.3130022888183593	2.6402412109375	1.652289489746094	0.3146460113525391	2.609524780273437	1.617690277099609	0.3308567657470703	2.476451904296875	1.585939849853516	0.3731422119140625	2.367471069335938	1.334887084960938	0.3480419006347656	2.343083251953125	1.505740188598633	0.1910129776000977	2.357784912109375	1.598705169677734	0.1680167007446289	2.383079345703125	1.704286743164062	0.1696887741088867	2.358782592773437	1.624212615966797	0.1456324157714844	2.668338989257812	1.614545867919922	0.2997818908691406	2.751199829101562	1.583415008544922	0.2249893951416015	2.723966430664063	1.306781036376953	0.2363125762939453	2.52098876953125	1.399113571166992	0.1606512985229492	2.541061767578125	1.482597991943359	0.1540277595520019
384	12.766667	2.727263061523438	1.115465267181396	0.3771484832763672	2.696246337890625	1.290063232421875	0.3426735076904297	2.67235546875	1.430173965454101	0.3175026702880859	2.67717724609375	1.650313781738281	0.3170488891601563	2.6461923828125	1.614887847900391	0.3320338287353516	2.515283935546875	1.569867492675781	0.3679244537353515	2.423150268554688	1.31071418762207	0.3521909027099609	2.365179321289062	1.470038208007812	0.1897671051025391	2.355884155273437	1.562154541015625	0.1611692276000977	2.35704345703125	1.669912536621094	0.150138786315918	2.342057006835938	1.586019134521484	0.1419284820556641	2.707337158203125	1.612964324951172	0.3041697387695312	2.798727172851563	1.584394958496094	0.2371087799072266	2.75818994140625	1.307184661865234	0.2481116180419922	2.558273803710938	1.391465148925781	0.1657954483032227	2.581511108398438	1.46588801574707	0.1464094123840332
385	12.8	2.756926513671875	1.101918754577637	0.3848368225097656	2.730231567382813	1.278297988891602	0.3570780334472656	2.710651000976562	1.419176422119141	0.3382130126953125	2.7132177734375	1.638859466552734	0.3345379638671875	2.681173950195312	1.603610443115234	0.3476918640136719	2.5475625	1.558294616699219	0.3758932189941406	2.47315625	1.291509704589844	0.3605763092041016	2.376630126953125	1.408201522827148	0.1808568420410156	2.354135498046875	1.498932189941406	0.1752822341918945	2.287160034179688	1.572022247314453	0.1325548706054687	2.341149658203125	1.532395172119141	0.1424762878417969	2.745028930664063	1.601536804199219	0.3246255645751953	2.855587890625	1.577361785888672	0.2704247360229492	2.813399536132812	1.307693710327148	0.2990240173339844	2.62338671875	1.360975784301758	0.191013168334961	2.641377807617188	1.45044758605957	0.1894109115600586
386	12.833333	2.792425659179687	1.087863773345947	0.3862550201416016	2.764644165039063	1.263827590942383	0.3612144470214844	2.744208374023438	1.403828125	0.3431303253173828	2.748271362304687	1.622417694091797	0.3461701202392578	2.715434814453125	1.587160064697266	0.3565822296142578	2.581961791992188	1.539141906738281	0.3806277618408204	2.498689331054687	1.274861953735352	0.3562644195556641	2.395200439453125	1.385576065063477	0.1784792098999023	2.363638671875	1.467349853515625	0.1812778015136719	2.28358349609375	1.521662780761719	0.1336964645385742	2.322562866210937	1.490777877807617	0.142882080078125	2.7802734375	1.585401885986328	0.3368051147460938	2.8951923828125	1.566106170654297	0.2877257537841797	2.853080078125	1.295551330566406	0.2919268188476563	2.68180517578125	1.350065612792969	0.1556445770263672	2.707387451171875	1.43883821105957	0.1564502983093262
387	12.866667	2.823305419921875	1.06745885848999	0.394755859375	2.795767578125	1.24216584777832	0.3665842132568359	2.774936645507812	1.381863021850586	0.3487800750732422	2.775145751953125	1.599553802490234	0.3512178039550781	2.742842407226562	1.5638564453125	0.36108740234375	2.611794555664062	1.512168365478516	0.3860861663818359	2.52995556640625	1.248954826354981	0.3589041290283204	2.404298217773437	1.335962768554688	0.1831148681640625	2.355145385742188	1.408640121459961	0.1776212310791015	2.293985717773437	1.481195190429688	0.1276441268920898	2.339208740234375	1.444250381469727	0.1375570526123047	2.80785107421875	1.563288024902344	0.3425967407226562	2.920578369140625	1.535096862792969	0.2955694885253906	2.876535522460937	1.271309204101562	0.3113265075683594	2.711320190429688	1.332378540039063	0.1840706787109375	2.718518432617188	1.4311875	0.1999897842407227
388	12.9	2.843276733398437	1.042675659179688	0.4035635375976562	2.815201782226563	1.21481982421875	0.3793459014892578	2.793932495117188	1.351946762084961	0.3626785888671875	2.790587768554687	1.565979766845703	0.3653200073242188	2.75885595703125	1.530285797119141	0.3730840454101563	2.628735229492188	1.477502960205078	0.385557846069336	2.537406127929688	1.22263924407959	0.3526954803466797	2.425283935546875	1.304483810424805	0.1709418258666992	2.370743408203125	1.372208847045898	0.1719649047851562	2.31500244140625	1.443076187133789	0.1219272193908691	2.364724365234375	1.410744934082031	0.1457153167724609	2.8237646484375	1.530923583984375	0.3587276458740234	2.938378540039063	1.507398284912109	0.3168747711181641	2.9171787109375	1.243293983459473	0.3248540344238281	2.766591674804688	1.299958145141602	0.1828326873779297	2.774952026367187	1.396236358642578	0.2052278289794922
389	12.933333	2.870366821289062	1.02209060382843	0.4083058929443359	2.842542724609375	1.196659713745117	0.3879484558105469	2.82142626953125	1.334883102416992	0.3672064208984375	2.819588500976562	1.551049896240234	0.3685934906005859	2.787075317382812	1.515363433837891	0.3758336029052735	2.655784912109375	1.460438522338867	0.3848904113769531	2.572425415039063	1.203990081787109	0.3396360168457031	2.459677978515625	1.305679656982422	0.1654432373046875	2.394554321289062	1.3638310546875	0.1718230743408203	2.33700341796875	1.418645538330078	0.1121784324645996	2.428805297851563	1.381161773681641	0.1826055755615235	2.8530029296875	1.515290008544922	0.3629669799804688	2.969259521484375	1.489741500854492	0.3201401672363281	2.950860961914063	1.223740509033203	0.3291090698242187	2.798657348632812	1.298424453735352	0.1900617980957031	2.815111083984375	1.394329666137695	0.2156182250976563
390	12.966667	2.88697900390625	1.016277046203613	0.4142215728759766	2.86138623046875	1.190818428039551	0.3925310821533203	2.842046997070312	1.328988342285156	0.3746009826660156	2.8351982421875	1.544587097167969	0.3715759735107422	2.803375854492187	1.508248825073242	0.3786976165771484	2.672263427734375	1.453193405151367	0.3879226684570313	2.589314208984375	1.196024208068847	0.3394171905517578	2.471696533203125	1.287686431884766	0.1626528167724609	2.3931572265625	1.336571884155273	0.160591178894043	2.348857788085938	1.407250625610352	0.1130092468261719	2.433963500976563	1.385177093505859	0.1780738067626953	2.869524291992188	1.509715133666992	0.3675282745361328	2.988991455078125	1.487934997558594	0.3316436920166015	2.949213012695313	1.227335426330566	0.3337140960693359	2.804026000976562	1.290293731689453	0.1946652145385742	2.821805541992187	1.385690658569336	0.2170059509277344
391	13	2.9052080078125	1.002868729829788	0.4201129455566406	2.883995361328125	1.178692085266113	0.3987742309570312	2.867993774414062	1.317204147338867	0.3744798278808594	2.861023803710937	1.533661834716797	0.3727914733886719	2.828879760742187	1.497074493408203	0.3784033508300781	2.696256103515625	1.444647994995117	0.3881251983642579	2.61894677734375	1.184273361206055	0.3428814392089844	2.502853637695313	1.280796051025391	0.1666989212036133	2.422250366210937	1.324702850341797	0.1578439331054687	2.385480590820312	1.401470260620117	0.1143442687988281	2.4684365234375	1.37103498840332	0.1812430038452149	2.89562646484375	1.498738189697266	0.3698277893066406	3.0214375	1.491449630737305	0.3424867858886719	2.9854619140625	1.226769958496094	0.3397082824707032	2.829486572265625	1.270948394775391	0.2026880798339844	2.837673461914062	1.367620574951172	0.217170524597168
392	13.033333	2.916237060546875	0.9992820467948913	0.4230142974853516	2.897911376953125	1.175319473266601	0.4031245269775391	2.883869140625	1.314909439086914	0.3835604400634766	2.877759033203125	1.531291931152344	0.3827265319824219	2.84556689453125	1.49480012512207	0.3883077850341797	2.712658203125	1.442946960449219	0.3941457214355469	2.641548583984375	1.181006896972656	0.3494257507324219	2.529369384765625	1.282695983886719	0.1742763214111328	2.445565185546875	1.318288452148437	0.1613846206665039	2.4030615234375	1.395906280517578	0.1147215232849121	2.488440551757813	1.371563415527344	0.1778599548339844	2.912133422851563	1.496288360595703	0.3795080261230469	3.038385864257812	1.492700286865234	0.3522969360351562	3.027428588867187	1.2297138671875	0.3677762756347656	2.877770385742187	1.267262832641602	0.2323812866210938	2.851668823242187	1.356581039428711	0.235380615234375
393	13.066667	2.927453002929687	1.001225992679596	0.4248440399169922	2.91015869140625	1.177569664001465	0.4063085174560547	2.896795654296875	1.317680221557617	0.3889604797363281	2.893264404296875	1.534353302001953	0.3867053985595703	2.860404663085937	1.498224014282227	0.3910670166015625	2.726873291015625	1.447355941772461	0.3938297424316406	2.659503662109375	1.182921089172363	0.3591770172119141	2.55193212890625	1.282893646240234	0.1810977020263672	2.472050537109375	1.326519882202148	0.169316047668457	2.419854248046875	1.400026748657227	0.1198510437011719	2.51407080078125	1.374570053100586	0.1790055694580078	2.927363525390625	1.498901748657226	0.3851830444335937	3.055601684570313	1.496442398071289	0.3665474395751953	3.038428344726563	1.234131248474121	0.3828585968017578	2.899146606445313	1.269741455078125	0.2397059936523437	2.876923583984375	1.360138885498047	0.2406185150146484
394	13.1	2.936199340820313	1.000057920694351	0.4260711822509766	2.921088623046875	1.176749893188477	0.4090945434570312	2.909550537109375	1.317106185913086	0.390677001953125	2.908543701171875	1.533955047607422	0.3922435607910156	2.875325805664063	1.498155792236328	0.3966206665039063	2.740800170898438	1.44974722290039	0.3981029357910156	2.673643676757813	1.185376274108887	0.3650789794921875	2.56334521484375	1.286854293823242	0.1900394821166992	2.48483984375	1.331712966918945	0.1775934829711914	2.433603149414062	1.405233520507812	0.1267157325744629	2.528513061523437	1.380706466674805	0.1900704193115234	2.942206909179688	1.498077987670898	0.3894437713623047	3.068911865234375	1.494452819824219	0.3648695068359375	3.064167846679688	1.229102615356445	0.3782614440917969	2.918902709960937	1.27208610534668	0.2384817886352539	2.91977978515625	1.370304244995117	0.2619733963012695
395	13.133333	2.9427451171875	1.004384214401245	0.428156005859375	2.927686157226563	1.180849098205566	0.4117993927001953	2.91660986328125	1.320772048950195	0.3931594390869141	2.9184912109375	1.537158325195312	0.3937579498291016	2.8848115234375	1.50188981628418	0.3978886260986328	2.751078857421875	1.452297424316406	0.3957514495849609	2.679369873046875	1.188058708190918	0.3721901092529297	2.568027587890625	1.294368179321289	0.2006428985595703	2.48876123046875	1.337907409667969	0.1780468673706055	2.443741333007813	1.416364105224609	0.1299016494750976	2.532222534179688	1.388115036010742	0.1999759826660156	2.951637329101563	1.500912002563477	0.3915211639404297	3.077656982421875	1.492639099121094	0.3680657043457031	3.059574829101563	1.229572570800781	0.3761099548339844	2.916220703125	1.274308792114258	0.2407404174804688	2.920454223632812	1.371645584106445	0.2661686019897461
396	13.166667	2.9461318359375	1.006337186813354	0.4298427124023437	2.93306494140625	1.18356120300293	0.4146992034912109	2.923433837890625	1.324314117431641	0.3977495269775391	2.924822265625	1.541293243408203	0.3976192321777344	2.891154663085937	1.505882873535156	0.4020072021484375	2.7570029296875	1.456407791137695	0.3993839416503907	2.693096557617188	1.189423950195313	0.3741450347900391	2.574749267578125	1.302050903320312	0.2102270889282227	2.496786010742188	1.347126342773437	0.1811810836791992	2.44782666015625	1.422000991821289	0.1320921478271484	2.537455078125	1.398272109985351	0.2011449890136719	2.958127685546875	1.505000122070312	0.3953714599609375	3.083893310546875	1.498443771362305	0.3707480010986328	3.066717895507812	1.234928405761719	0.37447705078125	2.921239990234375	1.2799609375	0.2375255126953125	2.926973266601562	1.376332000732422	0.2637270965576172
397	13.2	2.950408081054688	1.012736871242523	0.4327379760742188	2.938215576171875	1.190470359802246	0.4189836730957031	2.929547607421875	1.331302490234375	0.4009020690917969	2.932824462890625	1.548487762451172	0.4035643920898437	2.898665893554687	1.513306427001953	0.4065669860839843	2.763912963867187	1.464824234008789	0.4017362670898438	2.692212158203125	1.198552490234375	0.3812662048339844	2.57965087890625	1.312386352539062	0.2138240814208984	2.5014267578125	1.354889343261719	0.1824797439575195	2.452507080078125	1.433635650634766	0.1348172836303711	2.538434814453125	1.408301010131836	0.2097799758911133	2.965939086914062	1.511871276855469	0.4017843017578125	3.092406616210938	1.503402633666992	0.3815624389648438	3.08149560546875	1.238586837768555	0.3900274658203125	2.951607747395833	1.264709284464518	0.2369423217773438	2.936372680664062	1.353018341064453	0.2529753570556641
398	13.233333	2.954309692382813	1.010225058555603	0.4316881561279297	2.942215698242188	1.187567977905273	0.4170064697265625	2.933162231445313	1.328418151855469	0.3997872772216797	2.939904663085938	1.545293060302734	0.4037330169677734	2.905404296875	1.510657775878906	0.4079126281738281	2.769642944335938	1.465646453857422	0.4063076171875	2.697197875976562	1.200683288574219	0.3806838073730469	2.583378784179687	1.31558024597168	0.2163436889648437	2.505722534179688	1.358065353393555	0.1847129821777344	2.454571655273438	1.434641006469727	0.1345078964233398	2.546734375	1.410453857421875	0.2110394287109375	2.972302734375	1.508217437744141	0.4003463897705078	3.098023315429688	1.493168106079102	0.3726355743408203	3.106095458984375	1.227509208679199	0.3936218872070313	2.9603525390625	1.273213729858399	0.2471612167358399	2.936524291992187	1.359523681640625	0.2662294921875
399	13.266667	2.959701538085938	1.012233121871948	0.4339771728515625	2.948936279296875	1.190162963867187	0.4185110168457031	2.94087646484375	1.331548217773438	0.4016191711425781	2.949955810546875	1.549010406494141	0.4061478271484375	2.91491748046875	1.514598846435547	0.4095177764892578	2.779687866210938	1.466811447143555	0.405942626953125	2.702355712890625	1.202388389587402	0.3804785003662109	2.588681762695312	1.313606002807617	0.2124810028076172	2.51037939453125	1.356486801147461	0.1822846221923828	2.458908203125	1.433074249267578	0.1315141677856445	2.55434521484375	1.406473526000977	0.2110412826538086	2.982072875976562	1.511511688232422	0.4033847961425781	3.10899462890625	1.49335969543457	0.3779089965820313	3.101959716796875	1.225460418701172	0.3914363861083984	2.9608330078125	1.270804260253906	0.2404160919189453	2.953260375976563	1.358463790893555	0.2604142837524414
400	13.3	2.96297314453125	1.008983648777008	0.4350447692871093	2.952012451171875	1.186977600097656	0.4194976654052734	2.943791015625	1.328378341674805	0.401660873413086	2.9514140625	1.545864776611328	0.4073909606933593	2.916683715820312	1.511196304321289	0.4113365936279297	2.78050439453125	1.466229919433594	0.4107135925292968	2.704203247070312	1.201257308959961	0.3862574310302734	2.589943603515625	1.310684127807617	0.2174709548950196	2.512520629882813	1.35533268737793	0.1890443878173828	2.4630751953125	1.432885513305664	0.1405876770019531	2.558806030273438	1.407277404785156	0.2080417709350586	2.983752807617187	1.508602188110352	0.4036537017822266	3.109930053710937	1.492367691040039	0.3745442352294922	3.107907592773437	1.225574966430664	0.3894975128173828	2.959566772460938	1.267643157958984	0.2413100280761719	2.96171826171875	1.354662780761719	0.258860595703125
401	13.333333	2.962228637695313	1.006701209306717	0.4345048370361329	2.953181030273437	1.184679168701172	0.4193006439208984	2.946527221679688	1.325991653442383	0.401521224975586	2.96055224609375	1.543067169189453	0.4055680389404297	2.924806518554687	1.509494186401367	0.4094875183105469	2.787955078125	1.466857772827149	0.4099020385742188	2.707739501953125	1.202873107910156	0.3893355865478516	2.5960439453125	1.308020843505859	0.2165641326904297	2.519453735351562	1.35386360168457	0.1898381500244141	2.470291259765625	1.430253372192383	0.1366304931640625	2.56732958984375	1.403798858642578	0.2112026443481445	2.99177099609375	1.504858627319336	0.4024127502441406	3.118647827148437	1.486521362304687	0.3775910339355469	3.104858642578125	1.220696907043457	0.3913943481445312	2.960979370117188	1.26770166015625	0.2422742691040039	2.966464721679687	1.352332946777344	0.2594147491455078
402	13.366667	2.95968994140625	1.002859194993973	0.4344130554199219	2.95189697265625	1.180064659118652	0.4184505920410156	2.946087768554687	1.321060928344727	0.4011093292236328	2.960035888671875	1.537267486572266	0.4077502746582031	2.924524658203125	1.503773712158203	0.4119869079589844	2.78813525390625	1.461159255981445	0.4118352813720703	2.707987670898437	1.197848129272461	0.3946357574462891	2.598156982421875	1.303663223266601	0.2217452545166016	2.522498901367188	1.349827545166016	0.1913355407714844	2.473579223632813	1.426834228515625	0.1397527542114258	2.572680908203125	1.404194244384766	0.2106752853393555	2.991092041015625	1.499239349365235	0.4034102935791016	3.114589233398438	1.479965682983398	0.3726487731933594	3.106439697265625	1.214487258911133	0.3849972534179688	2.956402709960937	1.266342193603516	0.2419199295043945	2.96930908203125	1.345690948486328	0.2552142639160156
403	13.4	2.960103393554688	1.000795025229454	0.435419189453125	2.953019287109375	1.177739334106445	0.4188853607177734	2.947702392578125	1.318587783813477	0.4022450714111328	2.962445434570313	1.534247406005859	0.4086014556884766	2.926943359375	1.50097509765625	0.4133099365234375	2.790327758789063	1.460521255493164	0.4154746551513672	2.70732861328125	1.198197288513184	0.4006867980957031	2.600779296875	1.302782791137695	0.2250674438476563	2.525128051757813	1.348357727050781	0.194530387878418	2.474537841796875	1.423080032348633	0.1419562072753906	2.574083251953125	1.399609283447266	0.2151672439575195	2.993257690429687	1.496178588867187	0.4038770751953125	3.115917114257813	1.477333999633789	0.3721695861816406	3.115012817382813	1.212693168640137	0.3898430633544921	2.966963216145833	1.245468338012695	0.2388275960286458	2.970813232421875	1.321356796264648	0.2440463562011719
404	13.433333	2.95989013671875	0.9987090556621552	0.4367877807617188	2.953793334960937	1.17575089263916	0.4210325622558594	2.949362548828125	1.316600982666015	0.4030930328369141	2.965674926757813	1.531987548828125	0.4106208038330078	2.929993530273437	1.498983154296875	0.4154731903076172	2.793007202148437	1.461325271606445	0.4205719146728516	2.71080810546875	1.198952743530274	0.4056892852783203	2.600530883789062	1.298421401977539	0.2298899002075195	2.526400634765625	1.346701202392578	0.1997416687011719	2.47602001953125	1.423950012207031	0.1500477294921875	2.578577880859375	1.397406280517578	0.2228623275756836	2.996167602539063	1.493726440429687	0.4053622741699219	3.1187822265625	1.47468766784668	0.372399658203125	3.128202880859375	1.210997627258301	0.3964347076416016	2.984719563802083	1.224294952392578	0.2384393310546875	2.96912060546875	1.308076934814453	0.2409671783447266
405	13.466667	2.96180419921875	0.9930463075637818	0.4407435607910156	2.955601440429688	1.169785057067871	0.4241402282714843	2.9511953125	1.310119125366211	0.4043920135498047	2.966969848632813	1.525234405517578	0.4134028015136719	2.931405395507813	1.49215934753418	0.41796728515625	2.794425903320312	1.454729598999023	0.4224852905273437	2.712967163085938	1.192808708190918	0.4048753662109374	2.606289428710937	1.293527908325195	0.228173583984375	2.531383056640625	1.341300384521484	0.1999118347167969	2.48209814453125	1.419669998168945	0.1505925140380859	2.579740844726563	1.39495329284668	0.2144121856689453	2.997519775390625	1.487120056152344	0.4079392395019531	3.119603759765625	1.470383056640625	0.3728802185058594	3.13244970703125	1.205128211975098	0.3924592437744141	2.980563232421875	1.223691459655762	0.2319939575195313	2.966152465820313	1.320870193481445	0.2456100616455078
406	13.5	2.9610146484375	0.9887214565277099	0.4407009429931641	2.95526416015625	1.165810043334961	0.4242237854003906	2.951159545898437	1.306587219238281	0.4058162689208984	2.967663696289063	1.52192172241211	0.4147414093017578	2.931979248046875	1.488919586181641	0.4195645141601563	2.794553466796875	1.452663787841797	0.4249770202636719	2.710494506835937	1.191057304382324	0.4057119445800781	2.604078247070313	1.288513687133789	0.2265115509033203	2.529303466796875	1.337834838867188	0.1995370254516602	2.4819384765625	1.41884147644043	0.1511638031005859	2.581134765625	1.38471061706543	0.2256195526123047	2.998107299804688	1.483661056518555	0.4090487365722656	3.1201259765625	1.464499404907226	0.3743251037597656	3.133567993164062	1.198861076354981	0.395971206665039	2.981124389648437	1.222070350646973	0.2364307327270508	2.959466674804688	1.317227249145508	0.245775032043457
407	13.533333	2.960760498046875	0.9862318558692933	0.4385553283691406	2.954536865234375	1.163743675231934	0.4232274475097656	2.949658447265625	1.305504119873047	0.4096500091552734	2.965410400390625	1.521558807373047	0.41602685546875	2.929912475585938	1.488339752197266	0.4218855590820313	2.79295654296875	1.449630935668945	0.4255991668701172	2.710625854492188	1.187130058288574	0.4056986236572266	2.602965698242188	1.284515670776367	0.2266640319824219	2.52957763671875	1.335867599487305	0.2017948989868164	2.4836484375	1.414335815429687	0.1496927032470703	2.572155395507813	1.387261169433594	0.2227364959716797	2.995956909179688	1.483300079345703	0.4101427001953125	3.11569482421875	1.460870178222656	0.3644457397460937	3.140883544921875	1.194376724243164	0.3998148803710938	2.975700439453125	1.233437141418457	0.2706251220703125	2.981054321289062	1.333267120361328	0.2527320861816406
408	13.566667	2.957561279296875	0.9820538120269775	0.4338441772460938	2.950477905273437	1.158853317260742	0.4172166290283203	2.9448876953125	1.300100784301758	0.4035669403076172	2.962643798828125	1.515273239135742	0.4112492980957031	2.927154296875	1.482453414916992	0.4177769012451172	2.79070703125	1.444079498291015	0.4228262176513672	2.709088012695313	1.182545707702637	0.4029915771484375	2.601185546875	1.282716400146484	0.2267769775390625	2.528973999023437	1.335100891113281	0.2021174240112305	2.4834072265625	1.413779983520508	0.1502916564941406	2.57178564453125	1.38749398803711	0.2174029693603516	2.992574462890625	1.476886428833008	0.4042497863769531	3.109377685546875	1.452297500610352	0.3555512847900391	3.135930419921875	1.183551872253418	0.3805689086914062	2.968061279296875	1.231946838378906	0.2575132904052734	2.976099731445312	1.332340850830078	0.2460747299194336
409	13.6	2.957404541015625	0.982025743484497	0.4339809722900391	2.950225830078125	1.158839279174805	0.4173755340576172	2.944558471679688	1.300098480224609	0.4037520141601563	2.96219482421875	1.515299331665039	0.4114637145996094	2.926724609375	1.482454071044922	0.4180048217773438	2.790286010742188	1.444001983642578	0.4231250305175781	2.708777221679687	1.182410179138184	0.40328564453125	2.600695068359375	1.28256591796875	0.2271404571533203	2.528385009765625	1.334878814697265	0.2025512466430664	2.4825712890625	1.413408004760742	0.1507349090576172	2.571165283203125	1.387435348510742	0.2178091583251953	2.992146850585938	1.476928329467774	0.4044407958984375	3.108976440429688	1.452370040893555	0.3557224426269531	3.135624633789063	1.183721130371094	0.3810180969238282	2.967685302734375	1.23177018737793	0.2579739456176758	2.973990356445313	1.332324752807617	0.2473577651977539
410	13.633333	2.958115112304688	0.9801557188034058	0.4346912689208984	2.951042236328125	1.157179634094238	0.4165755310058594	2.9455361328125	1.298413055419922	0.4006512298583984	2.9623193359375	1.514006439208984	0.4099937744140625	2.92689404296875	1.480920104980469	0.4162223815917969	2.790062133789062	1.442543319702148	0.4220618286132812	2.709126342773438	1.18009708404541	0.4020974273681641	2.602653076171875	1.286357940673828	0.2281094284057617	2.527713623046875	1.333429306030273	0.2020174255371094	2.48499267578125	1.411647842407227	0.1482940063476563	2.576600463867187	1.385593032836914	0.2217198181152344	2.992505126953125	1.475732498168945	0.4027483367919922	3.110409057617187	1.452419784545898	0.3570670623779297	3.133721801757813	1.182728271484375	0.3805310974121094	2.96574560546875	1.235052047729492	0.2585563049316406	2.964382690429687	1.336760223388672	0.2534732971191406
411	13.666667	2.956924560546875	0.982431637763977	0.4348038024902344	2.94855908203125	1.159211524963379	0.418215576171875	2.94194091796875	1.300469482421875	0.4050797729492187	2.956759155273438	1.515885925292969	0.4139068145751953	2.921666748046875	1.482541839599609	0.4200864410400391	2.785755126953125	1.441668884277344	0.425756103515625	2.70711181640625	1.179508445739746	0.4026269683837891	2.597371459960938	1.285052139282227	0.2302822036743164	2.523466796875	1.3354990234375	0.2021843795776367	2.473165161132813	1.410395034790039	0.1499382629394531	2.56453564453125	1.389713623046875	0.2146033248901367	2.987254150390625	1.477936889648438	0.4068787231445312	3.105974487304688	1.456211578369141	0.3620542755126953	3.133968139648437	1.189414947509766	0.3844241638183594	2.967381225585938	1.238902038574219	0.2642764739990234	2.967810791015625	1.341164596557617	0.2611738586425781
412	13.7	2.9541962890625	0.9818086791038514	0.4314737396240235	2.946068481445312	1.159527191162109	0.4151369934082031	2.93960986328125	1.301651397705078	0.4043512725830078	2.9543408203125	1.5181904296875	0.4125128784179687	2.919185913085938	1.484656356811523	0.4192153472900391	2.7831708984375	1.441655319213867	0.4248771820068359	2.705140380859375	1.177924125671387	0.4018651733398437	2.597078979492188	1.294032760620117	0.2342542190551758	2.519978393554688	1.337358840942383	0.2052870635986328	2.469057861328125	1.410351150512695	0.1513713150024414	2.56055224609375	1.388466598510742	0.2297063522338867	2.984952758789063	1.48006526184082	0.4051887359619141	3.100278930664063	1.456170028686524	0.3536702423095703	3.132704345703125	1.186361427307129	0.3779059753417969	2.957204833984375	1.240003166198731	0.2606779403686523	2.907947143554687	1.323742645263672	0.2469845199584961
413	13.733333	2.954568969726562	0.9817501959800721	0.4301036834716797	2.945866455078125	1.159466819763184	0.4133623809814453	2.938967895507813	1.301539108276367	0.4008581085205078	2.953313232421875	1.518154968261719	0.4094588775634765	2.918315795898438	1.484521224975586	0.4165231170654297	2.78161328125	1.443528274536133	0.4243240509033203	2.70588916015625	1.178789176940918	0.4014356231689453	2.599061157226562	1.297580932617187	0.2345498352050781	2.522054077148438	1.339861770629883	0.2024581527709961	2.467915771484375	1.411408142089844	0.1461300201416016	2.565164672851562	1.39183073425293	0.229431999206543	2.983922607421875	1.48009846496582	0.4016237030029297	3.099679443359375	1.458540939331055	0.3501473083496094	3.139484252929687	1.18990673828125	0.3793311004638672	2.961836181640625	1.234899375915527	0.2636661758422851	2.904460815429688	1.304460433959961	0.2499722137451172
414	13.766667	2.953322631835937	0.9853230528831483	0.4300753326416016	2.944724975585937	1.163315185546875	0.4158508758544922	2.937897827148437	1.305561386108398	0.4045406951904297	2.950479614257812	1.522442138671875	0.4115926361083985	2.915703979492188	1.488570053100586	0.4188181762695312	2.779718383789063	1.444395843505859	0.4257467193603516	2.706190673828125	1.178964294433594	0.4019590148925781	2.599745239257812	1.297450500488281	0.2342808609008789	2.522884155273438	1.340673873901367	0.2027883453369141	2.468999877929687	1.412211578369141	0.1466866455078125	2.564605102539063	1.39175471496582	0.2305326156616211	2.981446044921875	1.484554412841797	0.4041107635498047	3.097187255859375	1.460490127563477	0.3536158599853516	3.140303344726562	1.191823516845703	0.3813834381103516	2.963505493164063	1.237002342224121	0.2655920028686524	2.9068291015625	1.307432769775391	0.2518166732788086
415	13.8	2.952464599609375	0.9872146337032317	0.4292164154052734	2.943427490234375	1.165062355041504	0.4133191833496094	2.936202392578125	1.30727766418457	0.4013924713134766	2.947329956054688	1.524350738525391	0.4088815765380859	2.912794555664063	1.490194458007812	0.4160489044189453	2.7771142578125	1.44609228515625	0.4263733978271484	2.707921508789062	1.179658531188965	0.4020406188964843	2.596386474609375	1.299165252685547	0.2380361328125	2.51949560546875	1.341221542358398	0.2032021026611328	2.469603637695313	1.416249053955078	0.1487312545776367	2.5600380859375	1.393593734741211	0.228321174621582	2.978537475585938	1.486681747436523	0.4013145446777344	3.096399169921875	1.465572570800781	0.3536177215576172	3.147616455078125	1.20004052734375	0.3853740692138672	2.972595825195313	1.242216072082519	0.2654281616210937	2.91556689453125	1.312645401000977	0.2582969894409179
416	13.833333	2.952458251953125	0.9880975880622864	0.4296496734619141	2.943131225585938	1.166399154663086	0.4145929107666015	2.935642456054687	1.309015594482422	0.4036862640380859	2.9474208984375	1.526615081787109	0.4097337036132813	2.912661743164063	1.49253921508789	0.4169178771972656	2.777267333984375	1.446799301147461	0.4255222625732422	2.707208618164063	1.180039131164551	0.4028777008056641	2.598039428710937	1.300038284301758	0.2373312301635742	2.5214287109375	1.343952041625976	0.2035111846923828	2.467973266601562	1.417142028808594	0.1478584823608398	2.564599365234375	1.392635009765625	0.229950553894043	2.978622680664063	1.488705108642578	0.4026339111328125	3.096486572265625	1.464367416381836	0.3543864593505859	3.149495971679688	1.199545539855957	0.3808847198486328	2.973725708007812	1.241078254699707	0.2633984756469727	2.918302368164063	1.312012222290039	0.257409652709961
417	13.866667	2.951787231445312	0.9899752557277679	0.4308937835693359	2.941994018554687	1.16848910522461	0.4164547424316406	2.9342353515625	1.311137191772461	0.4048311614990234	2.94609375	1.528982757568359	0.4101230010986328	2.911313598632812	1.494893920898437	0.41754443359375	2.776090209960937	1.448266860961914	0.4270809478759766	2.707631591796875	1.180730911254883	0.4046164855957031	2.598046142578125	1.301904495239258	0.2398428802490234	2.520465209960937	1.343845413208008	0.2061752166748047	2.4667587890625	1.416044494628906	0.1498508071899414	2.5617939453125	1.394560043334961	0.2325884399414062	2.977296997070312	1.491011657714844	0.4030370635986328	3.096060302734375	1.467517288208008	0.3555448913574218	3.15462744140625	1.203289077758789	0.3854229888916015	2.98005712890625	1.242740684509277	0.2644769973754882	2.932866088867188	1.313806655883789	0.2439031677246094
418	13.9	2.948375732421875	1.001418097257614	0.4323153839111328	2.938649169921875	1.179807006835937	0.4173167724609375	2.931312866210937	1.321775985717773	0.4015034637451172	2.941129638671875	1.539416473388672	0.408995346069336	2.906610107421875	1.504990417480469	0.4157598114013672	2.771193725585937	1.458642944335938	0.4250428161621094	2.701641479492188	1.190831344604492	0.4063471984863282	2.590186645507813	1.309783996582031	0.2406371154785156	2.511752563476563	1.350088577270508	0.2104186248779297	2.468171630859375	1.42226628112793	0.1496015472412109	2.556510864257812	1.402654922485352	0.2254199829101562	2.972728515625	1.50183332824707	0.4018392181396484	3.094217407226562	1.483893249511719	0.3597030639648438	3.154896118164062	1.220249221801758	0.3938235931396484	2.985023681640625	1.258815567016601	0.266440803527832	2.933948852539062	1.325246475219727	0.2414440536499023
419	13.933333	2.955339111328125	1.013639338493347	0.429764144897461	2.946366088867188	1.192586906433105	0.4136229553222656	2.939760375976562	1.335029998779297	0.3980876007080078	2.947407958984375	1.553574066162109	0.4045210723876953	2.912947631835937	1.518729034423828	0.4107915496826172	2.778413940429687	1.467923675537109	0.4179609985351562	2.709504028320312	1.198371871948242	0.4064325714111328	2.60526416015625	1.318542694091797	0.2353578720092773	2.522537231445312	1.350753799438477	0.2024996948242188	2.4788798828125	1.422360916137695	0.1421080932617187	2.572574462890625	1.408632293701172	0.2213907012939453	2.979621704101563	1.516126495361328	0.3982228546142578	3.107628784179687	1.500595474243164	0.3695384216308594	3.202853149414063	1.242115699768066	0.3890925445556641	3.03458984375	1.269622299194336	0.2572745666503906	2.982693603515625	1.332103530883789	0.2329384155273437
420	13.966667	2.9531162109375	1.024733903884888	0.4273229217529297	2.943099975585938	1.204634735107422	0.4107161560058594	2.935229248046875	1.348640396118164	0.4019259185791015	2.945078125	1.56848095703125	0.4066172180175781	2.910114013671875	1.533785064697266	0.4133249664306641	2.775522705078125	1.480870010375976	0.4174231109619141	2.719430908203125	1.206543792724609	0.4117677307128906	2.618350341796875	1.320115600585937	0.2332722930908203	2.536081909179687	1.35425944519043	0.197773796081543	2.488377807617187	1.426286865234375	0.1386097869873047	2.58414013671875	1.40772265625	0.2208479766845703	2.97707568359375	1.530469451904297	0.4004703216552734	3.104809326171875	1.508765289306641	0.3691200256347656	3.203737548828125	1.254019569396973	0.3937868804931641	3.035058349609375	1.294401504516602	0.2574171752929688	2.97833056640625	1.349108322143555	0.2466928253173828
421	14	2.95188720703125	1.046722913742065	0.4178061218261719	2.939371948242187	1.226162086486816	0.3991583099365235	2.929830200195313	1.370165420532226	0.3940310211181641	2.935966186523437	1.590036956787109	0.4009523315429687	2.901837036132813	1.554688385009766	0.4082833404541015	2.769406616210937	1.496400970458984	0.4157551116943359	2.716538940429687	1.221453277587891	0.4169612426757813	2.619009765625	1.32434652709961	0.2316231002807617	2.536638671875	1.355018402099609	0.1961174697875976	2.49117578125	1.424564697265625	0.1358007202148437	2.590303100585937	1.408416732788086	0.218856330871582	2.9684189453125	1.552650177001953	0.3934341125488281	3.0940791015625	1.528579376220703	0.3565184631347657	3.20808154296875	1.279025024414063	0.3800120239257813	3.02976611328125	1.290751876831055	0.2514035949707031	2.970174560546875	1.346719314575195	0.2502552642822266
422	14.033333	2.954918090820312	1.078761459350586	0.4179187927246094	2.940251098632813	1.259303009033203	0.3969828033447266	2.928897827148437	1.40459521484375	0.3915043487548828	2.93441552734375	1.626226806640625	0.4029100646972656	2.900354370117188	1.590252105712891	0.4104953308105469	2.766309326171875	1.533696411132813	0.4242947082519531	2.721299926757812	1.255212097167969	0.4235362701416016	2.618041870117187	1.340363037109375	0.2297513656616211	2.534071533203125	1.373893264770508	0.201064567565918	2.49041552734375	1.432611343383789	0.1346218338012695	2.584715209960938	1.427695861816406	0.2122257919311523	2.967066772460938	1.588841461181641	0.3936620483398438	3.094382446289063	1.569412414550781	0.3551986083984375	3.214534545898438	1.317135467529297	0.3831627502441406	3.041182006835937	1.304524475097656	0.2485524139404297	2.980675048828125	1.355041275024414	0.2444778823852539
423	14.066667	2.949302856445312	1.112940830230713	0.4181494598388672	2.932886108398438	1.294124282836914	0.3972458801269532	2.921190063476562	1.439993255615234	0.3957896881103515	2.931776245117187	1.662216156005859	0.4087800140380859	2.897168823242187	1.626748382568359	0.417465316772461	2.761937622070312	1.573597412109375	0.4365284118652344	2.730018310546875	1.292055862426758	0.4396422271728516	2.616269653320312	1.371455368041992	0.2469110870361328	2.52235791015625	1.395289245605469	0.227308235168457	2.505790405273437	1.429115447998047	0.1406740341186523	2.568902221679688	1.45902896118164	0.2200467376708984	2.963381591796875	1.624100677490234	0.3978968658447266	3.0886494140625	1.598208343505859	0.3546976470947266	3.20298876953125	1.347834762573242	0.4068089599609375	3.020915283203125	1.339166000366211	0.2740165710449219	2.961061767578125	1.389190292358399	0.2490721435546875
424	14.1	2.937651611328125	1.139152206420898	0.4085406646728516	2.920291870117188	1.321380889892578	0.3904718475341797	2.90932177734375	1.468112182617187	0.3917620544433594	2.920580078125	1.6915263671875	0.4029669189453125	2.886757446289063	1.655861663818359	0.4147653350830078	2.752740844726563	1.604506988525391	0.4478676910400391	2.726669311523438	1.321894012451172	0.457779281616211	2.630029541015625	1.392749923706055	0.2549043350219726	2.5484609375	1.429014007568359	0.2233714752197266	2.489887329101562	1.459478424072266	0.1484748611450195	2.594951293945313	1.464199905395508	0.2463296813964844	2.951358154296875	1.653222991943359	0.3895209655761719	3.068256713867187	1.6241279296875	0.3279203796386719	3.1709287109375	1.367655197143555	0.3873576965332032	2.973912231445313	1.369561981201172	0.2665536651611328	2.914176147460937	1.43627700805664	0.2566062316894531
425	14.133333	2.9368203125	1.161079811096192	0.4082180480957032	2.918153686523437	1.34384309387207	0.3874472961425781	2.906823608398438	1.491138458251953	0.3853803253173828	2.921576049804687	1.715085052490234	0.3998368225097656	2.88737353515625	1.679586547851562	0.411839126586914	2.751987060546875	1.632193786621094	0.4490857086181641	2.7258876953125	1.349680938720703	0.4638644256591797	2.622583129882813	1.410678161621094	0.2583590698242187	2.55120068359375	1.470000183105469	0.2233751831054687	2.496057373046875	1.473888427734375	0.1589744110107422	2.583648803710938	1.486519866943359	0.2510567092895508	2.951624389648438	1.676393798828125	0.385103759765625	3.067776000976562	1.644862640380859	0.3220313720703125	3.187173095703125	1.392095596313477	0.3813589324951172	2.984428100585937	1.388939804077149	0.2633843612670899	2.921125366210937	1.448577331542969	0.2477873764038086
426	14.166667	2.936532348632813	1.165179412841797	0.4097144775390625	2.919417236328125	1.348256378173828	0.3892427368164063	2.9091025390625	1.495698806762695	0.3873151550292969	2.92547021484375	1.719643493652344	0.4018953857421875	2.890831176757812	1.684402099609375	0.4135068054199219	2.754662109375	1.638596313476562	0.449991928100586	2.721796752929687	1.354639587402344	0.4495012664794922	2.619982299804687	1.435646713256836	0.2485323333740234	2.550318115234375	1.495449035644531	0.2131697158813476	2.46486962890625	1.501105316162109	0.1507424850463867	2.571510620117188	1.510580383300781	0.2469901962280273	2.955396118164062	1.680690582275391	0.3875220642089844	3.07387158203125	1.649274658203125	0.3279892883300781	3.193422241210937	1.394298583984375	0.3775185241699219	2.991224243164062	1.397816162109375	0.261045913696289	2.924790283203125	1.458873321533203	0.2503067169189453
427	14.2	2.928217651367188	1.170518173217773	0.4065827178955078	2.910471435546875	1.351624313354492	0.3857569580078125	2.900232421875	1.497577133178711	0.3841810150146484	2.924056518554687	1.718314392089844	0.4036889495849609	2.888694091796875	1.684303131103516	0.4148357238769531	2.753244873046875	1.645678863525391	0.4567498931884766	2.71795166015625	1.364646835327148	0.4482584533691406	2.61828857421875	1.452720993041992	0.2516404418945313	2.53437158203125	1.489166320800781	0.2234460983276367	2.45579541015625	1.511931823730469	0.1563630523681641	2.572055908203125	1.519956588745117	0.2541746520996094	2.952254760742187	1.679123626708984	0.3881181030273437	3.0710751953125	1.64814242553711	0.3316148681640625	3.177358642578125	1.387276473999024	0.3689147186279297	2.979842651367187	1.39342170715332	0.2557237854003906	2.9196982421875	1.458850570678711	0.2489435958862305
428	14.233333	2.924093383789062	1.160098945617676	0.4065634307861328	2.905654052734375	1.339454833984375	0.3832064971923828	2.895837158203125	1.484244766235352	0.3806396942138672	2.9238095703125	1.702583374023438	0.400957534790039	2.888226196289063	1.669445739746094	0.4122688293457031	2.753976440429688	1.637724243164062	0.4595406951904297	2.712031982421875	1.359532135009766	0.4496752624511719	2.611692016601562	1.443637802124023	0.253009521484375	2.527924194335938	1.473705078125	0.2243213424682617	2.451861328125	1.505311248779297	0.1563028335571289	2.56508251953125	1.512553924560547	0.2545599975585937	2.95087353515625	1.663288818359375	0.3849271850585937	3.0688359375	1.633645629882813	0.3284653778076172	3.153741455078125	1.371527282714844	0.3724595489501953	2.968109741210938	1.382608062744141	0.2523890686035156	2.910808715820313	1.449075317382813	0.2471565933227539
429	14.266667	2.91601611328125	1.142603500366211	0.4033649291992187	2.895884765625	1.320384048461914	0.3798223876953125	2.885487060546875	1.464152847290039	0.3777007446289062	2.914482666015625	1.680943634033203	0.3996776123046875	2.8791591796875	1.648057037353515	0.4110764923095703	2.7468544921875	1.616733032226563	0.4605781402587891	2.704099487304688	1.341429580688477	0.4436434936523437	2.605531372070312	1.442851150512695	0.2560802688598633	2.521183227539062	1.467917388916016	0.2251774368286133	2.44548046875	1.495140823364258	0.1550109481811524	2.55190185546875	1.513642471313477	0.2583059768676758	2.940967163085937	1.641889129638672	0.3829865570068359	3.056893798828125	1.614286010742187	0.3243765258789063	3.127836791992188	1.352544342041015	0.3725176544189453	2.952009033203125	1.376749633789062	0.2368941116333008	2.897885620117187	1.431598175048828	0.2312747573852539
430	14.3	2.908917724609375	1.123246318817139	0.4010368957519531	2.893908569335937	1.300923919677734	0.3847730102539062	2.887397583007813	1.444065734863281	0.3870865173339844	2.91419384765625	1.659906036376953	0.4032701416015625	2.88105615234375	1.626804962158203	0.4180820007324219	2.753593505859375	1.591886169433594	0.4729806060791015	2.695311645507812	1.323330383300781	0.4376915283203125	2.586805541992188	1.432731948852539	0.2637883911132812	2.505610595703125	1.458555068969726	0.2195378112792969	2.415670532226563	1.471477890014648	0.1621056823730469	2.53549951171875	1.502067657470703	0.2569635314941406	2.939389770507812	1.621417938232422	0.3849863891601563	3.0452861328125	1.599716796875	0.3112425231933594	3.095802001953125	1.327516830444336	0.3219179382324219	2.905835693359375	1.366550643920899	0.2036453323364258	2.84502978515625	1.404125503540039	0.2001777725219727
431	14.333333	2.908700927734375	1.122886268615723	0.4014620361328125	2.893990966796875	1.299996597290039	0.3848040313720703	2.887854858398438	1.442736511230469	0.3868280792236328	2.912355224609375	1.658145629882813	0.402700927734375	2.879608032226562	1.624827819824219	0.4173855743408204	2.752470458984375	1.593188079833984	0.4744076538085937	2.696357666015625	1.325026916503906	0.439051025390625	2.590266235351562	1.422123138427734	0.2578134613037109	2.509957885742188	1.455033233642578	0.2209497146606445	2.418742065429687	1.473155563354492	0.172099006652832	2.548853759765625	1.484363128662109	0.2574631500244141	2.937910888671875	1.620027709960937	0.3846450805664062	3.045478271484375	1.603508911132812	0.3132491302490235	3.096374389648437	1.332955017089844	0.3199104919433594	2.907509521484375	1.364079605102539	0.1991995620727539	2.843843627929687	1.400272354125977	0.1965586853027344
432	14.366667	2.912853881835938	1.098272228240967	0.3999032897949218	2.902144409179687	1.2760732421875	0.3846653594970703	2.8998212890625	1.419077026367188	0.3879358673095703	2.921	1.635110076904297	0.4059240417480469	2.88888427734375	1.601052856445313	0.4206249847412109	2.76150146484375	1.569189331054688	0.4769627227783203	2.7105712890625	1.301253387451172	0.4360182952880859	2.614275390625	1.395489334106445	0.2484322357177735	2.529633178710937	1.419464538574219	0.2214684677124024	2.44412451171875	1.439401672363281	0.1659870834350586	2.563703857421875	1.45869841003418	0.258550765991211	2.947048217773438	1.597522766113281	0.3871442565917969	3.053750732421875	1.586930480957031	0.3122998352050781	3.091912475585938	1.310561950683594	0.2917465362548828	2.902355590820313	1.348292251586914	0.1750468444824219	2.831676635742188	1.393963073730469	0.1924481811523437
433	14.4	2.9130771484375	1.09758768081665	0.3999172668457031	2.902523315429687	1.275390243530274	0.3836558380126953	2.900698364257813	1.418520645141601	0.3875859680175782	2.923153930664062	1.634644256591797	0.4054114990234375	2.890961547851562	1.60071142578125	0.4204622955322266	2.764036254882813	1.569134613037109	0.4786888732910156	2.712015502929687	1.301192184448242	0.4411020660400391	2.605331665039063	1.384767639160156	0.2538130722045898	2.530687255859375	1.417161407470703	0.2221022186279297	2.453215209960938	1.449647811889649	0.1615135345458985	2.567297485351562	1.446901016235352	0.2600815658569336	2.948876220703125	1.596898651123047	0.3863292388916015	3.05575537109375	1.586536071777344	0.3114251861572266	3.091655151367187	1.309188751220703	0.2918579406738281	2.902086303710938	1.344377975463867	0.1742480621337891	2.835378662109375	1.391582916259765	0.1925333786010742
434	14.433333	2.910385620117188	1.08774365234375	0.3904063720703125	2.903270751953125	1.266763244628906	0.3792211608886719	2.902621948242187	1.41033447265625	0.3848147735595703	2.921053588867188	1.6278583984375	0.3975413970947266	2.88951318359375	1.593509674072266	0.4136252746582031	2.761356323242187	1.563405059814453	0.4716231994628906	2.744155151367187	1.297779205322266	0.4854626922607422	2.6408349609375	1.360816116333008	0.2912562026977539	2.565138427734375	1.379660079956055	0.2525249633789062	2.49392236328125	1.40356413269043	0.174960807800293	2.598656127929687	1.433503936767578	0.2758681030273438	2.947471801757812	1.590128051757812	0.3791162109375	3.0522841796875	1.5749599609375	0.3025951538085938	3.088323852539062	1.297929214477539	0.2533059768676758	2.88694775390625	1.366753723144531	0.1638852996826172	2.82539404296875	1.408690841674805	0.1941032791137695
435	14.466667	2.909103149414062	1.087336044311523	0.3899412994384766	2.901494018554688	1.266697570800781	0.3786512908935547	2.900683837890625	1.410568237304688	0.3842509765625	2.91821923828125	1.628522369384766	0.3984127502441406	2.886891357421875	1.593850708007813	0.4145548858642578	2.759277709960938	1.561592529296875	0.4732577362060547	2.74447998046875	1.294328964233399	0.484073486328125	2.639467651367188	1.362690811157226	0.2905642776489258	2.56645361328125	1.384430618286133	0.251116195678711	2.49216748046875	1.408537887573242	0.1767347717285156	2.597354614257813	1.431591827392578	0.2840208969116211	2.944740234375	1.590963043212891	0.3794510498046875	3.049337890625	1.575719085693359	0.3018246002197266	3.092987426757813	1.297872360229492	0.2617125701904297	2.892279541015625	1.362100326538086	0.1681464462280274	2.83012255859375	1.405645935058594	0.1972166519165039
436	14.5	2.908006713867187	1.089641819000244	0.390227310180664	2.900181274414062	1.269817260742188	0.3787366638183594	2.899201416015625	1.414373413085937	0.3841964263916016	2.915246826171875	1.633419952392578	0.3994390411376953	2.884000610351563	1.598297973632812	0.4154679718017578	2.755253173828125	1.562185882568359	0.4707017364501953	2.758439575195313	1.300111633300781	0.4979998779296875	2.65603369140625	1.358387603759766	0.3012271575927734	2.5787080078125	1.377052993774414	0.2620094299316406	2.510154907226562	1.405150588989258	0.1822796859741211	2.609955932617187	1.432907012939453	0.2904980697631836	2.942182861328125	1.595947540283203	0.3802427062988282	3.046859252929687	1.578250610351563	0.3017128448486328	3.09219970703125	1.298018859863281	0.2844828491210938	2.89339794921875	1.359603897094727	0.1822035903930664	2.840468383789062	1.407724166870117	0.2162524642944336
437	14.533333	2.91055712890625	1.094289985656738	0.3899463043212891	2.900224975585938	1.274924560546875	0.3793242340087891	2.895945922851562	1.419900695800781	0.3828049926757813	2.915422973632813	1.639126892089844	0.3999692687988281	2.883571533203125	1.604254608154297	0.415798095703125	2.757089599609375	1.565940032958984	0.4761742858886718	2.766414672851562	1.299757278442383	0.496477294921875	2.654406860351562	1.363441741943359	0.3028858642578125	2.584004150390625	1.388455123901367	0.2495804138183594	2.503168212890625	1.409541030883789	0.1799423446655273	2.613890869140625	1.441763122558594	0.2870892410278321	2.941832885742188	1.601312072753906	0.3803405456542969	3.0489658203125	1.579929290771484	0.3045670623779297	3.102955200195312	1.301082397460938	0.3098646392822266	2.910287963867187	1.36120149230957	0.1977152938842773	2.847853271484375	1.410953994750977	0.2211682662963867
438	14.566667	2.910459594726563	1.102735767364502	0.3923007354736328	2.900522338867187	1.283555938720703	0.3812547912597656	2.895526123046875	1.428752655029297	0.3837849731445312	2.915150512695313	1.648089538574219	0.4026747131347656	2.88284326171875	1.613145629882812	0.41755908203125	2.75683935546875	1.572237915039063	0.4766036682128906	2.761752563476563	1.30898046875	0.4982060394287109	2.647128784179688	1.366433212280274	0.3058996887207032	2.579265991210938	1.393499603271484	0.2497021636962891	2.497529418945312	1.420574829101563	0.182133415222168	2.607733764648438	1.446354400634766	0.2915265808105469	2.941923095703125	1.610295928955078	0.3834418334960937	3.052969970703125	1.589298034667969	0.3126398315429687	3.126398315429688	1.316109939575195	0.3265687866210937	2.93421923828125	1.353070617675781	0.2080452423095703	2.874358642578125	1.411961486816406	0.2337974319458008
439	14.6	2.911409790039063	1.109289459228516	0.3945146484375	2.898623291015625	1.289826690673828	0.3838331146240235	2.89281591796875	1.434857620239258	0.3872098541259766	2.915436767578125	1.653861083984375	0.4067077331542969	2.883444702148438	1.619234313964844	0.4226404418945312	2.756396606445312	1.579420104980469	0.4808274230957031	2.771950317382813	1.315666839599609	0.5011425018310547	2.661263549804687	1.381631454467773	0.3076516723632813	2.590523315429688	1.400200317382812	0.2581414947509765	2.513496826171875	1.428485870361328	0.184770263671875	2.617200073242188	1.456878112792969	0.2970945434570312	2.940978393554688	1.615833374023437	0.3861813049316406	3.04279150390625	1.593279052734375	0.3061475067138672	3.117997436523438	1.32137483215332	0.3246025848388672	2.908705322265625	1.357896301269531	0.2215538330078125	2.850037231445312	1.400558303833008	0.2402341842651367
440	14.633333	2.912311401367187	1.112991416931152	0.3942919006347656	2.90035791015625	1.293706726074219	0.3842724151611328	2.894793090820313	1.438959808349609	0.3888176116943359	2.917206298828125	1.658393493652344	0.4052109069824219	2.885338623046875	1.623880218505859	0.4218453063964844	2.759182983398437	1.585226409912109	0.4824232788085937	2.769486938476563	1.317115249633789	0.495215576171875	2.655643676757812	1.386352844238281	0.3035517730712891	2.585788818359375	1.410563079833984	0.2539106292724609	2.509398681640625	1.437783065795899	0.1803799057006836	2.615430541992187	1.458272567749023	0.2950895080566406	2.942705322265625	1.62013818359375	0.3850079650878906	3.045619384765625	1.594872650146484	0.3049067840576172	3.1020380859375	1.317098861694336	0.3050843353271484	2.898806396484375	1.364754943847656	0.1996519012451172	2.84497998046875	1.435032577514649	0.2106222839355469
441	14.666667	2.913713012695312	1.116923114776611	0.3938240203857422	2.901869018554688	1.297798843383789	0.3846768798828125	2.896423950195313	1.443087158203125	0.3892904968261719	2.9189130859375	1.662587585449219	0.4049507293701172	2.887490112304687	1.628012786865234	0.422396728515625	2.762628173828125	1.587598571777344	0.4842798309326172	2.773840209960937	1.319749526977539	0.4987245330810547	2.6556435546875	1.38989176940918	0.3103175811767578	2.584639404296875	1.412090728759765	0.2589786071777344	2.508125732421875	1.436221496582031	0.1845314636230469	2.615808715820313	1.463794967651367	0.2959595718383789	2.943987182617188	1.624375793457031	0.3841544342041016	3.042859741210937	1.600070861816406	0.2988364715576172	3.094728637695312	1.32041325378418	0.2851508483886719	2.887569213867187	1.362761291503906	0.1857899856567383	2.82541748046875	1.423344741821289	0.2001557846069336
442	14.7	2.916942626953125	1.113402309417725	0.3954310455322266	2.903335693359375	1.293776428222656	0.3857918243408203	2.89675537109375	1.438629852294922	0.3903571472167969	2.920142578125	1.657174835205078	0.4086226654052734	2.8885419921875	1.622632141113281	0.4254820404052734	2.763151000976563	1.585052429199219	0.4867986755371094	2.778846923828125	1.31858903503418	0.50215478515625	2.662868286132812	1.385486038208008	0.3119270324707031	2.59392529296875	1.410681350708008	0.2570976104736328	2.515596435546875	1.431890090942383	0.1838482818603516	2.624932983398438	1.463610107421875	0.2936060791015625	2.945084350585938	1.619221282958984	0.3875503540039062	3.047413208007812	1.601294219970703	0.3049747314453125	3.086582275390625	1.322396102905274	0.2960554809570313	2.891632080078125	1.361035339355469	0.1829292297363281	2.829393798828125	1.42143571472168	0.2070467758178711
443	14.733333	2.917171997070312	1.11314778137207	0.3952306365966797	2.90370068359375	1.293462936401367	0.3855063934326172	2.897199829101562	1.438271881103516	0.3900060577392578	2.920649536132813	1.656740142822266	0.4081751708984375	2.889022216796875	1.622232208251953	0.4250039520263672	2.76361962890625	1.584635192871094	0.4861643676757813	2.77978515625	1.318587890625	0.5021946411132812	2.66412744140625	1.38461344909668	0.3117219543457032	2.595337768554687	1.409457046508789	0.2565214157104492	2.51736279296875	1.430337707519531	0.1827979965209961	2.626125854492187	1.463060821533203	0.2929309310913086	2.945594604492188	1.618777954101562	0.3871664886474609	3.048129272460938	1.600881469726562	0.3048837585449219	3.087858764648438	1.32202131652832	0.2956019439697266	2.893099609375	1.360333770751953	0.1823117370605469	2.830556518554688	1.420330993652344	0.2060092086791992
444	14.766667	2.92215771484375	1.098362575531006	0.3934622192382812	2.911150390625	1.278287139892578	0.3833874664306641	2.905957397460937	1.422758392333984	0.3871795959472656	2.927296630859375	1.640842376708984	0.4066216735839844	2.895552734375	1.606141632080078	0.4224502563476563	2.769080078125	1.571148681640625	0.4814063262939453	2.77160107421875	1.308094970703125	0.4952243347167969	2.661866821289062	1.376167221069336	0.3037687683105469	2.593185424804688	1.400783721923828	0.2512984390258789	2.5220751953125	1.421742919921875	0.1714690551757813	2.622967407226563	1.457562728881836	0.2865508651733398	2.953006103515625	1.603204406738281	0.3862140502929687	3.05644921875	1.587713409423828	0.3058232879638672	3.129498779296875	1.31373371887207	0.2811690368652344	2.92546630859375	1.344629684448242	0.1741192321777344	2.861951293945312	1.404045623779297	0.1953810119628906
445	14.8	2.927109375	1.088792465209961	0.3958003692626953	2.916255615234375	1.268821578979492	0.3829468078613281	2.911084838867187	1.413570266723633	0.3858949890136719	2.9273857421875	1.632442810058594	0.4029876403808594	2.895703735351562	1.597218963623047	0.4181088562011719	2.76674609375	1.562689270019531	0.473084228515625	2.763447631835938	1.306386428833008	0.5066526641845703	2.668557373046875	1.373202987670898	0.3071811141967773	2.603579956054688	1.395088989257812	0.2543401641845703	2.537888671875	1.414822494506836	0.1689005584716797	2.63093212890625	1.454991638183594	0.2870722579956055	2.9546298828125	1.595110626220703	0.3841079406738281	3.062586059570313	1.579939849853516	0.3097737579345703	3.111662963867187	1.30271907043457	0.2881995239257812	2.911935668945312	1.328799697875977	0.1744418640136719	2.849807495117187	1.39681526184082	0.196003776550293
446	14.833333	2.928183715820313	1.086655017852783	0.3972763214111328	2.916858520507812	1.267036346435547	0.3845419311523438	2.911270385742188	1.412057968139648	0.3875803070068359	2.928429565429687	1.631432067871094	0.4033080902099609	2.89657666015625	1.596337097167969	0.4187479248046875	2.766750854492187	1.565483062744141	0.4753980712890625	2.76086669921875	1.305110229492187	0.5029807434082031	2.66737158203125	1.377231994628906	0.3032287521362305	2.594162475585938	1.401728515625	0.2559087829589844	2.53152685546875	1.428347061157226	0.1706557388305664	2.63151171875	1.458694519042969	0.2826374893188477	2.955566162109375	1.593814361572266	0.3845636901855469	3.06321435546875	1.580179443359375	0.3085131530761719	3.11060693359375	1.301329498291016	0.2901214141845703	2.910080444335938	1.322634307861328	0.1764124984741211	2.849829711914063	1.391694808959961	0.1967094879150391
447	14.866667	2.926107666015625	1.082019325256348	0.3961725158691406	2.915842041015625	1.261539047241211	0.3822557830810547	2.91095751953125	1.405982513427734	0.3838848876953125	2.92947607421875	1.624407531738281	0.3992969970703125	2.897505249023437	1.589718017578125	0.4146661224365235	2.768310546875	1.559043395996094	0.4709595336914063	2.758340087890625	1.302310852050781	0.5061348724365234	2.66446728515625	1.370958862304688	0.3059879760742188	2.593511840820312	1.392136764526367	0.257323371887207	2.53236474609375	1.412828338623047	0.1693479309082031	2.630865966796875	1.451483963012695	0.2798998336791992	2.956273803710937	1.586694549560547	0.3807220458984375	3.064643798828125	1.570943511962891	0.3075320892333985	3.093378295898438	1.291776351928711	0.2825905456542969	2.898343627929687	1.33202001953125	0.170833740234375	2.836800415039062	1.393274688720703	0.1946702346801758
[truncated: 10 more rows]
[truncated: 48 more columns]
