# Supplementary material for: Simulation of Human Movement in Zero Gravity
Source: Sensors (Basel). 2024 Mar 9;24(6):1770. doi: 10.3390/s24061770 (PMC10976247; doi:10.3390/s24061770)
Supplement: Supplementary file 1 [file sensors-24-01770-s001.zip › supplementary/motion_data/8 FightGyaku/output.sto]

UNKNOWN
version=1
nRows=456
nColumns=30
inDegrees=no
endheader
time	/jointset/global/yaw/value	/jointset/global/roll/value	/jointset/global/pitch/value	/jointset/global/longitudinal/value	/jointset/global/vertical/value	/jointset/global/lateral/value	/jointset/SpineL/SpineL_LL/value	/jointset/SpineL/SpineL_RR/value	/jointset/SpineL/SpineL_FE/value	/jointset/SpineU/SpineU_FE/value	/jointset/Hip_r/Hip_EF_r/value	/jointset/Hip_r/Hip_RR_r/value	/jointset/Hip_r/Hip_DB_r/value	/jointset/Knee_r/Knee_FE_r/value	/jointset/Hip_l/Hip_EF_l/value	/jointset/Hip_l/Hip_RR_l/value	/jointset/Hip_l/Hip_BD_l/value	/jointset/Knee_l/Knee_FE_l/value	/jointset/Shoulder_r/Shoulder_BD_r/value	/jointset/Shoulder_r/Shoulder_EF_r/value	/jointset/Shoulder_r/Shoulder_RR_r/value	/jointset/Elbow_r/Elbow_EF_r/value	/jointset/Shoulder_l/Shoulder_DB_l/value	/jointset/Shoulder_l/Shoulder_EF_l/value	/jointset/Shoulder_l/Shoulder_RR_l/value	/jointset/Elbow_l/Elbow_EF_l/value	/jointset/Neck/Neck_LL/value	/jointset/Neck/Neck_RR/value	/jointset/Neck/Neck_FE/value
      0.03292367	      2.54614558	     -0.04247250	     -0.06784377	      3.28549179	      1.19751335	      0.68609941	      0.01748386	      0.00410094	      0.23187237	      0.00480084	     -0.06392475	     -0.07351029	      0.10548696	     -0.05772804	     -0.05056024	      0.26592249	     -0.16285753	     -0.06657966	      0.09154553	     -0.21596513	     -0.10245192	      0.61365897	     -0.04496425	     -0.13151899	      0.11344439	      0.54533546	      0.00195685	     -0.00053267	      0.01761221
      0.06625667	      2.54516310	     -0.03867732	     -0.06650128	      3.28524822	      1.19747848	      0.68626769	      0.01188283	      0.00485815	      0.23080155	      0.00350374	     -0.06497579	     -0.07264408	      0.10999529	     -0.05986405	     -0.05127467	      0.26594782	     -0.15844130	     -0.06636438	      0.08956675	     -0.21281601	     -0.10362656	      0.61118454	     -0.04490271	     -0.12971169	      0.10771513	      0.54262431	      0.00242739	      0.00059443	      0.01861391
      0.09958967	      2.54482447	     -0.04059556	     -0.06566717	      3.28537569	      1.19746061	      0.68594522	      0.01413124	      0.00503421	      0.22990697	      0.00312571	     -0.06541560	     -0.07311658	      0.10706460	     -0.06030578	     -0.05342879	      0.26611316	     -0.16200770	     -0.06662045	      0.08997720	     -0.21228561	     -0.10033089	      0.61782715	     -0.04092034	     -0.13171662	      0.09476500	      0.54634242	     -0.00201594	      0.00091937	      0.01787867
      0.13292267	      2.54485093	     -0.04378451	     -0.06615525	      3.28573819	      1.19748702	      0.68555904	      0.01769016	      0.00483591	      0.23078892	      0.00275110	     -0.06424721	     -0.07276056	      0.10240397	     -0.05982435	     -0.05338330	      0.26456905	     -0.16740103	     -0.06905298	      0.09236874	     -0.21025166	     -0.10738453	      0.61682577	     -0.03736598	     -0.13333602	      0.08408058	      0.54546798	     -0.00411908	     -0.00129552	      0.01597655
      0.16625567	      2.54420795	     -0.04213365	     -0.06570881	      3.28581832	      1.19746204	      0.68551430	      0.01408629	      0.00574697	      0.22901943	      0.00432446	     -0.06444201	     -0.07230689	      0.10403346	     -0.05965255	     -0.05354462	      0.26436677	     -0.16666541	     -0.06899648	      0.09112947	     -0.21132057	     -0.10817916	      0.61910266	     -0.03930316	     -0.13508765	      0.08499973	      0.54661309	      0.00058838	     -0.00107409	      0.01581067
      0.19958867	      2.54307756	     -0.03843873	     -0.06539383	      3.28573354	      1.19743155	      0.68569764	      0.00804430	      0.00743174	      0.22851412	      0.00355260	     -0.06416680	     -0.07283157	      0.10871365	     -0.06158315	     -0.05360858	      0.26515965	     -0.16310554	     -0.06659565	      0.08866997	     -0.21262386	     -0.10541431	      0.62323891	     -0.04345523	     -0.13452609	      0.09205883	      0.54715892	      0.00466435	      0.00166349	      0.01896382
      0.23292167	      2.54377079	     -0.03773641	     -0.06464898	      3.28571337	      1.19740410	      0.68575265	      0.00734527	      0.00685921	      0.22727115	      0.00309680	     -0.06489639	     -0.07154585	      0.11001805	     -0.06211349	     -0.05363596	      0.26497561	     -0.16302375	     -0.06686609	      0.09036949	     -0.21177866	     -0.11373128	      0.62086590	     -0.04387697	     -0.13431609	      0.09268210	      0.54756316	      0.00105148	      0.00082605	      0.02035785
      0.26625467	      2.54478953	     -0.04010110	     -0.06392191	      3.28578854	      1.19737100	      0.68568608	      0.01148206	      0.00625561	      0.22541737	      0.00411733	     -0.06558120	     -0.07232289	      0.10798970	     -0.06248449	     -0.05367242	      0.26251448	     -0.16638316	     -0.06882429	      0.09288105	     -0.21459474	     -0.11315220	      0.62674108	     -0.04006105	     -0.13594781	      0.08496998	      0.55053154	     -0.00611861	     -0.00170064	      0.01774710
      0.29958767	      2.54556837	     -0.04070851	     -0.06381623	      3.28571209	      1.19737090	      0.68580321	      0.01311997	      0.00497934	      0.22686489	      0.00121670	     -0.06563224	     -0.07220001	      0.10863180	     -0.06339770	     -0.05349027	      0.26343467	     -0.16726465	     -0.06864062	      0.09315469	     -0.21279831	     -0.10919690	      0.62250603	     -0.03645724	     -0.13459792	      0.07579708	      0.54808916	     -0.00582265	      0.00041543	      0.01590578
      0.33292067	      2.54412562	     -0.03800726	     -0.06174946	      3.28532262	      1.19728867	      0.68617455	      0.00971611	      0.00631422	      0.22335371	      0.00178601	     -0.06752237	     -0.07172786	      0.11417626	     -0.06463444	     -0.05530964	      0.26290276	     -0.16334689	     -0.06583987	      0.09364693	     -0.21628658	     -0.11941368	      0.63079437	     -0.03656755	     -0.13576148	      0.07437898	      0.55296058	      0.00230949	      0.00047686	      0.01594638
      0.36625367	      2.54285160	     -0.03548884	     -0.06129510	      3.28509282	      1.19726622	      0.68668543	      0.00707214	      0.00771363	      0.22298503	      0.00010322	     -0.06717793	     -0.07022469	      0.11968557	     -0.06593405	     -0.05338569	      0.26229217	     -0.15902078	     -0.06803077	      0.09127786	     -0.21536122	     -0.11799748	      0.62368273	     -0.03820617	     -0.13408286	      0.07961725	      0.54955869	      0.00687772	     -0.00050852	      0.01820108
      0.39958667	      2.54199728	     -0.03702138	     -0.06038425	      3.28502562	      1.19721914	      0.68688153	      0.01093895	      0.00872207	      0.21993614	      0.00196087	     -0.06789884	     -0.07143582	      0.12015230	     -0.06477581	     -0.05406611	      0.26218784	     -0.16007382	     -0.06803354	      0.09129897	     -0.22044130	     -0.11520396	      0.63174542	     -0.03844079	     -0.13729495	      0.08582154	      0.55329283	      0.00080057	      0.00056990	      0.01860310
      0.43291967	      2.54217645	     -0.03949206	     -0.06101105	      3.28507899	      1.19724259	      0.68703571	      0.01639268	      0.00751155	      0.22143296	      0.00001758	     -0.06661484	     -0.07041422	      0.11918439	     -0.06445350	     -0.05348583	      0.26183856	     -0.16253696	     -0.06641453	      0.09370758	     -0.21868337	     -0.12557940	      0.62393141	     -0.03780798	     -0.13822489	      0.09004238	      0.55034647	     -0.00642223	      0.00088475	      0.01808197
      0.46625267	      2.54225076	     -0.03790930	     -0.05996135	      3.28486077	      1.19718624	      0.68744223	      0.01535991	      0.00738513	      0.21867343	      0.00124220	     -0.06738457	     -0.06939851	      0.12312426	     -0.06531337	     -0.05278386	      0.26062671	     -0.15958025	     -0.06604299	      0.09244078	     -0.22280601	     -0.12268542	      0.62933266	     -0.03917390	     -0.14036712	      0.09518726	      0.55364853	     -0.00395459	     -0.00216769	      0.01670009
      0.49958567	      2.54188695	     -0.03442873	     -0.05800786	      3.28448224	      1.19712716	      0.68792136	      0.01108171	      0.00746487	      0.21589329	      0.00037111	     -0.06958653	     -0.07063141	      0.12919875	     -0.06618077	     -0.05255034	      0.26000035	     -0.15413533	     -0.06634835	      0.09069386	     -0.22296472	     -0.12044306	      0.62560819	     -0.03997987	     -0.13853238	      0.09581879	      0.55069335	      0.00476206	      0.00004498	      0.01732513
      0.53291867	      2.54200191	     -0.03454104	     -0.05696591	      3.28433643	      1.19709169	      0.68812632	      0.01186530	      0.00749469	      0.21468871	     -0.00110035	     -0.07033386	     -0.06903220	      0.13039836	     -0.06624728	     -0.05290310	      0.25979690	     -0.15364057	     -0.06587188	      0.09447480	     -0.22440621	     -0.13192312	      0.62532101	     -0.03737095	     -0.13858269	      0.08966868	      0.55407753	      0.00687032	      0.00209787	      0.01806130
      0.56625167	      2.54230599	     -0.03724767	     -0.05650772	      3.28443453	      1.19708037	      0.68813569	      0.01628430	      0.00917058	      0.21278751	      0.00019426	     -0.07019117	     -0.06765448	      0.12787560	     -0.06542451	     -0.05320691	      0.25829223	     -0.15674980	     -0.06565716	      0.09751663	     -0.22896739	     -0.12641349	      0.62298878	     -0.03358361	     -0.13893377	      0.08440616	      0.55391744	     -0.00003693	     -0.00173258	      0.01639683
      0.59958467	      2.54359962	     -0.03654338	     -0.05694509	      3.28448338	      1.19708190	      0.68836061	      0.01584933	      0.00880262	      0.21204807	      0.00143935	     -0.07010861	     -0.06823456	      0.12891117	     -0.06377948	     -0.05076425	      0.25818876	     -0.15577506	     -0.06687886	      0.09931442	     -0.23187196	     -0.12378134	      0.61535413	     -0.03361187	     -0.13998782	      0.08543492	      0.55269105	     -0.00468288	     -0.00086285	      0.01549065
      0.63291767	      2.54453640	     -0.03263390	     -0.05630830	      3.28432086	      1.19703946	      0.68863927	      0.01014369	      0.00791844	      0.20968639	      0.00275525	     -0.07150055	     -0.06873922	      0.13344513	     -0.06271846	     -0.04995555	      0.25689121	     -0.15131193	     -0.06393801	      0.10206788	     -0.23620860	     -0.13710313	      0.61844405	     -0.03745466	     -0.14193987	      0.09188726	      0.55472927	     -0.00126783	      0.00209291	      0.01752253
      0.66625067	      2.54585892	     -0.03066734	     -0.05541242	      3.28432073	      1.19703224	      0.68864031	      0.00643755	      0.00691028	      0.20798347	      0.00252839	     -0.07224808	     -0.06638475	      0.13492506	     -0.06323118	     -0.05010859	      0.25598286	     -0.14982852	     -0.06201287	      0.10141605	     -0.23501227	     -0.13023833	      0.60601586	     -0.03985534	     -0.14143958	      0.09500252	      0.55113362	      0.00378103	     -0.00009486	      0.01976683
      0.69958367	      2.54653171	     -0.03304127	     -0.05475124	      3.28458654	      1.19701080	      0.68834469	      0.00876882	      0.00737249	      0.20486307	      0.00566341	     -0.07248359	     -0.06723013	      0.13091880	     -0.06271244	     -0.05037200	      0.25459120	     -0.15367155	     -0.06481487	      0.10445876	     -0.24058035	     -0.12681361	      0.61126592	     -0.03777223	     -0.14485580	      0.08921528	      0.55402499	      0.00261814	     -0.00212327	      0.01778329
      0.73291667	      2.54671552	     -0.03525504	     -0.05495441	      3.28478479	      1.19704945	      0.68808655	      0.01138570	      0.00705836	      0.20549164	      0.00524117	     -0.07276409	     -0.06705768	      0.12739472	     -0.05833464	     -0.05032892	      0.25371073	     -0.15717461	     -0.06655269	      0.10960299	     -0.23741244	     -0.13986183	      0.59396837	     -0.03386934	     -0.14569786	      0.07781217	      0.55045699	     -0.00156957	      0.00187263	      0.01546629
      0.76624967	      2.54555705	     -0.03317585	     -0.05415589	      3.28465355	      1.19701289	      0.68820573	      0.00792601	      0.01028948	      0.20247185	      0.00827385	     -0.07360543	     -0.06527035	      0.12983571	     -0.05592309	     -0.05153761	      0.25270890	     -0.15491354	     -0.06368298	      0.11009750	     -0.24427152	     -0.13388185	      0.59875099	     -0.03332063	     -0.14776327	      0.07391705	      0.55396239	     -0.00296970	     -0.00034570	      0.01502055
      0.79958267	      2.54605009	     -0.02822430	     -0.05430187	      3.28449363	      1.19701464	      0.68866035	      0.00086377	      0.01019401	      0.20128944	      0.00966950	     -0.07326211	     -0.06465757	      0.13581101	     -0.05691926	     -0.04927289	      0.25339533	     -0.14870722	     -0.06347043	      0.10822944	     -0.24352468	     -0.12674372	      0.58177718	     -0.03511161	     -0.14703462	      0.07388635	      0.54956138	      0.00011849	     -0.00094083	      0.01762954
      0.83291567	      2.54811606	     -0.02651395	     -0.05346840	      3.28441796	      1.19697434	      0.68882471	     -0.00131148	      0.00745123	      0.19650416	      0.01499228	     -0.07572042	     -0.06690924	      0.13771995	     -0.05422324	     -0.04878318	      0.25136595	     -0.14688109	     -0.06255540	      0.11266786	     -0.24840302	     -0.14185470	      0.58288603	     -0.03550144	     -0.15053585	      0.07260168	      0.55143405	      0.00146149	      0.00162111	      0.01889125
      0.86624867	      2.55078820	     -0.02926085	     -0.05507671	      3.28467926	      1.19702195	      0.68867854	      0.00267477	      0.00465069	      0.19830404	      0.01544597	     -0.07497360	     -0.06573160	      0.13403104	     -0.05081628	     -0.04715502	      0.24971333	     -0.15105708	     -0.06156846	      0.11566751	     -0.24777898	     -0.13762234	      0.56801850	     -0.03369448	     -0.15116730	      0.07029994	      0.54949016	     -0.00098246	      0.00044587	      0.01865991
      0.89958167	      2.55101811	     -0.03263121	     -0.05474918	      3.28485790	      1.19701602	      0.68849645	      0.00729024	      0.00607216	      0.19511010	      0.02021934	     -0.07514753	     -0.06611928	      0.13031021	     -0.04949345	     -0.04881891	      0.25003750	     -0.15562132	     -0.06065775	      0.11739415	     -0.25268529	     -0.12372164	      0.56420505	     -0.03241056	     -0.15225463	      0.07213135	      0.54888611	     -0.00334435	     -0.00286287	      0.01600157
      0.93291467	      2.54979337	     -0.03175610	     -0.05426468	      3.28474893	      1.19699880	      0.68876216	      0.00649339	      0.00710298	      0.19262881	      0.02309693	     -0.07562197	     -0.06622849	      0.13279857	     -0.04818920	     -0.04838320	      0.25034157	     -0.15376350	     -0.06300336	      0.12010962	     -0.25206282	     -0.13592134	      0.55322708	     -0.03362065	     -0.15312854	      0.07661677	      0.54988953	     -0.00062370	      0.00137330	      0.01602603
      0.96624767	      2.54805642	     -0.02816041	     -0.05354002	      3.28437469	      1.19697102	      0.68929350	      0.00242325	      0.00853425	      0.19050629	      0.02471592	     -0.07720362	     -0.06567090	      0.13938110	     -0.04519980	     -0.04807799	      0.24916139	     -0.14808676	     -0.06214837	      0.11986158	     -0.25094673	     -0.14249883	      0.54557389	     -0.03550398	     -0.15273177	      0.08132004	      0.54774966	      0.00310814	      0.00225909	      0.01836688
      0.99958067	      2.54769105	     -0.02686791	     -0.05312734	      3.28418533	      1.19694793	      0.68970537	      0.00218924	      0.00817555	      0.18685484	      0.02961953	     -0.07796032	     -0.06628279	      0.14298519	     -0.04456449	     -0.04861146	      0.25047964	     -0.14570787	     -0.05889560	      0.11651384	     -0.25197566	     -0.12328883	      0.54075566	     -0.03432169	     -0.15663910	      0.07896009	      0.54925767	      0.00172974	     -0.00141223	      0.01820357
      1.03291367	      2.54886616	     -0.02972757	     -0.05500656	      3.28443803	      1.19699362	      0.68990874	      0.00806054	      0.00470415	      0.18730912	      0.03270527	     -0.07546054	     -0.06771131	      0.14101246	     -0.04569657	     -0.04608698	      0.25087472	     -0.14874310	     -0.05918969	      0.11749400	     -0.24865682	     -0.12268333	      0.52812848	     -0.02950557	     -0.15965398	      0.06921933	      0.54273530	     -0.00325713	     -0.00037723	      0.01681383
      1.06624667	      2.54966857	     -0.03295985	     -0.05417462	      3.28455927	      1.19696780	      0.68989431	      0.01376812	      0.00202758	      0.18239632	      0.03839606	     -0.07737252	     -0.06854671	      0.13852129	     -0.04205168	     -0.04703721	      0.24945908	     -0.15247114	     -0.05874229	      0.12081832	     -0.24881287	     -0.13984148	      0.52720420	     -0.02653337	     -0.16516915	      0.06440014	      0.54837490	     -0.00412725	      0.00079151	      0.01678177
      1.09957967	      2.54865235	     -0.03213826	     -0.05422001	      3.28458808	      1.19697356	      0.69018870	      0.01274140	      0.00356622	      0.18197426	      0.03814426	     -0.07662229	     -0.06850913	      0.14102621	     -0.04299062	     -0.04605737	      0.25099027	     -0.15085366	     -0.05931768	      0.11657387	     -0.24398766	     -0.12972449	      0.51126609	     -0.02877757	     -0.16110946	      0.07276902	      0.54206967	      0.00185535	     -0.00170425	      0.01968124
      1.13291267	      2.54677447	     -0.02988607	     -0.05226023	      3.28452463	      1.19690217	      0.69056855	      0.00976821	      0.00642115	      0.17486557	      0.04444323	     -0.07687779	     -0.06901564	      0.14519692	     -0.04712505	     -0.04743093	      0.25344253	     -0.14741692	     -0.05841743	      0.11121622	     -0.24782483	     -0.10985866	      0.51608315	     -0.03253300	     -0.16243973	      0.08388940	      0.54845860	      0.00622514	     -0.00000436	      0.01886850
      1.16624567	      2.54730338	     -0.03042590	     -0.05252143	      3.28473046	      1.19691951	      0.69080942	      0.01166142	      0.00409560	      0.17409594	      0.04536694	     -0.07556430	     -0.06836430	      0.14523188	     -0.04820957	     -0.04589623	      0.25348051	     -0.14770950	     -0.05863681	      0.11210298	     -0.23968663	     -0.12131400	      0.49717091	     -0.03131902	     -0.16058055	      0.08189550	      0.54133350	      0.00268146	      0.00336782	      0.01715229
      1.19957867	      2.54902278	     -0.03316037	     -0.05217647	      3.28510089	      1.19689327	      0.69085704	      0.01671220	     -0.00001759	      0.16991262	      0.04974983	     -0.07509600	     -0.07048420	      0.14183981	     -0.04877529	     -0.04553506	      0.25311504	     -0.15111856	     -0.05842744	      0.11594641	     -0.23884600	     -0.13578811	      0.50454791	     -0.02633709	     -0.16599718	      0.06835269	      0.54964356	     -0.00425498	     -0.00107502	      0.01598324
      1.23291167	      2.55018309	     -0.03267954	     -0.05159039	      3.28550376	      1.19689471	      0.69109292	      0.01643949	     -0.00453000	      0.16628455	      0.05174149	     -0.07237186	     -0.07098196	      0.14159906	     -0.05546817	     -0.04453095	      0.25518362	     -0.15066540	     -0.05883603	      0.11164103	     -0.22873375	     -0.11442711	      0.48749858	     -0.02253610	     -0.16558305	      0.05272617	      0.54156964	     -0.00350249	     -0.00180324	      0.01798392
      1.26624467	      2.54846969	     -0.02992420	     -0.04968739	      3.28585639	      1.19683276	      0.69137902	      0.01170543	     -0.00521836	      0.15856539	      0.05699630	     -0.06929343	     -0.07001797	      0.14379075	     -0.06315143	     -0.04512996	      0.25447351	     -0.14735714	     -0.05835781	      0.10660280	     -0.22840060	     -0.09705078	      0.49904580	     -0.02227127	     -0.16850575	      0.04338620	      0.54504669	      0.00345768	      0.00097019	      0.01985112
      1.29957767	      2.54611455	     -0.02972949	     -0.04924246	      3.28646829	      1.19684132	      0.69137760	      0.01020885	     -0.00608567	      0.15674575	      0.05618456	     -0.06475263	     -0.06885815	      0.14207525	     -0.06624936	     -0.04506071	      0.25530248	     -0.14746696	     -0.06043282	      0.10658423	     -0.21666631	     -0.11788138	      0.48249930	     -0.02241532	     -0.16772712	      0.03684625	      0.54400011	      0.00651009	      0.00098445	      0.02034696
      1.33291067	      2.54345561	     -0.03316890	     -0.04735732	      3.28733384	      1.19681295	      0.69107152	      0.01390526	     -0.00547606	      0.14974255	      0.06048101	     -0.05988415	     -0.06890273	      0.13520296	     -0.07171109	     -0.04754683	      0.25581439	     -0.15217920	     -0.06419366	      0.10823027	     -0.21502085	     -0.13275403	      0.49154654	     -0.02149164	     -0.16916035	      0.03206340	      0.54665094	      0.00031917	     -0.00135917	      0.01697748
      1.36624367	      2.54220529	     -0.03438684	     -0.04640517	      3.28826694	      1.19680779	      0.69100332	      0.01506559	     -0.00893028	      0.14577264	      0.06068470	     -0.05157236	     -0.06517166	      0.13044604	     -0.08366544	     -0.04717714	      0.25395595	     -0.15387224	     -0.06870808	      0.10228294	     -0.20491771	     -0.10497983	      0.48155896	     -0.02110466	     -0.16894432	      0.02456637	      0.54773018	     -0.00514671	      0.00249485	      0.01631792
      1.39957667	      2.54104681	     -0.03146892	     -0.04291406	      3.28879264	      1.19673446	      0.69121567	      0.01021064	     -0.01244008	      0.13703107	      0.06229798	     -0.04691827	     -0.06374595	      0.13090221	     -0.09394734	     -0.04949544	      0.25089921	     -0.14995870	     -0.06890812	      0.09714193	     -0.20111938	     -0.09243385	      0.49359149	     -0.02166467	     -0.16623445	      0.01525201	      0.54381693	     -0.00281891	     -0.00073310	      0.01859732
      1.43290967	      2.53840191	     -0.02832955	     -0.04157249	      3.28947405	      1.19669108	      0.69166598	      0.00520117	     -0.01740540	      0.13239611	      0.06147000	     -0.03818666	     -0.06276660	      0.13186383	     -0.10520515	     -0.04854502	      0.24776309	     -0.14485982	     -0.07242449	      0.09813054	     -0.18982398	     -0.12539956	      0.48710553	     -0.02022898	     -0.16816715	     -0.00253507	      0.55334814	      0.00335967	     -0.00159386	      0.02028662
      1.46624267	      2.53301177	     -0.02945817	     -0.03998889	      3.29042275	      1.19665344	      0.69197076	      0.00620223	     -0.01669777	      0.12574215	      0.06350035	     -0.02672140	     -0.05585055	      0.12808183	     -0.11678468	     -0.04908131	      0.24453494	     -0.14437086	     -0.07877978	      0.10038963	     -0.18656194	     -0.14159954	      0.49560883	     -0.01603460	     -0.16507624	     -0.02080551	      0.54638265	      0.00256057	      0.00097798	      0.01804819
      1.49957567	      2.52670969	     -0.03253545	     -0.03776814	      3.29146200	      1.19659790	      0.69211170	      0.01036322	     -0.01587490	      0.11873271	      0.06408250	     -0.01513409	     -0.04917600	      0.12194074	     -0.12836099	     -0.05116345	      0.23937311	     -0.14616927	     -0.08500879	      0.09669268	     -0.18044569	     -0.10768530	      0.49728586	     -0.01270168	     -0.16635058	     -0.03350761	      0.55809439	     -0.00272641	      0.00298933	      0.01700847
      1.53290867	      2.52175205	     -0.03313125	     -0.03591709	      3.29238212	      1.19653325	      0.69253890	      0.01141124	     -0.01686681	      0.11487635	      0.05924991	     -0.00283674	     -0.04481515	      0.11904478	     -0.14306338	     -0.05079089	      0.23194072	     -0.14440482	     -0.09255815	      0.09660920	     -0.17272631	     -0.10972904	      0.50784471	     -0.01453796	     -0.15848050	     -0.03270849	      0.54855883	     -0.00456254	     -0.00323906	      0.01940278
      1.56624167	      2.51671282	     -0.03002239	     -0.03119463	      3.29303150	      1.19639242	      0.69326018	      0.00757793	     -0.02242102	      0.10283313	      0.06112669	      0.00743915	     -0.03812876	      0.12132452	     -0.16062760	     -0.05218591	      0.22112866	     -0.13774674	     -0.09869926	      0.10070180	     -0.16283066	     -0.16101487	      0.51529751	     -0.02002372	     -0.16296316	     -0.02709437	      0.56603419	      0.00060205	      0.00006431	      0.01900977
      1.59957467	      2.51006734	     -0.02786360	     -0.03066330	      3.29391111	      1.19631479	      0.69419455	      0.00514550	     -0.02174387	      0.10112086	      0.05525521	      0.02368906	     -0.02608808	      0.12337176	     -0.17742403	     -0.04856898	      0.21233680	     -0.13180722	     -0.10806986	      0.09869593	     -0.15504061	     -0.16402509	      0.52340828	     -0.02426484	     -0.15437315	     -0.02069695	      0.55478011	      0.00308163	      0.00185922	      0.01812947
      1.63290767	      2.50247247	     -0.02990448	     -0.02748334	      3.29486425	      1.19618791	      0.69476201	      0.00861862	     -0.01890405	      0.09199971	      0.05541559	      0.03561803	     -0.01821944	      0.12046189	     -0.18939217	     -0.04927092	      0.20089038	     -0.13150020	     -0.11650232	      0.09428584	     -0.15427038	     -0.13123364	      0.54207552	     -0.02269012	     -0.15528526	     -0.02565012	      0.57152335	     -0.00027033	     -0.00080184	      0.01624571
      1.66624067	      2.49838857	     -0.03324360	     -0.02704177	      3.29610907	      1.19609720	      0.69551874	      0.01442670	     -0.02235953	      0.08980813	      0.04896115	      0.05195668	     -0.00747657	      0.11653176	     -0.20826486	     -0.04359808	      0.18505591	     -0.13320407	     -0.12977723	      0.10201715	     -0.14295115	     -0.17782348	      0.54568352	     -0.01801627	     -0.14743895	     -0.04036564	      0.56265747	     -0.00385122	     -0.00143663	      0.01779652
      1.69957367	      2.49390406	     -0.03237435	     -0.02349376	      3.29704245	      1.19590456	      0.69652736	      0.01390086	     -0.02544367	      0.07875705	      0.04934743	      0.06609478	      0.00545575	      0.11864765	     -0.23099866	     -0.04095501	      0.16863154	     -0.13031565	     -0.13947479	      0.10868074	     -0.13917648	     -0.22281732	      0.56861432	     -0.01717497	     -0.14947713	     -0.04779241	      0.58242479	     -0.00091343	      0.00122792	      0.01899936
      1.73290667	      2.48911873	     -0.02856283	     -0.02227827	      3.29788075	      1.19577352	      0.69770880	      0.00884975	     -0.02255429	      0.07675081	      0.04045310	      0.08061265	      0.01846681	      0.12481913	     -0.24686636	     -0.03473965	      0.15403861	     -0.12444179	     -0.15084006	      0.10101759	     -0.13310560	     -0.18467497	      0.57473744	     -0.02246519	     -0.13647169	     -0.03767346	      0.57335567	      0.00364125	     -0.00111999	      0.02043552
      1.76623967	      2.48399865	     -0.02817623	     -0.02028229	      3.29896924	      1.19558786	      0.69863294	      0.00843888	     -0.02064526	      0.06998396	      0.03776516	      0.09330900	      0.02717864	      0.12670327	     -0.26105518	     -0.02781969	      0.13046630	     -0.12403240	     -0.16577753	      0.10858350	     -0.13312467	     -0.21982217	      0.60517485	     -0.02731671	     -0.13483348	     -0.02530026	      0.58864380	      0.00331372	     -0.00104536	      0.01704681
      1.79957267	      2.48499604	     -0.03102690	     -0.01969870	      3.30046399	      1.19543984	      0.69938197	      0.01275473	     -0.02855710	      0.06700965	      0.03116831	      0.10817272	      0.04474578	      0.12547799	     -0.28209569	     -0.01722042	      0.11221176	     -0.12921656	     -0.18345745	      0.12100070	     -0.11765297	     -0.28250389	      0.60320227	     -0.02927329	     -0.13107815	     -0.02160156	      0.59264027	     -0.00153291	      0.00310880	      0.01508270
      1.83290567	      2.48045097	     -0.03279430	     -0.01686733	      3.30183032	      1.19522667	      0.70010382	      0.01458429	     -0.02245812	      0.05854511	      0.02761536	      0.12287283	      0.05767338	      0.12572373	     -0.30752523	     -0.01172695	      0.09218418	     -0.13388560	     -0.19430110	      0.12029911	     -0.12165926	     -0.24582176	      0.63774895	     -0.03094227	     -0.12363580	     -0.01515110	      0.59695235	     -0.00443214	     -0.00346153	      0.01717375
      1.86623867	      2.47706911	     -0.03092134	     -0.01623595	      3.30312787	      1.19504431	      0.70110509	      0.01072100	     -0.02168121	      0.05628524	      0.01870182	      0.13689174	      0.06685701	      0.13031516	     -0.32468242	     -0.00004454	      0.06625300	     -0.13517909	     -0.21088229	      0.12739516	     -0.11078831	     -0.28318182	      0.64560152	     -0.03223063	     -0.11848890	     -0.01875048	      0.60581346	      0.00133086	     -0.00059887	      0.02047889
      1.89957167	      2.48172595	     -0.02839457	     -0.01493413	      3.30444505	      1.19485580	      0.70215717	      0.00595879	     -0.02959525	      0.04956561	      0.01578163	      0.14624435	      0.08385950	      0.13682313	     -0.33470588	      0.01561025	      0.04772280	     -0.13656036	     -0.23590664	      0.13872818	     -0.10422394	     -0.34351048	      0.66482728	     -0.03251600	     -0.11599960	     -0.02679712	      0.61098247	      0.00645195	      0.00329512	      0.01801584
      1.93290467	      2.47656624	     -0.02678587	     -0.01463197	      3.30595963	      1.19463924	      0.70309077	      0.00239542	     -0.02025927	      0.04574261	      0.01048589	      0.16261552	      0.08791894	      0.14079085	     -0.35966831	      0.02772464	      0.02015631	     -0.14026623	     -0.24975499	      0.13312425	     -0.10736377	     -0.29998801	      0.68399987	     -0.03324504	     -0.10975408	     -0.02753396	      0.62105749	      0.00309749	     -0.00301951	      0.01596408
      1.96623767	      2.47938495	     -0.02864444	     -0.01282270	      3.30755319	      1.19444690	      0.70359939	      0.00360296	     -0.02408280	      0.04169134	      0.00173518	      0.17368178	      0.10135027	      0.14149510	     -0.38163912	      0.04027833	      0.00205546	     -0.14889223	     -0.26590654	      0.14722217	     -0.09651922	     -0.36477088	      0.69724686	     -0.03273041	     -0.10018495	     -0.03238477	      0.61878165	     -0.00408983	     -0.00069284	      0.01730820
      1.99957067	      2.48436086	     -0.03037236	     -0.00951109	      3.30928842	      1.19421183	      0.70396088	      0.00354186	     -0.02988589	      0.03162881	     -0.00139428	      0.18073139	      0.11244086	      0.14165180	     -0.39933608	      0.05583308	     -0.01893980	     -0.15854151	     -0.29154957	      0.15248660	     -0.09151424	     -0.38238740	      0.71322893	     -0.03454599	     -0.10088900	     -0.03215659	      0.64602326	     -0.00547625	      0.00335148	      0.01843669
      2.03290367	      2.48007138	     -0.02869540	     -0.00974886	      3.31100612	      1.19401615	      0.70473685	     -0.00154736	     -0.01786389	      0.03089949	     -0.01094828	      0.19509602	      0.11151567	      0.14432827	     -0.42057442	      0.07318237	     -0.04581785	     -0.16419505	     -0.31484829	      0.14952877	     -0.09287022	     -0.36078934	      0.72679553	     -0.03982045	     -0.08234541	     -0.02094389	      0.62686318	      0.00051979	     -0.00481788	      0.01841358
      2.06623667	      2.48640504	     -0.02572422	     -0.00635222	      3.31236381	      1.19377868	      0.70551859	     -0.00825392	     -0.02827228	      0.01870382	     -0.00984560	      0.20143149	      0.12178531	      0.15069406	     -0.43577349	      0.08661641	     -0.05717216	     -0.16671913	     -0.33434693	      0.16248312	     -0.08440753	     -0.43220800	      0.74166557	     -0.04177002	     -0.09095820	     -0.02769824	      0.66118416	      0.00746372	      0.00408666	      0.01478812
      2.09956967	      2.48720979	     -0.02493900	     -0.00848521	      3.31408976	      1.19360167	      0.70641258	     -0.01053345	     -0.02504406	      0.02194756	     -0.02228761	      0.21571942	      0.12190684	      0.15270066	     -0.45620570	      0.10746452	     -0.08015128	     -0.17284388	     -0.35644511	      0.15875699	     -0.08071309	     -0.40221124	      0.74715817	     -0.03990453	     -0.07549477	     -0.03594044	      0.64354815	      0.00269791	     -0.00004876	      0.01732241
      2.13290267	      2.48379752	     -0.02676505	     -0.00272403	      3.31564635	      1.19332710	      0.70696933	     -0.00932638	     -0.01943836	      0.00430943	     -0.01796005	      0.22151657	      0.11606911	      0.15008741	     -0.47732277	      0.11952338	     -0.10287940	     -0.18213642	     -0.38098039	      0.16801622	     -0.08008471	     -0.42878683	      0.76777666	     -0.03437985	     -0.07747205	     -0.05117090	      0.66522499	     -0.00583331	     -0.00366640	      0.01740325
      2.16623567	      2.49381999	     -0.02718995	     -0.00371223	      3.31739770	      1.19312272	      0.70780192	     -0.01027377	     -0.03172948	      0.00413053	     -0.02814153	      0.23210691	      0.12851392	      0.15265248	     -0.49632130	      0.14174192	     -0.10333345	     -0.18685802	     -0.41140164	      0.17179960	     -0.06402256	     -0.45508948	      0.75953153	     -0.03149733	     -0.07084207	     -0.06481778	      0.66553423	     -0.00721402	      0.00340310	      0.01971602
      2.19956867	      2.48597972	     -0.02517076	     -0.00046373	      3.31880668	      1.19289737	      0.70852388	     -0.01514420	     -0.01780087	     -0.00613181	     -0.02879750	      0.24134141	      0.11201981	      0.15209505	     -0.51890995	      0.15307197	     -0.13330521	     -0.19183710	     -0.42619260	      0.16740384	     -0.07021267	     -0.43114284	      0.78380525	     -0.03444929	     -0.06416113	     -0.05993367	      0.66901264	      0.00047728	     -0.00102925	      0.01699214
      2.23290167	      2.49500555	     -0.02653491	      0.00018304	      3.32057431	      1.19270612	      0.70911962	     -0.01562891	     -0.02930677	     -0.01229057	     -0.03154088	      0.24660200	      0.11347779	      0.15100337	     -0.53169641	      0.17449120	     -0.13986952	     -0.19802573	     -0.45625118	      0.17089605	     -0.05751538	     -0.47190885	      0.77794312	     -0.03640209	     -0.06372367	     -0.06033722	      0.67836003	      0.00651808	      0.00009221	      0.01388722
      2.26623467	      2.49566682	     -0.02856750	      0.00014261	      3.32234334	      1.19247056	      0.70989368	     -0.01327838	     -0.02591040	     -0.01714460	     -0.03511774	      0.25675641	      0.10608749	      0.14776737	     -0.55326387	      0.19409573	     -0.15024519	     -0.20489339	     -0.48357424	      0.16659247	     -0.05543584	     -0.46010937	      0.78101005	     -0.03640341	     -0.05610888	     -0.05775697	      0.67764727	      0.00226908	     -0.00184014	      0.01553678
      2.29956767	      2.49314602	     -0.02849084	      0.00430656	      3.32357636	      1.19223499	      0.71082224	     -0.01284336	     -0.02080126	     -0.03152365	     -0.03188108	      0.26375874	      0.09559952	      0.14723103	     -0.57794726	      0.20494519	     -0.16464981	     -0.20849444	     -0.50084513	      0.16486813	     -0.05417182	     -0.46336943	      0.79147399	     -0.03350150	     -0.05480657	     -0.06335047	      0.68805530	     -0.00524564	      0.00210555	      0.01817112
      2.33290067	      2.50220689	     -0.02844016	      0.00200837	      3.32500266	      1.19203918	      0.71194808	     -0.01280631	     -0.03205026	     -0.03057004	     -0.03938447	      0.27253346	      0.09447822	      0.14958894	     -0.59448607	      0.22750808	     -0.16881245	     -0.21005171	     -0.52700519	      0.16227410	     -0.03796315	     -0.48491286	      0.77550110	     -0.02848208	     -0.04941670	     -0.07926659	      0.68190363	     -0.00665891	      0.00210990	      0.01992309
      2.36623367	      2.49752633	     -0.02818511	      0.00505856	      3.32620347	      1.19179039	      0.71286801	     -0.01336181	     -0.02213232	     -0.04505251	     -0.03118082	      0.27654994	      0.07207144	      0.14711334	     -0.60964548	      0.24163050	     -0.18725083	     -0.21490278	     -0.55107387	      0.15579571	     -0.04450015	     -0.46417814	      0.79307180	     -0.02440431	     -0.05308550	     -0.08630776	      0.69744971	     -0.00004654	     -0.00606942	      0.01443826
      2.39956667	      2.50274103	     -0.02887853	      0.00268034	      3.32752890	      1.19160129	      0.71384203	     -0.01258494	     -0.02755386	     -0.04303314	     -0.03825532	      0.28461043	      0.06694411	      0.14803870	     -0.62511541	      0.26167147	     -0.18586722	     -0.21686336	     -0.57655932	      0.15173215	     -0.02733905	     -0.48238693	      0.77183983	     -0.02242640	     -0.04518725	     -0.09240720	      0.67943119	      0.00563940	      0.00315645	      0.01428332
      2.43289967	      2.50325649	     -0.03013728	      0.00610404	      3.32858506	      1.19134670	      0.71454152	     -0.01045241	     -0.02667605	     -0.05707476	     -0.03176940	      0.28843624	      0.05855996	      0.14765932	     -0.64675598	      0.27262100	     -0.19237396	     -0.22135835	     -0.59286763	      0.14755821	     -0.02455975	     -0.47939576	      0.78083272	     -0.02185130	     -0.05392560	     -0.08916135	      0.70588318	      0.00399978	      0.00377268	      0.01575804
      2.46623267	      2.50405671	     -0.03293395	      0.00478854	      3.32986974	      1.19115230	      0.71515162	     -0.00537746	     -0.02383831	     -0.05774785	     -0.03545316	      0.29565565	      0.04578921	      0.14471402	     -0.66679862	      0.29038559	     -0.20121439	     -0.22918357	     -0.61105386	      0.13958182	     -0.01532201	     -0.46840237	      0.76854497	     -0.02287960	     -0.04403285	     -0.08116865	      0.68053752	     -0.00368483	     -0.00612244	      0.01873443
      2.49956567	      2.50769555	     -0.03406850	      0.00540064	      3.33092605	      1.19091783	      0.71575766	     -0.00384980	     -0.02973340	     -0.06693488	     -0.02828381	      0.29771648	      0.03195057	      0.14433378	     -0.68090878	      0.30501963	     -0.20290009	     -0.23360824	     -0.63065656	      0.13414001	     -0.00648508	     -0.48546608	      0.76013977	     -0.02198115	     -0.05618922	     -0.08280828	      0.70386061	     -0.00537454	      0.00196912	      0.01581946
      2.53289867	      2.50811021	     -0.03255963	      0.00296783	      3.33171118	      1.19071577	      0.71664285	     -0.00506640	     -0.02466041	     -0.06636895	     -0.02888045	      0.30352323	      0.02165585	      0.14836805	     -0.69215130	      0.31902479	     -0.20246402	     -0.23421539	     -0.64775991	      0.12295874	     -0.00530426	     -0.46763946	      0.75999015	     -0.02003597	     -0.04950413	     -0.08586424	      0.68731514	     -0.00025840	      0.00139472	      0.01457158
      2.56623167	      2.50867008	     -0.03154866	      0.00305737	      3.33232262	      1.19053498	      0.71727312	     -0.00645835	     -0.02457034	     -0.07092653	     -0.02604146	      0.30596251	      0.01256131	      0.15215184	     -0.70344756	      0.33005689	     -0.20733651	     -0.23704966	     -0.66250873	      0.11230566	      0.00574333	     -0.47305056	      0.73887369	     -0.01477408	     -0.05247250	     -0.10073474	      0.69529102	      0.00570516	     -0.00035379	      0.01520331
      2.59956467	      2.51195226	     -0.03427068	      0.00317871	      3.33308911	      1.19030700	      0.71758404	     -0.00224910	     -0.02870078	     -0.07726460	     -0.02007164	      0.30758455	      0.00320905	      0.15154278	     -0.71749161	      0.34231863	     -0.20951845	     -0.24430502	     -0.67848277	      0.10617547	      0.01001516	     -0.47562976	      0.74413394	     -0.00842587	     -0.05602117	     -0.11500167	      0.69739594	      0.00276452	     -0.00023040	      0.01655048
      2.63289767	      2.50856152	     -0.03569296	      0.00044471	      3.33375139	      1.19012989	      0.71797092	      0.00112434	     -0.02438367	     -0.07436340	     -0.02072694	      0.31498114	     -0.01120360	      0.15069760	     -0.73476050	      0.35154972	     -0.21095733	     -0.24995890	     -0.68718808	      0.09277761	      0.02052992	     -0.45612707	      0.72009259	     -0.00687146	     -0.05224269	     -0.11725465	      0.68300840	     -0.00411274	      0.00033767	      0.01774730
      2.66623067	      2.50949609	     -0.03632459	      0.00134821	      3.33397490	      1.18997537	      0.71827921	      0.00286128	     -0.02685860	     -0.08269562	     -0.00983993	      0.31554178	     -0.01293752	      0.15402925	     -0.74267818	      0.35342983	     -0.20293572	     -0.25089268	     -0.69430772	      0.08823915	      0.02318127	     -0.47081799	      0.72387028	     -0.00827748	     -0.06437252	     -0.11119465	      0.70310309	     -0.00563054	      0.00038814	      0.01455793
      2.69956367	      2.50799753	     -0.03689840	     -0.00452530	      3.33435065	      1.18985624	      0.71863546	      0.00456270	     -0.02593557	     -0.07118148	     -0.01515308	      0.32295203	     -0.01706507	      0.15620007	     -0.74585349	      0.36428318	     -0.20603044	     -0.25461658	     -0.70595489	      0.07542198	      0.03469061	     -0.45642562	      0.70013188	     -0.01241283	     -0.05727329	     -0.10147368	      0.67714354	     -0.00134390	     -0.00035890	      0.01572503
      2.73289667	      2.50301050	     -0.03694313	     -0.00172904	      3.33420845	      1.18973408	      0.71884408	      0.00516899	     -0.02445939	     -0.08360253	      0.00011023	      0.32170502	     -0.02926941	      0.15684067	     -0.75070395	      0.36301100	     -0.21380482	     -0.25791962	     -0.71585348	      0.06669828	      0.03347261	     -0.44920035	      0.70450175	     -0.01248127	     -0.07136406	     -0.10136996	      0.69950873	      0.00460050	      0.00170866	      0.01455996
      2.76622967	      2.50410866	     -0.03715426	     -0.00760109	      3.33410978	      1.18959898	      0.71952003	      0.00815046	     -0.02910961	     -0.07193191	     -0.00459141	      0.33107593	     -0.02860962	      0.16085769	     -0.76053500	      0.36720690	     -0.20396041	     -0.25408015	     -0.72523791	      0.05955904	      0.04598459	     -0.45886207	      0.68392373	     -0.00842716	     -0.06299440	     -0.11267026	      0.67183505	      0.00267749	     -0.00122865	      0.01882638
      2.79956267	      2.49585768	     -0.03742480	     -0.00686274	      3.33358136	      1.18952429	      0.71998560	      0.01154185	     -0.02374148	     -0.07844092	      0.00764930	      0.33586969	     -0.03367347	      0.16170821	     -0.76931320	      0.35992168	     -0.20788326	     -0.25287741	     -0.72564541	      0.04972918	      0.04333844	     -0.43820476	      0.68047676	     -0.00151024	     -0.07399706	     -0.12629733	      0.69540322	     -0.00304885	     -0.00042584	      0.01726429
      2.83289567	      2.49467272	     -0.03982814	     -0.01077903	      3.33321154	      1.18952858	      0.72032149	      0.01787589	     -0.02696998	     -0.07141409	      0.00891286	      0.34185061	     -0.02832229	      0.16180303	     -0.76865976	      0.36006422	     -0.20884446	     -0.25195704	     -0.73075324	      0.04398306	      0.04717028	     -0.44248344	      0.67264194	      0.00177822	     -0.06743644	     -0.13397507	      0.66709151	     -0.00666476	      0.00198978	      0.01616759
      2.86622867	      2.48877073	     -0.03781840	     -0.01361871	      3.33264828	      1.18948669	      0.72081611	      0.01677579	     -0.02775040	     -0.06837692	      0.01430153	      0.34845223	     -0.03224878	      0.16345720	     -0.77019348	      0.35613728	     -0.21526230	     -0.24627201	     -0.73565581	      0.03366291	      0.05069356	     -0.44296119	      0.65797769	     -0.00083145	     -0.07642976	     -0.13022635	      0.68428090	      0.00072243	      0.00059981	      0.01578672
      2.89956167	      2.48488807	     -0.03655456	     -0.01483351	      3.33202080	      1.18948122	      0.72125606	      0.01726736	     -0.02620972	     -0.06888529	      0.02153442	      0.35343380	     -0.03057341	      0.16446834	     -0.77178020	      0.34919882	     -0.21172415	     -0.23779134	     -0.74353423	      0.02587044	      0.04433243	     -0.42595093	      0.66634181	     -0.00612797	     -0.07278732	     -0.11795133	      0.66465660	      0.00656067	     -0.00433780	      0.01719235
      2.93289467	      2.47799397	     -0.03769528	     -0.01859550	      3.33166233	      1.18947338	      0.72155500	      0.02096742	     -0.02643206	     -0.06249570	      0.02327932	      0.36354410	     -0.02656313	      0.16101553	     -0.77593302	      0.34588269	     -0.21572006	     -0.23395096	     -0.74926633	      0.02057710	      0.05197055	     -0.43476198	      0.64254634	     -0.00687769	     -0.07528527	     -0.11746653	      0.66347805	      0.00443350	      0.00420368	      0.01968266
      2.96622767	      2.47411557	     -0.03777335	     -0.01918044	      3.33101961	      1.18951470	      0.72187216	      0.02360837	     -0.02747097	     -0.06556419	      0.03362718	      0.36950791	     -0.01520070	      0.15990952	     -0.77898265	      0.33729450	     -0.21890706	     -0.22693131	     -0.74797397	      0.02077207	      0.04331623	     -0.43054164	      0.65904345	     -0.00292207	     -0.08054237	     -0.12852001	      0.66407308	     -0.00154168	      0.00113695	      0.01820868
      2.99956067	      2.46797789	     -0.03425841	     -0.02421285	      3.33047898	      1.18957112	      0.72243683	      0.02041118	     -0.02592337	     -0.05521087	      0.03207159	      0.38059754	     -0.01215087	      0.15970390	     -0.78294294	      0.33274912	     -0.22517688	     -0.21643277	     -0.74615067	      0.01544511	      0.04680935	     -0.41712132	      0.63759962	      0.00145296	     -0.07362263	     -0.15062812	      0.63641911	     -0.00224865	     -0.00463772	      0.01784258
      3.03289367	      2.46398698	     -0.03495718	     -0.02507755	      3.33036366	      1.18958083	      0.72245441	      0.02080432	     -0.02806257	     -0.06015943	      0.04479651	      0.38443282	     -0.00975686	      0.15262612	     -0.78115932	      0.32962356	     -0.22775146	     -0.21237998	     -0.75564408	      0.02192609	      0.03602118	     -0.43145388	      0.65806884	      0.00902237	     -0.08565937	     -0.17673457	      0.65369155	      0.00171505	      0.00141849	      0.01579093
      3.06622667	      2.46181415	     -0.03520952	     -0.02959745	      3.33051762	      1.18964287	      0.72246481	      0.02052581	     -0.02745967	     -0.05164784	      0.04283410	      0.39340722	      0.00322750	      0.14760079	     -0.78200228	      0.33114802	     -0.22720136	     -0.20780275	     -0.76397518	      0.02240315	      0.03688737	     -0.42329580	      0.63883497	      0.01046117	     -0.07264054	     -0.19287134	      0.61057502	      0.00454290	      0.00155714	      0.01949422
      3.09955967	      2.45609148	     -0.03281164	     -0.02885196	      3.33044223	      1.18965537	      0.72245674	      0.01595450	     -0.02347242	     -0.05987275	      0.05573819	      0.39979925	      0.01426829	      0.14468531	     -0.79103240	      0.32402998	     -0.23548879	     -0.20215535	     -0.75924120	      0.02814356	      0.02071465	     -0.42059402	      0.66176229	      0.01067291	     -0.08471381	     -0.19939292	      0.63356114	      0.00490380	     -0.00220224	      0.02005508
      3.13289267	      2.45851876	     -0.03437206	     -0.03535765	      3.33103724	      1.18970904	      0.72230302	      0.01747177	     -0.02898309	     -0.04737175	      0.05061151	      0.41027800	      0.02661403	      0.13819954	     -0.79772333	      0.33026241	     -0.23641628	     -0.20108286	     -0.75905511	      0.03598814	      0.02068967	     -0.43799444	      0.65493153	      0.00873379	     -0.07235203	     -0.20762815	      0.58517066	     -0.00235145	      0.00018669	      0.02083488
      3.16622567	      2.45338561	     -0.03479956	     -0.03400989	      3.33145931	      1.18972670	      0.72208150	      0.01599585	     -0.02480969	     -0.05825418	      0.06556454	      0.41300744	      0.02458171	      0.12937079	     -0.80288781	      0.32849540	     -0.24502366	     -0.20205621	     -0.75991165	      0.04253090	      0.00426470	     -0.43063132	      0.67120838	      0.01237044	     -0.08466305	     -0.22219919	      0.60421098	     -0.00459211	      0.00126724	      0.01587294
      3.19955867	      2.45716863	     -0.03247131	     -0.04019110	      3.33204167	      1.18968133	      0.72259038	      0.01174274	     -0.02541263	     -0.04866842	      0.06136804	      0.42368218	      0.04036194	      0.13130279	     -0.80767899	      0.33761219	     -0.23963442	     -0.19628435	     -0.76750956	      0.05300832	     -0.00428822	     -0.44195262	      0.68466176	      0.01575705	     -0.06848787	     -0.24724425	      0.55707212	     -0.00102672	     -0.00412382	      0.01821870
      3.23289167	      2.45452173	     -0.02875409	     -0.03961516	      3.33242955	      1.18963609	      0.72310119	      0.00450477	     -0.02367666	     -0.05782383	      0.07173280	      0.42921947	      0.04691149	      0.13327999	     -0.81461510	      0.33983465	     -0.25186025	     -0.19436311	     -0.76882241	      0.06247701	     -0.01226974	     -0.45994324	      0.69033543	      0.02447389	     -0.07622740	     -0.28246411	      0.57153888	      0.00546493	      0.00303851	      0.01920437
      3.26622467	      2.45787189	     -0.02894678	     -0.04346938	      3.33341861	      1.18958093	      0.72359109	      0.00390398	     -0.02311735	     -0.05794024	      0.07594362	      0.43763439	      0.05371276	      0.13267854	     -0.82104711	      0.35145717	     -0.25636644	     -0.19726231	     -0.77214300	      0.07611504	     -0.02883267	     -0.46002138	      0.72546259	      0.02969072	     -0.06475690	     -0.31124218	      0.52689257	      0.00264793	      0.00052373	      0.01977832
      3.29955767	      2.45844505	     -0.02901194	     -0.04840712	      3.33467120	      1.18950569	      0.72410728	      0.00251236	     -0.02308239	     -0.05658890	      0.07964733	      0.44863516	      0.05126806	      0.13078197	     -0.83157001	      0.36327141	     -0.25827899	     -0.20128050	     -0.76947548	      0.08853660	     -0.03225623	     -0.48326641	      0.72577066	      0.03495197	     -0.06877050	     -0.33337326	      0.52999024	     -0.00198893	     -0.00222142	      0.01848212
      3.33289067	      2.46153109	     -0.02903642	     -0.04890965	      3.33585458	      1.18944333	      0.72450276	      0.00089075	     -0.01963570	     -0.06596537	      0.09006199	      0.45426904	      0.05672400	      0.13266934	     -0.84065549	      0.37074766	     -0.25370444	     -0.20531244	     -0.76497859	      0.10647421	     -0.05061156	     -0.50206282	      0.77053242	      0.03365061	     -0.06284615	     -0.33956107	      0.50269640	     -0.00439928	     -0.00290627	      0.01647323
      3.36622367	      2.46563037	     -0.02857729	     -0.05452392	      3.33754739	      1.18930200	      0.72486655	     -0.00292623	     -0.01959808	     -0.06116702	      0.08717492	      0.46534650	      0.06363246	      0.13646252	     -0.84953447	      0.38915799	     -0.25644245	     -0.21415450	     -0.76623366	      0.11514457	     -0.05290015	     -0.51147490	      0.77738882	      0.03081522	     -0.05531850	     -0.34593839	      0.48878443	      0.00072220	      0.00508721	      0.01965251
      3.39955667	      2.46618480	     -0.02869710	     -0.05321372	      3.33916889	      1.18916738	      0.72492366	     -0.00706267	     -0.01200901	     -0.07503096	      0.09971913	      0.46751782	      0.05843972	      0.13724212	     -0.85654471	      0.40200761	     -0.26454489	     -0.22810409	     -0.76707491	      0.13365718	     -0.06803434	     -0.55100123	      0.82401383	      0.02996969	     -0.05167549	     -0.35538082	      0.48390180	      0.00657655	     -0.00288852	      0.01769343
      3.43288967	      2.47895529	     -0.02759162	     -0.05929724	      3.34115911	      1.18901392	      0.72522577	     -0.01142487	     -0.01777428	     -0.07127397	      0.09894844	      0.47470573	      0.06118604	      0.14512043	     -0.86452389	      0.42255958	     -0.24746820	     -0.23471552	     -0.76650515	      0.14015764	     -0.07304427	     -0.55781789	      0.83943171	      0.02978244	     -0.03682434	     -0.37938517	      0.45572274	      0.00514375	     -0.00231777	      0.01687606
      3.46622267	      2.47708690	     -0.02736174	     -0.06218914	      3.34315606	      1.18886261	      0.72525670	     -0.01623151	     -0.00753952	     -0.07720557	      0.10840657	      0.48024994	      0.04231739	      0.14517642	     -0.87545251	      0.43905188	     -0.25455479	     -0.25230554	     -0.75384367	      0.15471014	     -0.08366558	     -0.59782026	      0.88153637	      0.03499500	     -0.03559426	     -0.40813123	      0.46826934	     -0.00083876	      0.00301348	      0.01389540
      3.49955567	      2.48472772	     -0.02974894	     -0.06656140	      3.34548106	      1.18873093	      0.72493812	     -0.01721011	     -0.00169977	     -0.07865164	      0.11310048	      0.48362878	      0.04570347	      0.15007791	     -0.88108355	      0.46014213	     -0.24382717	     -0.27038369	     -0.74547213	      0.16369365	     -0.09167618	     -0.61835988	      0.91239619	      0.03581733	     -0.01715393	     -0.43566019	      0.43506052	     -0.00660389	     -0.00241513	      0.01484273
      3.53288867	      2.49222852	     -0.03189981	     -0.07128699	      3.34797579	      1.18853253	      0.72438801	     -0.02038160	      0.00121442	     -0.08110056	      0.12006985	      0.48576868	      0.04763709	      0.15601535	     -0.88694665	      0.48299836	     -0.22981759	     -0.28998852	     -0.73997874	      0.16809270	     -0.09219784	     -0.64530426	      0.93466292	      0.03773399	     -0.01787912	     -0.44928091	      0.46303088	     -0.00213601	     -0.00048263	      0.01768801
      3.56622167	      2.48943064	     -0.03420568	     -0.07487087	      3.35036179	      1.18829303	      0.72358279	     -0.02437812	      0.02061489	     -0.08298849	      0.12664714	      0.48541447	      0.02495171	      0.15564667	     -0.89460918	      0.50433529	     -0.22904780	     -0.31651281	     -0.73009519	      0.17654915	     -0.09719490	     -0.68223755	      0.99053316	      0.02650407	      0.00008173	     -0.44069601	      0.43140285	      0.00355323	     -0.00088797	      0.01796568
      3.59955467	      2.50536499	     -0.03747950	     -0.08072661	      3.35268638	      1.18806923	      0.72262522	     -0.02440708	      0.01473947	     -0.08122933	      0.13167693	      0.47943845	      0.02455168	      0.16516249	     -0.89651667	      0.52700891	     -0.19912956	     -0.33341858	     -0.72062174	      0.16924260	     -0.08831384	     -0.69364676	      0.99990742	      0.02030875	     -0.00360192	     -0.42350196	      0.47332237	      0.00329951	      0.00466054	      0.01592639
      3.63288767	      2.51341076	     -0.04048777	     -0.08671069	      3.35466970	      1.18775714	      0.72182016	     -0.02362517	      0.02515047	     -0.07711204	      0.13608137	      0.47295386	      0.01147331	      0.17378994	     -0.90024217	      0.55257459	     -0.19384379	     -0.35716934	     -0.70400744	      0.17340379	     -0.08555727	     -0.73820351	      1.05257987	      0.00645247	      0.01676719	     -0.39870500	      0.45249591	     -0.00465860	     -0.00663664	      0.01222274
      3.66622067	      2.52860099	     -0.03968338	     -0.09242158	      3.35624204	      1.18740166	      0.72129487	     -0.02672554	      0.02343746	     -0.07710785	      0.14596481	      0.46149815	     -0.00145231	      0.19105516	     -0.90449758	      0.57867846	     -0.18681602	     -0.37328015	     -0.68796242	      0.15953208	     -0.08214368	     -0.74730310	      1.07811684	     -0.00133019	      0.01704811	     -0.37943498	      0.50641980	     -0.00741915	      0.00132944	      0.01181689
      3.69955367	      2.54699965	     -0.04339183	     -0.10177717	      3.35795562	      1.18692561	      0.72060295	     -0.02276833	      0.02369242	     -0.06648744	      0.14746592	      0.44844392	     -0.01501583	      0.20490836	     -0.90332488	      0.60917391	     -0.16380755	     -0.39006695	     -0.68263901	      0.14944317	     -0.07302512	     -0.78028771	      1.10106187	     -0.01149537	      0.04317414	     -0.36440409	      0.50081874	     -0.00654230	      0.00279356	      0.01611284
      3.73288667	      2.55758453	     -0.04438621	     -0.10849785	      3.35916772	      1.18642813	      0.72015070	     -0.02339857	      0.03318050	     -0.06701260	      0.16397900	      0.43284204	     -0.03545946	      0.22159393	     -0.90171990	      0.63166947	     -0.14833082	     -0.40604730	     -0.67052164	      0.13672281	     -0.07709455	     -0.80443101	      1.14659726	     -0.01830365	      0.04697712	     -0.33951432	      0.56738741	      0.00177545	     -0.00396724	      0.01601623
      3.76621967	      2.57878376	     -0.04442304	     -0.12371672	      3.36034053	      1.18587585	      0.71974558	     -0.02252612	      0.02497312	     -0.04344934	      0.16127421	      0.42249782	     -0.03748509	      0.24555602	     -0.89681208	      0.66361132	     -0.13021220	     -0.41631488	     -0.65505322	      0.11026172	     -0.06461702	     -0.81148135	      1.15383822	     -0.03679896	      0.06855962	     -0.30494744	      0.57907809	      0.00500598	      0.00335261	      0.01752080
      3.79955267	      2.58101539	     -0.04946371	     -0.12824626	      3.36104932	      1.18526148	      0.71879541	     -0.01678492	      0.03480981	     -0.04501184	      0.17985570	      0.40385317	     -0.05903474	      0.25782670	     -0.89060839	      0.68312527	     -0.12953611	     -0.44309067	     -0.64258355	      0.09645336	     -0.05607975	     -0.84854318	      1.19855610	     -0.05397895	      0.06693568	     -0.26089799	      0.65387718	      0.00012517	      0.00447799	      0.01378707
      3.83288567	      2.59644835	     -0.04887258	     -0.14123473	      3.36143949	      1.18443045	      0.71844956	     -0.01544869	      0.03115177	     -0.02164566	      0.17557433	      0.39267693	     -0.05852557	      0.28369390	     -0.88512078	      0.70260045	     -0.09821715	     -0.45043266	     -0.64212842	      0.06833186	     -0.04573919	     -0.83093711	      1.22265862	     -0.07591493	      0.08949731	     -0.22212358	      0.68458583	     -0.00552575	     -0.00631980	      0.01773613
      3.86621867	      2.59459686	     -0.04879544	     -0.14930670	      3.36147006	      1.18363128	      0.71809038	     -0.01653157	      0.03435144	     -0.00987972	      0.18305216	      0.38061390	     -0.07786063	      0.30363844	     -0.87945508	      0.71789557	     -0.09430133	     -0.47039453	     -0.64250830	      0.04897060	     -0.02339760	     -0.87296416	      1.23626237	     -0.09482911	      0.08962543	     -0.20399506	      0.77153175	     -0.00253884	      0.00537477	      0.01722531
      3.89955167	      2.60330866	     -0.05103646	     -0.15738292	      3.36129371	      1.18288017	      0.71751807	     -0.01245519	      0.03365671	     -0.00069167	      0.19501920	      0.36535616	     -0.07722098	      0.32416090	     -0.86274109	      0.73363706	     -0.08325815	     -0.48649711	     -0.64424508	      0.03054071	     -0.03267619	     -0.84947296	      1.28819273	     -0.10520897	      0.10606693	     -0.20166990	      0.81510524	      0.00064383	      0.00062433	      0.01405833
      3.93288467	      2.60244584	     -0.05368465	     -0.17475002	      3.36136137	      1.18220120	      0.71727554	     -0.00925649	      0.03355722	      0.03414385	      0.18623904	      0.36558042	     -0.08690140	      0.34063325	     -0.85069953	      0.75607747	     -0.08152177	     -0.50662436	     -0.64377672	      0.01266167	     -0.01692258	     -0.87455651	      1.28718235	     -0.11343236	      0.11502924	     -0.21398598	      0.90232915	      0.00435503	     -0.00056230	      0.01913103
      3.96621767	      2.60544184	     -0.05343354	     -0.17715026	      3.36047935	      1.18148210	      0.71711014	     -0.00725364	      0.03371626	      0.03198631	      0.20422496	      0.34922905	     -0.09076422	      0.36094713	     -0.83840387	      0.75312659	     -0.06429252	     -0.51531000	     -0.64756072	     -0.00065111	     -0.02771512	     -0.86866456	      1.32381206	     -0.12404839	      0.12366160	     -0.21567886	      0.98022649	      0.00124405	     -0.00262251	      0.01907805
      3.99955067	      2.60670422	     -0.05360955	     -0.19344937	      3.36012968	      1.18070447	      0.71744164	     -0.00436900	      0.03280376	      0.06656531	      0.19201974	      0.35289466	     -0.09288940	      0.37936249	     -0.83130011	      0.77528697	     -0.06148502	     -0.52594239	     -0.66570349	     -0.01158528	     -0.02587985	     -0.86775853	      1.35907236	     -0.14239588	      0.14305184	     -0.21117091	      1.04317927	     -0.00479356	      0.00455181	      0.02437456
      4.03288367	      2.60308997	     -0.05456666	     -0.19838065	      3.35923726	      1.18002469	      0.71753874	     -0.00060273	      0.03322278	      0.07461536	      0.19894590	      0.34460108	     -0.09924615	      0.39385062	     -0.81821716	      0.78776035	     -0.07186030	     -0.53919111	     -0.68302967	     -0.02383058	     -0.02271631	     -0.87404398	      1.37088883	     -0.16211133	      0.13936039	     -0.20699919	      1.15602950	     -0.00548184	      0.00210738	      0.02031626
      4.06621667	      2.61270982	     -0.05594553	     -0.20368527	      3.35806739	      1.17942565	      0.71786124	      0.00695897	      0.03101780	      0.08706098	      0.19773265	      0.33465043	     -0.08311664	      0.40940132	     -0.79761585	      0.79233652	     -0.05643676	     -0.53656007	     -0.69797521	     -0.02749657	     -0.02979576	     -0.85315009	      1.41821903	     -0.17315867	      0.15882020	     -0.20538024	      1.20402264	     -0.00486410	     -0.01230526	      0.01698702
      4.09954967	      2.60912232	     -0.06087596	     -0.21868810	      3.35765784	      1.17906505	      0.71874620	      0.01710617	      0.03387280	      0.11952236	      0.18315045	      0.34244495	     -0.09058706	      0.41453896	     -0.79322662	      0.81341434	     -0.06193808	     -0.54338164	     -0.71174858	     -0.02581288	     -0.01725408	     -0.87382879	      1.44592200	     -0.17844717	      0.15480274	     -0.21872228	      1.31180181	      0.00064747	      0.01051278	      0.01957909
      4.13288267	      2.61947251	     -0.05728155	     -0.22028786	      3.35634987	      1.17867349	      0.72021010	      0.02020908	      0.03199545	      0.11513161	      0.19722391	      0.33276717	     -0.08088565	      0.43105409	     -0.78939281	      0.81934402	     -0.05811295	     -0.52750403	     -0.72823224	     -0.03153199	     -0.03662078	     -0.83579327	      1.47903650	     -0.17925199	      0.15182642	     -0.22389691	      1.38496883	      0.00359276	     -0.00085951	      0.01611366
      4.16621567	      2.62762743	     -0.05506900	     -0.23436154	      3.35554174	      1.17844388	      0.72212040	      0.02496576	      0.03211503	      0.14542452	      0.17992225	      0.33819904	     -0.07445501	      0.44288572	     -0.78560681	      0.84707719	     -0.06363868	     -0.51325348	     -0.75592365	     -0.01992940	     -0.03208574	     -0.85949951	      1.51658951	     -0.18141008	      0.15728224	     -0.22975847	      1.43888836	      0.00159227	     -0.00966129	      0.02399519
      4.19954867	      2.63261488	     -0.05192972	     -0.23913244	      3.35445682	      1.17822315	      0.72371234	      0.02660479	      0.03437690	      0.15093194	      0.18213589	      0.33244236	     -0.07404807	      0.45144009	     -0.77809896	      0.86238293	     -0.07007653	     -0.49813628	     -0.78254347	     -0.01269485	     -0.04599363	     -0.84850780	      1.55620434	     -0.18637964	      0.14048313	     -0.23056670	      1.54305421	      0.00102980	      0.00643966	      0.02433948
      4.23288167	      2.64743661	     -0.04934011	     -0.24506490	      3.35362336	      1.17809276	      0.72468249	      0.02860604	      0.03364241	      0.16639991	      0.17045761	      0.32969912	     -0.05505543	      0.45720079	     -0.77089453	      0.87395916	     -0.05856731	     -0.47548796	     -0.80345858	     -0.00356840	     -0.06096858	     -0.81846269	      1.59112241	     -0.19086842	      0.14570562	     -0.22884706	      1.58951754	      0.00146870	      0.00158979	      0.02216876
      4.26621467	      2.65174012	     -0.05168274	     -0.25232376	      3.35377317	      1.17802591	      0.72500859	      0.03221579	      0.03530180	      0.18472381	      0.15524416	      0.33778333	     -0.05055506	      0.45100362	     -0.78156078	      0.89342736	     -0.06405436	     -0.47015083	     -0.82288003	      0.02220082	     -0.05439475	     -0.85785924	      1.62466035	     -0.19432427	      0.14209878	     -0.24080298	      1.64849528	      0.00743801	     -0.00179309	      0.01842784
      4.29954767	      2.66032825	     -0.04948908	     -0.25066145	      3.35396386	      1.17776962	      0.72500774	      0.02842350	      0.03332128	      0.17532822	      0.16334276	      0.33949454	     -0.03616574	      0.44885777	     -0.79343311	      0.90337564	     -0.06546354	     -0.46017778	     -0.84462344	      0.03391955	     -0.08175229	     -0.81371653	      1.67347940	     -0.18986874	      0.12897465	     -0.25824116	      1.72285352	      0.01272575	     -0.00211910	      0.01237372
      4.33288067	      2.66500978	     -0.05487305	     -0.26191959	      3.35515520	      1.17787780	      0.72435878	      0.03273735	      0.03265901	      0.20504404	      0.13364896	      0.35577920	     -0.02495592	      0.43418673	     -0.79491952	      0.92761073	     -0.05734949	     -0.46215515	     -0.87402045	      0.05640847	     -0.07816462	     -0.81495320	      1.69996217	     -0.17713376	      0.13318133	     -0.29255828	      1.75250811	      0.00573731	      0.00680485	      0.02257238
      4.36621367	      2.66268543	     -0.05243289	     -0.25947171	      3.35596272	      1.17776298	      0.72402660	      0.02418667	      0.03294941	      0.19375663	      0.14124240	      0.36114170	     -0.02070012	      0.42872453	     -0.79602743	      0.92955005	     -0.04939290	     -0.46058585	     -0.89744535	      0.08047173	     -0.08827498	     -0.83712834	      1.73221880	     -0.16666863	      0.11740397	     -0.32879984	      1.79440622	      0.00046555	      0.00007858	      0.01946888
      4.39954667	      2.66301483	     -0.05575370	     -0.26792141	      3.35785178	      1.17783547	      0.72315419	      0.02277278	      0.03012846	      0.20515925	      0.13414579	      0.38284931	     -0.00978449	      0.41666404	     -0.80327759	      0.94527374	     -0.03586524	     -0.46683636	     -0.91772468	      0.09462729	     -0.10921800	     -0.79734019	      1.77551319	     -0.15537418	      0.10269911	     -0.36871964	      1.83995900	     -0.00502980	     -0.00478456	      0.01724077
      4.43287967	      2.65593883	     -0.06323628	     -0.27853502	      3.36013891	      1.17790649	      0.72201258	      0.02561009	      0.02757667	      0.22939145	      0.11027079	      0.41190510	     -0.00824333	      0.39974597	     -0.82160886	      0.96499281	     -0.02976345	     -0.48589346	     -0.93552196	      0.11640693	     -0.10083018	     -0.81023634	      1.79380596	     -0.14856992	      0.09813423	     -0.41895881	      1.85844995	     -0.00536774	      0.00810741	      0.02065397
      4.46621267	      2.65092488	     -0.06080452	     -0.26565348	      3.36097891	      1.17721312	      0.72150175	      0.01630322	      0.02679151	      0.19581570	      0.12993672	      0.41644004	      0.00014259	      0.40129558	     -0.84104017	      0.95330533	     -0.01929897	     -0.49131133	     -0.95210075	      0.13331858	     -0.11851757	     -0.81184824	      1.82243477	     -0.14208609	      0.09160371	     -0.46203227	      1.87336767	      0.00097594	     -0.00499674	      0.01307754
      4.49954567	      2.64856251	     -0.06299810	     -0.27823611	      3.36245175	      1.17701313	      0.72146987	      0.01591587	      0.02348955	      0.22773728	      0.09764750	      0.44438170	      0.00879232	      0.40007642	     -0.85375225	      0.97277016	     -0.00635176	     -0.49922455	     -0.97342692	      0.14664160	     -0.12035176	     -0.79350314	      1.84982097	     -0.12897180	      0.09825460	     -0.51212837	      1.90539639	      0.00049730	     -0.00341582	      0.02055401
      4.53287867	      2.64152647	     -0.06904537	     -0.28205346	      3.36367561	      1.17668297	      0.72150827	      0.02285867	      0.02290792	      0.23156060	      0.09487768	      0.45788573	     -0.00208178	      0.39339991	     -0.86731901	      0.98611304	      0.00114771	     -0.51450192	     -0.99646829	      0.16058029	     -0.12598141	     -0.80388017	      1.86206830	     -0.11664464	      0.08327988	     -0.56151442	      1.92183525	     -0.00803052	      0.00968928	      0.01360410
      4.56621167	      2.64050222	     -0.06267644	     -0.27985234	      3.36399333	      1.17613666	      0.72288993	      0.01665371	      0.02045470	      0.21660213	      0.10961697	      0.46735679	     -0.00328235	      0.40928471	     -0.89095805	      0.98666672	      0.01016767	     -0.50828904	     -1.00773670	      0.16275041	     -0.14499360	     -0.79832294	      1.87363593	     -0.10976385	      0.06809784	     -0.59888159	      1.90589280	     -0.01020619	     -0.00752656	      0.00516359
      4.59954467	      2.63733148	     -0.06395412	     -0.29703614	      3.36504304	      1.17601187	      0.72425855	      0.02029944	      0.01870436	      0.25548369	      0.07616109	      0.49777805	     -0.00626208	      0.41669196	     -0.91766570	      1.01010985	      0.01897996	     -0.51064212	     -1.01625661	      0.16642536	     -0.13011069	     -0.80046776	      1.88862833	     -0.09762944	      0.06503189	     -0.64285603	      1.92256311	     -0.00456460	     -0.00270310	      0.02319935
      4.63287767	      2.63158605	     -0.07121802	     -0.29028642	      3.36555762	      1.17522497	      0.72469621	      0.03000518	      0.02511406	      0.23240232	      0.09433239	      0.49808803	     -0.01564876	      0.41560852	     -0.94192875	      1.00989695	      0.03021729	     -0.52174503	     -1.03019023	      0.16651408	     -0.13322309	     -0.79446560	      1.90039900	     -0.08430038	      0.04703250	     -0.68078099	      1.94077447	      0.00274209	      0.00631657	      0.02145144
      4.66621067	      2.63551699	     -0.06305431	     -0.29582014	      3.36557610	      1.17483179	      0.72631609	      0.02275195	      0.02260336	      0.24241188	      0.08872251	      0.51093238	     -0.00878347	      0.43794984	     -0.96604492	      1.01932056	      0.03868649	     -0.50817989	     -1.03567097	      0.15915825	     -0.12616300	     -0.79437155	      1.89148251	     -0.08227263	      0.05071157	     -0.71348665	      1.91343560	      0.00998011	     -0.00492370	      0.01424646
      4.69954367	      2.63306761	     -0.06940693	     -0.31013879	      3.36667867	      1.17476034	      0.72668280	      0.03143881	      0.02699244	      0.26998477	      0.07466512	      0.52727872	     -0.02101157	      0.43327202	     -0.98882039	      1.04528743	      0.04305333	     -0.51778125	     -1.04806664	      0.15956696	     -0.11306489	     -0.80730420	      1.89919670	     -0.07609621	      0.04735354	     -0.75020677	      1.92025499	      0.00427683	     -0.00007864	      0.00934940
      4.73287667	      2.63444851	     -0.06574497	     -0.30789070	      3.36706959	      1.17419795	      0.72697753	      0.02728163	      0.02424404	      0.25096540	      0.09993523	      0.52449253	     -0.03296776	      0.43882498	     -1.01850013	      1.04778469	      0.05027834	     -0.51436497	     -1.05708972	      0.14834386	     -0.12397228	     -0.78867234	      1.90271039	     -0.07366923	      0.02915581	     -0.78571495	      1.94314569	      0.00114410	      0.00409773	      0.00520094
      4.76620967	      2.63391988	     -0.06630885	     -0.32046796	      3.36797959	      1.17438829	      0.72664620	      0.02548119	      0.02531884	      0.27969111	      0.07938818	      0.54075056	     -0.03657601	      0.43638614	     -1.04502523	      1.06092166	      0.06068485	     -0.51699442	     -1.06039869	      0.14408405	     -0.10552306	     -0.80173097	      1.88380421	     -0.07091383	      0.04142483	     -0.82885596	      1.91099384	     -0.00186512	     -0.00258613	      0.02477475
      4.79954267	      2.63035515	     -0.07325557	     -0.32459905	      3.36911063	      1.17442534	      0.72529628	      0.02948700	      0.02642286	      0.28013443	      0.08962660	      0.55131208	     -0.03564031	      0.42316034	     -1.06952237	      1.06496432	      0.07110584	     -0.53119510	     -1.06590265	      0.14264239	     -0.10167669	     -0.81259211	      1.88144891	     -0.06136625	      0.03200717	     -0.87703191	      1.91003404	      0.00093470	      0.00033699	      0.02568712
      4.83287567	      2.62378804	     -0.06933030	     -0.32927999	      3.36979432	      1.17451398	      0.72459060	      0.01742857	      0.02397469	      0.28071499	      0.10404930	      0.56565080	     -0.03704508	      0.42168920	     -1.09639897	      1.06575518	      0.06975176	     -0.53694751	     -1.06803201	      0.12818091	     -0.10673088	     -0.78995080	      1.87794998	     -0.05470699	      0.01811729	     -0.92821509	      1.93371576	      0.01090438	      0.00356931	      0.01361113
      4.86620867	      2.61500550	     -0.07426163	     -0.34156540	      3.37070306	      1.17505222	      0.72316016	      0.01869128	      0.02264091	      0.31549975	      0.07893380	      0.58368765	     -0.04619227	      0.40408552	     -1.11463751	      1.07335184	      0.07283606	     -0.55276814	     -1.07559020	      0.12507544	     -0.07535899	     -0.81458323	      1.86015478	     -0.04996023	      0.02881038	     -0.99174063	      1.90707171	      0.00316034	      0.00176424	      0.01715456
      4.89954167	      2.60914101	     -0.07407420	     -0.33379074	      3.37089664	      1.17476888	      0.72203367	      0.01550347	      0.02004576	      0.29409315	      0.09999249	      0.58126006	     -0.05326977	      0.39510190	     -1.13618039	      1.05710982	      0.08036911	     -0.55864220	     -1.08711450	      0.11551629	     -0.07700651	     -0.80908627	      1.85559924	     -0.04705620	      0.02463803	     -1.04887466	      1.89959725	     -0.00879491	     -0.00691465	      0.01393560
      4.93287467	      2.59888813	     -0.06549001	     -0.34318544	      3.37128544	      1.17508460	      0.72252431	      0.00014664	      0.01698944	      0.31171258	      0.09274714	      0.60455961	     -0.06067478	      0.39898513	     -1.16154336	      1.05946871	      0.07122985	     -0.55622544	     -1.08905892	      0.10167058	     -0.07310052	     -0.80245134	      1.84278074	     -0.04841187	      0.02600318	     -1.10523347	      1.93142412	     -0.00806585	      0.00238468	      0.02196793
      4.96620767	      2.58651508	     -0.06377109	     -0.35439280	      3.37199873	      1.17563793	      0.72300653	     -0.00653160	      0.02011862	      0.33395847	      0.08186688	      0.63013796	     -0.06945618	      0.39442844	     -1.18020435	      1.06570334	      0.06274114	     -0.56046472	     -1.08973255	      0.09981596	     -0.06276627	     -0.82927673	      1.82837806	     -0.05394040	      0.03011870	     -1.15821496	      1.91725998	     -0.00514721	      0.00472187	      0.02606756
      4.99954067	      2.58577512	     -0.06678324	     -0.34673111	      3.37240484	      1.17540185	      0.72288291	     -0.00118112	      0.01804669	      0.30771621	      0.10717546	      0.62900316	     -0.06890430	      0.38811380	     -1.19344110	      1.05291437	      0.07437361	     -0.55911197	     -1.09459718	      0.09771658	     -0.07237877	     -0.81932894	      1.82026962	     -0.05404444	      0.02112347	     -1.20408077	      1.89814089	     -0.00288374	     -0.00691533	      0.01562484
      5.03287367	      2.58017322	     -0.06886971	     -0.35684722	      3.37301082	      1.17565604	      0.72359340	      0.00278545	      0.01538835	      0.33756422	      0.07664378	      0.64730361	     -0.08003676	      0.38238495	     -1.20867735	      1.06348753	      0.07116463	     -0.56009556	     -1.09363256	      0.09426009	     -0.04471600	     -0.81974892	      1.79946677	     -0.05003360	      0.03124479	     -1.25651698	      1.93135825	      0.00282166	      0.00236357	      0.02547291
      5.06620667	      2.57017308	     -0.06587479	     -0.35324937	      3.37302107	      1.17521324	      0.72507085	     -0.00074164	      0.02117780	      0.32959857	      0.07771046	      0.65486799	     -0.09715118	      0.38639780	     -1.23238353	      1.06348650	      0.05604847	     -0.55918218	     -1.09221211	      0.08991782	     -0.03639644	     -0.82936665	      1.80099342	     -0.05503613	      0.03093569	     -1.29686983	      1.93450352	      0.00124342	      0.00153496	      0.02156220
      5.09953967	      2.57127690	     -0.05920536	     -0.34562061	      3.37269080	      1.17458204	      0.72680281	     -0.00241759	      0.01831203	      0.30910667	      0.08876491	      0.65683880	     -0.09464039	      0.40389235	     -1.25281135	      1.05808519	      0.05473038	     -0.54450107	     -1.09034603	      0.08264916	     -0.03946420	     -0.83272900	      1.79588447	     -0.06466562	      0.02447355	     -1.32882920	      1.90941855	     -0.00620479	     -0.00509544	      0.01197452
      5.13287267	      2.56444791	     -0.06505863	     -0.35718211	      3.37334899	      1.17469993	      0.72792568	      0.00566361	      0.02599650	      0.34440498	      0.04935480	      0.67950173	     -0.09944507	      0.40197535	     -1.26187160	      1.07497054	      0.05438503	     -0.54979911	     -1.09091792	      0.07852887	     -0.02178368	     -0.83901189	      1.77355595	     -0.06583549	      0.03456770	     -1.36249435	      1.93746565	     -0.00588821	      0.00236065	      0.02264393
      5.16620567	      2.56553272	     -0.07023458	     -0.34649347	      3.37364916	      1.17382875	      0.72840339	      0.01700027	      0.02353721	      0.31657024	      0.06352294	      0.67365542	     -0.10209363	      0.40313991	     -1.27181365	      1.06971644	      0.06353522	     -0.55153978	     -1.09338386	      0.08045820	     -0.03301813	     -0.84132544	      1.77892851	     -0.06930860	      0.01811733	     -1.39571862	      1.95805134	      0.00198120	      0.00520002	      0.01711443
      5.19953867	      2.56069352	     -0.06591097	     -0.34394365	      3.37365372	      1.17333821	      0.72970992	      0.01271828	      0.02494842	      0.31658554	      0.05016079	      0.67903710	     -0.11459734	      0.41471254	     -1.28570375	      1.07229085	      0.05352233	     -0.55061341	     -1.08515022	      0.08222881	     -0.03363909	     -0.84579098	      1.77790666	     -0.08604269	      0.02538215	     -1.43244026	      1.92886815	      0.01096444	     -0.00697280	      0.01952796
      5.23287167	      2.55371133	     -0.06234278	     -0.34851061	      3.37392176	      1.17304365	      0.73103675	      0.00925494	      0.02305981	      0.33680409	      0.01973755	      0.69583578	     -0.12376900	      0.42554484	     -1.29898782	      1.08274428	      0.04152219	     -0.55434781	     -1.07829183	      0.08895076	     -0.02027502	     -0.85604020	      1.76699408	     -0.09521338	      0.03787671	     -1.47944691	      1.94437287	      0.01171492	      0.00276968	      0.02291738
      5.26620467	      2.54870612	     -0.06706403	     -0.33374341	      3.37431768	      1.17184660	      0.73130992	      0.01659200	      0.02417572	      0.29897388	      0.04298302	      0.69493722	     -0.12086939	      0.42816749	     -1.30910166	      1.07120864	      0.05008852	     -0.56576420	     -1.08629429	      0.10231654	     -0.03924776	     -0.84374920	      1.78207913	     -0.09289379	      0.02583299	     -1.52230615	      1.97902094	     -0.00082700	      0.00523206	      0.00663478
      5.29953767	      2.54037361	     -0.06541885	     -0.33982755	      3.37475244	      1.17175650	      0.73202348	      0.01385421	      0.02266840	      0.32306961	      0.01045987	      0.71722111	     -0.11829878	      0.43582565	     -1.31219834	      1.07552709	      0.05153110	     -0.57333517	     -1.08565575	      0.11495482	     -0.02563103	     -0.85577722	      1.77651857	     -0.10241905	      0.03749244	     -1.57395946	      1.95823070	     -0.00876355	     -0.00399826	      0.01526889
      5.33287067	      2.52845216	     -0.05776572	     -0.33850603	      3.37485112	      1.17141543	      0.73259138	     -0.00270469	      0.02575440	      0.32470212	      0.00045557	      0.72992580	     -0.12566399	      0.44589828	     -1.31579778	      1.07083550	      0.04267131	     -0.58046185	     -1.08184391	      0.12092222	     -0.03394747	     -0.85289622	      1.78480856	     -0.11469398	      0.03141673	     -1.56084696	      1.95337340	      0.00137761	     -0.00694405	      0.01925362
      5.36620367	      2.52717586	     -0.05386535	     -0.32717001	      3.37505662	      1.17061628	      0.73194926	     -0.01147331	      0.01832690	      0.29930657	      0.01369223	      0.72426480	     -0.12492225	      0.45101952	     -1.31725437	      1.05927255	      0.04392025	     -0.58719926	     -1.08309482	      0.13192469	     -0.05236847	     -0.85389341	      1.80887680	     -0.11782732	      0.01579974	     -1.52392158	      1.99264201	      0.01319168	      0.00821207	      0.01381343
      5.39953667	      2.52581055	     -0.05878084	     -0.33437625	      3.37598210	      1.17084811	      0.73045749	     -0.01095151	      0.02011008	      0.33438718	     -0.02975945	      0.73503506	     -0.12124231	      0.44045595	     -1.31224689	      1.07190264	      0.04232083	     -0.60572491	     -1.08436661	      0.14618829	     -0.04410780	     -0.85895656	      1.81237022	     -0.12458390	      0.05038345	     -1.49999592	      1.98506770	      0.00599974	     -0.00097624	      0.02376533
      5.43286967	      2.53362185	     -0.05626016	     -0.32432271	      3.37637540	      1.17023011	      0.72913209	     -0.01439199	      0.01109316	      0.31237899	     -0.01612853	      0.72622765	     -0.10904672	      0.44376821	     -1.31683141	      1.06754650	      0.04387884	     -0.60980006	     -1.08753469	      0.15797006	     -0.06444927	     -0.85468554	      1.82500095	     -0.13659749	      0.05972780	     -1.47483560	      1.96532930	     -0.00799807	     -0.00791651	      0.00863013
      5.46620267	      2.53537585	     -0.05053820	     -0.32433144	      3.37677191	      1.16995972	      0.72852442	     -0.02477904	      0.00231812	      0.31031931	     -0.01256215	      0.72938747	     -0.10600965	      0.44792268	     -1.32244214	      1.07301668	      0.03415338	     -0.61353975	     -1.08693147	      0.17225613	     -0.07790633	     -0.85813743	      1.85576439	     -0.14840272	      0.05827887	     -1.44692173	      2.00460970	     -0.00859662	      0.00819114	      0.00294707
      5.49953567	      2.53430528	     -0.05525881	     -0.33651796	      3.37739224	      1.17052581	      0.72740994	     -0.02339295	      0.00376987	      0.34810372	     -0.04759387	      0.74088144	     -0.10337199	      0.43701280	     -1.31356028	      1.08684492	      0.03261089	     -0.62620410	     -1.08611237	      0.18968907	     -0.07340558	     -0.85078554	      1.87885778	     -0.15989005	      0.07430270	     -1.41447682	      2.01254254	     -0.00655244	      0.00079383	      0.02278834
      5.53286867	      2.54309881	     -0.05504357	     -0.32284811	      3.37667096	      1.17002785	      0.72642414	     -0.02171292	     -0.00179294	      0.31546239	     -0.02245299	      0.72033633	     -0.08838513	      0.44196400	     -1.30133283	      1.06655767	      0.04697141	     -0.62145034	     -1.09105454	      0.20478623	     -0.09321631	     -0.84641220	      1.89222498	     -0.17244984	      0.06745182	     -1.37534568	      1.98115474	     -0.00325117	     -0.01099468	      0.02044163
      5.56620167	      2.54379359	     -0.05062950	     -0.32836803	      3.37558991	      1.17027568	      0.72667950	     -0.02842744	      0.00112676	      0.33572351	     -0.03835710	      0.72203146	     -0.08170508	      0.45215482	     -1.28608498	      1.07255753	      0.03471751	     -0.61871071	     -1.09268304	      0.21729224	     -0.10027518	     -0.84863613	      1.92255734	     -0.18007499	      0.08582071	     -1.34136709	      2.00652255	      0.00387340	      0.00302436	      0.02044325
      5.59953467	      2.54486828	     -0.05545087	     -0.33536505	      3.37461860	      1.17052655	      0.72655625	     -0.02212173	      0.01239618	      0.36212432	     -0.05924801	      0.72281423	     -0.07478177	      0.45261303	     -1.27049610	      1.08851147	      0.01874453	     -0.62661244	     -1.09900801	      0.22798541	     -0.11056188	     -0.83992136	      1.96228506	     -0.18191018	      0.11578565	     -1.30519759	      2.03131546	     -0.00221574	      0.00640524	      0.01650094
      5.63286767	      2.56017602	     -0.05030182	     -0.31886554	      3.37254761	      1.16970005	      0.72676094	     -0.01858303	      0.00632973	      0.32558095	     -0.03072117	      0.69443245	     -0.05899177	      0.47438415	     -1.26402465	      1.07231077	      0.01968707	     -0.60914280	     -1.10573002	      0.23019129	     -0.13050865	     -0.83967881	      1.97261093	     -0.19385996	      0.12338668	     -1.26540979	      2.00261182	     -0.01092223	     -0.00565275	      0.00305353
      5.66620067	      2.56481173	     -0.04850836	     -0.32693387	      3.37117381	      1.17003622	      0.72743869	     -0.01707025	      0.01014424	      0.35691120	     -0.06131353	      0.69090026	     -0.06045509	      0.48472117	     -1.25085735	      1.08140313	      0.01036298	     -0.60161733	     -1.10585661	      0.23095391	     -0.12314667	     -0.83359078	      1.99700893	     -0.20773992	      0.15265246	     -1.22898527	      2.00631694	     -0.00536943	     -0.00318564	      0.02168810
      5.69953367	      2.56869978	     -0.05612207	     -0.33077495	      3.37046637	      1.17005575	      0.72766880	     -0.00597083	      0.02122118	      0.36581631	     -0.06398739	      0.68114526	     -0.05994912	      0.48300142	     -1.22764538	      1.09038637	      0.00975045	     -0.60427110	     -1.11242552	      0.23714443	     -0.13469222	     -0.82186570	      2.04621815	     -0.21154798	      0.16785629	     -1.18373707	      2.04094149	      0.00483419	      0.00557412	      0.02709782
      5.73286667	      2.58990385	     -0.05631093	     -0.32181334	      3.36935590	      1.16959439	      0.72807672	      0.00388338	      0.01720907	      0.33765846	     -0.03380581	      0.65490297	     -0.03417032	      0.49993327	     -1.19764755	      1.08570121	      0.02335745	     -0.58521663	     -1.11744114	      0.24042049	     -0.15350048	     -0.81794779	      2.05223674	     -0.21362287	      0.18207736	     -1.13779000	      2.01713674	      0.00795606	     -0.00277116	      0.01151972
      5.76619967	      2.59974259	     -0.05877675	     -0.33231261	      3.36902296	      1.17011894	      0.72864768	      0.00893136	      0.02740211	      0.37061926	     -0.06242013	      0.64812264	     -0.02758453	      0.50463911	     -1.16612208	      1.10986941	      0.01411684	     -0.58150219	     -1.11701458	      0.23841580	     -0.13798100	     -0.80750092	      2.05119042	     -0.21035737	      0.23758508	     -1.10376869	      1.99516056	      0.00564500	     -0.00582402	      0.01943234
      5.79953267	      2.61793238	     -0.05991035	     -0.32550264	      3.36884260	      1.16940658	      0.72881398	      0.01728090	      0.02173229	      0.34929465	     -0.04349436	      0.61692096	     -0.02495772	      0.50938446	     -1.14646516	      1.12157064	      0.01339908	     -0.57247352	     -1.12387778	      0.23607155	     -0.13145154	     -0.79637570	      2.09301054	     -0.19634392	      0.26075538	     -1.07059228	      2.03777673	      0.00090887	      0.01068118	      0.01740658
      5.83286567	      2.63414024	     -0.05787368	     -0.31850666	      3.36894277	      1.16879437	      0.72892726	      0.01541916	      0.02826014	      0.32768480	     -0.02396406	      0.58596913	     -0.02480394	      0.51469111	     -1.12934598	      1.12882955	      0.01876505	     -0.55977264	     -1.12925780	      0.22040004	     -0.13209069	     -0.77088038	      2.10716498	     -0.18378320	      0.29715271	     -1.02056912	      2.01834669	     -0.00134771	     -0.00837953	      0.01411605
      5.86619867	      2.65555449	     -0.05729911	     -0.32972475	      3.36976916	      1.16926793	      0.72861746	      0.01573900	      0.02665860	      0.35543311	     -0.04518778	      0.57251401	     -0.00933608	      0.51661820	     -1.09863948	      1.15336066	      0.03428100	     -0.54302444	     -1.12868775	      0.20777924	     -0.09905152	     -0.77876999	      2.07374434	     -0.16995040	      0.34144406	     -0.97573565	      1.97911818	      0.00123692	     -0.00454400	      0.02190951
      5.89953167	      2.67554871	     -0.06414387	     -0.32100949	      3.37080814	      1.16859938	      0.72727361	      0.02106173	      0.03401292	      0.31904965	     -0.00596212	      0.53402922	      0.00384819	      0.50527027	     -1.06388071	      1.16573188	      0.05380926	     -0.53748620	     -1.13897132	      0.19561032	     -0.10279479	     -0.74645705	      2.08724491	     -0.13620723	      0.35401556	     -0.91372170	      2.00959837	      0.00643997	      0.00755796	      0.01237190
      5.93286467	      2.70131835	     -0.05799623	     -0.32036745	      3.37170055	      1.16822117	      0.72655081	      0.00993573	      0.03430029	      0.31386537	     -0.00235532	      0.50047970	      0.01615734	      0.50660070	     -1.03468465	      1.19077167	      0.05688224	     -0.51719773	     -1.13992962	      0.18188256	     -0.07494825	     -0.72251436	      2.08856882	     -0.10393581	      0.39716470	     -0.85294219	      2.00019161	      0.01136713	     -0.00265675	      0.01975764
      5.96619767	      2.72549202	     -0.05456131	     -0.31782616	      3.37307468	      1.16775799	      0.72521365	      0.00179558	      0.03483864	      0.30948640	     -0.00440293	      0.46067754	      0.01423855	      0.49629834	     -1.01588898	      1.21891791	      0.05697321	     -0.50207538	     -1.14335092	      0.17320454	     -0.01732962	     -0.72664964	      2.03873622	     -0.06884938	      0.44898941	     -0.80119592	      1.95152471	      0.00392152	     -0.00474236	      0.02533882
      5.99953067	      2.75481466	     -0.05837389	     -0.30244992	      3.37493810	      1.16654942	      0.72315531	      0.00317423	      0.03874495	      0.25309660	      0.04986392	      0.40888293	      0.02138048	      0.47577470	     -1.00143842	      1.23592571	      0.07789386	     -0.48488981	     -1.15632753	      0.16230139	      0.00290407	     -0.67269903	      2.01804133	     -0.01215949	      0.46831926	     -0.73631541	      1.96608879	     -0.00813030	      0.00238969	      0.00640188
      6.03286367	      2.78498026	     -0.05661560	     -0.31904427	      3.37775560	      1.16641129	      0.72203389	     -0.00505247	      0.04093704	      0.27665414	      0.04121542	      0.39761533	      0.03990120	      0.46263658	     -0.98412633	      1.28335832	      0.09598136	     -0.45670245	     -1.15952982	      0.15541529	      0.05772066	     -0.65285937	      1.99079076	      0.04399325	      0.51286517	     -0.66704506	      1.96337774	     -0.00752464	      0.00167101	      0.01169740
      6.06619667	      2.81281450	     -0.05118215	     -0.30942869	      3.37968685	      1.16547847	      0.72049950	     -0.01798633	      0.04365722	      0.23608023	      0.08008690	      0.34995678	      0.04192392	      0.44763786	     -0.96146066	      1.30519914	      0.10634329	     -0.42811168	     -1.16715172	      0.14569783	      0.11015981	     -0.65483398	      1.92946146	      0.09101060	      0.54383606	     -0.59938583	      1.91891532	      0.00144589	     -0.00350567	      0.01347964
      6.09952967	      2.84227934	     -0.05162572	     -0.29605797	      3.38154636	      1.16434779	      0.71837934	     -0.02148833	      0.04579619	      0.18449540	      0.12731422	      0.29299111	      0.03414192	      0.42041246	     -0.93846018	      1.32804231	      0.11556841	     -0.40297017	     -1.18183640	      0.13181827	      0.15911336	     -0.59660282	      1.87492484	      0.14970923	      0.56714010	     -0.53537683	      1.90950362	      0.00508211	      0.00207262	      0.01900596
      6.13286267	      2.87036463	     -0.05619336	     -0.31576046	      3.38460344	      1.16367783	      0.71711048	     -0.01833464	      0.04760451	      0.21250840	      0.11739305	      0.28495706	      0.03701049	      0.39368729	     -0.93222079	      1.38694540	      0.12139940	     -0.37808265	     -1.19691767	      0.13819996	      0.23992140	     -0.56920873	      1.82742537	      0.22613496	      0.60706253	     -0.47429147	      1.91249776	     -0.00290791	      0.00478336	      0.03038599
      6.16619567	      2.90038229	     -0.05204381	     -0.29480562	      3.38581996	      1.16204108	      0.71645213	     -0.02163798	      0.05050192	      0.13498370	      0.19620860	      0.23660386	      0.05016678	      0.38222671	     -0.93339824	      1.39910920	      0.12435638	     -0.34181502	     -1.21531187	      0.15568203	      0.28893472	     -0.56183707	      1.77058727	      0.30081259	      0.62155921	     -0.41574332	      1.88168980	     -0.01103666	     -0.00790106	      0.00167889
      6.19952867	      2.92368148	     -0.05027501	     -0.29733279	      3.38737218	      1.16076261	      0.71607047	     -0.02374085	      0.05265187	      0.12705412	      0.21250486	      0.21113221	      0.04181561	      0.36527313	     -0.93837782	      1.43068957	      0.12535554	     -0.31114968	     -1.23312553	      0.16697090	      0.36630246	     -0.51897903	      1.67070086	      0.36837127	      0.65784870	     -0.36227252	      1.85119271	     -0.00899265	      0.00489781	      0.00470266
      6.23286167	      2.94854706	     -0.05379383	     -0.30027881	      3.38830780	      1.15942572	      0.71537526	     -0.01733705	      0.05387764	      0.11876731	      0.22913481	      0.17884028	      0.02542720	      0.33952797	     -0.93245453	      1.46106899	      0.13023420	     -0.28162381	     -1.25523352	      0.19332725	      0.43038284	     -0.47121337	      1.63258204	      0.43595551	      0.68343867	     -0.30528568	      1.86699591	     -0.00213778	      0.00685938	      0.02455647
      6.26619467	      2.97033130	     -0.04837192	     -0.28363208	      3.38805394	      1.15804308	      0.71575244	     -0.02014870	      0.05666363	      0.05819950	      0.29492426	      0.13142536	      0.02182001	      0.33122486	     -0.92905795	      1.46633737	      0.12113837	     -0.24880082	     -1.27875873	      0.22886350	      0.48042403	     -0.46881016	      1.57667327	      0.49405404	      0.69500419	     -0.25484716	      1.84853041	      0.00474411	     -0.00949652	      0.01718049
      6.29952767	      2.98763055	     -0.04511574	     -0.30011524	      3.38918766	      1.15676077	      0.71680624	     -0.02081011	      0.05888734	      0.07925585	      0.30302233	      0.13202837	      0.02356978	      0.32624552	     -0.94943110	      1.50471697	      0.10857401	     -0.22037318	     -1.30340443	      0.25874067	      0.55761656	     -0.45041371	      1.45786919	      0.56322708	      0.72258014	     -0.20972772	      1.80381957	      0.00219982	      0.00216945	      0.01514947
      6.33286067	      3.01319982	     -0.04812495	     -0.28869483	      3.38881326	      1.15530946	      0.71670416	     -0.00919220	      0.05936639	      0.02718882	      0.36664238	      0.09177929	      0.01711333	      0.30526793	     -0.96251147	      1.51379092	      0.10670697	     -0.18899006	     -1.33521065	      0.30524512	      0.59330062	     -0.38388049	      1.44726405	      0.64092399	      0.72165499	     -0.16611795	      1.82935332	     -0.00648829	      0.00734541	      0.01027138
      6.36619367	      3.02528557	     -0.04963594	     -0.29268092	      3.38904507	      1.15382490	      0.71702872	     -0.00286391	      0.06092884	      0.02081821	      0.39144845	      0.07372335	     -0.01126910	      0.28713613	     -0.98920981	      1.53469131	      0.09437628	     -0.17079267	     -1.36677185	      0.35403200	      0.67285814	     -0.39489811	      1.35944592	      0.68781597	      0.74170698	     -0.12597073	      1.82269462	     -0.00807085	      0.00065915	      0.01932134
      6.39952667	      3.04202425	     -0.03617163	     -0.29459815	      3.38855362	      1.15246707	      0.71825993	     -0.01746020	      0.06170575	      0.01213370	      0.41750320	      0.05341277	     -0.01085577	      0.28999117	     -1.00809013	      1.54578497	      0.06953911	     -0.14040093	     -1.38638674	      0.40633841	      0.72711108	     -0.37282056	      1.30699126	      0.72564037	      0.76609585	     -0.07449045	      1.76952865	      0.00348972	     -0.01486611	      0.02609730
      6.43285967	      3.05593608	     -0.03514175	     -0.28507735	      3.38755170	      1.15150934	      0.71806436	     -0.01573278	      0.06390721	     -0.02892443	      0.47140141	      0.02006347	     -0.01789675	      0.27431832	     -1.01686627	      1.54443606	      0.06237205	     -0.11975350	     -1.41144169	      0.44792742	      0.76520936	     -0.33621978	      1.27656298	      0.75970269	      0.76639552	     -0.03425172	      1.81161328	      0.00810492	      0.01216640	      0.01999480
      6.46619267	      3.06940605	     -0.04188290	     -0.30166067	      3.38798992	      1.15029409	      0.71696623	     -0.00564526	      0.06540408	     -0.00467973	      0.47633953	      0.02219894	     -0.03125872	      0.24656533	     -1.04421733	      1.57309619	      0.06153467	     -0.10559999	     -1.43681506	      0.49495520	      0.82654115	     -0.34471412	      1.19760982	      0.80189855	      0.78274091	      0.01069197	      1.81137107	      0.00212317	      0.01103055	      0.01939308
      6.49952567	      3.08997641	     -0.02996357	     -0.28937347	      3.38684730	      1.14929306	      0.71662133	     -0.01889844	      0.06385952	     -0.04529457	      0.52213200	     -0.00887602	     -0.02769541	      0.23762861	     -1.07318657	      1.56495874	      0.03432140	     -0.08042866	     -1.45209294	      0.54560058	      0.84181777	     -0.32739655	      1.20142767	      0.83426577	      0.79682781	      0.06459321	      1.75667386	      0.00013360	     -0.02600806	      0.01431519
      6.53285867	      3.08867069	     -0.03057972	     -0.28685861	      3.38669387	      1.14855980	      0.71589163	     -0.01853668	      0.06690466	     -0.05988899	      0.54310065	     -0.01754485	     -0.05882586	      0.21908349	     -1.11450855	      1.56787904	      0.00918201	     -0.08395206	     -1.47431716	      0.55470262	      0.89386019	     -0.34268949	      1.12328054	      0.81993653	      0.80736473	      0.10241056	      1.80903091	     -0.00463682	      0.01756510	      0.02506885
      6.56619167	      3.10609329	     -0.02605468	     -0.28935421	      3.38611974	      1.14759183	      0.71507325	     -0.02371317	      0.06390503	     -0.05363742	      0.53914417	     -0.02709892	     -0.05581516	      0.20361565	     -1.13333538	      1.57408075	     -0.00412000	     -0.06427560	     -1.48487063	      0.59640801	      0.90726574	     -0.30006903	      1.13614613	      0.82980027	      0.81865602	      0.16380650	      1.80302787	     -0.00234113	      0.00749233	      0.04025049
      6.59952467	      3.11199778	     -0.02965338	     -0.28107976	      3.38522144	      1.14679090	      0.71405629	     -0.01828406	      0.06689002	     -0.06425909	      0.54340917	     -0.04301597	     -0.06453002	      0.18529688	     -1.14166876	      1.56828486	     -0.00549636	     -0.05687660	     -1.49442437	      0.60818130	      0.93884494	     -0.35324341	      1.08322038	      0.82842114	      0.83147366	      0.20998238	      1.76785143	     -0.00057181	     -0.01645397	      0.02825951
      6.63285767	      3.11577172	     -0.02622754	     -0.26338471	      3.38431283	      1.14633794	      0.71426970	     -0.02039098	      0.06785483	     -0.09385294	      0.54995690	     -0.06350422	     -0.07244542	      0.18054975	     -1.15546674	      1.54738189	     -0.01872519	     -0.04821577	     -1.48840618	      0.62687953	      0.94789125	     -0.35083761	      1.09154697	      0.81304497	      0.83274804	      0.25799299	      1.80255543	      0.00409630	      0.00354108	      0.02061670
      6.66619067	      3.11621055	     -0.02225729	     -0.25445878	      3.38478249	      1.14597102	      0.71494858	     -0.02277022	      0.06634664	     -0.10145648	      0.53375738	     -0.06347078	     -0.08700778	      0.18062899	     -1.18654118	      1.53506367	     -0.04001750	     -0.04491055	     -1.47147559	      0.63618236	      0.96166381	     -0.33182849	      1.07538310	      0.78247112	      0.84270426	      0.30641498	      1.81880944	      0.00545744	      0.01876357	      0.02159096
      6.69952367	      3.11345086	     -0.02632632	     -0.23740105	      3.38581011	      1.14636884	      0.71508680	     -0.01365973	      0.06645149	     -0.13744795	      0.54494636	     -0.06419914	     -0.10834816	      0.17411690	     -1.20958984	      1.51642778	     -0.05131041	     -0.04958858	     -1.45577231	      0.64858606	      0.97124780	     -0.39452057	      1.05168582	      0.74575914	      0.85086348	      0.34288794	      1.78026057	     -0.00051144	     -0.01045635	      0.00965380
      6.73285667	      3.11194835	     -0.02888130	     -0.23194200	      3.38735260	      1.14721928	      0.71555172	     -0.00857367	      0.06373770	     -0.14875137	      0.53504741	     -0.05092468	     -0.11524918	      0.17553177	     -1.21073826	      1.50946821	     -0.05400575	     -0.05050738	     -1.43977634	      0.64021984	      0.94634269	     -0.37920834	      1.09648865	      0.71610422	      0.84715878	      0.38428729	      1.79538367	     -0.00044749	     -0.01257307	      0.02124922
      6.76618967	      3.09764134	     -0.03254941	     -0.22310606	      3.38889490	      1.14834837	      0.71665751	     -0.00288326	      0.06506929	     -0.16357127	      0.52320210	     -0.03785209	     -0.12650470	      0.18554590	     -1.19333637	      1.49794194	     -0.05196371	     -0.06202781	     -1.42629239	      0.62602021	      0.94812875	     -0.41405933	      1.04839297	      0.66737379	      0.84175926	      0.41370858	      1.83368168	     -0.00047783	      0.02347947	      0.03228376
      6.79952267	      3.09194894	     -0.02485364	     -0.20188236	      3.38950247	      1.15008572	      0.71803973	     -0.01254707	      0.06356906	     -0.20534522	      0.53089038	     -0.04409503	     -0.12587746	      0.20572699	     -1.16378644	      1.46404188	     -0.05475820	     -0.06147018	     -1.39415576	      0.61327178	      0.90629105	     -0.42943070	      1.09618636	      0.62057509	      0.84137575	      0.45648493	      1.78887618	      0.00766328	     -0.00639871	      0.02207483
      6.83285567	      3.07357289	     -0.03384082	     -0.20617400	      3.39197609	      1.15133591	      0.71794009	     -0.00317809	      0.06142226	     -0.18468170	      0.49114666	     -0.00937949	     -0.15746139	      0.20293364	     -1.16154526	      1.46035344	     -0.04452120	     -0.08487874	     -1.35891044	      0.57723270	      0.89936514	     -0.47482984	      1.10049348	      0.54453561	      0.84270451	      0.47523097	      1.80715282	      0.00189824	     -0.00822107	      0.01943844
      6.86618867	      3.06011848	     -0.04058231	     -0.17996460	      3.39218482	      1.15303896	      0.71760262	      0.00546546	      0.05922226	     -0.22219025	      0.47768159	     -0.01173979	     -0.16953091	      0.20279758	     -1.15091747	      1.41629473	     -0.03434152	     -0.10460077	     -1.31332337	      0.53925613	      0.87355543	     -0.46407398	      1.13715839	      0.49842308	      0.82889141	      0.50106009	      1.83650793	     -0.00643949	      0.00797873	      0.01896536
      6.89952167	      3.04315151	     -0.04090605	     -0.15540933	      3.39142720	      1.15495190	      0.71746581	      0.00313487	      0.05902852	     -0.24799340	      0.45783523	     -0.01237516	     -0.15393714	      0.21760290	     -1.13570421	      1.36702765	     -0.03173534	     -0.12566321	     -1.26316350	      0.45957959	      0.84240691	     -0.50392075	      1.15498083	      0.45418119	      0.81126770	      0.52500868	      1.80995350	     -0.00500932	      0.00279992	      0.00888955
      6.93285467	      3.02630767	     -0.05079473	     -0.15707336	      3.39099959	      1.15636841	      0.71630923	      0.01128683	      0.05822489	     -0.21164253	      0.39951332	      0.01351637	     -0.13550369	      0.21981245	     -1.11214277	      1.34841389	     -0.01446913	     -0.15183601	     -1.22560200	      0.39856119	      0.80272333	     -0.55728992	      1.21132527	      0.37818844	      0.78411746	      0.53845455	      1.81504898	     -0.00310478	     -0.00797560	      0.00973923
      6.96618767	      3.01434582	     -0.06008056	     -0.13098207	      3.38817427	      1.15860122	      0.71479759	      0.02125229	      0.05709858	     -0.23815148	      0.38479950	     -0.00748408	     -0.13025102	      0.21575660	     -1.06148136	      1.29535645	      0.00748535	     -0.17289336	     -1.19184984	      0.36191872	      0.74229271	     -0.55265839	      1.27145379	      0.29843614	      0.74089711	      0.55839344	      1.84216578	      0.00078276	     -0.00154667	      0.01013072
      6.99952067	      2.99559563	     -0.05869462	     -0.12234511	      3.38654733	      1.16039761	      0.71470907	      0.01525869	      0.05698305	     -0.23094147	      0.35672451	     -0.00615848	     -0.13677230	      0.22656510	     -1.03332865	      1.25792912	      0.01177202	     -0.19323247	     -1.15104462	      0.31522182	      0.70454513	     -0.58511076	      1.25459754	      0.22932108	      0.70825338	      0.58503399	      1.82374766	      0.00743195	      0.01138574	      0.01120063
      7.03285367	      2.98627392	     -0.05432664	     -0.13466181	      3.38617161	      1.16196705	      0.71533884	      0.00720802	      0.05249643	     -0.19774768	      0.33113264	      0.02038548	     -0.11946398	      0.24505507	     -1.01448690	      1.24169317	      0.02106649	     -0.20029770	     -1.10343982	      0.28799205	      0.63403970	     -0.61323983	      1.37038477	      0.17932796	      0.67423246	      0.62327760	      1.81820530	      0.00430194	     -0.00753706	      0.01214562
      7.06618667	      2.96040362	     -0.06045655	     -0.13095804	      3.38516560	      1.16402965	      0.71490939	      0.01324810	      0.05276191	     -0.20487152	      0.33929126	      0.03130333	     -0.11305648	      0.25428419	     -0.97679949	      1.20793419	      0.03934540	     -0.22980113	     -1.07122036	      0.21696084	      0.58097828	     -0.65403240	      1.40722891	      0.11509618	      0.63148441	      0.65152716	      1.86329546	     -0.01169561	      0.00171735	      0.00811370
      7.09951967	      2.94163437	     -0.06907959	     -0.13272693	      3.38357938	      1.16533969	      0.71423640	      0.02304533	      0.05212476	     -0.18609013	      0.31953938	      0.04234969	     -0.07645615	      0.26655000	     -0.91769141	      1.18006981	      0.06785229	     -0.25479508	     -1.04875925	      0.14716035	      0.53225900	     -0.64211943	      1.44089391	      0.06403683	      0.61931104	      0.70535694	      1.83249999	     -0.01625989	      0.00303822	      0.01896353
      7.13285267	      2.91894709	     -0.06897668	     -0.14324662	      3.38183242	      1.16643074	      0.71489434	      0.02044347	      0.05019847	     -0.15398582	      0.30154369	      0.06573922	     -0.03956307	      0.29377855	     -0.87151177	      1.15746112	      0.07728647	     -0.27860343	     -1.02069888	      0.11199617	      0.48172701	     -0.69062006	      1.55102383	      0.00176033	      0.59296604	      0.75271752	      1.83464560	     -0.00012370	     -0.00109725	      0.02100390
      7.16618567	      2.88502921	     -0.06859395	     -0.14803039	      3.37940095	      1.16781382	      0.71589106	      0.01811882	      0.04915864	     -0.13958340	      0.30749848	      0.08401686	     -0.03901077	      0.31880862	     -0.84627161	      1.12433154	      0.07608839	     -0.31236093	     -0.99370397	      0.07538716	      0.43129356	     -0.73391280	      1.59359224	     -0.06075010	      0.52558536	      0.78176406	      1.87528436	      0.01377910	      0.00413498	      0.00273428
      7.19951867	      2.86896330	     -0.07135789	     -0.15787687	      3.37582766	      1.16857410	      0.71689655	      0.02606063	      0.04520802	     -0.09998674	      0.28453050	      0.10200429	     -0.00898254	      0.34399289	     -0.81846417	      1.09608227	      0.10210474	     -0.32852613	     -0.98184732	      0.05581135	      0.36584510	     -0.68434924	      1.63453716	     -0.08493180	      0.47452649	      0.82925970	      1.82673830	      0.00662023	     -0.00990094	      0.00512277
      7.23285167	      2.83887413	     -0.06648447	     -0.16034897	      3.37121333	      1.16905854	      0.71876950	      0.02473903	      0.04512803	     -0.07404441	      0.26621462	      0.12390479	      0.02484829	      0.38675086	     -0.79802118	      1.06009013	      0.10603361	     -0.35137829	     -0.98424752	      0.05438172	      0.31671790	     -0.75029676	      1.69768456	     -0.12892412	      0.41781736	      0.86851120	      1.84415133	     -0.00769825	      0.00689296	      0.02582206
      7.26618467	      2.80882141	     -0.06049962	     -0.15931755	      3.36630678	      1.16942058	      0.71994653	      0.02076755	      0.04308746	     -0.05824290	      0.25871508	      0.14443130	      0.06072053	      0.43064400	     -0.77388900	      1.02583893	      0.09508037	     -0.37780577	     -0.99224591	      0.03772901	      0.24809730	     -0.79601523	      1.75507903	     -0.17853554	      0.35748340	      0.87648169	      1.88055660	     -0.01072838	      0.00741472	      0.03382855
      7.29951767	      2.79136895	     -0.06757477	     -0.17123305	      3.36281856	      1.16949226	      0.71945494	      0.03266051	      0.03930428	     -0.00875112	      0.22602176	      0.17276411	      0.09658361	      0.45273610	     -0.74894070	      1.01290896	      0.10378797	     -0.40746566	     -1.00468364	      0.00765876	      0.16793591	     -0.74940438	      1.78836430	     -0.20434391	      0.32685245	      0.84866508	      1.82938366	     -0.00333774	     -0.01565861	      0.02445457
      7.33285067	      2.75783087	     -0.06350256	     -0.16934170	      3.36001429	      1.16936451	      0.72021290	      0.02719965	      0.03922876	     -0.00240455	      0.22762050	      0.20169008	      0.10551586	      0.48865956	     -0.75165451	      0.98337244	      0.09748360	     -0.43754765	     -1.01096342	     -0.00674240	      0.12093918	     -0.82724983	      1.81475022	     -0.24478119	      0.29004531	      0.82095363	      1.84619369	      0.01467953	      0.00707818	      0.00579681
      7.36618367	      2.73879048	     -0.06153236	     -0.17381376	      3.35851384	      1.16881511	      0.72152035	      0.02776929	      0.03798046	      0.01083019	      0.22035939	      0.24729134	      0.14558165	      0.52804747	     -0.75144304	      0.97068411	      0.10819743	     -0.45510475	     -1.02479580	     -0.00697193	      0.08073153	     -0.86047915	      1.87607902	     -0.26559228	      0.26965462	      0.80190113	      1.87090678	      0.01422320	      0.00322739	      0.01126492
      7.39951667	      2.72768396	     -0.06314589	     -0.18379296	      3.35823297	      1.16831458	      0.72285224	      0.03466237	      0.03413177	      0.03206060	      0.20631142	      0.29141668	      0.17952975	      0.55823701	     -0.74303161	      0.98016141	      0.11588412	     -0.47252558	     -1.04743610	     -0.01303909	      0.05044966	     -0.81853971	      1.88487101	     -0.26199410	      0.24662971	      0.77145944	      1.84554118	     -0.00238225	     -0.01167034	      0.02805931
      7.43284967	      2.69516258	     -0.05489480	     -0.18399525	      3.35845235	      1.16795288	      0.72511048	      0.02346979	      0.03313076	      0.01568588	      0.23122410	      0.32258044	      0.15674511	      0.58761610	     -0.75243461	      0.98640227	      0.08841923	     -0.50057833	     -1.06968304	     -0.00829868	      0.04641247	     -0.89645761	      1.86565626	     -0.26885657	      0.17593189	      0.71322756	      1.85843274	     -0.00576106	      0.01306708	      0.02539649
      7.46618267	      2.68917321	     -0.05498814	     -0.20072536	      3.35955963	      1.16719548	      0.72629838	      0.02337716	      0.03065605	      0.04269879	      0.21914225	      0.37581620	      0.18654999	      0.61516419	     -0.75767954	      1.01203423	      0.10575520	     -0.51312035	     -1.09511377	      0.00547852	      0.01841869	     -0.90077233	      1.92389568	     -0.27030722	      0.14508453	      0.68088181	      1.84115068	     -0.00392660	     -0.01114673	      0.02478184
      7.49951567	      2.68181492	     -0.05962749	     -0.19893372	      3.36015012	      1.16609965	      0.72548283	      0.02628526	      0.02990035	      0.04315198	      0.20920909	      0.40561445	      0.20891653	      0.63292000	     -0.78021061	      1.01453173	      0.12955597	     -0.53472158	     -1.11626068	      0.00310797	     -0.00421761	     -0.89836039	      1.90702325	     -0.28901407	      0.12540479	      0.65811996	      1.85150063	      0.00348146	     -0.00784112	      0.02415335
      7.53284867	      2.66119964	     -0.05712526	     -0.18266732	      3.35989269	      1.16472604	      0.72448662	      0.01724132	      0.03207086	      0.02160671	      0.20405674	      0.42104808	      0.20052364	      0.65297290	     -0.82980402	      1.00753133	      0.11783527	     -0.56715485	     -1.13236191	     -0.00540813	     -0.00396311	     -0.97627911	      1.84537168	     -0.31625554	      0.09958725	      0.62566680	      1.86746007	      0.01096508	      0.02094310	      0.02101706
      7.56618167	      2.66573754	     -0.05462661	     -0.18215022	      3.35944584	      1.16311782	      0.72406800	      0.01478100	      0.02697763	      0.03764090	      0.17134035	      0.45659516	      0.23317266	      0.68712680	     -0.86839290	      1.03186843	      0.11361203	     -0.57959758	     -1.15505369	     -0.00764043	     -0.03765579	     -0.96894017	      1.89219050	     -0.31140406	      0.09245942	      0.58977350	      1.82854847	      0.00086156	     -0.01406951	      0.01949333
      7.59951467	      2.64701523	     -0.05728591	     -0.17126451	      3.35918671	      1.16175760	      0.72363148	      0.01702843	      0.02441226	      0.02385438	      0.16470785	      0.46547736	      0.21504832	      0.69522976	     -0.90418213	      1.04480768	      0.09509484	     -0.61545411	     -1.18659429	     -0.01217023	     -0.04520553	     -1.01040488	      1.86933241	     -0.29495823	      0.03501028	      0.51461025	      1.86332562	     -0.01091621	      0.00102910	      0.01160405
      7.63284767	      2.62469649	     -0.04457581	     -0.16530151	      3.35899873	      1.16058252	      0.72544275	     -0.00206046	      0.02825975	      0.02319678	      0.14400304	      0.49485458	      0.19120614	      0.72463344	     -0.94189977	      1.04377370	      0.08634895	     -0.62785406	     -1.21202882	     -0.02551214	     -0.02918145	     -1.04572550	      1.78181486	     -0.28113179	      0.01015913	      0.44942468	      1.86305470	     -0.00704881	      0.00948458	      0.01488117
      7.66618067	      2.62123354	     -0.03189410	     -0.16123586	      3.35966335	      1.15947373	      0.72810133	     -0.01783877	      0.02707877	      0.01282117	      0.13805214	      0.53228527	      0.19199587	      0.76185005	     -0.97291801	      1.03585676	      0.10903985	     -0.61407148	     -1.22999742	     -0.01981955	     -0.03253512	     -1.04521148	      1.80614239	     -0.27423135	      0.01813624	      0.41814515	      1.82687663	      0.00291565	     -0.01531059	      0.01674523
      7.69951367	      2.59068124	     -0.03915441	     -0.16579434	      3.36334271	      1.15880506	      0.72944639	     -0.01380474	      0.02831459	      0.00329039	      0.14958264	      0.55705770	      0.13797397	      0.74011508	     -1.01557929	      1.04990231	      0.10416945	     -0.64970711	     -1.24299689	     -0.01404605	     -0.00268480	     -1.11421568	      1.78686287	     -0.28659170	     -0.01159631	      0.38024186	      1.87713250	      0.00739445	      0.01813706	      0.01006888
      7.73284667	      2.57936865	     -0.03879020	     -0.17822476	      3.36710584	      1.15854423	      0.73138434	     -0.01533839	      0.02129467	      0.00983204	      0.15214942	      0.59923109	      0.11357930	      0.73758575	     -1.05380639	      1.07931598	      0.09389517	     -0.66235914	     -1.24575150	     -0.03788152	      0.00681348	     -1.09228883	      1.69510815	     -0.30154049	     -0.00431731	      0.36301653	      1.85879223	      0.00065902	     -0.00242970	      0.00752747
      7.76617967	      2.57298318	     -0.03572120	     -0.17268549	      3.36917234	      1.15818521	      0.73336131	     -0.01742981	      0.01235890	     -0.02208539	      0.17806573	      0.62196091	      0.09989176	      0.74272209	     -1.08584067	      1.08289653	      0.08775053	     -0.66488128	     -1.25495161	     -0.04204395	      0.01616923	     -1.12706884	      1.69667909	     -0.30093438	      0.00712583	      0.34019391	      1.83108364	     -0.00782564	     -0.01936787	      0.01309668
      7.79951267	      2.53953142	     -0.03370823	     -0.17893982	      3.37075036	      1.15770957	      0.73532949	     -0.02541095	      0.02137010	     -0.01449136	      0.17185005	      0.64867826	      0.04432369	      0.72597641	     -1.12675316	      1.08674492	      0.06714864	     -0.69029873	     -1.27386619	     -0.04911099	      0.04795685	     -1.19581897	      1.69441274	     -0.28924735	      0.00436386	      0.28968140	      1.87890572	     -0.00452747	      0.01849012	      0.02788775
      7.83284567	      2.53632088	     -0.02945729	     -0.18111148	      3.37039352	      1.15762777	      0.73640197	     -0.02782718	      0.01421318	     -0.00682019	      0.16626013	      0.66105974	      0.02881386	      0.73008252	     -1.15743796	      1.06994565	      0.07829674	     -0.68005265	     -1.28630906	     -0.07625812	      0.03915174	     -1.14163780	      1.61748304	     -0.26125527	      0.01036147	      0.24444151	      1.86756530	     -0.00311663	      0.00023027	      0.01891059
      7.86617867	      2.52583157	     -0.03407161	     -0.17673023	      3.36928944	      1.15761504	      0.73611739	     -0.01857247	      0.00395630	     -0.00906391	      0.17041257	      0.65585668	      0.00536717	      0.71782928	     -1.18983766	      1.05031204	      0.07366488	     -0.69014826	     -1.29189840	     -0.07490893	      0.06231885	     -1.21594068	      1.59629604	     -0.24514454	     -0.00973160	      0.19967143	      1.84900778	     -0.00306795	     -0.01086728	     -0.00073761
      7.89951167	      2.49366317	     -0.02541169	     -0.18352483	      3.36771341	      1.15752478	      0.73671927	     -0.03435741	      0.02253400	      0.01430252	      0.15850924	      0.66997031	     -0.04619711	      0.71183627	     -1.23433941	      1.05115228	      0.01679687	     -0.71424496	     -1.28556655	     -0.07444291	      0.06589426	     -1.23281766	      1.62054400	     -0.26860599	     -0.02133463	      0.19206711	      1.86522590	      0.00636568	     -0.00151921	      0.00217076
      7.93284467	      2.50721076	     -0.02871963	     -0.17737441	      3.36581947	      1.15758499	      0.73579343	     -0.01921219	      0.00088897	      0.00770630	      0.16256028	      0.66092011	     -0.02792161	      0.72214987	     -1.25892966	      1.03698892	      0.01567847	     -0.70474185	     -1.28000745	     -0.08185445	      0.06341885	     -1.19667886	      1.56336069	     -0.28759491	     -0.03030093	      0.19578415	      1.86437665	     -0.00554343	      0.01050435	      0.01939528
      7.96617767	      2.49653223	     -0.03623683	     -0.17899628	      3.36485498	      1.15764059	      0.73547075	     -0.00653129	      0.01245461	      0.01564226	      0.16230601	      0.65547441	     -0.04710396	      0.70957512	     -1.28066544	      1.03157905	      0.00415437	     -0.71849502	     -1.28395159	     -0.07414856	      0.09070304	     -1.25678704	      1.53192388	     -0.29700261	     -0.02068783	      0.20136309	      1.84748546	     -0.00921932	     -0.01131108	      0.03085366
      7.99951067	      2.48636611	     -0.02177057	     -0.19342917	      3.36384649	      1.15776474	      0.73801712	     -0.02562628	      0.02399894	      0.02915681	      0.18214999	      0.66254384	     -0.08584061	      0.72287987	     -1.30253501	      1.03367708	     -0.01618054	     -0.70450618	     -1.28402331	     -0.06793625	      0.08050123	     -1.25275284	      1.57786476	     -0.29856864	     -0.02254531	      0.19859917	      1.87213136	      0.01019895	     -0.00786682	      0.01440702
      8.03284367	      2.49014134	     -0.02146649	     -0.21145456	      3.36419605	      1.15821472	      0.73944712	     -0.02100655	      0.01442772	      0.05143119	      0.19327660	      0.66418245	     -0.10573625	      0.72258819	     -1.31051990	      1.04114382	     -0.00661059	     -0.69229718	     -1.28099570	     -0.07775927	      0.08676367	     -1.23368033	      1.54851184	     -0.27491104	     -0.02788310	      0.16769531	      1.87019924	      0.01358706	      0.02364331	      0.00288915
      8.06617667	      2.47939125	     -0.03501702	     -0.21501416	      3.36518511	      1.15852842	      0.73889488	     -0.00468283	      0.02707905	      0.05057619	      0.20581076	      0.65518441	     -0.13059918	      0.69664474	     -1.31242731	      1.03956837	     -0.00468634	     -0.71563598	     -1.27219910	     -0.07920210	      0.11175132	     -1.25630109	      1.53226179	     -0.25492342	     -0.01667535	      0.14525842	      1.84528145	      0.00163620	     -0.00708765	      0.01827445
      8.09950967	      2.48455890	     -0.02147059	     -0.21837458	      3.36476221	      1.15856112	      0.73961452	     -0.02127832	      0.01400836	      0.04549806	      0.22153599	      0.66113766	     -0.12521021	      0.72086303	     -1.31662855	      1.03591238	     -0.01759542	     -0.70412294	     -1.24799968	     -0.07498521	      0.10810845	     -1.23550705	      1.59597273	     -0.27572115	     -0.01751203	      0.14567166	      1.88049884	      0.00413872	     -0.01886628	      0.03741792
      8.13284267	      2.46547902	     -0.02466736	     -0.22978997	      3.36527712	      1.15865069	      0.73851042	     -0.02566603	      0.02633365	      0.07201549	      0.21179015	      0.68566729	     -0.13223215	      0.71083137	     -1.31943510	      1.04864177	     -0.04156756	     -0.73785237	     -1.23441786	     -0.07070430	      0.10466273	     -1.22266995	      1.60066964	     -0.30581452	     -0.01300452	      0.15282447	      1.87682540	      0.00054500	      0.02003762	      0.03599573
      8.16617567	      2.47294245	     -0.03425039	     -0.21709325	      3.36446134	      1.15850914	      0.73569511	     -0.01249583	      0.01552123	      0.05291177	      0.22621280	      0.66971865	     -0.10662153	      0.70711284	     -1.31030184	      1.02480769	     -0.01873445	     -0.75085129	     -1.23581965	     -0.04800852	      0.08781462	     -1.22982757	      1.59467291	     -0.31357708	     -0.01933186	      0.14832471	      1.85020773	     -0.00584672	      0.00770418	      0.01175973
      8.19950867	      2.46904092	     -0.02679120	     -0.22091592	      3.36274425	      1.15813682	      0.73472786	     -0.02943944	      0.02309974	      0.08153759	      0.19433802	      0.66946518	     -0.10948148	      0.71779525	     -1.30441812	      1.01669706	     -0.02022962	     -0.75515800	     -1.23739600	     -0.01261720	      0.05439102	     -1.19711268	      1.65756580	     -0.31306026	     -0.00901099	      0.13493652	      1.88160528	      0.00546515	     -0.03368085	      0.01434888
      8.23284167	      2.46682228	     -0.02803173	     -0.21649992	      3.36137316	      1.15785494	      0.73324514	     -0.02872147	      0.01234602	      0.09182537	      0.16903907	      0.65622069	     -0.11225975	      0.71612001	     -1.29449466	      1.01567300	     -0.02955768	     -0.77134846	     -1.23156319	      0.02008651	      0.04175814	     -1.20692744	      1.68881808	     -0.29824120	     -0.02783052	      0.09028039	      1.91739683	      0.00442452	      0.02444917	      0.02725770
      8.26617467	      2.47145804	     -0.02854300	     -0.19973003	      3.36041269	      1.15779474	      0.73214677	     -0.02856441	      0.01971085	      0.06408486	      0.17517958	      0.64149708	     -0.09547475	      0.72173735	     -1.28014866	      1.00949985	     -0.04133009	     -0.77957131	     -1.21249330	      0.03928511	     -0.00878319	     -1.14911520	      1.70778712	     -0.28792830	     -0.01907203	      0.07895200	      1.85912346	     -0.00975083	      0.00473012	      0.02484046
      8.29950767	      2.48716375	     -0.02422405	     -0.21071573	      3.36127032	      1.15767619	      0.73316978	     -0.02980477	      0.00158866	      0.08937342	      0.14695067	      0.67248918	     -0.05922025	      0.74202987	     -1.26580640	      1.03599534	     -0.04351423	     -0.76505285	     -1.19076157	      0.05982887	     -0.01133549	     -1.16771491	      1.76458350	     -0.30487185	     -0.02491508	      0.07598516	      1.90246408	     -0.01157286	     -0.02040748	      0.02571668
      8.33284067	      2.47771912	     -0.03111148	     -0.20192828	      3.36289085	      1.15735793	      0.73371341	     -0.02588508	      0.02371041	      0.06599132	      0.15234571	      0.67480358	     -0.06290325	      0.72803676	     -1.24572375	      1.03993979	     -0.04715610	     -0.77602865	     -1.18083724	      0.06914648	     -0.03454549	     -1.11905264	      1.83685338	     -0.33350617	     -0.01843681	      0.09815415	      1.94988242	     -0.00537774	     -0.00228573	      0.01739552
      8.36617367	      2.50170700	     -0.02515229	     -0.19547009	      3.36359196	      1.15731923	      0.73589566	     -0.02615418	      0.01552985	      0.05608160	      0.13615246	      0.66635784	     -0.04004075	      0.74698036	     -1.20909291	      1.03341669	     -0.01847749	     -0.73158303	     -1.17502936	      0.07248443	     -0.03596353	     -1.07240230	      1.85959135	     -0.35042965	      0.01963294	      0.11483639	      1.90809526	      0.00218912	      0.01790893	      0.01584160
      8.39950667	      2.50554424	     -0.02799239	     -0.20341726	      3.36516719	      1.15752114	      0.73854762	     -0.01965488	      0.02889911	      0.06627897	      0.12043220	      0.67121008	     -0.04249219	      0.74109822	     -1.17189019	      1.06479407	     -0.02331186	     -0.71847083	     -1.17235732	      0.09471092	     -0.03971397	     -1.08212372	      1.91112623	     -0.34609534	      0.02968273	      0.11517154	      1.93941649	      0.00590213	     -0.00738151	      0.01258458
      8.43283967	      2.52863404	     -0.02052903	     -0.20353533	      3.36547982	      1.15777640	      0.74152628	     -0.01941157	      0.02044594	      0.04762629	      0.13516599	      0.66721683	     -0.02320650	      0.76032373	     -1.14113203	      1.09300880	     -0.03973797	     -0.68281337	     -1.15719532	      0.11447345	     -0.08676984	     -1.02207893	      1.98256087	     -0.33307860	      0.01170786	      0.10756740	      2.00484162	      0.00427368	     -0.01421073	      0.00560285
      8.46617267	      2.54191887	     -0.02070898	     -0.20678581	      3.36550256	      1.15813709	      0.74294987	     -0.01382201	      0.03354935	      0.06762175	      0.09772158	      0.66327831	     -0.01047960	      0.76277541	     -1.12016817	      1.11546610	     -0.05472869	     -0.66356080	     -1.14004529	      0.13633313	     -0.10305918	     -0.98047417	      2.00211532	     -0.32375960	      0.04944775	      0.11078462	      1.95648967	     -0.00480858	      0.00999910	      0.02381836
      8.49950567	      2.56485084	     -0.02539769	     -0.18682169	      3.36458990	      1.15813871	      0.74213306	     -0.00125125	      0.02719100	      0.03924691	      0.09320635	      0.62535354	      0.01656880	      0.76176324	     -1.10042464	      1.09964552	     -0.04100218	     -0.63870665	     -1.13181940	      0.16347611	     -0.10379453	     -0.99131482	      2.02708829	     -0.33349061	      0.06482223	      0.12179766	      1.98097463	     -0.00349508	      0.01369736	      0.02662006
      8.53283867	      2.58213100	     -0.03101169	     -0.19035441	      3.36472351	      1.15817554	      0.74102937	      0.00512642	      0.03522426	      0.05923041	      0.06903034	      0.61678284	      0.04585077	      0.75549453	     -1.07778802	      1.11173543	     -0.03168123	     -0.62391294	     -1.13275584	      0.16554617	     -0.12652270	     -0.90253577	      2.08869954	     -0.35679933	      0.09246749	      0.14820317	      2.05020896	      0.00989686	     -0.02218844	      0.01066123
      8.56617167	      2.59668388	     -0.03615116	     -0.19697081	      3.36520585	      1.15877288	      0.73969285	      0.01021975	      0.03581876	      0.08129594	      0.05381646	      0.60050465	      0.06733499	      0.74163059	     -1.04120063	      1.13440042	     -0.03770238	     -0.61785817	     -1.13354830	      0.16270678	     -0.11611169	     -0.89280117	      2.10345637	     -0.36784624	      0.12202396	      0.15656960	      2.02989391	      0.01502468	      0.00476387	     -0.01272507
      8.59950467	      2.61734473	     -0.03466962	     -0.18752096	      3.36535095	      1.15945155	      0.73870291	      0.00878304	      0.03387569	      0.05103829	      0.08470784	      0.55455475	      0.08242764	      0.73213865	     -0.99821772	      1.13582089	     -0.04198670	     -0.59968445	     -1.12912075	      0.15231563	     -0.11195400	     -0.87607530	      2.09877358	     -0.35123285	      0.15237154	      0.15583378	      2.00096552	      0.00743346	      0.01499503	     -0.01430423
      8.63283767	      2.64008193	     -0.02883355	     -0.21657781	      3.36748767	      1.16024128	      0.73929794	     -0.00187949	      0.03743148	      0.09809876	      0.06744675	      0.55177214	      0.09049860	      0.72558410	     -0.97083879	      1.17208564	     -0.03539156	     -0.56909060	     -1.12116726	      0.14033876	     -0.09568211	     -0.79283724	      2.11798334	     -0.31901320	      0.20586300	      0.15177632	      2.06068261	     -0.00225871	     -0.01868956	      0.02690372
      8.66617067	      2.65983939	     -0.02955150	     -0.23007457	      3.36999065	      1.16101548	      0.73874672	     -0.00620133	      0.04081029	      0.09463253	      0.10587137	      0.51624442	      0.08023981	      0.69985317	     -0.94938874	      1.19102128	     -0.01451549	     -0.54615913	     -1.12061720	      0.15605715	     -0.06578460	     -0.79956309	      2.11561642	     -0.28693044	      0.24591439	      0.15926598	      2.08216190	     -0.00891269	     -0.00278164	      0.03100885
      8.69950367	      2.69233646	     -0.02604130	     -0.24602860	      3.37210963	      1.16182187	      0.73727034	     -0.01724428	      0.03981812	      0.10409206	      0.13920635	      0.47874658	      0.08983163	      0.68127470	     -0.92081540	      1.21695332	      0.00505395	     -0.51344661	     -1.12161896	      0.16506948	     -0.03351356	     -0.74201846	      2.06859071	     -0.27493238	      0.31138497	      0.19641140	      2.00231787	     -0.00151812	      0.01269374	      0.00574740
      8.73283667	      2.71861352	     -0.03067441	     -0.27295799	      3.37426900	      1.16248903	      0.73414425	     -0.02217752	      0.04146166	      0.14601890	      0.14393300	      0.44949465	      0.10017574	      0.64764902	     -0.88795745	      1.26725709	      0.00727711	     -0.50293192	     -1.13182268	      0.17256002	      0.02258338	     -0.68247387	      2.03333727	     -0.28608751	      0.36555021	      0.23664609	      2.03352508	      0.00756769	     -0.00146029	      0.00174860
      8.76616967	      2.74990063	     -0.03917454	     -0.27278889	      3.37449522	      1.16245060	      0.72954832	     -0.01858304	      0.04587182	      0.13217854	      0.17955857	      0.38332611	      0.11796821	      0.60784935	     -0.85491269	      1.28921109	      0.01485528	     -0.49251754	     -1.14739225	      0.18432003	      0.07624123	     -0.66923272	      2.02403587	     -0.27984125	      0.40824656	      0.27505305	      2.07238574	     -0.00013235	     -0.01580260	      0.01365731
      8.79950267	      2.79283110	     -0.03312052	     -0.28604218	      3.37381745	      1.16245397	      0.72627971	     -0.03172844	      0.04765328	      0.16665822	      0.16985673	      0.33626102	      0.14655203	      0.58785994	     -0.84648750	      1.31517378	      0.02278643	     -0.45309247	     -1.15068879	      0.17603739	      0.13629437	     -0.61012107	      1.94603735	     -0.23799791	      0.48040159	      0.31669770	      1.96553441	     -0.01165082	      0.00070772	      0.03120258
      8.83283567	      2.82727699	     -0.04225394	     -0.29491994	      3.37336282	      1.16237732	      0.72215396	     -0.02405108	      0.05075991	      0.17711414	      0.19376445	      0.27073609	      0.13264540	      0.53533695	     -0.85645496	      1.34304311	      0.03451821	     -0.43169032	     -1.16596205	      0.17542288	      0.19245583	     -0.58098946	      1.86030313	     -0.18679399	      0.49182617	      0.34355624	      1.96242883	     -0.02139697	      0.02351343	      0.01964965
      8.86616867	      2.86955970	     -0.03680944	     -0.31198503	      3.37217126	      1.16195032	      0.71987791	     -0.03500764	      0.05212983	      0.20901635	      0.19874250	      0.21968759	      0.13777557	      0.50506907	     -0.85346206	      1.38071329	      0.03163526	     -0.38820345	     -1.18594477	      0.19634377	      0.23997932	     -0.53224222	      1.83424317	     -0.15516162	      0.52232014	      0.38950710	      1.98081768	     -0.00815324	     -0.02257842	      0.01248303
      8.89950167	      2.91263608	     -0.04386854	     -0.31939266	      3.37050298	      1.16057744	      0.71730479	     -0.02535421	      0.05573118	      0.23967859	      0.18264172	      0.15405650	      0.14717402	      0.45986924	     -0.82170009	      1.41726989	      0.03464803	     -0.35093259	     -1.22566447	      0.24685663	      0.32758268	     -0.48835774	      1.73877345	     -0.14098186	      0.59297255	      0.44759523	      1.88395519	      0.00066682	     -0.00913637	      0.02164331
      8.93283467	      2.94413242	     -0.03707660	     -0.31008427	      3.36926418	      1.15871349	      0.71743622	     -0.03092200	      0.06071035	      0.20819600	      0.22687585	      0.09019121	      0.14672325	      0.44083695	     -0.80964957	      1.43319692	      0.01739794	     -0.30877475	     -1.26084403	      0.29897824	      0.39485109	     -0.44181816	      1.63333671	     -0.14161729	      0.64036374	      0.50532419	      1.83820566	      0.00573020	      0.03232796	      0.01641469
      8.96616767	      2.98074163	     -0.03509139	     -0.34305991	      3.37072197	      1.15797940	      0.71862181	     -0.02777294	      0.06145897	      0.25883474	      0.22253468	      0.08150544	      0.14027471	      0.41626607	     -0.81913356	      1.49018990	      0.01279297	     -0.25731573	     -1.28034582	      0.36213157	      0.45712415	     -0.36994577	      1.59089620	     -0.10866651	      0.68331240	      0.55161355	      1.83473514	     -0.00272044	     -0.00735562	      0.02356664
      8.99950067	      3.01445725	     -0.03891072	     -0.36136953	      3.37141329	      1.15679844	      0.71921425	     -0.01527073	      0.06180994	      0.28172571	      0.23500420	      0.04676974	      0.10908365	      0.37893936	     -0.81161984	      1.53369581	      0.01925151	     -0.21141539	     -1.31335906	      0.42084571	      0.52717491	     -0.33427310	      1.50248046	     -0.03892781	      0.71535940	      0.59206119	      1.75711931	     -0.01067623	     -0.02336920	      0.01937266
      9.03283367	      3.03334710	     -0.02205724	     -0.35340251	      3.36997274	      1.15452413	      0.72120124	     -0.03544106	      0.06533324	      0.25782620	      0.26796466	     -0.00717477	      0.09745875	      0.37840391	     -0.78980322	      1.54662488	     -0.00136000	     -0.17076547	     -1.36196216	      0.46112564	      0.58348623	     -0.28944419	      1.41038256	     -0.00225616	      0.75003396	      0.63692863	      1.68066040	      0.00328026	      0.02027080	      0.01916374
      9.06616667	      3.05932893	     -0.02933709	     -0.36962143	      3.36891941	      1.15231923	      0.72038411	     -0.02321326	      0.06860492	      0.30856540	      0.22598941	     -0.02950253	      0.10953015	      0.34878900	     -0.76825126	      1.59304211	      0.00176415	     -0.14476976	     -1.42225693	      0.54972889	      0.65518331	     -0.21498713	      1.37242302	     -0.00918452	      0.79750221	      0.66756521	      1.66839882	      0.00325464	      0.01552094	      0.04683968
      9.09949967	      3.08661021	     -0.02789296	     -0.36625241	      3.36735246	      1.14979988	      0.71895898	     -0.02496494	      0.06862527	      0.30701134	      0.23487820	     -0.06518378	      0.12505191	      0.32442000	     -0.78004868	      1.61639172	     -0.00743793	     -0.12061786	     -1.47097050	      0.61948596	      0.69278071	     -0.15965078	      1.30870758	      0.00075824	      0.81799162	      0.69820071	      1.60299369	      0.01000548	     -0.03170459	      0.02260780
      9.13283267	      3.10633471	     -0.02506398	     -0.36271915	      3.36592261	      1.14767179	      0.71698370	     -0.03303586	      0.06928348	      0.30745769	      0.24120549	     -0.09921694	      0.11153350	      0.29558590	     -0.81372658	      1.63636906	     -0.02298764	     -0.10865566	     -1.50651211	      0.66560195	      0.72859766	     -0.12722438	      1.21746005	      0.03854991	      0.81891905	      0.71416578	      1.51517297	      0.01312461	      0.00520907	     -0.00685501
      9.16616567	      3.13618839	     -0.02901144	     -0.37304687	      3.36378546	      1.14583201	      0.71378041	     -0.03183340	      0.06914316	      0.35988383	      0.18102243	     -0.12917716	      0.11358680	      0.25023828	     -0.81067077	      1.67199718	     -0.02298691	     -0.09192135	     -1.53874955	      0.74435418	      0.75439516	     -0.04224299	      1.22235128	      0.07131577	      0.82731617	      0.72115385	      1.50655962	     -0.00280731	      0.02568569	      0.02713986
      9.19949867	      3.15836872	     -0.02718982	     -0.35477620	      3.36056822	      1.14275117	      0.71123515	     -0.03778544	      0.07317890	      0.34770575	      0.16731695	     -0.18561227	      0.13854549	      0.22120136	     -0.79306946	      1.68168846	     -0.02802359	     -0.07868511	     -1.58341406	      0.82287461	      0.78419047	     -0.01785045	      1.15547295	      0.07400530	      0.82780145	      0.72469863	      1.47837524	     -0.01419436	     -0.01989443	      0.03935748
      9.23283167	      3.17402805	     -0.02883501	     -0.35141753	      3.35957997	      1.14027807	      0.70906859	     -0.03959068	      0.07576582	      0.35608787	      0.15082624	     -0.20640341	      0.15619382	      0.19734794	     -0.81508418	      1.71015199	     -0.03349903	     -0.07080469	     -1.62472843	      0.89990212	      0.81648068	      0.01762128	      1.10071822	      0.06551673	      0.83839335	      0.72818180	      1.38461087	     -0.01109786	     -0.00879709	      0.02447066
      9.26616467	      3.19105283	     -0.03179575	     -0.36566780	      3.36033486	      1.13877492	      0.70758126	     -0.03633262	      0.07204628	      0.38877221	      0.12385752	     -0.20090280	      0.15510441	      0.17199620	     -0.85036002	      1.75657054	     -0.04105178	     -0.05757498	     -1.65615413	      0.97638593	      0.82729030	      0.11409778	      1.14720388	      0.05147211	      0.82857579	      0.70632433	      1.39021519	      0.00166509	      0.02930487	      0.01331980
      9.29949767	      3.20132113	     -0.02624758	     -0.36237326	      3.36015993	      1.13673568	      0.70820977	     -0.04295018	      0.07381574	      0.38532335	      0.12146840	     -0.21953319	      0.14838187	      0.16298757	     -0.84913676	      1.78129127	     -0.05953062	     -0.03976668	     -1.69020317	      1.05616697	      0.85184806	      0.12803961	      1.07463743	      0.07810310	      0.80955969	      0.68550373	      1.37909249	      0.01403778	     -0.00890780	     -0.00040004
      9.33283067	      3.21271279	     -0.02452998	     -0.36534714	      3.36002490	      1.13550338	      0.70943308	     -0.03940615	      0.07447110	      0.40622634	      0.08640963	     -0.23055954	      0.15172790	      0.15629449	     -0.82335483	      1.80635947	     -0.06997870	     -0.01490749	     -1.71621990	      1.11619883	      0.86836229	      0.15511768	      1.07025501	      0.10538156	      0.81722343	      0.67245114	      1.33523747	      0.00449553	     -0.02152256	      0.02278771
      9.36616367	      3.21000762	     -0.01823323	     -0.36832566	      3.36075335	      1.13493298	      0.71199323	     -0.03928034	      0.07542511	      0.42292739	      0.05255325	     -0.22202979	      0.15163832	      0.17094229	     -0.82813965	      1.82231303	     -0.08123055	      0.00443421	     -1.73169417	      1.15242705	      0.88319855	      0.20478664	      1.11661435	      0.06046701	      0.82003921	      0.63808234	      1.38169162	     -0.01489208	      0.02979403	      0.04912422
      9.39949667	      3.21131041	     -0.01209232	     -0.35752903	      3.36113425	      1.13395801	      0.71451482	     -0.03997793	      0.07705504	      0.40912614	      0.04786676	     -0.22453691	      0.14641899	      0.18248015	     -0.84675426	      1.81849147	     -0.08609363	      0.02915301	     -1.74046741	      1.19325195	      0.89517841	      0.21586878	      1.06036855	      0.05126361	      0.81893063	      0.61698364	      1.34763794	     -0.01182765	      0.00051034	      0.02323600
      9.43282967	      3.22057856	     -0.01279511	     -0.36098880	      3.36143576	      1.13447104	      0.71550371	     -0.03510227	      0.07329664	      0.43236706	      0.01298779	     -0.21417257	      0.13257845	      0.17526852	     -0.85764982	      1.82065441	     -0.08260347	      0.05280620	     -1.73890670	      1.21782450	      0.87598629	      0.24541144	      1.08863541	      0.06344936	      0.80529267	      0.58300164	      1.36648435	      0.00928314	     -0.03213747	      0.00171945
      9.46616267	      3.21335874	     -0.01237732	     -0.36370632	      3.36096890	      1.13578347	      0.71619193	     -0.03686919	      0.07373888	      0.46672072	     -0.04391220	     -0.20124886	      0.11212978	      0.17678106	     -0.85899133	      1.81315805	     -0.08843700	      0.05125716	     -1.73987319	      1.22957379	      0.87259659	      0.26885116	      1.10701085	      0.04635495	      0.78390538	      0.52534703	      1.45226644	      0.02543936	      0.02483216	      0.01007863
      9.49949567	      3.21083834	     -0.01267931	     -0.34486982	      3.35941279	      1.13632790	      0.71569532	     -0.03656490	      0.07496137	      0.45555860	     -0.06987794	     -0.21348620	      0.11916931	      0.17499449	     -0.84739055	      1.78036576	     -0.09229951	      0.04449327	     -1.73852709	      1.22612294	      0.87154367	      0.24744261	      1.08414321	      0.04632735	      0.77347640	      0.48376526	      1.41589910	      0.01577656	      0.01632306	      0.01511507
      9.53282867	      3.20322999	     -0.01734197	     -0.34494435	      3.35992642	      1.13839119	      0.71355820	     -0.03272664	      0.07246229	      0.46754198	     -0.09996506	     -0.19031080	      0.11665745	      0.16680230	     -0.86692779	      1.76218345	     -0.07995044	      0.02530202	     -1.71412034	      1.20206645	      0.87662338	      0.25539096	      1.11739069	      0.01341987	      0.74174879	      0.42038783	      1.47769772	     -0.00926539	     -0.02804997	      0.02713385
      9.56616167	      3.18890018	     -0.02098593	     -0.35715783	      3.36150486	      1.14139401	      0.71059763	     -0.03833195	      0.07035073	      0.49875840	     -0.13405314	     -0.15144725	      0.09057128	      0.15384665	     -0.88949395	      1.75138715	     -0.05550184	     -0.00154155	     -1.67180761	      1.17264867	      0.88519016	      0.26072123	      1.14804099	     -0.00967388	      0.71171639	      0.35559053	      1.55839306	     -0.01473739	      0.00090312	      0.02671482
      9.59949467	      3.18889240	     -0.02991985	     -0.34977173	      3.36150590	      1.14309806	      0.70625482	     -0.03896220	      0.06887470	      0.48933954	     -0.13586527	     -0.15235050	      0.07606212	      0.12238142	     -0.86548506	      1.72260013	     -0.01933728	     -0.01894149	     -1.63145386	      1.13573327	      0.87394145	      0.22415093	      1.14770257	      0.01819951	      0.70386681	      0.31638960	      1.54179167	      0.00225604	      0.01867916	     -0.00037055
      9.63282767	      3.18015573	     -0.03789515	     -0.35344703	      3.36222430	      1.14553112	      0.70222904	     -0.04190025	      0.06864964	      0.50201826	     -0.15577279	     -0.13353102	      0.06901025	      0.10166672	     -0.85123839	      1.70126234	      0.00041402	     -0.04763428	     -1.58757094	      1.08192044	      0.87530189	      0.21252029	      1.16228480	      0.00877818	      0.69532749	      0.27256691	      1.64754251	      0.01416153	     -0.00709737	      0.00323412
      9.66616067	      3.16661629	     -0.04621432	     -0.36663925	      3.36399044	      1.14853318	      0.69907128	     -0.03932506	      0.06690511	      0.52939206	     -0.18146194	     -0.09292624	      0.06197674	      0.08914351	     -0.86731810	      1.68802773	      0.00489837	     -0.08029999	     -1.54010660	      1.01454860	      0.88004973	      0.17808204	      1.21488430	     -0.02886651	      0.69526589	      0.22359387	      1.73689729	      0.00120866	     -0.00925720	      0.02190065
      9.69949367	      3.15857318	     -0.04880618	     -0.36390379	      3.36480637	      1.15038376	      0.69767879	     -0.03815236	      0.06525438	      0.51859283	     -0.17101032	     -0.07630355	      0.05005337	      0.08380367	     -0.87786334	      1.65810163	      0.01054828	     -0.09458725	     -1.49557533	      0.93370323	      0.86995208	      0.11725477	      1.22897919	     -0.03668811	      0.69403029	      0.18261030	      1.70977963	     -0.01774857	      0.00841472	      0.01460426
      9.73282667	      3.14692030	     -0.04828689	     -0.36719534	      3.36510287	      1.15276356	      0.69819876	     -0.04005625	      0.06473025	      0.52041148	     -0.16609039	     -0.06036887	      0.01599983	      0.08625263	     -0.86803798	      1.62750776	      0.03025009	     -0.09627046	     -1.44442689	      0.84912339	      0.85086215	      0.09785326	      1.24204895	     -0.02798065	      0.66109878	      0.13452712	      1.80360795	     -0.01935874	      0.00510817	      0.01186309
      9.76615967	      3.13230488	     -0.04937022	     -0.38504306	      3.36515889	      1.15652212	      0.69964884	     -0.03909197	      0.06357386	      0.56047579	     -0.18855911	     -0.03266577	     -0.01798725	      0.09519573	     -0.84219087	      1.60374880	      0.05959462	     -0.09471224	     -1.37978437	      0.76270762	      0.82259107	      0.05412629	      1.29881457	     -0.02881169	      0.62941785	      0.08328013	      1.90970048	     -0.00471479	     -0.00853045	      0.01755603
      9.79949267	      3.11140526	     -0.05070043	     -0.38804154	      3.36445511	      1.15946127	      0.70152583	     -0.03437917	      0.06397662	      0.57452942	     -0.19471649	     -0.01717301	     -0.02952277	      0.11744086	     -0.82820348	      1.56379827	      0.07523628	     -0.10359599	     -1.31662323	      0.66163638	      0.79947061	     -0.04173890	      1.31443636	     -0.05066355	      0.61279583	      0.02840397	      1.88055512	      0.00793036	      0.00416127	      0.01112905
      9.83282567	      3.08591294	     -0.05021433	     -0.37619629	      3.36346780	      1.16097295	      0.70357452	     -0.02937083	      0.06352962	      0.55036569	     -0.17730843	     -0.01006724	     -0.03126102	      0.14875810	     -0.83970459	      1.51158655	      0.07037746	     -0.12361723	     -1.26053304	      0.55317196	      0.76322510	     -0.08587946	      1.35526095	     -0.07609940	      0.58543380	     -0.03256285	      1.92421965	      0.01108400	      0.01071879	      0.01663061
      9.86615867	      3.05034284	     -0.05130415	     -0.37833954	      3.36306719	      1.16358973	      0.70471012	     -0.02624162	      0.06125864	      0.55585235	     -0.17855486	      0.01570673	     -0.05727351	      0.17624013	     -0.85100665	      1.47031857	      0.06587513	     -0.15758090	     -1.20371286	      0.37498033	      0.72598657	     -0.10527741	      1.40350666	     -0.08784845	      0.56265794	     -0.11575358	      2.03980559	      0.00731535	     -0.00250631	      0.02864544
      9.89949167	      3.02161217	     -0.05964532	     -0.38694606	      3.36235301	      1.16677706	      0.70441060	     -0.01425899	      0.05910003	      0.58360874	     -0.19381828	      0.03841989	     -0.07251542	      0.18965167	     -0.81829634	      1.43340629	      0.09872095	     -0.18672221	     -1.15344153	      0.22202278	      0.67745885	     -0.20765950	      1.43316995	     -0.06946290	      0.57355615	     -0.20319406	      2.01562348	     -0.00461211	     -0.01168164	      0.01989074
      9.93282467	      2.99531057	     -0.06598235	     -0.38360680	      3.36174417	      1.16851912	      0.70411621	     -0.00748495	      0.05875018	      0.56692782	     -0.16453504	      0.05122348	     -0.05742977	      0.20772025	     -0.77859294	      1.38662064	      0.13917972	     -0.21313707	     -1.11478731	      0.15334184	      0.60231698	     -0.31595655	      1.48365931	     -0.05283431	      0.56432457	     -0.27821414	      2.01087474	     -0.00446482	      0.00515708	      0.00003144
      9.96615767	      2.95490667	     -0.06411211	     -0.38615135	      3.36272375	      1.17032498	      0.70441691	     -0.01767385	      0.05718284	      0.55404430	     -0.13989458	      0.09000853	     -0.05498194	      0.23599443	     -0.78312296	      1.34769568	      0.13337973	     -0.25532078	     -1.07005889	      0.09323440	      0.55192648	     -0.32580530	      1.51002500	     -0.08356404	      0.53074304	     -0.35610011	      2.11494040	      0.01246690	      0.01499383	      0.01411001
      9.99949067	      2.91896691	     -0.06747477	     -0.39014863	      3.36401535	      1.17223187	      0.70352675	     -0.01796073	      0.05240818	      0.55815938	     -0.14312078	      0.12855991	     -0.06425356	      0.24736607	     -0.78482114	      1.31614106	      0.12013891	     -0.30219552	     -1.02878573	      0.03809222	      0.54084127	     -0.35673186	      1.54743957	     -0.12565360	      0.50527521	     -0.43922655	      2.09900641	      0.01245421	     -0.01147957	      0.04338370
     10.03282367	      2.88761111	     -0.08099566	     -0.37757620	      3.36466637	      1.17288504	      0.70159285	     -0.00008252	      0.05037938	      0.51896676	     -0.10570069	      0.14376029	     -0.05359537	      0.24561230	     -0.75502027	      1.27012268	      0.13920839	     -0.34736261	     -1.01147091	     -0.02878323	      0.51363792	     -0.46586190	      1.61883447	     -0.12729096	      0.45668154	     -0.52119254	      2.03891109	     -0.01090208	     -0.00858950	      0.03064790
     10.06615667	      2.85099027	     -0.07778892	     -0.37816986	      3.36521643	      1.17430568	      0.70191019	     -0.01099827	      0.05184897	      0.51027964	     -0.08748726	      0.18291991	     -0.01084913	      0.27140424	     -0.72912016	      1.22975477	      0.15181950	     -0.37329989	     -0.98954324	     -0.14533972	      0.45952130	     -0.50231210	      1.64735574	     -0.09802184	      0.42503977	     -0.60110191	      2.09927734	     -0.01195602	      0.01006468	      0.00930160
     10.09948967	      2.82298389	     -0.06744898	     -0.38487093	      3.36565324	      1.17592157	      0.70275820	     -0.03121837	      0.04937174	      0.52734704	     -0.10343817	      0.22474814	      0.00896716	      0.29616813	     -0.72413296	      1.20301075	      0.15159026	     -0.38399028	     -0.96986621	     -0.23964410	      0.40166431	     -0.52605417	      1.66777426	     -0.08020638	      0.43069962	     -0.67640695	      2.12735620	      0.00212698	     -0.00299585	      0.01206785
     10.13282267	      2.80479975	     -0.08270577	     -0.36248416	      3.36624473	      1.17545998	      0.70112269	     -0.00694538	      0.04643857	      0.47156319	     -0.06930329	      0.22442151	     -0.00901617	      0.27944361	     -0.73086406	      1.17131170	      0.15173218	     -0.41597999	     -0.98201203	     -0.25313325	      0.33699812	     -0.63114530	      1.71809510	     -0.09776757	      0.40145037	     -0.74694679	      2.05158100	     -0.00629013	     -0.00380515	      0.01538642
     10.16615567	      2.78334012	     -0.08077956	     -0.35346869	      3.36654855	      1.17573594	      0.70273548	     -0.00576450	      0.04463458	      0.44682798	     -0.05958424	      0.26008436	      0.03350314	      0.30334663	     -0.74658577	      1.15657134	      0.12208463	     -0.42973833	     -0.97949056	     -0.25500374	      0.26911318	     -0.64006853	      1.74040816	     -0.14034096	      0.36573186	     -0.78830003	      2.03645595	     -0.00546451	      0.00061974	      0.03004414
     10.19948867	      2.75639033	     -0.07215640	     -0.35706069	      3.36627291	      1.17662599	      0.70666031	     -0.01292449	      0.04615160	      0.46323383	     -0.08933836	      0.31981631	      0.09488129	      0.34899493	     -0.74872281	      1.14416224	      0.10335755	     -0.43027672	     -0.97076279	     -0.25886521	      0.22747090	     -0.62669567	      1.73401459	     -0.16871717	      0.33662859	     -0.82781084	      2.09498801	     -0.00022396	      0.00289519	      0.04311333
     10.23282167	      2.73333996	     -0.07912745	     -0.32766232	      3.36533527	      1.17548738	      0.70906461	      0.00904382	      0.04655592	      0.40462585	     -0.06709300	      0.31897873	      0.09538648	      0.36308747	     -0.73575709	      1.09833146	      0.12515377	     -0.43903366	     -0.99231043	     -0.24917189	      0.19131678	     -0.70870352	      1.77552609	     -0.16691072	      0.29519754	     -0.88321022	      2.04429376	     -0.01105672	      0.00217917	      0.01796914
     10.26615467	      2.70706891	     -0.07676426	     -0.31393690	      3.36536198	      1.17475593	      0.71304455	      0.01835359	      0.04300334	      0.38122614	     -0.07235861	      0.34891844	      0.08613395	      0.39204728	     -0.75357277	      1.08044783	      0.11558049	     -0.44579501	     -1.01261390	     -0.28643174	      0.15327227	     -0.72342229	      1.80855955	     -0.15563988	      0.28360424	     -0.95199606	      1.96492840	     -0.01121160	     -0.00242832	     -0.00026429
     10.29948767	      2.66875507	     -0.06954036	     -0.31906868	      3.36669513	      1.17430903	      0.71862388	      0.01633789	      0.03967496	      0.38951499	     -0.09595698	      0.43692361	      0.11165254	      0.44310741	     -0.79441984	      1.09491651	      0.06825487	     -0.46384961	     -1.03005505	     -0.34547556	      0.11454776	     -0.70145853	      1.80774625	     -0.14121842	      0.26884980	     -1.03126777	      2.01660804	      0.00639768	      0.00530551	      0.00919572
     10.33282067	      2.63419115	     -0.07926640	     -0.28932827	      3.36729835	      1.17238617	      0.72182581	      0.03786881	      0.04126155	      0.31358842	     -0.06048875	      0.47892849	      0.14905028	      0.47314922	     -0.80103885	      1.06913092	      0.06123019	     -0.49664959	     -1.06293281	     -0.34569871	      0.07276365	     -0.76474368	      1.83396874	     -0.13852428	      0.23558265	     -1.10304847	      2.00211202	      0.00981177	     -0.00253522	      0.01825014
     10.36615367	      2.60523628	     -0.06333399	     -0.27939861	      3.36665526	      1.17168982	      0.72635543	      0.02199541	      0.03941089	      0.30038606	     -0.07754226	      0.52715713	      0.15692698	      0.52321095	     -0.79793487	      1.04147710	      0.06678772	     -0.49421676	     -1.07466840	     -0.32218810	      0.04608106	     -0.77091357	      1.84657358	     -0.17649748	      0.23770078	     -1.15585299	      1.90058184	      0.01687312	     -0.01120416	      0.03001911
     10.39948667	      2.57394810	     -0.07004236	     -0.28737766	      3.36796412	      1.17144938	      0.72860218	      0.03092969	      0.03600629	      0.31945241	     -0.10114066	      0.56860270	      0.12160916	      0.52424328	     -0.81509578	      1.04628516	      0.07323049	     -0.52570352	     -1.09820702	     -0.27459034	      0.02073072	     -0.72208367	      1.84512334	     -0.19782877	      0.20460812	     -1.20438202	      1.94364215	      0.00893971	      0.01730531	      0.01596930
     10.43281967	      2.55227194	     -0.06735233	     -0.27578270	      3.36829421	      1.16973332	      0.73072661	      0.02770925	      0.03359889	      0.28441943	     -0.07738762	      0.61512181	      0.12976369	      0.55329347	     -0.87143592	      1.04562426	      0.06340036	     -0.55069516	     -1.13172684	     -0.20626405	     -0.01062608	     -0.73632630	      1.86284003	     -0.20817111	      0.17190632	     -1.24357760	      1.97077885	     -0.00369997	     -0.00859384	     -0.00954342
     10.46615267	      2.54677506	     -0.05896971	     -0.26324861	      3.36745961	      1.16818586	      0.73161964	      0.01785997	      0.03418341	      0.26950211	     -0.08937394	      0.66539491	      0.17899977	      0.60299553	     -0.92325180	      1.04958686	      0.04825613	     -0.56581971	     -1.15695637	     -0.16340749	     -0.02708981	     -0.74559368	      1.87520722	     -0.21655911	      0.19788093	     -1.27980900	      1.86621190	     -0.01380619	     -0.02753535	      0.00631214
     10.49948567	      2.53893807	     -0.07228229	     -0.25248724	      3.36769047	      1.16707459	      0.72915292	      0.03033357	      0.03136241	      0.25852154	     -0.09941352	      0.66618595	      0.18768858	      0.59836199	     -0.94916306	      1.05912325	      0.04247192	     -0.61106767	     -1.17771233	     -0.16057429	     -0.04771722	     -0.70906428	      1.87787322	     -0.19764119	      0.18756257	     -1.31067313	      1.88463522	     -0.00586379	      0.03178487	      0.02908648
     10.53281867	      2.53192406	     -0.06253501	     -0.25740573	      3.36740695	      1.16626495	      0.72876539	      0.00943032	      0.02805592	      0.26571105	     -0.09645365	      0.68016677	      0.17294342	      0.61554110	     -0.98125158	      1.06678286	      0.03958851	     -0.62261767	     -1.18418139	     -0.17387883	     -0.08021903	     -0.70687879	      1.90668067	     -0.18816977	      0.14868923	     -1.31458760	      1.94311352	      0.02207265	      0.00487100	      0.01997935
     10.56615167	      2.53167825	     -0.04952680	     -0.27064845	      3.36691354	      1.16589186	      0.72935305	     -0.00983233	      0.03042879	      0.29122925	     -0.10201125	      0.71556963	      0.18188944	      0.64835586	     -1.01608907	      1.07100369	      0.05786973	     -0.61456717	     -1.19490511	     -0.16751931	     -0.09627669	     -0.73215152	      1.93671307	     -0.20344462	      0.13052101	     -1.30928445	      1.85516113	      0.01406495	     -0.04376495	      0.00124858
     10.59948467	      2.52621456	     -0.05047297	     -0.26807256	      3.36664587	      1.16488487	      0.72897235	     -0.01023878	      0.03316964	      0.28332668	     -0.09081609	      0.73310125	      0.19261273	      0.66252332	     -1.05470726	      1.06935864	      0.07198054	     -0.62774456	     -1.22360387	     -0.13454152	     -0.09599667	     -0.68871015	      1.93650708	     -0.20876718	      0.11613562	     -1.32487815	      1.85294793	     -0.01099245	      0.02659617	      0.00055201
     10.63281767	      2.52323014	     -0.04905739	     -0.26712429	      3.36637387	      1.16387100	      0.72922261	     -0.01557806	      0.03340449	      0.28006388	     -0.08854086	      0.75281819	      0.20078116	      0.67905144	     -1.09525402	      1.08352110	      0.05947862	     -0.64177747	     -1.24743801	     -0.06356850	     -0.08479017	     -0.64363921	      1.95485409	     -0.21010939	      0.12940665	     -1.35998993	      1.94867114	     -0.01636207	      0.02866032	      0.02493216
     10.66615067	      2.52347348	     -0.04032361	     -0.27444278	      3.36622819	      1.16355508	      0.73048296	     -0.02768134	      0.02920275	      0.28372961	     -0.07636593	      0.77691125	      0.19869055	      0.69866975	     -1.12735089	      1.10441494	      0.03233078	     -0.64457687	     -1.25079274	      0.02468756	     -0.09024423	     -0.64812147	      1.99439652	     -0.24096673	      0.14681255	     -1.40206856	      1.89824701	     -0.00790738	     -0.04440031	      0.02956627
     10.69948367	      2.51355660	     -0.04556876	     -0.28756370	      3.36703846	      1.16394699	      0.73101202	     -0.02186741	      0.02515423	      0.29047403	     -0.05037407	      0.79210639	      0.18173208	      0.68451302	     -1.14063111	      1.11294974	      0.02501301	     -0.65964179	     -1.24672112	      0.07688029	     -0.11924262	     -0.60820648	      2.00508950	     -0.26266003	      0.13158448	     -1.45089999	      1.86029920	     -0.00058921	      0.00551904	      0.00890039
     10.73281667	      2.50248936	     -0.04408927	     -0.30705228	      3.36680408	      1.16465566	      0.73252045	     -0.02580000	      0.02674476	      0.32518996	     -0.05903212	      0.82723687	      0.17352152	      0.68551281	     -1.14683374	      1.09905918	      0.04205922	     -0.65219796	     -1.24553842	      0.08437172	     -0.14647192	     -0.56550195	      2.02286722	     -0.25454749	      0.14322091	     -1.49799694	      1.96540554	      0.01055049	      0.03719077	      0.01221580
     10.76614967	      2.49398762	     -0.03907587	     -0.30309675	      3.36492011	      1.16437222	      0.73391014	     -0.02623201	      0.02863551	      0.31885076	     -0.05653171	      0.84854959	      0.17597532	      0.70162267	     -1.15812630	      1.06162098	      0.05704225	     -0.63792231	     -1.26094187	      0.08224785	     -0.15894262	     -0.60891018	      2.06985927	     -0.24962569	      0.16013150	     -1.54556054	      1.96403051	     -0.00305105	     -0.02788382	      0.03116153
     10.79948267	      2.47592660	     -0.03851281	     -0.29405148	      3.36304768	      1.16401032	      0.73493107	     -0.01883914	      0.02675280	      0.30653497	     -0.05365661	      0.85972760	      0.16371494	      0.70297174	     -1.17140729	      1.04912644	      0.02327758	     -0.64911647	     -1.28117972	      0.06282005	     -0.15564838	     -0.56634079	      2.08947806	     -0.25429461	      0.14975976	     -1.58619241	      1.89925682	     -0.02061092	     -0.01180144	      0.03683128
     10.83281567	      2.46774978	     -0.03533724	     -0.30073627	      3.36162689	      1.16414478	      0.73697139	     -0.01753897	      0.02019614	      0.32880149	     -0.07173690	      0.88367849	      0.15684324	      0.71055638	     -1.17505270	      1.07002717	     -0.02476222	     -0.65368073	     -1.28953121	      0.07729974	     -0.14879562	     -0.51743572	      2.11077853	     -0.24167195	      0.14087581	     -1.53229824	      1.98778762	     -0.00421735	      0.02965510	      0.02172926
     10.86614867	      2.47780886	     -0.03776600	     -0.29263394	      3.36068356	      1.16371421	      0.73879982	     -0.00897398	      0.02687670	      0.31124519	     -0.06264110	      0.87600645	      0.16093443	      0.71700326	     -1.16413084	      1.06469022	     -0.02716165	     -0.63816589	     -1.28786487	      0.14960425	     -0.16810615	     -0.55031625	      2.15641587	     -0.23589620	      0.17853367	     -1.46018922	      2.02892440	      0.01458786	     -0.02599048	      0.00085649
     10.89948167	      2.50099467	     -0.03702536	     -0.28760730	      3.36090846	      1.16372562	      0.74071729	      0.00057271	      0.02363084	      0.29871352	     -0.06386856	      0.85407911	      0.15864031	      0.72239060	     -1.14666684	      1.05373904	      0.00026314	     -0.60108816	     -1.26822621	      0.20105183	     -0.18614655	     -0.49479596	      2.15125627	     -0.26039073	      0.22654543	     -1.39259072	      1.95482051	      0.01396336	     -0.01845144	      0.00781145
     10.93281467	      2.50055545	     -0.04328378	     -0.30167134	      3.36366740	      1.16418331	      0.74276894	      0.00887772	      0.03015211	      0.31140536	     -0.06932796	      0.84719021	      0.12504516	      0.69617907	     -1.13310808	      1.08103779	     -0.00025920	     -0.59820186	     -1.24827870	      0.22268707	     -0.18164432	     -0.47684102	      2.15097926	     -0.28743954	      0.22442404	     -1.31763593	      2.01346092	      0.00522262	      0.04721138	      0.02744359
     10.96614767	      2.52046777	     -0.04083794	     -0.30742654	      3.36638773	      1.16380460	      0.74486558	      0.01044538	      0.02885854	      0.29227984	     -0.04191348	      0.84984673	      0.13352137	      0.70646798	     -1.11784253	      1.11396242	      0.00473405	     -0.57705645	     -1.23996040	      0.20749256	     -0.19107663	     -0.49355927	      2.21203005	     -0.29831697	      0.21587319	     -1.21203270	      2.09259809	     -0.00554054	     -0.01887538	      0.02829541
     10.99948067	      2.54416992	     -0.04218394	     -0.30063461	      3.36836551	      1.16348744	      0.74512403	      0.01547291	      0.03360701	      0.27728720	     -0.04379402	      0.82902936	      0.15631523	      0.71469554	     -1.08390592	      1.13750509	      0.01529179	     -0.56197024	     -1.24142744	      0.15964742	     -0.15858768	     -0.46768933	      2.20667646	     -0.29053793	      0.25896829	     -1.11579478	      2.01778612	     -0.01286566	     -0.04318866	      0.02521932
     11.03281367	      2.55789367	     -0.05105180	     -0.28490419	      3.36992230	      1.16306306	      0.74398941	      0.02447058	      0.03611295	      0.25315496	     -0.04575408	      0.77006288	      0.15066503	      0.69478538	     -1.04308431	      1.15217590	      0.02406918	     -0.56633269	     -1.24437580	      0.13620211	     -0.09619127	     -0.48083650	      2.17117980	     -0.25357190	      0.29179051	     -1.04164446	      2.01728851	      0.00357649	      0.05125099	      0.01341576
     11.06614667	      2.59144047	     -0.03900837	     -0.28271608	      3.37062384	      1.16256617	      0.74454520	      0.00631872	      0.03747207	      0.24116413	     -0.03620149	      0.73035742	      0.15680128	      0.71289602	     -1.01558520	      1.17259216	      0.03716064	     -0.53104836	     -1.22481338	      0.13805631	     -0.09790017	     -0.45133282	      2.22902475	     -0.20423159	      0.32229522	     -0.91912142	      2.09611969	      0.03260480	     -0.00270868	     -0.00183941
     11.09947967	      2.61951140	     -0.03430038	     -0.29284727	      3.37218332	      1.16283538	      0.74378179	     -0.00273159	      0.03969214	      0.25837371	     -0.04472526	      0.68926172	      0.15045882	      0.70808618	     -0.99236844	      1.20580509	      0.04667556	     -0.51248595	     -1.19504503	      0.17227355	     -0.09157910	     -0.46866405	      2.21369152	     -0.19712334	      0.33721394	     -0.79132523	      2.05912785	      0.02191700	     -0.04544637	      0.00035486
     11.13281267	      2.63634937	     -0.04536688	     -0.28356464	      3.37394740	      1.16260066	      0.74028773	      0.00723071	      0.04082748	      0.23504066	     -0.02940573	      0.61545776	      0.13495111	      0.67153102	     -0.96300901	      1.22259320	      0.06165504	     -0.52448323	     -1.18343712	      0.19855408	     -0.06679514	     -0.44895156	      2.12957737	     -0.22093242	      0.33484419	     -0.68643824	      2.00767388	     -0.01590464	      0.03991095	      0.01568537
     11.16614567	      2.67084286	     -0.04370883	     -0.27793854	      3.37487434	      1.16178301	      0.73749407	     -0.00028656	      0.04253255	      0.22062613	     -0.02233134	      0.57154435	      0.17555124	      0.67304073	     -0.92212060	      1.24168224	      0.08682028	     -0.50655700	     -1.18208658	      0.19910063	     -0.05511167	     -0.40316561	      2.15334125	     -0.21510636	      0.38480914	     -0.57496999	      2.04925754	     -0.02631985	      0.00698168	      0.03609298
     11.19947867	      2.69461249	     -0.03651839	     -0.27958648	      3.37616028	      1.16123966	      0.73513835	     -0.02213291	      0.04583984	      0.22592516	     -0.02348789	      0.52713392	      0.18742234	      0.66719794	     -0.88346141	      1.26947598	      0.09320540	     -0.49385060	     -1.18418263	      0.18671202	      0.00609086	     -0.47369562	      2.14346018	     -0.18069356	      0.45951328	     -0.47840039	      2.06838878	      0.00103298	     -0.04183859	      0.02504118
     11.23281167	      2.71526868	     -0.04532810	     -0.27074705	      3.37828895	      1.16079931	      0.73125729	     -0.02096562	      0.04505307	      0.19606967	      0.01722546	      0.43372229	      0.14931138	      0.61571668	     -0.84774638	      1.28953483	      0.10693558	     -0.49617688	     -1.18756481	      0.14676151	      0.07986083	     -0.42643920	      2.04797332	     -0.12363876	      0.50139923	     -0.39545672	      1.99647750	      0.01847079	      0.02505614	     -0.01959436
     11.26614467	      2.74836262	     -0.04963307	     -0.29157103	      3.38108212	      1.16097635	      0.72958108	     -0.01840483	      0.04504156	      0.21190850	      0.03996373	      0.39686130	      0.14908226	      0.58546837	     -0.81908816	      1.33566348	      0.12731238	     -0.47057909	     -1.17599003	      0.14066098	      0.13641099	     -0.37778414	      2.03566818	     -0.06543729	      0.52349537	     -0.29412525	      1.96911613	      0.00572032	      0.01838031	     -0.02060804
     11.29947767	      2.77788716	     -0.04321345	     -0.31121221	      3.38261680	      1.16110645	      0.72964850	     -0.02669778	      0.05033460	      0.22269065	      0.06266106	      0.37248325	      0.16249010	      0.57639746	     -0.79119606	      1.37421321	      0.13554829	     -0.43142673	     -1.16457365	      0.19452482	      0.19790297	     -0.44760545	      2.02403928	     -0.05089203	      0.53396970	     -0.17396935	      2.01304439	     -0.02113472	     -0.04048792	      0.02546010
     11.33281067	      2.81938067	     -0.04250405	     -0.30045031	      3.38150544	      1.16023000	      0.72752642	     -0.02463042	      0.05358501	      0.19349127	      0.09439076	      0.27165795	      0.14629266	      0.53957372	     -0.74744054	      1.38639069	      0.14589091	     -0.38713412	     -1.17457162	      0.24737185	      0.24891941	     -0.37878393	      1.90406015	     -0.05546625	      0.57793233	     -0.04038267	      1.95056794	     -0.03278391	     -0.00215867	      0.05477336
     11.36614367	      2.86806084	     -0.04151739	     -0.31046960	      3.38002188	      1.15931161	      0.72536614	     -0.02570125	      0.05421558	      0.21919935	      0.09467954	      0.19330464	      0.12500133	      0.49755346	     -0.73077510	      1.42620642	      0.13723482	     -0.33786074	     -1.19582466	      0.30265030	      0.28432595	     -0.31413070	      1.83192158	     -0.03078817	      0.64257118	      0.09530058	      1.88951415	     -0.00908376	      0.03562903	      0.03591115
     11.39947667	      2.90823245	     -0.04362998	     -0.32580828	      3.37844840	      1.15836526	      0.72371713	     -0.02229023	      0.05626086	      0.24639492	      0.10901973	      0.15162451	      0.12638464	      0.46299102	     -0.74407366	      1.46774494	      0.11609901	     -0.29871329	     -1.22329324	      0.36115272	      0.32408105	     -0.37894951	      1.83953665	      0.02804672	      0.67101313	      0.21643545	      1.95576728	      0.01934367	     -0.01449031	     -0.00993272
     11.43280967	      2.94513292	     -0.04580078	     -0.31897848	      3.37507537	      1.15669754	      0.72187207	     -0.01470872	      0.05965090	      0.25218592	      0.10782181	      0.08500483	      0.13750595	      0.42943176	     -0.73498715	      1.47442680	      0.10774083	     -0.25942052	     -1.25141577	      0.37015257	      0.40642101	     -0.32913195	      1.73608382	      0.09131510	      0.71760080	      0.33605967	      1.91646186	      0.01856924	     -0.02600815	     -0.01328899
     11.46614267	      2.97593250	     -0.04427743	     -0.30686905	      3.37148591	      1.15502609	      0.72094612	     -0.00888869	      0.06376379	      0.24303071	      0.11426865	      0.00575756	      0.12278783	      0.39585809	     -0.71186504	      1.46569729	      0.10951561	     -0.21783265	     -1.27122657	      0.38772591	      0.49051671	     -0.24647178	      1.64640473	      0.11080713	      0.75698072	      0.44499396	      1.83869831	     -0.00972473	      0.03268572	      0.01961101
     11.49947567	      3.00399507	     -0.03430147	     -0.33258714	      3.37036438	      1.15482628	      0.72210214	     -0.01699089	      0.06595321	      0.27883302	      0.13004020	     -0.01852553	      0.09861867	      0.37464820	     -0.71248308	      1.49341090	      0.10361165	     -0.17025692	     -1.27932806	      0.49303103	      0.53365942	     -0.27630130	      1.67884890	      0.10033208	      0.75709658	      0.54075617	      1.88299025	     -0.02720625	      0.00760278	      0.03551518
     11.53280867	      3.03826072	     -0.02605246	     -0.36850959	      3.36966853	      1.15465093	      0.72257606	     -0.02936457	      0.06414695	      0.33877326	      0.13665130	     -0.03379724	      0.07332950	      0.34528548	     -0.71088876	      1.54167548	      0.09355638	     -0.12458398	     -1.31074273	      0.60938685	      0.57005705	     -0.24142482	      1.57717091	      0.13990907	      0.76893912	      0.65549561	      1.86585454	     -0.00448418	     -0.04155884	      0.02120303
     11.56614167	      3.06776694	     -0.03399566	     -0.36712508	      3.36733724	      1.15251624	      0.72007589	     -0.02318132	      0.06655870	      0.32340701	      0.18428075	     -0.09155119	      0.04025883	      0.29600464	     -0.69570139	      1.56606412	      0.08571317	     -0.10565264	     -1.38754252	      0.64774713	      0.59156839	     -0.13402748	      1.45077606	      0.19825399	      0.78945658	      0.77563580	      1.81230036	      0.02300756	      0.01948810	      0.00473106
     11.59947467	      3.09044778	     -0.03272933	     -0.38754962	      3.36566736	      1.15096342	      0.71849774	     -0.02713640	      0.06624982	      0.36747108	      0.16908330	     -0.10112663	      0.05855089	      0.27334768	     -0.70466643	      1.60765295	      0.06437830	     -0.09130711	     -1.44802094	      0.70711149	      0.61536186	     -0.12767362	      1.51271363	      0.20656671	      0.85238201	      0.88784632	      1.85648623	      0.01806732	      0.03603486	      0.03782963
     11.63280767	      3.09822678	     -0.03461496	     -0.40326196	      3.36414694	      1.14924068	      0.71748021	     -0.02252237	      0.07019325	      0.41791361	      0.13526419	     -0.11043461	      0.05408330	      0.25617982	     -0.73028006	      1.63997859	      0.05315645	     -0.08858731	     -1.48521947	      0.77240931	      0.70008866	     -0.15946397	      1.45190476	      0.18500290	      0.90020586	      0.84215385	      1.88366117	     -0.01531007	     -0.03255197	      0.05366150
     11.66614067	      3.13103835	     -0.02359687	     -0.37879408	      3.36055365	      1.14521057	      0.71697606	     -0.03313583	      0.06855174	      0.38200514	      0.15902848	     -0.19243573	      0.04102070	      0.22967601	     -0.72205815	      1.63395804	      0.05471205	     -0.04997593	     -1.49967613	      0.84660505	      0.71904304	     -0.04478978	      1.38176005	      0.26755479	      0.90694209	      0.83080065	      1.79784346	     -0.02577823	     -0.03619041	      0.02138959
     11.69947367	      3.14401320	     -0.02462287	     -0.40406139	      3.36005210	      1.14426282	      0.71633453	     -0.03337367	      0.06894953	      0.44560517	      0.12182364	     -0.19535758	     -0.00318052	      0.20268207	     -0.75637537	      1.67898025	      0.05745857	     -0.03587646	     -1.50164918	      0.93841161	      0.74019394	      0.00936768	      1.37412419	      0.25716619	      0.90000979	      0.74748542	      1.88651061	     -0.01032042	      0.06664410	      0.00156422
     11.73280667	      3.15975459	     -0.02316295	     -0.42707456	      3.35887828	      1.14321365	      0.71569198	     -0.03877201	      0.06955912	      0.51253286	      0.07311276	     -0.19612005	      0.00890454	      0.18785070	     -0.77287431	      1.73108276	      0.04125154	     -0.02361940	     -1.53020178	      1.02507173	      0.73932859	     -0.02333960	      1.38901350	      0.23342093	      0.91293468	      0.66686484	      1.92299883	      0.01852234	     -0.00360376	      0.00505738
     11.76613967	      3.17929997	     -0.03141819	     -0.41088706	      3.35639612	      1.13899847	      0.71458519	     -0.02410629	      0.07317998	      0.50445333	      0.05445090	     -0.24314872	      0.03340112	      0.16667885	     -0.76990016	      1.76209402	      0.02064102	     -0.01512873	     -1.60307778	      1.08042877	      0.75790235	      0.02063139	      1.30654264	      0.26080540	      0.93764378	      0.61250130	      1.84586950	      0.02420270	     -0.06340681	      0.03173883
     11.79947267	      3.17679156	     -0.01917908	     -0.41762698	      3.35730360	      1.13674614	      0.71665702	     -0.03548105	      0.07182835	      0.51805394	      0.03683704	     -0.24085346	      0.02155345	      0.18098538	     -0.82010765	      1.80558242	     -0.02142081	     -0.01111547	     -1.64832087	      1.12544640	      0.77127326	      0.08525023	      1.31536190	      0.24857981	      0.95171101	      0.52139405	      1.92149581	      0.00478336	      0.05122025	      0.05432828
     11.83280567	      3.18619124	     -0.01388545	     -0.43882886	      3.35917264	      1.13600069	      0.71781082	     -0.03598251	      0.06791784	      0.55483509	      0.01682450	     -0.23200393	     -0.02645955	      0.17079140	     -0.83378999	      1.85828806	     -0.02647384	      0.01135222	     -1.65768130	      1.19133018	      0.76584003	      0.08596533	      1.35634480	      0.27038127	      0.96192727	      0.43951876	      1.98508847	     -0.01881234	      0.03263101	      0.03024760
     11.86613867	      3.19129602	     -0.01183904	     -0.45445203	      3.36043653	      1.13575932	      0.71871187	     -0.03585946	      0.06769233	      0.59939924	     -0.02173345	     -0.22996266	     -0.04989801	      0.16685661	     -0.80266366	      1.89788323	     -0.00823121	      0.03517265	     -1.64935221	      1.22741934	      0.79833373	      0.09765590	      1.26295074	      0.28015912	      0.99596436	      0.36343298	      1.93054566	     -0.02079089	     -0.07013839	     -0.00808175
     11.89947167	      3.17948614	     -0.00941969	     -0.44873903	      3.36164460	      1.13488853	      0.72037678	     -0.03664988	      0.07161577	      0.59009836	     -0.03497622	     -0.22886980	     -0.02485406	      0.18931676	     -0.79198336	      1.90808005	     -0.00335862	      0.03843918	     -1.64230443	      1.24766003	      0.80921133	      0.12666670	      1.32103416	      0.22659397	      1.00951109	      0.24590238	      1.98633200	     -0.00097346	      0.01577125	      0.00378929
     11.93280467	      3.17068040	     -0.00989972	     -0.44367074	      3.36308739	      1.13482390	      0.72091310	     -0.03568575	      0.07150770	      0.59240061	     -0.07277083	     -0.21157341	     -0.01191202	      0.20050907	     -0.81903634	      1.90860270	     -0.01881449	      0.02937110	     -1.63554384	      1.27062576	      0.82582711	      0.15154311	      1.35026074	      0.26338616	      1.02020729	      0.16094464	      2.04607102	      0.02460360	      0.06501934	      0.04619004
     11.96613767	      3.16845498	     -0.01321722	     -0.44240146	      3.36377672	      1.13599975	      0.71933750	     -0.03281461	      0.06795391	      0.61331872	     -0.11649528	     -0.19621064	     -0.05054860	      0.18439083	     -0.84166644	      1.90366429	     -0.03779251	      0.01496264	     -1.63486805	      1.26861125	      0.85532381	      0.11634190	      1.26678710	      0.27942596	      1.02326844	      0.06695658	      2.00572552	      0.03371608	     -0.05285089	      0.03810045
     11.99947067	      3.16656782	     -0.01338355	     -0.44180334	      3.36363695	      1.13809461	      0.71783531	     -0.03321444	      0.06589373	      0.63076584	     -0.15038271	     -0.18305847	     -0.07453285	      0.17070983	     -0.83093918	      1.88989597	     -0.03904885	      0.00680334	     -1.63514625	      1.25120461	      0.83126270	      0.11188270	      1.35140291	      0.21498630	      1.00129859	     -0.06188356	      2.02803143	      0.00061452	     -0.03614488	      0.00679362
     12.03280367	      3.15991719	     -0.01196215	     -0.44427275	      3.36376210	      1.14112056	      0.71709130	     -0.04019383	      0.06758051	      0.66331517	     -0.20759574	     -0.15787834	     -0.04942831	      0.17285874	     -0.80506331	      1.86927626	     -0.01413497	      0.00443006	     -1.62113564	      1.23381863	      0.82395696	      0.16871894	      1.35092700	      0.24075244	      0.99293606	     -0.15174163	      2.09406604	     -0.02578183	      0.07348600	      0.00178931
     12.06613667	      3.15729675	     -0.01903674	     -0.43494009	      3.36483924	      1.14326072	      0.71405126	     -0.03936045	      0.06831331	      0.64754160	     -0.21049641	     -0.13775029	     -0.03497382	      0.15761433	     -0.79713076	      1.83493738	      0.02424470	     -0.00339623	     -1.58861386	      1.19114660	      0.82027900	      0.09713892	      1.28754968	      0.26185345	      0.98485532	     -0.25232649	      2.08172336	     -0.01999285	     -0.00455441	     -0.01094059
     12.09946967	      3.14661673	     -0.02859001	     -0.43344117	      3.36758890	      1.14614980	      0.70990601	     -0.03643402	      0.06361795	      0.63663278	     -0.21873715	     -0.10018688	     -0.06406125	      0.13502832	     -0.81429182	      1.80071065	      0.03999506	     -0.03405757	     -1.53217043	      1.14152587	      0.81269260	      0.05432350	      1.36729990	      0.19601047	      1.00037310	     -0.40285503	      2.06244358	      0.00800602	     -0.06130503	      0.02263390
     12.13280267	      3.11902178	     -0.03613028	     -0.43810943	      3.37045448	      1.14970260	      0.70788382	     -0.03682828	      0.06282268	      0.64782652	     -0.24889602	     -0.05648965	     -0.07975469	      0.13502812	     -0.80559821	      1.76796425	      0.03229823	     -0.08118189	     -1.47356601	      1.08046694	      0.84700307	      0.09825295	      1.38802651	      0.19723959	      1.02539963	     -0.54178036	      2.11558496	      0.02259493	      0.04944437	      0.05798455
     12.16613567	      3.10655559	     -0.03720298	     -0.42786261	      3.37136381	      1.15153563	      0.70769089	     -0.03710857	      0.06458858	      0.60889945	     -0.20558286	     -0.04978575	     -0.03388982	      0.14946828	     -0.74030028	      1.72488253	      0.03860377	     -0.09885101	     -1.43035570	      1.00886996	      0.83844454	      0.02478087	      1.37707924	      0.25096721	      0.99505944	     -0.65295428	      2.11723381	      0.00863655	      0.02389464	     -0.00033660
     12.19946867	      3.08958822	     -0.03811112	     -0.43998138	      3.37278897	      1.15527346	      0.70791564	     -0.03528975	      0.06347046	      0.62386580	     -0.20203304	     -0.01463422	     -0.03852460	      0.15902588	     -0.71028596	      1.69894754	      0.07246619	     -0.10870670	     -1.38740923	      0.93865319	      0.82765189	     -0.02533538	      1.40255114	      0.18388445	      0.96224940	     -0.82245378	      2.07551082	     -0.02667288	     -0.05686093	     -0.03268642
     12.23280167	      3.06396788	     -0.03969564	     -0.45512220	      3.37403008	      1.15937830	      0.70842458	     -0.03665803	      0.05880425	      0.66208224	     -0.24399364	      0.03050118	     -0.09485900	      0.16558191	     -0.73410091	      1.67207681	      0.11381435	     -0.12345124	     -1.34538705	      0.85113270	      0.81890126	     -0.00575044	      1.45837678	      0.14531689	      0.95499992	     -0.97484808	      2.12170920	     -0.02210118	      0.01618138	      0.02391645
     12.26613467	      3.05379960	     -0.04177054	     -0.42371786	      3.37224938	      1.15957830	      0.70870269	     -0.03408216	      0.05854349	      0.59225003	     -0.19904847	      0.01139908	     -0.07084893	      0.18038971	     -0.72681505	      1.60686724	      0.14128571	     -0.13188930	     -1.31032819	      0.75549681	      0.75410826	     -0.08835948	      1.47150763	      0.19491988	      0.91801051	     -1.07820706	      2.13549325	      0.00467943	      0.03678303	      0.04149195
     12.29946767	      3.03925683	     -0.04567824	     -0.40536846	      3.37015162	      1.16136679	      0.70877249	     -0.02798161	      0.06129543	      0.56533890	     -0.18506550	      0.00653101	     -0.00961939	      0.20354624	     -0.69545125	      1.54784603	      0.13248541	     -0.15928216	     -1.24236880	      0.66182800	      0.70903724	     -0.16381379	      1.43092670	      0.17535664	      0.89317636	     -1.22499445	      2.06573069	      0.01715758	     -0.03557334	      0.02713067
     12.33280067	      3.01114671	     -0.05809096	     -0.42227599	      3.36969852	      1.16560137	      0.70802237	     -0.01108159	      0.05828355	      0.61799657	     -0.22850808	      0.04164334	     -0.02497649	      0.20985581	     -0.68216402	      1.51875149	      0.12076221	     -0.20794333	     -1.15318277	      0.55874415	      0.67966707	     -0.17460261	      1.52924456	      0.09462168	      0.87655875	     -1.42255044	      2.10321733	      0.00484800	      0.00015052	      0.02089726
     12.36613367	      2.97871782	     -0.06722296	     -0.40566713	      3.36831495	      1.16670615	      0.70722895	      0.00269274	      0.05561673	      0.57696280	     -0.18879381	      0.03771107	     -0.05076126	      0.22127219	     -0.67467875	      1.46064215	      0.15506724	     -0.24552974	     -1.10753386	      0.38787233	      0.62415998	     -0.21952805	      1.59602175	      0.06321796	      0.81707820	     -1.59651683	      2.15498561	     -0.00909889	      0.03796456	     -0.01116209
     12.39946667	      2.96307952	     -0.05932714	     -0.37649861	      3.36598084	      1.16662297	      0.70795889	     -0.00634325	      0.05422876	      0.52432961	     -0.16267407	      0.02704132	      0.02446416	      0.26159037	     -0.65450649	      1.39253372	      0.21872853	     -0.24551184	     -1.09157555	      0.22737142	      0.58121554	     -0.27454811	      1.53267024	      0.13871534	      0.77204874	     -1.48801260	      2.07857672	     -0.00724690	     -0.03636518	     -0.00264578
     12.43279967	      2.92963745	     -0.06187044	     -0.38245599	      3.36704409	      1.16824777	      0.70836438	     -0.00785883	      0.05517018	      0.53728882	     -0.18190198	      0.07383200	      0.05075519	      0.29026881	     -0.66511251	      1.36759070	      0.23699899	     -0.28016999	     -1.07250793	      0.14256704	      0.55854030	     -0.38721086	      1.59935695	      0.12527901	      0.75597126	     -1.46112092	      2.05147859	      0.00416846	     -0.00272495	      0.05195698
     12.46613267	      2.90126232	     -0.08091322	     -0.38180183	      3.36981691	      1.16887027	      0.70620163	      0.01302993	      0.05057889	      0.49620570	     -0.12561385	      0.09601531	      0.02201629	      0.28060420	     -0.65137125	      1.35203819	      0.22036957	     -0.33937085	     -1.03811399	      0.09647049	      0.48553384	     -0.40082189	      1.73787414	      0.03383881	      0.69399100	     -1.49749140	      2.11901012	      0.01111794	      0.04605854	      0.04416072
     12.49946567	      2.87905927	     -0.09393752	     -0.37602770	      3.37207747	      1.16980445	      0.70495244	      0.02896315	      0.04976243	      0.46269006	     -0.08514461	      0.12043723	      0.06560777	      0.28671490	     -0.60560708	      1.32156574	      0.21947921	     -0.38100585	     -0.98208639	      0.04748869	      0.45362999	     -0.36932886	      1.65164607	     -0.05163624	      0.65764538	     -1.53134963	      2.08976424	      0.00149671	     -0.03188925	      0.00250604
     12.53279867	      2.85517896	     -0.08768231	     -0.37387206	      3.37366932	      1.17067391	      0.70722776	      0.02115636	      0.05151623	      0.44917521	     -0.07764588	      0.17617087	      0.14468832	      0.32889144	     -0.60319602	      1.27608748	      0.25906414	     -0.38817566	     -0.94368712	      0.00955322	      0.42629938	     -0.46599361	      1.66839426	     -0.06895139	      0.65267987	     -1.52201681	      2.04123504	     -0.01101885	     -0.03528242	     -0.00081716
     12.56613167	      2.83085957	     -0.08594485	     -0.35625864	      3.37437874	      1.17032749	      0.70907113	      0.02121208	      0.04831073	      0.39281031	     -0.04155656	      0.19660222	      0.12333004	      0.34689446	     -0.63564291	      1.22813106	      0.29968712	     -0.39699067	     -0.96147447	     -0.06724966	      0.34222896	     -0.55160614	      1.82839200	     -0.02700281	      0.60552568	     -1.46564275	      2.08221600	     -0.01108337	      0.05765320	      0.02399964
     12.59946467	      2.80484633	     -0.08339550	     -0.35355556	      3.37411457	      1.17135662	      0.71013955	      0.02041015	      0.04201362	      0.39858126	     -0.06546706	      0.22611265	      0.10680953	      0.36175506	     -0.64098921	      1.21452678	      0.27449338	     -0.41577236	     -0.98470029	     -0.20224285	      0.27346827	     -0.51045779	      1.77223145	     -0.01386310	      0.54774835	     -1.40004076	      2.05287807	     -0.00340269	      0.00657997	      0.04771918
     12.63279767	      2.77377386	     -0.09179231	     -0.33962593	      3.37310740	      1.17203421	      0.71072314	      0.03602562	      0.04220700	      0.38092861	     -0.06974994	      0.27398828	      0.18455974	      0.38581183	     -0.62275945	      1.18941550	      0.23543187	     -0.45075091	     -0.99489010	     -0.25743120	      0.21255444	     -0.56335078	      1.74533704	     -0.04595410	      0.45678447	     -1.33874208	      1.98961506	     -0.00257536	     -0.06009598	      0.03159530
     12.66613067	      2.73501157	     -0.08595049	     -0.30974268	      3.37143162	      1.17154359	      0.71328366	      0.02775114	      0.04542379	      0.32673162	     -0.05434233	      0.32514798	      0.24407874	      0.43255825	     -0.64683701	      1.12147251	      0.22749074	     -0.46604089	     -0.98633280	     -0.22622276	      0.14816083	     -0.66704981	      1.88833787	     -0.09775341	      0.38760387	     -1.28842054	      2.02819910	      0.01330695	      0.02491648	      0.00792741
     12.69946367	      2.71686530	     -0.08416126	     -0.29224311	      3.37052462	      1.17184862	      0.71466728	      0.02899063	      0.04134483	      0.32984411	     -0.11083946	      0.34119266	      0.22003676	      0.43940407	     -0.67866047	      1.06126891	      0.26257853	     -0.46214900	     -0.97989163	     -0.21704024	      0.12647797	     -0.58026006	      1.87085000	     -0.14792969	      0.40539224	     -1.26399299	      2.02667838	      0.01124392	      0.04008689	      0.01477877
     12.73279667	      2.70121219	     -0.08434807	     -0.27717533	      3.37156552	      1.17170759	      0.71710130	      0.03775777	      0.03601125	      0.29830207	     -0.10795820	      0.36945559	      0.20522693	      0.44625248	     -0.71619111	      1.04624602	      0.25626462	     -0.46053795	     -1.01248666	     -0.20808600	      0.09810308	     -0.58293042	      1.79299137	     -0.18052041	      0.38521581	     -1.23695375	      1.96908677	     -0.01343303	     -0.04834383	      0.00104747
     12.76612967	      2.67378934	     -0.07546242	     -0.28354034	      3.37429910	      1.17137811	      0.72277708	      0.03000976	      0.03785703	      0.25866552	     -0.04980520	      0.46950447	      0.25506681	      0.49100127	     -0.74564137	      1.08439046	      0.19402653	     -0.46187257	     -1.06260712	     -0.19529521	      0.01714581	     -0.70395057	      1.90196986	     -0.17825721	      0.30239442	     -1.18465433	      1.98057378	     -0.01851615	     -0.01216516	     -0.01334119
     12.79946267	      2.66094761	     -0.08213279	     -0.30442123	      3.37718863	      1.17235811	      0.72519132	      0.03919287	      0.03876597	      0.28758274	     -0.07451983	      0.53801546	      0.28935241	      0.49467515	     -0.72595045	      1.11428184	      0.18558417	     -0.46865168	     -1.08625634	     -0.25423225	     -0.03640393	     -0.64220796	      1.92794516	     -0.15020104	      0.27710980	     -1.13408672	      1.96691570	     -0.00415289	      0.05088908	      0.03036901
     12.83279567	      2.64285660	     -0.07665478	     -0.28251233	      3.37785902	      1.17217334	      0.72585267	      0.02906436	      0.03201247	      0.25229227	     -0.08186929	      0.52772938	      0.23372315	      0.48458797	     -0.75076061	      1.06073815	      0.21782319	     -0.46644989	     -1.08395782	     -0.31451778	     -0.02775209	     -0.63933152	      1.82733967	     -0.14476579	      0.26397844	     -1.09316849	      1.91486456	      0.02838776	     -0.01085949	      0.05981931
     12.86612867	      2.61822813	     -0.07818060	     -0.26784761	      3.37853712	      1.17116848	      0.72694187	      0.02838159	      0.03161438	      0.22061965	     -0.06700448	      0.56940939	      0.22769536	      0.49420801	     -0.83788165	      1.02340936	      0.23389551	     -0.48227934	     -1.09319287	     -0.29683552	     -0.02831281	     -0.74130234	      1.91429711	     -0.14871190	      0.21537457	     -1.03766546	      1.91954927	      0.02662118	     -0.04118098	      0.02172593
     12.89946167	      2.60267275	     -0.07860195	     -0.29095615	      3.37862304	      1.17100731	      0.72856542	      0.03030899	      0.03379509	      0.28256789	     -0.10984385	      0.67704323	      0.29750400	      0.53879502	     -0.90997124	      1.06045091	      0.19623688	     -0.50321182	     -1.12053832	     -0.27776585	     -0.05404239	     -0.64208552	      1.98038102	     -0.16583635	      0.18680477	     -0.96803876	      1.92082963	     -0.01086428	      0.02983779	     -0.02765844
     12.93279467	      2.58136079	     -0.07945489	     -0.25891883	      3.37584870	      1.16976797	      0.72726344	      0.03092154	      0.03279478	      0.24062487	     -0.10556052	      0.66084745	      0.29003179	      0.54682737	     -0.93141487	      1.04812129	      0.14020152	     -0.54265105	     -1.16944472	     -0.22630071	     -0.05160452	     -0.65455937	      1.84430085	     -0.19574467	      0.16177180	     -0.91294573	      1.89116042	     -0.03382376	      0.02992822	     -0.02618178
     12.96612767	      2.58378427	     -0.06496093	     -0.23833589	      3.37220870	      1.16850687	      0.72758175	      0.01285147	      0.02798555	      0.21555559	     -0.11320777	      0.62657742	      0.25533839	      0.56846701	     -0.93992530	      1.02983163	      0.13226509	     -0.53796852	     -1.20721389	     -0.16012181	     -0.08378536	     -0.71027807	      1.87597100	     -0.20829189	      0.17701169	     -0.85280545	      1.87881977	     -0.00756276	     -0.06263802	      0.03095947
     12.99946067	      2.58930808	     -0.05194293	     -0.28179201	      3.37186971	      1.16853961	      0.73059468	     -0.00236842	      0.02391934	      0.29741079	     -0.14839496	      0.68338502	      0.23250508	      0.60297555	     -0.98623336	      1.06731411	      0.15227890	     -0.52207015	     -1.21635874	     -0.15214692	     -0.16367764	     -0.63201869	      1.97125303	     -0.19666495	      0.17511033	     -0.79302295	      1.89624562	      0.01889487	      0.00447915	      0.05231381
     13.03279367	      2.56412735	     -0.05766959	     -0.29403530	      3.37287567	      1.16773011	      0.73175899	      0.00295532	      0.03396003	      0.29306390	     -0.09947176	      0.71914687	      0.19030258	      0.60826016	     -1.06224516	      1.06891625	      0.15506529	     -0.55821496	     -1.21529596	     -0.16751126	     -0.18184639	     -0.68998763	      1.85020351	     -0.17860542	      0.11586650	     -0.75032412	      1.87253850	      0.01216712	      0.07662857	      0.00074559
     13.06612667	      2.57150821	     -0.06084206	     -0.29022872	      3.37212232	      1.16620874	      0.73194453	      0.01739683	      0.03101368	      0.28862527	     -0.09470033	      0.74290807	      0.21216656	      0.64906215	     -1.11337981	      1.06497156	      0.16665177	     -0.57392967	     -1.21135527	     -0.19233356	     -0.13916638	     -0.71633897	      1.82891232	     -0.15191830	      0.12603274	     -0.70952269	      1.82246900	     -0.01519712	     -0.05982783	     -0.00417530
     13.09945967	      2.55942087	     -0.05597126	     -0.28908012	      3.37032486	      1.16438356	      0.73296313	      0.01372692	      0.02945062	      0.30918783	     -0.13039756	      0.75477364	      0.19082771	      0.68271694	     -1.14199791	      1.07931762	      0.12829846	     -0.60453683	     -1.22335649	     -0.21842713	     -0.07331039	     -0.65543788	      1.95907064	     -0.14513740	      0.14170173	     -0.67609526	      1.88661757	     -0.01166303	     -0.03406357	      0.03907258
     13.13279267	      2.52429718	     -0.04042149	     -0.27465450	      3.36797980	      1.16234491	      0.73501515	     -0.00970525	      0.03285903	      0.27840404	     -0.09933696	      0.74059981	      0.11878366	      0.70637293	     -1.16066073	      1.07470312	      0.07331255	     -0.64026621	     -1.25212028	     -0.21761155	     -0.02215588	     -0.67637230	      1.91016706	     -0.17985559	      0.11627089	     -0.63293740	      1.88836145	      0.00740546	      0.08845544	      0.02519472
     13.16612567	      2.54067056	     -0.02539585	     -0.30034210	      3.36677332	      1.16214892	      0.73814754	     -0.02160996	      0.03330018	      0.31434516	     -0.08522122	      0.77621847	      0.12418134	      0.76169098	     -1.16382908	      1.08965671	      0.10686490	     -0.61276868	     -1.27285044	     -0.17788048	     -0.05245261	     -0.68090246	      1.84628071	     -0.19877864	      0.14083134	     -0.55168431	      1.79005981	      0.01384221	     -0.04826687	     -0.01464311
     13.19945867	      2.54382178	     -0.04231312	     -0.34254974	      3.36824880	      1.16268173	      0.73909764	      0.00191312	      0.03720558	      0.37446467	     -0.08489008	      0.80582185	      0.10256075	      0.75000696	     -1.19183824	      1.11801716	      0.15288146	     -0.62843217	     -1.28054442	     -0.10806840	     -0.11755929	     -0.69911291	      1.89300797	     -0.17770030	      0.12627182	     -0.50524330	      1.89513933	      0.00440692	     -0.04865491	     -0.00423035
     13.23279167	      2.52548950	     -0.03833914	     -0.34259647	      3.36758977	      1.16190432	      0.73929870	     -0.00618310	      0.03640653	      0.37179343	     -0.08124487	      0.78831098	      0.02832956	      0.74296088	     -1.26176243	      1.10663110	      0.12877389	     -0.65410842	     -1.26204251	     -0.08503030	     -0.14497809	     -0.67675179	      1.87082403	     -0.17461524	      0.13566187	     -0.48587616	      1.91704672	     -0.00221486	      0.08813478	      0.05125580
     13.26612467	      2.52633647	     -0.01242866	     -0.32010048	      3.36442100	      1.16067861	      0.73927381	     -0.03745905	      0.02918248	      0.35092023	     -0.09162846	      0.77400462	      0.01168240	      0.78804661	     -1.31486084	      1.08269919	      0.07991692	     -0.64855392	     -1.23674431	     -0.09455620	     -0.12863326	     -0.67301773	      1.83682111	     -0.17880321	      0.19599133	     -0.45640908	      1.78101168	      0.00088379	     -0.01370431	      0.07626689
     13.29945767	      2.50532017	     -0.04175984	     -0.31568280	      3.36455495	      1.16014243	      0.73625459	     -0.00197409	      0.03161244	      0.35286503	     -0.08943837	      0.79731608	      0.03712212	      0.75767344	     -1.31539288	      1.09349824	      0.05166572	     -0.71580560	     -1.25264664	     -0.08746027	     -0.08690171	     -0.74170972	      1.88959611	     -0.15151234	      0.14810549	     -0.44158278	      1.89898088	     -0.00993457	     -0.06009801	      0.02442319
     13.33279067	      2.48536126	     -0.03211331	     -0.32461320	      3.36328602	      1.16073573	      0.73724609	     -0.01989850	      0.03474452	      0.38633395	     -0.11047693	      0.84696811	      0.05578428	      0.77394759	     -1.29364137	      1.08538889	      0.03781231	     -0.71591966	     -1.27517645	     -0.14314346	     -0.06393711	     -0.65331153	      1.89418600	     -0.15453335	      0.13017912	     -0.39493855	      1.93538876	      0.00100148	      0.03564190	     -0.03181004
     13.36612367	      2.48304017	     -0.01810927	     -0.30905144	      3.36222920	      1.16073830	      0.73875646	     -0.03782844	      0.03909317	      0.36433003	     -0.11411234	      0.83155572	      0.04242464	      0.77982368	     -1.28243600	      1.03661137	      0.06641919	     -0.67917085	     -1.29539859	     -0.14986702	     -0.03291156	     -0.70944863	      1.86947644	     -0.16922582	      0.16259621	     -0.33192268	      1.79750348	      0.00494375	      0.02843725	     -0.01793214
     13.39945667	      2.48285608	     -0.03248660	     -0.31082912	      3.36550309	      1.16109249	      0.73948876	     -0.01914466	      0.03854628	      0.33732472	     -0.08965343	      0.80124257	     -0.00618613	      0.72445124	     -1.30044638	      1.04472185	      0.07985309	     -0.67878207	     -1.29193297	     -0.11131348	     -0.05036988	     -0.77203142	      1.89945182	     -0.16463019	      0.13226051	     -0.28001388	      1.89198343	      0.00189809	     -0.04454693	      0.04047272
     13.43278967	      2.49254523	     -0.01624967	     -0.35469723	      3.36883583	      1.16371210	      0.74359970	     -0.04184674	      0.03241073	      0.39714893	     -0.11042468	      0.84005114	     -0.04404192	      0.71626261	     -1.33177175	      1.11976466	      0.03131053	     -0.64491323	     -1.23808169	     -0.09938768	     -0.11565062	     -0.64686437	      1.89574409	     -0.16932578	      0.14224563	     -0.21343234	      1.95421312	      0.00625877	     -0.01526869	      0.07000617
     13.46612267	      2.50882495	     -0.03109743	     -0.34786277	      3.37089947	      1.16428921	      0.74414113	     -0.01605993	      0.03727292	      0.37041903	     -0.08710913	      0.83620641	     -0.02438564	      0.69229625	     -1.34080986	      1.14009403	      0.01850506	     -0.64055261	     -1.20645751	     -0.01644094	     -0.12680797	     -0.75241379	      1.86386670	     -0.15119739	      0.17521668	     -0.15131491	      1.82630996	     -0.01736889	      0.05245993	      0.02841706
     13.49945567	      2.51885370	     -0.01005726	     -0.31216628	      3.36825441	      1.16317267	      0.74566631	     -0.04181420	      0.04194990	      0.30946319	     -0.07039322	      0.81518634	     -0.00063900	      0.72700751	     -1.33107138	      1.09634488	      0.01232885	     -0.59748316	     -1.20102621	      0.01221637	     -0.12299215	     -0.76061246	      1.88146988	     -0.15350760	      0.19669673	     -0.07501133	      1.87869885	      0.00161325	     -0.02060015	     -0.00631199
     13.53278867	      2.51306222	     -0.02682517	     -0.31090148	      3.36737141	      1.16407421	      0.74344697	     -0.02158660	      0.04175598	      0.36134228	     -0.16303601	      0.80864671	      0.01835034	      0.69708084	     -1.28802630	      1.09225977	      0.01974180	     -0.61287274	     -1.21776377	     -0.00879140	     -0.06097559	     -0.66266019	      1.91896911	     -0.16008392	      0.19321355	     -0.02565353	      2.01061947	      0.00849370	     -0.01826422	      0.01779346
     13.56612167	      2.48988924	     -0.02121869	     -0.28874243	      3.36558767	      1.16408889	      0.74266766	     -0.03191072	      0.04194444	      0.33095532	     -0.15712178	      0.78437222	     -0.00651491	      0.68434935	     -1.26651772	      1.06333717	     -0.00804306	     -0.62640611	     -1.22514717	     -0.03391088	     -0.03640904	     -0.74539318	      1.91837087	     -0.17599063	      0.14508832	      0.01779377	      1.88466596	      0.00815577	      0.03818661	     -0.00264352
     13.59945467	      2.49186304	     -0.01779543	     -0.28786608	      3.36572104	      1.16430035	      0.74280504	     -0.03467603	      0.03932993	      0.30214671	     -0.11106134	      0.79251071	      0.00176280	      0.68835404	     -1.26111688	      1.05659643	     -0.00844923	     -0.62090475	     -1.20428242	     -0.05648079	     -0.11184935	     -0.76043987	      1.93960268	     -0.16502540	      0.08668635	      0.06570612	      1.80780890	     -0.00393190	     -0.01744290	     -0.02102729
     13.63278767	      2.49351064	     -0.03174886	     -0.33098604	      3.36777902	      1.16658922	      0.74240024	     -0.02171686	      0.04052187	      0.39541661	     -0.17964554	      0.83559029	      0.01138745	      0.66601014	     -1.24650919	      1.08973514	      0.00484052	     -0.63143255	     -1.15305472	     -0.04388425	     -0.14995074	     -0.71913603	      1.93913045	     -0.13904827	      0.07566695	      0.10322588	      1.98238880	     -0.00535877	     -0.02930051	      0.04464946
     13.66612067	      2.50200169	     -0.02099420	     -0.30106087	      3.36568884	      1.16580705	      0.74241135	     -0.03685648	      0.04388601	      0.34384503	     -0.16535360	      0.78237290	     -0.00410920	      0.67969012	     -1.23386029	      1.03579010	      0.01930797	     -0.61235949	     -1.11115565	      0.02491214	     -0.16638136	     -0.75888412	      1.92104303	     -0.12222525	      0.13793758	      0.17836298	      1.95125433	      0.00584939	      0.02338578	      0.06376892
     13.69945367	      2.52432956	     -0.02488842	     -0.26915277	      3.36426078	      1.16481058	      0.74117481	     -0.02659392	      0.04006899	      0.28129951	     -0.12281202	      0.71349805	      0.00343787	      0.68165546	     -1.19733702	      1.01410439	      0.02368930	     -0.61254646	     -1.09797586	      0.10792743	     -0.18339720	     -0.74685060	      1.95156898	     -0.11231037	      0.19524495	      0.26683375	      1.82851819	      0.00579364	      0.01692010	      0.00413905
     13.73278667	      2.50907987	     -0.02700837	     -0.31881229	      3.36565957	      1.16711222	      0.74150265	     -0.03360472	      0.03669843	      0.38920441	     -0.17591041	      0.75281355	     -0.00922640	      0.66521781	     -1.14948632	      1.09413112	     -0.03669692	     -0.64723563	     -1.08316421	      0.14140065	     -0.14534777	     -0.69485826	      1.95244990	     -0.14150455	      0.17426112	      0.32124758	      1.99536275	      0.00557521	     -0.01122211	     -0.03217774
     13.76611967	      2.50826719	     -0.03439521	     -0.31486860	      3.36544552	      1.16723157	      0.74018268	     -0.02558965	      0.03967540	      0.36027748	     -0.12902342	      0.74083087	      0.01409601	      0.65838285	     -1.10709323	      1.06748358	     -0.00430493	     -0.65083483	     -1.07781198	      0.14397767	     -0.14699466	     -0.70476587	      1.96414924	     -0.13777703	      0.11875254	      0.38186653	      1.98900527	     -0.01196047	     -0.02143712	     -0.03222595
     13.79945267	      2.52183018	     -0.02753411	     -0.29320542	      3.36281592	      1.16761958	      0.73827023	     -0.03443879	      0.04380293	      0.31518358	     -0.09995988	      0.69843255	      0.04233173	      0.67092006	     -1.07560846	      0.97806335	      0.06853143	     -0.61422128	     -1.04006302	      0.11040322	     -0.15694558	     -0.73501706	      1.97883468	     -0.11272240	      0.11211025	      0.43687808	      1.81218544	     -0.01395729	      0.00997263	      0.03569777
     13.83278567	      2.51744904	     -0.04143518	     -0.33127795	      3.36289511	      1.17076682	      0.73428559	     -0.02792765	      0.04399869	      0.41216873	     -0.16256061	      0.69200638	      0.02486424	      0.62453639	     -1.05151351	      1.00087746	      0.04603854	     -0.63707092	     -0.97548392	      0.07187095	     -0.14695630	     -0.72735494	      1.98114114	     -0.10342198	      0.07080084	      0.46002171	      1.95556208	     -0.00004628	      0.03238233	      0.09466472
     13.86611867	      2.54578333	     -0.05178464	     -0.33189369	      3.36097966	      1.17161579	      0.72967332	     -0.01405063	      0.03765552	      0.40851608	     -0.12397597	      0.63821806	      0.04413407	      0.59686946	     -1.02821172	      1.02681278	      0.00715279	     -0.64450213	     -0.94700449	      0.07642524	     -0.21513765	     -0.69069667	      2.00180467	     -0.08271723	      0.04242209	      0.53262708	      2.01644139	      0.01290011	     -0.04535101	      0.02268343
     13.89945167	      2.57747838	     -0.04312251	     -0.30397423	      3.35512608	      1.17190561	      0.72717582	     -0.02197996	      0.03997702	      0.38468030	     -0.11264938	      0.56514003	      0.08526376	      0.60223889	     -0.99400167	      0.99241543	     -0.00240225	     -0.61013251	     -0.94709469	      0.14362677	     -0.23076124	     -0.74542386	      1.97998324	     -0.06017735	      0.11778232	      0.64383312	      1.83816368	      0.01172975	     -0.02014782	     -0.04233439
     13.93278467	      2.58056779	     -0.03845489	     -0.30511165	      3.35074064	      1.17367888	      0.72583332	     -0.02892550	      0.04405737	      0.43350124	     -0.17510791	      0.53324417	      0.08901540	      0.58591486	     -0.96666275	      0.96338140	     -0.00723432	     -0.58443577	     -0.93882444	      0.20411472	     -0.18907206	     -0.70140949	      1.96549007	     -0.06638677	      0.15732131	      0.71777777	      1.94225290	     -0.00209579	      0.07596726	     -0.00058579
     13.96611767	      2.58984807	     -0.05158924	     -0.30648201	      3.34969385	      1.17487359	      0.72387614	     -0.00841869	      0.04263577	      0.41602625	     -0.13633724	      0.50560003	      0.09432282	      0.54105196	     -0.94379199	      0.93815564	      0.00816307	     -0.57127446	     -0.91611505	      0.24279138	     -0.21145644	     -0.62593400	      1.99999860	     -0.05028370	      0.07962430	      0.75907062	      2.06176653	     -0.02514256	     -0.01738002	      0.03025042
     13.99945067	      2.58600354	     -0.05703454	     -0.32580744	      3.34986507	      1.17820534	      0.72329796	     -0.00516568	      0.04138097	      0.42960912	     -0.10148672	      0.50954105	      0.08904081	      0.50003981	     -0.90805873	      0.93253545	     -0.01645379	     -0.55910645	     -0.85496189	      0.25210525	     -0.20602735	     -0.71135849	      1.97865352	     -0.01682000	      0.00990219	      0.78066732	      1.86759841	     -0.01095442	     -0.06249401	      0.03151584
     14.03278367	      2.57526277	     -0.05132998	     -0.35400874	      3.34988173	      1.18200131	      0.72264354	     -0.02231075	      0.04084380	      0.49025148	     -0.12649327	      0.52579091	      0.08073970	      0.47055654	     -0.85737369	      0.93085451	     -0.04217286	     -0.53653290	     -0.80996606	      0.17521892	     -0.19374635	     -0.65769589	      1.95588240	     -0.02860228	      0.00360837	      0.83004042	      1.85288519	      0.01784966	      0.05170397	      0.04309039
     14.06611667	      2.59280728	     -0.06682196	     -0.33506740	      3.34956869	      1.18172531	      0.71848306	     -0.00036433	      0.03947296	      0.45143900	     -0.09865523	      0.47448769	      0.09994356	      0.41973624	     -0.80249516	      0.89394879	      0.00590608	     -0.52202314	     -0.85077986	      0.12549558	     -0.20756380	     -0.64488280	      2.01185914	     -0.04302265	      0.02032958	      0.88031980	      2.04221207	      0.01336899	      0.02551294	      0.03204359
     14.09944967	      2.60594270	     -0.08596553	     -0.30845101	      3.34812484	      1.18181303	      0.71514972	      0.02850680	      0.04392435	      0.42706188	     -0.10876693	      0.42492746	      0.10985275	      0.37018848	     -0.78373820	      0.87025935	     -0.00209995	     -0.52446528	     -0.86963681	      0.13402397	     -0.17379026	     -0.72401084	      1.98208603	      0.01008690	      0.07810046	      0.78610639	      1.94627160	     -0.00910308	     -0.06576706	      0.01596965
     14.13278267	      2.60206169	     -0.06598835	     -0.31446614	      3.34586704	      1.18358673	      0.71723136	      0.00629494	      0.03553216	      0.46218958	     -0.14328490	      0.44357471	      0.10206565	      0.37954514	     -0.82048586	      0.87623482	     -0.09759721	     -0.49729494	     -0.80029538	      0.12732539	     -0.16993653	     -0.62125561	      1.92499324	      0.05429784	      0.09374579	      0.66941764	      1.85011295	     -0.00970366	      0.02108778	      0.00099848
     14.16611567	      2.59675565	     -0.07293568	     -0.31230285	      3.34468852	      1.18399265	      0.71745643	      0.01981539	      0.03696717	      0.43847757	     -0.10597307	      0.43000944	      0.08060571	      0.35240259	     -0.80306610	      0.85316152	     -0.10355787	     -0.48531096	     -0.76217227	      0.19190965	     -0.21655113	     -0.62704805	      1.99102807	      0.07172588	      0.00427904	      0.53875160	      2.00911736	     -0.01153187	      0.05614569	     -0.00717993
     14.19944867	      2.61719052	     -0.08132544	     -0.30965417	      3.34253389	      1.18526237	      0.71616620	      0.03235410	      0.04422733	      0.45783460	     -0.14575041	      0.38587532	      0.09811125	      0.32716938	     -0.70726913	      0.81511065	     -0.01183719	     -0.45059289	     -0.77752400	      0.24009856	     -0.22085519	     -0.65493020	      1.96481312	      0.06082573	      0.00737778	      0.46925266	      1.96754751	      0.00211233	     -0.07460414	      0.04165149
     14.23278167	      2.60751794	     -0.06399210	     -0.30592532	      3.34166909	      1.18607485	      0.71659886	      0.00547707	      0.04048999	      0.47215687	     -0.17819171	      0.37489431	      0.06894700	      0.33442158	     -0.69608201	      0.82673916	     -0.05968460	     -0.43599759	     -0.79604891	      0.19464171	     -0.18027667	     -0.60540668	      1.85741859	      0.01907329	      0.00839752	      0.39735732	      1.85976113	      0.02734172	      0.00638233	      0.06098820
     14.26611467	      2.59877657	     -0.07923140	     -0.29141964	      3.34463247	      1.18429479	      0.71443948	      0.02675354	      0.03597508	      0.41085058	     -0.11342417	      0.37213311	      0.05398845	      0.30773235	     -0.74266461	      0.86761507	     -0.13226140	     -0.48325552	     -0.81857927	      0.15486834	     -0.18500052	     -0.61805835	      1.96609890	      0.00881805	     -0.07397738	      0.28713750	      1.94561378	      0.00800998	      0.08343174	      0.00663083
     14.29944767	      2.62616431	     -0.08217720	     -0.28850783	      3.34488524	      1.18464160	      0.71263914	      0.03200738	      0.04015848	      0.43422651	     -0.16429014	      0.35918921	      0.11952079	      0.30980981	     -0.72406786	      0.84709019	     -0.07885193	     -0.46328867	     -0.76102687	      0.09647079	     -0.15197657	     -0.61567836	      1.99409136	      0.03923860	     -0.02591825	      0.19063050	      1.94915023	     -0.01768865	     -0.08625390	      0.00249720
     14.33278067	      2.62580790	     -0.07995043	     -0.27235511	      3.34438180	      1.18497547	      0.71125722	      0.02393221	      0.04367503	      0.43487451	     -0.20429716	      0.31289097	      0.07501802	      0.30096714	     -0.69463339	      0.80702033	     -0.04177734	     -0.45573365	     -0.70100862	      0.05699830	     -0.08423989	     -0.64075037	      1.84032000	      0.09482158	      0.01501236	      0.05416783	      1.91664175	     -0.00934249	     -0.02069548	      0.01295846
     14.36611367	      2.63320045	     -0.08737260	     -0.26415058	      3.34719218	      1.18276997	      0.71113063	      0.03101876	      0.04135424	      0.36639891	     -0.12083254	      0.28821729	      0.03107832	      0.28756774	     -0.70353334	      0.85872379	     -0.06818157	     -0.48191573	     -0.74999538	      0.07032409	     -0.15150598	     -0.59244515	      1.93418357	      0.13909814	     -0.04244895	     -0.07253283	      1.95198838	      0.00900166	      0.10115770	     -0.01251874
     14.39944667	      2.65661479	     -0.06639365	     -0.30017373	      3.34870670	      1.18308812	      0.71422851	      0.00336044	      0.03487437	      0.42840257	     -0.15709392	      0.32873154	      0.08675475	      0.33173204	     -0.70700732	      0.94421066	     -0.09800744	     -0.46426549	     -0.77978646	      0.11570133	     -0.17218428	     -0.59098750	      1.98858255	      0.11859154	     -0.04002119	     -0.12491776	      1.92736093	      0.02165563	     -0.05012276	      0.02572562
     14.43277967	      2.64277569	     -0.06711625	     -0.28579717	      3.34761432	      1.18300078	      0.71287409	      0.00127840	      0.04059716	      0.42514390	     -0.18451509	      0.29352563	      0.04822195	      0.33354799	     -0.69081668	      0.92210492	     -0.08238472	     -0.47934196	     -0.75710758	      0.15145518	     -0.10053130	     -0.63630697	      1.81132408	      0.06667959	     -0.05280392	     -0.17333929	      1.91428878	      0.00339980	     -0.05205057	      0.05834560
     14.46611267	      2.63923750	     -0.08414848	     -0.24160808	      3.34583959	      1.18062750	      0.70906360	      0.02714323	      0.04369754	      0.33641350	     -0.13001442	      0.22676417	      0.03045570	      0.31906600	     -0.68806951	      0.85002735	     -0.01805879	     -0.50256934	     -0.72799919	      0.14141128	     -0.11857369	     -0.51897102	      1.87933518	      0.04397731	     -0.10760028	     -0.24014608	      1.94830397	     -0.03503069	      0.08042285	      0.02203650
     14.49944567	      2.63362855	     -0.07446778	     -0.26959130	      3.34543605	      1.18119767	      0.70986794	      0.01253582	      0.04032528	      0.42447053	     -0.20403061	      0.28374055	      0.08758322	      0.35844966	     -0.73269825	      0.89453154	     -0.06050088	     -0.51347216	     -0.70645185	      0.12262255	     -0.07987073	     -0.57187325	      2.00175560	      0.05910132	     -0.09209555	     -0.35928509	      1.95401470	     -0.01779032	      0.00626788	     -0.00182973
     14.53277867	      2.61777002	     -0.07039175	     -0.25539920	      3.34430268	      1.18020808	      0.70876517	      0.00246279	      0.03809519	      0.41055829	     -0.20198022	      0.27299345	      0.07619652	      0.37564144	     -0.75406690	      0.91865345	     -0.11356229	     -0.54583886	     -0.75695475	      0.06181543	     -0.04609337	     -0.62970207	      1.85616173	      0.10544290	     -0.08013572	     -0.52384839	      1.92844379	      0.01910969	     -0.07924323	     -0.02423311
     14.56611167	      2.61862112	     -0.08340725	     -0.21542181	      3.34265296	      1.17776419	      0.70639456	      0.02309900	      0.03870375	      0.31023367	     -0.12575387	      0.19993146	      0.04593498	      0.36069313	     -0.71744214	      0.86976382	     -0.05158833	     -0.55715010	     -0.81882497	      0.00158840	     -0.11146991	     -0.50563269	      1.85896754	      0.15089351	     -0.09214802	     -0.66778332	      1.94059623	      0.02372170	      0.02900097	     -0.01089666
     14.59944467	      2.60351405	     -0.06965507	     -0.27110990	      3.34300821	      1.18008134	      0.71082653	      0.00844994	      0.04135182	      0.43063904	     -0.20733242	      0.27920610	      0.06125391	      0.39627059	     -0.71389569	      0.89162655	     -0.04145215	     -0.53332364	     -0.77078319	      0.04041634	     -0.09488454	     -0.61887041	      1.98475481	      0.13943535	     -0.07643143	     -0.77295820	      1.97976094	     -0.00098861	      0.06817201	      0.06722455
     14.63277767	      2.59217675	     -0.05198742	     -0.27837114	      3.34278320	      1.18041137	      0.71389564	     -0.00898694	      0.03988681	      0.41393815	     -0.15809621	      0.31193391	      0.07143384	      0.43176110	     -0.73867096	      0.88843165	     -0.08403212	     -0.51793742	     -0.71418569	      0.06480669	     -0.10330572	     -0.59130045	      1.89564599	      0.07818118	     -0.12326114	     -0.83894418	      1.95042642	     -0.01766295	     -0.06920313	      0.04323820
     14.66611067	      2.58429772	     -0.07744811	     -0.24092404	      3.34308239	      1.17859694	      0.71134818	      0.03037745	      0.03479691	      0.31454078	     -0.06918719	      0.26123817	      0.03735025	      0.39306211	     -0.74112047	      0.87821070	     -0.09779187	     -0.55829833	     -0.76552501	      0.09552434	     -0.08993108	     -0.48369730	      1.81878160	      0.05078661	     -0.16624122	     -0.93435110	      1.95707091	     -0.02910507	     -0.02100371	     -0.00951236
     14.69944367	      2.57472761	     -0.06993925	     -0.26963139	      3.34178899	      1.17969557	      0.71368258	      0.01780980	      0.03963382	      0.42378016	     -0.18548710	      0.31270235	      0.07463574	      0.41297844	     -0.74299822	      0.89586730	     -0.08617642	     -0.53803692	     -0.81355913	      0.15025423	     -0.00324005	     -0.53987087	      1.96814204	      0.04683627	     -0.07142552	     -1.05997286	      2.02204144	      0.00981536	      0.06849168	      0.03275088
     14.73277667	      2.57768334	     -0.03956839	     -0.24320775	      3.33817299	      1.17861029	      0.71525387	     -0.02319860	      0.04416827	      0.36365895	     -0.13649963	      0.30233966	      0.11830045	      0.45821763	     -0.75502620	      0.83797299	     -0.07511213	     -0.48419209	     -0.81752211	      0.11224989	     -0.03180792	     -0.54007955	      1.98184884	      0.04310425	     -0.05550495	     -1.15510348	      2.00361952	      0.04599008	     -0.03018500	      0.00753843
     14.76610967	      2.56514943	     -0.06537583	     -0.23188908	      3.33974619	      1.17903101	      0.71105808	      0.01202563	      0.03815385	      0.30904583	     -0.06042730	      0.26859718	      0.05931891	      0.39523727	     -0.76411803	      0.84795318	     -0.12543700	     -0.53157093	     -0.80308365	      0.03768682	     -0.06003263	     -0.51785452	      1.82665714	      0.07588240	     -0.14754473	     -1.26744269	      1.97858864	      0.01028580	     -0.02261798	     -0.02696880
     14.79944267	      2.57217273	     -0.08130950	     -0.29816222	      3.34215821	      1.18246631	      0.71064437	      0.03441198	      0.03593922	      0.45937209	     -0.16800885	      0.34858304	      0.10256301	      0.36785131	     -0.76618831	      0.91478195	     -0.12370152	     -0.53480614	     -0.77597333	      0.01302797	     -0.06237862	     -0.52925825	      1.94186561	      0.11665818	     -0.14638691	     -1.36101667	      2.03326080	     -0.03306473	      0.02569650	      0.04970590
     14.83277567	      2.58090650	     -0.04805498	     -0.26187738	      3.33829504	      1.18035721	      0.71227189	     -0.01277867	      0.04534362	      0.37292764	     -0.10917333	      0.33487186	      0.17153144	      0.42113561	     -0.78699369	      0.83159556	     -0.06630525	     -0.46453645	     -0.78772389	      0.01545118	     -0.11657065	     -0.54837143	      2.02683868	      0.10231169	     -0.14688994	     -1.42583331	      2.04324785	     -0.01810506	     -0.01823624	      0.06427540
     14.86610867	      2.56446308	     -0.04933998	     -0.21412661	      3.33695704	      1.17902794	      0.70921430	     -0.01825019	      0.04393406	      0.29077765	     -0.07210467	      0.26522367	      0.11555976	      0.39392995	     -0.79262499	      0.80450783	     -0.10855483	     -0.48711629	     -0.83695784	      0.04627967	     -0.05481911	     -0.55080331	      1.84329155	      0.07244439	     -0.14685203	     -1.54446975	      2.01731560	      0.01614682	      0.01465021	      0.02849674
     14.89944167	      2.58163433	     -0.07159644	     -0.26498227	      3.34076905	      1.18100187	      0.70794015	      0.00594660	      0.03796126	      0.42355861	     -0.17821246	      0.31554534	      0.14488063	      0.35724056	     -0.78269215	      0.91002079	     -0.14098587	     -0.52173435	     -0.86430359	      0.09753247	     -0.01151029	     -0.43762863	      1.92396165	      0.04718261	     -0.11055241	     -1.54388194	      2.06345298	      0.02142999	     -0.00494622	      0.00462505
     14.93277467	      2.59352043	     -0.06548168	     -0.24928619	      3.34210237	      1.17923481	      0.70961706	      0.00051578	      0.04164028	      0.34162034	     -0.08712267	      0.33181537	      0.20674492	      0.38374609	     -0.81102244	      0.88178866	     -0.11157023	     -0.49818924	     -0.82985409	      0.15116392	     -0.07156324	     -0.49108611	      2.07070813	      0.01872917	     -0.17803836	     -1.43349956	      2.08168638	     -0.00068398	     -0.02233140	     -0.04578747
     14.96610767	      2.57002661	     -0.04486939	     -0.22491186	      3.34212084	      1.17907811	      0.71164456	     -0.02740716	      0.04435947	      0.28972672	     -0.07514260	      0.32832007	      0.16931294	      0.41098994	     -0.82987597	      0.81383718	     -0.09680942	     -0.47551885	     -0.75772203	      0.11260403	     -0.02840092	     -0.54347090	      1.87259264	      0.00794074	     -0.18850762	     -1.38955725	      2.07130106	     -0.01507416	      0.03815297	      0.01603819
     14.99944067	      2.58783447	     -0.06426947	     -0.25505337	      3.34595574	      1.18012205	      0.71142919	     -0.00020117	      0.04087965	      0.36679291	     -0.16371589	      0.34611666	      0.17311510	      0.38615137	     -0.78139123	      0.87195791	     -0.06387881	     -0.49465116	     -0.79175800	      0.03887818	     -0.03120608	     -0.40122043	      1.91078727	      0.04927440	     -0.11600031	     -1.35552454	      2.09196619	     -0.02699352	     -0.01450431	      0.10511094
     15.03277367	      2.58021861	     -0.07641275	     -0.24052128	      3.34910990	      1.17753786	      0.71268373	      0.01716499	      0.03853162	      0.27608394	     -0.05540098	      0.35224104	      0.17357031	      0.38973139	     -0.78078343	      0.91852621	     -0.09413966	     -0.53893223	     -0.86865305	      0.03970946	     -0.10734434	     -0.55835448	      2.07985637	      0.09409916	     -0.17030575	     -1.33777963	      2.10806567	     -0.00690325	     -0.01903803	      0.02696255
     15.06610667	      2.55172034	     -0.03942253	     -0.24106332	      3.34773453	      1.17751677	      0.71773180	     -0.03435849	      0.03997696	      0.29243670	     -0.07759038	      0.40980910	      0.17821327	      0.47043511	     -0.80691508	      0.89865679	     -0.12800599	     -0.51921553	     -0.83068815	     -0.00304773	     -0.08204750	     -0.52118701	      1.91632471	      0.08234008	     -0.15150571	     -1.30720793	      2.09269999	      0.03592216	      0.02323991	     -0.03202872
     15.09943967	      2.56144156	     -0.06311658	     -0.22606302	      3.34656833	      1.17757117	      0.71576748	      0.00536715	      0.04166645	      0.32055888	     -0.16653191	      0.37960352	      0.19137665	      0.45767407	     -0.76617730	      0.84010461	     -0.03651658	     -0.52818212	     -0.78913807	      0.02161468	     -0.03436957	     -0.38987974	      1.90379911	      0.07172916	     -0.08876854	     -1.23481470	      2.09211248	      0.00860808	     -0.00721812	      0.00490711
     15.13277267	      2.54225850	     -0.07916932	     -0.18882948	      3.34627917	      1.17487449	      0.71522278	      0.03205365	      0.04239326	      0.22529321	     -0.10507384	      0.34860276	      0.15249246	      0.45183464	     -0.79179898	      0.81735615	     -0.05447377	     -0.57485076	     -0.79096311	      0.13454082	     -0.04903578	     -0.54562278	      2.07853133	      0.03711538	     -0.17745192	     -1.15322254	      2.15674923	     -0.01956832	     -0.00439025	      0.01573973
     15.16610567	      2.53074463	     -0.02942009	     -0.22175010	      3.34536258	      1.17477279	      0.72137424	     -0.03480353	      0.03609835	      0.28641290	     -0.13778449	      0.44588930	      0.17318087	      0.55106955	     -0.83663913	      0.88232357	     -0.14451742	     -0.55096433	     -0.79702454	      0.11207553	     -0.07457672	     -0.43126878	      1.97551563	     -0.03237497	     -0.21668936	     -1.06291745	      2.14636284	      0.00252816	     -0.00293550	      0.02641876
     15.19943867	      2.55734846	     -0.07012566	     -0.21227380	      3.34675777	      1.17464698	      0.71724074	      0.02334464	      0.03706037	      0.27791952	     -0.14574925	      0.38482889	      0.19110873	      0.49811787	     -0.75893579	      0.88948605	     -0.06095529	     -0.58194375	     -0.85898309	      0.10613139	     -0.10029665	     -0.38888135	      1.88544026	     -0.00301614	     -0.17079766	     -1.02404669	      2.07841990	     -0.01159872	     -0.00959783	      0.02286268
