# Supplementary material for: Simulation of Human Movement in Zero Gravity
Source: Sensors (Basel). 2024 Mar 9;24(6):1770. doi: 10.3390/s24061770 (PMC10976247; doi:10.3390/s24061770)
Supplement: Supplementary file 1 [file sensors-24-01770-s001.zip › supplementary/motion_data/9 FightKizame/motion.sto]

UNKNOWN
version=1
nRows=457
nColumns=30
inDegrees=no
endheader
time	/jointset/global/yaw/value	/jointset/global/roll/value	/jointset/global/pitch/value	/jointset/global/longitudinal/value	/jointset/global/vertical/value	/jointset/global/lateral/value	/jointset/SpineL/SpineL_LL/value	/jointset/SpineL/SpineL_RR/value	/jointset/SpineL/SpineL_FE/value	/jointset/SpineU/SpineU_FE/value	/jointset/Hip_r/Hip_EF_r/value	/jointset/Hip_r/Hip_RR_r/value	/jointset/Hip_r/Hip_DB_r/value	/jointset/Knee_r/Knee_FE_r/value	/jointset/Hip_l/Hip_EF_l/value	/jointset/Hip_l/Hip_RR_l/value	/jointset/Hip_l/Hip_BD_l/value	/jointset/Knee_l/Knee_FE_l/value	/jointset/Shoulder_r/Shoulder_BD_r/value	/jointset/Shoulder_r/Shoulder_EF_r/value	/jointset/Shoulder_r/Shoulder_RR_r/value	/jointset/Elbow_r/Elbow_EF_r/value	/jointset/Shoulder_l/Shoulder_DB_l/value	/jointset/Shoulder_l/Shoulder_EF_l/value	/jointset/Shoulder_l/Shoulder_RR_l/value	/jointset/Elbow_l/Elbow_EF_l/value	/jointset/Neck/Neck_LL/value	/jointset/Neck/Neck_RR/value	/jointset/Neck/Neck_FE/value
      0.00000000	      2.27523486	     -0.02180816	     -0.34970373	      2.63786708	      1.18930518	      0.66918869	     -0.03771591	      0.01739753	      0.63402225	     -0.27279518	      0.50454181	      0.18023947	      0.12573873	     -0.39518676	      0.44939533	     -0.09179759	     -0.14519915	     -0.33044071	      0.04414034	     -0.11944168	     -0.13295334	      0.71928413	      0.02671196	     -0.10325291	      0.06675700	      0.64448210	      0.00000000	      0.00000000	      0.01745329
      0.03333300	      2.27602594	     -0.02632472	     -0.35357969	      2.63284619	      1.18873907	      0.67217560	     -0.03525942	      0.01837536	      0.63385332	     -0.27103591	      0.50414225	      0.17955574	      0.13047604	     -0.39497898	      0.44753774	     -0.09241191	     -0.14523189	     -0.33020530	      0.04040239	     -0.11834990	     -0.13402739	      0.71917471	      0.02658939	     -0.10010315	      0.06657900	      0.64496186	      0.00000000	      0.00000000	      0.01745329
      0.06666700	      2.26844668	     -0.02969915	     -0.35103072	      2.62645029	      1.18897062	      0.67496421	     -0.03393676	      0.02973849	      0.62985305	     -0.26755578	      0.49269884	      0.18907320	      0.13902254	     -0.37417735	      0.40801204	     -0.11512557	     -0.14173232	     -0.25885209	      0.03470446	     -0.11026398	     -0.14021944	      0.68389493	      0.02945770	     -0.07922876	      0.06411685	      0.59976861	      0.00000000	      0.00000000	      0.01745329
      0.10000000	      2.26847512	     -0.03373834	     -0.35442616	      2.62146734	      1.18925112	      0.67820657	     -0.02889688	      0.03044563	      0.62917279	     -0.26622638	      0.49217764	      0.18825201	      0.14450278	     -0.37222719	      0.40539430	     -0.11594012	     -0.14097934	     -0.25817809	      0.03388522	     -0.11123169	     -0.14041281	      0.68291424	      0.02519217	     -0.07564235	      0.06304034	      0.60052202	      0.00000000	      0.00000000	      0.01745329
      0.13333300	      2.27227341	     -0.03898078	     -0.35519623	      2.61556136	      1.19103865	      0.68165488	     -0.02122780	      0.03758054	      0.62005506	     -0.25562890	      0.47047382	      0.19518479	      0.14461899	     -0.32520600	      0.37832354	     -0.12582239	     -0.13872187	     -0.19985310	      0.03751226	     -0.11509284	     -0.13105339	      0.66741375	      0.02269774	     -0.07515909	      0.05462817	      0.60120512	      0.00000000	      0.00000000	      0.01745329
      0.16666700	      2.27254717	     -0.04336204	     -0.35462941	      2.60941184	      1.19298322	      0.68388905	     -0.01030909	      0.03804149	      0.61997162	     -0.25442382	      0.46436586	      0.19666162	      0.14716578	     -0.32102577	      0.37059059	     -0.12735462	     -0.13994922	     -0.19616467	      0.02229248	     -0.11299547	     -0.13124626	      0.67093014	      0.00476750	     -0.08136981	      0.04936704	      0.60096212	      0.00000000	      0.00000000	      0.01745329
      0.20000000	      2.27842930	     -0.05397102	     -0.34601062	      2.60261447	      1.19410990	      0.68309667	      0.00714038	      0.03211423	      0.60779794	     -0.24051571	      0.41978568	      0.20992168	      0.13590099	     -0.26169437	      0.32861833	     -0.13872863	     -0.14680863	     -0.13874459	      0.01317817	     -0.11579982	     -0.10590219	      0.66745974	     -0.00457168	     -0.11019367	      0.03464861	      0.62582317	      0.00000000	      0.00000000	      0.01745329
      0.23333300	      2.27933764	     -0.05754680	     -0.34803114	      2.59839400	      1.19467657	      0.68556306	      0.01070816	      0.03234958	      0.60610104	     -0.24128918	      0.41996295	      0.20959504	      0.13896982	     -0.26026559	      0.32660658	     -0.13927118	     -0.14611192	     -0.13941642	      0.01537243	     -0.11814592	     -0.10520250	      0.66636154	     -0.01255344	     -0.10936060	      0.03277407	      0.62641006	      0.00000000	      0.00000000	      0.01745329
      0.26666700	      2.27870935	     -0.06028641	     -0.34851077	      2.59492864	      1.19492948	      0.68729424	      0.01236651	      0.03102235	      0.60489173	     -0.24261371	      0.41822855	      0.20966078	      0.14051402	     -0.25738943	      0.32490372	     -0.13988003	     -0.14552741	     -0.13949737	      0.02094089	     -0.12427166	     -0.10393431	      0.66341196	     -0.01945942	     -0.10778341	      0.03135162	      0.62882067	      0.00000000	      0.00000000	      0.01745329
      0.30000000	      2.28655167	     -0.06257669	     -0.34363204	      2.59038025	      1.19504792	      0.68655581	      0.00643194	      0.03715743	      0.60176057	     -0.23775363	      0.39013659	      0.21371346	      0.13879213	     -0.22575195	      0.31499217	     -0.14431422	     -0.14492878	     -0.13646571	      0.02133416	     -0.14279537	     -0.10243721	      0.65246114	     -0.02226006	     -0.11391064	      0.03363077	      0.65692383	      0.00000000	      0.00000000	      0.01745329
      0.33333300	      2.28319792	     -0.06510630	     -0.34352955	      2.58815944	      1.19508025	      0.68756074	      0.00730259	      0.03302993	      0.59917930	     -0.23888414	      0.39053458	      0.21367031	      0.13918898	     -0.22314601	      0.31384798	     -0.14474796	     -0.14432395	     -0.13662640	      0.02898921	     -0.14619932	     -0.09982000	      0.65024133	     -0.02898406	     -0.11321506	      0.03249714	      0.65883132	      0.00000000	      0.00000000	      0.01745329
      0.36666700	      2.28369804	     -0.06653557	     -0.34328531	      2.58580270	      1.19486205	      0.68793502	      0.00727183	      0.03382243	      0.59997034	     -0.23640743	      0.38710473	      0.21397201	      0.14040459	     -0.22129688	      0.31237220	     -0.14528236	     -0.14334173	     -0.13707994	      0.03650144	     -0.14384937	     -0.09667656	      0.64917684	     -0.03375594	     -0.11540378	      0.03170200	      0.66066150	      0.00000000	      0.00000000	      0.01745329
      0.40000000	      2.27913953	     -0.06721934	     -0.33865225	      2.58209329	      1.19420450	      0.68788955	      0.01283448	      0.03223483	      0.59641893	     -0.23286348	      0.37439161	      0.21569914	      0.14218344	     -0.20747886	      0.30555819	     -0.14769610	     -0.13993196	     -0.13853374	      0.04409730	     -0.13594586	     -0.08796727	      0.64535662	     -0.03336995	     -0.13157822	      0.03278806	      0.66745048	      0.00000000	      0.00000000	      0.01745329
      0.43333300	      2.27944403	     -0.06842075	     -0.33907063	      2.58064677	      1.19377845	      0.68780142	      0.01287980	      0.03222183	      0.59739119	     -0.23091015	      0.37301970	      0.21586380	      0.14261680	     -0.20710472	      0.30436231	     -0.14790734	     -0.14002680	     -0.13875291	      0.04368251	     -0.13490578	     -0.08766801	      0.64527382	     -0.03358016	     -0.13105547	      0.03268875	      0.66830880	      0.00000000	      0.00000000	      0.01745329
      0.46666700	      2.27928567	     -0.07091438	     -0.33201698	      2.57722771	      1.19332528	      0.68595213	      0.01899428	      0.03212811	      0.59616006	     -0.22838723	      0.35465914	      0.21920380	      0.14082096	     -0.19614518	      0.29197889	     -0.15067419	     -0.14067706	     -0.13830695	      0.05001407	     -0.13650749	     -0.07822540	      0.63058144	     -0.03031428	     -0.14333217	      0.03230545	      0.67554247	      0.00000000	      0.00000000	      0.01745329
      0.50000000	      2.27759086	     -0.07155588	     -0.33301070	      2.57689386	      1.19334512	      0.68560074	      0.01785866	      0.03066445	      0.59550742	     -0.22821525	      0.35312888	      0.21944916	      0.14066883	     -0.19607812	      0.29232430	     -0.15063198	     -0.14124025	     -0.13774808	      0.05075746	     -0.13675927	     -0.07762782	      0.62990717	     -0.02915827	     -0.14294085	      0.03250924	      0.67586825	      0.00000000	      0.00000000	      0.01745329
      0.53333300	      2.27483879	     -0.07132667	     -0.33236166	      2.57695892	      1.19386256	      0.68489934	      0.01340836	      0.02822764	      0.59535363	     -0.22775429	      0.35046346	      0.21999121	      0.13909237	     -0.19543982	      0.29223289	     -0.15063218	     -0.14265734	     -0.13695973	      0.05518917	     -0.13601539	     -0.07554791	      0.62926953	     -0.02477177	     -0.14443807	      0.03336501	      0.67583147	      0.00000000	      0.00000000	      0.01745329
      0.56666700	      2.26921251	     -0.07184503	     -0.32764221	      2.57414418	      1.19372596	      0.68430768	      0.01981727	      0.02837271	      0.59449572	     -0.22696075	      0.33806108	      0.22125680	      0.14308332	     -0.18370093	      0.28077034	     -0.15314336	     -0.13709623	     -0.13597616	      0.06510107	     -0.13434486	     -0.06572519	      0.62327868	     -0.00931230	     -0.15686242	      0.03490622	      0.67631116	      0.00000000	      0.00000000	      0.01745329
      0.60000000	      2.26733740	     -0.07181905	     -0.32757671	      2.57435903	      1.19336333	      0.68358051	      0.01826569	      0.02707201	      0.59409550	     -0.22623674	      0.33603961	      0.22176163	      0.14162440	     -0.18264865	      0.28051482	     -0.15315122	     -0.13784022	     -0.13479962	      0.06559846	     -0.13442175	     -0.06466888	      0.62213486	     -0.00782310	     -0.15658305	      0.03490364	      0.67673613	      0.00000000	      0.00000000	      0.01745329
      0.63333300	      2.26729932	     -0.07184653	     -0.32771406	      2.57425184	      1.19276850	      0.68316294	      0.01828969	      0.02706274	      0.59403518	     -0.22625110	      0.33601158	      0.22176886	      0.14161602	     -0.18259946	      0.28047803	     -0.15315840	     -0.13781215	     -0.13478387	      0.06560115	     -0.13444008	     -0.06463788	      0.62206332	     -0.00775929	     -0.15656825	      0.03490837	      0.67674905	      0.00000000	      0.00000000	      0.01745329
      0.66666700	      2.25521921	     -0.08699342	     -0.31602660	      2.57333677	      1.19250093	      0.68007612	      0.03170404	      0.03866643	      0.58031539	     -0.21550261	      0.29958850	      0.23323136	      0.11976485	     -0.13478010	      0.25134157	     -0.15621628	     -0.15157002	     -0.10690097	      0.05887470	     -0.12329630	     -0.02694216	      0.56024398	      0.00076691	     -0.17242810	      0.02430665	      0.69383602	      0.00000000	      0.00000000	      0.01745329
      0.70000000	      2.25521475	     -0.08699182	     -0.31605873	      2.57310647	      1.19238891	      0.68002748	      0.03168335	      0.03865675	      0.58024515	     -0.21552461	      0.29959937	      0.23323631	      0.11973390	     -0.13479507	      0.25134042	     -0.15621896	     -0.15156885	     -0.10690225	      0.05884983	     -0.12327972	     -0.02692911	      0.56025900	      0.00078477	     -0.17243497	      0.02430228	      0.69383868	      0.00000000	      0.00000000	      0.01745329
      0.73333300	      2.25468844	     -0.08669110	     -0.31627611	      2.57317817	      1.19237681	      0.67997008	      0.03120721	      0.03809363	      0.57844608	     -0.21648172	      0.30004927	      0.23335374	      0.11879703	     -0.13509862	      0.25132802	     -0.15627401	     -0.15144063	     -0.10686400	      0.05817981	     -0.12325254	     -0.02667642	      0.56074005	      0.00147872	     -0.17283505	      0.02431674	      0.69392873	      0.00000000	      0.00000000	      0.01745329
      0.76666700	      2.25429480	     -0.08656071	     -0.31629506	      2.57364005	      1.19247372	      0.67960856	      0.03082961	      0.03770026	      0.57800194	     -0.21658896	      0.30020494	      0.23338559	      0.11853378	     -0.13520073	      0.25136817	     -0.15627119	     -0.15159053	     -0.10680347	      0.05818093	     -0.12315306	     -0.02657839	      0.56097199	      0.00188454	     -0.17280097	      0.02438697	      0.69397387	      0.00000000	      0.00000000	      0.01745329
      0.80000000	      2.24957847	     -0.08574872	     -0.31647322	      2.57540865	      1.19242801	      0.67965967	      0.02748537	      0.03325205	      0.57128556	     -0.21609763	      0.30389097	      0.23359338	      0.11717243	     -0.13718177	      0.25154353	     -0.15647134	     -0.15266326	     -0.10587775	      0.05441082	     -0.11753039	     -0.02602805	      0.56779149	      0.01146105	     -0.17267385	      0.02631508	      0.69378810	      0.00000000	      0.00000000	      0.01745329
      0.83333300	      2.24587326	     -0.08521279	     -0.31628364	      2.57723371	      1.19267310	      0.67881415	      0.02423697	      0.02964917	      0.56762879	     -0.21908909	      0.30524686	      0.23365889	      0.11595886	     -0.13775093	      0.25270648	     -0.15635390	     -0.15342061	     -0.10519958	      0.05635033	     -0.11937092	     -0.02542757	      0.56850304	      0.01668292	     -0.17326216	      0.02753003	      0.69316817	      0.00000000	      0.00000000	      0.01745329
      0.86666700	      2.24147964	     -0.08398583	     -0.31755968	      2.57861347	      1.19263684	      0.67845650	      0.02173728	      0.02591946	      0.56410960	     -0.22011168	      0.30718671	      0.23364716	      0.11561126	     -0.13870484	      0.25292537	     -0.15648158	     -0.15356825	     -0.10481669	      0.05696390	     -0.11872743	     -0.02490988	      0.57108609	      0.02581582	     -0.17298105	      0.02967417	      0.69239098	      0.00000000	      0.00000000	      0.01745329
      0.90000000	      2.23573200	     -0.08290338	     -0.31918717	      2.57939970	      1.19251442	      0.67910377	      0.02647411	      0.02332285	      0.55877940	     -0.21822385	      0.31197581	      0.23320015	      0.11956388	     -0.14007911	      0.25392573	     -0.15701108	     -0.14936309	     -0.10398725	      0.05377514	     -0.11316761	     -0.02479159	      0.57861036	      0.03266697	     -0.17074379	      0.03121259	      0.69085591	      0.00000000	      0.00000000	      0.01745329
      0.93333300	      2.23440367	     -0.08231724	     -0.32058488	      2.58005384	      1.19251531	      0.67817757	      0.02586305	      0.02241263	      0.55770517	     -0.21847174	      0.31219642	      0.23322750	      0.11951416	     -0.14041441	      0.25379812	     -0.15705052	     -0.14967055	     -0.10400043	      0.05480816	     -0.11316641	     -0.02457043	      0.57928425	      0.03265627	     -0.17025933	      0.03121740	      0.69069557	      0.00000000	      0.00000000	      0.01745329
      0.96666700	      2.22890842	     -0.08136712	     -0.32179986	      2.58102438	      1.19234892	      0.67760128	      0.02490617	      0.01858939	      0.55529098	     -0.21795364	      0.31418860	      0.23314053	      0.11966556	     -0.14042029	      0.25476273	     -0.15707733	     -0.14958236	     -0.10357974	      0.05720263	     -0.11333746	     -0.02439496	      0.58199619	      0.03296229	     -0.16673451	      0.03148164	      0.69090014	      0.00000000	      0.00000000	      0.01745329
      1.00000000	      2.21926106	     -0.07841434	     -0.32483104	      2.58257482	      1.19214202	      0.67902372	      0.02317249	      0.01869536	      0.54554306	     -0.21610142	      0.32508666	      0.23230013	      0.12433392	     -0.13957165	      0.25869839	     -0.15772517	     -0.14493990	     -0.10298099	      0.05823889	     -0.10613887	     -0.02773194	      0.59975357	      0.03192747	     -0.15952903	      0.03227945	      0.68855296	      0.00000000	      0.00000000	      0.01745329
      1.03333300	      2.21689738	     -0.07760027	     -0.32562538	      2.58282112	      1.19208916	      0.67786534	      0.02233080	      0.01753575	      0.54518047	     -0.21666578	      0.32489850	      0.23243233	      0.12407315	     -0.14042329	      0.25868664	     -0.15779719	     -0.14529849	     -0.10322596	      0.05775436	     -0.10849066	     -0.02836250	      0.60028310	      0.03211459	     -0.15765343	      0.03240148	      0.68867594	      0.00000000	      0.00000000	      0.01745329
      1.06666700	      2.21443107	     -0.07702867	     -0.32628956	      2.58333871	      1.19209796	      0.67679917	      0.02146683	      0.01634405	      0.54444348	     -0.21724567	      0.32628377	      0.23247978	      0.12335178	     -0.14074531	      0.25860751	     -0.15790555	     -0.14580787	     -0.10342180	      0.05591906	     -0.11204490	     -0.02942677	      0.60091193	      0.03076395	     -0.15413532	      0.03214593	      0.68909538	      0.00000000	      0.00000000	      0.01745329
      1.10000000	      2.21438043	     -0.07688265	     -0.32641675	      2.58336729	      1.19226464	      0.67578401	      0.02151546	      0.01637957	      0.54436007	     -0.21723931	      0.32634289	      0.23247795	      0.12334000	     -0.14074346	      0.25864712	     -0.15790287	     -0.14580597	     -0.10341001	      0.05586239	     -0.11207736	     -0.02945258	      0.60093715	      0.03074243	     -0.15402686	      0.03213881	      0.68911492	      0.00000000	      0.00000000	      0.01745329
      1.13333300	      2.21379369	     -0.07666861	     -0.32916784	      2.58564654	      1.19277592	      0.67369339	      0.01318311	      0.01963706	      0.54364121	     -0.21701594	      0.33005652	      0.23306244	      0.11808092	     -0.14314491	      0.26095001	     -0.15771438	     -0.15100652	     -0.10228791	      0.04054891	     -0.12049202	     -0.03476618	      0.60539872	      0.01971588	     -0.14402092	      0.02933715	      0.68878894	      0.00000000	      0.00000000	      0.01745329
      1.16666700	      2.21135337	     -0.07567971	     -0.33098593	      2.58581194	      1.19328658	      0.67175355	      0.01090678	      0.01835494	      0.54334571	     -0.21696331	      0.32979226	      0.23323163	      0.11697187	     -0.14378975	      0.26129990	     -0.15768910	     -0.15195425	     -0.10229444	      0.04321023	     -0.12263264	     -0.03442581	      0.60521886	      0.01870838	     -0.14165484	      0.02908214	      0.68870011	      0.00000000	      0.00000000	      0.01745329
      1.20000000	      2.21067977	     -0.07463534	     -0.33352265	      2.58654435	      1.19369555	      0.66920924	      0.00247947	      0.02097255	      0.54388751	     -0.21441760	      0.33216642	      0.23334859	      0.11465446	     -0.14432909	      0.26270772	     -0.15774125	     -0.15346575	     -0.10265205	      0.05695250	     -0.12772045	     -0.03197447	      0.60130716	      0.00878813	     -0.13329464	      0.02620105	      0.68618186	      0.00000000	      0.00000000	      0.01745329
      1.23333300	      2.20832197	     -0.07385097	     -0.33600204	      2.58674113	      1.19403033	      0.66700047	     -0.00123472	      0.02059061	      0.54545914	     -0.21151319	      0.33142819	      0.23356989	      0.11381804	     -0.14516169	      0.26292691	     -0.15775092	     -0.15494763	     -0.10313728	      0.05810569	     -0.12953286	     -0.03183186	      0.59948945	      0.00900355	     -0.12823222	      0.02599012	      0.68506733	      0.00000000	      0.00000000	      0.01745329
      1.26666700	      2.19048483	     -0.07104915	     -0.34686567	      2.58650521	      1.19531975	      0.66696569	     -0.02196309	      0.05838770	      0.55674061	     -0.19572546	      0.35011546	      0.23321893	      0.11928919	     -0.14472202	      0.27606478	     -0.16040487	     -0.14945930	     -0.11651206	      0.05208018	     -0.14867719	     -0.03127158	      0.57322255	      0.00607037	     -0.10919526	      0.02188458	      0.62992883	      0.00000000	      0.00000000	      0.01745329
      1.30000000	      2.18977880	     -0.07111596	     -0.34847081	      2.58635024	      1.19581240	      0.66511135	     -0.02274730	      0.05807202	      0.55674790	     -0.19531229	      0.34917048	      0.23335247	      0.11921776	     -0.14544340	      0.27588196	     -0.16041943	     -0.15009334	     -0.11644808	      0.05258013	     -0.14823602	     -0.03105177	      0.57351314	      0.00592942	     -0.10914995	      0.02192637	      0.62990793	      0.00000000	      0.00000000	      0.01745329
      1.33333300	      2.19005437	     -0.07109744	     -0.34986746	      2.58608941	      1.19629351	      0.66294590	     -0.02574515	      0.05869411	      0.55875153	     -0.19234952	      0.34733638	      0.23362897	      0.11874433	     -0.14670147	      0.27526704	     -0.16045239	     -0.15173743	     -0.11637173	      0.05507244	     -0.14485251	     -0.03040860	      0.57480261	      0.00465115	     -0.10956978	      0.02185195	      0.62963341	      0.00000000	      0.00000000	      0.01745329
      1.36666700	      2.18975596	     -0.07096280	     -0.35111679	      2.58586348	      1.19660036	      0.66125418	     -0.02732264	      0.05898874	      0.55914355	     -0.19165837	      0.34658880	      0.23378561	      0.11824999	     -0.14732756	      0.27493435	     -0.16050720	     -0.15263434	     -0.11614470	      0.05638422	     -0.14361736	     -0.03007642	      0.57510857	      0.00279831	     -0.11061540	      0.02172703	      0.62897255	      0.00000000	      0.00000000	      0.01745329
      1.40000000	      2.18947269	     -0.07088822	     -0.35144605	      2.58566507	      1.19665229	      0.66024407	     -0.02745671	      0.05884380	      0.55915637	     -0.19164267	      0.34652677	      0.23380706	      0.11814236	     -0.14739265	      0.27478862	     -0.16053314	     -0.15276015	     -0.11612261	      0.05644278	     -0.14369650	     -0.03004895	      0.57511050	      0.00244374	     -0.11069317	      0.02171199	      0.62887365	      0.00000000	      0.00000000	      0.01745329
      1.43333300	      2.18943093	     -0.07084866	     -0.35156727	      2.58555561	      1.19687834	      0.65928795	     -0.02749393	      0.05884036	      0.55915086	     -0.19158537	      0.34653689	      0.23380901	      0.11812100	     -0.14739580	      0.27476507	     -0.16053886	     -0.15275887	     -0.11612063	      0.05648569	     -0.14364762	     -0.03003940	      0.57514194	      0.00240654	     -0.11068015	      0.02171391	      0.62886450	      0.00000000	      0.00000000	      0.01745329
      1.46666700	      2.19014631	     -0.07036441	     -0.35296243	      2.58553493	      1.19732323	      0.65782118	     -0.02994630	      0.05954853	      0.56128858	     -0.18964580	      0.34527496	      0.23408293	      0.11664398	     -0.14805635	      0.27279602	     -0.16082358	     -0.15340310	     -0.11648747	      0.05696731	     -0.14137119	     -0.02994676	      0.57617125	      0.00152720	     -0.11214682	      0.02177970	      0.62811121	      0.00000000	      0.00000000	      0.01745329
      1.50000000	      2.19106999	     -0.07010409	     -0.35297528	      2.58549006	      1.19771444	      0.65613661	     -0.03348854	      0.06083078	      0.56324162	     -0.18841798	      0.34382662	      0.23440288	      0.11491051	     -0.14877184	      0.27194051	     -0.16100777	     -0.15381257	     -0.11614438	      0.05789759	     -0.13883499	     -0.02968219	      0.57651612	      0.00148642	     -0.11534982	      0.02210478	      0.62676584	      0.00000000	      0.00000000	      0.01745329
      1.53333300	      2.19109439	     -0.07007261	     -0.35302257	      2.58530904	      1.19816733	      0.65517789	     -0.03349971	      0.06090248	      0.56325848	     -0.18833072	      0.34382738	      0.23440393	      0.11491358	     -0.14877662	      0.27195537	     -0.16101049	     -0.15378011	     -0.11612508	      0.05786482	     -0.13871089	     -0.02968311	      0.57653816	      0.00153709	     -0.11538240	      0.02212206	      0.62675501	      0.00000000	      0.00000000	      0.01745329
      1.56666700	      2.19235725	     -0.06968306	     -0.35328863	      2.58484592	      1.19849569	      0.65419425	     -0.03336053	      0.06319788	      0.56642710	     -0.18583301	      0.34099960	      0.23479040	      0.11452979	     -0.15017455	      0.27048699	     -0.16131754	     -0.15368121	     -0.11578453	      0.05150539	     -0.13458766	     -0.03046109	      0.57737990	      0.00396528	     -0.11919986	      0.02300018	      0.62573533	      0.00000000	      0.00000000	      0.01745329
      1.60000000	      2.19205458	     -0.06979340	     -0.35332043	      2.58455324	      1.19890653	      0.65363880	     -0.03327271	      0.06299510	      0.56670771	     -0.18558586	      0.34068878	      0.23483166	      0.11454032	     -0.15032467	      0.27034608	     -0.16134194	     -0.15376329	     -0.11570437	      0.05081988	     -0.13440785	     -0.03048930	      0.57740045	      0.00414067	     -0.11937251	      0.02309215	      0.62569344	      0.00000000	      0.00000000	      0.01745329
      1.63333300	      2.19043146	     -0.07023026	     -0.35284573	      2.58451555	      1.19922276	      0.65276642	     -0.03319875	      0.06178281	      0.56975746	     -0.18333805	      0.33775353	      0.23524358	      0.11417810	     -0.15170123	      0.26900627	     -0.16151564	     -0.15495211	     -0.11507038	      0.04471517	     -0.13193725	     -0.03081585	      0.57820502	      0.00525652	     -0.12175285	      0.02380685	      0.62471289	      0.00000000	      0.00000000	      0.01745329
      1.66666700	      2.19036351	     -0.07012409	     -0.35292900	      2.58457585	      1.19939224	      0.65239281	     -0.03319646	      0.06174070	      0.56969637	     -0.18340585	      0.33775147	      0.23525115	      0.11411858	     -0.15170685	      0.26895917	     -0.16152063	     -0.15500250	     -0.11505686	      0.04468807	     -0.13195899	     -0.03080011	      0.57818766	      0.00524339	     -0.12183734	      0.02381733	      0.62467562	      0.00000000	      0.00000000	      0.01745329
      1.70000000	      2.18968018	     -0.06933521	     -0.35318879	      2.58472986	      1.19942697	      0.65207950	     -0.03376795	      0.06102276	      0.56945436	     -0.18422243	      0.33737828	      0.23538512	      0.11324999	     -0.15192986	      0.26843915	     -0.16155799	     -0.15591828	     -0.11480417	      0.04465530	     -0.13228412	     -0.03049735	      0.57788944	      0.00464552	     -0.12317583	      0.02389744	      0.62411518	      0.00000000	      0.00000000	      0.01745329
      1.73333300	      2.19112537	     -0.06969709	     -0.35237607	      2.58483741	      1.19941600	      0.65159636	     -0.03444289	      0.06182944	      0.57041354	     -0.18395605	      0.33690212	      0.23549256	      0.11281650	     -0.15217907	      0.26766294	     -0.16168226	     -0.15645179	     -0.11444593	      0.04402089	     -0.13058926	     -0.03013377	      0.57800450	      0.00304421	     -0.12578804	      0.02388330	      0.62320005	      0.00000000	      0.00000000	      0.01745329
      1.76666700	      2.19385519	     -0.06948652	     -0.35242066	      2.58491064	      1.19901761	      0.65127818	     -0.03452900	      0.06400104	      0.57117566	     -0.18356050	      0.33618262	      0.23561240	      0.11246847	     -0.15258989	      0.26694121	     -0.16181853	     -0.15694075	     -0.11395131	      0.04216774	     -0.12756201	     -0.02998483	      0.57828269	      0.00125236	     -0.12927200	      0.02387815	      0.62203821	      0.00000000	      0.00000000	      0.01745329
      1.80000000	      2.19615921	     -0.06898187	     -0.35215560	      2.58517559	      1.19859155	      0.65092653	     -0.03486872	      0.06551243	      0.57124116	     -0.18382971	      0.33624469	      0.23567973	      0.11178334	     -0.15278718	      0.26661202	     -0.16188197	     -0.15772249	     -0.11334027	      0.04151624	     -0.12531162	     -0.02961284	      0.57815350	     -0.00083312	     -0.13237874	      0.02378777	      0.62094609	      0.00000000	      0.00000000	      0.01745329
      1.83333300	      2.19839602	     -0.06899135	     -0.35226876	      2.58579639	      1.19820272	      0.65046490	     -0.03547414	      0.06636875	      0.57116518	     -0.18404972	      0.33623490	      0.23574919	      0.11108749	     -0.15317477	      0.26654918	     -0.16192117	     -0.15883965	     -0.11235005	      0.04138377	     -0.12305229	     -0.02903838	      0.57764359	     -0.00426320	     -0.13520703	      0.02351793	      0.61952695	      0.00000000	      0.00000000	      0.01745329
      1.86666700	      2.20058258	     -0.06898822	     -0.35261210	      2.58656267	      1.19791863	      0.65004966	     -0.03651016	      0.06665528	      0.57133764	     -0.18351344	      0.33622317	      0.23582313	      0.11012576	     -0.15364111	      0.26681366	     -0.16192555	     -0.16021273	     -0.11102450	      0.04017131	     -0.12043734	     -0.02886772	      0.57742550	     -0.00756459	     -0.13703989	      0.02330350	      0.61772129	      0.00000000	      0.00000000	      0.01745329
      1.90000000	      2.20060872	     -0.06895060	     -0.35259160	      2.58690943	      1.19777169	      0.64997359	     -0.03650408	      0.06665392	      0.57134189	     -0.18351877	      0.33622709	      0.23582310	      0.11011574	     -0.15364628	      0.26683858	     -0.16192447	     -0.16022448	     -0.11098466	      0.04011657	     -0.12041660	     -0.02887315	      0.57741829	     -0.00761211	     -0.13706387	      0.02330325	      0.61768045	      0.00000000	      0.00000000	      0.01745329
      1.93333300	      2.20086587	     -0.06855707	     -0.35233922	      2.58733524	      1.19764050	      0.64998790	     -0.03652484	      0.06667628	      0.57109176	     -0.18379512	      0.33641558	      0.23582181	      0.10985591	     -0.15362250	      0.26725223	     -0.16186825	     -0.16050717	     -0.11057739	      0.03956312	     -0.12041754	     -0.02895614	      0.57733977	     -0.00808025	     -0.13725836	      0.02326866	      0.61742699	      0.00000000	      0.00000000	      0.01745329
      1.96666700	      2.20284553	     -0.06892546	     -0.35331197	      2.58832337	      1.19765653	      0.64980243	     -0.03809234	      0.06568596	      0.56872401	     -0.18551992	      0.33709911	      0.23579136	      0.10861930	     -0.15357363	      0.27006458	     -0.16153408	     -0.16246237	     -0.10735067	      0.03495700	     -0.12045035	     -0.02965924	      0.57675054	     -0.01118450	     -0.13729162	      0.02324685	      0.61613069	      0.00000000	      0.00000000	      0.01745329
      2.00000000	      2.20300355	     -0.06819346	     -0.35319216	      2.58861360	      1.19765273	      0.64982532	     -0.03806904	      0.06525834	      0.56937093	     -0.18466248	      0.33722683	      0.23579716	      0.10814086	     -0.15355781	      0.26997108	     -0.16157270	     -0.16281203	     -0.10705878	      0.03468744	     -0.12014483	     -0.02966245	      0.57675626	     -0.01131025	     -0.13636864	      0.02337891	      0.61638653	      0.00000000	      0.00000000	      0.01745329
      2.03333300	      2.20361557	     -0.06859014	     -0.35391789	      2.58885467	      1.19767607	      0.64986884	     -0.03819559	      0.06473881	      0.56905057	     -0.18450534	      0.33734128	      0.23574329	      0.10805302	     -0.15347155	      0.27039874	     -0.16160616	     -0.16281396	     -0.10627522	      0.03411308	     -0.11991262	     -0.02968586	      0.57671008	     -0.01147072	     -0.13549616	      0.02371598	      0.61684298	      0.00000000	      0.00000000	      0.01745329
      2.06666700	      2.20461837	     -0.06793857	     -0.35404622	      2.58890904	      1.19768433	      0.64991195	     -0.03767154	      0.06515304	      0.56881864	     -0.18430014	      0.33764158	      0.23568458	      0.10797024	     -0.15330720	      0.27076151	     -0.16162302	     -0.16282577	     -0.10570335	      0.03338500	     -0.11921536	     -0.02980163	      0.57706017	     -0.01170710	     -0.13520584	      0.02395266	      0.61725303	      0.00000000	      0.00000000	      0.01745329
      2.10000000	      2.20523903	     -0.06823512	     -0.35494782	      2.58892044	      1.19767871	      0.65002440	     -0.03713660	      0.06520369	      0.56761752	     -0.18511394	      0.33791334	      0.23560937	      0.10817905	     -0.15313724	      0.27101226	     -0.16166903	     -0.16249167	     -0.10528751	      0.03280927	     -0.11943361	     -0.02986292	      0.57722914	     -0.01210578	     -0.13511946	      0.02412024	      0.61765376	      0.00000000	      0.00000000	      0.01745329
      2.13333300	      2.20775467	     -0.06773896	     -0.35553227	      2.58890952	      1.19750355	      0.65029095	     -0.03534067	      0.06618550	      0.56485527	     -0.18700325	      0.33904908	      0.23539781	      0.10845130	     -0.15255790	      0.27187331	     -0.16174527	     -0.16187325	     -0.10408575	      0.03117479	     -0.11967591	     -0.02996493	      0.57800657	     -0.01350771	     -0.13535359	      0.02442824	      0.61877268	      0.00000000	      0.00000000	      0.01745329
      2.16666700	      2.21110920	     -0.06688551	     -0.35714763	      2.58861186	      1.19704082	      0.65026787	     -0.03430553	      0.06810401	      0.56305614	     -0.18763262	      0.33916311	      0.23529429	      0.10868064	     -0.15241719	      0.27219740	     -0.16184758	     -0.16175809	     -0.10316903	      0.02919339	     -0.11836307	     -0.03019902	      0.57903099	     -0.01457847	     -0.13597104	      0.02460839	      0.61940211	      0.00000000	      0.00000000	      0.01745329
      2.20000000	      2.21457162	     -0.06589642	     -0.35899466	      2.58833234	      1.19639951	      0.64993061	     -0.03399696	      0.06975707	      0.56080425	     -0.18854801	      0.33926425	      0.23520744	      0.10853924	     -0.15219955	      0.27305419	     -0.16187686	     -0.16192368	     -0.10184223	      0.02839200	     -0.11776357	     -0.03025147	      0.57901600	     -0.01608220	     -0.13607672	      0.02458776	      0.61984772	      0.00000000	      0.00000000	      0.01745329
      2.23333300	      2.21909359	     -0.06485264	     -0.36129852	      2.58828553	      1.19604286	      0.64944322	     -0.03499411	      0.07068315	      0.55830290	     -0.18891741	      0.33909834	      0.23512418	      0.10776425	     -0.15183634	      0.27442912	     -0.16191556	     -0.16255115	     -0.09973179	      0.02799798	     -0.11812438	     -0.03023258	      0.57771867	     -0.01793123	     -0.13412528	      0.02458691	      0.62049179	      0.00000000	      0.00000000	      0.01745329
      2.26666700	      2.21911777	     -0.06472182	     -0.36157227	      2.58797344	      1.19584407	      0.64877746	     -0.03500920	      0.07065020	      0.55818424	     -0.18892147	      0.33906919	      0.23512526	      0.10772553	     -0.15184078	      0.27443797	     -0.16191881	     -0.16260332	     -0.09970068	      0.02802712	     -0.11817100	     -0.03021968	      0.57766769	     -0.01794132	     -0.13399750	      0.02459426	      0.62051876	      0.00000000	      0.00000000	      0.01745329
      2.30000000	      2.22741475	     -0.06294863	     -0.36331022	      2.58817894	      1.19596551	      0.64772708	     -0.03888859	      0.07093958	      0.55722826	     -0.18839601	      0.33687064	      0.23506168	      0.10642164	     -0.15177783	      0.27541318	     -0.16224925	     -0.16420392	     -0.09747248	      0.03040701	     -0.12121122	     -0.02904505	      0.57484617	     -0.02147529	     -0.12987314	      0.02429151	      0.62136036	      0.00000000	      0.00000000	      0.01745329
      2.33333300	      2.22747773	     -0.06275751	     -0.36359603	      2.58813857	      1.19595978	      0.64677855	     -0.03881206	      0.07099378	      0.55714905	     -0.18839113	      0.33682379	      0.23505904	      0.10644880	     -0.15178647	      0.27537408	     -0.16226257	     -0.16420974	     -0.09748913	      0.03047182	     -0.12120517	     -0.02901994	      0.57480969	     -0.02146632	     -0.12982788	      0.02429498	      0.62136869	      0.00000000	      0.00000000	      0.01745329
      2.36666700	      2.23492920	     -0.06130303	     -0.36331063	      2.58753175	      1.19591545	      0.64527846	     -0.03962265	      0.07096440	      0.55928038	     -0.18916694	      0.33258122	      0.23504598	      0.10700896	     -0.15316830	      0.27438043	     -0.16301128	     -0.16476181	     -0.09771896	      0.03298924	     -0.12541539	     -0.02736083	      0.57116472	     -0.02344811	     -0.13013486	      0.02400906	      0.62119834	      0.00000000	      0.00000000	      0.01745329
      2.40000000	      2.23494752	     -0.06120684	     -0.36340856	      2.58749592	      1.19596477	      0.64458955	     -0.03956616	      0.07097589	      0.55926272	     -0.18913706	      0.33259125	      0.23504388	      0.10700735	     -0.15316333	      0.27436259	     -0.16301806	     -0.16475246	     -0.09772889	      0.03296603	     -0.12539908	     -0.02735804	      0.57116524	     -0.02341511	     -0.13009774	      0.02401650	      0.62121147	      0.00000000	      0.00000000	      0.01745329
      2.43333300	      2.23496724	     -0.06108344	     -0.36350050	      2.58750240	      1.19604047	      0.64381054	     -0.03948551	      0.07099364	      0.55927444	     -0.18909356	      0.33258616	      0.23504338	      0.10700647	     -0.15317221	      0.27432812	     -0.16302730	     -0.16474163	     -0.09774769	      0.03296011	     -0.12539541	     -0.02735014	      0.57116087	     -0.02340120	     -0.13005033	      0.02401975	      0.62123432	      0.00000000	      0.00000000	      0.01745329
      2.46666700	      2.23639788	     -0.06058155	     -0.36378472	      2.58728709	      1.19627993	      0.64252300	     -0.03888623	      0.07094523	      0.56192402	     -0.18708200	      0.33108629	      0.23517752	      0.10668563	     -0.15406815	      0.27246036	     -0.16339086	     -0.16477324	     -0.09858756	      0.03299090	     -0.12505506	     -0.02706708	      0.57127388	     -0.02431440	     -0.12929459	      0.02387388	      0.62164842	      0.00000000	      0.00000000	      0.01745329
      2.50000000	      2.23893317	     -0.06049895	     -0.36368942	      2.58687624	      1.19658411	      0.64088785	     -0.03955500	      0.07179448	      0.56521004	     -0.18407293	      0.32902819	      0.23538427	      0.10620228	     -0.15522591	      0.27106910	     -0.16367510	     -0.16494540	     -0.09916013	      0.03333884	     -0.12251833	     -0.02685457	      0.57245398	     -0.02545611	     -0.12942086	      0.02368551	      0.62152035	      0.00000000	      0.00000000	      0.01745329
      2.53333300	      2.24147692	     -0.06038435	     -0.36331589	      2.58659582	      1.19664425	      0.63945490	     -0.04032955	      0.07227089	      0.56807697	     -0.18206547	      0.32694445	      0.23561418	      0.10545875	     -0.15641413	      0.26988800	     -0.16393832	     -0.16534441	     -0.09958939	      0.03349208	     -0.12059850	     -0.02671532	      0.57375706	     -0.02721132	     -0.13027436	      0.02335437	      0.62086123	      0.00000000	      0.00000000	      0.01745329
      2.56666700	      2.24152184	     -0.06036091	     -0.36364030	      2.58648312	      1.19668711	      0.63874548	     -0.04032185	      0.07224836	      0.56802670	     -0.18213348	      0.32679783	      0.23562502	      0.10546567	     -0.15648685	      0.26979501	     -0.16395715	     -0.16537036	     -0.09962789	      0.03348169	     -0.12064090	     -0.02671097	      0.57378100	     -0.02729965	     -0.13032626	      0.02333628	      0.62081120	      0.00000000	      0.00000000	      0.01745329
      2.60000000	      2.24158840	     -0.06019025	     -0.36408964	      2.58634764	      1.19672012	      0.63808046	     -0.04028087	      0.07226711	      0.56797714	     -0.18227655	      0.32654553	      0.23564587	      0.10544787	     -0.15660817	      0.26963982	     -0.16398265	     -0.16546025	     -0.09969047	      0.03344653	     -0.12074681	     -0.02670720	      0.57379319	     -0.02746221	     -0.13045860	      0.02330234	      0.62073075	      0.00000000	      0.00000000	      0.01745329
      2.63333300	      2.24715412	     -0.05943810	     -0.36161259	      2.58518129	      1.19686955	      0.63405531	     -0.04208736	      0.06762312	      0.57699566	     -0.18698246	      0.31556608	      0.23649178	      0.10237524	     -0.16073937	      0.26320601	     -0.16540276	     -0.16933793	     -0.10161401	      0.02714184	     -0.13064709	     -0.02647562	      0.57533405	     -0.03525290	     -0.13787854	      0.02200372	      0.61631021	      0.00000000	      0.00000000	      0.01745329
      2.66666700	      2.24724374	     -0.05829801	     -0.36221579	      2.58474805	      1.19693914	      0.63261410	     -0.04165336	      0.06769761	      0.57660973	     -0.18761264	      0.31516218	      0.23650375	      0.10220535	     -0.16072200	      0.26336498	     -0.16541376	     -0.16958385	     -0.10143457	      0.02677518	     -0.13112182	     -0.02641811	      0.57540062	     -0.03512894	     -0.13826225	      0.02206319	      0.61608619	      0.00000000	      0.00000000	      0.01745329
      2.70000000	      2.24874933	     -0.05616081	     -0.36263031	      2.58424339	      1.19709699	      0.62987530	     -0.04195221	      0.06865619	      0.57711821	     -0.18830956	      0.31353821	      0.23658099	      0.10178995	     -0.16118765	      0.26342724	     -0.16549414	     -0.17039722	     -0.10142101	      0.02636414	     -0.13073421	     -0.02622834	      0.57624968	     -0.03524380	     -0.14036635	      0.02214924	      0.61491168	      0.00000000	      0.00000000	      0.01745329
      2.73333300	      2.25192739	     -0.05321014	     -0.36281344	      2.58381501	      1.19733815	      0.62575876	     -0.04360781	      0.07086395	      0.57972594	     -0.18699221	      0.31064508	      0.23677117	      0.10099461	     -0.16248570	      0.26296604	     -0.16569512	     -0.17177907	     -0.10222190	      0.02766052	     -0.12713334	     -0.02594190	      0.57871136	     -0.03667614	     -0.14359971	      0.02200268	      0.61284527	      0.00000000	      0.00000000	      0.01745329
      2.76666700	      2.25220008	     -0.04982976	     -0.36280298	      2.58375832	      1.19763882	      0.62135795	     -0.04305454	      0.07123477	      0.58024162	     -0.18766835	      0.30934642	      0.23688760	      0.10022549	     -0.16343465	      0.26301713	     -0.16578127	     -0.17277785	     -0.10315427	      0.02844882	     -0.12712114	     -0.02578077	      0.57952491	     -0.03822158	     -0.14495672	      0.02176061	      0.61186111	      0.00000000	      0.00000000	      0.01745329
      2.80000000	      2.27107090	     -0.04669454	     -0.35390549	      2.58405653	      1.19738319	      0.61445922	     -0.03278054	      0.05522140	      0.57703508	     -0.20099416	      0.29557916	      0.23580131	      0.09638409	     -0.17962382	      0.27931137	     -0.17210357	     -0.18300767	     -0.15249366	      0.02832135	     -0.12890677	     -0.02318908	      0.60799167	     -0.04067780	     -0.14269026	      0.02449262	      0.60954206	      0.00000000	      0.00000000	      0.01745329
      2.83333300	      2.27257165	     -0.04343483	     -0.35286859	      2.58527719	      1.19740913	      0.60923726	     -0.03086767	      0.05605043	      0.57690510	     -0.20295920	      0.29422136	      0.23605729	      0.09442024	     -0.18157083	      0.28157074	     -0.17246329	     -0.18509303	     -0.15608922	      0.03126041	     -0.12999538	     -0.02264708	      0.60818079	     -0.04781128	     -0.14415722	      0.02311487	      0.60977877	      0.00000000	      0.00000000	      0.01745329
      2.86666700	      2.27406654	     -0.04222799	     -0.34711463	      2.58719595	      1.19705739	      0.60203896	     -0.03194297	      0.05606492	      0.57717503	     -0.20825432	      0.28715531	      0.23756303	      0.08769304	     -0.19179651	      0.28651526	     -0.17343843	     -0.19481090	     -0.17792918	      0.02270790	     -0.13349678	     -0.02476813	      0.61015358	     -0.06148645	     -0.14864896	      0.02000606	      0.61345899	      0.00000000	      0.00000000	      0.01745329
      2.90000000	      2.27535132	     -0.04561922	     -0.33775587	      2.59104783	      1.19508264	      0.59781061	     -0.02687172	      0.06074747	      0.55447090	     -0.21213161	      0.28378387	      0.23908281	      0.07832695	     -0.20812834	      0.32724424	     -0.17923891	     -0.21506554	     -0.26581857	      0.01993182	     -0.12656557	     -0.02302303	      0.62515665	     -0.06825276	     -0.14514284	      0.01411458	      0.64700826	      0.00000000	      0.00000000	      0.01745329
      2.93333300	      2.27306641	     -0.04468577	     -0.33385590	      2.59373450	      1.19323294	      0.59091107	     -0.03102400	      0.05896313	      0.55461234	     -0.21287606	      0.27808657	      0.24054415	      0.07043846	     -0.21503815	      0.33715342	     -0.17902349	     -0.22590941	     -0.28425939	      0.00699989	     -0.12846476	     -0.02386505	      0.62955293	     -0.08871183	     -0.14769167	      0.00744133	      0.64937621	      0.00000000	      0.00000000	      0.01745329
      2.96666700	      2.28213554	     -0.05507439	     -0.33462563	      2.59907804	      1.19022384	      0.58647551	     -0.01569748	      0.05644547	      0.53975573	     -0.19688390	      0.28202990	      0.23835602	      0.05180378	     -0.23580885	      0.41248990	     -0.18563923	     -0.26161431	     -0.39740666	     -0.00140383	     -0.13672004	      0.01617914	      0.64239634	     -0.09497868	     -0.14937757	     -0.01424833	      0.66832546	      0.00000000	      0.00000000	      0.01745329
      3.00000000	      2.26439043	     -0.04976261	     -0.32739444	      2.60158090	      1.18730873	      0.58165368	     -0.03119645	      0.07076403	      0.52988450	     -0.19356506	      0.27613682	      0.23663223	      0.05509913	     -0.23439698	      0.44759933	     -0.17202631	     -0.26635636	     -0.47544702	     -0.01228181	     -0.13431564	      0.02758200	      0.63732628	     -0.11318228	     -0.14011627	     -0.02400535	      0.66658409	      0.00000000	      0.00000000	      0.01745329
      3.03333300	      2.24733763	     -0.04674074	     -0.31712046	      2.60427014	      1.18440932	      0.57663390	     -0.04330794	      0.08619589	      0.51407825	     -0.18973550	      0.27429656	      0.23433950	      0.05829311	     -0.24825309	      0.49065220	     -0.14347485	     -0.27253037	     -0.57218113	     -0.02319711	     -0.12706450	      0.03327610	      0.63715731	     -0.12602710	     -0.12679871	     -0.03268111	      0.65640356	      0.00000000	      0.00000000	      0.01745329
      3.06666700	      2.23143940	     -0.04026356	     -0.30358423	      2.60598809	      1.18221330	      0.57122864	     -0.05925555	      0.09791659	      0.49413402	     -0.18759218	      0.27006077	      0.22987264	      0.06643053	     -0.26461987	      0.53394670	     -0.10844890	     -0.27360324	     -0.66856519	     -0.02436135	     -0.12714985	      0.02638354	      0.66656253	     -0.13424468	     -0.11146800	     -0.03938353	      0.63879392	      0.00000000	      0.00000000	      0.01745329
      3.10000000	      2.22699404	     -0.03142439	     -0.28623020	      2.60625676	      1.18022218	      0.56669203	     -0.07270763	      0.10873083	      0.46440444	     -0.18453373	      0.26449266	      0.22066284	      0.07847243	     -0.28723986	      0.57878496	     -0.06394527	     -0.26621545	     -0.76631350	     -0.00502342	     -0.15498956	     -0.02114599	      0.77580778	     -0.13913514	     -0.08385082	     -0.04373047	      0.60820749	      0.00000000	      0.00000000	      0.01745329
      3.13333300	      2.22545866	     -0.02698109	     -0.27330073	      2.60412184	      1.17956094	      0.56069945	     -0.07371130	      0.11003405	      0.44501722	     -0.17925060	      0.25282073	      0.21338718	      0.08450261	     -0.29928474	      0.61605795	     -0.02700968	     -0.26345978	     -0.82736165	      0.01815045	     -0.18671985	     -0.08014024	      0.87597953	     -0.14084796	     -0.07650387	     -0.04249305	      0.56976536	      0.00000000	      0.00000000	      0.01745329
      3.16666700	      2.21897855	     -0.02350688	     -0.26576775	      2.59978968	      1.18090722	      0.55349833	     -0.07883749	      0.11176644	      0.44234866	     -0.18280981	      0.24149565	      0.21339091	      0.08910629	     -0.30408480	      0.63535921	     -0.01895128	     -0.26953516	     -0.82162955	      0.02165666	     -0.18463073	     -0.08062192	      0.87993916	     -0.14118274	     -0.08437180	     -0.04245081	      0.56513274	      0.00000000	      0.00000000	      0.01745329
      3.20000000	      2.21339895	     -0.02209260	     -0.26073592	      2.59340049	      1.18036396	      0.54864577	     -0.06727934	      0.10151453	      0.43116018	     -0.17591477	      0.23608303	      0.21085865	      0.09572584	     -0.31281621	      0.66884274	     -0.00401747	     -0.27349308	     -0.83028195	      0.03276560	     -0.17680319	     -0.09865612	      0.90503495	     -0.13465853	     -0.09289406	     -0.03956488	      0.53732467	      0.00000000	      0.00000000	      0.01745329
      3.23333300	      2.21058980	     -0.02229076	     -0.26149981	      2.58591494	      1.17901400	      0.54535931	     -0.05804127	      0.10017028	      0.42191103	     -0.16793279	      0.23419330	      0.20992324	      0.09865346	     -0.31524832	      0.69646423	      0.00457301	     -0.27780200	     -0.78938364	      0.04225030	     -0.16398472	     -0.10324103	      0.90855135	     -0.12503132	     -0.09177750	     -0.03695207	      0.52924386	      0.00000000	      0.00000000	      0.01745329
      3.26666700	      2.21650338	     -0.02920583	     -0.26477134	      2.57653419	      1.17726629	      0.53936928	     -0.03842069	      0.07929119	      0.42442605	     -0.15846875	      0.23305527	      0.20836083	      0.09572600	     -0.33550649	      0.70360780	      0.00116600	     -0.28977684	     -0.68509649	      0.05797682	     -0.16418751	     -0.12988831	      0.91667047	     -0.11559467	     -0.09867109	     -0.03397736	      0.49909044	      0.00000000	      0.00000000	      0.01745329
      3.30000000	      2.21418026	     -0.03120099	     -0.26966319	      2.56564471	      1.17425450	      0.53576395	     -0.02783398	      0.06150017	      0.41981224	     -0.14827980	      0.23842325	      0.20270606	      0.10235559	     -0.35138881	      0.70545555	     -0.01626555	     -0.29535309	     -0.56056669	      0.08054660	     -0.16410094	     -0.17725832	      0.95768951	     -0.10815467	     -0.09536906	     -0.03346464	      0.47816637	      0.00000000	      0.00000000	      0.01745329
      3.33333300	      2.20074617	     -0.03153905	     -0.27288591	      2.55251022	      1.16980824	      0.53329537	     -0.02130108	      0.04711059	      0.40870031	     -0.13806092	      0.25016043	      0.19198755	      0.11771770	     -0.37560073	      0.69601687	     -0.04851791	     -0.29865787	     -0.42652728	      0.11189050	     -0.16789080	     -0.25580549	      1.02999932	     -0.10981064	     -0.08181086	     -0.03612174	      0.46403887	      0.00000000	      0.00000000	      0.01745329
      3.36666700	      2.16930401	     -0.03121261	     -0.27296838	      2.53736460	      1.16398712	      0.53207652	     -0.01984986	      0.03912765	      0.38711889	     -0.12336053	      0.27025360	      0.17236803	      0.14029345	     -0.41508527	      0.68462947	     -0.08955214	     -0.30273847	     -0.32132661	      0.15509073	     -0.16978538	     -0.34919316	      1.09961603	     -0.12448984	     -0.05877031	     -0.04405747	      0.44733933	      0.00000000	      0.00000000	      0.01745329
      3.40000000	      2.14418744	     -0.03668699	     -0.28072113	      2.52333990	      1.15723293	      0.53148932	     -0.01639076	      0.02335434	      0.36843539	     -0.10690897	      0.28426349	      0.16472697	      0.15099341	     -0.41755198	      0.70425555	     -0.08964663	     -0.30724778	     -0.29927696	      0.16284816	     -0.15601321	     -0.36353880	      1.11337927	     -0.14842750	     -0.02990252	     -0.04920399	      0.44846311	      0.00000000	      0.00000000	      0.01745329
      3.43333300	      2.08621675	     -0.03865381	     -0.27532111	      2.50509982	      1.14625327	      0.53518711	     -0.00941406	      0.01416924	      0.31723245	     -0.07029043	      0.34875415	      0.11535101	      0.18708318	     -0.54647644	      0.71167566	     -0.12628240	     -0.31584725	     -0.29697767	      0.20243800	     -0.09539677	     -0.49980127	      1.12416057	     -0.16820705	      0.01981307	     -0.06690996	      0.39260124	      0.00000000	      0.00000000	      0.01745329
      3.46666700	      2.02114824	     -0.04174559	     -0.27996233	      2.48701017	      1.13502968	      0.53881807	     -0.01418546	      0.00811046	      0.27625190	     -0.02557323	      0.38660804	      0.05913398	      0.20591036	     -0.59174265	      0.75030379	     -0.14718626	     -0.33112000	     -0.36326053	      0.20981456	     -0.03565558	     -0.58070727	      1.08486259	     -0.20033533	      0.06559650	     -0.08590437	      0.36171636	      0.00000000	      0.00000000	      0.01745329
      3.50000000	      1.96249213	     -0.05170048	     -0.28279722	      2.46863842	      1.12491167	      0.54403606	     -0.00714589	     -0.00945532	      0.22588633	      0.01591182	      0.43340743	      0.01739694	      0.21528394	     -0.65732497	      0.78971404	     -0.16019140	     -0.35120798	     -0.43117378	      0.21465220	      0.01468125	     -0.61940934	      1.06304848	     -0.23763901	      0.12006417	     -0.10209155	      0.34323990	      0.00000000	      0.00000000	      0.01745329
      3.53333300	      1.89868953	     -0.06842807	     -0.28443315	      2.44977189	      1.11738388	      0.55024432	      0.00344044	     -0.01016730	      0.17109928	      0.06539656	      0.48280678	      0.00606120	      0.21995379	     -0.70780283	      0.83313537	     -0.15842125	     -0.37826624	     -0.52223176	      0.19139241	      0.07741419	     -0.68065411	      1.02651664	     -0.28102019	      0.17888697	     -0.11166877	      0.32410858	      0.00000000	      0.00000000	      0.01745329
      3.56666700	      1.83756564	     -0.08944483	     -0.28153827	      2.43162013	      1.11276362	      0.55683039	      0.02073879	     -0.00498760	      0.11276929	      0.10877362	      0.52693450	      0.02002383	      0.21821939	     -0.74770669	      0.86756653	     -0.15172767	     -0.40614858	     -0.59928340	      0.17245188	      0.13750648	     -0.74198901	      1.00619429	     -0.32964797	      0.23803991	     -0.11293509	      0.32590482	      0.00000000	      0.00000000	      0.01745329
      3.60000000	      1.77924985	     -0.11522533	     -0.26624238	      2.41464541	      1.11058096	      0.56199584	      0.04410828	      0.01114127	      0.05045917	      0.14120447	      0.54795264	      0.05074493	      0.21443757	     -0.76884582	      0.88381105	     -0.15208154	     -0.43850965	     -0.65492591	      0.15928600	      0.19378965	     -0.79116510	      0.99769504	     -0.35777476	      0.29782102	     -0.09975402	      0.37213065	      0.00000000	      0.00000000	      0.01745329
      3.63333300	      1.75287605	     -0.12607560	     -0.27389831	      2.40015175	      1.11159823	      0.56651856	      0.05595241	      0.00502964	      0.03473476	      0.16416612	      0.55528021	      0.05873999	      0.21328703	     -0.75613290	      0.89510098	     -0.14924207	     -0.43836339	     -0.65207167	      0.13230616	      0.20918321	     -0.80079767	      1.01689091	     -0.37585803	      0.34500826	     -0.09576834	      0.40711851	      0.00000000	      0.00000000	      0.01745329
      3.66666700	      1.69491936	     -0.13626575	     -0.24131097	      2.38572081	      1.11194402	      0.56763434	      0.06050068	      0.03719409	     -0.00939484	      0.13422019	      0.53857998	      0.09407603	      0.23103494	     -0.75381571	      0.86539151	     -0.17090862	     -0.45860789	     -0.66832678	      0.15895610	      0.21309839	     -0.82627670	      1.19725382	     -0.40183756	      0.36460827	     -0.06716400	      0.60555322	      0.00000000	      0.00000000	      0.01745329
      3.70000000	      1.67491457	     -0.13454250	     -0.22958342	      2.37673119	      1.11480156	      0.56810763	      0.05453113	      0.04694925	     -0.02025649	      0.12015222	      0.51037489	      0.08934741	      0.23411588	     -0.73898036	      0.84242381	     -0.19418847	     -0.45846379	     -0.63849948	      0.20323054	      0.13957936	     -0.80467606	      1.36262912	     -0.40962965	      0.36334029	     -0.08901924	      0.79330609	      0.00000000	      0.00000000	      0.01745329
      3.73333300	      1.66214252	     -0.12955272	     -0.22567918	      2.37041847	      1.11811607	      0.56796825	      0.04917957	      0.06322280	     -0.02040549	      0.12319052	      0.48973672	      0.07905646	      0.23313417	     -0.74199622	      0.82251269	     -0.20854136	     -0.45694249	     -0.61287534	      0.21990898	      0.07624483	     -0.75376982	      1.51918888	     -0.37862166	      0.34343918	     -0.14432018	      0.96822331	      0.00000000	      0.00000000	      0.01745329
      3.76666700	      1.65876418	     -0.12594949	     -0.22552126	      2.36769879	      1.12171145	      0.56702575	      0.04860372	      0.09008367	     -0.01559830	      0.14410936	      0.46489917	      0.06664664	      0.22177965	     -0.75121052	      0.81043954	     -0.21201772	     -0.46027843	     -0.59168232	      0.17605182	      0.05649298	     -0.73697233	      1.60864117	     -0.32567022	      0.31045250	     -0.18531155	      1.12116090	      0.00000000	      0.00000000	      0.01745329
      3.80000000	      1.67010329	     -0.12439427	     -0.22871216	      2.36826602	      1.12409740	      0.56634969	      0.05196407	      0.13507233	     -0.00398285	      0.17385623	      0.43516531	      0.06179262	      0.21660308	     -0.75248338	      0.81116554	     -0.20626873	     -0.46319164	     -0.58361964	      0.10707031	      0.08996327	     -0.79596345	      1.56212020	     -0.26042209	      0.29622465	     -0.16695580	      1.21541980	      0.00000000	      0.00000000	      0.01745329
      3.83333300	      1.65452760	     -0.12476898	     -0.22728022	      2.37244916	      1.12334573	      0.56559588	      0.05332631	      0.14822404	      0.01095996	      0.17942464	      0.39734644	      0.03756785	      0.21843824	     -0.72117913	      0.80249628	     -0.20060776	     -0.47827135	     -0.58052006	      0.06709374	      0.11242298	     -0.79251625	      1.57302018	     -0.23980563	      0.21361988	     -0.18075467	      1.39559825	      0.00000000	      0.00000000	      0.01745329
      3.86666700	      1.64456515	     -0.12126296	     -0.22109034	      2.37927190	      1.11837688	      0.56455700	      0.04986574	      0.16465027	      0.03574939	      0.16945616	      0.35311700	      0.02309174	      0.24988107	     -0.69527728	      0.80756031	     -0.19103050	     -0.48875199	     -0.60765582	      0.06526388	      0.09334077	     -0.78973546	      1.62603306	     -0.20687767	      0.15880264	     -0.19244360	      1.49540387	      0.00000000	      0.00000000	      0.01745329
      3.90000000	      1.62495761	     -0.11993100	     -0.21955845	      2.39182810	      1.10827732	      0.56552014	      0.02736777	      0.19100834	      0.06412056	      0.15986899	      0.31605697	      0.01611392	      0.28746902	     -0.64487789	      0.82549774	     -0.15680516	     -0.50342496	     -0.66372202	      0.06601211	      0.06932466	     -0.81500666	      1.71661032	     -0.17211542	      0.10386478	     -0.20314739	      1.62445018	      0.00000000	      0.00000000	      0.01745329
      3.93333300	      1.60224286	     -0.11997151	     -0.22065184	      2.40625087	      1.09307199	      0.56811976	      0.00785715	      0.20744012	      0.09199749	      0.15044062	      0.30188111	      0.01401327	      0.33010507	     -0.61702558	      0.85486753	     -0.10182652	     -0.51666764	     -0.75060982	      0.08212106	      0.03443759	     -0.82515120	      1.79191669	     -0.14735344	      0.04985716	     -0.21991172	      1.74202052	      0.00000000	      0.00000000	      0.01745329
      3.96666700	      1.58537292	     -0.12440654	     -0.22125201	      2.42057988	      1.07329125	      0.57108668	      0.00219440	      0.22294231	      0.11277001	      0.15476063	      0.31613285	      0.02749891	      0.36447870	     -0.63721251	      0.89203550	     -0.03683799	     -0.53151012	     -0.85261801	      0.07951826	      0.01394344	     -0.83893856	      1.77703041	     -0.13528920	      0.01710311	     -0.22778949	      1.80140960	      0.00000000	      0.00000000	      0.01745329
      4.00000000	      1.57754721	     -0.13093935	     -0.22541665	      2.43507250	      1.05217891	      0.57490642	      0.00249146	      0.23761254	      0.13122627	      0.17496085	      0.36268984	      0.05647902	      0.38729752	     -0.70375952	      0.93008264	      0.02623025	     -0.55106508	     -0.94296246	      0.07131276	      0.02284866	     -0.88645928	      1.71947034	     -0.13101433	      0.00037681	     -0.23233855	      1.82073211	      0.00000000	      0.00000000	      0.01745329
      4.03333300	      1.57230358	     -0.13546987	     -0.22671199	      2.44818193	      1.03195749	      0.57841110	      0.00526602	      0.24791131	      0.14270860	      0.18944081	      0.41637230	      0.08751268	      0.40875111	     -0.78813886	      0.96369216	      0.07131515	     -0.57297826	     -1.01244799	      0.05087963	      0.03338641	     -0.96203949	      1.65079191	     -0.12748614	      0.00372908	     -0.23876552	      1.82881639	      0.00000000	      0.00000000	      0.01745329
      4.06666700	      1.55903065	     -0.12899605	     -0.22686734	      2.45914506	      1.01392890	      0.58293166	      0.00466854	      0.22529962	      0.15366012	      0.17948289	      0.48296550	      0.10566998	      0.44179457	     -0.88467643	      0.99284467	      0.08780281	     -0.59241272	     -1.06298083	      0.05121770	      0.03804447	     -0.97360880	      1.68050189	     -0.12624711	      0.00419547	     -0.27159262	      1.85167675	      0.00000000	      0.00000000	      0.01745329
      4.10000000	      1.54764092	     -0.11640824	     -0.22168759	      2.46859401	      0.99932938	      0.58487347	     -0.00116939	      0.19388823	      0.16753328	      0.15396992	      0.51795545	      0.10508406	      0.47131986	     -0.95503958	      1.00872219	      0.08748586	     -0.60839728	     -1.09711977	      0.07395595	      0.00694868	     -0.92061174	      1.73579398	     -0.12144904	      0.01620998	     -0.30030525	      1.87260616	      0.00000000	      0.00000000	      0.01745329
      4.13333300	      1.53985925	     -0.10909491	     -0.21824212	      2.47710901	      0.99082876	      0.58664454	     -0.00869241	      0.18327693	      0.17694689	      0.14387750	      0.54053864	      0.10696642	      0.48746396	     -0.99857836	      1.01655171	      0.09091753	     -0.61910359	     -1.11450313	      0.07314727	     -0.00792921	     -0.89803487	      1.72869547	     -0.11531844	      0.03926241	     -0.30594038	      1.87752398	      0.00000000	      0.00000000	      0.01745329
      4.16666700	      1.53582331	     -0.10469194	     -0.21971325	      2.48313905	      0.98941618	      0.58805016	     -0.00872468	      0.17634075	      0.18223015	      0.15111680	      0.54623119	      0.10547681	      0.49041754	     -0.99729847	      1.01236881	      0.09075409	     -0.62380201	     -1.11336002	      0.05806797	      0.00163452	     -0.90125590	      1.73120228	     -0.10752527	      0.04717923	     -0.30063859	      1.87491880	      0.00000000	      0.00000000	      0.01745329
      4.20000000	      1.52366508	     -0.09112200	     -0.22472441	      2.48785076	      0.99583220	      0.59127425	     -0.02312007	      0.17751870	      0.18755905	      0.14567762	      0.55612128	      0.10311588	      0.49423780	     -0.97983547	      0.99627474	      0.07498552	     -0.61753054	     -1.07246561	      0.06037658	      0.03110667	     -0.93119885	      1.74144103	     -0.11044213	      0.05835442	     -0.29611926	      1.86115074	      0.00000000	      0.00000000	      0.01745329
      4.23333300	      1.51034333	     -0.07305034	     -0.22296002	      2.48962803	      1.00873549	      0.58999690	     -0.03931173	      0.17096857	      0.20784644	      0.11569768	      0.53676936	      0.09678524	      0.49585746	     -0.93316007	      0.96034394	      0.03482593	     -0.60479175	     -1.02077427	      0.09021642	      0.03785424	     -0.96395486	      1.76592845	     -0.11456104	      0.05887887	     -0.29663841	      1.85803610	      0.00000000	      0.00000000	      0.01745329
      4.26666700	      1.50039760	     -0.06207603	     -0.22663956	      2.49163084	      1.02659808	      0.59053175	     -0.04945357	      0.16489741	      0.22310189	      0.09460716	      0.51431304	      0.09500692	      0.48554887	     -0.86834347	      0.92933168	      0.00290088	     -0.59236281	     -0.95776704	      0.09588337	      0.04372485	     -0.99469168	      1.80554025	     -0.11865734	      0.05919764	     -0.29713196	      1.85547602	      0.00000000	      0.00000000	      0.01745329
      4.30000000	      1.49353794	     -0.05425679	     -0.22873867	      2.49212323	      1.04675686	      0.58961660	     -0.05339233	      0.15902440	      0.24075186	      0.06829209	      0.48236044	      0.09508949	      0.47379325	     -0.79489266	      0.89499137	     -0.03111699	     -0.57927594	     -0.88361531	      0.10649715	      0.02735844	     -1.04125964	      1.83298048	     -0.11607102	      0.05732624	     -0.28439949	      1.85250515	      0.00000000	      0.00000000	      0.01745329
      4.33333300	      1.48954186	     -0.05130435	     -0.23064671	      2.49207342	      1.06660113	      0.58866913	     -0.05194922	      0.15372907	      0.25678750	      0.04727750	      0.44757169	      0.09754873	      0.45897745	     -0.71459574	      0.86368076	     -0.05990384	     -0.57039194	     -0.81324801	      0.09407196	      0.03024106	     -1.10037802	      1.77861740	     -0.12159916	      0.05154320	     -0.25213199	      1.83707975	      0.00000000	      0.00000000	      0.01745329
      4.36666700	      1.48749365	     -0.04674318	     -0.22988929	      2.49076464	      1.08182762	      0.58810748	     -0.05108945	      0.14424106	      0.26439779	      0.02907678	      0.42766336	      0.09528457	      0.45393006	     -0.67494213	      0.84297211	     -0.08421280	     -0.56063044	     -0.76514407	      0.12066874	      0.01632851	     -1.10863576	      1.76843706	     -0.10713344	      0.04199694	     -0.24314006	      1.83822242	      0.00000000	      0.00000000	      0.01745329
      4.40000000	      1.48535400	     -0.04298330	     -0.22836368	      2.48875712	      1.09140864	      0.58762284	     -0.04769903	      0.13926471	      0.26784041	      0.01975918	      0.41630068	      0.09303927	      0.45521861	     -0.65092500	      0.83492806	     -0.09918495	     -0.55266566	     -0.73997679	      0.15325633	      0.00752965	     -1.10656059	      1.76716188	     -0.10060536	      0.03394091	     -0.24128045	      1.83641648	      0.00000000	      0.00000000	      0.01745329
      4.43333300	      1.48595219	     -0.03701022	     -0.22626857	      2.48626759	      1.09489525	      0.58693527	     -0.04379801	      0.12216532	      0.26770227	      0.00976742	      0.40777425	      0.08804193	      0.46109156	     -0.63207189	      0.83127001	     -0.11903723	     -0.54832527	     -0.72414958	      0.19907345	      0.00111865	     -1.05456318	      1.82365889	     -0.08885242	      0.01855158	     -0.24471499	      1.83946529	      0.00000000	      0.00000000	      0.01745329
      4.46666700	      1.49260749	     -0.03495976	     -0.22497246	      2.48289417	      1.09063704	      0.58725381	     -0.03409072	      0.10510283	      0.26330433	      0.00901615	      0.41332015	      0.08253598	      0.47134272	     -0.64779971	      0.85209520	     -0.12333656	     -0.54944739	     -0.74734337	      0.25655828	     -0.00925545	     -0.94625570	      1.85680511	     -0.07927785	      0.01353735	     -0.24715991	      1.85043284	      0.00000000	      0.00000000	      0.01745329
      4.50000000	      1.51662502	     -0.04222954	     -0.22835754	      2.48326731	      1.08015311	      0.58763244	     -0.03494487	      0.12451272	      0.26020722	      0.02619056	      0.42601957	      0.09106417	      0.46764524	     -0.68741620	      0.89358383	     -0.09607616	     -0.55931194	     -0.80002907	      0.19029299	      0.00263667	     -0.98296275	      1.81400349	     -0.08318868	      0.05353055	     -0.22676937	      1.84032061	      0.00000000	      0.00000000	      0.01745329
      4.53333300	      1.53400433	     -0.04675941	     -0.23251925	      2.48127499	      1.06457451	      0.58917984	     -0.02947340	      0.13931064	      0.25503933	      0.04711486	      0.46004211	      0.08970693	      0.47543154	     -0.75699959	      0.94351264	     -0.05909603	     -0.56488314	     -0.88076283	      0.12595926	      0.05420941	     -1.05336285	      1.71806799	     -0.08957925	      0.08064416	     -0.19814718	      1.81809026	      0.00000000	      0.00000000	      0.01745329
      4.56666700	      1.54036474	     -0.04431533	     -0.23384955	      2.47886449	      1.04586563	      0.59033346	     -0.02510016	      0.13899121	      0.25128644	      0.05749043	      0.50139738	      0.07624404	      0.49507966	     -0.84234271	      0.98395594	     -0.02760274	     -0.56724033	     -0.95916609	      0.08628145	      0.11369172	     -1.11172749	      1.68631797	     -0.10673828	      0.09958138	     -0.19456232	      1.81034351	      0.00000000	      0.00000000	      0.01745329
      4.60000000	      1.54019979	     -0.03838453	     -0.23352456	      2.47617183	      1.02790145	      0.59115724	     -0.02462584	      0.13543598	      0.24983777	      0.05650927	      0.53742785	      0.05914273	      0.51706828	     -0.91777432	      1.01142224	     -0.00555769	     -0.56603607	     -1.02328296	      0.06353299	      0.16187525	     -1.14475311	      1.68601550	     -0.11186837	      0.12309770	     -0.20469514	      1.82719319	      0.00000000	      0.00000000	      0.01745329
      4.63333300	      1.53233927	     -0.03001521	     -0.22899418	      2.47344257	      1.01386042	      0.59046289	     -0.02795849	      0.12834148	      0.25650869	      0.03858816	      0.55522856	      0.04264248	      0.53887933	     -0.96895592	      1.02107328	      0.00145534	     -0.56251433	     -1.06214870	      0.08834504	      0.18214982	     -1.13454559	      1.70257058	     -0.11531199	      0.13789399	     -0.22979790	      1.84917024	      0.00000000	      0.00000000	      0.01745329
      4.66666700	      1.52684062	     -0.02685778	     -0.22628521	      2.47277076	      1.00724402	      0.58945819	     -0.03259550	      0.12332818	      0.26480818	      0.03204102	      0.55500549	      0.03823963	      0.54717348	     -0.97820114	      1.01661943	      0.00250648	     -0.56541014	     -1.07055435	      0.11147438	      0.18280789	     -1.12284454	      1.70946158	     -0.12146293	      0.14584732	     -0.24176857	      1.85847073	      0.00000000	      0.00000000	      0.01745329
      4.70000000	      1.51543706	     -0.02177494	     -0.22113151	      2.47068244	      1.00770426	      0.58772613	     -0.03826661	      0.12673907	      0.27601989	      0.00847119	      0.54660541	      0.03427571	      0.55621947	     -0.96926154	      0.99672618	     -0.00324912	     -0.56063685	     -1.06887789	      0.11808382	      0.18673580	     -1.11415823	      1.73798206	     -0.11254940	      0.14678861	     -0.25076416	      1.87774255	      0.00000000	      0.00000000	      0.01745329
      4.73333300	      1.50542787	     -0.01844583	     -0.21709428	      2.46976078	      1.01588456	      0.58663082	     -0.04650272	      0.13003044	      0.28978753	     -0.02015694	      0.52302161	      0.03828387	      0.55049423	     -0.92330637	      0.96468852	     -0.02049480	     -0.55646390	     -1.03473165	      0.13711805	      0.17576882	     -1.11907465	      1.75880992	     -0.10809797	      0.14742436	     -0.25255027	      1.89609435	      0.00000000	      0.00000000	      0.01745329
      4.76666700	      1.49442862	     -0.01696892	     -0.21123476	      2.46890546	      1.02925362	      0.58468309	     -0.05057647	      0.12866904	      0.30640330	     -0.05487256	      0.48366050	      0.04661912	      0.53877853	     -0.85325645	      0.92372415	     -0.04678092	     -0.55358823	     -0.98277208	      0.18405191	      0.13550540	     -1.11093824	      1.76844967	     -0.10726934	      0.13745531	     -0.25594505	      1.91015758	      0.00000000	      0.00000000	      0.01745329
      4.80000000	      1.48699583	     -0.01917279	     -0.20712698	      2.46834722	      1.04489755	      0.58311576	     -0.04821232	      0.12566955	      0.32046899	     -0.08480248	      0.42945623	      0.05756949	      0.51992701	     -0.75369044	      0.88337463	     -0.07652166	     -0.55231002	     -0.91531238	      0.22606949	      0.07814646	     -1.08232598	      1.78749229	     -0.11123405	      0.13261631	     -0.25723280	      1.91751847	      0.00000000	      0.00000000	      0.01745329
      4.83333300	      1.48414170	     -0.02292680	     -0.20733709	      2.46807369	      1.05937932	      0.58230282	     -0.04624461	      0.12415898	      0.33134858	     -0.09565995	      0.37740772	      0.06903271	      0.49846976	     -0.65585380	      0.85305114	     -0.10099567	     -0.55252895	     -0.85316868	      0.25649530	      0.04579366	     -1.04055581	      1.81464981	     -0.11675945	      0.12360626	     -0.24822476	      1.91304653	      0.00000000	      0.00000000	      0.01745329
      4.86666700	      1.49189767	     -0.03160983	     -0.20463274	      2.46856618	      1.07082181	      0.57991709	     -0.04119676	      0.12224518	      0.33924096	     -0.09611687	      0.31210801	      0.08214879	      0.47156025	     -0.55984651	      0.83428486	     -0.11863260	     -0.55919360	     -0.80561742	      0.29763970	      0.01965049	     -0.97096731	      1.83191382	     -0.12147854	      0.12348940	     -0.22919869	      1.89972537	      0.00000000	      0.00000000	      0.01745329
      4.90000000	      1.50049440	     -0.04059592	     -0.20547508	      2.46809723	      1.07808523	      0.57898789	     -0.03135951	      0.11618714	      0.34162849	     -0.08830301	      0.26880547	      0.08773885	      0.44965693	     -0.49499425	      0.83033284	     -0.12308794	     -0.56569929	     -0.78598281	      0.30684808	      0.01782227	     -0.91015734	      1.84820184	     -0.13155085	      0.12147487	     -0.22484557	      1.88281159	      0.00000000	      0.00000000	      0.01745329
      4.93333300	      1.50520217	     -0.04814332	     -0.20894824	      2.46656371	      1.08046974	      0.57888132	     -0.02764501	      0.11497070	      0.34658562	     -0.08224604	      0.25156015	      0.09184021	      0.43635975	     -0.47057677	      0.83953252	     -0.11658189	     -0.57137214	     -0.78792844	      0.29429926	     -0.00227601	     -0.90344456	      1.81939914	     -0.15187787	      0.13547839	     -0.24045898	      1.87291153	      0.00000000	      0.00000000	      0.01745329
      4.96666700	      1.50977132	     -0.05564721	     -0.21188275	      2.46335293	      1.07942567	      0.57709054	     -0.01763278	      0.11135803	      0.35483744	     -0.08066278	      0.23674748	      0.09376195	      0.42847013	     -0.45312343	      0.85556909	     -0.10834384	     -0.57689821	     -0.80663221	      0.25270628	     -0.01797346	     -0.91885142	      1.79602453	     -0.16924134	      0.13811617	     -0.25781689	      1.84777798	      0.00000000	      0.00000000	      0.01745329
      5.00000000	      1.51587956	     -0.06233986	     -0.21930553	      2.45850057	      1.07497725	      0.57528557	     -0.00439712	      0.10164191	      0.36725868	     -0.07108373	      0.22834339	      0.09004474	      0.42582062	     -0.44445457	      0.88727582	     -0.09483548	     -0.58097893	     -0.84712396	      0.23689435	     -0.02240760	     -0.93982807	      1.76821287	     -0.19239921	      0.14020098	     -0.27883829	      1.80688781	      0.00000000	      0.00000000	      0.01745329
      5.03333300	      1.52131776	     -0.07029303	     -0.22781932	      2.45109524	      1.06825260	      0.57350181	      0.01751681	      0.08390601	      0.37988401	     -0.06502830	      0.23081010	      0.08132330	      0.42767204	     -0.45222320	      0.92252356	     -0.07941804	     -0.58255912	     -0.89654787	      0.24569707	     -0.02619252	     -0.94826214	      1.72686936	     -0.20230496	      0.14134622	     -0.28398288	      1.77026987	      0.00000000	      0.00000000	      0.01745329
      5.06666700	      1.52413652	     -0.07918913	     -0.23572773	      2.44291518	      1.06116889	      0.57161475	      0.04062155	      0.06855805	      0.38875314	     -0.06288351	      0.23677146	      0.07318012	      0.42770546	     -0.46401274	      0.95300798	     -0.06193767	     -0.58352012	     -0.94538181	      0.24409475	     -0.03205181	     -0.95671578	      1.68495626	     -0.21462441	      0.14894663	     -0.27579653	      1.73841135	      0.00000000	      0.00000000	      0.01745329
      5.10000000	      1.52328598	     -0.08518848	     -0.24385756	      2.43289928	      1.05626300	      0.57097256	      0.05804964	      0.06147515	      0.38757811	     -0.05924930	      0.24371624	      0.06342290	      0.43198448	     -0.46361064	      0.97358566	     -0.05201307	     -0.57823830	     -0.97531263	      0.24135542	     -0.02037461	     -0.96162826	      1.66529359	     -0.21909320	      0.15643726	     -0.25888808	      1.71961136	      0.00000000	      0.00000000	      0.01745329
      5.13333300	      1.52152033	     -0.08901244	     -0.24645745	      2.42408052	      1.05475337	      0.56888216	      0.06008861	      0.05708108	      0.38666271	     -0.05315633	      0.24176764	      0.05539594	      0.43548418	     -0.45773374	      0.97908424	     -0.05032376	     -0.57623328	     -0.99407239	      0.24389539	      0.00008242	     -0.96428412	      1.68224103	     -0.23073767	      0.16385327	     -0.24480004	      1.71751796	      0.00000000	      0.00000000	      0.01745329
      5.16666700	      1.52002452	     -0.09133833	     -0.24918904	      2.41560172	      1.05725622	      0.56790472	      0.05554717	      0.05645394	      0.38033292	     -0.04468440	      0.24067248	      0.04921631	      0.43804267	     -0.44610938	      0.97810612	     -0.05549843	     -0.57250187	     -0.99451367	      0.25401319	      0.02823890	     -0.95299377	      1.69963871	     -0.23561357	      0.16676687	     -0.23270738	      1.73022846	      0.00000000	      0.00000000	      0.01745329
      5.20000000	      1.51567905	     -0.09330553	     -0.24013382	      2.40818817	      1.06085039	      0.56602857	      0.04903508	      0.06249778	      0.35844290	     -0.04880046	      0.22283408	      0.04214726	      0.43998967	     -0.42639222	      0.96398250	     -0.07107713	     -0.57079150	     -0.99030938	      0.24761225	      0.06727954	     -0.96977623	      1.72235163	     -0.25271907	      0.17938785	     -0.20276399	      1.78496818	      0.00000000	      0.00000000	      0.01745329
      5.23333300	      1.51848273	     -0.09880226	     -0.24176347	      2.40336008	      1.06568253	      0.56575059	      0.05141530	      0.06677152	      0.35199336	     -0.04359709	      0.22394837	      0.04073508	      0.43608263	     -0.42272048	      0.96132234	     -0.07452004	     -0.56753587	     -0.98474994	      0.20514135	      0.08749645	     -0.98149782	      1.73360281	     -0.24500171	      0.18356384	     -0.19427295	      1.79225545	      0.00000000	      0.00000000	      0.01745329
      5.26666700	      1.51273272	     -0.10405808	     -0.23011975	      2.40288538	      1.06871565	      0.56654675	      0.04895787	      0.06256933	      0.32196200	     -0.04407845	      0.22515269	      0.03567632	      0.42923732	     -0.43704371	      0.94073784	     -0.08772048	     -0.57445353	     -0.95810377	      0.16845267	      0.13270609	     -1.00642381	      1.72029433	     -0.26602965	      0.18680559	     -0.18905306	      1.84639362	      0.00000000	      0.00000000	      0.01745329
      5.30000000	      1.51045563	     -0.10566662	     -0.22795668	      2.40380268	      1.06934277	      0.56759614	      0.04761729	      0.05762364	      0.31779201	     -0.04829630	      0.22948628	      0.03409683	      0.42729197	     -0.43815752	      0.93958439	     -0.08976306	     -0.57283988	     -0.95908234	      0.16358891	      0.13118007	     -1.00787927	      1.72287391	     -0.26192632	      0.18516967	     -0.18870942	      1.84659892	      0.00000000	      0.00000000	      0.01745329
      5.33333300	      1.50547106	     -0.09856535	     -0.21521806	      2.40747847	      1.06424552	      0.56954808	      0.04051770	      0.03884052	      0.29554074	     -0.06163806	      0.25298409	      0.02494138	      0.43955410	     -0.50780833	      0.93410568	     -0.09869296	     -0.57198275	     -0.96260189	      0.19207000	      0.10158957	     -0.96966717	      1.77572693	     -0.24034295	      0.18267359	     -0.22204200	      1.88402918	      0.00000000	      0.00000000	      0.01745329
      5.36666700	      1.49634534	     -0.09101117	     -0.20720651	      2.41291573	      1.05551738	      0.57222898	      0.02967182	      0.02680705	      0.28320109	     -0.06636200	      0.28596886	      0.01942254	      0.45442519	     -0.57397963	      0.94015982	     -0.09459007	     -0.57044419	     -0.98828226	      0.26072104	      0.04116528	     -0.87329815	      1.78176664	     -0.20781309	      0.17935185	     -0.24881094	      1.90048499	      0.00000000	      0.00000000	      0.01745329
      5.40000000	      1.48104813	     -0.08158306	     -0.21864909	      2.42092448	      1.04425118	      0.57636617	     -0.00319741	      0.06989118	      0.28191571	     -0.02777733	      0.35952927	      0.03854257	      0.47817462	     -0.64564816	      0.96587643	     -0.08348034	     -0.57269190	     -1.01353410	      0.28568261	     -0.09145128	     -0.69517915	      1.79116506	     -0.18798524	      0.19180578	     -0.22192366	      1.87303908	      0.00000000	      0.00000000	      0.01745329
      5.43333300	      1.48022676	     -0.07582729	     -0.21424099	      2.43019370	      1.03175822	      0.57935612	     -0.01471112	      0.06433007	      0.27230261	     -0.01380872	      0.39752453	      0.03432171	      0.48946368	     -0.72443058	      0.98838924	     -0.06440710	     -0.57900500	     -1.05853223	      0.29636931	     -0.08858210	     -0.60247115	      1.76856045	     -0.17418400	      0.19259259	     -0.22977842	      1.87316406	      0.00000000	      0.00000000	      0.01745329
      5.46666700	      1.47594402	     -0.06825805	     -0.21458510	      2.43915366	      1.02148048	      0.58114918	     -0.02582123	      0.06710782	      0.27097476	      0.00776053	      0.42012396	      0.03245565	      0.50073675	     -0.75934745	      0.99675071	     -0.05187519	     -0.58341999	     -1.07271289	      0.27885703	     -0.03186135	     -0.57393618	      1.82829786	     -0.17295429	      0.18303392	     -0.21178110	      1.86311175	      0.00000000	      0.00000000	      0.01745329
      5.50000000	      1.47708721	     -0.06522432	     -0.21274220	      2.44839019	      1.01211924	      0.58295452	     -0.03546328	      0.08912474	      0.26761752	      0.01634957	      0.45829724	      0.04056282	      0.51435940	     -0.83527887	      1.00764800	     -0.02863991	     -0.58951986	     -1.10224143	      0.26847633	     -0.00880284	     -0.56571779	      1.79989422	     -0.16389827	      0.19518685	     -0.16963996	      1.85871482	      0.00000000	      0.00000000	      0.01745329
      5.53333300	      1.47397766	     -0.06062463	     -0.21255698	      2.45762991	      1.00899760	      0.58407091	     -0.04079901	      0.09926470	      0.27429817	      0.01290209	      0.47117398	      0.04720565	      0.51873250	     -0.85478356	      0.99844091	     -0.02270885	     -0.59539062	     -1.09674452	      0.25505462	     -0.00609104	     -0.56316442	      1.79252335	     -0.14821619	      0.18341282	     -0.14977339	      1.84858358	      0.00000000	      0.00000000	      0.01745329
      5.56666700	      1.46977691	     -0.05673778	     -0.21151020	      2.46687340	      1.01239380	      0.58587477	     -0.04391368	      0.11186722	      0.28144492	     -0.00360774	      0.47524618	      0.05717980	      0.51717832	     -0.85929141	      0.98121174	     -0.02166064	     -0.59827064	     -1.07377984	      0.23395426	     -0.02829458	     -0.57425136	      1.79416128	     -0.12419670	      0.16876307	     -0.13861241	      1.84446433	      0.00000000	      0.00000000	      0.01745329
      5.60000000	      1.45597748	     -0.05356141	     -0.21928267	      2.47547377	      1.02403259	      0.58698508	     -0.05380888	      0.13590437	      0.30533803	     -0.01902682	      0.47173932	      0.07576278	      0.50806284	     -0.81266575	      0.93678552	     -0.03483765	     -0.59538799	     -0.99202856	      0.23164910	     -0.07509386	     -0.57207110	      1.83896731	     -0.09384743	      0.14139989	     -0.14662833	      1.84645248	      0.00000000	      0.00000000	      0.01745329
      5.63333300	      1.44625645	     -0.04953386	     -0.22763140	      2.48312586	      1.04052336	      0.58896867	     -0.06435178	      0.15251441	      0.32308650	     -0.02845566	      0.45667413	      0.09065193	      0.49491033	     -0.74974551	      0.90119427	     -0.05451542	     -0.59042426	     -0.91395377	      0.23204015	     -0.10569375	     -0.55781182	      1.85457588	     -0.04874778	      0.10641930	     -0.15699447	      1.86016624	      0.00000000	      0.00000000	      0.01745329
      5.66666700	      1.43894631	     -0.04806501	     -0.23566953	      2.49198748	      1.05988708	      0.59032904	     -0.07952984	      0.16904014	      0.34011317	     -0.03346732	      0.43076646	      0.10959845	      0.47354107	     -0.67054742	      0.86257326	     -0.07622271	     -0.58637897	     -0.82409226	      0.23904531	     -0.15287034	     -0.54748891	      1.81756226	     -0.01770779	      0.07817561	     -0.18620283	      1.88627166	      0.00000000	      0.00000000	      0.01745329
      5.70000000	      1.43015644	     -0.04204063	     -0.23772727	      2.49964185	      1.07834419	      0.59089476	     -0.09149956	      0.17076327	      0.35128084	     -0.04004242	      0.40085619	      0.12032728	      0.45868395	     -0.59989211	      0.82515311	     -0.10438944	     -0.57873442	     -0.74045813	      0.25189459	     -0.20456688	     -0.53713035	      1.80147797	      0.00026141	      0.04117437	     -0.22844120	      1.91337668	      0.00000000	      0.00000000	      0.01745329
      5.73333300	      1.42251644	     -0.03192378	     -0.23704776	      2.50543101	      1.09258771	      0.59228235	     -0.10119703	      0.16635213	      0.34757620	     -0.04483714	      0.38154663	      0.12031144	      0.45624054	     -0.55551007	      0.79885120	     -0.12992021	     -0.56542544	     -0.67964517	      0.27373338	     -0.24168893	     -0.56350518	      1.87934721	     -0.00087494	      0.02127534	     -0.26780458	      1.93448486	      0.00000000	      0.00000000	      0.01745329
      5.76666700	      1.42149330	     -0.02368988	     -0.23666756	      2.50931893	      1.10031707	      0.59346847	     -0.11259723	      0.16723283	      0.33509705	     -0.03072189	      0.37666818	      0.11742135	      0.45727502	     -0.53714462	      0.78646531	     -0.14397535	     -0.55500863	     -0.64745040	      0.28662378	     -0.24894108	     -0.65849350	      1.95759221	      0.00172401	      0.01105186	     -0.27792088	      1.94317576	      0.00000000	      0.00000000	      0.01745329
      5.80000000	      1.41709907	     -0.02100119	     -0.23677693	      2.51018520	      1.10000786	      0.59391862	     -0.10721659	      0.15979964	      0.33032112	     -0.02695672	      0.38453344	      0.11208733	      0.46275132	     -0.54409593	      0.78900423	     -0.14628767	     -0.55069651	     -0.65109984	      0.35456158	     -0.25147402	     -0.62133762	      1.93473036	     -0.01290653	      0.00176422	     -0.28308174	      1.94872486	      0.00000000	      0.00000000	      0.01745329
      5.83333300	      1.42578360	     -0.02905545	     -0.23937385	      2.51020593	      1.09167906	      0.59644493	     -0.08884423	      0.14317683	      0.31225788	     -0.00208273	      0.42439023	      0.10489122	      0.46212246	     -0.61580619	      0.82226353	     -0.12324313	     -0.55981951	     -0.70481042	      0.37907731	     -0.23785553	     -0.57486047	      1.83584062	     -0.01874676	     -0.01394177	     -0.26476992	      1.96325277	      0.00000000	      0.00000000	      0.01745329
      5.86666700	      1.43550108	     -0.03558209	     -0.24450786	      2.51025568	      1.07719472	      0.59772942	     -0.07598965	      0.14018567	      0.29972813	      0.02133493	      0.46195887	      0.10005642	      0.46355639	     -0.68442097	      0.86275719	     -0.08895271	     -0.57075087	     -0.77583517	      0.38184729	     -0.21404584	     -0.58412481	      1.76420674	     -0.05668518	     -0.00225751	     -0.24348832	      1.96720796	      0.00000000	      0.00000000	      0.01745329
      5.90000000	      1.44199562	     -0.03751847	     -0.24734079	      2.50679292	      1.05977074	      0.59790342	     -0.06011110	      0.12994406	      0.29038085	      0.03467990	      0.50364185	      0.08364095	      0.47494854	     -0.76506352	      0.90201009	     -0.05672253	     -0.57642443	     -0.85869411	      0.38438490	     -0.16995167	     -0.61033194	      1.80138238	     -0.09418906	      0.00437638	     -0.22171612	      1.97527636	      0.00000000	      0.00000000	      0.01745329
      5.93333300	      1.44821520	     -0.03901819	     -0.25487391	      2.50222628	      1.04346391	      0.59754585	     -0.05135247	      0.12882610	      0.29251282	      0.04397271	      0.54021763	      0.06525665	      0.48472477	     -0.83357775	      0.93982154	     -0.02486661	     -0.57785535	     -0.92920040	      0.35735128	     -0.09355873	     -0.71177766	      1.94003286	     -0.10762456	      0.02320155	     -0.20653941	      1.97858408	      0.00000000	      0.00000000	      0.01745329
      5.96666700	      1.45021211	     -0.04172425	     -0.25952443	      2.49861237	      1.03265091	      0.59562479	     -0.04419058	      0.13033817	      0.29525318	      0.05589373	      0.55327115	      0.05855806	      0.48798633	     -0.85568199	      0.96177743	     -0.00657774	     -0.58210682	     -0.97101307	      0.29867105	     -0.03109843	     -0.77425500	      2.00102335	     -0.13134321	      0.03633321	     -0.20455853	      1.96340842	      0.00000000	      0.00000000	      0.01745329
      6.00000000	      1.45106796	     -0.04240410	     -0.26153389	      2.49359381	      1.02906969	      0.59295055	     -0.04207210	      0.13232704	      0.30052027	      0.05880277	      0.55056330	      0.05578602	      0.49136331	     -0.85791729	      0.96458524	     -0.00607569	     -0.58196424	     -0.98041397	      0.27452502	     -0.01152275	     -0.79135030	      2.00282572	     -0.11387631	      0.03792570	     -0.19638447	      1.96662909	      0.00000000	      0.00000000	      0.01745329
      6.03333300	      1.44223117	     -0.03929556	     -0.25959962	      2.48771000	      1.03357693	      0.58971496	     -0.03855347	      0.12482626	      0.31138043	      0.03742135	      0.52948276	      0.05035245	      0.49305318	     -0.82984384	      0.95295743	     -0.02339167	     -0.57754140	     -0.97720862	      0.29032455	     -0.01818988	     -0.78411282	      1.97975151	     -0.10401005	      0.02921499	     -0.20031787	      1.99589431	      0.00000000	      0.00000000	      0.01745329
      6.06666700	      1.43033600	     -0.03718106	     -0.26109375	      2.48304234	      1.04602530	      0.58708295	     -0.03199682	      0.10825021	      0.32557016	      0.00768740	      0.49047043	      0.04918343	      0.48604337	     -0.75310378	      0.92256430	     -0.05737039	     -0.57452274	     -0.92625437	      0.31222719	     -0.06221698	     -0.70462897	      1.93010704	     -0.08508864	      0.00971074	     -0.21443616	      2.03801651	      0.00000000	      0.00000000	      0.01745329
      6.10000000	      1.41877366	     -0.03393503	     -0.26135930	      2.47982051	      1.06350123	      0.58427475	     -0.02962576	      0.10099973	      0.33894499	     -0.01413962	      0.43618928	      0.05484535	      0.47625812	     -0.65343005	      0.88222679	     -0.09864295	     -0.56647017	     -0.84877404	      0.31479548	     -0.10150995	     -0.64269652	      1.94973947	     -0.07684366	     -0.00584997	     -0.23099889	      2.06659492	      0.00000000	      0.00000000	      0.01745329
      6.13333300	      1.41006846	     -0.02986214	     -0.25831130	      2.47781719	      1.08232342	      0.58275137	     -0.03464522	      0.10383331	      0.33872471	     -0.02695146	      0.38614758	      0.06163329	      0.47045840	     -0.56622837	      0.84242790	     -0.13495914	     -0.55567491	     -0.77393164	      0.28267605	     -0.10771630	     -0.66715699	      2.07768766	     -0.07444681	     -0.00883503	     -0.23926138	      2.08295819	      0.00000000	      0.00000000	      0.01745329
      6.16666700	      1.40322693	     -0.02746721	     -0.25303092	      2.47618620	      1.09820191	      0.58112961	     -0.03964539	      0.10862700	      0.33403988	     -0.03085415	      0.34029676	      0.06938471	      0.46456342	     -0.48669183	      0.80316932	     -0.16849160	     -0.54579223	     -0.70310260	      0.27657608	     -0.12126366	     -0.66792602	      2.13519243	     -0.04669597	     -0.01654034	     -0.24652376	      2.10827429	      0.00000000	      0.00000000	      0.01745329
      6.20000000	      1.40091432	     -0.02668350	     -0.25012290	      2.47601110	      1.10753021	      0.58141293	     -0.04257804	      0.10817576	      0.32622811	     -0.02311404	      0.32225542	      0.07235665	      0.46204979	     -0.45702452	      0.78875105	     -0.18245472	     -0.54132083	     -0.67606589	      0.30074564	     -0.12536070	     -0.64442740	      2.12044133	     -0.03068324	     -0.02052149	     -0.25089777	      2.11885859	      0.00000000	      0.00000000	      0.01745329
      6.23333300	      1.40189718	     -0.02540949	     -0.24785408	      2.47775721	      1.10920317	      0.58119409	     -0.04453348	      0.10478618	      0.32224249	     -0.01562725	      0.31840677	      0.07360476	      0.46102209	     -0.45539396	      0.78717553	     -0.18437243	     -0.54329044	     -0.67248463	      0.31785297	     -0.12606411	     -0.62598496	      2.10119795	     -0.03294875	     -0.01912176	     -0.25209249	      2.12029393	      0.00000000	      0.00000000	      0.01745329
      6.26666700	      1.41129849	     -0.02466172	     -0.24089844	      2.47917498	      1.10346261	      0.58233477	     -0.03886854	      0.08959353	      0.30464963	     -0.00108750	      0.33150224	      0.07131644	      0.46693822	     -0.49260915	      0.80407800	     -0.17654382	     -0.54974908	     -0.70166700	      0.31933447	     -0.11916090	     -0.57946238	      2.06107657	     -0.04117571	     -0.01316707	     -0.23653785	      2.10981884	      0.00000000	      0.00000000	      0.01745329
      6.30000000	      1.42619390	     -0.02312973	     -0.23638982	      2.48009249	      1.09047320	      0.58399792	     -0.03585611	      0.08296236	      0.29090256	      0.01230434	      0.36590528	      0.06736940	      0.47841491	     -0.56583663	      0.83844671	     -0.15345735	     -0.55524836	     -0.76568736	      0.33905150	     -0.11430200	     -0.53827826	      2.01200885	     -0.05615731	      0.00725426	     -0.21786383	      2.09141756	      0.00000000	      0.00000000	      0.01745329
      6.33333300	      1.44069005	     -0.02399518	     -0.23598376	      2.48034760	      1.07258963	      0.58561699	     -0.03459163	      0.09369993	      0.28570475	      0.02604143	      0.42270321	      0.06873951	      0.49530303	     -0.66569806	      0.87862557	     -0.11494347	     -0.56344563	     -0.84585587	      0.34006429	     -0.07507351	     -0.56569980	      1.97960699	     -0.07638407	      0.03093001	     -0.19551727	      2.05551844	      0.00000000	      0.00000000	      0.01745329
      6.36666700	      1.45558323	     -0.02778483	     -0.23705144	      2.48106989	      1.05354423	      0.58762621	     -0.03433430	      0.11397339	      0.28210730	      0.03780715	      0.47900273	      0.07170180	      0.50954446	     -0.75995172	      0.92143080	     -0.07365932	     -0.57420374	     -0.92769345	      0.30419419	     -0.02428885	     -0.65307775	      1.90294119	     -0.09081668	      0.06116069	     -0.17569449	      2.00707050	      0.00000000	      0.00000000	      0.01745329
      6.40000000	      1.45385236	     -0.02587283	     -0.24624183	      2.47923001	      1.03726748	      0.58950887	     -0.03248753	      0.11805770	      0.30212189	      0.02119574	      0.54913544	      0.06628559	      0.53237082	     -0.84988086	      0.95182322	     -0.05023083	     -0.58034935	     -0.97929194	      0.24127887	      0.05286289	     -0.73451779	      1.80815637	     -0.09306042	      0.06276516	     -0.17032014	      1.98846853	      0.00000000	      0.00000000	      0.01745329
      6.43333300	      1.45539794	     -0.02071215	     -0.25592564	      2.47899835	      1.02699012	      0.58896044	     -0.03807700	      0.11964358	      0.34017948	     -0.01335580	      0.57854696	      0.05134341	      0.54270692	     -0.89127303	      0.97182052	     -0.04824425	     -0.58918067	     -1.00444173	      0.11115034	      0.18955437	     -0.96034178	      1.64795809	     -0.10018020	      0.07748940	     -0.16582749	      1.97546686	      0.00000000	      0.00000000	      0.01745329
      6.46666700	      1.46006832	     -0.02362966	     -0.25935459	      2.47889866	      1.02510434	      0.58985543	     -0.03474060	      0.14099614	      0.34714062	     -0.01904635	      0.58155888	      0.05792185	      0.54318380	     -0.88825700	      0.97585936	     -0.03688424	     -0.58986798	     -1.01793995	      0.05136164	      0.20979152	     -0.99402622	      1.60503241	     -0.07462158	      0.08628138	     -0.14171495	      1.96376219	      0.00000000	      0.00000000	      0.01745329
      6.50000000	      1.45063665	     -0.01980875	     -0.25728305	      2.48051009	      1.03398161	      0.58999354	     -0.03286866	      0.13289114	      0.35817313	     -0.05013955	      0.55825483	      0.06441338	      0.53722188	     -0.84375087	      0.94333249	     -0.06242549	     -0.58768437	     -0.96715287	      0.05876180	      0.19051217	     -0.97469883	      1.66930983	     -0.06808320	      0.06871899	     -0.14380652	      1.97616684	      0.00000000	      0.00000000	      0.01745329
      6.53333300	      1.44435349	     -0.01730480	     -0.25699269	      2.48315468	      1.05106474	      0.59036506	     -0.03213770	      0.12919628	      0.36734357	     -0.08006290	      0.50918493	      0.08166249	      0.52516063	     -0.74812165	      0.89926561	     -0.10174743	     -0.58089410	     -0.87960643	      0.09335493	      0.12888589	     -0.90558501	      1.78176514	     -0.04646530	      0.07057274	     -0.14757679	      1.98567271	      0.00000000	      0.00000000	      0.01745329
      6.56666700	      1.43877224	     -0.01932934	     -0.25759815	      2.48683569	      1.07272141	      0.59165328	     -0.02901347	      0.13739806	      0.36815610	     -0.08642785	      0.46274487	      0.10680529	      0.50678255	     -0.65111947	      0.85131854	     -0.13604089	     -0.56961197	     -0.77602749	      0.12466610	      0.09063502	     -0.86420161	      1.86384643	     -0.03289112	      0.06671741	     -0.13375810	      1.96925687	      0.00000000	      0.00000000	      0.01745329
      6.60000000	      1.43668136	     -0.02232633	     -0.25318442	      2.49171979	      1.09358943	      0.59329010	     -0.02843075	      0.14479269	      0.35498502	     -0.08540332	      0.41559850	      0.13031750	      0.48850408	     -0.56531024	      0.80197652	     -0.16580050	     -0.55957268	     -0.67456618	      0.16231052	      0.03979355	     -0.80917103	      1.93397529	     -0.01053161	      0.06534708	     -0.11983698	      1.96446089	      0.00000000	      0.00000000	      0.01745329
      6.63333300	      1.43694898	     -0.02627372	     -0.25123836	      2.49607058	      1.10889472	      0.59603296	     -0.02423858	      0.15378657	      0.33731022	     -0.07578159	      0.39450647	      0.14260977	      0.47290180	     -0.52721267	      0.77124734	     -0.17952639	     -0.54766901	     -0.60853305	      0.20830326	      0.00644042	     -0.76768698	      1.97205109	      0.01105349	      0.05917855	     -0.11921466	      1.96501873	      0.00000000	      0.00000000	      0.01745329
      6.66666700	      1.44020195	     -0.02906029	     -0.25467899	      2.50214247	      1.11544381	      0.59793939	     -0.03154359	      0.16002624	      0.33325265	     -0.06556780	      0.39358268	      0.14748106	      0.46163333	     -0.53033661	      0.77057371	     -0.17765258	     -0.54474499	     -0.59806778	      0.21014029	      0.01649906	     -0.76834715	      1.97992124	      0.01223839	      0.05808796	     -0.11848085	      1.96207063	      0.00000000	      0.00000000	      0.01745329
      6.70000000	      1.44284467	     -0.04009285	     -0.26192260	      2.50697205	      1.11279249	      0.60089460	     -0.01599728	      0.16318728	      0.31864001	     -0.04083197	      0.42416022	      0.14716974	      0.44707192	     -0.57921302	      0.77382526	     -0.16101404	     -0.54346465	     -0.59324237	      0.16810301	      0.06134898	     -0.80083155	      1.99985212	      0.01032796	      0.04833676	     -0.10392599	      1.94707597	      0.00000000	      0.00000000	      0.01745329
      6.73333300	      1.44384182	     -0.05010739	     -0.26871144	      2.51245515	      1.10044214	      0.60311588	     -0.01432616	      0.17154722	      0.31218098	     -0.02407159	      0.47474535	      0.14676430	      0.44015615	     -0.67100989	      0.80285086	     -0.12029670	     -0.55378914	     -0.65486932	      0.10415760	      0.08979806	     -0.87432584	      1.91565286	      0.01977611	      0.03942016	     -0.08439740	      1.92861791	      0.00000000	      0.00000000	      0.01745329
      6.76666700	      1.42869660	     -0.05041804	     -0.29610942	      2.51340603	      1.08223162	      0.60729731	     -0.01996350	      0.16638705	      0.32786362	     -0.01370014	      0.56506766	      0.12868075	      0.44737697	     -0.77173269	      0.85616447	     -0.06752719	     -0.55351091	     -0.75100862	      0.04915619	      0.12045232	     -0.96136523	      1.80862124	      0.03826337	     -0.00885006	     -0.09104310	      1.92750082	      0.00000000	      0.00000000	      0.01745329
      6.80000000	      1.42469511	     -0.04631023	     -0.30155618	      2.51100755	      1.06323717	      0.60538793	     -0.02419887	      0.17156656	      0.33679608	     -0.02743296	      0.59915898	      0.11485530	      0.46272190	     -0.83449610	      0.90135476	     -0.03466309	     -0.55588053	     -0.84876714	      0.03600360	      0.12389183	     -0.97549734	      1.72131768	      0.06764320	     -0.04666889	     -0.07548712	      1.92000891	      0.00000000	      0.00000000	      0.01745329
      6.83333300	      1.41216842	     -0.04165524	     -0.31128323	      2.50380255	      1.04801151	      0.60215484	     -0.02879649	      0.17935544	      0.34750249	     -0.03596612	      0.62777220	      0.09581146	      0.47826977	     -0.87342507	      0.94764312	      0.00435101	     -0.55694289	     -0.95564968	     -0.02556847	      0.15637226	     -1.02423079	      1.67156656	      0.08408487	     -0.10024658	     -0.03868318	      1.91731758	      0.00000000	      0.00000000	      0.01745329
      6.86666700	      1.39352424	     -0.03518470	     -0.31897746	      2.49056675	      1.03981131	      0.59720245	     -0.03380976	      0.17373934	      0.35455764	     -0.04835341	      0.63879406	      0.07193666	      0.49694172	     -0.87245655	      0.98355743	      0.02718160	     -0.56213051	     -1.04271960	     -0.05277603	      0.17793837	     -1.04223151	      1.65747577	      0.08917493	     -0.13893273	     -0.01047922	      1.95556098	      0.00000000	      0.00000000	      0.01745329
      6.90000000	      1.37271269	     -0.02937834	     -0.32541064	      2.47168161	      1.03892457	      0.59042081	     -0.03387797	      0.16571694	      0.35727275	     -0.06072479	      0.63089194	      0.05073644	      0.51852732	     -0.83520617	      1.01624402	      0.03920183	     -0.57277364	     -1.10681179	     -0.04214256	      0.18701214	     -1.01843310	      1.67799970	      0.07926947	     -0.15285955	      0.00064786	      2.05927214	      0.00000000	      0.00000000	      0.01745329
      6.93333300	      1.35145856	     -0.02926559	     -0.33182533	      2.44856120	      1.04522412	      0.58082418	     -0.02164729	      0.14322870	      0.35495209	     -0.06167083	      0.60629078	      0.03766917	      0.53182384	     -0.75849392	      1.03679965	      0.04046478	     -0.59383699	     -1.13293909	     -0.00316851	      0.18201423	     -0.98698571	      1.75543053	      0.05460926	     -0.12018662	     -0.00047590	      2.23732477	      0.00000000	      0.00000000	      0.01745329
      6.96666700	      1.33738016	     -0.03845946	     -0.32992227	      2.42176416	      1.05638657	      0.56884416	      0.02078041	      0.10530701	      0.33158577	     -0.04669027	      0.55750166	      0.03903703	      0.53523388	     -0.65407938	      1.03586832	      0.03922038	     -0.61996842	     -1.10676678	      0.08076985	      0.15511010	     -0.94462132	      1.87279240	     -0.02610342	     -0.02651506	     -0.05288687	      2.40013813	      0.00000000	      0.00000000	      0.01745329
      7.00000000	      1.35304483	     -0.05936234	     -0.27483734	      2.39239326	      1.06516234	      0.55138517	      0.09635571	      0.06679363	      0.23742892	     -0.01206409	      0.41974397	      0.06235472	      0.52582400	     -0.52069611	      0.97549656	      0.05295311	     -0.63926480	     -1.04233108	      0.26004470	      0.09002897	     -0.89284468	      2.01769972	     -0.22880495	      0.14506027	     -0.25837073	      2.36155012	      0.00000000	      0.00000000	      0.01745329
      7.03333300	      1.35676349	     -0.02819505	     -0.22065206	      2.36198862	      1.06206775	      0.53556710	      0.04135947	      0.02676557	      0.12970903	      0.04602130	      0.31395994	      0.04017322	      0.56376248	     -0.47513463	      0.89374139	      0.03620279	     -0.61760939	     -0.93819053	      0.46757539	     -0.09924394	     -0.81447417	      2.20941717	     -0.77054137	      0.32381424	     -0.47037070	      2.10333633	      0.00000000	      0.00000000	      0.01745329
      7.06666700	      1.36069819	     -0.02114345	     -0.24133186	      2.32638420	      1.04335504	      0.52395484	     -0.00515107	      0.08521385	      0.08887509	      0.13832993	      0.31714373	      0.02336004	      0.58787378	     -0.48392562	      0.91040404	      0.05360759	     -0.61343693	     -0.86927189	      0.79875715	     -0.73570861	     -0.66524575	      2.51805283	     -1.26964891	      0.56660999	     -0.59832574	      1.60448351	      0.00000000	      0.00000000	      0.01745329
      7.10000000	      1.33580938	     -0.06193219	     -0.25060517	      2.28989712	      1.01634332	      0.51134520	      0.06764295	      0.07805635	      0.10362679	      0.10957904	      0.35248158	      0.01272439	      0.57147937	     -0.53151567	      0.94396851	      0.06406367	     -0.67294322	     -0.85768906	      1.24641763	     -1.12630272	     -0.84232776	      2.72387219	     -1.59911959	      0.64967334	     -0.80428860	      1.14390430	      0.00000000	      0.00000000	      0.01745329
      7.13333300	      1.30224430	     -0.08992563	     -0.29742256	      2.25532351	      0.98949448	      0.50140890	      0.10790862	      0.04863315	      0.16579856	      0.11442911	      0.42512053	     -0.04206984	      0.55725408	     -0.59439168	      1.03751925	      0.06242697	     -0.72454278	     -0.90665842	      1.75082756	     -1.19641413	     -1.12997824	      2.77778946	     -1.80645750	      0.64553542	     -0.91508937	      0.82996415	      0.00000000	      0.00000000	      0.01745329
      7.16666700	      1.30667157	     -0.09937984	     -0.29815809	      2.22635747	      0.96501486	      0.49170931	      0.12984902	      0.00366545	      0.12954362	      0.17807748	      0.43946823	     -0.07518810	      0.55598061	     -0.66015904	      1.08242807	      0.09257012	     -0.72838632	     -0.98669682	      1.88580233	     -1.19559561	     -1.01184491	      2.79687961	     -1.90505422	      0.63022817	     -0.89227307	      0.67244753	      0.00000000	      0.00000000	      0.01745329
      7.20000000	      1.30753228	     -0.10687603	     -0.29590359	      2.20369230	      0.94573224	      0.48139880	      0.14364456	     -0.00808351	      0.12379194	      0.20445824	      0.44475002	     -0.08424376	      0.55512824	     -0.68142952	      1.12821166	      0.11476563	     -0.73531864	     -1.09556372	      1.84667108	     -1.20898139	     -1.02825894	      2.84933314	     -1.90616089	      0.63639488	     -0.88173238	      0.65635734	      0.00000000	      0.00000000	      0.01745329
      7.23333300	      1.31163574	     -0.12509933	     -0.30410353	      2.18976662	      0.93389084	      0.47549187	      0.16074945	     -0.01073663	      0.12452405	      0.25818109	      0.46214064	     -0.09644021	      0.53790102	     -0.71259660	      1.16663399	      0.14850861	     -0.74893713	     -1.16972328	      1.78098672	     -1.18447958	     -1.01822404	      2.78198455	     -1.88039829	      0.65747191	     -0.84909574	      0.63741470	      0.00000000	      0.00000000	      0.01745329
      7.26666700	      1.26536186	     -0.18473499	     -0.24325565	      2.18838811	      0.93358681	      0.46949990	      0.20579705	     -0.00169183	     -0.00420774	      0.36205305	      0.41648651	     -0.13793838	      0.45975440	     -0.69900047	      1.08890924	      0.16638535	     -0.84094408	     -1.20270482	      1.39731394	     -1.13943987	     -0.36355167	      2.46166600	     -1.85812947	      0.53174279	     -0.58301110	      0.73203181	      0.00000000	      0.00000000	      0.01745329
      7.30000000	      1.29048887	     -0.17174131	     -0.21026777	      2.19047190	      0.94419195	      0.46603930	      0.16396721	     -0.04669509	     -0.03936018	      0.33479380	      0.37075220	     -0.11819400	      0.48577478	     -0.69519282	      1.03528676	      0.13913831	     -0.81237405	     -1.16577526	      0.85225716	     -1.01505102	      0.23045023	      2.06522862	     -1.78598086	      0.43162480	     -0.67190034	      0.90359685	      0.00000000	      0.00000000	      0.01745329
      7.33333300	      1.30459180	     -0.19521456	     -0.22052664	      2.20276580	      0.96412812	      0.46574267	      0.15785861	     -0.00338639	      0.00317689	      0.33973097	      0.35432681	     -0.10135470	      0.47345347	     -0.65174077	      0.99561437	      0.12647306	     -0.81831673	     -1.08983159	      0.73128585	     -0.97689947	      0.23740292	      1.77496226	     -1.64675962	      0.42733247	     -0.64935534	      1.00212641	      0.00000000	      0.00000000	      0.01745329
      7.36666700	      1.30745605	     -0.21160496	     -0.21795544	      2.22334613	      0.99225912	      0.46936610	      0.14978678	      0.03509741	      0.04121100	      0.31142032	      0.33270398	     -0.07125724	      0.47204506	     -0.59594841	      0.91076972	      0.08697476	     -0.82112068	     -0.94290043	      0.55123483	     -0.93162662	      0.24368345	      1.69484053	     -1.46358836	      0.35783525	     -0.60980930	      1.14507063	      0.00000000	      0.00000000	      0.01745329
      7.40000000	      1.29563980	     -0.21930270	     -0.19240094	      2.25386297	      1.02296408	      0.47677063	      0.13466720	      0.05815516	      0.05154398	      0.24546944	      0.29749161	     -0.02398914	      0.47689427	     -0.52312219	      0.81763759	      0.03848850	     -0.83202608	     -0.80749584	      0.30376539	     -0.78963838	      0.33902140	      1.74398920	     -1.29919965	      0.22424677	     -0.59907110	      1.39525269	      0.00000000	      0.00000000	      0.01745329
      7.43333300	      1.30552454	     -0.20862794	     -0.18243888	      2.28774883	      1.05417699	      0.48827627	      0.11212975	      0.11750374	      0.07271557	      0.21413170	      0.27522780	      0.00932040	      0.48414100	     -0.48471112	      0.73105160	     -0.00907702	     -0.80649799	     -0.62588171	      0.23052394	     -0.63414631	      0.38252971	      1.71819944	     -1.07035104	      0.21577089	     -0.56889125	      1.59387258	      0.00000000	      0.00000000	      0.01745329
      7.46666700	      1.31167885	     -0.17991087	     -0.15958032	      2.32442066	      1.07828169	      0.50108813	      0.07579630	      0.18059023	      0.08073222	      0.15081494	      0.25202915	      0.03223935	      0.50123430	     -0.46750401	      0.66436664	     -0.04861103	     -0.76803890	     -0.51721883	      0.21996324	     -0.53187775	      0.21860401	      1.96371906	     -0.84963886	      0.23432841	     -0.52767178	      1.75931015	      0.00000000	      0.00000000	      0.01745329
      7.50000000	      1.31331347	     -0.16117858	     -0.13838885	      2.36256141	      1.09287348	      0.51447896	      0.05540470	      0.22291319	      0.08220957	      0.11560257	      0.24801137	      0.04955359	      0.50030102	     -0.48587169	      0.62757008	     -0.05268512	     -0.74587452	     -0.50147858	      0.25060200	     -0.43628773	     -0.08186100	      2.08370170	     -0.63699840	      0.20774274	     -0.46043431	      1.86221989	      0.00000000	      0.00000000	      0.01745329
      7.53333300	      1.33065134	     -0.13342436	     -0.13534870	      2.39826993	      1.09546027	      0.53106023	      0.01775766	      0.22332704	      0.07525941	      0.12694675	      0.26477573	      0.04168500	      0.49905051	     -0.54179266	      0.65592065	     -0.04059186	     -0.71603801	     -0.56978729	      0.22103931	     -0.30216573	     -0.42826692	      2.09079272	     -0.48263665	      0.12902530	     -0.39786006	      1.94031422	      0.00000000	      0.00000000	      0.01745329
      7.56666700	      1.34433044	     -0.10627303	     -0.12453732	      2.43188883	      1.08594473	      0.54777839	     -0.02531043	      0.25900710	      0.05388784	      0.15169989	      0.29345467	      0.04098036	      0.50066964	     -0.62256427	      0.70972654	     -0.02048836	     -0.69521046	     -0.72329232	      0.13203440	     -0.14200053	     -0.69203346	      2.00478475	     -0.38546465	      0.11180184	     -0.29548924	      1.92274397	      0.00000000	      0.00000000	      0.01745329
      7.60000000	      1.34434337	     -0.08242000	     -0.12521889	      2.46053377	      1.06916544	      0.56228670	     -0.05828573	      0.24270337	      0.05970290	      0.15848488	      0.35527909	      0.04004482	      0.50969509	     -0.73229990	      0.75972570	     -0.01733453	     -0.67927076	     -0.85152572	      0.03805035	     -0.01596429	     -0.80416344	      1.78866638	     -0.31389881	      0.04104561	     -0.30927047	      1.96726695	      0.00000000	      0.00000000	      0.01745329
      7.63333300	      1.34638364	     -0.07836123	     -0.11880814	      2.48622516	      1.04969842	      0.57508585	     -0.06565474	      0.26111273	      0.05386595	      0.17061153	      0.40377618	      0.05262554	      0.50298167	     -0.82457974	      0.79280809	      0.00406750	     -0.67807664	     -0.96674485	     -0.04721463	      0.04331319	     -0.82010827	      1.64500264	     -0.26646224	      0.02707916	     -0.28642338	      1.94205309	      0.00000000	      0.00000000	      0.01745329
      7.66666700	      1.34500684	     -0.07407797	     -0.11535734	      2.50541723	      1.03254089	      0.58546705	     -0.07079502	      0.27274686	      0.05290923	      0.18321750	      0.44666221	      0.05838628	      0.50119779	     -0.90566563	      0.80918351	      0.01673143	     -0.67239748	     -1.03080341	     -0.09166606	      0.08225340	     -0.85113042	      1.59811227	     -0.23438506	      0.02131382	     -0.27251840	      1.92461634	      0.00000000	      0.00000000	      0.01745329
      7.70000000	      1.33800133	     -0.06837116	     -0.11977844	      2.51929414	      1.02097577	      0.59439400	     -0.07086591	      0.26721000	      0.05814283	      0.19453443	      0.48068848	      0.05805119	      0.49802029	     -0.94706221	      0.80591245	      0.02017074	     -0.66798666	     -1.03321145	     -0.12250493	      0.12175437	     -0.86100908	      1.62979584	     -0.22789633	      0.01207952	     -0.27924494	      1.91278226	      0.00000000	      0.00000000	      0.01745329
      7.73333300	      1.32546012	     -0.05723187	     -0.12824391	      2.52703784	      1.01705199	      0.60076471	     -0.08068670	      0.25157395	      0.07819606	      0.19819278	      0.51209606	      0.05316038	      0.50236353	     -0.98377044	      0.79888397	      0.01296909	     -0.66115461	     -1.01452920	     -0.09559777	      0.18109848	     -0.80140784	      1.72878959	     -0.22305823	      0.00163422	     -0.31730608	      1.93826001	      0.00000000	      0.00000000	      0.01745329
      7.76666700	      1.31613900	     -0.04795983	     -0.13868376	      2.52814908	      1.02330042	      0.60476269	     -0.08265732	      0.24598287	      0.10217516	      0.19777179	      0.51366135	      0.05684049	      0.50713424	     -0.95132250	      0.78651881	     -0.00480159	     -0.65597455	     -0.97142325	     -0.07116982	      0.22559685	     -0.77299360	      1.77867889	     -0.21796771	     -0.00554921	     -0.32571773	      1.95297306	      0.00000000	      0.00000000	      0.01745329
      7.80000000	      1.31251859	     -0.03974994	     -0.14780134	      2.52465164	      1.03907266	      0.60676268	     -0.08889884	      0.25761768	      0.12920643	      0.18551709	      0.49113835	      0.07165047	      0.51021614	     -0.87339436	      0.77066837	     -0.03280380	     -0.64921365	     -0.91150612	     -0.07900275	      0.22404620	     -0.87141801	      1.79328034	     -0.21311316	      0.00025056	     -0.31446664	      1.95245602	      0.00000000	      0.00000000	      0.01745329
      7.83333300	      1.31033842	     -0.03146360	     -0.15140001	      2.51702412	      1.05968209	      0.60609994	     -0.08762448	      0.25266662	      0.15539347	      0.15052364	      0.44885755	      0.08423977	      0.51582271	     -0.77324051	      0.75151278	     -0.07699393	     -0.64519083	     -0.84635690	     -0.12115046	      0.17846429	     -0.92335017	      1.78472706	     -0.19468525	     -0.00816314	     -0.30677047	      1.95844181	      0.00000000	      0.00000000	      0.01745329
      7.86666700	      1.31077914	     -0.01978782	     -0.15368289	      2.50621331	      1.08061972	      0.60385890	     -0.08592515	      0.23647425	      0.17903033	      0.10812612	      0.39966034	      0.08877999	      0.52627879	     -0.66939235	      0.73482104	     -0.12746499	     -0.63620870	     -0.78506711	     -0.14889349	      0.10234392	     -0.90391462	      1.80541740	     -0.16642653	     -0.01908890	     -0.29860588	      1.97514016	      0.00000000	      0.00000000	      0.01745329
      7.90000000	      1.31452621	     -0.00713540	     -0.15934591	      2.49350590	      1.09753765	      0.60123891	     -0.08898509	      0.23066312	      0.19648562	      0.09213094	      0.36091070	      0.08651991	      0.54107118	     -0.58536591	      0.72416636	     -0.16342526	     -0.62167742	     -0.74148101	     -0.12744110	      0.06596282	     -0.88762710	      1.83390240	     -0.14522543	     -0.02695491	     -0.27125203	      1.98635553	      0.00000000	      0.00000000	      0.01745329
      7.93333300	      1.31520985	     -0.00053319	     -0.16287340	      2.47929817	      1.10656407	      0.59937076	     -0.07868575	      0.22646479	      0.20068566	      0.08942531	      0.35527179	      0.07774991	      0.55458205	     -0.56732154	      0.72054456	     -0.17617380	     -0.61009397	     -0.73681289	     -0.10199300	      0.07231571	     -0.87667896	      1.82805476	     -0.12598725	     -0.03967648	     -0.25134740	      1.98963465	      0.00000000	      0.00000000	      0.01745329
      7.96666700	      1.31928268	      0.00508751	     -0.16452183	      2.46538716	      1.10687041	      0.59499989	     -0.06838496	      0.22250532	      0.20804841	      0.08904173	      0.34786501	      0.06890699	      0.56650736	     -0.56076060	      0.71669625	     -0.18465299	     -0.60046275	     -0.73932718	     -0.10934902	      0.07308141	     -0.87888425	      1.83156970	     -0.11523309	     -0.04681236	     -0.23473348	      1.98686716	      0.00000000	      0.00000000	      0.01745329
      8.00000000	      1.34019190	      0.01975946	     -0.16947847	      2.45158643	      1.09830204	      0.59122387	     -0.07075807	      0.20736994	      0.21792428	      0.09684021	      0.34350023	      0.03465395	      0.58149383	     -0.60069413	      0.72979492	     -0.17328056	     -0.57559195	     -0.77430393	     -0.14138768	      0.06777581	     -0.88728789	      1.81339893	     -0.13220798	     -0.04156889	     -0.21346631	      1.94937506	      0.00000000	      0.00000000	      0.01745329
      8.03333300	      1.35395694	      0.02671259	     -0.17129493	      2.44018321	      1.08228355	      0.58678557	     -0.06766270	      0.19963218	      0.22441609	      0.10582200	      0.35997797	      0.01166963	      0.59469716	     -0.67065687	      0.74361379	     -0.15149201	     -0.56620755	     -0.82540880	     -0.15919456	      0.05782086	     -0.89690355	      1.77619035	     -0.14015159	     -0.02578273	     -0.21157513	      1.91448024	      0.00000000	      0.00000000	      0.01745329
      8.06666700	      1.36166846	      0.04370359	     -0.19260754	      2.42949838	      1.06269549	      0.58714957	     -0.08195561	      0.19109134	      0.24658901	      0.11205596	      0.42326282	     -0.02595014	      0.62001972	     -0.77673827	      0.77800049	     -0.10881650	     -0.53732683	     -0.88754375	     -0.16115395	      0.06277820	     -0.91632575	      1.74065001	     -0.15646562	      0.00064548	     -0.20721399	      1.89975818	      0.00000000	      0.00000000	      0.01745329
      8.10000000	      1.37380832	      0.05313128	     -0.18984397	      2.42480781	      1.04200292	      0.58509315	     -0.08562775	      0.17309355	      0.24286088	      0.11415504	      0.44516445	     -0.04266859	      0.63857780	     -0.84747104	      0.81334582	     -0.10278131	     -0.54363917	     -0.95366695	     -0.15581310	      0.06929092	     -0.89996202	      1.78186407	     -0.17306070	      0.02914252	     -0.21315413	      1.89341627	      0.00000000	      0.00000000	      0.01745329
      8.13333300	      1.38656907	      0.05672235	     -0.19166182	      2.42475059	      1.02312850	      0.58531851	     -0.09961925	      0.17582933	      0.24253564	      0.11297678	      0.47674945	     -0.04748577	      0.65223973	     -0.91291057	      0.84608876	     -0.08295612	     -0.55412766	     -1.00916204	     -0.13809413	      0.04051978	     -0.90170974	      1.77736314	     -0.17328521	      0.06987391	     -0.20046397	      1.90123733	      0.00000000	      0.00000000	      0.01745329
      8.16666700	      1.39749387	      0.05384977	     -0.19319041	      2.42919544	      1.01241409	      0.58413694	     -0.10865749	      0.18907233	      0.24745324	      0.11292578	      0.48332343	     -0.03846479	      0.65458752	     -0.92970328	      0.85007163	     -0.07326654	     -0.56591976	     -1.01850840	     -0.14862296	      0.01443487	     -0.92660328	      1.74924085	     -0.16506016	      0.08957027	     -0.18954459	      1.91048454	      0.00000000	      0.00000000	      0.01745329
      8.20000000	      1.40489974	      0.04630070	     -0.20288453	      2.43770142	      1.01254101	      0.58759705	     -0.11918204	      0.20724696	      0.24976293	      0.12649088	      0.50136011	     -0.02041182	      0.64647252	     -0.92682247	      0.84949592	     -0.06458568	     -0.57323972	     -0.99738436	     -0.18194089	      0.03453645	     -0.95170925	      1.72357782	     -0.13788138	      0.09267911	     -0.16157467	      1.92076383	      0.00000000	      0.00000000	      0.01745329
      8.23333300	      1.40515262	      0.02852963	     -0.21528718	      2.45070560	      1.02487241	      0.59089025	     -0.12225526	      0.24098112	      0.26345603	      0.13306597	      0.51346262	      0.03000367	      0.62464280	     -0.88690671	      0.81720584	     -0.06691336	     -0.58007013	     -0.91247794	     -0.21929334	      0.06169563	     -0.99565241	      1.68211367	     -0.11460127	      0.07089622	     -0.11931662	      1.94632050	      0.00000000	      0.00000000	      0.01745329
      8.26666700	      1.40108526	      0.01384222	     -0.21837645	      2.46634922	      1.04424899	      0.59417546	     -0.12253238	      0.24910854	      0.27628370	      0.10644096	      0.50032395	      0.07477405	      0.59813475	     -0.82213207	      0.76517979	     -0.08703240	     -0.58375824	     -0.80251343	     -0.24356227	      0.04323289	     -0.97935057	      1.72290191	     -0.08902028	      0.04372063	     -0.10236041	      1.99148774	      0.00000000	      0.00000000	      0.01745329
      8.30000000	      1.41085862	     -0.01093859	     -0.21406116	      2.48548241	      1.06698203	      0.59649234	     -0.12148422	      0.27223775	      0.28264761	      0.09256872	      0.46023971	      0.15040021	      0.56359953	     -0.72459324	      0.72095837	     -0.09756311	     -0.59466295	     -0.69903704	     -0.21992451	     -0.04315697	     -0.86780959	      1.82206551	     -0.05261524	      0.02995607	     -0.04724410	      2.00696073	      0.00000000	      0.00000000	      0.01745329
      8.33333300	      1.41046480	     -0.01780336	     -0.21912732	      2.50233739	      1.08881572	      0.60277287	     -0.14056819	      0.28373451	      0.28158157	      0.08623282	      0.45063385	      0.17254138	      0.54318222	     -0.68295112	      0.69519768	     -0.11110947	     -0.58250859	     -0.61494048	     -0.18755379	     -0.06490306	     -0.86799190	      1.87969235	     -0.00961334	      0.01889987	     -0.01807221	      2.04501260	      0.00000000	      0.00000000	      0.01745329
      8.36666700	      1.40949379	     -0.02607137	     -0.22309064	      2.52008349	      1.10572569	      0.60854389	     -0.16060713	      0.29566802	      0.27661503	      0.09669195	      0.44517077	      0.19311391	      0.52239230	     -0.65239241	      0.68604124	     -0.11626450	     -0.57807452	     -0.57144690	     -0.17803998	     -0.05826835	     -0.86833805	      1.90688910	      0.01982261	      0.00837957	      0.01083601	      2.05137483	      0.00000000	      0.00000000	      0.01745329
      8.40000000	      1.41065480	     -0.03103570	     -0.22447802	      2.53584386	      1.11442235	      0.61243703	     -0.17310357	      0.29969212	      0.27142495	      0.09685801	      0.44513612	      0.20084128	      0.50705981	     -0.65403699	      0.68823381	     -0.11731124	     -0.57112393	     -0.57086255	     -0.18658309	     -0.05220185	     -0.86820661	      1.90559619	      0.02628180	      0.00342661	      0.01516858	      2.04886074	      0.00000000	      0.00000000	      0.01745329
      8.43333300	      1.42167201	     -0.04750824	     -0.23376752	      2.55167065	      1.11264071	      0.62035501	     -0.16730213	      0.30739846	      0.25362486	      0.12525261	      0.46124614	      0.20639671	      0.48193062	     -0.66855477	      0.71717015	     -0.09657926	     -0.57981355	     -0.59324320	     -0.24842804	     -0.04425304	     -0.85512010	      1.83520826	      0.03897925	      0.02508327	      0.05433303	      2.02445177	      0.00000000	      0.00000000	      0.01745329
      8.46666700	      1.43827085	     -0.06314266	     -0.24702543	      2.56496308	      1.10134174	      0.62623273	     -0.15564010	      0.32479250	      0.24213436	      0.16178628	      0.48445810	      0.20377629	      0.45907070	     -0.71546369	      0.76188164	     -0.05937572	     -0.58676883	     -0.66123811	     -0.30839847	     -0.02060670	     -0.87524638	      1.75834442	      0.03150700	      0.03270247	      0.08632971	      1.98520004	      0.00000000	      0.00000000	      0.01745329
      8.50000000	      1.44408658	     -0.07642255	     -0.26440886	      2.57409762	      1.08293945	      0.63139832	     -0.14317065	      0.33752563	      0.23607680	      0.19564212	      0.52538651	      0.18805377	      0.44620510	     -0.77881582	      0.80779476	     -0.01019202	     -0.59043013	     -0.74571295	     -0.33086299	      0.00596249	     -0.92933719	      1.68651230	      0.03935905	      0.03374707	      0.09687064	      1.96015002	      0.00000000	      0.00000000	      0.01745329
      8.53333300	      1.43259307	     -0.08755740	     -0.27925879	      2.57795859	      1.06080875	      0.63376528	     -0.12088179	      0.34135699	      0.23630281	      0.20193825	      0.57502451	      0.16321328	      0.44310616	     -0.85418823	      0.84905472	      0.04911423	     -0.59463352	     -0.85314143	     -0.34739533	      0.01177416	     -0.96563310	      1.58914242	      0.04891056	      0.02525289	      0.10573900	      2.00621503	      0.00000000	      0.00000000	      0.01745329
      8.56666700	      1.40709194	     -0.09183923	     -0.28624602	      2.57441153	      1.03967665	      0.63120025	     -0.09750070	      0.33700692	      0.24417705	      0.17739166	      0.61232664	      0.13235688	      0.45409842	     -0.91352121	      0.88913880	      0.09694768	     -0.59724443	     -0.97078511	     -0.34416003	      0.00018290	     -0.93921321	      1.49835028	      0.06991806	      0.00551229	      0.15642169	      2.14863292	      0.00000000	      0.00000000	      0.01745329
      8.60000000	      1.36262915	     -0.07963495	     -0.29114669	      2.56190561	      1.02549673	      0.62350645	     -0.09250424	      0.31971932	      0.25921527	      0.14357032	      0.63546241	      0.08837175	      0.48331308	     -0.93495304	      0.92697302	      0.11594247	     -0.59467775	     -1.08603235	     -0.31938399	      0.00300787	     -0.93334786	      1.51366676	      0.10463113	     -0.05102793	      0.24524128	      2.26994338	      0.00000000	      0.00000000	      0.01745329
      8.63333300	      1.30250067	     -0.05140982	     -0.30849686	      2.53963001	      1.02189076	      0.61312274	     -0.11469272	      0.29754615	      0.29121215	      0.10693138	      0.65384251	      0.02219103	      0.52371222	     -0.91316984	      0.97623785	      0.09675577	     -0.58658147	     -1.16756788	     -0.26578782	      0.01508358	     -0.94613322	      1.60482627	      0.12245330	     -0.12694387	      0.32748915	      2.29349288	      0.00000000	      0.00000000	      0.01745329
      8.66666700	      1.23619909	     -0.02494523	     -0.31625081	      2.51123206	      1.02818387	      0.59697800	     -0.14368360	      0.28215894	      0.32202839	      0.06045123	      0.63731888	     -0.02087794	      0.56769628	     -0.83252344	      0.99591517	      0.06356747	     -0.59393298	     -1.20548421	     -0.26062011	      0.00530252	     -0.95810049	      1.65823560	      0.12016870	     -0.18054912	      0.31526867	      2.29571532	      0.00000000	      0.00000000	      0.01745329
      8.70000000	      1.17080101	     -0.01162247	     -0.31418354	      2.47680138	      1.04020675	      0.57895387	     -0.14106314	      0.24772627	      0.33337040	      0.00480597	      0.60040403	     -0.04621607	      0.60014580	     -0.71844083	      0.98907248	      0.02751418	     -0.61219826	     -1.18520389	     -0.21268277	     -0.04437624	     -0.89055500	      1.80082284	      0.06333345	     -0.17231526	      0.18679053	      2.33744626	      0.00000000	      0.00000000	      0.01745329
      8.73333300	      1.13016700	     -0.03816390	     -0.29362891	      2.43936531	      1.05239031	      0.55990451	     -0.06099319	      0.20730668	      0.30472417	     -0.01931758	      0.52183129	     -0.03691393	      0.59508169	     -0.56734799	      0.95350055	      0.03524083	     -0.65376943	     -1.12884753	     -0.00663355	     -0.09411854	     -0.64135133	      2.00183455	     -0.09852901	     -0.09872471	     -0.08899835	      2.33787572	      0.00000000	      0.00000000	      0.01745329
      8.76666700	      1.12317679	     -0.07784199	     -0.23978711	      2.40195217	      1.05747239	      0.53898027	      0.04342262	      0.15280998	      0.21583315	     -0.00218609	      0.40812390	      0.00335006	      0.57881470	     -0.44029379	      0.86347901	      0.06826229	     -0.69081334	     -1.03058095	      0.21808834	     -0.07418529	     -0.45647875	      2.03326054	     -0.45815669	      0.01388818	     -0.39450099	      2.19026930	      0.00000000	      0.00000000	      0.01745329
      8.80000000	      1.10848525	     -0.09957163	     -0.22972891	      2.35956267	      1.05336876	      0.52033525	      0.09778703	      0.09149938	      0.19869244	      0.01830102	      0.38019585	      0.01306270	      0.57701502	     -0.39782790	      0.80419890	      0.08773073	     -0.71360908	     -0.92018346	      0.35620553	     -0.14990654	     -0.57056867	      2.14653225	     -0.88093907	      0.08273405	     -0.61534837	      1.77727328	      0.00000000	      0.00000000	      0.01745329
      8.83333300	      1.10128968	     -0.10996234	     -0.20334567	      2.31522092	      1.03877214	      0.50149287	      0.13300661	      0.00399354	      0.17565463	     -0.01227327	      0.35519270	      0.01333383	      0.58455818	     -0.41466104	      0.75311419	      0.09383484	     -0.72874454	     -0.85054273	      0.51100205	     -0.27580388	     -0.66615638	      2.44112340	     -1.24395888	      0.13750365	     -0.70291001	      1.22879531	      0.00000000	      0.00000000	      0.01745329
      8.86666700	      1.11146974	     -0.12033816	     -0.21484732	      2.27140119	      1.01692777	      0.48691056	      0.14777028	      0.01328778	      0.18665005	      0.00372866	      0.36861983	      0.00377923	      0.58425593	     -0.45775641	      0.75737063	      0.13514581	     -0.73266517	     -0.85270583	      0.70082358	     -0.64917884	     -0.56677853	      2.44843426	     -1.55662720	      0.35906841	     -0.57395666	      0.58105496	      0.00000000	      0.00000000	      0.01745329
      8.90000000	      1.10589227	     -0.13681001	     -0.22810674	      2.23259932	      0.99623149	      0.47554019	      0.17626476	     -0.03708226	      0.17218262	      0.03475074	      0.42639550	     -0.01598330	      0.57045447	     -0.55045001	      0.81717984	      0.12690586	     -0.76108066	     -0.91056116	      0.80333865	     -0.76708038	     -0.50397359	      2.33934927	     -1.69268191	      0.36447949	     -0.53549918	      0.35373180	      0.00000000	      0.00000000	      0.01745329
      8.93333300	      1.11382856	     -0.13421892	     -0.22094406	      2.20117720	      0.97336795	      0.46237389	      0.17013613	     -0.04411574	      0.15583045	      0.01986298	      0.43685837	     -0.03209738	      0.57890479	     -0.60327829	      0.86878873	      0.11701034	     -0.76877110	     -0.99514272	      0.82996822	     -0.83126092	     -0.51427267	      2.31074991	     -1.77412846	      0.39861022	     -0.52034583	      0.29783379	      0.00000000	      0.00000000	      0.01745329
      8.96666700	      1.10088612	     -0.11604877	     -0.27180818	      2.17629894	      0.95355138	      0.46019070	      0.12160666	      0.00762283	      0.18640297	      0.07982116	      0.52144573	     -0.12329610	      0.58622122	     -0.69265852	      0.97797240	      0.09095167	     -0.76263320	     -1.06270913	      0.90745468	     -0.95639415	     -0.55185688	      2.43997743	     -1.85963123	      0.55456162	     -0.45516476	     -0.04417488	      0.00000000	      0.00000000	      0.01745329
      9.00000000	      1.09344111	     -0.08901146	     -0.25549972	      2.16437782	      0.93836311	      0.45101034	      0.06962297	      0.01785377	      0.17972489	      0.04957016	      0.50690062	     -0.15440938	      0.62736457	     -0.69712693	      1.00730628	      0.04577483	     -0.76285275	     -1.13938719	      1.12572427	     -0.97506982	     -0.41894884	      2.75086455	     -1.88194383	      0.55081578	     -0.46005819	     -0.11003472	      0.00000000	      0.00000000	      0.01745329
      9.03333300	      1.11121471	     -0.12597183	     -0.28510922	      2.16540012	      0.93661419	      0.45357016	      0.09300533	      0.04176989	      0.18033452	      0.12394001	      0.52139441	     -0.17413407	      0.58453824	     -0.68680526	      1.06025302	      0.07177010	     -0.78948213	     -1.16115902	      1.28452850	     -0.99334891	     -0.20289170	      2.69336217	     -1.86394641	      0.58524434	     -0.48591543	     -0.21824465	      0.00000000	      0.00000000	      0.01745329
      9.06666700	      1.14075618	     -0.17318309	     -0.27938762	      2.17852092	      0.95003928	      0.45642999	      0.13894953	      0.07172322	      0.17993376	      0.10880058	      0.49780766	     -0.13932624	      0.54016557	     -0.64938657	      1.03606575	      0.10742900	     -0.81042386	     -1.13131145	      0.99400963	     -1.00477030	     -0.40996221	      2.47431671	     -1.81856373	      0.59372543	     -0.50033549	     -0.17381458	      0.00000000	      0.00000000	      0.01745329
      9.10000000	      1.12711663	     -0.14925843	     -0.23462987	      2.19723738	      0.97471680	      0.45554670	      0.09990105	      0.04969179	      0.16697969	      0.06043778	      0.42424298	     -0.14791288	      0.57073350	     -0.59733902	      0.92600773	      0.03854570	     -0.79585018	     -1.03607622	      0.62879606	     -0.86426541	     -0.55130765	      2.16709823	     -1.75592609	      0.46487213	     -0.51160293	      0.07826115	      0.00000000	      0.00000000	      0.01745329
      9.13333300	      1.14361701	     -0.17737645	     -0.23111729	      2.22525705	      1.00737350	      0.46222151	      0.13063503	      0.07589879	      0.18504429	      0.04937814	      0.39620178	     -0.10472383	      0.53240633	     -0.54099099	      0.83954705	      0.03655105	     -0.80141359	     -0.90403750	      0.42470124	     -0.83002553	     -0.45074108	      2.01984069	     -1.61734894	      0.40317338	     -0.51879021	      0.41498465	      0.00000000	      0.00000000	      0.01745329
      9.16666700	      1.16648060	     -0.18680198	     -0.20961960	      2.25829412	      1.04084669	      0.46956820	      0.14034242	      0.08825875	      0.17962103	      0.03364067	      0.35698810	     -0.05773134	      0.50497714	     -0.52841329	      0.74119954	      0.00082515	     -0.80136518	     -0.72874329	      0.32633806	     -0.76036883	     -0.48537482	      1.99294833	     -1.39778584	      0.34982076	     -0.66021267	      0.82354217	      0.00000000	      0.00000000	      0.01745329
      9.20000000	      1.19072584	     -0.20063734	     -0.20447560	      2.29341660	      1.06924869	      0.48150834	      0.14689343	      0.11891548	      0.19488219	      0.03314132	      0.31876701	     -0.01286103	      0.46586608	     -0.48061507	      0.66025064	     -0.03133309	     -0.80335649	     -0.52825432	      0.30831631	     -0.71204620	     -0.44992757	      1.96155640	     -1.16339835	      0.36019752	     -0.72049663	      1.11231151	      0.00000000	      0.00000000	      0.01745329
      9.23333300	      1.21894163	     -0.20957466	     -0.17573329	      2.32924839	      1.08726839	      0.49320150	      0.16323657	      0.11908915	      0.17500528	      0.02288053	      0.26907058	      0.02280533	      0.43177659	     -0.47296240	      0.61345467	     -0.05765855	     -0.81161769	     -0.43444182	      0.28317450	     -0.63119354	     -0.37798435	      1.86957661	     -0.90902097	      0.31489571	     -0.74334886	      1.37435131	      0.00000000	      0.00000000	      0.01745329
      9.26666700	      1.25863383	     -0.19729407	     -0.16741546	      2.36539669	      1.09390097	      0.50849071	      0.12050779	      0.17506242	      0.17713242	      0.03253050	      0.24350125	      0.03585024	      0.41356874	     -0.49460732	      0.62293959	     -0.06107240	     -0.79106473	     -0.41852501	      0.19719594	     -0.52955649	     -0.50103909	      1.78823879	     -0.68156095	      0.36490212	     -0.65734121	      1.49768583	      0.00000000	      0.00000000	      0.01745329
      9.30000000	      1.25761181	     -0.17484128	     -0.15246479	      2.40184118	      1.09085470	      0.52540010	      0.06352436	      0.17882077	      0.15091215	      0.06860122	      0.24799405	      0.03903009	      0.41051558	     -0.52238772	      0.63847000	     -0.06789663	     -0.77665889	     -0.48297019	      0.22621015	     -0.26448174	     -0.73200140	      1.76304559	     -0.54341603	      0.26760010	     -0.58810137	      1.68997090	      0.00000000	      0.00000000	      0.01745329
      9.33333300	      1.27665328	     -0.15261420	     -0.14024712	      2.43670724	      1.07977291	      0.53855549	      0.00769112	      0.21014221	      0.15491089	      0.08461684	      0.24930626	      0.04095616	      0.41085289	     -0.58045733	      0.66797269	     -0.05999528	     -0.75525036	     -0.57209680	      0.24912513	     -0.14792577	     -0.75616450	      1.75952184	     -0.39326503	      0.24219079	     -0.49867713	      1.79248378	      0.00000000	      0.00000000	      0.01745329
      9.36666700	      1.27399116	     -0.13834375	     -0.12869204	      2.46805658	      1.06064571	      0.55550256	     -0.02599234	      0.23234287	      0.14531265	      0.08199109	      0.30227401	      0.05096080	      0.41679817	     -0.68930517	      0.71126843	     -0.01481203	     -0.74794777	     -0.74129417	      0.29514440	     -0.08013713	     -0.80725918	      1.78850211	     -0.33181928	      0.20524958	     -0.41789461	      1.90779478	      0.00000000	      0.00000000	      0.01745329
      9.40000000	      1.26878882	     -0.13849181	     -0.13109330	      2.49366307	      1.03938617	      0.57166936	     -0.03084387	      0.26041249	      0.15207132	      0.09526156	      0.39259520	      0.07290809	      0.42472944	     -0.81978052	      0.74398543	      0.04815123	     -0.74618544	     -0.87222281	      0.23992320	     -0.01630099	     -0.97174544	      1.80562561	     -0.28389669	      0.17710605	     -0.33875295	      1.96314033	      0.00000000	      0.00000000	      0.01745329
      9.43333300	      1.27470051	     -0.14460384	     -0.13243049	      2.51561459	      1.02071960	      0.58204325	     -0.02503356	      0.28613541	      0.15968484	      0.11781910	      0.45625993	      0.09301999	      0.42669718	     -0.93554051	      0.76044071	      0.09501320	     -0.75437623	     -0.94558248	      0.12489067	      0.04816670	     -1.06432292	      1.75074489	     -0.26574084	      0.16887558	     -0.29494659	      1.98291007	      0.00000000	      0.00000000	      0.01745329
      9.46666700	      1.27311785	     -0.14120717	     -0.14172137	      2.52873817	      1.00562102	      0.59258101	     -0.01697476	      0.29002408	      0.16482344	      0.14205115	      0.52674594	      0.09550141	      0.43792376	     -1.03272731	      0.76993771	      0.12833654	     -0.75190014	     -0.97946757	      0.06764062	      0.12381521	     -1.07858873	      1.70376492	     -0.27516186	      0.16070346	     -0.28211640	      1.99241157	      0.00000000	      0.00000000	      0.01745329
      9.50000000	      1.27426875	     -0.12185053	     -0.15040393	      2.53599655	      0.99603462	      0.59817842	     -0.02694470	      0.27417282	      0.17970201	      0.13840928	      0.57042458	      0.08457543	      0.46027878	     -1.09558093	      0.77177787	      0.13377116	     -0.73677603	     -0.98198791	      0.04979278	      0.16460363	     -1.04996286	      1.75404046	     -0.29014961	      0.17001489	     -0.27454409	      2.03445215	      0.00000000	      0.00000000	      0.01745329
      9.53333300	      1.27202576	     -0.10456064	     -0.15470310	      2.53736979	      0.99445849	      0.60119152	     -0.02599463	      0.25406167	      0.18874230	      0.13254485	      0.57876053	      0.07301162	      0.47100597	     -1.09588365	      0.76772534	      0.11820863	     -0.72314593	     -0.95888951	      0.04895855	      0.18893057	     -1.01157457	      1.80914740	     -0.27293123	      0.16653747	     -0.25146906	      2.06374026	      0.00000000	      0.00000000	      0.01745329
      9.56666700	      1.27710007	     -0.08738867	     -0.16188279	      2.53337353	      1.00034387	      0.60016673	     -0.03552655	      0.24505673	      0.20225394	      0.12289712	      0.56289647	      0.06764671	      0.48233868	     -1.06257434	      0.76422996	      0.08921848	     -0.69964100	     -0.92421773	      0.06676394	      0.19444847	     -0.97598794	      1.83360466	     -0.24455471	      0.17904911	     -0.23067151	      2.09625070	      0.00000000	      0.00000000	      0.01745329
      9.60000000	      1.28335977	     -0.06600254	     -0.16461219	      2.52442495	      1.01298910	      0.59364114	     -0.04469291	      0.22441450	      0.22357620	      0.09915434	      0.51425907	      0.06824415	      0.49898162	     -0.97687933	      0.75324360	      0.03784328	     -0.67392849	     -0.87857215	      0.10084320	      0.19461695	     -0.83191753	      1.85772872	     -0.21753428	      0.16787725	     -0.24989196	      2.08570075	      0.00000000	      0.00000000	      0.01745329
      9.63333300	      1.28524548	     -0.05454483	     -0.17052372	      2.51020181	      1.02939051	      0.58802989	     -0.04621214	      0.21804994	      0.23938311	      0.08538556	      0.46631033	      0.07093887	      0.50453241	     -0.87590592	      0.74498513	     -0.00141143	     -0.64951083	     -0.84316495	      0.12625633	      0.20024347	     -0.77066545	      1.87314164	     -0.21287185	      0.14407470	     -0.27070286	      2.03986359	      0.00000000	      0.00000000	      0.01745329
      9.66666700	      1.28935093	     -0.04847819	     -0.17372245	      2.49227013	      1.04753132	      0.58062823	     -0.04532808	      0.22019739	      0.25518006	      0.06069653	      0.40233109	      0.07664323	      0.50705271	     -0.75433492	      0.73748294	     -0.04267698	     -0.62415336	     -0.80404803	      0.10778466	      0.19486237	     -0.87170762	      1.92197942	     -0.21883307	      0.12870975	     -0.25241844	      2.01088984	      0.00000000	      0.00000000	      0.01745329
      9.70000000	      1.28380690	     -0.04070839	     -0.17516550	      2.47046641	      1.06397860	      0.57209617	     -0.03758567	      0.20131164	      0.26828514	      0.03909015	      0.35106725	      0.06947040	      0.51740310	     -0.65944580	      0.72879517	     -0.08587283	     -0.59899654	     -0.78131285	      0.13652331	      0.19494376	     -0.90702902	      1.96934201	     -0.20943047	      0.09605824	     -0.23096708	      2.02891158	      0.00000000	      0.00000000	      0.01745329
      9.73333300	      1.28419389	     -0.04040549	     -0.17456728	      2.44947325	      1.07483081	      0.56335128	     -0.02477503	      0.17173134	      0.27298754	      0.02217405	      0.29582154	      0.06091425	      0.52233664	     -0.57027035	      0.73186388	     -0.11717794	     -0.58480721	     -0.77468189	      0.14245254	      0.19467381	     -0.92226668	      1.94414721	     -0.25028814	      0.05850857	     -0.19860259	      2.03318012	      0.00000000	      0.00000000	      0.01745329
      9.76666700	      1.29231004	     -0.04295868	     -0.17691678	      2.42870514	      1.07793410	      0.55497734	     -0.01484091	      0.14657194	      0.27403087	      0.02445445	      0.26798961	      0.04257910	      0.53076982	     -0.54773796	      0.74841525	     -0.12457504	     -0.57052937	     -0.80204186	      0.11880331	      0.22325072	     -0.95419209	      1.87835374	     -0.29402209	      0.02472212	     -0.17922191	      2.00054101	      0.00000000	      0.00000000	      0.01745329
      9.80000000	      1.29821402	     -0.04072219	     -0.18441522	      2.40874319	      1.07331557	      0.54684736	     -0.01066728	      0.12594037	      0.27606741	      0.04002720	      0.26718642	      0.01509221	      0.54952279	     -0.55821555	      0.77305676	     -0.12262705	     -0.55311101	     -0.84951803	      0.11477500	      0.29482304	     -0.99345143	      1.90086939	     -0.32428788	     -0.00926005	     -0.18002462	      1.94917538	      0.00000000	      0.00000000	      0.01745329
      9.83333300	      1.30581565	     -0.03672895	     -0.19613514	      2.39311894	      1.06376289	      0.54053284	     -0.00980763	      0.10457586	      0.27925213	      0.05851296	      0.27585735	     -0.01422499	      0.56605263	     -0.58915085	      0.80920485	     -0.11291772	     -0.54011946	     -0.90743601	      0.10108488	      0.38203677	     -1.04510612	      2.00909884	     -0.34109957	     -0.02906702	     -0.18385697	      1.90520743	      0.00000000	      0.00000000	      0.01745329
      9.86666700	      1.31676817	     -0.04264728	     -0.19409841	      2.38227949	      1.05289673	      0.53350950	      0.01235318	      0.10073585	      0.28034838	      0.03385323	      0.27808832	     -0.02308783	      0.57189915	     -0.62082565	      0.83785436	     -0.09560687	     -0.54190599	     -0.96673804	      0.09932795	      0.29435016	     -1.07230451	      1.89868723	     -0.31914496	      0.01562377	     -0.18619984	      1.91679019	      0.00000000	      0.00000000	      0.01745329
      9.90000000	      1.33534593	     -0.05720877	     -0.21074714	      2.37756265	      1.04424302	      0.53136866	      0.05627881	      0.08448405	      0.30112783	      0.02730723	      0.29663104	     -0.04284018	      0.54980341	     -0.66679969	      0.90069710	     -0.05226767	     -0.54535064	     -1.04404099	      0.05230457	      0.22329970	     -0.96846880	      1.76940092	     -0.29319645	      0.05938719	     -0.21748007	      1.91089056	      0.00000000	      0.00000000	      0.01745329
      9.93333300	      1.34726165	     -0.06415696	     -0.22115711	      2.37610063	      1.03752188	      0.52843933	      0.08353106	      0.08881429	      0.31141675	      0.03433912	      0.30612570	     -0.04806557	      0.53644644	     -0.68571099	      0.94419541	     -0.02976580	     -0.54999998	     -1.09617312	      0.00601299	      0.21046436	     -0.91300216	      1.72773411	     -0.25566287	      0.13016153	     -0.23281048	      1.91105224	      0.00000000	      0.00000000	      0.01745329
      9.96666700	      1.35283058	     -0.06455675	     -0.22569756	      2.37986579	      1.03212972	      0.52582836	      0.09017590	      0.09511878	      0.31316891	      0.04478905	      0.30838383	     -0.04582866	      0.52860183	     -0.69195483	      0.96304420	     -0.01473020	     -0.55789833	     -1.11560505	     -0.02829350	      0.20934866	     -0.90842890	      1.71152170	     -0.24652425	      0.17378745	     -0.23361720	      1.90647235	      0.00000000	      0.00000000	      0.01745329
     10.00000000	      1.36212415	     -0.06618967	     -0.22608627	      2.38666714	      1.02912956	      0.52427114	      0.09467310	      0.11004926	      0.31623170	      0.04630173	      0.30922923	     -0.03993218	      0.52066882	     -0.70431946	      0.97027191	     -0.00123004	     -0.56612679	     -1.13226665	     -0.05435176	      0.19648778	     -0.91095154	      1.68653560	     -0.21877319	      0.21808656	     -0.23255431	      1.91536532	      0.00000000	      0.00000000	      0.01745329
     10.03333300	      1.36634378	     -0.06905656	     -0.22408535	      2.39645728	      1.02982423	      0.52511477	      0.09305088	      0.12372936	      0.31877389	      0.03979570	      0.31099488	     -0.03237101	      0.51225652	     -0.71162844	      0.96269028	      0.00824441	     -0.57431232	     -1.12543328	     -0.06957716	      0.18398767	     -0.91171306	      1.67170129	     -0.18809268	      0.24785213	     -0.23046448	      1.93258604	      0.00000000	      0.00000000	      0.01745329
     10.06666700	      1.36496513	     -0.07357553	     -0.21929134	      2.40844050	      1.03612184	      0.52767951	      0.08893006	      0.13902225	      0.32149867	      0.01372373	      0.31423000	     -0.02171528	      0.50345659	     -0.71026215	      0.92853013	      0.00710764	     -0.58424594	     -1.07473079	     -0.06208839	      0.17038207	     -0.88761328	      1.67207768	     -0.15270768	      0.26303991	     -0.22946847	      1.96364862	      0.00000000	      0.00000000	      0.01745329
     10.10000000	      1.36990278	     -0.07494356	     -0.21605811	      2.42341952	      1.04792204	      0.53114865	      0.07042322	      0.14919425	      0.32595379	     -0.00232882	      0.31300283	     -0.01125088	      0.49162593	     -0.70616165	      0.89227002	     -0.00448309	     -0.59231486	     -1.00583649	     -0.05352680	      0.15457454	     -0.88990003	      1.65726145	     -0.12278638	      0.26728054	     -0.22243067	      1.98583662	      0.00000000	      0.00000000	      0.01745329
     10.13333300	      1.37344791	     -0.07376647	     -0.21380318	      2.43931606	      1.06523184	      0.53703789	      0.04411864	      0.16111069	      0.32374410	     -0.01061044	      0.31810125	      0.00012073	      0.47729666	     -0.69345689	      0.84483153	     -0.02719574	     -0.59270937	     -0.89633495	     -0.05382056	      0.16452346	     -0.92382716	      1.63430883	     -0.10298431	      0.25686272	     -0.20305465	      2.00277724	      0.00000000	      0.00000000	      0.01745329
     10.16666700	      1.34987479	     -0.04340831	     -0.18803746	      2.45360254	      1.08331985	      0.54021197	     -0.00845316	      0.16501717	      0.29147005	     -0.01544777	      0.31376666	      0.00566075	      0.50311349	     -0.68295571	      0.76591613	     -0.09631355	     -0.58083560	     -0.78218927	     -0.07577173	      0.22939638	     -1.03742874	      1.59985817	     -0.12854693	      0.22679285	     -0.19677657	      2.02154198	      0.00000000	      0.00000000	      0.01745329
     10.20000000	      1.36116092	     -0.04288391	     -0.18335385	      2.46991624	      1.09863820	      0.54807712	     -0.02020419	      0.15130253	      0.27711046	     -0.01815262	      0.32650048	      0.00830062	      0.48211648	     -0.70228257	      0.73817204	     -0.11599765	     -0.58153542	     -0.69366497	     -0.08806389	      0.23504003	     -1.03889642	      1.62335295	     -0.10847741	      0.21985105	     -0.18667474	      2.03376486	      0.00000000	      0.00000000	      0.01745329
     10.23333300	      1.36537754	     -0.04204766	     -0.17972509	      2.48475420	      1.10730395	      0.55582461	     -0.02590783	      0.14219056	      0.26384481	     -0.02000795	      0.34225539	      0.01552012	      0.46596842	     -0.71486764	      0.72232758	     -0.12553939	     -0.58686142	     -0.64339100	     -0.09643346	      0.23574004	     -1.02072704	      1.62234635	     -0.10578889	      0.21505042	     -0.17684740	      2.03644071	      0.00000000	      0.00000000	      0.01745329
     10.26666700	      1.37094990	     -0.04187178	     -0.17943747	      2.49938882	      1.10841020	      0.56257843	     -0.03719451	      0.14437304	      0.25424322	     -0.01221109	      0.35705527	      0.02850068	      0.44839998	     -0.73102813	      0.72130924	     -0.12460565	     -0.59587649	     -0.62616783	     -0.10874072	      0.23194558	     -1.02263561	      1.60482076	     -0.11241574	      0.22905397	     -0.17040338	      2.02964260	      0.00000000	      0.00000000	      0.01745329
     10.30000000	      1.37390769	     -0.04173086	     -0.18109045	      2.51237753	      1.10188874	      0.57057354	     -0.04471490	      0.14768487	      0.24229655	      0.00368432	      0.38458341	      0.04271321	      0.43877191	     -0.76000937	      0.73119012	     -0.11743387	     -0.60876707	     -0.62961695	     -0.13563372	      0.24952653	     -1.03100696	      1.59871891	     -0.12156031	      0.24100885	     -0.16227365	      2.01003719	      0.00000000	      0.00000000	      0.01745329
     10.33333300	      1.37316916	     -0.04171004	     -0.18360171	      2.52390788	      1.08828209	      0.57889875	     -0.05106871	      0.16152420	      0.22763714	      0.02504875	      0.44250557	      0.06964065	      0.44040114	     -0.84037374	      0.76320469	     -0.10294443	     -0.62490597	     -0.68439114	     -0.14276466	      0.27909735	     -1.05503065	      1.59634411	     -0.12328474	      0.25463038	     -0.15050396	      1.98632183	      0.00000000	      0.00000000	      0.01745329
     10.36666700	      1.37367399	     -0.04260391	     -0.18644563	      2.53405400	      1.07062856	      0.58555852	     -0.05184032	      0.17051691	      0.21942387	      0.03424860	      0.48886780	      0.08223001	      0.44720128	     -0.91152607	      0.78895631	     -0.08231389	     -0.64103311	     -0.73449814	     -0.14865895	      0.29183112	     -1.06055544	      1.58139544	     -0.09927464	      0.26646193	     -0.13798578	      1.98765619	      0.00000000	      0.00000000	      0.01745329
     10.40000000	      1.37108191	     -0.04604581	     -0.19198263	      2.54141902	      1.05220998	      0.59185764	     -0.04251253	      0.18400833	      0.21251787	      0.04340207	      0.54202434	      0.08891055	      0.46288842	     -0.98578406	      0.81408334	     -0.05499114	     -0.65511507	     -0.78720671	     -0.14231259	      0.31590817	     -1.04817287	      1.54332685	     -0.07948735	      0.27077565	     -0.12317932	      1.99836052	      0.00000000	      0.00000000	      0.01745329
     10.43333300	      1.36556316	     -0.04767993	     -0.19641414	      2.54669346	      1.03596387	      0.59653597	     -0.03631024	      0.19709687	      0.20781357	      0.05669903	      0.59194477	      0.08984473	      0.48081871	     -1.05455646	      0.83320127	     -0.03183395	     -0.66204224	     -0.83509479	     -0.15271122	      0.36234110	     -1.04098015	      1.52283035	     -0.05968201	      0.26572748	     -0.10455427	      2.01151814	      0.00000000	      0.00000000	      0.01745329
     10.46666700	      1.34985201	     -0.03939640	     -0.19931157	      2.54920335	      1.02188604	      0.59923430	     -0.04375379	      0.19783933	      0.20867851	      0.05564983	      0.63690224	      0.07825390	      0.50820365	     -1.12162811	      0.85018670	     -0.01454432	     -0.66251771	     -0.89220865	     -0.11899154	      0.39999316	     -0.99985649	      1.55396362	     -0.05556146	      0.25538005	     -0.12662752	      2.02205871	      0.00000000	      0.00000000	      0.01745329
     10.50000000	      1.33669543	     -0.03266329	     -0.19708080	      2.54794345	      1.01181408	      0.59855780	     -0.05110496	      0.20675358	      0.21041255	      0.04131621	      0.64835581	      0.07140922	      0.52727780	     -1.14453589	      0.85686174	     -0.00571571	     -0.65724153	     -0.92900606	     -0.13499790	      0.38996170	     -1.01839037	      1.56493576	     -0.03702148	      0.23860853	     -0.13156760	      2.00591369	      0.00000000	      0.00000000	      0.01745329
     10.53333300	      1.30813537	     -0.01373447	     -0.20692495	      2.53866288	      1.00390031	      0.59916650	     -0.07720517	      0.23021948	      0.21562653	      0.03474104	      0.68247632	      0.04422446	      0.56074058	     -1.16348517	      0.88359500	      0.01979365	     -0.63484464	     -1.01576188	     -0.16687767	      0.37838368	     -1.08314440	      1.55873480	     -0.00607343	      0.22087676	     -0.12974994	      1.99972907	      0.00000000	      0.00000000	      0.01745329
     10.56666700	      1.28123412	      0.00283223	     -0.21304117	      2.52568600	      1.00011982	      0.59465369	     -0.09488832	      0.23128633	      0.22423714	      0.01745066	      0.68537142	      0.01827181	      0.58521884	     -1.15286310	      0.90570500	      0.02828960	     -0.62218126	     -1.08267716	     -0.18161706	      0.37170731	     -1.10465612	      1.58078975	      0.02348369	      0.18477495	     -0.10820401	      2.04013966	      0.00000000	      0.00000000	      0.01745329
     10.60000000	      1.25023043	      0.01411253	     -0.22907122	      2.50604516	      1.00060717	      0.58870510	     -0.10424452	      0.22675957	      0.23286605	      0.01291068	      0.68635400	     -0.01018212	      0.60481299	     -1.11213167	      0.94501758	      0.03953323	     -0.61281343	     -1.16060980	     -0.17025619	      0.38022588	     -1.10600527	      1.60630935	      0.01861817	      0.15843539	     -0.06943152	      2.11732301	      0.00000000	      0.00000000	      0.01745329
     10.63333300	      1.22626322	      0.00586821	     -0.25063798	      2.48260743	      1.00712516	      0.57989191	     -0.09001569	      0.21360752	      0.24964539	      0.01190180	      0.67288828	     -0.02461622	      0.60190734	     -1.03889680	      0.99020030	      0.05072634	     -0.62128376	     -1.21078273	     -0.13326427	      0.38972601	     -1.08734506	      1.63776558	     -0.05750745	      0.14058744	     -0.04225821	      2.19284770	      0.00000000	      0.00000000	      0.01745329
     10.66666700	      1.20927277	     -0.01703182	     -0.25748432	      2.45671660	      1.01849375	      0.56562799	     -0.05005039	      0.19238218	      0.25902687	      0.00665523	      0.61981631	     -0.01901609	      0.58749025	     -0.92216287	      1.01112077	      0.06552504	     -0.64520298	     -1.23906445	     -0.04752958	      0.36876520	     -1.03917474	      1.70508150	     -0.23758300	      0.15580665	     -0.12486989	      2.19360257	      0.00000000	      0.00000000	      0.01745329
     10.70000000	      1.19421984	     -0.04363630	     -0.26427669	      2.42804956	      1.03107718	      0.55174711	     -0.00884716	      0.15120023	      0.25253757	      0.02427413	      0.57425673	     -0.01061837	      0.57248876	     -0.80285897	      1.01355617	      0.08049698	     -0.67222833	     -1.22030622	      0.08602495	      0.33137349	     -0.97596711	      1.82395422	     -0.54650522	      0.17556636	     -0.30785220	      2.07784015	      0.00000000	      0.00000000	      0.01745329
     10.73333300	      1.22340361	     -0.07342201	     -0.22597136	      2.39897400	      1.04146639	      0.53049566	      0.03515654	      0.08552565	      0.20527288	      0.02063156	      0.41615604	     -0.00713160	      0.54535228	     -0.65154586	      0.95943877	      0.09992728	     -0.68418033	     -1.14894916	      0.29233787	      0.21837948	     -0.79351981	      2.03278903	     -0.86124228	      0.28188678	     -0.56653243	      1.75916869	      0.00000000	      0.00000000	      0.01745329
     10.76666700	      1.23920173	     -0.07597484	     -0.21029088	      2.36282923	      1.04385729	      0.51036878	      0.01658317	      0.04679740	      0.16372468	      0.05059252	      0.33312045	     -0.00377725	      0.56367448	     -0.55689149	      0.91147508	      0.09143233	     -0.67487626	     -1.04116536	      0.49155938	     -0.12173729	     -0.43059173	      2.11182216	     -1.23807396	      0.40531246	     -0.69923438	      1.24562282	      0.00000000	      0.00000000	      0.01745329
     10.80000000	      1.25694724	     -0.10448443	     -0.21505338	      2.32596855	      1.03557928	      0.49137486	      0.01740276	      0.04841726	      0.14207403	      0.08818026	      0.29341557	      0.00589968	      0.55510018	     -0.49930550	      0.89921240	      0.09935665	     -0.69974371	     -0.95975609	      0.67758811	     -0.57610849	     -0.15387605	      2.04873622	     -1.63126544	      0.59214768	     -0.70318399	      0.58216604	      0.00000000	      0.00000000	      0.01745329
     10.83333300	      1.26711251	     -0.15445349	     -0.23357725	      2.28274015	      1.01969338	      0.47425968	      0.09514006	      0.00782686	      0.13251907	      0.12475187	      0.31166815	      0.00094597	      0.53410946	     -0.50772312	      0.93868755	      0.10079300	     -0.74397428	     -0.93664314	      0.92308573	     -0.86490182	      0.00137394	      2.28867835	     -1.83274112	      0.65879421	     -0.69541537	      0.17369135	      0.00000000	      0.00000000	      0.01745329
     10.86666700	      1.26069922	     -0.17297719	     -0.24178414	      2.24096029	      1.00273390	      0.45595909	      0.11471271	     -0.02876446	      0.12037113	      0.14317076	      0.33300128	     -0.01649595	      0.54176780	     -0.52594602	      0.95425023	      0.09614330	     -0.75909111	     -0.94616306	      1.01305283	     -0.96741422	      0.08601012	      2.33044864	     -1.92894428	      0.63561297	     -0.68953673	      0.11113117	      0.00000000	      0.00000000	      0.01745329
     10.90000000	      1.26387879	     -0.20171806	     -0.25525674	      2.20337193	      0.98823184	      0.44000550	      0.14264811	     -0.03185713	      0.10663809	      0.16938570	      0.35441666	     -0.02269786	      0.52879297	     -0.53393330	      0.99294338	      0.12038133	     -0.76888973	     -1.00957189	      0.94584044	     -1.01947620	      0.05322147	      2.16301214	     -1.98140735	      0.64111843	     -0.68513487	      0.10362401	      0.00000000	      0.00000000	      0.01745329
     10.93333300	      1.26376590	     -0.20787701	     -0.25395899	      2.16957766	      0.97463049	      0.42554586	      0.14707712	     -0.03191370	      0.08684789	      0.17308494	      0.37435645	     -0.03507803	      0.53579379	     -0.55827605	      1.02909750	      0.12515260	     -0.76631267	     -1.09338467	      0.97619277	     -1.02533678	      0.08152619	      2.09949449	     -2.01870565	      0.65079342	     -0.68118899	      0.09091046	      0.00000000	      0.00000000	      0.01745329
     10.96666700	      1.25358230	     -0.20615580	     -0.24830935	      2.14252609	      0.96382088	      0.41537794	      0.14321215	     -0.04787007	      0.07221893	      0.16854499	      0.40167077	     -0.05195866	      0.53867707	     -0.59669200	      1.06602963	      0.11743577	     -0.76171535	     -1.18343472	      1.06236871	     -1.03902337	      0.15819112	      2.27707489	     -2.04539372	      0.63793545	     -0.67632596	      0.04956033	      0.00000000	      0.00000000	      0.01745329
     11.00000000	      1.25072911	     -0.21392881	     -0.24109134	      2.12359028	      0.95854027	      0.40823044	      0.15332315	     -0.05834947	      0.07002417	      0.14359715	      0.41845361	     -0.05447925	      0.52164934	     -0.62296876	      1.08962657	      0.11750242	     -0.76372616	     -1.24091248	      1.02875046	     -1.06346645	      0.11995059	      2.54053321	     -2.04437201	      0.63454103	     -0.67339502	      0.01443609	      0.00000000	      0.00000000	      0.01745329
     11.03333300	      1.25188296	     -0.22952900	     -0.25163815	      2.11040257	      0.95810843	      0.40202856	      0.16481236	     -0.04206471	      0.08101861	      0.14996853	      0.43716815	     -0.04689531	      0.49623355	     -0.62980936	      1.11529392	      0.12610924	     -0.77184332	     -1.27810235	      0.96972525	     -1.01820968	      0.06144489	      2.36031323	     -2.02747402	      0.66684082	     -0.67242168	      0.00427398	      0.00000000	      0.00000000	      0.01745329
     11.06666700	      1.24770254	     -0.23741712	     -0.26287057	      2.10163213	      0.96174768	      0.39706866	      0.15633501	     -0.01972839	      0.08857584	      0.17588823	      0.44935806	     -0.04174867	      0.48127740	     -0.62222371	      1.13321691	      0.12072605	     -0.77479902	     -1.29437326	      0.97682547	     -0.92469009	      0.08552364	      2.03871719	     -2.00984721	      0.70260290	     -0.67214697	      0.00774955	      0.00000000	      0.00000000	      0.01745329
     11.10000000	      1.24137879	     -0.24449619	     -0.26193100	      2.09879009	      0.96708072	      0.39366119	      0.14499682	     -0.00391746	      0.09206957	      0.17864887	      0.44800394	     -0.03801499	      0.47562438	     -0.61186375	      1.13270357	      0.11218342	     -0.78469151	     -1.29354805	      0.96346592	     -0.83952044	      0.09395680	      1.81552416	     -2.00202292	      0.71982573	     -0.67098635	      0.02353584	      0.00000000	      0.00000000	      0.01745329
     11.13333300	      1.22911926	     -0.24874586	     -0.24831488	      2.10211732	      0.97350580	      0.39242672	      0.12391391	      0.00657070	      0.08735420	      0.15928415	      0.43504695	     -0.04384763	      0.47437557	     -0.59261654	      1.11296473	      0.09462809	     -0.79931876	     -1.27349125	      0.92121842	     -0.74885023	      0.11530669	      1.68735760	     -2.01562088	      0.70721858	     -0.66107126	      0.08488662	      0.00000000	      0.00000000	      0.01745329
     11.16666700	      1.22904006	     -0.25494172	     -0.23727654	      2.11275923	      0.98241894	      0.39013191	      0.11712902	      0.02005796	      0.10202970	      0.13824256	      0.42112398	     -0.04662118	      0.47917765	     -0.58983929	      1.06704913	      0.08690559	     -0.80692489	     -1.22652405	      0.88647082	     -0.71207671	      0.10447615	      1.64564301	     -1.99219517	      0.70510265	     -0.64737434	      0.14782395	      0.00000000	      0.00000000	      0.01745329
     11.20000000	      1.21574111	     -0.25726498	     -0.21495843	      2.13034779	      0.99461863	      0.39084535	      0.10578398	      0.00926083	      0.10200572	      0.11312943	      0.39595407	     -0.06714390	      0.48172889	     -0.56978836	      1.02337046	      0.05821052	     -0.82593144	     -1.18631099	      0.83604905	     -0.62702635	      0.09826015	      1.57767373	     -1.94343491	      0.58749594	     -0.60521990	      0.34386585	      0.00000000	      0.00000000	      0.01745329
     11.23333300	      1.22705616	     -0.26982224	     -0.21526640	      2.15762719	      1.01232489	      0.39686409	      0.10865244	      0.00814535	      0.12572707	      0.10867491	      0.39653482	     -0.06755535	      0.47137524	     -0.56882469	      0.97329234	      0.05596392	     -0.83216309	     -1.08866386	      0.76983763	     -0.68145405	      0.07228879	      1.59900806	     -1.90252219	      0.54847626	     -0.60540973	      0.39514169	      0.00000000	      0.00000000	      0.01745329
     11.26666700	      1.22528552	     -0.26454241	     -0.22678980	      2.18627284	      1.03796858	      0.40124600	      0.10839949	      0.03344152	      0.16550195	      0.12457000	      0.39236895	     -0.07579328	      0.47357450	     -0.52353115	      0.91355100	      0.02693263	     -0.81479471	     -0.98035551	      0.64550591	     -0.80682591	      0.07940667	      1.61121040	     -1.66972607	      0.46130310	     -0.69240284	      0.76884630	      0.00000000	      0.00000000	      0.01745329
     11.30000000	      1.24087687	     -0.28036659	     -0.22899085	      2.22394927	      1.06804395	      0.41158605	      0.12172400	      0.05769324	      0.18234192	      0.13494354	      0.38415863	     -0.05014873	      0.43408899	     -0.49436467	      0.84668627	      0.00386542	     -0.81648758	     -0.81380264	      0.52190288	     -0.80621922	      0.15976564	      1.52150267	     -1.42737486	      0.41910734	     -0.73926798	      1.12353395	      0.00000000	      0.00000000	      0.01745329
     11.33333300	      1.26472537	     -0.28087661	     -0.21687012	      2.26521425	      1.09362293	      0.42214792	      0.12407213	      0.08399626	      0.19561597	      0.10389474	      0.35297120	     -0.02259286	      0.40247200	     -0.47918185	      0.77327297	     -0.03320631	     -0.81167081	     -0.63398608	      0.42253951	     -0.74169132	      0.26238632	      1.55129687	     -1.19896399	      0.38286064	     -0.68321726	      1.43228905	      0.00000000	      0.00000000	      0.01745329
     11.36666700	      1.29079325	     -0.26228447	     -0.19507427	      2.30807187	      1.11058503	      0.43363301	      0.10285316	      0.11592687	      0.20467804	      0.06263329	      0.31230143	     -0.00323322	      0.38300950	     -0.47847637	      0.71587659	     -0.07092222	     -0.79477680	     -0.50427580	      0.34472436	     -0.63965826	      0.20437212	      1.70398332	     -0.97151814	      0.38123006	     -0.60579818	      1.65687428	      0.00000000	      0.00000000	      0.01745329
     11.40000000	      1.32093051	     -0.22960545	     -0.18104688	      2.34923912	      1.11664104	      0.44819496	      0.05305286	      0.15852075	      0.21535706	      0.04061835	      0.29204235	      0.00202526	      0.37600607	     -0.51120221	      0.70515345	     -0.09140259	     -0.76764388	     -0.45917129	      0.31402338	     -0.49528071	      0.10974917	      1.78048374	     -0.74226950	      0.40404573	     -0.47967008	      1.80239813	      0.00000000	      0.00000000	      0.01745329
     11.43333300	      1.32716778	     -0.21978860	     -0.18565934	      2.38989966	      1.11344077	      0.46522006	      0.03934023	      0.15938095	      0.23961836	      0.04047928	      0.31230933	      0.01071321	      0.34283675	     -0.54925739	      0.70461130	     -0.07667184	     -0.76618493	     -0.44992508	      0.36430618	     -0.35896249	     -0.12710425	      1.87113857	     -0.57861716	      0.29410631	     -0.40857414	      1.97410893	      0.00000000	      0.00000000	      0.01745329
     11.46666700	      1.34445150	     -0.19781793	     -0.18528956	      2.42631501	      1.09911142	      0.48453556	      0.01010750	      0.17456805	      0.25165103	      0.02194082	      0.34209235	      0.01768192	      0.33244571	     -0.63383089	      0.75282152	     -0.04210709	     -0.75592847	     -0.55672083	      0.31353016	     -0.31946105	     -0.22701259	      1.89535235	     -0.45882351	      0.26862638	     -0.32202963	      2.05871169	      0.00000000	      0.00000000	      0.01745329
     11.50000000	      1.34565301	     -0.18641373	     -0.19881136	      2.45662404	      1.08014101	      0.50492360	      0.00537030	      0.19957220	      0.28397511	      0.00307792	      0.41297062	      0.04040895	      0.32538857	     -0.73847479	      0.80961142	      0.01760746	     -0.74678429	     -0.71073118	      0.29409145	     -0.30940388	     -0.34881302	      1.90344421	     -0.35917164	      0.24347876	     -0.25660672	      2.09657706	      0.00000000	      0.00000000	      0.01745329
     11.53333300	      1.34367441	     -0.17973746	     -0.21237606	      2.48154811	      1.06104662	      0.52314437	      0.00564351	      0.23613738	      0.31108240	     -0.00600752	      0.48403108	      0.06878430	      0.32490103	     -0.83997463	      0.86055677	      0.07125567	     -0.73759434	     -0.84895975	      0.30474044	     -0.24808768	     -0.47192076	      1.86109724	     -0.27816896	      0.22201707	     -0.19718914	      2.10863146	      0.00000000	      0.00000000	      0.01745329
     11.56666700	      1.33786609	     -0.17551239	     -0.22539649	      2.49969117	      1.04490919	      0.53844493	      0.00822565	      0.26981501	      0.32817166	      0.00920502	      0.55070277	      0.09150058	      0.33295082	     -0.93045218	      0.89477052	      0.11119647	     -0.72770974	     -0.95851748	      0.27949392	     -0.11628052	     -0.62479339	      1.86125420	     -0.23234791	      0.20714370	     -0.14303528	      2.09968966	      0.00000000	      0.00000000	      0.01745329
     11.60000000	      1.33003669	     -0.17537750	     -0.23840329	      2.51275968	      1.03522796	      0.55169099	      0.00880866	      0.28365984	      0.34099248	      0.02654552	      0.60089944	      0.11028323	      0.33338377	     -0.98287093	      0.90800509	      0.13900302	     -0.71919622	     -1.00943063	      0.21602004	      0.01271976	     -0.75528951	      1.78951440	     -0.22198610	      0.21065811	     -0.12666061	      2.09963800	      0.00000000	      0.00000000	      0.01745329
     11.63333300	      1.31145926	     -0.15559516	     -0.23944069	      2.51722270	      1.03389241	      0.55870918	      0.00394933	      0.25080338	      0.35881475	     -0.01212233	      0.61016393	      0.10375041	      0.35086040	     -0.98027589	      0.88376646	      0.12591668	     -0.69557155	     -0.99856922	      0.16510790	      0.14551552	     -0.83721738	      1.73601944	     -0.25374827	      0.19056164	     -0.16761823	      2.13741679	      0.00000000	      0.00000000	      0.01745329
     11.66666700	      1.30403368	     -0.14821071	     -0.24070820	      2.51585328	      1.04048191	      0.56295955	      0.00633064	      0.23852434	      0.36518998	     -0.02422813	      0.59292212	      0.09979639	      0.35512264	     -0.94098565	      0.87066330	      0.10814392	     -0.68295266	     -0.97427810	      0.13502179	      0.17381611	     -0.83844320	      1.81089863	     -0.26009623	      0.18211559	     -0.17891660	      2.13786350	      0.00000000	      0.00000000	      0.01745329
     11.70000000	      1.28497171	     -0.13917773	     -0.23637146	      2.50879531	      1.05385643	      0.56346346	      0.00475095	      0.22436139	      0.37236727	     -0.04981281	      0.55596697	      0.10146669	      0.36332048	     -0.86229685	      0.84343983	      0.08365970	     -0.67384360	     -0.93342395	      0.09512588	      0.19310557	     -0.84532286	      1.90320049	     -0.28937433	      0.14888048	     -0.17912936	      2.12650457	      0.00000000	      0.00000000	      0.01745329
     11.73333300	      1.26571031	     -0.12840065	     -0.22800310	      2.49789616	      1.07152539	      0.55849612	     -0.00075372	      0.21337113	      0.38817378	     -0.07691673	      0.49218651	      0.10776522	      0.37529920	     -0.73805299	      0.80453995	      0.04622873	     -0.66962012	     -0.87876470	      0.03331328	      0.19717855	     -0.89731821	      1.91202553	     -0.31344125	      0.11444379	     -0.14732965	      2.08151902	      0.00000000	      0.00000000	      0.01745329
     11.76666700	      1.24928903	     -0.11223135	     -0.22037680	      2.48237477	      1.09025039	      0.55188351	      0.00384808	      0.21054671	      0.39249723	     -0.08998059	      0.43383632	      0.10504611	      0.39495424	     -0.62237260	      0.77181897	      0.00824472	     -0.65481567	     -0.82920938	     -0.01385399	      0.18576610	     -0.94976248	      1.84042496	     -0.27938743	      0.10544360	     -0.12791863	      2.03632838	      0.00000000	      0.00000000	      0.01745329
     11.80000000	      1.23594881	     -0.08193165	     -0.20897798	      2.46541162	      1.10566950	      0.54285432	     -0.00076779	      0.20602489	      0.38146761	     -0.08349864	      0.37986589	      0.08775361	      0.42964642	     -0.53795735	      0.73213559	     -0.03240396	     -0.62739791	     -0.78103413	     -0.03000555	      0.18869759	     -1.00744975	      1.86944486	     -0.20952570	      0.12352753	     -0.15336476	      2.05170668	      0.00000000	      0.00000000	      0.01745329
     11.83333300	      1.21626201	     -0.03969285	     -0.19370995	      2.44949614	      1.11380787	      0.53295421	     -0.02083998	      0.17602061	      0.36085765	     -0.06479686	      0.34337096	      0.05432047	      0.47829441	     -0.51152298	      0.68507286	     -0.07505394	     -0.59144903	     -0.74573989	      0.01771247	      0.26663020	     -1.04861760	      2.07981432	     -0.18479081	      0.11695761	     -0.20034382	      2.08450459	      0.00000000	      0.00000000	      0.01745329
     11.86666700	      1.19642926	      0.00408911	     -0.17886335	      2.43299065	      1.11151525	      0.52288440	     -0.03397219	      0.12324074	      0.33375554	     -0.04099427	      0.32027698	      0.00594748	      0.53302124	     -0.54035247	      0.64231111	     -0.11041972	     -0.54981989	     -0.72973434	      0.12123022	      0.41277012	     -0.85795492	      2.37078839	     -0.16792596	      0.07780795	     -0.28123621	      2.16009637	      0.00000000	      0.00000000	      0.01745329
     11.90000000	      1.19902674	      0.01846100	     -0.17159569	      2.41819396	      1.09975424	      0.51531229	     -0.01716594	      0.12142020	      0.32945437	     -0.06035428	      0.30036005	     -0.03696072	      0.55743477	     -0.59793382	      0.62482608	     -0.08222488	     -0.52178264	     -0.75656380	      0.21614269	      0.26162812	     -0.74761142	      2.20030933	     -0.15019274	      0.10948587	     -0.30667268	      2.16383236	      0.00000000	      0.00000000	      0.01745329
     11.93333300	      1.20596317	      0.01480179	     -0.17604966	      2.40565400	      1.08337216	      0.50987831	      0.01108787	      0.13164204	      0.34405021	     -0.07965878	      0.30517951	     -0.05085626	      0.56472233	     -0.66045359	      0.64327937	     -0.05391449	     -0.51668442	     -0.80307356	      0.24679873	      0.11503449	     -0.70818981	      1.90371017	     -0.12676361	      0.13206461	     -0.29498617	      2.16826550	      0.00000000	      0.00000000	      0.01745329
     11.96666700	      1.20986268	      0.01777602	     -0.18732808	      2.39643420	      1.06529305	      0.50665637	      0.02393614	      0.11881339	      0.36352123	     -0.06940713	      0.32200269	     -0.07170058	      0.57674164	     -0.73072559	      0.67248168	     -0.03471045	     -0.51476240	     -0.85766176	      0.20443017	      0.10008911	     -0.61210217	      1.84847154	     -0.13388591	      0.10364059	     -0.29515299	      2.16467688	      0.00000000	      0.00000000	      0.01745329
     12.00000000	      1.21340521	      0.01940712	     -0.18999718	      2.39204101	      1.04919381	      0.50402318	      0.02219151	      0.12335600	      0.37439903	     -0.06269002	      0.32122245	     -0.07231109	      0.58225160	     -0.75303308	      0.68018082	     -0.03016755	     -0.51827413	     -0.87807715	      0.16955425	      0.11509799	     -0.60894620	      1.87021617	     -0.12230465	      0.09370750	     -0.28769166	      2.16140895	      0.00000000	      0.00000000	      0.01745329
     12.03333300	      1.22347792	      0.01876317	     -0.19500677	      2.39089610	      1.03507033	      0.50576498	      0.01648516	      0.13288833	      0.38006296	     -0.06006027	      0.33033799	     -0.07273464	      0.58313475	     -0.78596198	      0.70102159	     -0.01910028	     -0.52472410	     -0.91201545	      0.14228723	      0.11733550	     -0.60532706	      1.87781077	     -0.10273221	      0.09750549	     -0.27252659	      2.17316840	      0.00000000	      0.00000000	      0.01745329
     12.06666700	      1.23876386	      0.00487952	     -0.20461364	      2.39442918	      1.02955322	      0.51089319	      0.01322176	      0.16191551	      0.38775141	     -0.05316577	      0.34125965	     -0.05798870	      0.56900154	     -0.78973522	      0.71206921	     -0.00186432	     -0.53804474	     -0.90600241	      0.09171180	      0.11377717	     -0.64660641	      1.87101138	     -0.08408047	      0.11570492	     -0.24377292	      2.19410687	      0.00000000	      0.00000000	      0.01745329
     12.10000000	      1.25400217	     -0.01967555	     -0.21392122	      2.40389294	      1.03713191	      0.51751827	      0.00592773	      0.20156036	      0.39961926	     -0.04310485	      0.34419534	     -0.02446375	      0.53561267	     -0.75219794	      0.69671578	      0.01105616	     -0.55956519	     -0.84480333	     -0.00153338	      0.12283245	     -0.78909621	      1.80485331	     -0.04828826	      0.11761794	     -0.17965580	      2.20119278	      0.00000000	      0.00000000	      0.01745329
     12.13333300	      1.26419464	     -0.03510656	     -0.21510376	      2.41642627	      1.05599766	      0.52438977	     -0.00197479	      0.21176527	      0.40140962	     -0.04210304	      0.33010709	      0.00151829	      0.50908493	     -0.69787686	      0.65714967	     -0.00696886	     -0.56963040	     -0.73515019	     -0.05208483	      0.14395878	     -0.84717069	      1.80105645	     -0.02158285	      0.09476594	     -0.13758787	      2.22678801	      0.00000000	      0.00000000	      0.01745329
     12.16666700	      1.26984153	     -0.04378029	     -0.20789641	      2.43213871	      1.08115564	      0.53174132	     -0.02305930	      0.21762997	      0.39081328	     -0.03899883	      0.30321407	      0.02760153	      0.48765267	     -0.63287593	      0.61174098	     -0.03772190	     -0.57395380	     -0.62014695	     -0.06179869	      0.17291747	     -0.90362581	      1.79360063	     -0.01153135	      0.06437327	     -0.08954749	      2.24884232	      0.00000000	      0.00000000	      0.01745329
     12.20000000	      1.27588822	     -0.05067241	     -0.19617094	      2.44861531	      1.10616494	      0.53937030	     -0.03843964	      0.21842912	      0.36749414	     -0.03662268	      0.27503075	      0.04948204	      0.46919883	     -0.57624953	      0.57948686	     -0.07245788	     -0.57491135	     -0.52694358	     -0.04998061	      0.19205657	     -0.93125683	      1.78674550	     -0.00525822	      0.03860711	     -0.04172522	      2.27473857	      0.00000000	      0.00000000	      0.01745329
     12.23333300	      1.28429631	     -0.05808999	     -0.18563339	      2.46515194	      1.12594227	      0.54767200	     -0.04766121	      0.21709191	      0.34107195	     -0.02781775	      0.25035659	      0.06580885	      0.45190709	     -0.53047255	      0.57251163	     -0.10309909	     -0.57705241	     -0.47636583	     -0.04383342	      0.18877387	     -0.93626106	      1.76502817	      0.00900805	      0.02526500	     -0.00068516	      2.26886409	      0.00000000	      0.00000000	      0.01745329
     12.26666700	      1.28520031	     -0.06511850	     -0.18562188	      2.48045841	      1.13586968	      0.55710115	     -0.05655571	      0.21613511	      0.32615750	     -0.02905639	      0.25537674	      0.06799945	      0.43793156	     -0.51992875	      0.58163251	     -0.10537270	     -0.57338063	     -0.47678573	     -0.07769124	      0.17875082	     -0.94732720	      1.75337811	      0.02926695	      0.02952990	      0.00780961	      2.24976880	      0.00000000	      0.00000000	      0.01745329
     12.30000000	      1.29225414	     -0.07474789	     -0.18671790	      2.49580678	      1.13587646	      0.56526911	     -0.06202096	      0.21847650	      0.31752075	     -0.01730556	      0.26084372	      0.07407668	      0.42031249	     -0.52071005	      0.61293532	     -0.10664764	     -0.57661682	     -0.51777483	     -0.11402288	      0.15554812	     -0.94463565	      1.68700025	      0.04014728	      0.03461163	      0.00633460	      2.18646233	      0.00000000	      0.00000000	      0.01745329
     12.33333300	      1.29239571	     -0.08548978	     -0.19364947	      2.50988214	      1.12460789	      0.57298206	     -0.06860546	      0.22774008	      0.31165067	     -0.00441295	      0.28943378	      0.07758300	      0.40535694	     -0.55730707	      0.65230832	     -0.08612849	     -0.58235020	     -0.59146051	     -0.15742248	      0.15389488	     -0.95715756	      1.61311317	      0.04996232	      0.03627760	      0.00970828	      2.16776718	      0.00000000	      0.00000000	      0.01745329
     12.36666700	      1.28114631	     -0.09818716	     -0.21189184	      2.52118564	      1.10427442	      0.58010407	     -0.07099642	      0.23964569	      0.31817994	      0.01251447	      0.35465902	      0.07802102	      0.39508610	     -0.63881982	      0.70065176	     -0.03530467	     -0.59004417	     -0.70168693	     -0.19941369	      0.18875490	     -0.98333397	      1.51955718	      0.05473601	      0.01969869	      0.03681952	      2.21188490	      0.00000000	      0.00000000	      0.01745329
     12.40000000	      1.26480302	     -0.11066382	     -0.23002954	      2.52713993	      1.07984775	      0.58377257	     -0.06581175	      0.25919347	      0.33096027	      0.01730218	      0.41315022	      0.07834422	      0.39406628	     -0.71362584	      0.74069544	      0.02516291	     -0.59590703	     -0.81058111	     -0.27452245	      0.21046026	     -1.03445245	      1.40132808	      0.08203750	     -0.00349020	      0.11155914	      2.29249325	      0.00000000	      0.00000000	      0.01745329
     12.43333300	      1.24164413	     -0.10838246	     -0.39281831	      2.52423131	      1.06560806	      0.58917687	     -0.10846094	      0.21952593	      0.64326083	     -0.13637005	      0.61851448	      0.06875109	      0.40684901	     -0.76810195	      0.92091362	      0.08247232	     -0.58151959	     -0.90097271	     -0.35380462	      0.23309642	     -1.11968217	      1.32287310	      0.07019604	     -0.04363863	      0.15339604	      2.39669008	      0.00000000	      0.00000000	      0.01745329
     12.46666700	      1.21515715	     -0.10769672	     -0.38830420	      2.51819948	      1.05145865	      0.58494000	     -0.09549588	      0.22087893	      0.65172449	     -0.19192851	      0.63586297	      0.05342720	      0.42082293	     -0.81014819	      0.93474359	      0.12392528	     -0.58084214	     -0.99554650	     -0.34771722	      0.25433102	     -1.13183239	      1.34233514	      0.08149625	     -0.05708206	      0.24350388	      2.42553782	      0.00000000	      0.00000000	      0.01745329
     12.50000000	      1.17815739	     -0.09569123	     -0.37997815	      2.50424481	      1.04653174	      0.57476081	     -0.07993604	      0.19868171	      0.65437940	     -0.23766182	      0.62250257	      0.03393565	      0.45292490	     -0.78837694	      0.94667014	      0.11926355	     -0.58723236	     -1.06034428	     -0.27792273	      0.27042685	     -1.08432647	      1.44671050	      0.06965843	     -0.07483077	      0.28376894	      2.45669434	      0.00000000	      0.00000000	      0.01745329
     12.53333300	      1.14607508	     -0.08834005	     -0.36400595	      2.48380787	      1.05086358	      0.56218474	     -0.05298047	      0.18353947	      0.62156679	     -0.24337610	      0.58750656	      0.02495282	      0.48141521	     -0.72462210	      0.95859333	      0.10717991	     -0.60013353	     -1.09950980	     -0.16515400	      0.28178415	     -1.04136987	      1.60129286	     -0.01211042	     -0.04468956	      0.27078747	      2.50849871	      0.00000000	      0.00000000	      0.01745329
     12.56666700	      1.12905462	     -0.10359881	     -0.26988503	      2.46080656	      1.05906899	      0.54465892	      0.02572476	      0.17747185	      0.43051491	     -0.15427334	      0.45375682	      0.03438097	      0.48980332	     -0.63297748	      0.88290842	      0.11460872	     -0.63452850	     -1.11550765	     -0.00290338	      0.28568626	     -0.95065925	      1.79461299	     -0.15693550	      0.04212319	      0.05388554	      2.51954884	      0.00000000	      0.00000000	      0.01745329
     12.60000000	      1.11940912	     -0.09654455	     -0.24264865	      2.43032523	      1.06984560	      0.52745741	      0.06261217	      0.14343018	      0.34338651	     -0.05287012	      0.38646918	      0.02679058	      0.52279863	     -0.53572021	      0.87103429	      0.09372210	     -0.64670585	     -1.08565606	      0.17464951	      0.29872621	     -0.84127985	      1.89950982	     -0.41666475	      0.11815889	     -0.37513401	      2.37597910	      0.00000000	      0.00000000	      0.01745329
     12.63333300	      1.11269986	     -0.07995418	     -0.19571119	      2.39758529	      1.07341265	      0.51004251	      0.08360258	      0.06302298	      0.24459218	     -0.00034128	      0.31685107	      0.00260982	      0.56653053	     -0.48607886	      0.82232073	      0.06752909	     -0.65243614	     -1.02565155	      0.35010781	      0.25146401	     -0.82160164	      1.90793818	     -0.74832998	      0.16810497	     -0.71315821	      2.00303847	      0.00000000	      0.00000000	      0.01745329
     12.66666700	      1.11787384	     -0.05929986	     -0.16362929	      2.36296017	      1.06872371	      0.48973671	      0.07248727	     -0.00288185	      0.19448278	      0.00922421	      0.25675988	     -0.02711301	      0.61275694	     -0.47296953	      0.76857639	      0.05459261	     -0.64423969	     -0.95132969	      0.53795962	     -0.03972796	     -0.81676417	      1.97405854	     -1.08557189	      0.20182514	     -0.79700301	      1.50739558	      0.00000000	      0.00000000	      0.01745329
     12.70000000	      1.11077671	     -0.04533515	     -0.16182654	      2.32272040	      1.05353159	      0.47088991	      0.06372541	      0.02818053	      0.16570289	      0.05265833	      0.27649019	     -0.03517842	      0.66603275	     -0.49351915	      0.74414005	      0.04172724	     -0.63818238	     -0.88546092	      0.59442507	     -0.49832228	     -0.39267265	      2.01367398	     -1.39303650	      0.34267339	     -0.64169291	      0.87860447	      0.00000000	      0.00000000	      0.01745329
     12.73333300	      1.09107450	     -0.05483296	     -0.16092886	      2.28352807	      1.03073230	      0.45632672	      0.09176981	      0.02311528	      0.15021011	      0.07594882	      0.33756358	     -0.06491659	      0.68399839	     -0.58597372	      0.78082801	      0.00527958	     -0.68130553	     -0.89700067	      0.58350601	     -0.68674065	     -0.43979607	      2.01532042	     -1.60587118	      0.48110531	     -0.57052213	      0.34335145	      0.00000000	      0.00000000	      0.01745329
     12.76666700	      1.07069448	     -0.05856537	     -0.16826467	      2.24915779	      1.00635488	      0.44202753	      0.10794318	      0.00776104	      0.12882998	      0.12539741	      0.39965833	     -0.09786065	      0.68865359	     -0.68400192	      0.81663663	     -0.02075505	     -0.71089361	     -0.92600984	      0.43800971	     -0.78744538	     -0.04796643	      2.03883345	     -1.67835812	      0.48953504	     -0.51362288	      0.24659560	      0.00000000	      0.00000000	      0.01745329
     12.80000000	      1.04182467	     -0.04120515	     -0.16319837	      2.21794779	      0.98084896	      0.42637634	      0.08797338	      0.01075194	      0.11660036	      0.12874088	      0.42740527	     -0.13512799	      0.70871098	     -0.73620577	      0.82942872	     -0.03352299	     -0.71199539	     -0.99472481	      0.46665426	     -0.79300165	      0.05501452	      2.08780181	     -1.74217086	      0.50089869	     -0.49447123	      0.19999456	      0.00000000	      0.00000000	      0.01745329
     12.83333300	      1.03802925	     -0.02056439	     -0.13845380	      2.19787804	      0.95630217	      0.41428078	      0.04905808	      0.04836864	      0.09385931	      0.06073769	      0.42217931	     -0.15248649	      0.72398968	     -0.78907489	      0.84228231	     -0.05165831	     -0.70955896	     -1.05750537	      0.54281130	     -0.88485069	      0.00539805	      2.28046697	     -1.84097793	      0.54712596	     -0.48798546	      0.19913896	      0.00000000	      0.00000000	      0.01745329
     12.86666700	      0.98408634	     -0.08100022	     -0.17645561	      2.18966458	      0.93624832	      0.41100200	      0.09433866	      0.17190092	      0.16894922	      0.05232932	      0.49247599	     -0.21096892	      0.63308040	     -0.81278407	      0.91086070	     -0.02335242	     -0.81070934	     -1.13447848	      1.08209095	     -1.03211872	     -0.29072170	      2.70812091	     -1.88371522	      0.70912361	     -0.42927323	      0.00357965	      0.00000000	      0.00000000	      0.01745329
     12.90000000	      0.97856876	     -0.07760960	     -0.14477361	      2.19365832	      0.92770352	      0.40792810	      0.08465461	      0.11696357	      0.17889952	     -0.01515948	      0.45432668	     -0.23514234	      0.63429806	     -0.82131948	      0.89921737	     -0.05337298	     -0.83878169	     -1.13492782	      1.11360836	     -0.81529053	     -0.57327602	      2.83034962	     -1.90170198	      0.62185090	     -0.42785749	      0.06127199	      0.00000000	      0.00000000	      0.01745329
     12.93333300	      0.98342974	     -0.07217153	     -0.14431676	      2.20717246	      0.93395338	      0.41165448	      0.06095179	      0.09523577	      0.20219266	     -0.00695761	      0.44108006	     -0.23327262	      0.63978917	     -0.80091282	      0.87096679	     -0.07407833	     -0.83505372	     -1.07345515	      0.92518970	     -0.68977893	     -0.84031077	      2.62654319	     -1.85775380	      0.57457857	     -0.42540866	      0.17253577	      0.00000000	      0.00000000	      0.01745329
     12.96666700	      0.99295115	     -0.07109248	     -0.15699985	      2.22550478	      0.95142010	      0.42071035	      0.05592035	      0.06007128	      0.21265083	      0.03987724	      0.44349404	     -0.21464495	      0.64268615	     -0.76097732	      0.83209192	     -0.09620429	     -0.81551628	     -0.97261543	      0.79829710	     -0.61261562	     -0.75166339	      2.43373053	     -1.74220382	      0.45127283	     -0.45377132	      0.43745007	      0.00000000	      0.00000000	      0.01745329
     13.00000000	      1.02399460	     -0.10078808	     -0.16833266	      2.25415792	      0.97774422	      0.43337049	      0.08751467	      0.04844746	      0.23647968	      0.04128054	      0.43073940	     -0.16355544	      0.60282388	     -0.70090982	      0.76388881	     -0.07634215	     -0.80387665	     -0.84072832	      0.67174076	     -0.62850300	     -0.75970661	      2.20850599	     -1.57440182	      0.37413799	     -0.62208850	      0.74478246	      0.00000000	      0.00000000	      0.01745329
     13.03333300	      1.07078102	     -0.13550169	     -0.18254485	      2.28832307	      1.00652532	      0.44939276	      0.10953199	      0.05250932	      0.25398194	      0.05673120	      0.41858575	     -0.10025293	      0.54395155	     -0.65899025	      0.71097650	     -0.07027093	     -0.80594798	     -0.67992889	      0.55244918	     -0.66721836	     -0.64485776	      2.08314070	     -1.39511838	      0.35825559	     -0.72916493	      1.00764992	      0.00000000	      0.00000000	      0.01745329
     13.06666700	      1.12961431	     -0.15739274	     -0.18686783	      2.32555124	      1.03293101	      0.46611582	      0.10462555	      0.07367796	      0.26589384	      0.04273166	      0.39088928	     -0.03891971	      0.48746437	     -0.63852736	      0.66860241	     -0.08007878	     -0.80067256	     -0.51725252	      0.38334966	     -0.66452097	     -0.63872324	      2.14264103	     -1.20962953	      0.38502570	     -0.76117510	      1.27130812	      0.00000000	      0.00000000	      0.01745329
     13.10000000	      1.19352535	     -0.16862016	     -0.19281741	      2.36375462	      1.05650936	      0.48377478	      0.08357738	      0.10700114	      0.26520721	      0.03972229	      0.36290830	      0.02125170	      0.42958144	     -0.61294035	      0.66145875	     -0.09344909	     -0.79072532	     -0.41055235	      0.20407034	     -0.57157734	     -0.64985346	      1.99672747	     -0.98995369	      0.43403143	     -0.71455294	      1.52784466	      0.00000000	      0.00000000	      0.01745329
     13.13333300	      1.25329019	     -0.16085233	     -0.20003642	      2.39813895	      1.07376389	      0.50247564	      0.04010887	      0.15719572	      0.26096909	      0.04833803	      0.35599169	      0.04544544	      0.38786177	     -0.63694713	      0.69046209	     -0.10128526	     -0.75753859	     -0.39487393	      0.11210927	     -0.39306893	     -0.69636029	      1.79392868	     -0.72921118	      0.50500117	     -0.58358748	      1.71140970	      0.00000000	      0.00000000	      0.01745329
     13.16666700	      1.28907200	     -0.14174932	     -0.19886210	      2.42924778	      1.08469141	      0.51727167	      0.00230127	      0.16561666	      0.26157024	      0.04516426	      0.34982319	      0.05789129	      0.36546102	     -0.65197219	      0.72011326	     -0.12699235	     -0.72347733	     -0.43771950	      0.13102925	     -0.23402902	     -0.63819361	      1.74860929	     -0.52400200	      0.46535563	     -0.47464254	      1.87262184	      0.00000000	      0.00000000	      0.01745329
     13.20000000	      1.36285479	     -0.15490328	     -0.21385487	      2.46071698	      1.08852267	      0.53513153	      0.02274984	      0.11890535	      0.25687354	      0.06040421	      0.35427993	      0.11441567	      0.31183116	     -0.67015015	      0.86367371	     -0.13099886	     -0.73436752	     -0.59233312	      0.15423894	     -0.13666411	     -0.61786926	      1.79762698	     -0.38495035	      0.38311554	     -0.39490469	      2.01123943	      0.00000000	      0.00000000	      0.01745329
     13.23333300	      1.38671227	     -0.13750381	     -0.20991390	      2.48456510	      1.08839083	      0.54688350	     -0.01281037	      0.13406605	      0.26626095	      0.04709603	      0.36018170	      0.12139713	      0.29941832	     -0.70389998	      0.89337174	     -0.13600116	     -0.71210446	     -0.69279426	      0.14245946	     -0.09288971	     -0.70679151	      1.83415508	     -0.26391089	      0.35047429	     -0.30270501	      2.08052039	      0.00000000	      0.00000000	      0.01745329
     13.26666700	      1.40919180	     -0.13371031	     -0.22325100	      2.50530551	      1.08380328	      0.56204728	     -0.02720921	      0.14231230	      0.27891883	      0.05798419	      0.40479181	      0.14375901	      0.28657658	     -0.75764563	      0.95301667	     -0.11074996	     -0.70638219	     -0.81302943	      0.12081398	     -0.03659050	     -0.85540387	      1.83843939	     -0.20047842	      0.31454647	     -0.20506315	      2.10682680	      0.00000000	      0.00000000	      0.01745329
     13.30000000	      1.42966252	     -0.13349590	     -0.22633175	      2.52076380	      1.07696508	      0.57070796	     -0.02383208	      0.15397842	      0.29300038	      0.05972148	      0.43279748	      0.16399475	      0.28054037	     -0.81336509	      0.98331382	     -0.09746647	     -0.70439205	     -0.88250825	      0.06295020	      0.00352702	     -0.91371288	      1.77845276	     -0.13532020	      0.27917979	     -0.15772533	      2.11473500	      0.00000000	      0.00000000	      0.01745329
     13.33333300	      1.44249499	     -0.13703077	     -0.23185843	      2.53221035	      1.06822056	      0.57951415	     -0.01671280	      0.16550594	      0.30320421	      0.07066624	      0.47359430	      0.18719790	      0.28107539	     -0.87320983	      1.01165387	     -0.07280337	     -0.70721411	     -0.92803101	      0.01229160	      0.05320384	     -0.95356242	      1.68679654	     -0.09926710	      0.25939802	     -0.12444579	      2.10661568	      0.00000000	      0.00000000	      0.01745329
     13.36666700	      1.44573039	     -0.13426681	     -0.23184874	      2.53891949	      1.06130219	      0.58499724	     -0.01324978	      0.16524745	      0.31333801	      0.07329602	      0.50277144	      0.19737566	      0.29108239	     -0.91725158	      1.01977946	     -0.06219091	     -0.70805501	     -0.94246966	     -0.00436570	      0.10083349	     -0.95535413	      1.64738397	     -0.07159754	      0.23579045	     -0.10323354	      2.10358177	      0.00000000	      0.00000000	      0.01745329
     13.40000000	      1.44147178	     -0.12300916	     -0.22784476	      2.54200365	      1.05712855	      0.58833435	     -0.01480566	      0.14308885	      0.32903242	      0.05351424	      0.52879870	      0.20128356	      0.30898179	     -0.96450443	      1.01581965	     -0.06267551	     -0.70239427	     -0.94216704	      0.07078119	      0.12882320	     -0.85319624	      1.68220687	     -0.06772673	      0.22029639	     -0.11823058	      2.13260273	      0.00000000	      0.00000000	      0.01745329
     13.43333300	      1.44419166	     -0.11045901	     -0.22521941	      2.54236870	      1.05729832	      0.58913107	     -0.02614730	      0.13251954	      0.35556097	      0.01823762	      0.52870718	      0.20544585	      0.32089589	     -0.96643208	      1.00107514	     -0.06519246	     -0.68506252	     -0.92455690	      0.12520900	      0.10075533	     -0.75268601	      1.76087548	     -0.07115718	      0.23047571	     -0.14926826	      2.14985670	      0.00000000	      0.00000000	      0.01745329
     13.46666700	      1.44575506	     -0.10749948	     -0.22044278	      2.54106365	      1.06057546	      0.58976321	     -0.03485690	      0.13367971	      0.37823738	     -0.00967533	      0.51411994	      0.21209991	      0.31899674	     -0.94829456	      0.98423485	     -0.06640260	     -0.67475813	     -0.90983420	      0.12367293	      0.06252873	     -0.78231264	      1.81656172	     -0.09948479	      0.23772995	     -0.16066203	      2.13296870	      0.00000000	      0.00000000	      0.01745329
     13.50000000	      1.44822549	     -0.10746637	     -0.21825046	      2.53711386	      1.06486226	      0.58860533	     -0.04083548	      0.14510047	      0.41005415	     -0.03952634	      0.48528411	      0.21968535	      0.31367887	     -0.90832374	      0.96268986	     -0.06742267	     -0.66171156	     -0.88448562	      0.08228935	      0.03905943	     -0.88008538	      1.85744289	     -0.15021511	      0.22115646	     -0.15397354	      2.10710216	      0.00000000	      0.00000000	      0.01745329
     13.53333300	      1.44387425	     -0.10469063	     -0.22320338	      2.53059430	      1.07131730	      0.58785240	     -0.04358966	      0.13316823	      0.45240520	     -0.07251609	      0.45570045	      0.21384321	      0.30914181	     -0.83794914	      0.93843027	     -0.08195130	     -0.64322742	     -0.84159684	      0.06357226	      0.06602478	     -0.98322660	      1.82119975	     -0.22431663	      0.15721385	     -0.13355498	      2.06723635	      0.00000000	      0.00000000	      0.01745329
     13.56666700	      1.43513708	     -0.09933583	     -0.21882796	      2.52451975	      1.07694986	      0.58701508	     -0.04539839	      0.12120283	      0.46680295	     -0.09359395	      0.43634294	      0.20712990	      0.31461208	     -0.80312184	      0.92163762	     -0.09932060	     -0.63395417	     -0.82810204	      0.08113130	      0.09177050	     -0.96331267	      1.82713508	     -0.26930378	      0.09498755	     -0.14960010	      2.03242971	      0.00000000	      0.00000000	      0.01745329
     13.60000000	      1.42542510	     -0.08950102	     -0.21556435	      2.51774632	      1.08344117	      0.58597275	     -0.04324469	      0.10655204	      0.47519630	     -0.10108754	      0.42051213	      0.19498393	      0.32519189	     -0.76737006	      0.90646076	     -0.12379737	     -0.62045945	     -0.81242975	      0.14753251	      0.11197143	     -0.89270283	      1.81382134	     -0.26951154	      0.05402516	     -0.16988182	      2.02006259	      0.00000000	      0.00000000	      0.01745329
     13.63333300	      1.42480230	     -0.07518982	     -0.20398198	      2.51255630	      1.08866975	      0.58242612	     -0.04533600	      0.10152404	      0.47405629	     -0.10857024	      0.39196605	      0.18597288	      0.34006605	     -0.73689944	      0.88870933	     -0.14784401	     -0.61054121	     -0.79925760	      0.17481127	      0.10348152	     -0.87939165	      1.83293709	     -0.22890374	      0.06543960	     -0.19260895	      2.04409636	      0.00000000	      0.00000000	      0.01745329
     13.66666700	      1.42524468	     -0.06605566	     -0.19393691	      2.50787484	      1.08981791	      0.57942317	     -0.03206827	      0.09725692	      0.46678763	     -0.11094721	      0.38909470	      0.17905639	      0.35728069	     -0.74831821	      0.88537185	     -0.15493369	     -0.60711761	     -0.81358141	      0.17905508	      0.09611573	     -0.89353156	      1.84861626	     -0.19027944	      0.09335600	     -0.18537795	      2.07094971	      0.00000000	      0.00000000	      0.01745329
     13.70000000	      1.42517444	     -0.05947835	     -0.18223265	      2.50326578	      1.08289520	      0.57769369	     -0.01606373	      0.08922537	      0.44550772	     -0.11139713	      0.41074880	      0.17167506	      0.38343413	     -0.80516250	      0.89576917	     -0.14244503	     -0.61205608	     -0.86706310	      0.19310537	      0.11419871	     -0.87283720	      1.86027290	     -0.20820758	      0.10745545	     -0.19108657	      2.07089816	      0.00000000	      0.00000000	      0.01745329
     13.73333300	      1.42683180	     -0.05404628	     -0.17926686	      2.49885715	      1.07115458	      0.57673321	     -0.00293883	      0.08254054	      0.42830341	     -0.10322620	      0.45177305	      0.15940177	      0.41099344	     -0.88249097	      0.91758328	     -0.12104941	     -0.61583399	     -0.92510645	      0.21339606	      0.13561531	     -0.82253073	      1.84291007	     -0.22083331	      0.12273035	     -0.20518005	      2.06919393	      0.00000000	      0.00000000	      0.01745329
     13.76666700	      1.43012292	     -0.04632051	     -0.18314173	      2.49560258	      1.05816680	      0.57600493	     -0.00744127	      0.09140524	      0.41586886	     -0.08342125	      0.50057937	      0.14662299	      0.43888601	     -0.96225369	      0.94211694	     -0.09653426	     -0.61670691	     -0.98354640	      0.20162309	      0.17419997	     -0.86550652	      1.84309227	     -0.21601323	      0.16832958	     -0.21814211	      2.07859273	      0.00000000	      0.00000000	      0.01745329
     13.80000000	      1.41393994	     -0.01825259	     -0.19754250	      2.49130874	      1.04782829	      0.57541593	     -0.03182588	      0.08172390	      0.42511963	     -0.08331937	      0.55951020	      0.11023734	      0.48261374	     -1.02798704	      0.95849172	     -0.11038809	     -0.61076457	     -1.00625007	      0.12166639	      0.26905205	     -1.04759931	      1.74008652	     -0.23674385	      0.16347330	     -0.28160850	      2.10262435	      0.00000000	      0.00000000	      0.01745329
     13.83333300	      1.41861597	     -0.01836677	     -0.20648547	      2.49205864	      1.04219255	      0.57483183	     -0.03827643	      0.09486656	      0.42392356	     -0.06824245	      0.57851294	      0.11088604	      0.48693292	     -1.04584323	      0.97001904	     -0.09616618	     -0.61589403	     -1.02276212	      0.08099573	      0.26979067	     -1.07657789	      1.66753571	     -0.20823504	      0.20310032	     -0.30864176	      2.08171080	      0.00000000	      0.00000000	      0.01745329
     13.86666700	      1.40483780	     -0.00969879	     -0.21213770	      2.49278644	      1.04355721	      0.57440534	     -0.03981244	      0.08985095	      0.42039933	     -0.06452404	      0.59034287	      0.10109532	      0.49598661	     -1.04229529	      0.95810537	     -0.11019112	     -0.61313617	     -1.00393839	      0.06035510	      0.27541407	     -1.04160236	      1.65745683	     -0.19246886	      0.20168381	     -0.40069675	      2.03818338	      0.00000000	      0.00000000	      0.01745329
     13.90000000	      1.38834843	      0.00068737	     -0.21458143	      2.49572816	      1.05146572	      0.57417600	     -0.04584844	      0.07467143	      0.41550503	     -0.07077366	      0.57910470	      0.09489636	      0.49726413	     -1.00286985	      0.93309197	     -0.14394464	     -0.60911218	     -0.95288827	      0.09591783	      0.26919095	     -0.92570458	      1.69672445	     -0.16858992	      0.18276999	     -0.47022224	      2.05017423	      0.00000000	      0.00000000	      0.01745329
     13.93333300	      1.37277907	      0.00533126	     -0.21745328	      2.50113425	      1.06528849	      0.57492174	     -0.05273967	      0.07007314	      0.41204895	     -0.07513810	      0.55120278	      0.10556591	      0.48880847	     -0.92912513	      0.90134281	     -0.18157964	     -0.60481710	     -0.87547993	      0.14888786	      0.22673828	     -0.78361816	      1.75532397	     -0.13414149	      0.16789953	     -0.51111658	      2.08366733	      0.00000000	      0.00000000	      0.01745329
     13.96666700	      1.36077602	      0.00346802	     -0.22410316	      2.50738657	      1.08343161	      0.57749047	     -0.05696813	      0.08198495	      0.40971792	     -0.07080058	      0.51912352	      0.12701038	      0.47501389	     -0.83405024	      0.87118081	     -0.21406700	     -0.59745542	     -0.78501766	      0.17942997	      0.17535532	     -0.70345932	      1.78813326	     -0.10052699	      0.15727595	     -0.53198112	      2.10433552	      0.00000000	      0.00000000	      0.01745329
     14.00000000	      1.35183722	     -0.00006850	     -0.22965087	      2.51480918	      1.10295590	      0.58050260	     -0.06417071	      0.09304100	      0.40584586	     -0.05955291	      0.48138580	      0.14580367	      0.46000274	     -0.73751314	      0.83797394	     -0.24622970	     -0.58990800	     -0.69245182	      0.20153395	      0.12694938	     -0.67326352	      1.84334661	     -0.08894463	      0.14956100	     -0.56363915	      2.11853786	      0.00000000	      0.00000000	      0.01745329
     14.03333300	      1.34591725	     -0.00319641	     -0.23225473	      2.52192333	      1.11930185	      0.58429439	     -0.07305375	      0.10204566	      0.39630611	     -0.04402063	      0.44818675	      0.15311677	      0.44891088	     -0.66538320	      0.81184971	     -0.26808586	     -0.58248714	     -0.62095963	      0.23213635	      0.09019027	     -0.67306425	      1.88568993	     -0.08672758	      0.14383651	     -0.59183654	      2.13586611	      0.00000000	      0.00000000	      0.01745329
     14.06666700	      1.34153527	     -0.00605861	     -0.22990499	      2.52840957	      1.12852106	      0.58708491	     -0.07836678	      0.10529654	      0.38029434	     -0.02035029	      0.41835395	      0.14630980	      0.44334577	     -0.62507106	      0.79093965	     -0.27651430	     -0.57928634	     -0.58102865	      0.25204314	      0.07139212	     -0.66972915	      1.91801416	     -0.08396248	      0.12610728	     -0.60220599	      2.16292704	      0.00000000	      0.00000000	      0.01745329
     14.10000000	      1.33797591	     -0.00909797	     -0.23065319	      2.53341446	      1.12844548	      0.59094071	     -0.07885452	      0.10101603	      0.36968558	     -0.00097755	      0.41543929	      0.13488308	      0.44514855	     -0.63102720	      0.79427795	     -0.26589301	     -0.58036944	     -0.59135826	      0.26000284	      0.07486733	     -0.64091346	      1.89772207	     -0.08882160	      0.11961234	     -0.59248393	      2.17949529	      0.00000000	      0.00000000	      0.01745329
     14.13333300	      1.33704018	     -0.01309076	     -0.22606790	      2.53919114	      1.11909755	      0.59160065	     -0.07981638	      0.09570447	      0.36647207	      0.00987750	      0.41637039	      0.12179901	      0.44959982	     -0.67278345	      0.80339145	     -0.24059149	     -0.59044703	     -0.63919095	      0.22795574	      0.06156249	     -0.63771193	      1.86345153	     -0.08485960	      0.12081915	     -0.57061815	      2.19484902	      0.00000000	      0.00000000	      0.01745329
     14.16666700	      1.33397719	     -0.01555895	     -0.23141943	      2.54196825	      1.10146195	      0.59711844	     -0.08241216	      0.09465052	      0.35349161	      0.03661269	      0.45375960	      0.08964681	      0.45899986	     -0.75795818	      0.84082123	     -0.17927691	     -0.59675781	     -0.73729873	      0.21161273	      0.06066582	     -0.62973606	      1.82596942	     -0.09873651	      0.12456141	     -0.54408196	      2.19783136	      0.00000000	      0.00000000	      0.01745329
     14.20000000	      1.32626484	     -0.01674756	     -0.23281660	      2.54440884	      1.08134938	      0.59853828	     -0.08333131	      0.09834818	      0.35268298	      0.04625080	      0.49075558	      0.07270193	      0.47497984	     -0.84783884	      0.86635120	     -0.12945091	     -0.60652997	     -0.82439867	      0.20771986	      0.04306015	     -0.63737397	      1.83707902	     -0.11257591	      0.12397544	     -0.54413538	      2.19273225	      0.00000000	      0.00000000	      0.01745329
     14.23333300	      1.31610298	     -0.01610003	     -0.23525854	      2.54469603	      1.06314804	      0.59900607	     -0.07934186	      0.10410960	      0.35346848	      0.06154664	      0.52992394	      0.06101766	      0.49560616	     -0.92322896	      0.88604950	     -0.09285275	     -0.61414635	     -0.89862993	      0.21624295	      0.05525397	     -0.64124615	      1.85330150	     -0.13281594	      0.11993299	     -0.55343125	      2.17457659	      0.00000000	      0.00000000	      0.01745329
     14.26666700	      1.31141498	     -0.01470942	     -0.23069420	      2.54543331	      1.05102860	      0.59560385	     -0.07808727	      0.10923584	      0.36009478	      0.06298912	      0.53792235	      0.05829807	      0.51018310	     -0.96211430	      0.88824500	     -0.07730282	     -0.62312485	     -0.94127788	      0.21677807	      0.06326668	     -0.64470455	      1.85132302	     -0.14767067	      0.10685081	     -0.56010417	      2.16001099	      0.00000000	      0.00000000	      0.01745329
     14.30000000	      1.30894631	     -0.01440181	     -0.23001365	      2.54409426	      1.04693653	      0.59547242	     -0.07294839	      0.11111497	      0.35748319	      0.05796412	      0.53863214	      0.05415035	      0.51757527	     -0.96445345	      0.89051867	     -0.07329174	     -0.62378234	     -0.94592725	      0.21011100	      0.06224635	     -0.64739044	      1.85162163	     -0.14640015	      0.10199415	     -0.56124953	      2.15596436	      0.00000000	      0.00000000	      0.01745329
     14.33333300	      1.29215422	     -0.00671161	     -0.22298632	      2.54118082	      1.05235834	      0.59281928	     -0.06973611	      0.10308406	      0.36094769	      0.03958646	      0.51870912	      0.04317998	      0.51975535	     -0.93664328	      0.86600891	     -0.08561334	     -0.61390109	     -0.94631830	      0.21395351	      0.04464546	     -0.62407984	      1.89329252	     -0.13642258	      0.07366471	     -0.59477211	      2.12771177	      0.00000000	      0.00000000	      0.01745329
     14.36666700	      1.28652277	     -0.00123400	     -0.20892882	      2.53924733	      1.06652694	      0.58874043	     -0.07273885	      0.09543078	      0.35624996	      0.01834583	      0.45900680	      0.04094835	      0.51050051	     -0.85788075	      0.82470043	     -0.12203163	     -0.60408772	     -0.88780952	      0.24853422	     -0.03392500	     -0.52121872	      1.98162167	     -0.11435808	      0.06798772	     -0.63267912	      2.10904951	      0.00000000	      0.00000000	      0.01745329
     14.40000000	      1.28362912	      0.00128081	     -0.19978061	      2.53513861	      1.08580529	      0.58535165	     -0.06970327	      0.10119659	      0.35694739	      0.00637957	      0.40675097	      0.04438466	      0.50024299	     -0.76791734	      0.78657886	     -0.15852275	     -0.58579882	     -0.82415924	      0.28468013	     -0.09845871	     -0.53131393	      1.99587189	     -0.09382883	      0.07338723	     -0.62260046	      2.08058892	      0.00000000	      0.00000000	      0.01745329
     14.43333300	      1.28723688	     -0.00124702	     -0.19102588	      2.53157289	      1.10665473	      0.58306501	     -0.06495377	      0.11635990	      0.34689585	      0.01042598	      0.35861732	      0.05040859	      0.48537904	     -0.68608845	      0.75895433	     -0.18480467	     -0.57239422	     -0.76559905	      0.31770594	     -0.14334807	     -0.55024030	      1.88528356	     -0.07857348	      0.08528066	     -0.59204539	      2.04872852	      0.00000000	      0.00000000	      0.01745329
     14.46666700	      1.28924000	      0.00120136	     -0.17951738	      2.52658056	      1.12453351	      0.58037261	     -0.05663848	      0.11216068	      0.32727383	      0.02589013	      0.32260791	      0.04710158	      0.47873783	     -0.63109309	      0.73379598	     -0.21731819	     -0.55892927	     -0.71537316	      0.34279275	     -0.11680698	     -0.49357731	      1.85282182	     -0.06821300	      0.06076666	     -0.56613446	      2.03295618	      0.00000000	      0.00000000	      0.01745329
     14.50000000	      1.29175372	      0.00578184	     -0.17918078	      2.52133058	      1.13530373	      0.58017554	     -0.05665616	      0.10916552	      0.31954698	      0.03669163	      0.32216057	      0.04159818	      0.47804508	     -0.62084093	      0.73522914	     -0.22670872	     -0.54903297	     -0.70340515	      0.36825034	     -0.09593438	     -0.46457626	      1.85152744	     -0.05357605	      0.05419566	     -0.55320307	      2.03306367	      0.00000000	      0.00000000	      0.01745329
     14.53333300	      1.30881512	      0.01058217	     -0.16449371	      2.51636610	      1.13838805	      0.57739110	     -0.05679426	      0.10127253	      0.30042803	      0.03759135	      0.30835007	      0.03727524	      0.47748896	     -0.63541517	      0.73046497	     -0.24523828	     -0.54371682	     -0.69381798	      0.36057524	     -0.08723453	     -0.42355472	      1.88728276	     -0.02823422	      0.04244413	     -0.50828658	      2.05235051	      0.00000000	      0.00000000	      0.01745329
     14.56666700	      1.32276636	      0.01642818	     -0.15298075	      2.51212202	      1.13315212	      0.57484488	     -0.06591151	      0.10351471	      0.29218150	      0.02836286	      0.31251413	      0.03327431	      0.47907646	     -0.67629403	      0.73345921	     -0.24388742	     -0.54062063	     -0.71895464	      0.32109158	     -0.09787362	     -0.45683375	      1.95906205	     -0.02285742	      0.04165005	     -0.47549130	      2.06861056	      0.00000000	      0.00000000	      0.01745329
     14.60000000	      1.33894256	      0.02208686	     -0.15512013	      2.50607728	      1.11978490	      0.57506887	     -0.07936067	      0.12429487	      0.29116401	      0.03001874	      0.34451417	      0.02376927	      0.48594249	     -0.73979813	      0.75361545	     -0.21995659	     -0.52994499	     -0.76491851	      0.24850514	     -0.10172154	     -0.58667146	      1.99073964	     -0.02742634	      0.04379917	     -0.43325877	      2.05765306	      0.00000000	      0.00000000	      0.01745329
     14.63333300	      1.34648899	      0.02717152	     -0.18147945	      2.50132549	      1.10118547	      0.57457806	     -0.08802188	      0.13256543	      0.32499393	      0.04984390	      0.40375940	      0.00831268	      0.49299055	     -0.81728006	      0.78559830	     -0.18568018	     -0.52277727	     -0.81225767	      0.15485057	     -0.02115001	     -0.80897858	      1.87546703	     -0.04801754	      0.00794653	     -0.43928460	      2.05547178	      0.00000000	      0.00000000	      0.01745329
     14.66666700	      1.35723985	      0.02832626	     -0.18753765	      2.49658399	      1.08184283	      0.57343802	     -0.08198451	      0.14420060	      0.32711252	      0.06377293	      0.42449871	      0.00364995	      0.49867881	     -0.85408650	      0.81379620	     -0.16501609	     -0.52357721	     -0.86395408	      0.13535896	      0.02027086	     -0.76827583	      1.78511611	     -0.02816554	     -0.00353340	     -0.43065354	      2.04370842	      0.00000000	      0.00000000	      0.01745329
     14.70000000	      1.35977291	      0.02917861	     -0.19077833	      2.49616329	      1.06580262	      0.57232452	     -0.07392438	      0.14198174	      0.33103657	      0.05534504	      0.44220527	     -0.00208855	      0.49914041	     -0.90366658	      0.83312970	     -0.13917931	     -0.52848135	     -0.91652602	      0.12347206	      0.02620681	     -0.70953355	      1.73165857	     -0.02262399	     -0.00482382	     -0.42758998	      2.06547454	      0.00000000	      0.00000000	      0.01745329
     14.73333300	      1.35835721	      0.03341029	     -0.19313146	      2.49727031	      1.05846117	      0.57163054	     -0.07384834	      0.14110664	      0.33049570	      0.05398447	      0.44138989	     -0.00143268	      0.49787882	     -0.90469045	      0.83278334	     -0.13863231	     -0.52948540	     -0.91722651	      0.12564966	      0.02519923	     -0.70865227	      1.73135267	     -0.02135312	     -0.00509312	     -0.42717235	      2.06612245	      0.00000000	      0.00000000	      0.01745329
     14.76666700	      1.35483330	      0.03993959	     -0.19103016	      2.49586397	      1.05945216	      0.56962421	     -0.07815551	      0.13625702	      0.33387521	      0.03160670	      0.42570732	     -0.01744219	      0.49909704	     -0.89760608	      0.82208473	     -0.14518539	     -0.51982800	     -0.92070607	      0.17330435	      0.02367569	     -0.68045389	      1.81835413	      0.00600113	     -0.00902375	     -0.43422641	      2.10067071	      0.00000000	      0.00000000	      0.01745329
     14.80000000	      1.35010442	      0.04075387	     -0.18679898	      2.49739374	      1.06974601	      0.56792206	     -0.08224997	      0.12904471	      0.33569869	      0.01422830	      0.39368675	     -0.02247072	      0.49227549	     -0.85787249	      0.79587926	     -0.16535574	     -0.51850200	     -0.88324275	      0.19969789	      0.03003983	     -0.65366466	      1.99196534	      0.00358567	     -0.01190642	     -0.45959755	      2.12058646	      0.00000000	      0.00000000	      0.01745329
     14.83333300	      1.34739471	      0.03217116	     -0.18278235	      2.49911738	      1.08659438	      0.56792373	     -0.08287187	      0.13839581	      0.33287225	     -0.00053350	      0.36187430	     -0.01457257	      0.47679859	     -0.79223791	      0.77217984	     -0.18181708	     -0.51947377	     -0.83420046	      0.17773604	     -0.00059116	     -0.72239696	      2.02688135	      0.00125795	      0.00978688	     -0.44852013	      2.12869704	      0.00000000	      0.00000000	      0.01745329
     14.86666700	      1.34503845	      0.01790089	     -0.17995501	      2.49987198	      1.10584010	      0.56752848	     -0.07270037	      0.15568692	      0.32949144	     -0.00056470	      0.32996969	     -0.00350290	      0.46418297	     -0.72192846	      0.75293387	     -0.19752693	     -0.52368242	     -0.78282266	      0.11078601	     -0.01808600	     -0.85764593	      1.88234616	     -0.00345546	      0.02519054	     -0.40791800	      2.11420414	      0.00000000	      0.00000000	      0.01745329
     14.90000000	      1.33589697	      0.01158163	     -0.17618788	      2.50110410	      1.12316137	      0.56662635	     -0.06282625	      0.14471585	      0.31975127	      0.01045602	      0.30081352	     -0.00307275	      0.45844837	     -0.65712912	      0.73043411	     -0.23064882	     -0.52685529	     -0.72554008	      0.06429172	      0.01564408	     -0.89432491	      1.77343044	     -0.01984351	      0.00893149	     -0.39409541	      2.11746167	      0.00000000	      0.00000000	      0.01745329
     14.93333300	      1.32645182	      0.01373320	     -0.16923678	      2.50198105	      1.13531347	      0.56520176	     -0.06091878	      0.12493209	      0.30303976	      0.01707691	      0.27522117	     -0.01053628	      0.46385036	     -0.61367085	      0.71331732	     -0.26900456	     -0.52650642	     -0.68818276	      0.08109790	      0.06337713	     -0.87245422	      1.78195058	     -0.03221001	     -0.00890645	     -0.40608075	      2.15317360	      0.00000000	      0.00000000	      0.01745329
     14.96666700	      1.32265452	      0.01136134	     -0.17258120	      2.50472885	      1.14289867	      0.56741250	     -0.06656413	      0.12366991	      0.29587219	      0.02940751	      0.27247651	     -0.01181942	      0.46011198	     -0.58901667	      0.71701046	     -0.27358385	     -0.52535293	     -0.67252467	      0.08692640	      0.07520863	     -0.90138973	      1.80084928	     -0.05596699	      0.00574278	     -0.40957608	      2.16628086	      0.00000000	      0.00000000	      0.01745329
     15.00000000	      1.32247208	      0.00939514	     -0.17510912	      2.50715741	      1.14282229	      0.56597125	     -0.06736952	      0.12616948	      0.30018345	      0.03780754	      0.26897590	     -0.00969547	      0.45832247	     -0.58680041	      0.71665401	     -0.27573895	     -0.52328507	     -0.67274615	      0.08793090	      0.08388876	     -0.90513665	      1.80180257	     -0.06089994	      0.00709926	     -0.41056322	      2.16798860	      0.00000000	      0.00000000	      0.01745329
     15.03333300	      1.31279575	      0.01238046	     -0.18554429	      2.51029182	      1.13549840	      0.56754735	     -0.07513796	      0.11769975	      0.29701274	      0.05877132	      0.27864665	     -0.01208668	      0.45959458	     -0.57127797	      0.72869675	     -0.27240842	     -0.52557907	     -0.67469355	      0.12718270	      0.12694973	     -0.87236362	      1.79054294	     -0.07902902	     -0.00424369	     -0.42281027	      2.16590662	      0.00000000	      0.00000000	      0.01745329
     15.06666700	      1.29920139	      0.01663034	     -0.19499794	      2.51321873	      1.12227890	      0.56908664	     -0.07783689	      0.09376924	      0.29885189	      0.07071379	      0.30749893	     -0.00951086	      0.46931612	     -0.58772370	      0.75503718	     -0.26549681	     -0.53760156	     -0.72188903	      0.14192040	      0.14910645	     -0.77693303	      1.78699227	     -0.06455320	     -0.02956689	     -0.47909226	      2.16808984	      0.00000000	      0.00000000	      0.01745329
     15.10000000	      1.29411309	      0.01683628	     -0.21021469	      2.51615893	      1.10646559	      0.57207540	     -0.08485762	      0.08358247	      0.30872311	      0.07539504	      0.35127654	      0.00095633	      0.47425130	     -0.63018932	      0.79264364	     -0.24359019	     -0.54925450	     -0.76925873	      0.15341510	      0.13203204	     -0.69427418	      1.81495364	     -0.04257816	     -0.03793828	     -0.51849138	      2.18128952	      0.00000000	      0.00000000	      0.01745329
     15.13333300	      1.28738977	      0.01310871	     -0.23242699	      2.51731023	      1.09133553	      0.57497311	     -0.08837916	      0.09267831	      0.33335660	      0.07324251	      0.40594031	      0.01569941	      0.48094957	     -0.66993157	      0.83070755	     -0.20984154	     -0.55938113	     -0.82208110	      0.14945846	      0.11002386	     -0.71215488	      1.85181409	     -0.02673264	     -0.05274019	     -0.48372223	      2.20730854	      0.00000000	      0.00000000	      0.01745329
     15.16666700	      1.28190890	      0.01548432	     -0.23234468	      2.51868842	      1.08066926	      0.57537191	     -0.09342728	      0.08920498	      0.33769606	      0.06217894	      0.41129005	      0.01687547	      0.48518598	     -0.67963878	      0.83480936	     -0.20554972	     -0.56414955	     -0.83215740	      0.12699202	      0.09641074	     -0.72974606	      1.86429635	      0.00899764	     -0.05826867	     -0.46714593	      2.21780289	      0.00000000	      0.00000000	      0.01745329
     15.20000000	      1.27048627	      0.02327398	     -0.24297142	      2.51776784	      1.07167605	      0.57810191	     -0.11126749	      0.08300274	      0.34474303	      0.04721906	      0.44411828	      0.01115492	      0.49834962	     -0.70616202	      0.85805927	     -0.19514840	     -0.56542184	     -0.86812142	      0.14924929	      0.05529237	     -0.67339229	      1.95946521	      0.04713225	     -0.05134479	     -0.45206224	      2.28451054	      0.00000000	      0.00000000	      0.01745329
