# Supplementary material for: Simulation of Human Movement in Zero Gravity
Source: Sensors (Basel). 2024 Mar 9;24(6):1770. doi: 10.3390/s24061770 (PMC10976247; doi:10.3390/s24061770)
Supplement: Supplementary file 1 [file sensors-24-01770-s001.zip › supplementary/motion_data/9 FightKizame/motion.trc]

PathFileType	4	(X/Y/Z)	sample.trc
DataRate	CameraRate	NumFrames	NumMarkers	Units	OrigDataRate	OrigDataStartFrame	OrigNumFrames
0.033333333333333333	0.033333333333333333	457	32	m	0.033333333333333333	1	457
Frame#	Time	PELVIS			SPINE_NAVEL			SPINE_CHEST			NECK			CLAVICLE_LEFT			SHOULDER_LEFT			ELBOW_LEFT			WRIST_LEFT			HAND_LEFT			HANDTIP_LEFT			THUMB_LEFT			CLAVICLE_RIGHT			SHOULDER_RIGHT			ELBOW_RIGHT			WRIST_RIGHT			HAND_RIGHT
		X1	Y1	Z1	X2	Y2	Z2	X3	Y3	Z3	X4	Y4	Z4	X5	Y5	Z5	X6	Y6	Z6	X7	Y7	Z7	X8	Y8	Z8	X9	Y9	Z9	X10	Y10	Z10	X11	Y11	Z11	X12	Y12	Z12	X13	Y13	Z13	X14	Y14	Z14	X15	Y15	Z15	X16	Y16	Z16
1	0	2.633336089186112	1.203115116459781	0.6599864147445631	2.618856447070854	1.380615835645567	0.6518726338670368	2.607238066984996	1.522452942543232	0.6454689739042041	2.611751352582919	1.73839693827994	0.6664939884490666	2.586199196302126	1.701421243658905	0.6856424877564923	2.486278019935715	1.654417045246588	0.7749037720734665	2.493572443421094	1.379281648185372	0.7926065451261008	2.433522795108838	1.17992976795946	0.6921446804836526	2.42701905605957	1.08400330175567	0.6928741934852128	2.466423348949216	0.988118414346467	0.6861059551123312	2.472719859720309	1.046916868246871	0.6699826260132746	2.637085608018878	1.703825520587645	0.6420682076727638	2.729066466863805	1.672113960994899	0.5538475726229001	2.792854363440108	1.399932253354193	0.5310399292726918	2.70649682561379	1.204320683126904	0.435996129616415	2.696916449859908	1.104553733636043	0.4245360647365281
2	0.03333300000000072	2.627486616518488	1.202694178176524	0.6625139488150645	2.612056711995616	1.380636609448316	0.6540852251276692	2.600183537885155	1.522950295426611	0.6478794682766403	2.605650831420758	1.739452797816241	0.6695658782474743	2.579971707353025	1.70235322826438	0.688779345472027	2.479304256233774	1.65551046972154	0.778103050660958	2.485349054571585	1.379105280159014	0.7934222007123599	2.426796168692339	1.178191650144477	0.6931161580628393	2.420103031098265	1.082239036355779	0.6939658940819762	2.464002439233968	0.9881905690965218	0.6872859640868284	2.472327158232253	1.046712900877414	0.6731207442352535	2.630816738577223	1.704808878963165	0.6448433417427218	2.722564558680548	1.673532830550483	0.5560299316198295	2.785118306764002	1.400098971271427	0.5328730455135317	2.697321205309718	1.20216813408267	0.4419069996054036	2.682055293326272	1.101276396392654	0.4319632891995121
3	0.0666670000000007	2.621755466336235	1.202616473043556	0.6650196684334719	2.605307576953125	1.380935649399132	0.6562901405200622	2.593038638438807	1.523638387947637	0.6502388264712339	2.599550954028006	1.740606431111586	0.672592019275411	2.573729244932414	1.703417397434164	0.6918639711706228	2.472338650857724	1.656768209926448	0.7812232688379064	2.476689134706679	1.379111958842397	0.7944680424004665	2.419075258070062	1.176282182037011	0.6950624473192668	2.413610002817243	1.079896948171576	0.6939168080351367	2.465700640740423	0.9884433117343803	0.6915914134838256	2.471001124011039	1.04624362368273	0.6768040281631431	2.624528312356955	1.705884497588377	0.6475787786898997	2.71609116992699	1.674834753175205	0.5582270253836786	2.777127009020111	1.399712493967849	0.5359882086517804	2.690648648155671	1.198993925817814	0.4459623930967263	2.675674506664396	1.098849371134113	0.4379340077066686
4	0.1000000000000005	2.616125344857039	1.203259491493692	0.6674577862609585	2.598610030767071	1.381830688493887	0.6584509001331736	2.585796227519827	1.524783964528007	0.6524988789576689	2.593529580712683	1.742033808492564	0.6755049146725993	2.567540895910521	1.704837536410095	0.6948299454784096	2.46541594409605	1.658836489684613	0.7841584151273404	2.468578486828551	1.380469419652875	0.7964948985156435	2.410230667776376	1.175995975075843	0.6991874974585592	2.408640670028364	1.079496328552735	0.6943535856227752	2.465502799497417	0.9889451440895725	0.6999217726575666	2.468646102253492	1.047783375310539	0.6812192042092186	2.61826708364671	1.707211662464609	0.6502142676318374	2.709688017795862	1.676168887987715	0.5603944714892964	2.770548347014286	1.399806892592353	0.5396389290864243	2.686188640808623	1.197767745061894	0.4505143492800201	2.695023142778059	1.100232564963278	0.4469632541268644
5	0.1333330000000004	2.610445042184964	1.204645947310421	0.6697798098284981	2.591861661070664	1.383322404587001	0.660521191851757	2.578394892388969	1.52638093943231	0.654624271264065	2.587489810711095	1.743714189380231	0.6782389866209435	2.561343556088405	1.706616247635676	0.697618694311322	2.458528442280028	1.661874460340081	0.7868806717820439	2.46172164325734	1.383620571764443	0.8012636373614517	2.399342851665987	1.179264066934847	0.7063953070103681	2.401962929241551	1.084277371365181	0.6973319495205782	2.460760680095972	0.9928399044889689	0.7042611237536048	2.460982176779428	1.053068238479273	0.6866640043387116	2.611920676307943	1.70875228254773	0.6526892780907855	2.703194509214109	1.677591431496459	0.5624592304181821	2.762674882145192	1.400418090456161	0.5436728600160461	2.681351160452489	1.197917697802064	0.4545233203354118	2.687314247008346	1.100644137982716	0.4563822305018142
6	0.1666670000000003	2.604751732034071	1.206460201161156	0.6719334537244935	2.58511200419686	1.385142987850822	0.6624791817314537	2.570945243917706	1.528223312828188	0.6566666636371508	2.581266750943191	1.745550925357221	0.6808077958227119	2.555033122350241	1.708591398109601	0.7002480389887041	2.451599159410314	1.665186834843978	0.7894149269687573	2.453743663018279	1.387572190874576	0.8086624874600256	2.386503647516462	1.183837664884911	0.717033267016262	2.392257445730778	1.091526142172302	0.7027902502643896	2.444223673771285	0.9974545249472767	0.7106599874412814	2.443034909166149	1.059097290912178	0.6944082010423877	2.605382388603283	1.710441995871624	0.6550215335063077	2.696459901581193	1.678952630665173	0.5644646720240031	2.751016586370356	1.401380961353307	0.5499714025509987	2.666448744067621	1.199943012100773	0.4587820389611079	2.647443903999462	1.099354545598114	0.4668959331567417
7	0.2000000000000002	2.599462436318887	1.207939766241672	0.6738170042261198	2.578807593269544	1.386582934054251	0.664261840743087	2.56399397431873	1.529645694611119	0.6586312021727504	2.575183301646413	1.746939842317528	0.6832273104366953	2.548921107162583	1.710062871134855	0.7027198677441172	2.444924764671153	1.667304330945235	0.7917194105997331	2.444735207521312	1.390019879194196	0.8159263267932139	2.375306414768495	1.18588448560336	0.7268649279904837	2.382981598338491	1.094694466760107	0.7081258852571094	2.432744839705684	0.9994120272727797	0.7170022923228253	2.423611028214558	1.061225412311725	0.7020895033097304	2.599056571800955	1.711751273440338	0.6572337702193625	2.689918683346935	1.679680017756417	0.5664517389582221	2.742514194720457	1.401198023831107	0.5537428125277355	2.656226754534674	1.199476599198153	0.46226173403394	2.634096116658376	1.098513518448837	0.4739598105037706
8	0.233333	2.594831786683458	1.208865948174912	0.6753471537665222	2.573243606546871	1.387505310779761	0.6657857589012107	2.557919757711838	1.530589775038151	0.6604580037801876	2.569543078535289	1.74793929382512	0.6854661534581051	2.543286892197258	1.711036625698454	0.7049879042506407	2.438819443371162	1.668015932734827	0.7938001874580053	2.437287739086536	1.390590599249387	0.8217500438206357	2.36719839402262	1.186153925839552	0.7326531956974672	2.377008265476694	1.094566064983816	0.7117795933795364	2.429176642865643	0.999520708430766	0.7215169467607405	2.407594350738266	1.060569515046766	0.7073287043652673	2.593287886786249	1.712752291883028	0.6593007383871827	2.684054199707389	1.680221263349004	0.5684024522033101	2.739694059590014	1.401178847440147	0.5558028658206173	2.654513764140001	1.199113917527999	0.4654284004451956	2.631190486092309	1.099047362835512	0.4771422406899554
9	0.266667	2.590826209882125	1.209220186806337	0.6765142240138571	2.568435853620878	1.387882626963844	0.667016293749737	2.552807737585239	1.53104320996257	0.6621177206765848	2.564453615819342	1.748553595131831	0.6874849350514083	2.538238048156364	1.711546355581995	0.7070119543328636	2.433475073361819	1.668035380634282	0.7957802485170216	2.432372061547618	1.390398988951544	0.8264881931246846	2.361182427831682	1.187006870209778	0.7349374790217215	2.373561867261139	1.094756118524205	0.7147635360409782	2.427158103748034	0.9999652765579407	0.7236822677315842	2.397873540376671	1.060731234600903	0.7106908281584869	2.588177457505748	1.713416861520073	0.661187589999189	2.679087385488182	1.681155116383575	0.5702930116411327	2.738256808223122	1.402264201000257	0.5579522618160058	2.655660270081215	1.198098909721004	0.4694206928884683	2.628147212038622	1.09944146377182	0.4779770703645456
10	0.3000000000000007	2.587300163615684	1.209066035656602	0.6773240784594322	2.564305757227451	1.3877434416206	0.6679149356845004	2.548621266367982	1.53101258614905	0.6635271601009074	2.56004069905142	1.74869866378633	0.689225037430319	2.533868986502815	1.711559855265066	0.7087250732114642	2.429003566992491	1.667943630405437	0.7976489367727249	2.428398697903423	1.390293095699372	0.8303754666787204	2.355207919167309	1.188812173279325	0.735889129703716	2.36963017349401	1.096345124035898	0.7177196838932879	2.422767810609542	1.001987873470339	0.7268224999609225	2.394196062163843	1.062941655029812	0.713654146629125	2.583821484977482	1.713637454381036	0.6628389202488808	2.675172542677676	1.682611570538606	0.572067177415359	2.735591675618138	1.404475613347573	0.5600879893648473	2.65568771369532	1.19823671827173	0.4727750741570392	2.623904439245902	1.101165281057686	0.4777777340383779
11	0.3333330000000005	2.584196421104244	1.208637377789419	0.6777655312612002	2.560799368350559	1.387336545175232	0.6684607257178649	2.545226590414126	1.530718252542261	0.664600259122214	2.556462897481808	1.748506077462962	0.6906598875840689	2.530279504653572	1.711255154569779	0.7100931158451848	2.425455458048281	1.668034168390069	0.799337897942126	2.42482938702564	1.390474295257702	0.8331511250903855	2.349805514947996	1.190140082469951	0.737340870520328	2.364370917068276	1.098068962606951	0.7198918990380491	2.417653801824243	1.004722026314782	0.7292316169407009	2.390718449262456	1.064636429215261	0.7152332879140165	2.580321730168894	1.713522123293964	0.6642199676006936	2.672366587258585	1.684162141372862	0.5736871839638618	2.732398590202469	1.406900834446505	0.561332159338084	2.662075438047223	1.198303950939934	0.4734608403737744	2.621759949049992	1.103259779070282	0.4777287367716875
12	0.3666670000000005	2.581495638431618	1.208101868362903	0.6778556796931127	2.557861912064147	1.386842846498141	0.6687010638111238	2.542492767437591	1.530331953416753	0.665377436128984	2.553717962593227	1.748167119437531	0.6918036232816298	2.527464591264843	1.710855232633491	0.7111462423074431	2.42275314134594	1.668266238126127	0.8008155532190737	2.422218257542465	1.390680051837607	0.8347015239294412	2.346290067740543	1.190457346529535	0.7389174783364579	2.3605215371236	1.09853061751859	0.7223775064400551	2.414776565664726	1.005530850060582	0.7280884312246446	2.387705887323367	1.06476428434827	0.7144532074833989	2.577632898134118	1.713224351268444	0.6653366228566338	2.670406122008773	1.684933304104958	0.5751295891970934	2.729755385284616	1.407326181835891	0.5610056612033382	2.663759145630165	1.197918286241852	0.4710334915912821	2.622706024127078	1.103472721682306	0.4774486420514888
13	0.4000000000000004	2.579112284160296	1.207579194806566	0.6776440964970726	2.555368240237929	1.386368840224916	0.6687119336858557	2.540224244883972	1.529942247488266	0.6659369824490892	2.551562610273244	1.74780585713158	0.6926880732178355	2.525224078027598	1.710483286200088	0.7119343265996171	2.420644786295999	1.668573802469903	0.8020667499226563	2.420319129235172	1.390803328677199	0.8353885434904813	2.343872889569327	1.190036147177584	0.7405818845502102	2.357055654899534	1.097782923916157	0.7246311832714009	2.412041437157377	1.004983457465831	0.7282317633639546	2.383202098071106	1.063199847385337	0.7114114300083928	2.575502798043891	1.712860220432958	0.6662152703735866	2.668869737048653	1.684778093791192	0.5763879853207575	2.72737318722465	1.406181678968728	0.5593730299646826	2.658397214756235	1.197887978281017	0.4670298282724106	2.627699409604308	1.101732433740254	0.4793854796328292
14	0.4333330000000002	2.57699759298338	1.207155926782737	0.6771859148401354	2.553237083333757	1.38597545283588	0.6685417804879552	2.53828947509955	1.52958690305161	0.6663040197298494	2.549748701433929	1.747462026162994	0.6933283192144432	2.523343810421031	1.710149750271244	0.7124741717430199	2.418848610984234	1.669012127435571	0.8030078579575261	2.418530161406978	1.391053588847765	0.835372841578394	2.341962111400785	1.189800898993827	0.7415183044773324	2.35352493764536	1.097220838891594	0.7252477261023476	2.410168802307053	1.005039933148502	0.7303028249036323	2.374982924007325	1.061112468923118	0.7073163352501699	2.573707840779272	1.71249957157413	0.6668714986515241	2.667480525206122	1.684180231528038	0.5774369910245913	2.72571761877816	1.405266035002755	0.5580419883345668	2.657370598418996	1.197783296339189	0.4646661481835893	2.631584296452127	1.100124475181739	0.4819066968079156
15	0.4666670000000002	2.575126796475345	1.206859208962097	0.6765302241708666	2.551473286060041	1.385690596737007	0.6682047860066543	2.536735831202903	1.5293004244661	0.6664585894194974	2.548287725008292	1.747133816029391	0.6937261867012495	2.521818849398821	1.709831919583572	0.712757720425929	2.417309412623348	1.669394037868738	0.8035184680972481	2.416932372016258	1.391271805914483	0.8346238347151835	2.341073518969776	1.189500774649924	0.7413805631130853	2.350918612879626	1.096663895009926	0.7244587993862094	2.408684643765409	1.004902493881205	0.7300038257005875	2.370391013811812	1.059653169068649	0.7043814944360361	2.572284247690305	1.712172738296781	0.6673104908963368	2.666356033414344	1.683610679307816	0.578260799579005	2.723988145018617	1.404525931403316	0.5573521008146175	2.657403721249775	1.196076711190709	0.4634339879387223	2.633638715024868	1.098327493152867	0.4819159155807465
16	0.5	2.573523006256818	1.206761406692229	0.6757402550503179	2.55010375848773	1.38561753312118	0.6677285715160211	2.535645403957935	1.529232173436051	0.6664130690630746	2.547341446823877	1.746980620873851	0.6939029726297034	2.520767759682395	1.709706610106713	0.7128049658005062	2.41611973008866	1.669737887828534	0.8035658736238575	2.41672902154828	1.391565347497163	0.8332735500356238	2.34223406911108	1.189317958342839	0.7402253898335664	2.350607104045654	1.096811796762292	0.722493741215315	2.407243479156959	1.004509257936109	0.7287885041601646	2.370775608349117	1.059476130840189	0.7030060383903036	2.57138861226171	1.712017694347427	0.667552106147752	2.665787544506572	1.68354182085019	0.5788775694321564	2.722946776225797	1.404784122135923	0.5569491470718704	2.661422942507273	1.195160099416872	0.4613517450376863	2.638431737861228	1.097148406091384	0.4776910273596454
17	0.5333330000000007	2.572248674703165	1.206856746032341	0.6748905439038237	2.549115952987146	1.385778528077754	0.6671723282993463	2.534971590418736	1.529441258258087	0.6662259051983248	2.546893340094313	1.747123853375674	0.693909446945195	2.520166748979308	1.709898529689819	0.7126769975404903	2.41525769979302	1.670005184102076	0.8032279711917075	2.417841210961038	1.391856543104202	0.8316634476185226	2.345388412867848	1.189151652267032	0.7382386166434715	2.352292257037541	1.097506514349002	0.7190333641641131	2.407578396039283	1.004380779601058	0.7236369517568532	2.373633168133042	1.05967645869504	0.7006932722667991	2.570992690297385	1.712131668450944	0.6676384780767713	2.665743708375645	1.683914475458928	0.5793146381108314	2.723674591934802	1.406381176464067	0.5562375822593024	2.664747995162731	1.198586927709762	0.4580368681456556	2.643172245903882	1.098638002735463	0.4728526708692803
18	0.5666670000000007	2.571353583812568	1.206880735050193	0.6740732765345224	2.548461494637841	1.385845846831213	0.6666194724026957	2.534572207394823	1.529543698067432	0.6659684351670588	2.546691607217237	1.747181085719198	0.6937868484908734	2.51981455751222	1.710004240299441	0.7124313170818227	2.414614797313541	1.670013390668649	0.8026810844411355	2.419495296082869	1.391931622412604	0.8301525635314098	2.348769267947234	1.188931896063231	0.7361991174218031	2.354867521477116	1.098265960072305	0.714375351631139	2.410422407510002	1.004816882248226	0.7208015846279275	2.376864175301148	1.059481098519099	0.6962276167486144	2.570843515061347	1.712153728731219	0.6676035223860936	2.665828352903863	1.683881840285383	0.5795692127198435	2.725009902092647	1.406869882189501	0.5553003763692037	2.666973344256377	1.199435487441607	0.4563122752104317	2.648096864580782	1.097940796707079	0.4699387444360487
19	0.6000000000000005	2.570765472355731	1.206729062168185	0.6733689113459727	2.548013198587405	1.385707235150794	0.6661475708187101	2.534221709191193	1.529405937294681	0.6656975686468997	2.546379086622	1.747025125874464	0.6935869842403649	2.519405481055899	1.709860156161112	0.7121284099390941	2.414003090277672	1.669708778500347	0.8021207847674481	2.420150021894874	1.391569720123642	0.8286153021010583	2.350415913604774	1.188475185534729	0.7338790440838197	2.35770327625704	1.098475170361139	0.7093091519213718	2.412461598265264	1.004259468919682	0.7172206956447273	2.3788423886073	1.059243698138069	0.6917375119470067	2.570599115143466	1.711990789022637	0.6674907744386948	2.665658715314835	1.683174083367977	0.5796944554232107	2.724979136948972	1.405643671295027	0.5541648923974198	2.668170477104146	1.197324403666567	0.4551066468955688	2.654398969425452	1.094332824735301	0.4664920442012928
20	0.6333330000000004	2.570373648076457	1.206465307741993	0.6728376289982079	2.547649444347909	1.38542965255363	0.6658114141653491	2.533770090283769	1.529093651488269	0.6654643883454008	2.545751902808713	1.746700833307122	0.6933524146092997	2.518760290188009	1.709503528117329	0.711817858687217	2.413301609954942	1.669238272423414	0.8016773480098315	2.420269026669315	1.390986414213935	0.8277389014547174	2.35104765270019	1.188015581479593	0.7320570483493445	2.359689262916854	1.097978342901367	0.7060288199186563	2.411958882659553	1.002589617852279	0.717301320673469	2.379876717267206	1.058986915691076	0.6893071612776197	2.570060589178905	1.711702185783481	0.6673369821860822	2.665061174796783	1.68214259931443	0.5797502164920839	2.723917516554236	1.404141570544509	0.5537260214384649	2.669994279267713	1.194279971797459	0.4550699764944762	2.655640701089298	1.09084662967946	0.4650336896367416
21	0.6666670000000003	2.570180362168983	1.206212800826558	0.6725086337086628	2.547410234402696	1.38513129562242	0.6656191722094273	2.533332549565368	1.52873138918743	0.6652794015435179	2.545040286428774	1.746299912758578	0.6930636978611704	2.518070065652301	1.709073121050165	0.7114844929210923	2.412621076702484	1.66883302874621	0.8012730408722392	2.420669554554995	1.390633222898691	0.8277067897327505	2.351219191073806	1.188363485898545	0.7309238980327242	2.360848760757641	1.098368863986135	0.7046058867359526	2.410500996788264	1.001975391725881	0.718730291925378	2.380847654568321	1.059661973295516	0.6886681282151821	2.569436007106954	1.711344045287014	0.6671282451998061	2.664344375856393	1.681323358709072	0.5797426430660605	2.723176749773805	1.403550880874444	0.5536732406304493	2.670618744206192	1.193357713415569	0.4556383931819944	2.656250459666736	1.089724065211821	0.4646186744261522
22	0.7000000000000002	2.570221765621568	1.20601652627157	0.6723791463466312	2.547362571556656	1.384867413213573	0.6655430770017501	2.533047502771678	1.528396031381398	0.6651153600023403	2.54443451862536	1.745927598651247	0.6926610365693366	2.517493641161758	1.708696307983085	0.7110655118214123	2.412017036614761	1.668531191982818	0.8007237098416116	2.421047099482363	1.390558422949001	0.8281943712705384	2.351218071634377	1.188978614548477	0.7307686789412862	2.362229472120916	1.099177655515725	0.7042981402564291	2.410014426732427	1.00195986676075	0.7176474000955415	2.382957087359425	1.061092179907836	0.689291983623523	2.568916843946954	1.710991071596802	0.6668192287748361	2.663812989443499	1.680884818403135	0.5796661164097587	2.722953873159215	1.403521190815554	0.5541274110792802	2.670084075268556	1.19391998643343	0.4561293572635962	2.659608380536226	1.089976864298166	0.4637923932138585
23	0.733333	2.570557685748319	1.205951346972223	0.672407920357072	2.547577712111114	1.384770939550411	0.6655295503584195	2.532996516655511	1.528265531797342	0.6649039250092422	2.544022748474207	1.745834671432799	0.6920772086641107	2.51709878827545	1.708610854747597	0.7104830779641371	2.411474868473739	1.668254899843447	0.7998299316393885	2.421109852462104	1.390451564638947	0.8284602055099631	2.351550416313875	1.189197550341094	0.7305113241978816	2.364415609603911	1.099493431934521	0.7049161797733207	2.410972687239121	1.001526531505395	0.7181338130309385	2.386843283740488	1.062225947396416	0.6906275645443981	2.568606891997635	1.710882328882422	0.6663550256917821	2.663603226063467	1.680826533122183	0.579485286233498	2.72328873544362	1.403706383404089	0.5549648783007256	2.669742655310066	1.194665331367104	0.4562723287553341	2.659242702487672	1.090701307446047	0.4633970966477209
24	0.766667	2.571263731144114	1.206127776816189	0.6725254353320812	2.548144706612983	1.384986687167419	0.665500050641102	2.533261387987018	1.528501831082099	0.6645383216629593	2.543861776916026	1.746214251885486	0.6912288103329166	2.516928735303282	1.708985656077356	0.7096367244174216	2.411011337927209	1.667951395708772	0.7984097066951595	2.421429149571194	1.390159210230356	0.8277647672946492	2.353223542207492	1.188621095223955	0.729260511885389	2.368469147524893	1.098985509180313	0.7042296803532986	2.411826848199182	0.9999811110940267	0.7182799865539253	2.392169367820339	1.062744066667147	0.6904233783779169	2.568584731606017	1.711224389436253	0.665664970162368	2.663760788256865	1.681073484951546	0.5791143155005225	2.724781778803988	1.404202378040909	0.5551018113561101	2.670412730111362	1.195428467073693	0.4557571897918434	2.658459493233348	1.091515642054658	0.4632677450115922
25	0.8000000000000007	2.572373944687885	1.206542075941468	0.6726590035015304	2.549101040913884	1.385464948705845	0.665380824457273	2.533879720806019	1.529012952530058	0.6639367096180844	2.543924831256955	1.74694313036129	0.6900405082175083	2.516961539295352	1.709689501484893	0.7084372983828239	2.410632890406769	1.667582674595149	0.7963600689651754	2.423272171323915	1.389752051318035	0.8254864191737334	2.358226061147969	1.187302506721523	0.7261952406537773	2.376181774124939	1.097649035304345	0.7009599109958837	2.415732201274695	0.997129895507318	0.7130877366362308	2.398455738403382	1.062173027890531	0.6874804884820368	2.568845521976035	1.711914084544491	0.6646873341672825	2.664305687748433	1.681426448138445	0.5785011842775524	2.727711287795312	1.404822654707555	0.555366220669439	2.671682605879619	1.196372948545664	0.4554585407141706	2.659632806464434	1.09226858291224	0.4627113194219283
26	0.8333330000000005	2.57372991209306	1.20703918513879	0.6727511922268217	2.550312679252575	1.386001032262924	0.6651319489318915	2.53474258172469	1.529556289676726	0.6630885334796401	2.544103581718139	1.747720145101896	0.688510440927977	2.517101599314676	1.710437680286272	0.706881408581268	2.410293145214357	1.667085952445194	0.7937397689662363	2.426627969949365	1.389301394734578	0.822196488818916	2.366075108334283	1.185802479626167	0.7217202769337772	2.385897165609342	1.095981915811604	0.6953252593762684	2.425069670503075	0.994209321987149	0.7029664225743082	2.406587587525219	1.060907187653956	0.6826353877512706	2.569273057668684	1.712653329647211	0.6634182255201518	2.665134032908088	1.681671734610518	0.577658429747577	2.731763648265249	1.405255820501504	0.555783825939868	2.675785388320777	1.197342113575237	0.4552148711031753	2.668375992651504	1.092930106358487	0.4612237643582942
27	0.8666670000000005	2.575012973358897	1.207443911201104	0.6727597755892814	2.551512039140149	1.386425391386501	0.6647531450832006	2.535615854162159	1.529966621028861	0.6620503091827578	2.544262054617766	1.748311882579692	0.6867373675517773	2.517223303004232	1.711014816253205	0.7050773288737654	2.409932895777554	1.66652359116781	0.790808169559307	2.428627523098628	1.388872535078998	0.8194680418773664	2.371179702734923	1.18482728307853	0.7180777039930994	2.391238483249919	1.095097989146964	0.6910200205429629	2.429258743551969	0.9931013001981732	0.7014468306352627	2.410832310902356	1.060171810219026	0.6790356681959701	2.569688982658533	1.713209531305586	0.6619300789739689	2.665990863814587	1.681778377810337	0.576649723796304	2.733978166233813	1.405449408292724	0.5562999967927059	2.678751085367313	1.197722797619264	0.4548294070354345	2.668735955454557	1.093486413826445	0.4600751918062146
28	0.9000000000000004	2.576079550483826	1.207708847370459	0.6726450251964622	2.552572676102834	1.386726592064103	0.6642384497422131	2.536401488565347	1.530273238132573	0.6608673258552609	2.54429783985479	1.748804324292709	0.6847873687944273	2.517239832714816	1.711496055551662	0.703097548507855	2.40950720515222	1.665932686604193	0.7877279847992067	2.428992465450547	1.388420021118773	0.8174490033145356	2.373108047476346	1.184154480875905	0.7155221181303764	2.393181928898977	1.094459555055178	0.6889112893620173	2.429700156153952	0.9925521631746285	0.7013387850974551	2.412106139804964	1.059678370339006	0.6773361746268629	2.569983057437082	1.713662362567657	0.6602730823782339	2.666705314545489	1.681724248956701	0.5754962263724688	2.734947146063418	1.405648007122073	0.5565623966142661	2.679384734963267	1.197871215701931	0.4547657315114014	2.669932149225582	1.093593300609889	0.4605822388976692
29	0.9333330000000002	2.576949719692716	1.207863445638327	0.6723792427009092	2.553478384783156	1.386922468506258	0.6635675120627255	2.537043595729374	1.530476544161236	0.6595172671315043	2.544185555155207	1.749199707968727	0.6826932253742454	2.517121825567622	1.711890915632726	0.7009690097503398	2.409023074970517	1.665244077866592	0.7845770537259739	2.42861491539916	1.387837661788447	0.8155518722657006	2.373656185964222	1.183798568661717	0.7126667559219924	2.394710857037858	1.093850897653698	0.6884294550722222	2.431420017912171	0.9920335090356494	0.6992577713064549	2.413030954103634	1.059270158416551	0.6765338993954093	2.57012451579199	1.714006272311992	0.6584678363711939	2.66726670504614	1.681395010785307	0.5741979201327279	2.736737554481932	1.405684872024114	0.5561448246393003	2.68016069880138	1.197961510099224	0.4546172648623641	2.673240928025686	1.093457575380724	0.4605229483305538
30	0.9666670000000002	2.577730235649412	1.207995342497817	0.6719527464120746	2.554278932839408	1.387078494919873	0.6627445236959412	2.537527304868981	1.530603421459823	0.6579972780828909	2.543977692076997	1.749476489003916	0.680535539640842	2.516909382157138	1.712180149512523	0.698767638364028	2.408544788600846	1.66449881857303	0.7815089298247238	2.4279312241323	1.387186863849859	0.8134450406582344	2.374003083943689	1.183673192095875	0.7091268298923962	2.396137003565132	1.093217426691313	0.688524947194132	2.436698256812935	0.9919485660737467	0.6973366672714104	2.414201566128506	1.058793242529845	0.6757792860186919	2.570150314239144	1.714231023570584	0.6565713850385814	2.667714801066364	1.680801960541857	0.5727982096629658	2.740086437223679	1.405271078329293	0.555521632729734	2.681511291295249	1.197922234059634	0.4541698665048732	2.679788744840218	1.093476727745216	0.4603889147838127
31	1	2.578534645220361	1.20812908525831	0.6713757565218168	2.555030854462521	1.38718539507856	0.6617970322731137	2.53790615797917	1.530631435263099	0.6563738560419446	2.543751640455646	1.749551987065278	0.6784515118343405	2.516686354552162	1.712249907784305	0.6966386800915586	2.408203100618279	1.663869640320608	0.7788260399419046	2.427369305233277	1.386632971029671	0.8112743790503083	2.374224798067412	1.183259421512274	0.706323808450352	2.395737764098252	1.092301168962479	0.6894845898680277	2.438323527375557	0.9917227323016519	0.697442686538061	2.414600752170184	1.057900321071421	0.6755717410138989	2.570118805822762	1.714302502258373	0.6546863313016043	2.668040344883262	1.680337975808471	0.5713676091749625	2.742585435017828	1.405291496762618	0.5549313738210095	2.683204089681008	1.198032123259916	0.4540869015695939	2.679773722720444	1.093803173641695	0.460597164871943
32	1.033333000000001	2.579422023133286	1.208260933915384	0.6706350974216844	2.555771381378865	1.387230190639906	0.6607175736142387	2.538235591543621	1.530552695591053	0.65466697134765	2.543552973448444	1.749428376861702	0.6764792782712129	2.516504762259984	1.712097869453011	0.6946253173862126	2.408080278625538	1.66330206258055	0.7766101786108237	2.426764780341404	1.386060688522655	0.8090405623241298	2.373665973703333	1.182798705443711	0.7038275154665643	2.394586545474527	1.091750960138885	0.6906039116251257	2.438632700152952	0.9917345079386525	0.6988720057434732	2.414230687627076	1.057598057167261	0.6758366764737402	2.570071537830489	1.714225268948487	0.652838897461505	2.668247391259841	1.680143892719637	0.5698896518877572	2.743518281463504	1.405624312077296	0.5542862176846776	2.683882059045494	1.198043192485927	0.4544522103275433	2.680376569542471	1.093863523187468	0.4611198241183886
33	1.066667000000001	2.580345407519192	1.208454813619894	0.6696885153305436	2.556474009706138	1.387318447989962	0.6594576470841513	2.538503619760555	1.530502401420457	0.6528228995690141	2.543397001986534	1.749295412654931	0.6745769954324249	2.516371368845115	1.711930747627063	0.6926817031836303	2.408187600330834	1.662759601909243	0.7747564454714497	2.426103661840762	1.385461785136375	0.8070490844545448	2.372441623259651	1.182581440359378	0.701461238221908	2.393120524347914	1.091647365755555	0.690069190332895	2.437825755273219	0.9920188354755576	0.6948450057216264	2.413682762139446	1.058092638531505	0.6761702123889147	2.57002117554072	1.71415465739811	0.6509901569562034	2.668334274726554	1.680206786784813	0.5682831100845624	2.743868706608556	1.405745146835762	0.5546569923407398	2.685489900717203	1.197690693341023	0.4554524591013976	2.684055029097178	1.09333773863476	0.4608867003375403
34	1.100000000000001	2.581244308715652	1.208839905726869	0.6684744319468308	2.557085639613502	1.387626923385173	0.6579564018407894	2.538648714647159	1.530690042467964	0.6507754441559325	2.5432152542999	1.749414000670761	0.6726884345145	2.51621940378278	1.712006588066393	0.6907446447015494	2.408464904507612	1.662359327406219	0.7731432036332094	2.425573987437724	1.384993193994492	0.8054893882561658	2.371045868938489	1.182588355549778	0.69978082312537	2.391488048691468	1.09177266423644	0.6888117126110289	2.43743024990772	0.9926820476684689	0.6944695621827297	2.413278011888369	1.058604536221847	0.6764563243431519	2.569903909181187	1.714337384727881	0.6490913053101041	2.668231935730527	1.680606299332465	0.5664786219302893	2.743968719956263	1.405922239667255	0.555476862266147	2.685658374837446	1.19754019366404	0.4566740433394225	2.684185754130769	1.092943366530608	0.4603266158064313
35	1.133333	2.582052344080997	1.209410796020922	0.6669291213460653	2.55756737285999	1.388145158223777	0.6561338055533447	2.538666331172342	1.531119586490422	0.6484356196345755	2.542932035259699	1.749794049205768	0.6707114733938861	2.515981091911906	1.712323506104104	0.6886983217169231	2.408826792464001	1.662011284015346	0.7715300126107899	2.424727483896919	1.384483493794914	0.8032046103469814	2.369669266321205	1.182187674022386	0.6980420735049147	2.389545445347727	1.091501941178286	0.6867162231878037	2.43735806780109	0.9933529238367345	0.6948431324451568	2.413707790340205	1.058448081007783	0.6765038991845305	2.569667514600595	1.714794871999016	0.6470630237164146	2.667931988146491	1.681406001665841	0.5643869058371827	2.744163715891831	1.406526858617467	0.5557096992381861	2.685721390941887	1.197386311866489	0.457697850763468	2.685597028662098	1.092717634749782	0.4596865698633963
36	1.166667	2.582727950400797	1.210089359765524	0.6650392710316222	2.557908022046117	1.388800719546787	0.6539560724895209	2.53857530297569	1.531735850789379	0.6457492057608285	2.542505607738281	1.750404288296646	0.6685725928447468	2.51561516429206	1.712829560508663	0.6864561135328024	2.409186417946897	1.661629798068023	0.7697086023317171	2.422912299755173	1.383692674953148	0.7989815740104131	2.367343231270524	1.181026444580112	0.6948834108072146	2.38719249004438	1.090811456276221	0.6816885518416266	2.437158097816607	0.9941829092648452	0.6946643367408145	2.41609753832255	1.057472426584817	0.6754026382453062	2.569295906774432	1.715509563028257	0.6448549228772481	2.667482482610745	1.682706319773404	0.5619647988236797	2.744387076481217	1.408266014541818	0.553011186178165	2.688824131844236	1.197801446020806	0.456558230513115	2.686854717437822	1.093251578419275	0.4581202466044381
37	1.2	2.583253408573934	1.210803156669926	0.6628954404208862	2.558108447104871	1.389563351666837	0.6515162047715484	2.538369656829019	1.532528365454523	0.6427987690256446	2.541979351279206	1.751284285506765	0.666324874823192	2.515143103570348	1.713566844471315	0.6840729849230631	2.409452168617456	1.661253526938429	0.767653065866427	2.420275399397737	1.382596065102994	0.7932120071907535	2.364081467572281	1.179016070257817	0.6902867546196048	2.383815208774884	1.089222923632632	0.6730023328735046	2.435613469194587	0.9946199385570054	0.6910322844685366	2.420308228047855	1.055242132180204	0.6731039061962845	2.568833619257571	1.716500768965706	0.6425261094974246	2.666941856747615	1.684311663782544	0.5593190149195877	2.744610272654926	1.410755307586757	0.5460158975824012	2.697927476806917	1.198002026490035	0.4516356044144999	2.693566642673578	1.093519680570772	0.4540906942321714
38	1.233333	2.583575099268001	1.211446045409234	0.6606942589473902	2.558143705675336	1.390297505640713	0.6490383760829406	2.538017759706204	1.533309659899291	0.6398313800826404	2.54144844859569	1.752162607783798	0.664161483758646	2.514632441195206	1.714313195888566	0.6817630012315803	2.409550221568518	1.661048050857268	0.7655991580809268	2.418844155758272	1.381800268864108	0.7888711612863295	2.362058645938877	1.177689280435907	0.6866484205958761	2.380965167731621	1.088139004377506	0.6655480823528062	2.432852545002353	0.9949382702042919	0.6886803009871865	2.42127552375756	1.053332100691551	0.6719190371853798	2.568349428398694	1.717473544811845	0.6402575390655408	2.66638012361133	1.685604133079031	0.5567484579762484	2.74469815205596	1.41199420799631	0.5422126326827688	2.700337835606308	1.197648758389525	0.4487779997340561	2.693964887604122	1.093125869380983	0.4517505890329723
39	1.266667	2.583628469615067	1.212008808249072	0.6585471014394695	2.557974225635146	1.39094498831367	0.6466400704828935	2.537493596092208	1.533983567693726	0.6369756922892397	2.540939307693559	1.752882896687484	0.6621582714355992	2.514103806457341	1.714946766487083	0.6796117360941666	2.409442846782178	1.66099891281431	0.7635970869899812	2.418546847904639	1.381509032383508	0.7865994569559119	2.361063731230401	1.177818892400568	0.6839957005046008	2.37865754861998	1.088797929194751	0.6606608895783078	2.430384667690272	0.9971141271708641	0.6907632434972979	2.419638575506273	1.053223824704419	0.6709359181486056	2.567855059047449	1.71825742469852	0.638130023754922	2.665836958842626	1.686454897197273	0.5543878723977635	2.744620907525301	1.412042188861613	0.5413665970920423	2.69979302632913	1.197200060405515	0.447354299274741	2.69347034084104	1.092647922761601	0.4509216661355712
40	1.300000000000001	2.583411075754409	1.212557326181191	0.6564855149853838	2.55760891900443	1.391545639890699	0.6443421596340331	2.536823101298473	1.534579762101591	0.6342467045095318	2.540429339590825	1.753459431340584	0.6603014342882422	2.51355043318278	1.715468322047535	0.6776035211346633	2.409153127863174	1.660933322497624	0.7615829582591519	2.418045809730066	1.381441173515109	0.7849846172094844	2.360219738299204	1.178269299886738	0.6816769596323828	2.37690403688565	1.090265227475974	0.6555940258849636	2.428882432914362	1.000659665441812	0.6917613889037949	2.413290529082869	1.054113513710023	0.6688655577253423	2.567333814711396	1.718886131663041	0.6361440981909113	2.665349005467918	1.687242937741151	0.5522315368935058	2.744150591426978	1.412561365212809	0.5388345189321815	2.700438953094515	1.197815012881257	0.4441799209701319	2.696070300163443	1.093275700864217	0.4494634666678983
41	1.333333000000001	2.583004213512206	1.21310510632327	0.6545415745872911	2.557128383950422	1.392108617237435	0.6421854934234259	2.536107156103727	1.535113975545382	0.6317066341619646	2.539937718072745	1.753920187988282	0.6586093915205433	2.513010624122821	1.715889204319034	0.6757622988439469	2.408792877464456	1.660712827903643	0.7596185876555142	2.416837110193558	1.381314529770307	0.7832076622895026	2.3594671239833	1.178057237017412	0.6797272522123995	2.375429485375634	1.091504655732001	0.6493306149152752	2.428689810163704	1.004258684847845	0.6843396173366184	2.401891259269308	1.054729000677223	0.6652910783516051	2.566816767980028	1.719402025140423	0.6343274577777372	2.664937723511166	1.688085095566782	0.5502934748073922	2.743185887460549	1.413899865017423	0.5334081596338173	2.699643640820014	1.199681469416173	0.4390572587666478	2.698675473279287	1.095002692993559	0.4457455030419148
42	1.366667000000001	2.582558847579735	1.213460285266851	0.6527848214717342	2.55666977350845	1.392444988037012	0.6402707472159936	2.535499183148226	1.535400783202508	0.6295077232433396	2.539559114408696	1.754092125776389	0.6571749383569249	2.512588589025008	1.716036240783108	0.6741984177474583	2.408498622205092	1.660225522832515	0.7579194062537739	2.415777224155313	1.380841560788494	0.7817949316071982	2.358940598693807	1.177332081290012	0.6783627063781464	2.374635287680461	1.091677366853469	0.6447564291267966	2.429643354249431	1.007048475023995	0.6816506305032564	2.396344641168871	1.054915479620253	0.6630402953828783	2.566405250651481	1.719629178029366	0.6327703022594345	2.664607159330583	1.688652217141787	0.5486503468351277	2.742512926840723	1.414603694382442	0.5300035341316819	2.69895682920255	1.199822174540177	0.4360951834074632	2.698922226397426	1.095185412060824	0.4418099155496318
43	1.4	2.582176499898607	1.213613657644842	0.651222356435031	2.556309701843743	1.392565635498355	0.6386153805897558	2.535075347898517	1.535472410334263	0.6276921270085175	2.539332771278787	1.754052619608644	0.65601716745581	2.512328062689984	1.715981381564247	0.6729366204103373	2.408317233520187	1.659774166679433	0.7565810309086501	2.415167126010996	1.380370218170346	0.7809732605609297	2.358518107382411	1.176876223179244	0.6774678615018178	2.374129680905334	1.091614888197829	0.6426973982234297	2.431419540307723	1.009339555622501	0.6833252719550243	2.395522365755533	1.054853024446669	0.6614045229709086	2.566144911325732	1.719635810596069	0.6314936603535087	2.664351521632826	1.688969109510892	0.547290731069526	2.742934665558974	1.414746341240203	0.5298466386292698	2.698876110830084	1.200433510334895	0.4350867685313965	2.697258082691816	1.095750919536766	0.4388577753024442
44	1.433333	2.581872269333847	1.213814732713863	0.6497820042551467	2.55605277394344	1.392761105559688	0.637150727835253	2.534824566025129	1.535641773834002	0.626185017993323	2.53924825534722	1.754138850682924	0.6550897222562937	2.512217540106692	1.716049975381807	0.6719228832401097	2.40824615087448	1.65965541332818	0.7555480754411911	2.415079981103226	1.380215849179492	0.7801895487990558	2.35845329305416	1.176815548776918	0.6765574169013862	2.374356420267119	1.091556208282012	0.6425059037815004	2.43166048128797	1.008635420307877	0.6828743320330946	2.395872649802522	1.055049879140276	0.6600288463974086	2.566025248002496	1.719761987357655	0.6304542849301631	2.664125788294359	1.689315546289871	0.5461254894187533	2.743524262650475	1.414980089877374	0.5290412130271449	2.698229022238454	1.201558571524531	0.4333725839905788	2.697338125964163	1.096732487829179	0.4369078001543532
45	1.466667	2.581622927716772	1.214171415427246	0.6483859575809595	2.555873733982068	1.393144049041018	0.6357953756163082	2.53473141515568	1.536038831732198	0.6249039587316663	2.539253874684703	1.754477524602174	0.6543289549131259	2.512210415833242	1.7163526376972	0.6710835507185355	2.40823845504187	1.65993157294251	0.7547100889229307	2.415672471911009	1.380445308029272	0.7790296886416631	2.359128644301539	1.176948075246109	0.6754403443623751	2.375684011180439	1.091630713470702	0.6430068600978404	2.43096509416422	1.005307121684953	0.6776269919540725	2.396331865623667	1.05545933203149	0.6580477718294542	2.56600515521486	1.720151799654257	0.6295961307804846	2.663891434641882	1.689881994999688	0.5450749523144485	2.742493076657865	1.415504803679863	0.5256633769608103	2.696556918816946	1.201813237839822	0.4302329333019924	2.693696768439338	1.096992938598231	0.433221532147394
46	1.5	2.581412120122276	1.214580838068589	0.6470220716258026	2.555741953932177	1.39359476377307	0.6345331648739868	2.534762090399501	1.536545375027019	0.6238336895118506	2.53928704911592	1.754957960014752	0.6537079926989181	2.512244506225486	1.716782118315871	0.6703881277179652	2.408196315293596	1.660528886644398	0.753996324356865	2.416913701952603	1.381006888818276	0.7777784337893423	2.360475181117476	1.177313369165333	0.6743474020742973	2.377914410157704	1.092027032240292	0.6437384075377395	2.431922622054043	1.002751355502321	0.6730599186196035	2.39706958390195	1.05598970758421	0.6556365386255415	2.566035658359449	1.720689454289039	0.6288990519535461	2.66367735629093	1.690615534003006	0.5441601334329368	2.740003503426665	1.416342129019631	0.5211109700599649	2.696549577560779	1.201948435630333	0.4265100774967039	2.68792216734065	1.097245438890458	0.428144192356964
47	1.533333000000001	2.581243349086284	1.214849913804369	0.6457397960184694	2.555646239655441	1.393906258395388	0.6334034452556222	2.534887223085861	1.536950081062501	0.6229988828500876	2.539334655922667	1.755380673014115	0.6532341212170905	2.512292741509567	1.717158939267848	0.6698443144166608	2.408034688546654	1.661315955014266	0.7533742136266981	2.41810776125262	1.381786517978787	0.7769668859106592	2.361427372047901	1.178205745009205	0.6734677249971087	2.379332793024286	1.092780145334722	0.6445752211461251	2.434717567862079	1.003232404543273	0.6725242842203968	2.398402321616631	1.056983150312398	0.654577294266786	2.566112020899529	1.721151491463386	0.6283721656456639	2.663555212185943	1.69117276093335	0.5434530346344708	2.737631738800696	1.416404676215409	0.5195288530878684	2.694425895897159	1.202591258789099	0.4241723484624925	2.686030970360108	1.097808132735928	0.4247393262556096
48	1.566667000000001	2.581126861588384	1.215048020266219	0.6445744235301161	2.55560226328963	1.394153722297852	0.6324249618535612	2.535088974252086	1.537312056226598	0.6223661249233687	2.53942268546654	1.755785191905844	0.6528972353930936	2.51236596970252	1.717523885943989	0.6694385739603681	2.407773757300537	1.662157956489533	0.7527958583984775	2.418564178374628	1.382662976062858	0.7763199544305786	2.361791421668806	1.179445341251283	0.6725382142614867	2.380024313374864	1.09346137512001	0.6451043782624022	2.439232107442751	1.005105961498597	0.6736741079718052	2.401604666184552	1.057805579929741	0.6549949803042121	2.56625767385422	1.721581570126917	0.6280005957328183	2.663558760208506	1.691504447492002	0.5429554300993858	2.735232068237808	1.415589687473966	0.5198999939740538	2.68983722031033	1.202469228169732	0.4227037753666325	2.679961704938261	1.09774332930889	0.4226298944764157
49	1.600000000000001	2.581072909101545	1.215357541760603	0.6435619164791875	2.555631855611201	1.394522422046068	0.6316102889555213	2.535339312804047	1.537779845146939	0.6218750746883455	2.539583835182161	1.756270980943712	0.6526754128796171	2.512492411422336	1.717971255925778	0.6691496727322493	2.407549253827664	1.662820733055023	0.7522676915599196	2.418073933998822	1.383323743273595	0.7753477466661699	2.361754941671381	1.18013964355782	0.6716461004621719	2.380430267487201	1.093162692495974	0.6449894792536264	2.437080627748464	1.004279254306122	0.6740570681427439	2.406526036566409	1.057446732747592	0.6570143202272292	2.566485468940634	1.722098774773072	0.627750766356227	2.663707767685296	1.691838170836944	0.5426287231234154	2.733289927137027	1.415105958014512	0.5207647097736586	2.687846376825562	1.203043896253951	0.4215741574557678	2.679283160638568	1.098241111089725	0.4218009843987824
50	1.633333	2.581071966397135	1.215717713246154	0.6427541541662471	2.555726161563147	1.394949951876396	0.6309873611460927	2.535585759303541	1.538266246145787	0.6215028763176546	2.539800516840847	1.756745596396012	0.6525426967020782	2.512671731533695	1.718411418441005	0.6689657537229544	2.407488243516923	1.663046480891633	0.7518669217442467	2.417598914715724	1.383398618685907	0.774603298836028	2.362011222145241	1.179903676955505	0.6710581764944665	2.380942956973745	1.092165188166436	0.6447614171684418	2.434459769085425	1.001798977369024	0.6732229625067792	2.409655276439149	1.056423702861719	0.6589919433137189	2.566749483644085	1.722608702554845	0.6275846862550774	2.663895272997268	1.69215123722469	0.5423971078794282	2.732485485196694	1.415116282162874	0.5207630879079154	2.685916930653395	1.203792536908519	0.4206586717566795	2.676488836417586	1.098909473572175	0.4206764838638632
51	1.666667	2.581120622866439	1.215988157968905	0.6421632344854812	2.555870383859206	1.395273084722047	0.6305503864859735	2.535819202524352	1.538608722176533	0.6212412851496791	2.540052101177459	1.757051304710185	0.6524550073086407	2.512901490946693	1.718692259282184	0.6688567628988192	2.407611341250439	1.663000317790689	0.7516289786682613	2.417357672371154	1.383207042833332	0.7743235616273952	2.362226382749574	1.179586290030554	0.6705736735601669	2.381368998893465	1.091486210955637	0.6446821055603452	2.434378149826925	1.000499762837502	0.6740089985380742	2.410227963172502	1.055879313100482	0.6598759276625391	2.567017901078167	1.722947354588682	0.627456027549198	2.664062623965084	1.692365820450819	0.5421881168124043	2.732556770762542	1.415337035126646	0.520365500478692	2.685838630060922	1.203920221521848	0.420206003202305	2.675678854276946	1.099113965784736	0.4198894142485748
52	1.7	2.581232708153204	1.21608542044513	0.6417643295028592	2.556066239426098	1.395380268598771	0.6302696486594714	2.536071363843979	1.538700881539106	0.6210867326027963	2.54034939420372	1.757084147858057	0.6523605929040037	2.513206033278927	1.718721525532638	0.6687838536385231	2.407928591777092	1.662879140997518	0.7515456011123718	2.417341325074633	1.383113229270485	0.7745198484690053	2.362416123725696	1.179519494527273	0.6706201777071389	2.381677847144895	1.091402378626837	0.6449606235378287	2.43448595092062	1.000320669320819	0.6738215877394815	2.410055395191495	1.055899017938126	0.6603915046774566	2.56729574740468	1.723000396522017	0.6273158278951417	2.664201283441854	1.69240198116386	0.5419344834372135	2.732588334474912	1.415483759470535	0.5197657448414297	2.686875891900951	1.203996086875487	0.419626237045575	2.67444939179799	1.099333609742763	0.4191206877433084
53	1.733333	2.581437613536244	1.215949780144952	0.6415092467564883	2.556331093894936	1.395198923396141	0.6301025867222613	2.536392678287271	1.538485948300182	0.6210336595999335	2.540708588413345	1.756805411895846	0.6522138415813161	2.513617722718049	1.718462512729409	0.6687127170771312	2.408495926801078	1.662672398113039	0.751613282272388	2.417736967741168	1.383089450919143	0.7752737813808035	2.362785654330928	1.179433721241469	0.671760279099714	2.38211692209491	1.091434449866442	0.6461631270780626	2.434965923781608	1.000542036057988	0.6753021552603798	2.410006228246858	1.055924375877984	0.6616377074818387	2.567594563771153	1.722723458935418	0.6271207823687868	2.664289318107871	1.69218925728356	0.5415674355407781	2.73165772977073	1.415320247589049	0.5184312016085885	2.685946777010927	1.203764847507971	0.4185383812147413	2.67388535061785	1.099260736222373	0.4180538181682354
54	1.766667	2.581802366969988	1.215585305152406	0.6413411449829958	2.556713278617169	1.394728483253439	0.6299957942107037	2.536831838236557	1.537953936952247	0.6210386074665948	2.54116247534284	1.756204479937108	0.6519746019831695	2.514168969552443	1.717904826062764	0.6685998735828987	2.409339866990883	1.662306417711701	0.7517612851785329	2.418602373541108	1.383012104435788	0.7764399383487496	2.363452837845547	1.17912167323082	0.6740097766388449	2.382856998174065	1.09111496452779	0.6490479643677531	2.435656146210788	0.9997820007476036	0.677382627074518	2.409376387945567	1.055457130736105	0.6631036367695234	2.567949640895266	1.722106124982805	0.6268344899158382	2.664372655472241	1.691738705826042	0.5410389655344953	2.730017473056898	1.414801614660105	0.5163380422579018	2.682806755863226	1.203166271455091	0.4170450855279782	2.666669838495266	1.099052949131758	0.4161294067535333
55	1.800000000000001	2.582371793937702	1.215122762021266	0.6412127779867424	2.557244108496472	1.394124469553689	0.6298985588139868	2.537401305555934	1.537258128471436	0.6210375114026103	2.541694201292656	1.755433429461831	0.6516302396547535	2.5148348857983	1.717178567240636	0.6684146936460863	2.410398991166407	1.66178887588404	0.7518962010793588	2.419356038899745	1.382800345803203	0.7775374335664401	2.364057571250436	1.178539464203863	0.6766596776080567	2.383390377768723	1.09034583623395	0.6527756365557886	2.43533429086921	0.9977759902335437	0.6763824176058666	2.407131290412338	1.054359723423707	0.6639070997098654	2.568361929417081	1.721321119519226	0.6264468520195418	2.664492396640885	1.691146871102083	0.5403548523535977	2.729036959183584	1.414060127238947	0.5144097899679004	2.681711880595609	1.202598477341112	0.4154684705076615	2.666347872248826	1.098701007660899	0.4148461081170209
56	1.833333000000001	2.583126458842523	1.214755364532031	0.6411000258807255	2.557894265618163	1.393628488162727	0.6297826512747222	2.538053358587741	1.536667341769838	0.6209948452887134	2.542247446984738	1.754795698551073	0.6512042325245238	2.515549110865783	1.716563234497676	0.6681630335676692	2.411584707467978	1.661218248341701	0.7519902773455718	2.41967385025394	1.382394199003957	0.7779842145067229	2.364537635816896	1.177179869347967	0.6792392201578338	2.383202346473535	1.08837213174481	0.656157098547932	2.433885373966342	0.9945742503794166	0.6779221170851324	2.404042490523254	1.051761469185117	0.6651753535959309	2.568788602038973	1.720682431860427	0.6259798581084586	2.66461893769084	1.690657142007375	0.5395534854400487	2.729199159622447	1.413604497484864	0.5126875683220679	2.681042004369349	1.202110860675465	0.414291027708785	2.665016601553452	1.098326414635125	0.4136718103962138
57	1.866667000000001	2.583961082709517	1.214533353248112	0.6410122857316787	2.558578972301359	1.393287594299758	0.6296588232167369	2.538716433997515	1.53622582072805	0.6209354716564253	2.542752323188037	1.754317894723568	0.6507445094172426	2.516227204655185	1.71609164795963	0.6678796410313019	2.412750963097102	1.660582284556936	0.7520365769787009	2.419850083193162	1.381788254078375	0.7779277707512822	2.36518162644327	1.175326995013311	0.6812937568900929	2.38259593305222	1.085527996954413	0.6588506687822759	2.432017126820756	0.9906924334298161	0.6805430978742476	2.401638569329969	1.048563850860077	0.6666624283452488	2.569174377904755	1.720215714435297	0.6254839991637555	2.664724957828479	1.690384761342072	0.5387263813182167	2.729929489525225	1.413685804229011	0.5110632503971357	2.679232269557366	1.202563955376033	0.4134887636394584	2.662867558002931	1.098748171149525	0.4132087418043129
58	1.9	2.584693741441172	1.214397808592612	0.6409781940533096	2.559172826852509	1.393040604025419	0.6295556581436312	2.539318047848329	1.535888536481617	0.6209142740841177	2.543127193920508	1.753931125291806	0.650306213135501	2.516766362317689	1.715703401363902	0.6676072235299051	2.413713352518157	1.659980340499263	0.7520623738861565	2.420294717395355	1.381240125734065	0.7781306704154477	2.365420944979676	1.174340154069123	0.682444781881611	2.382071349612129	1.084115952894528	0.660308621064935	2.430898362536809	0.9888024715125797	0.6806982205328229	2.4007061351842	1.046918061698494	0.6671052751158321	2.569465200767792	1.719851169084192	0.6250214596772458	2.664811036391026	1.690269039088239	0.5380072705273519	2.730368013581554	1.413957924816324	0.510804228861096	2.67752590025692	1.203457130365698	0.4134364901116725	2.662567661548533	1.099464329579937	0.4134001595935675
59	1.933333	2.585247965561277	1.214229353139823	0.6410089607182076	2.559624732773794	1.392750494866129	0.6294905986028629	2.539858276723044	1.535533516737593	0.6209824652104056	2.543333887506401	1.753515387723295	0.6499090029534221	2.517123123176189	1.715279124226908	0.6673633999637094	2.414355216917305	1.659533086795057	0.7520827494454346	2.421062482527094	1.38094743114707	0.7785979121688243	2.36560187145261	1.174371679847677	0.6827611935656098	2.382171106692658	1.084200459886888	0.6607709598184909	2.431272112137142	0.9889915494779317	0.6812750531790575	2.400874699006271	1.046969139417877	0.6674795739910295	2.569644505721143	1.719469428556202	0.6246200434483157	2.664861726102172	1.690115207818403	0.5374565960977906	2.73105140313081	1.414077220990572	0.5110311119585682	2.677825869447001	1.203405733201607	0.4142641626853961	2.66251634421991	1.099482573589634	0.4137361636833024
60	1.966667	2.585625035353681	1.214000387167949	0.6411050390451052	2.559932050608961	1.392375783318749	0.6294601114770995	2.540326340917088	1.535092398206734	0.6211258337860304	2.543420314568981	1.752978788803709	0.6495335414231583	2.51733019412298	1.714741896017849	0.6671306626807868	2.414654462037237	1.659292359035196	0.7520680651527006	2.421700495732828	1.380956131134081	0.7789917045643611	2.366071479659464	1.174775830638893	0.6827188076555846	2.38256911568637	1.08464759439742	0.6609720413383986	2.431712205661668	0.989424230190174	0.6826728087399	2.400961107519362	1.047511972907848	0.6679662042072766	2.569749728431179	1.718970601633226	0.6242601625989869	2.664943963551213	1.689921414610039	0.5370578709730798	2.731570563214882	1.414014544905667	0.5111975537014585	2.67812032641805	1.203364220044114	0.4148701704576197	2.663590737057914	1.099481267908979	0.4143177674953359
61	2	2.585853205487564	1.213745511509683	0.6412495884450475	2.560104178767468	1.391974408575692	0.6294420904565905	2.540716754366553	1.534645944606728	0.6213062290588302	2.543455494734995	1.752430822594297	0.6491394347101128	2.517449917925362	1.714204990517952	0.6668795907746297	2.414677850593463	1.659302917753645	0.7520072329866663	2.42208612306783	1.381283264925306	0.7795404579565589	2.366406597558547	1.175802065252217	0.6822582922727237	2.382767585260721	1.085748346233647	0.6611272531257516	2.430727282760923	0.9897421310311524	0.6807835248842401	2.400924154431863	1.049002307713314	0.6684108966497067	2.56982458258455	1.718450431191475	0.623893254891025	2.665066829132692	1.689821412075827	0.5367169660055844	2.731749531843669	1.414083836436872	0.511284170772386	2.678338286972082	1.203543508321868	0.4152497107966672	2.663797038354724	1.099749396917723	0.4152554165456071
62	2.033333000000001	2.585969146249789	1.213472511055652	0.6414078766265212	2.560156698253612	1.391601208027346	0.6294039939792734	2.541005750478435	1.534283463750982	0.6214612437807246	2.543452962327327	1.752031069602127	0.6486567282758509	2.517506055805452	1.713822877700628	0.6665547916526788	2.414535018232906	1.65953189772116	0.7519023283836065	2.422319614734544	1.381751853129039	0.7802182552472613	2.366592535003058	1.176880868374885	0.6818704048742354	2.382830696416997	1.086892086988724	0.6610313896809425	2.428501717966983	0.989880178551092	0.6779521007548697	2.401213235075719	1.050444156772058	0.6686569128812825	2.569858734488204	1.718051141259266	0.6234408663511731	2.665141418038561	1.689856734979473	0.5362838494870698	2.731898126276754	1.414301442840258	0.5112994045903146	2.678297266139639	1.203976475380695	0.4153037653635613	2.664798422010993	1.100209243587751	0.4161121753456374
63	2.066667000000001	2.586007687012313	1.213174043968421	0.6415485400052457	2.560102956162443	1.39127249769229	0.6293094574519448	2.541142933949777	1.534021360320257	0.6215001180304217	2.543364419789927	1.751845194005297	0.6479966973272802	2.517469432643687	1.713657716545992	0.6660762464743909	2.414343515710527	1.659973742368436	0.7517676861394775	2.422420231989581	1.382270735117754	0.7808760866302358	2.366357958407032	1.17774208530913	0.6818010509074536	2.38309974220135	1.087667406027727	0.6612459371457236	2.42842696127191	0.9903482859485663	0.67911580835909	2.401529472829034	1.051273844002239	0.6681871626739929	2.56978813532044	1.717826651917559	0.6228093102384115	2.66507069673015	1.689971012708928	0.535616848041975	2.732044213004527	1.414517825617683	0.5114349490929214	2.676809088149798	1.204728057186994	0.41512673901847	2.664888974747162	1.100851731419715	0.4164982088191819
64	2.100000000000001	2.585980743270343	1.212864962827205	0.6416360282867252	2.559944070889805	1.390993296866791	0.6291037897134114	2.541066801841847	1.533832331398957	0.6212965494131023	2.543121622873306	1.751834057720499	0.6470719289818989	2.517286938584405	1.713666153981413	0.6653512135972067	2.414145195642206	1.660590929237199	0.7515335833289389	2.422554075949987	1.382926457500879	0.7817289076491366	2.366069204710823	1.178551331686158	0.6824646797066348	2.3835324267058	1.088317887673304	0.6630241747844133	2.42904916892045	0.9906905660158793	0.6804562818316593	2.40180437042246	1.052082673634377	0.6685452888667922	2.569536683316112	1.717745254399043	0.6219089717488532	2.664781154565858	1.690057059535373	0.5345997285771379	2.732196382572404	1.41459254165126	0.5125427301307063	2.676782455840933	1.205151121836469	0.4158390858751033	2.665145794887366	1.101193564735651	0.4166800328656933
65	2.133333	2.585886178436478	1.21256430231074	0.6416194116049621	2.559662567694763	1.390759647774947	0.6287242911705455	2.540707013082183	1.533676796835852	0.62073911223936	2.542667999494104	1.751925885656649	0.6458311914951999	2.516913908689638	1.713778993935287	0.6643178780174657	2.413970322643221	1.661275354832987	0.7511324021845638	2.422911097342075	1.383651109909106	0.7825778983962236	2.365950192430291	1.178841815567639	0.6844056056206782	2.38331623290291	1.088270778339273	0.6663629175356338	2.429161614016687	0.9901845568644697	0.6812555007705196	2.401854505593885	1.051953130368968	0.670243163418104	2.569034097309085	1.717741197541373	0.6206842903218885	2.664191230824705	1.690006287461985	0.5331551002212155	2.731683597811842	1.414334129605423	0.5132610957757723	2.67636900459876	1.204763630575979	0.4168935504399301	2.664132728905817	1.100676034056747	0.4168424728386661
66	2.166667	2.585733228185535	1.212260274608605	0.6414550771443107	2.559262466012741	1.390506402153992	0.6281348885919091	2.540067445564121	1.533448248631992	0.6198000835756028	2.541974881449188	1.751961238772125	0.6442848504980566	2.516337083576998	1.713841546164567	0.6629761653396501	2.41387605425568	1.661695329080981	0.7505488593165236	2.423361597701968	1.383959862987422	0.7827546411759041	2.365724112230381	1.177925219666523	0.6870084918839173	2.381389642304157	1.086053833861239	0.6713515050388321	2.426073194124507	0.9875731116171766	0.6864618113090781	2.401833885502667	1.050361298085082	0.673655506344867	2.568251624072625	1.717667982419641	0.6191444662306573	2.663284864692233	1.689690388035516	0.5313083397167059	2.73018478692389	1.413338915343593	0.5122771210272534	2.673943485850336	1.202855206960023	0.4175761162894562	2.660522856808713	1.09876922315238	0.417302678568897
67	2.2	2.585522218788311	1.211988753591898	0.6411079847001786	2.558767538168291	1.3902614868634	0.6273445614205879	2.539250731061841	1.533199684743769	0.6185795457943063	2.541101891101246	1.751966384319701	0.6425590866018663	2.515611284857378	1.71387145477667	0.6614425660830648	2.413841026390188	1.661801220700558	0.7498474322627481	2.423569405129283	1.383784773280908	0.7821530124602413	2.365103027175495	1.176286772278696	0.6891138879749421	2.377719022678386	1.082551643533277	0.6754832097230832	2.420554160128692	0.9848869628152352	0.697405683868522	2.400713855230389	1.048166388299099	0.6756059482268677	2.567269645608939	1.717570213546677	0.6174110272040698	2.662134868145281	1.689226631346703	0.5292299669935976	2.728588758672115	1.412157910640587	0.5096417059605991	2.673051785897851	1.199654137003068	0.4177846763723309	2.661204509655761	1.095744121420084	0.4181527736016598
68	2.233333	2.585239087870157	1.211830387075436	0.6405578877771457	2.558240291657338	1.390129740483666	0.6263963888962152	2.538445911079767	1.533075388133035	0.617236920157651	2.540235497377325	1.752033020745061	0.640844014188465	2.514887347289955	1.713950355139982	0.6598943513673616	2.413817509178501	1.661750093004516	0.7491100698008335	2.423186758728827	1.383457423014462	0.7811769864496978	2.364602877682186	1.174877928009459	0.6899976816663362	2.375679855362324	1.080407206215485	0.6759111813470905	2.424417217665332	0.984967176027412	0.6968384150167619	2.397974515538974	1.047176408691984	0.6743162265699152	2.566304117046415	1.717567058503469	0.6156679357015319	2.660965181452627	1.688882463561143	0.5271752244990512	2.727376055140531	1.41171245967844	0.5074736701828627	2.672716612212585	1.197840700856267	0.4180136182894632	2.658878510959227	1.094075653239686	0.4190211128411425
69	2.266667	2.584941187775941	1.211743827971421	0.6398040881083267	2.557759782813801	1.390034683742296	0.6253102899038344	2.537793302100695	1.532975948493969	0.6158476225240155	2.539569714186599	1.751997014511719	0.6392533281780988	2.514328249421242	1.713915867539216	0.6584317985787698	2.413879974580552	1.661738487277135	0.7484112673358689	2.422938112619203	1.383349697954963	0.7803277343671923	2.36423065253235	1.174384230467916	0.6901504991963713	2.375023805909028	1.079916747342685	0.6751160931210034	2.426593547664627	0.9856728371415581	0.6958604082204766	2.39619933468073	1.047138444281396	0.6730483445376111	2.565551308632767	1.717511720822573	0.6140270087586579	2.660034681392038	1.688702679344402	0.5252946994641964	2.7268612123836	1.411704369216771	0.5066708305150938	2.673372095303867	1.197473498397772	0.4179091096494215	2.657986165029569	1.093796076933921	0.4192978729993777
70	2.300000000000001	2.584673505551313	1.211686957349441	0.638855904704784	2.557349744796507	1.389911018661121	0.6240982368524336	2.537310868738425	1.53281233902022	0.6144409788203864	2.539164229574912	1.751765688258227	0.6378308839566639	2.513988490641718	1.713682615761852	0.6570928185990678	2.414076040815417	1.661876250215291	0.7477794672041205	2.423104282389205	1.38357421761545	0.7795123038442973	2.363681256694247	1.174534334348127	0.690224256057518	2.373234379300074	1.079861225574325	0.6746954155155559	2.423721329879521	0.9859070606969278	0.6981411787070821	2.393019250514718	1.046978011672152	0.6734752543006901	2.565059799876081	1.71730397487422	0.612534627625371	2.659423373340001	1.688641753586537	0.5236293875719228	2.726454225997925	1.411849451843141	0.5051695418316715	2.673273778441792	1.197718152711326	0.4163587058324024	2.65844020324737	1.094126887298071	0.4198195126960517
71	2.333333000000001	2.584446777483524	1.211571363860547	0.637747924208606	2.557004922683927	1.389678448400661	0.6228063175725723	2.53697824871442	1.532504494155881	0.6130815598434709	2.538989426386216	1.751299756238691	0.6366053553860731	2.513849918879636	1.713220583814779	0.6559123153875865	2.41437240554945	1.662092095385319	0.7472177207373545	2.42359971774859	1.384010596063873	0.7788132520484063	2.36299220800877	1.17501077412036	0.6905082323505227	2.369711400435114	1.079818315270344	0.6749179248535171	2.41841078295844	0.9863066116057518	0.7030617647235273	2.387152942869549	1.046336549218225	0.6745591446335536	2.564796430442427	1.716882966620707	0.6112249134381159	2.659083560384413	1.68858543979852	0.522192448229669	2.726170139324966	1.412019782947149	0.5027349912556573	2.674584208896182	1.197351415263679	0.4145607896531878	2.660894010524321	1.093938547413494	0.4192111023620748
72	2.366667000000001	2.584255355090703	1.211441327547182	0.6365491408513866	2.556713131128191	1.389440197030039	0.6215207519879924	2.536765221934914	1.532196313227767	0.6118732506163036	2.538999073934833	1.750826285480193	0.6356289582152239	2.513872377045703	1.712756560650115	0.6549560538161463	2.414701519160573	1.662187709099089	0.7467517831842025	2.42395996343827	1.384216852637867	0.7783291198245481	2.362774029140116	1.17517152847855	0.6905975459191173	2.367043749864647	1.079543267117369	0.6746905541798993	2.415739748024685	0.9863383905417034	0.7023954718481348	2.38449261447976	1.045541397990849	0.6754102350117791	2.564719157682174	1.716450134328904	0.6101505570083627	2.658943734430905	1.688477234435905	0.5210355661505509	2.726037894408739	1.412109842843029	0.5015161825506088	2.674513636018895	1.197440788054158	0.4136288810813228	2.658949350954189	1.093924704530411	0.4173294896246576
73	2.4	2.584078633701155	1.211318655030154	0.6352914978577433	2.55645119759221	1.389236481032349	0.6202680891436392	2.536665112193851	1.531971530395713	0.6108432232770622	2.539159736478303	1.750484149851013	0.6348784158309272	2.514032420672445	1.712427967420288	0.6542125803328966	2.415067839163922	1.662234129000819	0.7463678631388666	2.42424822614321	1.384303903665839	0.7781591314054385	2.362279864927215	1.175627701271098	0.6902620436227537	2.365414620749093	1.079996329273346	0.6740643517108944	2.415410181404791	0.9874992927208651	0.7036748961566521	2.38434025999774	1.045740073348798	0.675560650229221	2.564796420959981	1.716129969824959	0.609293203216157	2.658944510661474	1.68827458903977	0.5201129595844319	2.726138578133897	1.411902077458008	0.5012273301936834	2.673968198979376	1.197651759342438	0.4130976890726293	2.659170293164283	1.09412140446175	0.4165764464481415
74	2.433333	2.583880553818606	1.211316957403481	0.6339644738825676	2.556183899965969	1.389209773901181	0.6190269138614551	2.536639030532958	1.532015637833523	0.6099406727616022	2.539455350139485	1.750498680949737	0.6342886310894318	2.514313125452668	1.712457878149887	0.6536226990835393	2.415484851177086	1.662396823868198	0.745997656356344	2.424227683123678	1.384482711538511	0.7778044835382527	2.361617527251149	1.176235021233909	0.6895881839333556	2.364614327286002	1.080978030712519	0.6724964618322099	2.414592878273156	0.9889917519475417	0.7041173151027921	2.385353482565325	1.046603178985036	0.6753851998051345	2.565003148617678	1.716137399258004	0.6085893222332998	2.659021107273722	1.688106119392752	0.519314934410916	2.726220248393416	1.411657975975891	0.5007864427053456	2.674481971532401	1.197456304391344	0.4121410084875551	2.659298187570299	1.094028989163451	0.4156221743488461
75	2.466667	2.5836484384212	1.211500502479194	0.6325578705920472	2.555906709581947	1.389435911879122	0.6177689349374685	2.536612228995104	1.532365708497463	0.6090532152938999	2.539871450105717	1.750868827009738	0.6337763565445389	2.514691085210353	1.71283765067212	0.6531017689795476	2.415963842268342	1.662616162990127	0.7455569486886858	2.423557749694206	1.384647144840878	0.7766297063883766	2.360562447708744	1.17647237707077	0.688432175664986	2.364259320979562	1.081939542505867	0.6691505519413178	2.415131083035916	0.9903346729439217	0.7020567273112378	2.387405976080066	1.047096126101145	0.6735742151314061	2.565307994962868	1.716488174641198	0.6079516753272449	2.659110408349691	1.688095222453786	0.5185091210362243	2.726118127739596	1.411648220301692	0.4991194457051044	2.673851641016062	1.197897221462697	0.4094334500670987	2.659897926278298	1.094204440296831	0.4125189760450141
76	2.5	2.583383878930549	1.211789057246501	0.6311168793029927	2.55562242480496	1.389798460385387	0.61651326185352	2.536526170026595	1.532843882577456	0.6081295859351475	2.54034267980266	1.751352260747874	0.6332836729759929	2.515109118558028	1.713318678427915	0.6525990809243297	2.416506380520963	1.662677213368102	0.745065609898146	2.422592083431415	1.384563870062291	0.7749505961523994	2.358949585709061	1.176309849520126	0.6869749717624215	2.363785329279347	1.082916662289663	0.6643170014529401	2.416206927283453	0.9911455548287268	0.6930731413781962	2.390201597568557	1.047082427592796	0.6700849344240394	2.565640278301999	1.716965979448422	0.6073171166667042	2.659131377457943	1.688189439818879	0.5176403326598172	2.725776434326633	1.411863560717382	0.4955799768906984	2.669530381150218	1.199497130506332	0.4047652750545888	2.660188239665273	1.095022160056486	0.4075237081648654
77	2.533333000000001	2.58309814003684	1.211978203082631	0.6297416681634794	2.555336812702659	1.390020312444936	0.6153289743628078	2.536351872990824	1.533105143805396	0.6072020237573305	2.540771413892411	1.751554846162796	0.6327710741334602	2.515485585043073	1.713524110452874	0.6520920569304579	2.417055097445971	1.662420092794924	0.7446051316274849	2.422245669993926	1.38416034878526	0.7738403869446403	2.357669259697839	1.175861426463662	0.68627620691619	2.363334583918622	1.083174865894435	0.6616801173393054	2.413985331305815	0.9896209557938456	0.6865722247903512	2.390977587995114	1.046633600021	0.6675664276887564	2.565915775119165	1.717177299022616	0.6066469536802773	2.659069850011415	1.688189872313775	0.5167573693500009	2.725321102283867	1.411656444304636	0.4933345719364897	2.666521986119877	1.20025331028464	0.4013089041070978	2.656329468190999	1.095733691071914	0.403686489074414
78	2.566667000000001	2.582750211369237	1.212088575016211	0.6284242510656897	2.555022147990105	1.390122209093569	0.6141898261712978	2.536076080137181	1.533182495046161	0.6062406239425763	2.541104587008235	1.751532714928355	0.6321409946452898	2.515769508734743	1.713521830012265	0.6514936632523356	2.417518064901964	1.662078824175387	0.7441320409742996	2.422262913732668	1.383792524419261	0.7734645120188405	2.357127219757061	1.175498667702821	0.6863563216353713	2.363166203505699	1.082952145266446	0.661845827189668	2.405672431868783	0.9861381600299421	0.6815121044942664	2.390719922809546	1.04622415554956	0.6666301768048772	2.566096180546965	1.717160483809487	0.6058517489145332	2.658954231358671	1.68817995222899	0.5158431681932107	2.72514688645211	1.411537730076326	0.4927479237902048	2.665735379888813	1.200575206486417	0.4002617102736869	2.65454206848562	1.096126460383461	0.4017741057799049
79	2.600000000000001	2.582279605872061	1.212159633075369	0.6270242994555062	2.554646022146284	1.390170228148802	0.6129498786382236	2.53572056732624	1.533184318669276	0.6051188264044332	2.541318050470419	1.751425832659817	0.6312156983663677	2.51594318503581	1.713445346120591	0.6506286721281029	2.417843609724532	1.661800655466105	0.7434653416817354	2.42230461386539	1.383565550968104	0.7733835458391397	2.35700353729984	1.175332352985175	0.6866134882691368	2.363090571292259	1.082789455551094	0.6627201480861233	2.401669097728298	0.9844033112191776	0.679628495871228	2.390571276270445	1.046227739008906	0.6670209624975592	2.566170743184088	1.717052343299256	0.6047693147134301	2.658788128295333	1.688181922475753	0.5147582898904913	2.724955450103276	1.411515434004218	0.4925906572773141	2.665958187141624	1.200652522627987	0.400068385135434	2.655620554056803	1.096247591300194	0.4012766030564299
80	2.633333	2.581663411069911	1.212271225537328	0.6253120105155348	2.554222071401663	1.390291473822727	0.6113752366269609	2.53535252015764	1.533277477559161	0.6036119166182072	2.541487922592792	1.751425814007298	0.6297528631866501	2.516080612203944	1.713479160296715	0.6492488901244653	2.418089630768883	1.66163751425957	0.7423081740878377	2.422262083371016	1.383414297015493	0.7730179312143068	2.356968981347051	1.175229820300046	0.6864220691492202	2.362812283551102	1.082672107334393	0.6633630467075281	2.404482221086213	0.9854263364313128	0.6812389784117556	2.390191974766067	1.046501350465727	0.6673856427344993	2.566212247517891	1.717042315000207	0.6031759562431169	2.658608033447672	1.688229463356078	0.513235884184765	2.724212129504525	1.411604466417558	0.4925455890232451	2.665407276121288	1.200846058653852	0.3998229895574972	2.657070259207398	1.096378644743632	0.4009237439140688
81	2.666667	2.580970904790683	1.21245220860665	0.6230412562827062	2.553846770472763	1.390538190100901	0.6092123718239396	2.535135078492676	1.53354138069272	0.601481017153392	2.541765357100895	1.751660343025137	0.6274781412977882	2.516338515152408	1.713759723817821	0.6470741001241282	2.418451885296099	1.661630845475796	0.7403398616943048	2.42206964321481	1.383346709104246	0.7719132711603468	2.357220558803015	1.174913154631205	0.6857165938346872	2.362264380935692	1.082454860542184	0.6630938299610051	2.413316152556025	0.9880670662476124	0.6846016121641516	2.390173096990482	1.04638837076222	0.6664980556410911	2.566365991541965	1.717235662986327	0.6008239839398877	2.658491419400142	1.688212753194049	0.5109393545803325	2.723465930327505	1.411673384620534	0.4923132499784245	2.665401006015156	1.200649441719025	0.3993886420974774	2.654373563871798	1.09623965969752	0.4002818920662634
82	2.7	2.580359837456742	1.212665411910601	0.6200050112444347	2.553663405548057	1.390846003416564	0.60623768077707	2.535245757639018	1.533898997918504	0.5985109841645149	2.542323532154369	1.752069331097925	0.6241596967008012	2.51689561161541	1.714252602662022	0.6438626766819937	2.419187808395666	1.661835330267694	0.7373142605402648	2.42210876567958	1.383473740519971	0.769720928020809	2.357872494941853	1.174223081701079	0.6848266339563911	2.361786879066489	1.081990049711672	0.6618466539509151	2.416438554492419	0.9890708852466354	0.6830762873356869	2.391728132304942	1.045322660949817	0.6633947064468981	2.566795166419451	1.717543785827641	0.597506231484892	2.658602157417798	1.687957436689725	0.5075825943120095	2.723486158544309	1.41148448555094	0.4888110787879558	2.663873966090416	1.200696428605436	0.3959472511506076	2.653750946651559	1.096313803479481	0.3985627643118629
83	2.733333	2.580061802937974	1.212863142224675	0.6161141860571899	2.553846411865698	1.391114064384239	0.602345716496416	2.535844453519193	1.534212876703304	0.5946075846587825	2.543334923244268	1.75245493588997	0.6197508358173353	2.51791035804501	1.714772647670478	0.6395512596261009	2.420418994163161	1.662350894653377	0.7331584777548917	2.422374802623768	1.384050294754139	0.7664633131375618	2.358120529942577	1.173810011469862	0.6835769017307927	2.36144182968152	1.081820079234167	0.6599167302629461	2.415969113309389	0.9885639072362244	0.676749449268891	2.395276728794409	1.044683550949386	0.659270219984312	2.567674189088994	1.717775477713966	0.59318072732848	2.659186431577106	1.687464516614522	0.5031048848220563	2.724198602950725	1.411161616917769	0.4812250278919923	2.660157072074897	1.201459693928791	0.3889213742296379	2.652540133122204	1.097017514790646	0.3945194636940917
84	2.766667	2.580375654803479	1.212949699132165	0.6114727779132876	2.554610664301092	1.391190263899959	0.5976298079071565	2.537080594823916	1.534274642783009	0.5898769238834131	2.544909765097346	1.752507388049301	0.6144529216761415	2.519472456149575	1.714976839752532	0.6343252801038952	2.422116087228909	1.663272731312997	0.7280998039711111	2.423157187340689	1.38534719920912	0.7629598648642459	2.357741107841678	1.175034929798884	0.6814436269994428	2.361689337038538	1.083336635379984	0.6577336521698653	2.414003573760922	0.9885840109786906	0.6740399785051512	2.397241413852461	1.046399967300716	0.6558669344078728	2.569143731837415	1.717684518207001	0.5880274661756496	2.660507155395327	1.686834828658219	0.497757732239395	2.724981574660303	1.410580972399336	0.4759419202660625	2.659750298870889	1.201519820074048	0.3836315197255109	2.65267270785862	1.097104960007149	0.3896915351845858
85	2.800000000000001	2.581478646729901	1.212841503942529	0.6062471851616487	2.556071352198866	1.390990432007695	0.592260136425518	2.539025126669098	1.534005390769792	0.5845071366752304	2.547064242825297	1.752148330162395	0.6085307086312338	2.521596389185348	1.714763949619377	0.6284433013155207	2.424274886640273	1.664620894650329	0.7224483734173924	2.424879192804964	1.387510432956445	0.7593427121830889	2.357462707061406	1.17791866976764	0.6787141285552891	2.362588420930627	1.086890022037377	0.654761318464548	2.407850807693586	0.9895673100699613	0.6700675344013842	2.397464051982388	1.050458789418782	0.6524884309310464	2.571239541517266	1.71721515185493	0.5822850575304707	2.662653287798431	1.686125116486751	0.4918271732119092	2.726272560494614	1.409374606622846	0.4707779963625295	2.660633216914484	1.20058296304284	0.3786259906182379	2.650067711014342	1.096361701774568	0.3822052228819535
86	2.833333000000001	2.583358008175495	1.21246875536689	0.6007163310960344	2.558173438755357	1.390507283129692	0.5865377211265348	2.541577947541314	1.533468170613395	0.5788271830086328	2.549608939209794	1.751547249222019	0.6023600408272148	2.524125293417994	1.714266458103014	0.622294321599002	2.426848194176147	1.666077036721895	0.7167166391595305	2.427209210048372	1.389980271830022	0.75617872790942	2.358146315570798	1.180618505617029	0.6773056613351209	2.363060211602157	1.090355323228637	0.6519238458773196	2.400062745231551	0.9906218477997875	0.6692310900726463	2.395245372827286	1.054300361446945	0.6492664508190141	2.573781456341192	1.716539952257997	0.5762889081562778	2.665408958476172	1.685541257484108	0.4857087840919086	2.728625555719908	1.408281907436926	0.4654813932318755	2.661101784622334	1.19964962823443	0.3744071938831789	2.649676084583742	1.095623326915009	0.3755774488441228
87	2.866667000000001	2.585820332368192	1.211704079938134	0.5951365790823817	2.560735545265635	1.389662532098863	0.5807428537395448	2.544503180259233	1.532624726699841	0.5731024673042502	2.552274993448278	1.750704053124306	0.5962722953127545	2.52681978959775	1.713453305069737	0.6162176560309431	2.429783305498832	1.666980138005856	0.7113559336069616	2.429899843397302	1.391765253770642	0.7541070369564735	2.358113649495165	1.182611385303418	0.6776913277397102	2.362178171832429	1.092820241164805	0.650926302629808	2.398603461271374	0.9922544913229692	0.6675947466606036	2.387603998352473	1.057254643410142	0.6437728350883982	2.576495394624662	1.715675239289719	0.5703326936278503	2.668423022572338	1.685266965589718	0.4797255188692215	2.73083166835837	1.408358934166553	0.4613137405538243	2.662404134513981	1.199275912872018	0.3723454006165584	2.648925943133678	1.09540730959017	0.3729104052217129
88	2.9	2.588640553954138	1.210202277312262	0.5896809011187275	2.563578886954596	1.38806838980887	0.5750701435434791	2.547574123692346	1.531050347587129	0.5674767242870354	2.554828675783941	1.749124355471712	0.5904571694918583	2.52945483872433	1.711825594882405	0.610398873696649	2.432931691006827	1.666607044798223	0.7065185011586207	2.432155875499915	1.391873826691656	0.7524756641177776	2.356156398163792	1.183450710452514	0.6781867770723522	2.358826062251022	1.093229624062985	0.6515539149266552	2.401542850340367	0.9943046458537662	0.6617078239109611	2.382537879296605	1.057835065738281	0.6361027874297567	2.579153052421005	1.714150679522006	0.5645921219508686	2.671449590154817	1.684763910231107	0.4740787820674279	2.732375590515566	1.408049998336131	0.4581940565662774	2.66313120297478	1.199273642590208	0.3696726647701279	2.649717158582458	1.095506743813457	0.371936581004944
89	2.933333	2.591723079917062	1.207990788824057	0.584412976088836	2.566696502397248	1.385782297391487	0.569629863079138	2.550758084112872	1.528788596746574	0.5619965460485578	2.557321196733112	1.746857870899672	0.5849592881555268	2.53204817933229	1.709451100419925	0.6048793968755789	2.436232387227547	1.664969640406616	0.7020856563405137	2.432789336772526	1.390416673533773	0.7503438931682888	2.351692824637326	1.183156990970517	0.6777931021663707	2.354562234320034	1.092030852502723	0.653683527908599	2.402714781986265	0.9977485172896171	0.6601788782545981	2.385459210278323	1.05674697715453	0.6340201774803762	2.581801617348518	1.711994709261154	0.5591172974273341	2.674534763162509	1.683854210503681	0.4687878268616992	2.733331265648986	1.406715365773289	0.4560532962380215	2.662830491342802	1.198743896903743	0.3663433872797061	2.651691253720733	1.09506419078662	0.3713861707364934
90	2.966667	2.594984197145918	1.205472527567004	0.5793282972244637	2.570144574969736	1.383294337300991	0.5644893892657517	2.554138997385673	1.526339289613894	0.5566875820075553	2.559996282434134	1.744438795432167	0.5797526170674909	2.534789588631668	1.706899121668084	0.5996417959418181	2.439741750683014	1.662597234631791	0.6978837062818217	2.431395612071747	1.388139466778819	0.7473301278969338	2.345940261968779	1.181918869548265	0.6767510262552898	2.351705672106973	1.08993315659401	0.6584954922518064	2.404703804592903	1.002490207132196	0.654195170851793	2.390415124151517	1.055395439194283	0.6388512690187398	2.584658960494955	1.709695370342899	0.5538932371239434	2.677842045581341	1.682787485253223	0.4637684516254967	2.733855954680148	1.404728231704605	0.4537008089853347	2.665295130228892	1.197392361278662	0.3623458514100345	2.652201556782423	1.094443704921634	0.3720804820670987
91	3	2.598267279628625	1.202964788331489	0.5743277797218682	2.573908401682722	1.381015709530906	0.5596220755780732	2.557798989810352	1.524152166478385	0.551529728188396	2.562912560095771	1.742411335175441	0.5747110051688183	2.537738453111628	1.704699604832315	0.594576068105948	2.44341706291076	1.659858869237163	0.6936758811010182	2.429996493864576	1.385262054317617	0.7432025619352368	2.341388870060383	1.179419176944203	0.6749670803785304	2.346760099768057	1.086833196646702	0.6675195187015661	2.403465026678951	1.008321350587867	0.6492641834553554	2.389428668333118	1.052032011317451	0.6453480567312677	2.587784560424097	1.707784572659282	0.5488174247731313	2.68137885552551	1.681903798436786	0.4588192346230995	2.734641507559639	1.402202672897329	0.4508344701558203	2.668629096553313	1.194415752703633	0.3580976245754969	2.654518977734774	1.093305499962546	0.3733263417558534
92	3.033333000000001	2.601135749372057	1.200729876407425	0.5692704198208183	2.577640939610839	1.379221726300513	0.5549182290933816	2.561503275341917	1.52252591131488	0.5464458437382989	2.565779879856634	1.741123321791891	0.5696555600571235	2.540638290105205	1.703196060280627	0.5895149783515773	2.446887960504673	1.657091403967366	0.689175887035946	2.429440583477235	1.381972898014452	0.7379452485274776	2.338644922962854	1.175694752512904	0.6720637274747476	2.337464714269663	1.084026875464035	0.6804224904507906	2.394662148075003	1.014841070386731	0.6523337339533672	2.384679151702597	1.046494185361821	0.6496594994774855	2.590886444017903	1.706602042170752	0.5437395344954431	2.68480853275504	1.681715574950186	0.4537022483243283	2.737102231489131	1.400998364650213	0.4463200305484634	2.667761094236092	1.192607242761399	0.3532061415552333	2.641062358682429	1.092793138424958	0.3678099202105264
93	3.066667000000001	2.602985371053071	1.199016421064336	0.5640664639298294	2.580742375810558	1.37804143368507	0.5502757321211111	2.564729924661158	1.521535839203086	0.5413862761964391	2.568148292518555	1.740549447117689	0.5644619373479491	2.543042522413081	1.702422719939542	0.5843341255020175	2.449530334133646	1.654812019722152	0.6841534019765307	2.428952576884982	1.379002414289505	0.7317461932211431	2.338125758276135	1.171408886268906	0.6677369673396287	2.328591324287241	1.083549641991813	0.6908180601006595	2.377682705078502	1.018731140701851	0.6645126776715753	2.378138138419919	1.040293419225297	0.6492435803355845	2.593498014547194	1.706097209373841	0.5385624376015211	2.687715324205697	1.682229660310709	0.4483653194107687	2.744837347044539	1.402179437090644	0.4406222838450944	2.668459009542863	1.197198739296642	0.3451740294692106	2.637514229415194	1.097654490287352	0.3571398778778125
94	3.100000000000001	2.603178478062754	1.198013569278735	0.5587098960806544	2.582546137224828	1.377499180239008	0.5456238159944479	2.56688526446632	1.521124662446495	0.5363152913525918	2.569632712380001	1.740445487730335	0.5590737743695207	2.544532278670126	1.70222393899526	0.5789691408805446	2.450803112242844	1.653408785186056	0.6784916086888938	2.428132529044817	1.377264309320624	0.725570971760406	2.339735558509472	1.167617186203601	0.6637360170928143	2.320251842604606	1.081565234798697	0.6893998601606456	2.365409977110826	1.01589503789236	0.6585101260673959	2.369469262824913	1.034930317967665	0.6451228054277254	2.595191707250821	1.705998125212631	0.5332458160718193	2.689578914139361	1.682935977425696	0.442821309887287	2.758085592834437	1.404960649048916	0.4363574402653	2.665182321577141	1.208841254473047	0.3381067344406268	2.632389202113665	1.109683564986992	0.3479496384031288
95	3.133333	2.601234394489903	1.197853545892864	0.5532242501285428	2.582414576541724	1.377569061735831	0.5408915994445382	2.567287423483292	1.521186384216622	0.5311672329877895	2.569730923712739	1.740520532150944	0.5534903337633323	2.544580957630584	1.702350641046	0.5733979874103659	2.450176676819536	1.653067958649607	0.672174850852116	2.426519877842807	1.377360394038199	0.7198940531247097	2.342169274719307	1.165337310032643	0.6617114484831679	2.312271192510309	1.077472948652396	0.679231035220407	2.350462806771125	1.006233038101692	0.6430969335287152	2.362042594933587	1.032066959836163	0.6427147519121167	2.595428749456907	1.706029724510782	0.5277919634431161	2.689856661300767	1.683525736250064	0.4371796025394445	2.767093418192756	1.408384591035631	0.4319570415618216	2.662964754240063	1.219002365235061	0.331385407242393	2.622469975358161	1.123509117742011	0.3404312209613285
96	3.166667	2.596980286298971	1.198307309958071	0.5477262321156435	2.57997526424776	1.378065327710215	0.5360954813971788	2.56542706257034	1.521567373203141	0.5259116812127413	2.568037523258358	1.740702181585774	0.5477741432533821	2.542746083889039	1.702701223676036	0.5676592486157688	2.447132768061099	1.653720759409483	0.6651918963930483	2.423105682693973	1.379035893732463	0.7140192610512184	2.342643547314758	1.165209306295797	0.6597362259988792	2.307270659127499	1.07601431346857	0.6713582936379892	2.342338376049605	0.9976572556210247	0.6519359083291391	2.359878041459485	1.032002499914607	0.6416494353740347	2.593801584159452	1.706116625949103	0.5222596580841973	2.6883145707361	1.683606797570185	0.4316487954532461	2.768166120157734	1.410958267568516	0.4249568230956858	2.660430551385527	1.226987285552965	0.3219129331030146	2.612506110668241	1.13443426692268	0.3317069973556314
97	3.2	2.590506515233413	1.198496511813515	0.5424015800453841	2.575119917853084	1.378190837430395	0.5313521765132041	2.561048533707182	1.521507713825563	0.52061938350656	2.564253431264223	1.740356698289762	0.5420346760540704	2.538717071217636	1.702598332516605	0.5618524228826332	2.441311865948748	1.65439344477243	0.6575810805650362	2.417601069246274	1.380646878208478	0.7073101440510756	2.340759402526021	1.165516944697045	0.6557992387325017	2.304534550867823	1.076339088000709	0.667335689490311	2.33444187504113	0.9952006623770513	0.6438818635462806	2.35951545102651	1.034026014680633	0.6392085671477544	2.590031566172361	1.70562316885078	0.5167561677511935	2.68480661293706	1.682271612543201	0.4264588558472136	2.762403414736355	1.409334621447567	0.4173802640313949	2.65413954168847	1.226540358680289	0.3118822022056439	2.60559795121463	1.134801904373109	0.3232847932030378
98	3.233333	2.582124920535609	1.197775023290109	0.5373970551023561	2.567919540678208	1.37736327812996	0.5267912693190138	2.554061348467082	1.520461349804391	0.515406750922772	2.557996727534146	1.739057669531978	0.5363648273279785	2.532173383918136	1.701542009715442	0.5560702235294092	2.432414940405109	1.654141943463564	0.6493498483298182	2.40905749104055	1.380783077033038	0.6993724621665339	2.335899686257553	1.164454154826328	0.6491471801217527	2.300969170052793	1.076142290007159	0.6652615673958855	2.325622443765828	0.9948512430833563	0.6213518484906666	2.356379305108254	1.035068801457163	0.6325726545044708	2.583785304856521	1.70416020880471	0.5113831458481778	2.67906306061518	1.679391960561535	0.4217797502479925	2.754110653086873	1.405079469170356	0.4106060062155314	2.642843913906513	1.223562958748175	0.3035083502707551	2.596196761000469	1.131845528582524	0.317048789189398
99	3.266667	2.572160084602107	1.195877997413962	0.5328692901477995	2.558547791669006	1.375337401948039	0.5225463543043257	2.544582772257567	1.518210648190084	0.5103828289358053	2.549100032462513	1.736634605130231	0.530812036455886	2.523001474551215	1.699317433627463	0.5503572621187915	2.420379517434613	1.652466898538965	0.640408897248903	2.39753910533106	1.378979484201329	0.6900908511867117	2.327748756524972	1.161287834508366	0.6404890087001393	2.292809507776742	1.074728086595816	0.6625328722772451	2.309569778249125	0.9915693827978104	0.614024066498792	2.346920075392734	1.032199156823773	0.6202325083192418	2.57493542477208	1.701591433483069	0.5062132117517119	2.671033431600867	1.675637382990465	0.4177276542172452	2.746902512510225	1.401237735287066	0.4036216533268265	2.632591081132534	1.222796372883813	0.2956838964346232	2.585121444479857	1.132493631351325	0.3099826837821214
100	3.300000000000001	2.560758081808383	1.192683349728449	0.5290201022333271	2.547143360715245	1.371977933878435	0.5187971488801583	2.532786870886521	1.514636524217528	0.505686240140383	2.537484418124496	1.732954490876995	0.5254215539214121	2.511139512510813	1.695777219697163	0.5447394731924033	2.405134508254446	1.649322031928458	0.6305792317041521	2.382342512156722	1.375669631646857	0.679848325974947	2.314799688471735	1.157160153250636	0.6298719321422741	2.279058082049363	1.073400425849268	0.6578659839503668	2.300187188468118	0.9894508090051914	0.6107695801726409	2.332547426266673	1.026346728624781	0.6064187268385367	2.563466937713923	1.697807101935091	0.5013391486271614	2.660805775804038	1.671517427285986	0.4145019186586369	2.74111598875835	1.398795732560558	0.3972199487858643	2.619322972612893	1.226433152412885	0.2892539229751207	2.568041741375224	1.139236583949411	0.3010187125474828
101	3.333333	2.547967590278969	1.188163900082746	0.5260686059727694	2.533862298918371	1.367296066435181	0.5157500032364304	2.51888702451309	1.509780773324441	0.5014428847529041	2.523178517897682	1.728096634613433	0.5202094740621617	2.496593229764474	1.69098618552154	0.5391970603458287	2.38674084437532	1.64477210388374	0.6196267124590934	2.360602086371096	1.371348976999119	0.6683226275347846	2.293330694819069	1.153001935497058	0.6173524377591137	2.258913726689669	1.07078174249094	0.6489757695512058	2.294756389031777	0.9885411940616925	0.6106816125889611	2.313731787339482	1.019957837952404	0.59477220481134	2.549486929769974	1.692891093174683	0.4968434798979716	2.648571393767214	1.667046444643637	0.4123413918805331	2.736242356840082	1.397315073495586	0.3926041928107616	2.603322222044516	1.231734852252448	0.2859395252209458	2.549041276186641	1.147316697262655	0.290949010958037
102	3.366667	2.533860044362024	1.182474177474852	0.5242348110611675	2.518936699498842	1.361481207683511	0.5136094421310445	2.503143291492957	1.503783587993206	0.4977226131345877	2.506368979547621	1.722187124988161	0.5151440197677847	2.479487562567106	1.685060989478813	0.5336469208399037	2.365549941557408	1.638660497341387	0.6073201465009177	2.331411634231868	1.366229206583643	0.6543628306502978	2.262909527060776	1.148727474412977	0.6032531355522734	2.2310313037013	1.064898004243341	0.6327242493948113	2.281760440009881	0.9875713401174896	0.5960239379927265	2.288438374280765	1.015126357179623	0.5861890242361504	2.53325572565485	1.686983831251673	0.4927719976413393	2.634639915965601	1.661913226185007	0.4114667497623016	2.729982930322965	1.396412604761305	0.3909030748627015	2.592459657602275	1.235502798738478	0.2854281529755319	2.536235725788498	1.152940810702694	0.2848621679965275
103	3.4	2.518420621093856	1.175189590660222	0.5236876453204227	2.502475780804558	1.354098491275774	0.5125177887078123	2.485693425513799	1.496124788859245	0.4945601519356893	2.487158195347472	1.714664205029924	0.5101274957819431	2.459896575009465	1.67745206673142	0.5279502386023894	2.341907625295172	1.63011176675508	0.5934137524064329	2.296899356378442	1.359187050364432	0.6364589264628109	2.226117566974303	1.142955201621534	0.5850868082174316	2.195597912568703	1.058046456198397	0.6112064435250312	2.249537039636788	0.9876428519802071	0.577527202342994	2.256931444766361	1.012984903847516	0.5734304892338956	2.514919641511599	1.67952248437302	0.4891039151243214	2.619137562744425	1.655086548085451	0.4119864558391014	2.719333704162141	1.39323484177392	0.3886313948567377	2.579889350657271	1.236429785459287	0.2839300196086335	2.522150357968524	1.156281689633926	0.2816456120002903
104	3.433333000000001	2.501595072469307	1.165818068568169	0.5245732629091067	2.48449944377038	1.344572753280158	0.5125520291328218	2.466589748554265	1.486066400434885	0.4919547789624416	2.465649008937627	1.704692357320791	0.5050285272243361	2.437931707442355	1.667369441409101	0.5219586022824136	2.316148472054309	1.618401509347209	0.577742735678916	2.257975617432038	1.349218530268944	0.6132164207743916	2.18333505019484	1.13482749962793	0.5593985597576199	2.156796685549521	1.050114676902835	0.5851262936810132	2.201788452945042	0.9885404960251015	0.5566789547146822	2.222439850371106	1.014901791758593	0.5518711456385609	2.494571431406776	1.669653195949545	0.4857609757871573	2.602112127623192	1.645587900975775	0.4138777901575795	2.703397087580842	1.383603130751936	0.383977499995737	2.559487421017876	1.226562815382099	0.2788348507184799	2.490872778319037	1.154643683114096	0.2781831027464818
105	3.466667000000001	2.483474287503847	1.155376192465502	0.5270133092577225	2.465138961885021	1.333822514035189	0.5137387715755188	2.446052339523471	1.474401925419288	0.4899604829125508	2.442172134242227	1.692954314644828	0.4998133167521641	2.413968300158085	1.655531104397959	0.5156647064426224	2.288816591414597	1.604213315559088	0.5604999059546297	2.216009618328061	1.337090129206192	0.5838513667208058	2.138711450463273	1.124439161131553	0.5244500471578301	2.117243709604203	1.042372428409219	0.5509254910956617	2.152656418632064	0.9909110204327459	0.5111890905266483	2.187977622637901	1.01931474824408	0.5186933618376227	2.472477605633843	1.658061621573782	0.4827030020346222	2.583642267705107	1.634230458588608	0.4170334155212781	2.68578145583262	1.371246633680504	0.3805947784887286	2.540874291429563	1.215627291422323	0.2716551104466324	2.462265831828509	1.153688143199482	0.2769211185167711
106	3.5	2.464561799899692	1.14599745037342	0.5309674199998143	2.444858007144238	1.323930311476196	0.5159529532087216	2.424649569410446	1.463222095430369	0.4886133016636903	2.417503826156261	1.68153566073837	0.4945170008309454	2.38884574214343	1.64404182922788	0.5091822690595941	2.260856927759178	1.590426387826202	0.5424512231520281	2.172087386162341	1.326824137780694	0.5506245665247661	2.092245708491522	1.117016658369521	0.483182669169311	2.081191771090777	1.040572605331578	0.5160963442572828	2.124436334069593	0.9970212897159884	0.4807472664324424	2.145623696679591	1.02044493116947	0.4771631400774542	2.449287227063959	1.646823529987938	0.4798839097543789	2.564149053588393	1.623118962680613	0.4211767872538129	2.666650845645909	1.36112257033121	0.3797412874978633	2.532367017632523	1.208595545695965	0.2654385990663774	2.450705401232401	1.155715381009674	0.2728089324660659
107	3.533333000000001	2.445778353040341	1.139256967001515	0.536110144505091	2.424527339689377	1.316538143287499	0.51888329038389	2.40332670075494	1.454356083868355	0.4878757398480614	2.392863688063502	1.672393696376911	0.4892292889916114	2.363831474970327	1.634849527662468	0.5027123781790587	2.233595575946809	1.579685307123091	0.5248130189767372	2.128475493884192	1.321476562643745	0.5166893584115544	2.046400746594299	1.115757503474501	0.4393239700649775	2.043807747756629	1.041682068831532	0.4724009922940723	2.089589068672876	0.9999059402983568	0.4380790649457608	2.095374210460926	1.02003497773714	0.4323080999116165	2.426073545017825	1.637869902343529	0.4772457126345699	2.544473088557501	1.613878617955582	0.4258360896250839	2.641217958909896	1.352395276590454	0.376102580462047	2.504322247705763	1.199682756218528	0.2605411729145536	2.421382542732228	1.153065132059242	0.2663097322187522
108	3.566667000000001	2.428031726279553	1.135012717930779	0.5418201082850524	2.405218041372428	1.311644246373431	0.5220202393314957	2.383390196132754	1.448264864770487	0.487615798882712	2.369821083770254	1.666079653323427	0.4841223478907793	2.340489884799399	1.62845099663747	0.4965275295774755	2.208471823013944	1.573473857598714	0.5088380097753994	2.089714143974667	1.321753786698467	0.4843186737360265	2.007451488991542	1.122788407038726	0.3920995432945239	2.006666213488732	1.048258112878228	0.4140319669078393	2.049188039914992	1.004242135157405	0.3659424566013588	2.050921901168339	1.028069182367002	0.3784297490656419	2.404305903156664	1.631776480356041	0.4747706522742149	2.52593263439443	1.607639928206355	0.4304549295545612	2.616369312399429	1.34583333312412	0.3731428192513334	2.474893819732043	1.19521724894587	0.2576552224879456	2.383814992057744	1.154715582491754	0.2531004547172414
109	3.6	2.411631817027705	1.132738904081068	0.5472769245327516	2.387557879288437	1.308850976730566	0.5247821525320627	2.365639071197357	1.444882006194043	0.4875796758998369	2.349528702859922	1.662510381230515	0.4794745035173673	2.319969084020216	1.624804224102057	0.4909819266466873	2.186554680458654	1.571685594134599	0.4956649921566018	2.058703705971946	1.325866248209981	0.4560121317311737	1.978836103750406	1.138522386087265	0.3422341347549188	1.976599869750108	1.06917058458075	0.3533919420276596	2.017987822842489	1.032867886696717	0.2891660009814671	2.01660916631132	1.05353929010027	0.3064999693251286	2.385027732986061	1.628416152724221	0.4725044557467266	2.509322172292535	1.604630966763527	0.4344714981977695	2.594883200871813	1.341380326023071	0.3720760092955661	2.453560159669476	1.196944766614841	0.2516366591807703	2.362447381285205	1.157816433930097	0.2352059069004754
110	3.633333	2.397069353197243	1.13235420697973	0.551894826699823	2.372130700779066	1.308143224026555	0.5268929682159337	2.35053212026942	1.443974979811267	0.4876013657383841	2.332690576800038	1.661482170533979	0.4757953765606292	2.302970837696913	1.623694536104937	0.4866159496867938	2.168580307452538	1.572637620754905	0.4863848086134093	2.035963729191847	1.329963458307376	0.4358274976715923	1.962412586319627	1.158995228821824	0.2966052879675639	1.959958483060655	1.099381606378482	0.2959976720065361	2.004602830260759	1.082042814408422	0.2211424474168329	1.996403770575762	1.094078841614734	0.2336694164758807	2.368888214365308	1.627567299267929	0.4707139023908415	2.495079615407358	1.60426180100392	0.4377522287623594	2.57795194782865	1.339707236579129	0.3766642190116108	2.430878084864248	1.205205500034244	0.2480587810682557	2.340996156344343	1.168289748884519	0.2201469294320002
111	3.666667	2.384986470265002	1.133908313074495	0.5552939583016071	2.359670996383016	1.309638177606741	0.5281989767421456	2.338705042415298	1.445460472580897	0.4875169395256271	2.320268174885655	1.663057962184548	0.4735267925201401	2.290363085283813	1.625198174744959	0.4838654574752808	2.155447348271555	1.574809350624075	0.4816213614889224	2.022149014974414	1.332334923706225	0.4259836031695926	1.951585129892944	1.185823403646832	0.2612636095605747	1.956023853590567	1.135585410363928	0.2439883093440623	1.986550912416561	1.138969867250605	0.1670642964933312	1.981327536108605	1.139775309524556	0.1804332169456219	2.356811386156718	1.629214253693191	0.4696576365762445	2.48416738981512	1.605911858103286	0.4403750680499041	2.572728370472654	1.342498406251009	0.3939957295080337	2.409090784213472	1.226035560509613	0.2605012156132416	2.315493485769719	1.193367722006957	0.2247062248314201
112	3.700000000000001	2.375869211977414	1.137009370210759	0.5572909206385441	2.350727221427334	1.312965266765522	0.5286159624724474	2.330626096228575	1.448968831985203	0.4872528423568702	2.312957877179261	1.666910300689197	0.472885022463578	2.282749166898276	1.629075406944111	0.4829309133213505	2.147631332875571	1.578122741680516	0.4813418534995326	2.019204456791779	1.333711015803621	0.4256263141172647	1.945638795439102	1.219621194915394	0.2385583568697532	1.963431131362087	1.176943543330454	0.2003834178132238	1.978437807680063	1.196684235101218	0.1370161495973926	1.973361205526925	1.189971982617891	0.1482000345227691	2.349477916682812	1.632926550522676	0.4694804432672359	2.477415422596873	1.608774146211132	0.4424120597210047	2.579428161154859	1.348039101663779	0.4202433075294368	2.413061423839315	1.248687919432906	0.284216037543902	2.321066711837558	1.225853884002641	0.246944310181195
113	3.733333	2.369698854385611	1.140911485218355	0.5579576727881357	2.345232715014836	1.317378089229729	0.528156206126993	2.326076098673625	1.453746640949805	0.4868125054930854	2.310349577786209	1.672330170822224	0.4738845414384072	2.279759280747319	1.634634104873145	0.483786014377893	2.144557244158182	1.58303159541865	0.4849842389019576	2.02327744542474	1.335475710969972	0.4314924352486811	1.944223921324532	1.254032621702496	0.2286658508094347	1.960251078417208	1.220941242295875	0.1732856012715483	1.977863188436463	1.244521613527941	0.1198563586146654	1.968530312708495	1.23739834125228	0.1320214888129057	2.346528999390163	1.637965503737777	0.4702382601818626	2.474588393925559	1.612282960941238	0.4439598357518377	2.580351875721521	1.350988186581568	0.4339760850192154	2.412866184633495	1.279338609216012	0.2928253608411029	2.319308524699588	1.26266530379854	0.2556509356526249
114	3.766667	2.366577170267218	1.144872220056342	0.5576973290531938	2.343050364217373	1.322046269780401	0.5270336648397206	2.324718533701767	1.458994803826621	0.4864459116254037	2.31164486366212	1.678499557451679	0.4764694488585554	2.280683395630918	1.641016207602881	0.4863247846928798	2.145382980346436	1.589549943556282	0.4917417910637454	2.030745635366982	1.338258911434038	0.4425702477498691	1.946423289874154	1.287322548063662	0.2305816314261924	1.938337709932164	1.272126888364681	0.1637558619506098	1.974695020876786	1.279225557543623	0.1149870641021089	1.965074972726791	1.277567781670441	0.1314519130114929	2.347269454328951	1.643570162732407	0.4720155573322978	2.47509049817939	1.61571067612982	0.4452661777003891	2.566785882200936	1.348627544754682	0.4314799959574867	2.387417515521257	1.309135461952444	0.290874844553108	2.296081130269414	1.298603502604531	0.2491661403841011
115	3.800000000000001	2.367060252017922	1.147378035880652	0.5571208319060009	2.344310043292609	1.325098373340316	0.5256179234499313	2.326464953756721	1.462827334178522	0.4866304425787096	2.316120190303404	1.683194986216506	0.4805903701762534	2.284886231178422	1.645908474604348	0.490436553239872	2.14946216166556	1.595608228809513	0.5006826723268211	2.04256638792325	1.33995752981816	0.4580021601036924	1.954304917107575	1.317130789078599	0.2417072531691532	1.916756703334323	1.319672816563861	0.1715026521851525	1.961030372980652	1.312811555894342	0.1445059069911073	1.968379710424493	1.316499304197242	0.1443088005718726	2.351121773269634	1.647730297798497	0.4749710181906224	2.478530806736745	1.617930736611077	0.4468821626172721	2.546182244736571	1.343153367155244	0.4106660905018366	2.337236902639316	1.320183595705589	0.2835655271261562	2.237508513988312	1.315594343799664	0.2386316074657432
116	3.833333	2.371618536807918	1.146801647796234	0.5569212410641791	2.349133657105826	1.324549741619914	0.5244137604085779	2.331365527470542	1.46313748231534	0.4879385097058782	2.323307087679437	1.683904345013003	0.4862111865388692	2.29191263635126	1.646726186556732	0.4959967347315524	2.156420338548902	1.598077570398007	0.510729519366925	2.058824788077243	1.337976884214126	0.4755056804997487	1.968406532802077	1.33939202192444	0.258332788165875	1.916126098042045	1.350021239523793	0.1904764828226914	1.964132996215309	1.344977079774062	0.1574697525740064	1.981086537219745	1.353395840007721	0.1630588928236689	2.357768688873149	1.648152188740805	0.4793173781683408	2.484864127073563	1.617780578547209	0.4496613052510216	2.537134951072765	1.339334471325037	0.4034937019305795	2.33108136771279	1.333388131259765	0.2800680477659205	2.234280710851499	1.338116016280941	0.2410609964122935
117	3.866667	2.380217703874855	1.141782609375064	0.5576010715471855	2.357384947505239	1.319031836771435	0.5238379615963648	2.33931040139803	1.458552862661797	0.4906961806308057	2.333027760105316	1.679391375948821	0.4931841809822082	2.301502748018822	1.64224086586374	0.5027991423244013	2.166060981234448	1.594718537353996	0.520946013892328	2.079797739880351	1.330176379560926	0.4940581933221865	1.987065423415927	1.350594129286847	0.2786892817465011	1.928606031297979	1.369288434398484	0.2181912677927795	1.983085779686035	1.372503403831147	0.1771031998570825	1.998040567568383	1.383808504112962	0.185098489592422	2.367094911059253	1.643549408259954	0.4851012453284019	2.494121550589861	1.614504485926923	0.4539695053935957	2.541890718644423	1.334904004775559	0.4089115308311851	2.339990250076806	1.34717765156612	0.2868716832984556	2.242152418205277	1.360208173438155	0.2579043277399474
118	3.9	2.392255570288135	1.13153544638267	0.5593582322990654	2.368577488635029	1.30797600818122	0.5241454973150749	2.349912216400541	1.448642099354198	0.4949406147536975	2.345047463846035	1.669628823376458	0.5012420457768609	2.313335097376301	1.632453483646967	0.5105616948314369	2.178103534816563	1.584646502668709	0.5307901412457048	2.106003583387384	1.31536829651314	0.5131655293629639	2.010821995753164	1.353839778067644	0.3013829525527777	1.945916685469258	1.38418262665451	0.2514856678651756	2.003453789893641	1.388691113920373	0.2032720200286039	2.019684513839763	1.401193465074201	0.2082733024928236	2.378862857539707	1.633729421392121	0.4921721378938637	2.506109327391565	1.608166818381017	0.4597479275373332	2.558501926459126	1.329973249563337	0.4183286571576806	2.348357193914378	1.356000731547202	0.3038680215372533	2.244429933058426	1.373358903494439	0.2825114486746659
119	3.933333000000001	2.406262857126089	1.115997632070322	0.562029641907362	2.38168888876525	1.291594171226579	0.5254525921939903	2.362420045029755	1.433457557568921	0.500420409006206	2.358754208243353	1.654640206195224	0.5100058496821578	2.326792031188798	1.617448622980525	0.5189157134367673	2.19198026393555	1.567893560793395	0.5400214994590302	2.132007464827697	1.294470890132557	0.529713539272055	2.03460350497275	1.350277024761235	0.3222735703592406	1.966192279256663	1.388035494350409	0.2756479613306569	2.024736516472937	1.389435138886717	0.2171957871298462	2.044535097817364	1.405883813511633	0.2280013268743731	2.3924119228935	1.618656376769052	0.5002007922347862	2.520028617096164	1.597924345154462	0.4667612215143252	2.581259349803937	1.322867747825086	0.4315402434188924	2.372241972688016	1.352494474187336	0.3209221528257343	2.272558583366308	1.374002907557484	0.2993184861243206
120	3.966667000000001	2.420429342393748	1.096511985163786	0.5652287781376414	2.395487889153467	1.271468174492727	0.5278302826804342	2.375944313297805	1.414013093320859	0.506751679089575	2.373131647112924	1.63483501412675	0.5190161669407096	2.340988256262964	1.597673219499632	0.5274506392826962	2.206820669686217	1.54604812989769	0.5485611391539537	2.152132291485627	1.27071407961548	0.540303431037075	2.052864162318656	1.339405325494296	0.337496225697423	1.9856810410183	1.382356227197658	0.2908395051345686	2.03981630814476	1.382495952476671	0.2271313108696962	2.063422961955641	1.403002113249795	0.2427952411924054	2.406673089717573	1.598904179414115	0.5087287925693577	2.534370418556252	1.581805023793554	0.474574617021351	2.596458707160841	1.307033655637008	0.4380207873429969	2.386472663568272	1.332257340235476	0.3310445949562074	2.287659648055228	1.362446119682642	0.3067919141033872
121	4	2.433830877037462	1.075919380615647	0.5686843768714376	2.409292396688952	1.25054493698557	0.5311554451179369	2.389969028118724	1.393265507058418	0.5134843434107489	2.387757663800011	1.61330622437893	0.5277906948462413	2.355484676856628	1.576221769973147	0.5357124045833962	2.222016731350074	1.522835578732078	0.5560488296059374	2.167369715221634	1.2481112790234	0.5453549472665791	2.066264245659565	1.325054889760708	0.3470394617109336	2.00367601916413	1.3752629479004	0.3016553366530403	2.050195313073212	1.378405985813502	0.2402419127666551	2.076924849487077	1.397760382169344	0.2544240465537083	2.421197460494749	1.577522462494839	0.5172749758691626	2.548630381847395	1.561737625866961	0.4827595799873768	2.604785244828054	1.286131074564206	0.4345001676746563	2.390065866305644	1.303555022328141	0.3397545249985982	2.300660598718712	1.348314610102497	0.3093546928858366
122	4.033333000000001	2.446183716669934	1.056218434838609	0.5722333308371271	2.422704445439013	1.230774388372268	0.5352148445521177	2.404043707094503	1.373407690425236	0.5203458008643066	2.402250957082752	1.592622026767933	0.5358965784908273	2.369843893008574	1.555681285196429	0.5432907299855307	2.236931115568036	1.501320303286873	0.5620202963448545	2.18031450682092	1.228895610905302	0.5459527073060124	2.077803993149111	1.31272311091103	0.35193431385935	2.020025590473654	1.370838976828001	0.3084575339552141	2.058326193692324	1.378671110718609	0.2487153120762438	2.08893324287285	1.389932759147254	0.2621130211793793	2.435624826745528	1.556946843158864	0.5254358911737511	2.562789898151511	1.541361045699255	0.4911889644050921	2.611497158031232	1.265267423260839	0.4328113855195684	2.383017885613739	1.273728997589135	0.3528954823287125	2.312365500699751	1.326387849120148	0.3063793403592313
123	4.066667000000001	2.457428026531063	1.038624306108492	0.5756891260024904	2.435390837923785	1.213433186773786	0.5397082506842971	2.417661815530042	1.356009547245167	0.5271325282832723	2.415902177711317	1.574736701615866	0.5430318002085865	2.383368108532013	1.537902333972564	0.5498940167437828	2.250766853329452	1.483025871596941	0.5661828101219968	2.192675570811161	1.212884281806202	0.5420031993418231	2.091534370379015	1.302811327193462	0.3507525503926499	2.035709610720042	1.365131136400725	0.3107826857801793	2.074461811465388	1.376737786042552	0.2500177114938406	2.104450067372859	1.380629109514425	0.2635301615152763	2.449333062906907	1.539115715299776	0.5329217855647752	2.57666263452119	1.524071872646729	0.4998964562755859	2.626763178694084	1.24936783325562	0.4451184393396521	2.402559313328034	1.260704178853815	0.360132087153537	2.326650322695536	1.302363615989828	0.3052257658415393
124	4.1	2.467354763605511	1.024247408052752	0.5788180811994833	2.446915308077686	1.199704989772352	0.5442065459455359	2.430225296147984	1.34246157605965	0.533458722771175	2.428074628641202	1.561253982412563	0.549001753194991	2.395436728134373	1.524396425662215	0.5553360558091276	2.262923775823287	1.468564678669628	0.5685181483187615	2.205351033053174	1.198935132516831	0.5350407498731791	2.107799364395431	1.295475940734512	0.345307122902967	2.052002748584374	1.358387978654313	0.3079112102135882	2.097155794011444	1.371918287994195	0.244447100252662	2.123440779621619	1.372522637577834	0.259579303309966	2.46171130593996	1.525646577176337	0.5394720725583771	2.58970885124945	1.511204503313074	0.5084852060669409	2.647715475843628	1.235851722678438	0.4668995030824263	2.443173486299551	1.252669673219349	0.362848894614154	2.363359999432423	1.287551805855258	0.3101487549919345
125	4.133333	2.47556999324956	1.015327498961192	0.5813656562704578	2.456788820884312	1.19172955023139	0.5482057137844907	2.441173655598519	1.334917054131086	0.5387878129245804	2.438522866181441	1.55422590112633	0.5536689634422183	2.405788344449868	1.517275926068977	0.5594984445473479	2.273138654139469	1.460492498481246	0.569355166316175	2.216692732239365	1.19043984981858	0.5286009846885175	2.122224857837245	1.292354511340314	0.3394565000674959	2.066171166108752	1.355863589476152	0.3017727543955767	2.111555280005604	1.370788556535261	0.2352651721778999	2.138738310003643	1.368597656361489	0.2534439547858739	2.472420682908911	1.518556264172658	0.5448213257046324	2.601333284503097	1.504506757452475	0.5161237597174436	2.659935861460798	1.227655124553412	0.4795913032832216	2.457175743395847	1.24520292048269	0.3635109811708876	2.379239893015822	1.289308725854191	0.3170871075826019
126	4.166667	2.481999074142274	1.01339531885941	0.5831904576709784	2.464843430575511	1.190834419877215	0.551325424568976	2.450302339873939	1.334607529141233	0.5427476944123694	2.447388619117595	1.554662431341336	0.5570433172189153	2.414519975533895	1.517638157427043	0.5624010460023942	2.281495890743067	1.46041077139725	0.5690992918307796	2.225731817944314	1.189739864471026	0.5240021328226541	2.133403434723069	1.294292465826305	0.3341590827461082	2.076520449024957	1.358546021036084	0.2956485875778018	2.11612884766846	1.376026212324324	0.2283175559557298	2.147367929318637	1.37204585521879	0.2470258165784995	2.481507947427759	1.518833921799836	0.5488580780704574	2.611341481057555	1.504945053558255	0.5222107545512376	2.66645734846934	1.227346846370797	0.4789156926594965	2.454255689157746	1.246933748824952	0.3641026155863582	2.374410742904486	1.298432904855388	0.322495976801956
127	4.200000000000001	2.486878557059061	1.018839346930105	0.5843194770386608	2.471208662392278	1.197196938277365	0.5534250497907911	2.457696297267324	1.341560969320218	0.5452495935572752	2.454906513045484	1.562334207350616	0.5593032734243168	2.421837443488566	1.525288128705096	0.5642130277747552	2.28821665819672	1.468225004778985	0.5680866873424321	2.232153810235993	1.19687818588046	0.5217356451693891	2.142517502373441	1.301988326623974	0.3299936104926495	2.085457830505481	1.367756234086996	0.2915959883971027	2.119026209942672	1.382272745708269	0.2319732749738721	2.153502727493178	1.382634149266187	0.2416107169382992	2.489168487764156	1.526296249322616	0.5516790241883098	2.619806101349886	1.512340023845063	0.5266925875688943	2.677180776388147	1.234987595872819	0.4757399485151627	2.462087534251242	1.257191414894456	0.3682982520639155	2.376009069175538	1.30140225862134	0.3254679960697625
128	4.233333	2.490469782852985	1.031185416947746	0.5848907259336739	2.476029401910182	1.21025948405344	0.5545473140714638	2.463419194370127	1.355162287304443	0.5463877916961004	2.461109015982939	1.576567524260277	0.5607014508519078	2.427778647006408	1.539525568812234	0.5651628289509375	2.293369984201253	1.483098867340751	0.566469735529741	2.238378610515553	1.210586985822767	0.5220581030449408	2.151615709423399	1.313978946143517	0.3273729948953162	2.094197326016471	1.379157413409711	0.2885477382400521	2.127965655250284	1.383437785967304	0.2305050127873997	2.162653222113293	1.39739601906306	0.2381325978288314	2.495444575176258	1.540311679640301	0.5534970800334761	2.626754048699859	1.52590455802542	0.5298808866671486	2.689959695909672	1.248038344437441	0.4793961107936052	2.477761982428084	1.270857005278433	0.3758553918522416	2.391110088127128	1.303496666354006	0.3272065618166406
129	4.266667	2.492863708526586	1.048721662671706	0.5850433715578798	2.479357844072742	1.22832310332299	0.5548647816235851	2.467474802749048	1.37368085448767	0.5464431888179434	2.465825000538089	1.595624637091551	0.5614497087989695	2.432223287266145	1.558578333449292	0.5654558022648407	2.296914444623825	1.503184997698652	0.5643782138091751	2.243785253026306	1.229149946610421	0.5237643188514464	2.159782688673805	1.32908549041712	0.3253348593488607	2.10022906086703	1.391015392958244	0.2861421226527773	2.131144456746753	1.380270767174498	0.2258986099622642	2.171703491846458	1.413806712860321	0.2363237134894042	2.500197988503891	1.559185934673229	0.554537018429372	2.632089877780883	1.544273212358793	0.5322064138177072	2.69836319825426	1.266041315824388	0.4853739757203874	2.483082367481198	1.295494894996094	0.386625985025307	2.395695357320218	1.309273249513422	0.3272399446679313
130	4.300000000000001	2.494042961367099	1.068410096441079	0.5849112962980419	2.481285313514049	1.248425782553586	0.5546276822815326	2.470021266967253	1.394166883584481	0.5458361198493825	2.469152907537937	1.616562144590846	0.5617790642996212	2.435283868005662	1.579508416556235	0.5653437919059787	2.299077077921347	1.525303882697886	0.5621611247280426	2.246536988237849	1.249911627992054	0.5253536468832217	2.168614856216987	1.345631267524318	0.3219380257901495	2.102254849939976	1.403420738569365	0.2858367883247087	2.134493436728186	1.378607308014352	0.2235917591510168	2.179301679090979	1.430276941468401	0.2338084294443231	2.503534631397458	1.579974099070635	0.5550550569042296	2.635988329089522	1.564941817749126	0.5340851559984112	2.70350887613361	1.286767981709896	0.4942452008373439	2.489954568894533	1.314991833122807	0.4030069902159441	2.414665317458998	1.308980377971365	0.3332511557621934
131	4.333333	2.494033510060151	1.087208784865419	0.5845933641650765	2.481906081549304	1.2675938472819	0.5540575284685695	2.47119432303625	1.413661443440906	0.5448817010908646	2.471418155715384	1.636432030276678	0.5618531381943361	2.437244646027607	1.599471691196509	0.5650210479360247	2.300219759283212	1.54647949381412	0.5601186139268364	2.248206095171992	1.269922439623516	0.5272040338533308	2.177407370498684	1.361180028093467	0.3186980719954808	2.102724024780451	1.413934244363232	0.286274897492009	2.14403264547573	1.390245503058187	0.2199696435066198	2.183697454048808	1.444549713217281	0.229510834179032	2.505731848718869	1.59962115261623	0.5552309529666267	2.638751769050868	1.584870357390336	0.5356501075637677	2.703723635378526	1.306257652719262	0.5010205681357691	2.477911300453119	1.323688430411823	0.4147309453680897	2.410883383179829	1.320031624886497	0.3383621812503932
132	4.366667	2.493094615172521	1.10231929189411	0.5841690200585186	2.481448920706527	1.283000761693399	0.5533391756129368	2.471198951978879	1.429312665475836	0.5438529320921803	2.472871912294147	1.652309497356807	0.5618467210970403	2.43835642942348	1.615574347159223	0.5646990675022867	2.300642891524287	1.563866239868777	0.5585636893152273	2.251093236047815	1.286063277255388	0.5298060409710031	2.184188812675034	1.372697072928275	0.3175377526257167	2.104727934897008	1.421389078914269	0.2854194404875832	2.151117013755877	1.407528515541295	0.2171035920664505	2.187217849072711	1.455507741129277	0.2274239909181964	2.507012694818922	1.615187946425098	0.5552380916912109	2.640486108195175	1.600762656353208	0.5367747611253122	2.710178469399964	1.322449171319166	0.5107197505919367	2.488040868807694	1.32841952675994	0.4220197684136794	2.420220241776858	1.3459485306265	0.3501575402079954
133	4.4	2.49152116331867	1.111841157820085	0.5837336987831623	2.480162781514519	1.292664759685221	0.5526786718129751	2.470237141020879	1.439067074187955	0.5430698690873696	2.473466034901094	1.662035766144172	0.5619130767941263	2.438651735278563	1.6256055432497	0.5645700411541157	2.300439796767547	1.57546539227651	0.5576508572295402	2.254350686558647	1.296733058226301	0.5322079932090729	2.188544524836988	1.379211777427189	0.3176699485088796	2.107519109453641	1.424671620967228	0.2824945391856653	2.15367490503936	1.42409493786529	0.2109720973996026	2.189784078018289	1.460345251038026	0.2244096748138959	2.507352899226266	1.624601432994653	0.5552447716991324	2.640966430004291	1.610141401161501	0.5372906079587559	2.720386970585969	1.334165598865562	0.5174688310525344	2.495677364105666	1.332457054044574	0.4244039969692273	2.437403004926604	1.359897917613774	0.3567681720828652
134	4.433333000000001	2.489575850538939	1.114702563210096	0.5834248746017916	2.478373556963631	1.295276865251015	0.5522629849154436	2.468672826306537	1.441503367751594	0.5428531917767495	2.473181201178577	1.66403798500754	0.5621114977507528	2.438211585264124	1.62790540836872	0.5647328494957566	2.299752023901935	1.579735549053215	0.5574556773536933	2.256638957800928	1.30107884244203	0.5332633610519004	2.192057966231157	1.381123465613273	0.3178544179237979	2.112108657540071	1.424760212448354	0.2789149786664761	2.160705560803482	1.432457099652352	0.2088879885910107	2.195495809738146	1.459638054719777	0.220800943856838	2.506787986141331	1.62643427524237	0.5553532539066577	2.640075060284839	1.611504848053222	0.5370805333355683	2.731635325857592	1.340044589766358	0.5242313936878806	2.519819646038016	1.341775677848888	0.4171670745435926	2.461968681695595	1.370462148545677	0.3525369406980291
135	4.466667000000001	2.487260289042476	1.110621261462079	0.5832992799538461	2.476249935795558	1.290504964542984	0.5522141208689929	2.466796386085626	1.436263760877976	0.543385157914951	2.472063855334025	1.657965077743186	0.5624210566214723	2.437142996889465	1.622065992698768	0.5651942436692001	2.298741850934368	1.575647265446432	0.5579620140095475	2.255933426280908	1.298201765551677	0.5321158890197862	2.193382765779075	1.379124962630069	0.3175515840729327	2.114440478866663	1.421932880742677	0.2775804713323481	2.165183425145554	1.433965754621716	0.2075876876163879	2.198918058730836	1.455123200223411	0.2192298951096298	2.505406881316163	1.620398467292735	0.5555837786941618	2.637884509909613	1.604881090523518	0.5361214436664808	2.735711115398968	1.336840512819348	0.5263510327106371	2.555541753008487	1.341796424353235	0.4042625579753449	2.514059429386743	1.365739118048939	0.3401859416506738
136	4.5	2.484555774032827	1.10039670215024	0.5833062930074837	2.473933681240305	1.279384934408706	0.5525774654015422	2.464867992268256	1.424501381171969	0.5446800691679691	2.47044648648314	1.645192611590801	0.5628127309220945	2.435738481812209	1.609477913415323	0.5659133543849091	2.297678669884561	1.564048916124742	0.5590109463847114	2.250982320691223	1.288943169372049	0.5289787908951618	2.188777586871196	1.373842158463852	0.317316761690062	2.111126442363179	1.417655624244432	0.2776094200915959	2.159631298997882	1.431603049065051	0.2079108899577319	2.196523202739589	1.447047217352757	0.2205748104735573	2.503547746468165	1.607786359362395	0.5559377119048644	2.634901193549775	1.591986851396316	0.5346592548266137	2.721061326750513	1.32260557626871	0.5095492712878357	2.516380897373162	1.330603446216728	0.3983977688978296	2.453721241521032	1.354000550979057	0.3373126697111918
137	4.533333000000001	2.481775062252949	1.08534441481533	0.5833580273943698	2.471855135179348	1.263523286527062	0.5533165251074301	2.46343341840983	1.40796978039865	0.5466110349066315	2.469123069445906	1.627706152541557	0.5632978415581691	2.434651533358309	1.592150096667686	0.5668225076668518	2.297103354060303	1.546978307647779	0.5603279462409387	2.243790161573705	1.27509593540798	0.524231823123224	2.180886169898637	1.365194198026305	0.3166975725286376	2.106918612240225	1.412316485164218	0.2766271597735019	2.155559736961004	1.424378682386474	0.2072058926943237	2.194882875206689	1.437573967681269	0.224493909695018	2.502008899753683	1.590481562543713	0.5564586201916364	2.632253024866844	1.574755562906296	0.5332668352716866	2.69936330623202	1.303675646279666	0.4858210022394198	2.477474999108459	1.308014668108289	0.3966232812416217	2.427420176449752	1.345897297348914	0.3372699073054179
138	4.566667000000001	2.47930358768091	1.067717479615354	0.5833780452239614	2.470317388910441	1.245339764833672	0.554298605571754	2.46272518619964	1.389242615332681	0.5489006363057902	2.468600620388981	1.60821553211523	0.5639777142417033	2.434252859069646	1.572825249410154	0.5679078790945634	2.297192321575308	1.527733869085658	0.5616948545233685	2.237607805080208	1.259459578035237	0.5183491593979809	2.17449840654187	1.35523436664101	0.3150953810751881	2.1056349883772	1.405602943336876	0.2733434988354402	2.156858350114548	1.416035428163313	0.2004585788441387	2.195505302907312	1.427807783444736	0.2271196002512214	2.501301535649684	1.571101390163408	0.5572390478791268	2.630769977573735	1.555399282140662	0.5326243176306856	2.681858405669461	1.283618405385474	0.466904498260227	2.456751302651365	1.29459066577617	0.3954723452824453	2.409785980961179	1.332939133457446	0.3337393953545245
139	4.6	2.477267041118984	1.050522672401849	0.5832989710856478	2.469215008116874	1.227956708736789	0.5553767262444121	2.462410043234704	1.371563878375575	0.5512502586027724	2.468565370369274	1.590106674211485	0.5649215608041529	2.434217219660482	1.554852757240966	0.5691474419158753	2.297478913922741	1.50978819139415	0.5630355476401224	2.233680504641752	1.244667420051896	0.5115956902876173	2.170775351279887	1.348656915245882	0.3130160023621213	2.105429349375888	1.397602021709228	0.2676288517657155	2.160295446319139	1.414497608377006	0.1982958054516376	2.196188041466937	1.419943468033462	0.2285618707366105	2.501139066985786	1.553011178802795	0.558321970762842	2.630292826757171	1.537058493419897	0.5331054621639917	2.673642527206815	1.265773784871207	0.4559826824275702	2.444835241106074	1.28622183301074	0.3917560338512556	2.394371605945897	1.322984380686935	0.3268951980513957
140	4.633333	2.475650822494288	1.036855926932688	0.5830844598812569	2.46832966265635	1.214471689925433	0.5564119017214739	2.462076401041028	1.358065810116721	0.5533864651839526	2.468474200106539	1.576571951423229	0.5660973754636195	2.434054666065859	1.541351673223664	0.5704583203127859	2.297436224963858	1.495908170208889	0.5642991092531283	2.231784201987919	1.232402214597398	0.5053492983525605	2.168821539505491	1.344309636080493	0.3108126050423107	2.107006307739921	1.388074423534137	0.2597677485884673	2.165273484016953	1.416596868735992	0.2027072110135135	2.196568063074821	1.412653561618986	0.2290048868675845	2.501008726050116	1.539454512453559	0.5596527319464191	2.630269309257872	1.523079524034527	0.5346510487843468	2.677611736957901	1.251965007764016	0.4564365454167058	2.455912695303695	1.273478095241746	0.3885243705071292	2.410641085533197	1.311903901180409	0.3207022488157523
141	4.666667	2.474368685434808	1.029586180515626	0.5826882100612806	2.467474975012065	1.207711086486866	0.5572514051902659	2.461463350629894	1.351572875815573	0.5550931317416993	2.468106748475332	1.570441842907245	0.5673665970824597	2.433557764608576	1.535196061876337	0.571696630695949	2.296804113840281	1.489318352788568	0.565434290795242	2.231506899052662	1.225695012948878	0.5021990002674307	2.168237029730202	1.342857656972302	0.3100992665681391	2.110044873814387	1.379627339388318	0.2527729144849617	2.166174144083318	1.419634754698092	0.2070426450430619	2.196984722821916	1.407146355822034	0.2297336408287058	2.500669137387251	1.533225141983022	0.561080272430866	2.630349228260047	1.516510438776233	0.536843229340455	2.684159586394339	1.245444062447355	0.4605550094262126	2.465486808366571	1.269042735626882	0.385692636836031	2.40816859759282	1.308719881134393	0.3165226339288013
142	4.700000000000001	2.473354852319138	1.029927755625092	0.5820621315835525	2.466562252787836	1.208819721138107	0.557767035694144	2.460490552988033	1.353181035651787	0.5562375325155404	2.467406966766294	1.572732308164333	0.5686083777158092	2.4326796067508	1.537445867450483	0.5727515242269088	2.295543042219701	1.491296847832932	0.5663912152624107	2.232268485744659	1.225847360775205	0.5034236609611926	2.169336787862397	1.345366839137276	0.311952362147808	2.112928369455456	1.376406767422678	0.250271685752763	2.164502895575557	1.421827497082837	0.2058051406212479	2.197311159065284	1.405960665477374	0.2301219858082089	2.500041008302622	1.535325077070671	0.5624734121618136	2.630343639398545	1.518527898981837	0.5392812145277631	2.689530644945532	1.247606699948968	0.4642284161787192	2.466621659289404	1.272214842325932	0.3870243865402665	2.406959365462192	1.312576914980352	0.3152140820200217
143	4.733333	2.472656398215979	1.037252307207011	0.5812342577395028	2.465652564093157	1.217102400205441	0.5579325873845298	2.45927663937852	1.362127287149169	0.5568432091856734	2.466464263853914	1.582583651895655	0.5697920204655582	2.431517847475736	1.5472576257677	0.5736137787825606	2.293808629268735	1.501100015423045	0.5672093938863997	2.233713084547326	1.232729772874187	0.5083095109161693	2.172049409680704	1.352182209287247	0.315746836739481	2.116034504284409	1.377497297282481	0.2515897917297333	2.163540006823947	1.42440061865807	0.2064592336463213	2.198292020313043	1.409889111201456	0.2304970735343028	2.499202258202208	1.544910385617022	0.5637922640226384	2.630241201208547	1.528113386636243	0.5417714857864872	2.697631332183603	1.256744676709773	0.4742165947971985	2.471039054028358	1.277913816506838	0.3951456651307483	2.418348344823835	1.322921647365958	0.3211183936984532
144	4.766667	2.4723412691984	1.049532392088879	0.5803079589640077	2.464822648948791	1.230360214861499	0.5577938985592095	2.457956469586	1.376062768178072	0.5570291601257725	2.46520957652328	1.597474956729286	0.5709086511726286	2.430068783483763	1.562065477622217	0.5743132062237597	2.291712354789182	1.516206537775921	0.5679943602752712	2.234547499309469	1.245133171298402	0.5141894734810202	2.174623824104926	1.361986275610056	0.3187469106331208	2.117232993092567	1.381538618513637	0.2542068773112738	2.164446558519503	1.428974941507656	0.2136950001024047	2.200011576927906	1.419662936715181	0.2325386740227302	2.498096027216052	1.559564513826867	0.565022440849441	2.629848600461459	1.542797930601348	0.5441749711448367	2.710647229754026	1.271710982323975	0.4942892720883995	2.488622112746524	1.278564211248667	0.4071424528157156	2.439810752440949	1.327393984647527	0.335877157942064
145	4.800000000000001	2.472321360008451	1.063954858352241	0.5793516158444237	2.46403644094994	1.245535240411298	0.5573572892278513	2.456568724326853	1.391730579266045	0.5568805175993922	2.463481634830353	1.613916406177992	0.5719077729032449	2.428253653354537	1.578338582186851	0.5748468498637412	2.289317684795438	1.532888513031178	0.5688629551299785	2.234074183350271	1.260115012013997	0.5189315478487729	2.175994089377294	1.373944658229814	0.3203224843897892	2.114994181202388	1.388605945227364	0.2576975549425787	2.163155192540681	1.437161702418273	0.2217059239889387	2.199058097200242	1.434759605866572	0.2358654718333107	2.496565032825209	1.575920645612802	0.5661066773164831	2.628839989400354	1.559269888409655	0.5462852206554368	2.724141931986205	1.29039933129595	0.5170772145602046	2.506946322389988	1.284314922562199	0.4179037405531565	2.469804568110005	1.337189990196018	0.3526061346786604
146	4.833333	2.472369303979599	1.077630814971718	0.5783545552654108	2.463193705779347	1.259620387746063	0.5565594248411233	2.455118368625918	1.406055191654668	0.5563783614811032	2.461349417032666	1.628709774624999	0.5727759848558469	2.426138604029766	1.592891253500618	0.5752175760553205	2.286800567693245	1.547757346932499	0.5696768744103153	2.232131396179356	1.274413370965447	0.5211909209243943	2.176759583093814	1.385463723821368	0.3196532408648376	2.111399024604816	1.397901799696347	0.2596648277645637	2.160906020689288	1.446475883819163	0.2222099974057705	2.19734158474694	1.451951295632848	0.2374602419399872	2.494651808526758	1.590805373390142	0.5670134162869109	2.627191316128789	1.57417690661597	0.5480262034721226	2.734283276979438	1.307958785319618	0.5299155844488079	2.518431614282488	1.297819881738475	0.4185860140585306	2.462001877967803	1.353249883858392	0.3687251749711394
147	4.866667	2.472109895243352	1.088649119596351	0.5772483187017835	2.461974455143836	1.270654134555184	0.5552791112846328	2.45329142522955	1.41709139848753	0.555340543533533	2.458812809458266	1.639786397330779	0.5735212340973399	2.423667395594922	1.603753013650371	0.5754169162604413	2.284124288928659	1.55914108588599	0.5702029825090633	2.228857446174199	1.286427100495812	0.5212198220686027	2.176225737930594	1.395286469853502	0.3175616224594698	2.10856139499902	1.405624542507383	0.2587524267572382	2.158396787700392	1.455098204706451	0.217057709454131	2.195997910623479	1.46623810820838	0.2354384303667238	2.492291532325138	1.602079023144331	0.5677128113161606	2.624855317735592	1.585541054590758	0.5494148299270335	2.742727243803929	1.323268069553815	0.5320099047523424	2.537835191198501	1.310649260262742	0.4098428732398744	2.481811282841379	1.364408683582556	0.3779573230891223
148	4.9	2.47113489879446	1.095967697579949	0.576002899408385	2.45993737397658	1.277623311826745	0.5535114132728001	2.450561936298279	1.423874407208101	0.5536677657343105	2.455648586631387	1.646156413862231	0.5741307686583256	2.420567512124279	1.610031780176677	0.5754200865687433	2.281030997881686	1.565825145983521	0.5701966669144092	2.223510525498669	1.294459546042436	0.5195980115724939	2.171138188093343	1.402442147767267	0.3157240454228927	2.104180895529881	1.409890166926665	0.256147624431007	2.15230108413984	1.458109024146163	0.207261409628664	2.192387075333635	1.471606928636561	0.2305257409459948	2.489206726761953	1.608654759325577	0.56818011254958	2.621639183338878	1.592298618720744	0.5506269458108712	2.743001897937937	1.33182813587102	0.5285951140742158	2.544557880399646	1.325254847873523	0.3973313540904035	2.483116990969863	1.369305310873977	0.3827234104912522
149	4.933333000000001	2.469067088178723	1.099169894849959	0.5746327360195593	2.456767092095663	1.280158052008302	0.5513837235716206	2.446615205613158	1.426044074665828	0.5514562327918081	2.451746341098655	1.647457691601653	0.5745506417083067	2.41667754053445	1.611433633047385	0.5751806462522968	2.277336648544546	1.567296816160495	0.5694176992715697	2.215121739845847	1.29794228869256	0.5163982446866752	2.160566141143764	1.405701026892693	0.3138617725474506	2.098204442504664	1.411097436219326	0.2517648915648835	2.14230104497149	1.45355289102577	0.1936737924546638	2.186408434826684	1.46801405152331	0.2235919346622906	2.485259054094499	1.610106727062205	0.5683976131296062	2.617520607958013	1.594019811815379	0.5518756459100921	2.734504557659175	1.332559213031152	0.5337706054570496	2.539742002728663	1.32129363494239	0.3958903283995127	2.470044511524858	1.374444873459391	0.3913970190213186
150	4.966667000000001	2.465668746799274	1.098419046276286	0.5731352743256034	2.452372149914507	1.278542361454703	0.5490681926975433	2.441472093783383	1.423912261699605	0.5489114397642174	2.447153072031132	1.644079679542801	0.5746726310649799	2.412006131985127	1.608333544270685	0.5746223604497707	2.272954366915291	1.564413199318111	0.5676179884326813	2.204255991134205	1.297997621338189	0.5118869586655082	2.145986396197001	1.404261941816337	0.3107525295328592	2.090811647298177	1.410022119437318	0.2447709250963856	2.131685202357221	1.449110264706937	0.1856555726542834	2.179911280967184	1.461809604846082	0.2173686739061733	2.480508725075655	1.606821469510503	0.5683201782338244	2.61261998402117	1.590803058805583	0.553128041820532	2.72145595833188	1.327288255475792	0.534891415941015	2.522180998295807	1.314631156164902	0.3983163693632153	2.453247872362037	1.381954194429076	0.3955439621711663
151	5	2.460709198548186	1.094271183142666	0.5714577942091355	2.446660629200005	1.27349773086686	0.5466632120249335	2.435153876724821	1.418281726035113	0.5462056653256153	2.441750432685368	1.637016911454268	0.5743188391077931	2.406437090112765	1.601670375449119	0.5736088347227843	2.267669142446934	1.558397740550926	0.564601091765131	2.192041362859452	1.295576593286587	0.5050766667297476	2.13159079340587	1.398929063668842	0.3040181045337227	2.082591097979194	1.404470048958989	0.2351275345749408	2.123653572135578	1.444926788543085	0.1815024203576122	2.173036221633699	1.453899739871841	0.2081099558349118	2.474882439136821	1.5997910594481	0.5678407926826234	2.606880005255046	1.583394794100558	0.5541226274915545	2.710923676860433	1.3184615130049	0.5324135768044105	2.509390636503499	1.306219825646656	0.4007742816890106	2.443487453299816	1.380934962213251	0.3949350065247973
152	5.033333000000001	2.454014286785498	1.087850615138392	0.5695402237746143	2.439525832896254	1.266400014240531	0.5442279167287558	2.427610179941031	1.410686540806261	0.5434812827523563	2.435210962108076	1.628256310202093	0.5732320499567095	2.399693645735545	1.593322344347706	0.5719457470840288	2.261107859870593	1.551170923435123	0.5604158641933397	2.179158313424587	1.29204428010842	0.4954223206330121	2.121282733487875	1.391699099577168	0.2922738142684725	2.07158580989712	1.396859307269544	0.2238765661089333	2.117354654059242	1.44027523187932	0.1754986228273624	2.160690867797304	1.44261669681205	0.1922797176943473	2.468119741567573	1.590972633417873	0.5667750204814214	2.600055073904742	1.573720131654175	0.5544372569167716	2.702237500528642	1.307232577532746	0.5327604767707765	2.506585649027037	1.289154883061371	0.400516963158006	2.444196717232638	1.367131374073145	0.3889294522043672
153	5.066667000000001	2.445717311844276	1.080896156732092	0.5674077598801627	2.431049666456405	1.259204947943313	0.5418274421011862	2.418899544349725	1.403235257991535	0.5408633510129995	2.427271977610928	1.62033553620246	0.5712553227065892	2.391583987797821	1.585688740436189	0.5695444332619917	2.253023217909204	1.544966435813118	0.5553735816396762	2.166095197340189	1.288833284619589	0.4845938114455255	2.115198014942173	1.38448169083444	0.2776267305781118	2.057714979028058	1.391348980584665	0.2126494622822107	2.110167784822349	1.436241620462372	0.1668791406180861	2.144971870775759	1.43422652521629	0.1757385064946654	2.460027174805778	1.582910093006471	0.564998878278769	2.591951284515338	1.564643876454187	0.5536425862409875	2.691699168563907	1.294999907900217	0.5350926903072819	2.498909632265121	1.271046979291133	0.3987995373538404	2.438255107009157	1.350891500972366	0.3784583644519502
154	5.1	2.436386117433904	1.075471277672609	0.565245255888659	2.421640725543276	1.254011099931476	0.5395626611409257	2.409321186767937	1.398085247811913	0.5383938571299509	2.417985817450945	1.615528850558474	0.5684273434715422	2.382214151140281	1.580955316926852	0.5664743566995373	2.243537136933402	1.541447433384284	0.5498830023643364	2.153567624955375	1.286761569520966	0.4750866377807301	2.109594380861336	1.380081252499216	0.2650561130748419	2.043906613874117	1.390835407843273	0.2048479572644317	2.105079120866855	1.436731038888033	0.1633423520069082	2.134867566194195	1.434890522687377	0.1660626479153093	2.450707113411899	1.57792720607753	0.5625314526859424	2.58269310245083	1.559209815293761	0.5516081067989906	2.681521751425292	1.28732012632873	0.5316313024550586	2.488289604229813	1.260635102213992	0.3935896062707439	2.434060194391963	1.340915405838333	0.3687482359394098
155	5.133333	2.426858095786346	1.073245518898827	0.5633332888033906	2.411949803480578	1.252316154541549	0.5375545255744182	2.399377062555058	1.396664022457029	0.5360922341944245	2.40767620315544	1.615016626528666	0.5649874738821363	2.371957115311968	1.580272622077737	0.5629629216730602	2.233082659032687	1.541570497887943	0.5443896561558544	2.141730217271407	1.286820493209084	0.4686546969093039	2.103098617081681	1.380811822089028	0.2578140347993049	2.032827907954296	1.395152216191909	0.2016413755932796	2.097220124972183	1.439400711016861	0.1536858255003951	2.126854737993321	1.441264007417623	0.1617035107711309	2.440509399468066	1.577308442348612	0.5595577066740228	2.572619144055149	1.559147069305172	0.5485722442997263	2.672886653461037	1.289042994196185	0.5246032540588573	2.478062570815927	1.266106408345011	0.386184185641263	2.417193957895016	1.34409119453804	0.365263966926934
156	5.166667	2.418040179904018	1.074585333793855	0.5619533180059939	2.402778388521959	1.254235289341254	0.5358908811866679	2.389779711340618	1.399002984979256	0.5339446768477	2.397110448797618	1.618508890405546	0.561238467409645	2.361573074689967	1.583408436039028	0.5592669438107298	2.222497938871806	1.544904223159423	0.5392292148975394	2.130503439802471	1.289083378250428	0.4648811078497293	2.09743809236967	1.386739603274878	0.2550769071096582	2.025198356164041	1.403214953944421	0.2013418418014632	2.087307515270827	1.443181381877977	0.1465108228656287	2.119456942813952	1.45017408587952	0.1601913709557162	2.430180301914527	1.580802482038316	0.5563256545972507	2.562445133256339	1.563777804868868	0.5449408757094961	2.66444372952637	1.298448031781172	0.5140371013645717	2.472902605676828	1.278808647409139	0.3756335078159502	2.407448744981675	1.352079312007675	0.3646214767813117
157	5.200000000000001	2.410784931308124	1.078484977001882	0.5613455297859627	2.394990089527918	1.258575561033332	0.5347084795421531	2.381404936731985	1.403806716451641	0.5320081337497936	2.38751479326715	1.624431922672276	0.5575251821825626	2.35220140988268	1.588966557558792	0.5556661168549126	2.213004891241247	1.550053713078161	0.5345746232130083	2.120782233020785	1.292571413346744	0.462664662219418	2.093049873972377	1.395947792394636	0.2551218115294131	2.020779145465798	1.414006699735127	0.2018315815836529	2.079317026953091	1.44881013907731	0.1384384462261627	2.115305295700437	1.459593876027215	0.1625620286643806	2.420867967987818	1.586743961934094	0.5531455397075947	2.553320950526361	1.570437627289405	0.5413425104642117	2.652964018491589	1.306539198062805	0.5017855743395615	2.457117790474691	1.29042515621588	0.3683326800231873	2.388343974573714	1.354436858593154	0.3645663978011158
158	5.233333	2.405900008853859	1.083230462740871	0.561675101823591	2.389477555826172	1.263529874564993	0.5342299213147939	2.375241825270652	1.409127409115323	0.5305296255429548	2.380122158143553	1.63066787958978	0.5542582655139188	2.34501035263178	1.594924693415189	0.5525231626586717	2.205854401795972	1.555027967375085	0.5306484280915492	2.11374860748666	1.295682130242102	0.4615730014972854	2.090363210435265	1.404705819405952	0.25646412040844	2.018349239760531	1.42461480828089	0.2027782594581758	2.075973407226343	1.455052569279195	0.137478616077535	2.111282324464237	1.465893702391389	0.1667200249032641	2.413746659415179	1.592976702195699	0.55040546655001	2.546442913714402	1.576961995959674	0.5384591706376615	2.638377072414196	1.310672349601336	0.4915169163933819	2.433205505369084	1.304236563861395	0.3647517492008128	2.364486913773463	1.358859431798527	0.36167956358333
159	5.266667	2.403900781224013	1.086862004531495	0.5629606373329096	2.386917264059394	1.267171853826716	0.5346535456714454	2.372113550329081	1.412953500214104	0.5299083896259854	2.375764539337067	1.635158089230589	0.5518985613799486	2.340829450022521	1.599214037932369	0.5502759382509985	2.201931652262561	1.557838828958916	0.5277945016192371	2.110629267833981	1.296786324299877	0.4613607634352593	2.089058153389984	1.410154813929734	0.2583357328945943	2.018848065729555	1.430552434705881	0.2032792833110593	2.076428021231561	1.459876151001889	0.1419765135391597	2.109419182684128	1.46631990832141	0.1687977410486554	2.409635506561612	1.597473872566302	0.5485434651576242	2.542608511224234	1.581704045350269	0.5368262884193858	2.626358577355663	1.313842693373694	0.4852996672777616	2.417456973010301	1.315245017558205	0.3604454162706307	2.34600347724928	1.366598022570323	0.3564409887570518
160	5.300000000000001	2.404961445457841	1.08728477449122	0.5650655470687552	2.387680805232746	1.267515636087468	0.5360178401422157	2.372557954644531	1.413328312703277	0.5304145327832954	2.374918221352179	1.635927118351199	0.5508477806107202	2.340144789642688	1.599815368943596	0.5493110466646443	2.201709593888281	1.55663457849641	0.5264004749347312	2.113066355182734	1.293984205016234	0.4617527170274648	2.091835514581477	1.410283818920866	0.2600303033773698	2.022588524936887	1.43314589601949	0.2045473617162132	2.079448005039832	1.457836853899876	0.1447661440629475	2.112468254437498	1.462265689772498	0.1683336700655527	2.409020044973115	1.598307165198539	0.5479148445469362	2.542264287319624	1.582669294868203	0.5366752020170132	2.625290396242105	1.313444109518569	0.4906144966132348	2.416268490656285	1.318542280636237	0.3629345699681787	2.344776856990058	1.372779472920045	0.3560360656704589
161	5.333333	2.408867598512427	1.083209168402191	0.5677125158801259	2.391722902123684	1.263298587025136	0.5381266297742825	2.376658410224825	1.40905810390792	0.5320023468553762	2.377608474616581	1.631753017346061	0.5512691788349958	2.342999523009414	1.59546248024459	0.5497794719363748	2.205144154748425	1.5506697742391	0.5266847086352815	2.122309644684672	1.286385384101528	0.4625000614857956	2.100570760101458	1.404625993421974	0.2615092306382376	2.032158801784712	1.431436783257186	0.2063655281575287	2.09343501383978	1.453507766087761	0.1478626191497924	2.123353478759886	1.456249696040245	0.1677144604351717	2.411936508421481	1.594299434021107	0.548626589195504	2.545436167274107	1.579248680182047	0.5379100301668717	2.637692547918676	1.310580048532906	0.5105859270649569	2.44118812973887	1.313138451787765	0.3735420031206571	2.368233944229426	1.372720130927654	0.3572631806246265
162	5.366667	2.415043454934592	1.074626769196896	0.5705542653438237	2.398481075375696	1.254436403457876	0.5406639234257395	2.383842686551866	1.400012156319746	0.5343329117661054	2.383196769962246	1.622369545816521	0.5530508062605878	2.348810257785913	1.58585908914928	0.5515731245466873	2.211515704764736	1.540288130820898	0.5288019401956421	2.13732719185302	1.27456988810318	0.4635395513735073	2.111809833285573	1.392971337488559	0.2630483366102557	2.046615000051947	1.422507082209136	0.2063080501404105	2.115695665559578	1.451092577012321	0.1506533159293044	2.138967017718204	1.449578727057292	0.1683519747611524	2.417752608493527	1.585248112757919	0.5505077097945567	2.551404449679951	1.571987783503368	0.5400589753204935	2.656364822254376	1.307631293529977	0.5346965685244911	2.4928258697609	1.294769909099528	0.3839378417398892	2.431974845644717	1.361777774064302	0.3533928318983665
163	5.4	2.422830758163508	1.063078056668473	0.573270140149179	2.407146618683878	1.242480124262207	0.5433077254731946	2.393173706404514	1.387738463339835	0.5369779186953887	2.390847335019641	1.609390360039289	0.5558269913330104	2.35675619586896	1.572633317112302	0.5543570680123789	2.21986219961337	1.527023486386052	0.5327253220126138	2.154626925678701	1.260699916058046	0.4647929038985352	2.122282438855708	1.378057715401958	0.2648732832931743	2.062327269091992	1.407512945434149	0.20443950549302	2.138043794937059	1.450663112810167	0.1636376537576886	2.154269647104541	1.443437170669898	0.1703518915128567	2.425617310459906	1.572732117121257	0.5531678306836361	2.559241853328284	1.562386738307439	0.5424514807940611	2.671551730622503	1.303168966736824	0.5510224659872341	2.542312946431418	1.276456294168251	0.3848264979488405	2.50060004391341	1.348252722180376	0.3427262771823523
164	5.433333000000001	2.431467019502771	1.050419815341545	0.5756551485390458	2.416835618819936	1.229273562497264	0.5458054662072334	2.403651493778759	1.374078820067264	0.5396186440733639	2.399823711561421	1.594720243288181	0.5591479867239948	2.366062408461285	1.557774243374152	0.557720699527122	2.229346925096488	1.512691124579312	0.5381435424133079	2.168920699306732	1.247646610316937	0.4651911948382386	2.13305247488463	1.365866587622213	0.2667944112211444	2.078317143655433	1.392267724577076	0.2040938576934519	2.148364416675677	1.446587112266917	0.1731620493985356	2.167179151299928	1.436055886836095	0.1738099169618867	2.434754910727444	1.558560273630011	0.5561790453971975	2.568116746114158	1.551556124324428	0.544498774718841	2.683936190988855	1.297145968540515	0.5541633275074166	2.575571000957276	1.268992376814717	0.373475103635692	2.525320584518106	1.3425392108871	0.3414628601997783
165	5.466667000000001	2.440450020847118	1.039062767729702	0.5776520797601398	2.426918673899541	1.217317676474705	0.5480206160558602	2.41453744882574	1.361639894347159	0.5420403907001313	2.409630098305013	1.581184550147522	0.5626083849897537	2.376163946232261	1.54414598472119	0.5612680007003609	2.239473622942308	1.499504848479237	0.5443780789457269	2.179242323992533	1.236963600867172	0.4654258753659038	2.145712797718087	1.3568851500978	0.2684316465068362	2.09200509880561	1.381471503541809	0.2081219320864341	2.157945341925438	1.435111222171747	0.1706198299058991	2.178900609016199	1.427175052876658	0.1778366996108896	2.444648107741834	1.545455676212514	0.5591945246424549	2.577551747683365	1.540857010574867	0.5459055256804154	2.694442538112828	1.289761690695232	0.5408405605172731	2.578744532493911	1.288701545943703	0.3539993676218978	2.517894437094706	1.348756988546305	0.3392972923657875
166	5.5	2.449607320602928	1.031278943416034	0.5793386273398026	2.437061471944674	1.209095342490233	0.5499861504346031	2.425372431755419	1.353047318692748	0.5441576450397506	2.419984537933872	1.57174017189404	0.565917021903082	2.386699557217082	1.534702684604576	0.5646937199201858	2.249983438566149	1.490016512367838	0.5506118012616807	2.189191151836745	1.228977211873135	0.4685537645130587	2.160815167782153	1.347373419974025	0.2712507891902354	2.106487729744299	1.373179691564363	0.2140974711447434	2.173878862751442	1.424801012383733	0.1795324793708972	2.190518220396599	1.421741289144049	0.1860978657851723	2.455012860780346	1.536275569260385	0.5619987880804029	2.587389757703847	1.532087763812656	0.5466775349978096	2.702180671830492	1.279717485374257	0.5283738526373013	2.580213396100504	1.280609600668765	0.3404413710704246	2.51854924702295	1.348478599611596	0.3369655510701013
167	5.533333000000001	2.458928176465002	1.029050088772829	0.5808330504171463	2.447110408814068	1.206895696265007	0.5517495736885358	2.435903287640358	1.350836049541295	0.5458670099862744	2.430668680145843	1.569347607249062	0.5689019629938946	2.397393396534418	1.532342064832095	0.567789144597349	2.260637424576552	1.486849772223954	0.556132685041646	2.203330360258778	1.224637582420052	0.4756217612721111	2.176755480948866	1.338401080682162	0.2759051643946938	2.120820688829984	1.367715670268719	0.2198304787299959	2.189404452274717	1.420367470539533	0.1930740769020831	2.203961509643318	1.419432586784541	0.1975580491886386	2.465659895944274	1.533900262624041	0.5644744475482772	2.597648926546783	1.528088132375557	0.5470595942751074	2.709188977946848	1.271879008888534	0.527050664214836	2.586288448010488	1.273988632350987	0.3392037912145066	2.528356492040142	1.350187453338443	0.3392224239555147
168	5.566667000000001	2.468321638931662	1.033475795141479	0.5822558379323095	2.456916626819169	1.211939316421518	0.5533543346643486	2.445946678510628	1.356317990016468	0.5471268457000341	2.44137607474311	1.575468288681055	0.5714920344057791	2.407941555458285	1.538487181077548	0.5704448943251543	2.27116306191464	1.491199327495994	0.5604332836457564	2.221314786139936	1.22494256947871	0.4862484680574226	2.191728144990084	1.334134535862304	0.2833004975724402	2.13309171528759	1.365224957055542	0.2260007474816214	2.200630418755748	1.420247353462748	0.2002495087871976	2.217666011803446	1.41777057548951	0.20801449989795	2.476318118468247	1.539777527831917	0.5665917488139162	2.608209865981973	1.530884573568147	0.547453777235847	2.716274338321641	1.268822632156963	0.5370350449793282	2.589335229827526	1.272751679442913	0.3494693091606192	2.535934577243345	1.352955662043047	0.3438451897814105
169	5.6	2.477594971045164	1.044557421549433	0.5837159309893193	2.466329721721893	1.224079979964126	0.5548445769828771	2.455412434720162	1.369207625026002	0.5480140983602367	2.451717048168534	1.589559743859703	0.5737181987638857	2.418029667684296	1.552563909326559	0.5726743542687671	2.281276500971176	1.502774627743304	0.5632843446455961	2.241492128932869	1.231004746332502	0.4990398941304509	2.204163628633462	1.336643880202661	0.2932493021615639	2.14198523844407	1.364636929835099	0.2339084594884609	2.206995551673947	1.421458311363542	0.2015309168070998	2.230004077938875	1.415287556763524	0.2145707300657334	2.486634350996798	1.553482205834616	0.568405113063348	2.618755889441825	1.541444247173757	0.5483032771058477	2.725296263280912	1.275708578634891	0.5499839307821677	2.595201182355622	1.28638804214264	0.3626573287338767	2.531723832573502	1.360858059424724	0.3469718774902351
170	5.633333	2.486455419132605	1.060742586624992	0.58532006508257	2.475252380947039	1.241393103668512	0.5562287987563089	2.464383294479875	1.387327567330006	0.5486313504301452	2.461448207894849	1.608946171392987	0.5756374757529269	2.427501785297975	1.571867387851227	0.5745282817617189	2.290816366910907	1.51974404361206	0.5646454951195337	2.262486361364891	1.242544146852669	0.512900082330823	2.214264627738273	1.345078319313841	0.3057860086088996	2.151636397820202	1.364116875423243	0.2429473208997871	2.212449844198753	1.423085781050115	0.2074405450997646	2.240432564829262	1.415055138697197	0.2200910524992733	2.496391472808726	1.572530198804209	0.5699847254456619	2.629044684147347	1.558820554888405	0.5499305471897261	2.734951529242107	1.293233149334061	0.5576685477616719	2.607892082150086	1.30042610371547	0.3699918672318349	2.543099113736742	1.369706577161274	0.3485635215292724
171	5.666667	2.494597731931793	1.079396643214508	0.5871323516883813	2.483607471255485	1.260956028416207	0.5574795176829406	2.472975333557797	1.407626482486011	0.5490364972048859	2.470592524602768	1.630234669232959	0.5772916245115755	2.436396311444082	1.59302844986076	0.5760464860426274	2.29978683370036	1.539249116858511	0.5646462553441186	2.28238707953181	1.257698729005278	0.5263399325247673	2.222226659149713	1.35785196377306	0.3196520137694438	2.165209318768169	1.363538077756993	0.2510981439395781	2.216446167415207	1.422462872573785	0.2127109352442188	2.251204526702066	1.419731668841156	0.2275027912485328	2.505605624118326	1.593610324775993	0.5713758761576058	2.639077314109293	1.580333296724862	0.5524393555269488	2.743734199507487	1.316783205743189	0.5646920414872135	2.622432543059274	1.304684826012391	0.3778478301230001	2.559583461268036	1.376090560176014	0.3556722397718444
172	5.700000000000001	2.501606116371194	1.09723846752905	0.5890874135826919	2.491108966048001	1.27935181149736	0.5585800724258715	2.480963064893527	1.426593680002151	0.5492987615059709	2.479011403126282	1.64980459933052	0.5785906400357635	2.444568664256488	1.612505782548701	0.5771603504900737	2.307996041139215	1.558082513845824	0.5635698785290234	2.298264305091354	1.273846418337899	0.5374212278029608	2.22801269447138	1.371675896396056	0.3318148638183879	2.180440598441873	1.366907958942161	0.2574577752684761	2.223807615347145	1.420108669922323	0.2104300622560394	2.26293371197096	1.428070193343881	0.2361043031140291	2.514096104301224	1.613061193824213	0.5725177913955323	2.648514284289441	1.601501595378227	0.5554810271729616	2.753791354203901	1.340245488458385	0.577941780624633	2.644406285670214	1.310448687648279	0.3966615299538421	2.586949529415615	1.384068505115486	0.3732408893920682
173	5.733333	2.507095815316838	1.11120291689297	0.5909641693500193	2.497261063498709	1.293519099879613	0.5594655424762686	2.487698324597078	1.441125451879183	0.5494356449019562	2.486095016867246	1.664635183525659	0.5793430079135885	2.451455506322407	1.627301311732263	0.5777322823113663	2.314871953766268	1.573042132598416	0.5618395227248139	2.309933584407679	1.287532344174805	0.5447752223190361	2.232666484243233	1.383235306192908	0.3399743235239172	2.193523421177571	1.374360146654473	0.2616192549223912	2.233499695469863	1.423037767541867	0.2125764775141442	2.272155896339553	1.436022541508956	0.2419900956393269	2.521216605777153	1.62781784789986	0.5732411968336696	2.656402202706333	1.618069204850445	0.5582018321478218	2.767302098030092	1.361206326077227	0.589011404666689	2.655442283991975	1.334687983004634	0.4187235888203535	2.616220939790036	1.399934242279108	0.3882531936923551
174	5.766667	2.510754654911817	1.118659968349933	0.5925465288496605	2.501523591465384	1.300760584033406	0.5601212172789257	2.492418249581617	1.448381212715215	0.5495214099992056	2.49111612428062	1.671846309806997	0.5794120050824275	2.456393083731375	1.634577882570239	0.5776891695283153	2.319773242534952	1.58118163089024	0.5599735013054463	2.314744855338618	1.295585004815928	0.5479319403190843	2.236784431476647	1.390185001609756	0.3431827710455302	2.20003874601412	1.37931318038865	0.2641831787166666	2.236629851715366	1.429864846352471	0.2147296247941109	2.274769394606295	1.442047366374026	0.2434775276511534	2.526200988655427	1.634976635795469	0.5734197676349696	2.661660341895649	1.626236013635571	0.5598122343893194	2.777507679413583	1.374058949659049	0.5933777006575178	2.64287896432272	1.353669341334128	0.4290294888381661	2.635884092018772	1.410730306711169	0.3897505970433082
175	5.800000000000001	2.512620787654765	1.118123081370011	0.593666335751873	2.503821004471591	1.299539164696878	0.5605419555997101	2.494985381457908	1.446745369503926	0.5496410685692822	2.493953078679202	1.669729964281322	0.5787894423769333	2.459267759738651	1.632597703006545	0.5770626858029133	2.322596423676663	1.580904425131107	0.558303443308882	2.312845092594257	1.296183860995432	0.5478930948629069	2.238622778271806	1.391478311174864	0.343356507612168	2.200921979389641	1.38130352482646	0.2656226634308365	2.236915981441379	1.434962143578403	0.2172754846336212	2.274944442685674	1.444648210618362	0.2439897098803906	2.528919923233109	1.632890704040886	0.5730358573567925	2.664062057864659	1.624206019246298	0.5599685786152151	2.786107118778925	1.37774714272138	0.5915903549145837	2.681134676825444	1.349263422839877	0.4296186576070319	2.648456417594449	1.410993155024419	0.3879729851551987
176	5.833333	2.512852314284533	1.109899494502845	0.5941677109172273	2.504254696946049	1.290249532944926	0.5606883327553045	2.495493336401486	1.436670788447217	0.5498406865923842	2.494818400982224	1.658746521752444	0.5775963519029556	2.460243922382741	1.621837404707136	0.5759760708910804	2.323537571756091	1.572507067914581	0.5569321069222962	2.305055812758847	1.289615635502071	0.5451023616441822	2.238091217102785	1.387787991337605	0.3414542130483714	2.197859864053877	1.381997975841099	0.2658341255765245	2.237347336815077	1.436815292186555	0.2217986829278382	2.272726725239397	1.443289895594007	0.2435374725128077	2.529580775040532	1.621999248935039	0.5721800632451322	2.663893315855253	1.612036388372669	0.5588621228123719	2.79209974309663	1.367544045603786	0.5858889985139905	2.700834839774444	1.327784175799389	0.4257601890378984	2.656416073831357	1.399036252031741	0.3849799018906089
177	5.866667	2.511642351277996	1.096120546807706	0.5938895205402519	2.503041392060864	1.275340646218056	0.5604623926153088	2.494215085997077	1.42084083340169	0.550048706789743	2.494148837281771	1.641858995488546	0.5759569914694253	2.459675850030294	1.605268609792859	0.57452923863218	2.322989461074004	1.558163960125645	0.5557322508039538	2.293489537358305	1.277987379803832	0.5395031616701168	2.235901085899177	1.380708384714278	0.3372598422876643	2.191467435242758	1.38117657227365	0.263910545798937	2.232703402187046	1.436112327680512	0.2196757498831955	2.263784460840415	1.438648164319403	0.2402043206574991	2.528626480323601	1.605163547911592	0.5709374552699106	2.661845795170554	1.592805964064927	0.5569180153540433	2.795238514904329	1.347383880579158	0.5734067862229822	2.701305340622531	1.299054687766007	0.4142901309534466	2.660332462478295	1.382835635075277	0.3816570920221029
178	5.9	2.509125202582482	1.079795591229571	0.5927895743584828	2.500474980307694	1.258085752633824	0.5597703763544475	2.491581779692927	1.402764847131035	0.5500971728055697	2.492377695110416	1.62280235200769	0.574023622737295	2.457945909771631	1.586574933819407	0.5728205517773796	2.321361738563903	1.540829755217301	0.5544807766337753	2.280500597044039	1.263634260165028	0.5316522004299522	2.23155252834917	1.372485745062585	0.3315730415196935	2.18407362018011	1.379354738718476	0.2594670886771108	2.222655689394886	1.438206141649658	0.2269540839556355	2.255061565698735	1.430461801231737	0.2361591329663207	2.52653260066867	1.586087531663684	0.56941222998965	2.658736711370011	1.571414827435027	0.5548055814243846	2.793935102378365	1.325591415758118	0.5622580199838647	2.686040764300078	1.291527005603409	0.401987347120466	2.653875142980615	1.377930832039084	0.3834554167307676
179	5.933333000000001	2.505420626565201	1.064518016344538	0.5909426007699707	2.496839467213199	1.242226507727237	0.5585507226401764	2.487986977536759	1.38633728566656	0.54977080497714	2.489801455117433	1.605592322999882	0.5719143284169159	2.45534009347112	1.569719663877903	0.5709063156719278	2.318889614057519	1.524429401973947	0.5529560393918245	2.268886395366467	1.249841612540649	0.5227727080898881	2.225328244892896	1.364291477329733	0.3247336908610852	2.17601332441655	1.376310833607349	0.252967356744414	2.209463851225571	1.440828672637545	0.2411341299267231	2.248442566857631	1.420897544199532	0.2328544081047816	2.523646442831124	1.568792623748884	0.5676807259078747	2.655134449201627	1.552333519940093	0.5530271805018855	2.787141659762103	1.303735018854006	0.5465220594403649	2.639532115981139	1.308771208810084	0.3898884417699225	2.58407308623689	1.38218726368568	0.386008968353222
180	5.966667000000001	2.500879201252181	1.053716166753213	0.5885683477058504	2.492573274271359	1.231180779412216	0.5568275778561731	2.483916672005177	1.37501230887201	0.5488659147812892	2.486708684460711	1.593803746907816	0.5696231017411911	2.45216697685397	1.558180850881418	0.5687245675221524	2.315746187381837	1.513064090982601	0.5509650926614876	2.260658112162816	1.240141867534878	0.5147540392178807	2.219342097018239	1.358580485885226	0.3182904669699385	2.169254395626937	1.373989353990993	0.2461315398608324	2.214389165206141	1.435437571576021	0.2216936894163164	2.248150498314091	1.41482046239395	0.2305340057204965	2.520315596768911	1.556913085213656	0.5657344262136188	2.651495232183396	1.539660437512988	0.5517248661125386	2.775625555145455	1.286537603794855	0.5264036172703717	2.599474293350291	1.322554412429222	0.3814109110316724	2.538625033952728	1.382939364855623	0.3840461809739935
181	6	2.495970009574849	1.049975600956702	0.5859798082450186	2.488123602285992	1.227668992240117	0.5547720013063175	2.479787272224209	1.37161779542294	0.5473476589182628	2.483460254302963	1.590542747828624	0.5672093894468389	2.448778079273222	1.555020008962347	0.5663011565951743	2.312170131626178	1.510036804687157	0.5484926808089009	2.25666275988123	1.237145465134058	0.5104889110375154	2.216558294033001	1.357858339725156	0.3150783529231182	2.16580955367474	1.374375097732144	0.2431769983144264	2.217305925430921	1.430840743456114	0.2092952511038141	2.248689212936026	1.415124406752815	0.230618095187532	2.516928221466395	1.553514752288545	0.5636355132315661	2.648243839796458	1.536343717105241	0.5509380105456995	2.764832939106836	1.279839767527896	0.5181184904572765	2.582733144570318	1.322883205858828	0.3772206079753201	2.52370732956912	1.381688610525261	0.3787638235087651
182	6.033333000000001	2.491087775330587	1.054221223551435	0.5834434184694535	2.483846879934654	1.232660429353177	0.5525541944856165	2.475923262599962	1.377149848968193	0.5452650860301598	2.480440641974351	1.596879526455281	0.5647924727707738	2.445538708646651	1.561347892324234	0.5637332278285442	2.308496480656215	1.516492812548753	0.5455776742911012	2.255842024501819	1.241981630124699	0.5101620030788454	2.217864272040864	1.364367063135691	0.3151989597032273	2.16579247154839	1.378372796855885	0.2443996731284524	2.213573606972587	1.434038321271853	0.2127674360078265	2.247849856155424	1.423251174134836	0.231889035756765	2.513855648616816	1.559605996131926	0.5615003535270353	2.645707893927544	1.542569433576335	0.5507516663500125	2.758441655759409	1.283653187048094	0.5270925840297163	2.58761700721878	1.32065250460376	0.376654246499589	2.527473342507082	1.384474013039929	0.3744777567366581
183	6.066667000000001	2.486655735914762	1.065603756631619	0.5811846819110039	2.480073836839906	1.245091556231128	0.550329644700903	2.472601110716468	1.390377825457742	0.5427497910276268	2.477998194017554	1.61126788144761	0.5625878436451522	2.442797005194026	1.575708460195743	0.5612349270473223	2.305141403107435	1.531093144553858	0.5423573908758937	2.256474567110467	1.254262759648421	0.5117242698597603	2.221532039106061	1.377784909824608	0.3161878030287	2.16734104355424	1.387097962466598	0.2463776243060041	2.212080363021957	1.443750743305067	0.2132889556293802	2.248820843556297	1.438828306846076	0.2322174674683901	2.511407249341347	1.573648901069684	0.5595161862999748	2.644065205055542	1.556466263258769	0.551221695650331	2.755346612006147	1.294840353120594	0.5470911977737415	2.616686194849537	1.313605008654403	0.3789179115364741	2.573421300683243	1.395093836078818	0.3749573335187591
184	6.1	2.48310296984548	1.082009709583347	0.5794074674134274	2.477052537566569	1.262559177090044	0.5482557739493727	2.469951074004464	1.408705920595766	0.5400062265968522	2.476247956220369	1.630765343654659	0.5608295084843271	2.44070868152774	1.595226155118652	0.5590748794027125	2.302377010755178	1.550959501696943	0.5390998141881855	2.25799779644549	1.271945187633966	0.5138035974359163	2.22427848048079	1.39606989194162	0.3169734027908299	2.168186450858116	1.401271931564053	0.2473717352277985	2.215565193001622	1.45833905481499	0.2097245114121155	2.251637185595811	1.456939260591944	0.2307355578384989	2.50966463593404	1.592739302504351	0.5578734832499584	2.643235979521681	1.57554129484842	0.5522157667037908	2.753409785073333	1.312742136332431	0.563188905314437	2.630985447276474	1.329108482023315	0.3853954246862125	2.593938393718391	1.415570082574102	0.3786686252791912
185	6.133333	2.480717472185578	1.100016382067782	0.5782318452983474	2.474915261417846	1.28135705531589	0.5465040652457579	2.467994662334359	1.428195840658141	0.5373297449802062	2.475036205899402	1.651119160872706	0.559645338724547	2.439209981100404	1.615650747421196	0.5574439690254391	2.300255961059647	1.572072071849454	0.5361598854793239	2.261268533980219	1.291349446288602	0.5162542838372645	2.226126256644264	1.415896746479919	0.3187350574391411	2.169810673084944	1.415769001609422	0.2490300471271171	2.217997470038721	1.472937855601625	0.2080934320131592	2.25339022843619	1.471979639911462	0.2285920672744136	2.508466087733246	1.612721881025691	0.5566906551422375	2.642870508819109	1.596316434496448	0.5534352146077178	2.748199823804125	1.335869372101901	0.5703487510639537	2.612575587653305	1.376411637851823	0.3950916380799152	2.562189490221837	1.455206188585329	0.3844052222400212
186	6.166667	2.479687139405735	1.11523068504549	0.5777081643559923	2.473886824255428	1.296985156208173	0.5452891047542353	2.467005844194022	1.44421738103421	0.5351865255317878	2.474453244607481	1.667625126172127	0.5590714386060548	2.43844278241473	1.632203843264722	0.5564580699562003	2.299036435651404	1.58935639100365	0.5338892350674338	2.266487050801249	1.306975090844039	0.5191441121336416	2.227450369996162	1.432310049652242	0.3227490953696628	2.173783905993468	1.427935126678429	0.2515830953831258	2.220381135916909	1.483203236952914	0.2041396855863168	2.256818522138494	1.479602931345294	0.2283370817177311	2.507912606919174	1.628997290536283	0.556051766677449	2.642934115708981	1.61396089255487	0.5546480647392965	2.743716429925322	1.356750330861019	0.5743155145261566	2.610206853700621	1.40454618554046	0.4018053902255445	2.560879761999995	1.481588657244069	0.3866114805132783
187	6.200000000000001	2.479850527993254	1.124587229784602	0.5778005747788649	2.473987468031168	1.306355988903174	0.5447742910294084	2.467134815167321	1.45368742793902	0.5340627870103173	2.474585919618244	1.677202567621875	0.5591601139147211	2.438509152624592	1.641770538460772	0.5562547313443981	2.298912876545936	1.599472616230602	0.5326715938810741	2.271643942032116	1.315909697038927	0.5202496856363722	2.229384394524053	1.442464722950009	0.3255772490151028	2.177734351687269	1.436637995674797	0.2528386868102979	2.223290028270783	1.490680190961797	0.2035253673747038	2.260330844907213	1.483652408748664	0.228993505769773	2.508089064733585	1.638527639797621	0.556050103996884	2.643400630129765	1.624715041727121	0.5556645053534027	2.746096643069682	1.370873914081617	0.5743944082832427	2.620439672973293	1.411921199862156	0.4021665797938762	2.56814178488122	1.491715273214938	0.3865447018662523
188	6.233333	2.480739708602735	1.126655600405234	0.5783769342689467	2.474951582461121	1.308002864629114	0.5450266230820864	2.468230308643607	1.455162305822203	0.534317599727821	2.475373890989258	1.678325508165088	0.5599436802497059	2.439340438943222	1.642875922446226	0.5569392317551757	2.299892619783193	1.600865765492283	0.5328120000171866	2.273158456064303	1.317460545625881	0.5182544988464984	2.23235270814529	1.44561629634252	0.3249156334857283	2.182426105494578	1.44036813408009	0.2516906709940755	2.226041170186781	1.495756596396172	0.2065341823692233	2.263950357234155	1.485170945420138	0.2291412660430495	2.508905301283491	1.639772313225348	0.556739580970668	2.644086103685255	1.626333825662291	0.5563762360611205	2.750786114321102	1.373626413760983	0.5738214445128917	2.63205039067082	1.408100455655212	0.3983139733033663	2.582682498476285	1.492629184121318	0.3900055752640584
189	6.266667	2.481798289607627	1.121223924755544	0.5792370853561053	2.47628380174123	1.301785180897213	0.5460342535871953	2.469836431534469	1.448473753970146	0.5360305823776996	2.476471097055196	1.67081031138364	0.5613300607300363	2.440592842541597	1.635357616952051	0.558475272872862	2.301587070514759	1.593554190472042	0.5345131888836108	2.270691103574817	1.312073420618463	0.5136536783387325	2.235497552675122	1.442425530565867	0.3215027006039761	2.187387647319679	1.441805454129321	0.2493582276391872	2.230772111630468	1.497553647705168	0.2098060307790642	2.268502609423618	1.484660095097632	0.2291136454083293	2.509991120864693	1.632536966496951	0.5580292791696893	2.64457163732966	1.618377697379703	0.5566061239694822	2.755843479402042	1.365807282561401	0.5740051724486187	2.642717411607767	1.400234573630951	0.3920118461262085	2.595808334543925	1.486800871015381	0.3945221382612222
190	6.300000000000001	2.482546651045974	1.109039107471962	0.5801394263360931	2.477400147900263	1.28860008322554	0.5476383133264031	2.471302933141444	1.434505908999326	0.5389091966162153	2.477375623633339	1.655649702356422	0.5630757430866297	2.441760616724955	1.620196898568095	0.5606436519517332	2.303342304556826	1.578530227609055	0.5377569543920295	2.266459223896707	1.300200805135908	0.5085751225889751	2.236134239066126	1.43238765671633	0.3181256964902891	2.189109339685392	1.440414722664809	0.2485696121467616	2.236571232071433	1.491735174506544	0.2092221417453272	2.27280997963843	1.480711151906426	0.2297620831298563	2.510830396662316	1.617787605805804	0.5596540044663164	2.64439034166849	1.602083810678052	0.5560510243995056	2.763490299043324	1.350511293825157	0.5709829251713376	2.656123670858011	1.380633361550821	0.3837103133986233	2.617623026245602	1.471222172495723	0.3949887258718103
191	6.333333	2.482722148997709	1.092310653066041	0.5808716901482311	2.477863208334496	1.270913283557983	0.5495452689253042	2.472057762529557	1.415892958245232	0.5423576864160897	2.477851538942903	1.635749449983455	0.5648936474154187	2.442532277227937	1.600362926265328	0.5631171579469715	2.304662486993674	1.558843835517035	0.5420881441441673	2.260970997672811	1.284097655985024	0.5053803200417839	2.231266070702643	1.415805520626385	0.3161944066054477	2.183828786059321	1.435554242096657	0.2490942440756965	2.236113699426512	1.479979863647197	0.2068952113943246	2.271370910578721	1.47065157434046	0.2295573498123346	2.511158787600053	1.598268380942118	0.5612926600406632	2.643496235799564	1.580685258525439	0.5545860042834563	2.767510011115283	1.328612658812375	0.5551879057852742	2.641915626928592	1.360477266727405	0.3688301472324801	2.595721119572279	1.445332424293069	0.3836783266099383
192	6.366667	2.482432208488726	1.074153565309779	0.5813514871183579	2.477741819296288	1.252084653133855	0.5514484615855132	2.472142554585093	1.396279582402996	0.545727188187473	2.478217945260132	1.615091721022494	0.5665291991734791	2.443108195253125	1.579866995330379	0.565527276509912	2.305594117895833	1.538552394416328	0.5467093883057877	2.255837370645139	1.266719853257079	0.5044756814187623	2.224421504741962	1.395587684051715	0.3148579112023381	2.175851952193036	1.424208454384174	0.2503785846546871	2.231256485298002	1.461962076098568	0.1992701502641133	2.265947258373313	1.45482421988628	0.2274228419351964	2.5112935340684	1.577812490118178	0.562691538899028	2.642581178826447	1.559158432551656	0.5526890188419469	2.760919561651971	1.304459529760793	0.5305150045903051	2.608539766714093	1.331273505750336	0.3554931126363683	2.539544838697691	1.402528507052453	0.3642899057478176
193	6.4	2.481959990894413	1.058476332539025	0.5816537565177027	2.477321656012528	1.236122767055165	0.5531433508709969	2.471830510673223	1.379847284218883	0.5484956114685936	2.478785137036213	1.598038382304347	0.5678225273961859	2.443739066785062	1.563052753032634	0.567580194872078	2.306300813689803	1.521780506743243	0.5509943004186855	2.25331937645216	1.251544409247464	0.5048969378097778	2.221128317223664	1.37743045681723	0.3136144697806128	2.167941653850503	1.406486965143579	0.2550337243629479	2.231461571132441	1.445274985924984	0.216147403569939	2.261095418265417	1.435104893482331	0.2267907459831472	2.511576091494051	1.560736426052395	0.5637106358925046	2.642243898697464	1.542131105421131	0.5509377843480081	2.738189604197482	1.282021332357766	0.510507503209864	2.579441489464243	1.300425465394829	0.3500425004409846	2.521915154748684	1.367030329752616	0.3469274180044549
194	6.433333000000001	2.481698148430652	1.048245353972581	0.5819704836773747	2.477027738415349	1.226020103908954	0.5545673533974752	2.471573700077918	1.369649311587878	0.5504143912369704	2.479918411494774	1.587724237201538	0.5687353377326244	2.444762808753965	1.553009826849379	0.569145359205353	2.307053980455939	1.511666877095312	0.5546333010040871	2.253140207959883	1.241137577026015	0.5068670394133592	2.221311021031689	1.364421995586237	0.3131891922785005	2.162173236961995	1.391765715383128	0.2599847490791476	2.229032722434655	1.436379547708754	0.2292246766033158	2.258878552195916	1.419275008891266	0.2286303746869721	2.512414576995735	1.550191122629833	0.5643307696165807	2.642962585018739	1.532431111927808	0.549565447490113	2.70507199263293	1.264657969486489	0.4783669544888888	2.504130714217855	1.281878651986452	0.3450331360366302	2.440803843250571	1.350333464477174	0.3294372267585489
195	6.466667000000001	2.482210044856954	1.046648716090374	0.5825905759510586	2.477458502594032	1.224959783813455	0.5557885332887565	2.472001764452511	1.368894163933666	0.5514988288652372	2.481969410418638	1.587418956289026	0.5693717287245454	2.446546581890342	1.552908965662127	0.5702520220954584	2.308261005435535	1.511436430820032	0.5573834180674886	2.25673961084352	1.238943802500398	0.5112355548290198	2.226225328434409	1.360732805430039	0.3152841751876992	2.161766584942897	1.386812439857687	0.2657112263867814	2.229383320149735	1.436066926128399	0.2375842840639575	2.261845565098707	1.417111064015671	0.23220102048938	2.514227246867294	1.549530223679458	0.5646843632190572	2.64507950234568	1.532235257929485	0.5487487962215137	2.687645228790605	1.258774705974575	0.4662151988541325	2.477088902896413	1.282737756231129	0.3466207643641866	2.426799859250501	1.35458230679283	0.3226752063522701
196	6.5	2.48386800708343	1.054547882953346	0.5837313676400819	2.478992491786831	1.233754289934545	0.5569016768816478	2.47350626123684	1.378356164934961	0.5518941544294156	2.485061073760124	1.597872635041651	0.5698307914917629	2.449262797106424	1.563435934436731	0.5709858222987267	2.310151528024202	1.522098892969479	0.5592403758951804	2.26356735518672	1.246655844107951	0.5170877622855129	2.235315951154087	1.366696531713179	0.3181725161857031	2.167813680250797	1.394421732659868	0.2732863215662407	2.237127990369514	1.441008078560222	0.2388440612050486	2.270742586919233	1.431132753456841	0.23621585756757	2.517177147318586	1.559578461804444	0.5648860469953786	2.648632737539484	1.541930049219379	0.5484738763143847	2.691180614957619	1.263882054665572	0.4827755747950989	2.491166814836625	1.298414090484898	0.358347032541886	2.440334255735209	1.373713345445831	0.3308841774080689
197	6.533333000000001	2.486783322941977	1.070224606108616	0.5854698917932987	2.481716992632516	1.250501989099133	0.5579729481672066	2.476168218987253	1.395981195955239	0.5518196457712228	2.489092937878327	1.616819486925544	0.5701390462396078	2.452884051199954	1.58232935077498	0.571430242945657	2.312789511548716	1.541930254492777	0.560398297991666	2.271726867116682	1.26388674502806	0.5221582066276591	2.245374370901225	1.379528999796258	0.3181780319781656	2.180199501538467	1.417250512433309	0.2816523442930595	2.245178202282404	1.455700394573823	0.238793891345262	2.278510662775657	1.455744791692758	0.2363476344891237	2.521157640699518	1.578138020967498	0.564964233752684	2.653315029330242	1.559586935109944	0.548439379257998	2.705346575090274	1.278498331088195	0.5077529802448462	2.520804270249113	1.323203781601863	0.369632321484347	2.468290856874227	1.405225447603936	0.3501997071649781
198	6.566667000000001	2.490780291062001	1.090367428493522	0.5877555697313461	2.485460408032726	1.271706163857511	0.5590429345362504	2.479796088877701	1.418141983962517	0.5515266129621281	2.493854987128072	1.640422331689747	0.5702895133976102	2.457249833584592	1.60583701152087	0.5716589621139891	2.316234449099297	1.566724180972736	0.560936399806974	2.280162995226488	1.286967716493449	0.5264251063888292	2.254833787638383	1.396603333700558	0.3162900350803922	2.195527100596582	1.451892321122077	0.2916292440339726	2.249327508984571	1.472232930633682	0.2356384345739821	2.284639992364946	1.480575260560819	0.2307690930305325	2.525912850530193	1.601360075267391	0.5649133526328804	2.658685851299137	1.581700299245376	0.5483742811218429	2.720156241444245	1.302914283980164	0.5237356367186461	2.535949305098047	1.353469623213781	0.3758934727091154	2.474203257674683	1.433805380134361	0.3679374214370439
199	6.6	2.495386621045991	1.11060065524701	0.5903984138708954	2.489743105197173	1.292663632771658	0.5600709645958456	2.483844947492548	1.439872116107346	0.55108455304388	2.49879523627676	1.663322518803368	0.5701407196029771	2.461879020222495	1.628743763740237	0.5715842993504018	2.320307197629695	1.589991275969035	0.5607617739458055	2.290195473372201	1.308658103641712	0.5315648572387974	2.263842298002447	1.414094483411449	0.3174968817064873	2.205474519675947	1.47804815828529	0.2990061460545539	2.255633277973744	1.485616623878141	0.2343920236413533	2.292091460555852	1.49829343513005	0.2254682111037971	2.530834438819945	1.623872297839624	0.5646111334687065	2.66394939430867	1.602807739349428	0.5480985197578623	2.735923037069406	1.330462833302653	0.5401239139278089	2.558580924598445	1.377353453737215	0.383058095956724	2.497151359442248	1.452087384793846	0.3837050675186597
200	6.633333	2.500138087039296	1.12642828934358	0.5931082240773071	2.494131428258697	1.308597769213721	0.5609925163900776	2.48786904386463	1.456124233141278	0.550499628879254	2.503236501739321	1.680167842135353	0.569493719607741	2.466200247623864	1.645694979775775	0.5710440177577016	2.324610096642213	1.606053073748893	0.5599524150132195	2.300474420225187	1.323535330892949	0.5365807017786023	2.268680560920903	1.427168451016752	0.3216048177009868	2.20984716614478	1.492148964766548	0.303187657968096	2.257528938765668	1.499072801832146	0.2387539435761397	2.296203985353548	1.510224916742322	0.2278721428481412	2.535249018358692	1.640425855918343	0.5638923804738455	2.668330378492217	1.617573034917659	0.5475704201301133	2.750678505947817	1.349983641658234	0.5472769428355496	2.579977790757175	1.391965450000149	0.3883175859040589	2.513743162016814	1.462139351703387	0.3934804502579891
201	6.666667	2.504868142309031	1.134188847606594	0.5956138533978602	2.498549137776431	1.31572162692657	0.5617532221764563	2.49189577599615	1.46297112499122	0.5497347549483925	2.506846946124147	1.686899621052479	0.5682099140466436	2.469948578007954	1.652460970538228	0.5698948634831248	2.328897279425993	1.611121383161514	0.5584815329262695	2.307584005641182	1.328225468334281	0.5388122890656405	2.272336583326823	1.431726497150912	0.3242523429874532	2.213427309572639	1.49556730709312	0.3053920823070322	2.260336692406533	1.50763432029373	0.2453341557662097	2.299042241427792	1.514571285814836	0.2316382016893921	2.538896627401823	1.647168994660758	0.5626531705712911	2.671687129318811	1.623106803986462	0.5469596505532454	2.757551749493762	1.35622994752151	0.5390208959568752	2.583708565283285	1.402998756408548	0.3888385268506171	2.53128516346087	1.467321911110694	0.4004266521132965
202	6.700000000000001	2.50936885516555	1.132361667853427	0.5976760107884047	2.502889732390126	1.312592693234389	0.5623147675749668	2.495953887029024	1.459019170185979	0.5488057441934355	2.509742404129954	1.682126793274021	0.5662287267771202	2.473168729657712	1.647612967059834	0.5680733322981166	2.333093213118129	1.604344408077774	0.556388882046511	2.312136023103898	1.321989210959911	0.5388829580632427	2.277616359823068	1.425280555958332	0.3247424478214566	2.219687276598161	1.48978878694913	0.3055048554485972	2.264651285921516	1.504780829950744	0.2470633334470489	2.30361431933496	1.507045874297642	0.2324970762692052	2.541904393207289	1.642746198486278	0.5608522935877287	2.674310064086994	1.618547715814109	0.5463385733686104	2.750436446388694	1.3486916784666	0.5211466703033559	2.569300685154797	1.414918320939472	0.3821150039298291	2.516389010423397	1.4689913331555	0.3979694908983867
203	6.733333	2.513069897379704	1.121360294744774	0.5989830227294692	2.506669131915681	1.299959701131832	0.562540507822387	2.499693909620292	1.445262668641894	0.5477066318318122	2.512025902644363	1.667106050639281	0.5634398029150175	2.475811316284561	1.632456444695819	0.565479191679063	2.336912909646146	1.587337919447916	0.5536987042679093	2.317912384950266	1.305797567413573	0.5396675026166026	2.284799156333102	1.405562477154172	0.3249518919557425	2.230475370858995	1.472081046569239	0.3055371787398414	2.276551887206464	1.485614541105089	0.2475658932750685	2.312715787483659	1.48582609258216	0.2322897981971099	2.544330254938824	1.628285927972976	0.5583964208795076	2.676363873011844	1.604574387942058	0.5454359626376679	2.734882560160192	1.329816188705805	0.5097302410199656	2.542832402652272	1.397919375767347	0.3808444814622238	2.490514952801526	1.457998805821613	0.3922664160185775
204	6.766667	2.51481231670769	1.104380798862455	0.5991048487467591	2.508800540915751	1.281528174650152	0.562061060771034	2.502147186117254	1.425728992464006	0.5461010250688407	2.513319782386577	1.646313831609086	0.5595852142861072	2.477343230437671	1.611554932181839	0.5618212031615211	2.339541748199256	1.564659530980468	0.5500293915413749	2.326632032779481	1.283559007516098	0.5448151292267637	2.293281725692871	1.375093205174408	0.3282397512439271	2.239514093724775	1.439638431547775	0.3070576702609851	2.289812873878872	1.449353620334478	0.2487134079392301	2.321148666895904	1.45315733989202	0.2351384621042564	2.545728330737093	1.608035339785886	0.5550416202948129	2.677489491292448	1.584657500737915	0.5437167348098488	2.720561433352331	1.305551229332959	0.5021427084264167	2.519654752092617	1.359366704459154	0.381733658188547	2.470705633022719	1.429434439430282	0.3840679220793985
205	6.800000000000001	2.513081113850729	1.086500362377902	0.5976218235242681	2.507813869057478	1.262777375242009	0.5603884991891083	2.501884896341036	1.406154981092073	0.5434484542833109	2.51271939074559	1.625817204311521	0.5544109252218294	2.47675118343217	1.59110031637774	0.556747224583792	2.339670335790821	1.543226190664786	0.5446957749554391	2.334502837366959	1.262573973368313	0.5551499160399678	2.304262968421045	1.341352456852017	0.3348108806741184	2.243553600624228	1.398206150446511	0.3100308897387863	2.303646215265554	1.406252771396168	0.2509952558882544	2.330526838040671	1.416548162182879	0.2418053531115495	2.54512725887325	1.587828087109129	0.5505453674935141	2.67681116332536	1.564162262870387	0.5409028135576127	2.709291583369915	1.282742899233996	0.4958695194336168	2.514353216012497	1.323616091837063	0.3803912962179615	2.469430524152825	1.392865384770728	0.3820830195013007
206	6.833333	2.506422774411855	1.071976258388919	0.5942664786422802	2.502188055819611	1.24792184944255	0.5570718990836042	2.497256847076683	1.39075636863119	0.539225164763408	2.508627931841494	1.609842337224612	0.5476345294038097	2.472498242250878	1.575346538028572	0.5498558467816774	2.33563962836425	1.52786575046573	0.5368697267070214	2.334959726884799	1.247524322191593	0.5662606326561405	2.314341155001789	1.314655237611279	0.342238351983349	2.244493648579284	1.361396781486284	0.3121030075284906	2.318651615188826	1.371870202039429	0.2566232771328961	2.341859860897603	1.385766736771784	0.2491528356324468	2.540915931011064	1.571859103504528	0.5446657482560104	2.672707189396816	1.548012991723439	0.5369189892408176	2.690333901704813	1.265901317167715	0.4851218205787104	2.485025116232377	1.309229835852626	0.3752624183169851	2.426361193683479	1.366503424514696	0.3806502420143832
207	6.866667	2.494131078959163	1.063706223492821	0.5889358695634249	2.491003617460271	1.239719802293854	0.551791381335624	2.487110911201508	1.382222577759149	0.5330320478547644	2.499501774464322	1.600990520424643	0.5390717097619736	2.463210904625185	1.56675902146824	0.5408334981201833	2.326247890958512	1.520477628491878	0.5257786869841768	2.324831817609354	1.239532433503341	0.5697286790793591	2.315175258859853	1.30626633361494	0.3464515902583552	2.242492721104581	1.348960304952329	0.3095105309163707	2.325967330631038	1.358811484104374	0.2503815691032615	2.346020414537913	1.372693310017679	0.2502224862934538	2.531597349040462	1.562886348489385	0.5372679852614642	2.663526033928776	1.539325088720405	0.5318751701736668	2.672140115006	1.25825040470284	0.4782404757641118	2.468620934137928	1.304004766905644	0.3674974086883712	2.412690010827136	1.355731615711717	0.3712249780989572
208	6.9	2.476318163553333	1.062520421445543	0.5816413014880926	2.474039137098794	1.238944030676846	0.5442952834293584	2.470916577479938	1.381397032369381	0.5244781692563713	2.484596575632254	1.600177363102439	0.5286627535781648	2.448249380711232	1.566202244908331	0.5294952791273293	2.311079079704168	1.521614997481033	0.5108812711150292	2.304237072638818	1.240216235032044	0.5602736246797715	2.30375808880104	1.323851856962004	0.346587457673207	2.234236472589433	1.365892195409201	0.3013513732625759	2.301943721576218	1.372462518026557	0.2364463815765837	2.33397537191728	1.388199373040366	0.2445941361175575	2.516430022888358	1.561815366422503	0.5283051087426587	2.648344665649238	1.538596731968828	0.5260798160808791	2.658508288391462	1.255554771675177	0.4779120403280798	2.467058847883343	1.30515912225647	0.3564653826403182	2.418185030712977	1.368018792604643	0.3576089727442536
209	6.933333000000001	2.453920252696018	1.067272177361986	0.5725084402976449	2.452006180161628	1.244381861856716	0.5344244622560071	2.449249381327478	1.387217675707946	0.5131741466006765	2.464362797636317	1.6065970827363	0.516487965145798	2.42808177876335	1.572777458270749	0.5158224088920661	2.290801491417692	1.531588051329465	0.4918946468702288	2.273725563130454	1.255010569299547	0.5318621472693639	2.282166656443515	1.370105934076487	0.3368965281436113	2.21880022308524	1.409569600346251	0.2809466783637187	2.23576497545413	1.423520502443216	0.1991751508112089	2.306408154953076	1.437107530107583	0.2310283501316001	2.495851565041246	1.567773402965128	0.5178124281905504	2.627521820038512	1.545572290631307	0.5200324991435348	2.652860371626048	1.258859559542856	0.4772876534857787	2.470213826677259	1.318819659841477	0.3434878313720607	2.43320445834368	1.401731808613537	0.3464224883209526
210	6.966667000000001	2.427768794261805	1.073766258922628	0.56179572226007	2.425803730976652	1.251454392776526	0.5222728569152564	2.423167123841001	1.394733217582885	0.4989287853951635	2.439526660019686	1.615143829225672	0.5027017714943428	2.4034938564837	1.581278466178305	0.4999299229161794	2.266442851734316	1.547607985106334	0.4691162927985602	2.227762333726983	1.290251253416849	0.4820880793724779	2.24742843668581	1.436042076462946	0.3086923042944381	2.19867430691296	1.48044058743482	0.2520458701646191	2.148370721096192	1.510803755085283	0.1775923943671785	2.271072399679904	1.512745986050177	0.2105247616766947	2.470582585837422	1.575725711105031	0.5058882374320046	2.601585625410835	1.557597005547812	0.5143578188092772	2.654050157699117	1.26984714353375	0.488224766541602	2.481588995872109	1.337402781653013	0.3360175426140314	2.446901814129216	1.426584100799577	0.3354100581156809
211	7	2.39807971969789	1.076083124893916	0.5498247972555564	2.395924333365843	1.253830456259636	0.5082855435753192	2.393386401220481	1.397102180861137	0.482172247034674	2.410203609686787	1.618429805164709	0.487689397569229	2.374735552152182	1.584309916683841	0.4822803548662601	2.238743755282229	1.563116737201235	0.4434851690122574	2.1509721316311	1.348161884042713	0.4131541960159716	2.183776274405968	1.502574317657496	0.2513604615486114	2.160843857123813	1.560730535477505	0.2083289638239594	2.121118443690952	1.613160790005736	0.1461393611449096	2.209037764647339	1.59297726169148	0.1715186742032834	2.440755513474604	1.578494056139109	0.492864541049489	2.570229661786577	1.569068418574542	0.5095887134184937	2.663375713417694	1.295636791836891	0.5141943064707083	2.496657816777546	1.346797790325549	0.3451135927461524	2.463011032999	1.432437196519759	0.3265751018526001
212	7.033333000000001	2.364900566375212	1.069412555517134	0.536991160697727	2.362694152761764	1.2466131697276	0.4932055594027998	2.360327781505255	1.389310410816311	0.4640318858918203	2.376029864860987	1.611068788025832	0.4720734847995886	2.341535409948694	1.576591752581791	0.4637221538846447	2.20808671432193	1.571069059203703	0.4162674142272595	2.043120254301368	1.423689705749329	0.3333090027377528	2.088618729295197	1.562318576111644	0.168562192801015	2.084028150122135	1.630155733341591	0.1470290596456951	2.059012456050796	1.691667445953604	0.1139386786219534	2.108904279755941	1.654272584160922	0.1090977860473437	2.406082865585659	1.571011866067493	0.4793090615016609	2.532758709583856	1.573705582698665	0.5058828792225006	2.669638090887424	1.355032152651572	0.5644424694273196	2.530285450636814	1.357355834863145	0.3797967917877415	2.485308338926791	1.435335961152121	0.3457434068503744
213	7.066667000000001	2.32916404366861	1.052362439109978	0.5237840880331274	2.327215050234696	1.228676382775963	0.4778793335478319	2.325159541832137	1.37040417361834	0.4458048459857606	2.33853107158948	1.592005457421433	0.4564647879407457	2.305088331573645	1.557638639436102	0.445193787630095	2.175808277186773	1.568244239542366	0.3888735264054246	1.966040705773815	1.501458016110218	0.2493676188716636	2.002571082972493	1.627181821074112	0.07988143204133824	1.998784091164375	1.698675763154592	0.06817580619929699	1.950213410298219	1.737017166562528	-0.02835239508430132	1.999862373602987	1.705345797167073	0.02661068481971985	2.368058479784865	1.552130268795289	0.4657477792283233	2.490995067172052	1.566218574409403	0.502765998102259	2.637951021527632	1.440879193935612	0.6474977535890613	2.573726765777502	1.387750607668726	0.4473352734251867	2.514539330544091	1.451413394591445	0.4100076990787552
214	7.1	2.293080124332725	1.027630329800864	0.5108309143694993	2.291588635667724	1.202921379736502	0.4630907327869673	2.289904857204834	1.343570267129645	0.4285888017095004	2.300553773513151	1.564634740619558	0.4413543221534275	2.268078599006364	1.530531944213957	0.4275133933543892	2.143789685394638	1.554683392681063	0.3630326692155433	1.936590346522644	1.556587212487669	0.177186023842265	1.951952988643732	1.673888910767255	0.008664132542204953	1.949224760966882	1.738378672836867	0.009858440488079198	1.90767690221519	1.731148059329231	-0.08627859591674425	1.941785263116153	1.729791653768929	-0.04305339463731592	2.329569838323303	1.525095168647706	0.4525317618987173	2.448958676732038	1.546477650881154	0.4990026360320678	2.559949440366754	1.500089856781704	0.704923494774174	2.546581281779505	1.418504437947539	0.5053433498636191	2.477465688651089	1.455880722871992	0.4651956793618906
215	7.133333	2.259327044359811	1.00097396178884	0.498678108723161	2.258181011715266	1.175176199099679	0.44939822956466	2.256714513436097	1.314783587724764	0.41304625753958	2.264856243411064	1.535108910749656	0.4271180567956916	2.233110670339898	1.501125998348733	0.4112937980753867	2.113218193326933	1.534571695709065	0.3405349562878924	1.923025195586435	1.578997028904168	0.1299976321647145	1.918473054699833	1.693828065962307	-0.03725534281373284	1.91360261112674	1.752771918763452	-0.02831740201355812	1.864518307166416	1.718904651601888	-0.1004158016716315	1.911234065232097	1.734605757821504	-0.08815144404521195	2.293498475757257	1.496016492798929	0.4398987802146261	2.410460048184464	1.521283942426662	0.4932879390077053	2.488601999136967	1.511292794205727	0.7108775532565802	2.516720440917398	1.421157230683607	0.5243693185101693	2.458550863803556	1.446998469588265	0.4782994588678177
216	7.166667	2.230582663418296	0.9767689443780111	0.487866835047613	2.229138404126214	1.149785801001214	0.4373107425906527	2.227318596691318	1.288431655467248	0.3997042975621752	2.233386636864644	1.507897315049289	0.4143835741796801	2.202060533722999	1.473893432013274	0.3972314002097168	2.084926902075607	1.512233046841053	0.3227164235110079	1.906533209774404	1.576896862113115	0.1070097331328281	1.89240995401943	1.691302081415913	-0.06297143810068438	1.881921978803543	1.747065354883975	-0.05610543036012711	1.836746797799012	1.717102477446137	-0.1225670878754532	1.887077137612894	1.728007177769922	-0.1166713204881113	2.261880770080936	1.469289427098934	0.4283697228983959	2.377969994798564	1.49572895242226	0.4855271845780461	2.443209354645127	1.488822629146377	0.7012349345090233	2.493551848317092	1.417659432114698	0.5246658382601536	2.447248289463797	1.426837397758966	0.4630551949748729
217	7.200000000000001	2.208753835161346	0.9582577652714781	0.4787370791882462	2.206071260883565	1.130193133236119	0.4271899038115559	2.203078499729225	1.268174988664403	0.3889120606666095	2.20726594372102	1.486955773612216	0.403846333455066	2.176137994855041	1.452812424091053	0.3859294338434321	2.059745293459317	1.492182914641196	0.3100306581846115	1.889902295282161	1.564267446305274	0.09755301502626183	1.872652778088944	1.678695152883321	-0.07634580999676073	1.859911710430991	1.731043969745238	-0.07370248574546487	1.850937954630619	1.720603119999559	-0.1269357804686203	1.863158774625547	1.719251964578606	-0.1322359528194631	2.235885534911079	1.448787677685512	0.4186028608050363	2.352689989366399	1.473829287810724	0.4765015305763282	2.417921834276626	1.455964608122649	0.6951226474631403	2.452527275633744	1.401550683503051	0.5268074326940135	2.422771666587252	1.417752688693063	0.4417564715115656
218	7.233333	2.194857770285295	0.9479574723986123	0.4715312491414139	2.189856008759423	1.119194825546792	0.4194024751166179	2.184753643670972	1.256904139022301	0.3809928266720782	2.18654383008692	1.475416188051096	0.3962374748540755	2.155688482590141	1.440936926247609	0.3779535451243424	2.038132468925943	1.47817772520603	0.3025659996973683	1.871693689889418	1.550055644963812	0.09475293208544008	1.853802752584789	1.665153939529431	-0.08217588980859071	1.842624094061346	1.716275623371389	-0.08148533943340638	1.853070210266962	1.720878517996702	-0.1376570612512891	1.842521620075962	1.70878792494719	-0.1405457541967784	2.215603088883922	1.437671952177447	0.4113363174470168	2.334215293446212	1.459237818138778	0.4675180359032783	2.405289910637361	1.41852325848834	0.6932231239232477	2.445655225741787	1.380209511014662	0.535349316901625	2.409833454383936	1.4183540993114	0.4410776814689774
219	7.266667	2.189531527532255	0.9478646867169934	0.46657368000824	2.181053950549301	1.119138816221252	0.4144272161033015	2.17287406990649	1.257032229315133	0.3763653855959393	2.17128560468578	1.475950885311814	0.3922721480638174	2.140991183565721	1.440862099591036	0.3739045813964751	2.020606486930334	1.472941692345325	0.3005902396363431	1.845721789098461	1.535517492226773	0.09763012999981338	1.828471782662505	1.655317674970222	-0.08187646147741499	1.820831084159369	1.711020777126989	-0.07978205920403919	1.830520394478956	1.717016495968687	-0.1406550854924608	1.821154600042282	1.699234142675329	-0.1414342535286671	2.201129724609986	1.438606003118775	0.4072827475072261	2.322145097427833	1.455988865876541	0.4598096827997395	2.398911386135893	1.375608633664407	0.6924318492920525	2.498510339112545	1.348419174660084	0.556805553620572	2.462986890333087	1.428581610474907	0.4684369540630439
220	7.300000000000001	2.193081561296064	0.9584210718118856	0.4643089520764632	2.180154852110745	1.130489586212422	0.4128391558554754	2.16809382080976	1.268969388593402	0.3756426284101973	2.162221980578742	1.488910004621982	0.3926367869930481	2.132811446482157	1.452932854680398	0.3744532081799716	2.008350318098586	1.477251089975467	0.3047197018651101	1.811925753482168	1.517193872641748	0.1088612149160336	1.798444017635344	1.646039499408626	-0.0735700043854688	1.797565849646005	1.711320862873184	-0.0695979191463075	1.800526414155282	1.710815132106434	-0.1352874945338642	1.803006100352983	1.692822870069901	-0.1312846151834526	2.193165660688141	1.45193116230454	0.4071046687046842	2.31683686826497	1.46549382744445	0.4543978629594624	2.396699739814968	1.342148299697088	0.6845068026607912	2.566723572726147	1.312558761435335	0.5726571687356926	2.552528431124527	1.409647817294757	0.501420806498969
221	7.333333	2.205505121539684	0.978460195832434	0.4651872652053151	2.187736327616431	1.151731907246174	0.4151489107370185	2.171473478436344	1.291016896153799	0.3794527086559913	2.161064685383154	1.512237033812425	0.3977975494049654	2.13267475466067	1.475164036997647	0.3801359247079866	2.003520221930199	1.490166445862789	0.3155100696217193	1.778669530979768	1.492164741438028	0.1319271315390065	1.767242089044896	1.629191947570434	-0.05386625736431019	1.777123330749375	1.702685712906218	-0.05175592850722018	1.758739691509005	1.696148312658029	-0.1124450491227316	1.798807250479376	1.685595166621884	-0.1056245850090534	2.193304236080967	1.475599943777052	0.4112477375693193	2.319625215817608	1.486237022070057	0.4519764087779358	2.396784901565472	1.33146160143528	0.6701228662556219	2.605469916364605	1.273240053613899	0.5699265837831563	2.631800211460297	1.358290964558747	0.5146915007524123
222	7.366667	2.226356756370122	1.005619062901154	0.469517029452912	2.20433705933841	1.180239382258345	0.421689859543914	2.184412158060495	1.320494060577651	0.3882800084600675	2.170389642847381	1.542848887544483	0.4078398801009691	2.142725649040672	1.504681341077899	0.3911473764330857	2.0089900372003	1.510007659845671	0.3330453078531815	1.762074732896487	1.463102274586517	0.1696564365592829	1.747678818354399	1.600549900639129	-0.02039303451809601	1.767932971827618	1.676317255846359	-0.02632741991277044	1.694122335003293	1.668041500585229	-0.08549944224708893	1.802703247390278	1.675088510050798	-0.06589835313608702	2.203886094492236	1.506503559516365	0.4198297635028399	2.332624700583255	1.51447058083888	0.4529314890220024	2.404872006096675	1.335725490304241	0.6544024586594623	2.603581716512885	1.250565370854473	0.5449631179390293	2.630536521780317	1.309789766336863	0.4847879119212256
223	7.4	2.254709372195971	1.036944795308037	0.4772227599727302	2.229974407710974	1.213038371165675	0.4323361459880988	2.20780239945339	1.354560989476861	0.4020291150963502	2.192145653543287	1.577699241276587	0.4223563456800447	2.164358184211266	1.538887470502135	0.4071671380756214	2.026813006308458	1.535137661392236	0.356616065836639	1.77870133380237	1.435343148045055	0.22022525152912	1.762045063631813	1.569461489509558	0.02688060094873219	1.781180169532997	1.642984352779545	0.01551862179526658	1.690090347637321	1.642963537075176	-0.06959452798902428	1.778137897873195	1.658240541823581	-0.0143888788760781	2.226646201798746	1.54147771214744	0.4325083451136731	2.357373157954409	1.545921250967177	0.4571605342413741	2.428456732797488	1.339014613199442	0.6336099394937258	2.589824319546709	1.258475977246435	0.4956929453425918	2.621148741398047	1.29759180564147	0.437619372002915
224	7.433333000000001	2.288732598488636	1.068426715920279	0.4879007254555717	2.263260764326634	1.246110534422136	0.4465297967997662	2.240645495301548	1.389205201691828	0.419992608818716	2.225360882347182	1.612658066798157	0.4404292902707473	2.19639920669385	1.573996474187017	0.4272780572102337	2.056272235061779	1.561398841686442	0.3847190927551795	1.829272031863654	1.412117675294574	0.2782486587013298	1.808430175157164	1.550581192187923	0.08596969250386623	1.82689630197771	1.638394961420248	0.083161402882634	1.745228195926812	1.635760282333254	0.02227836516266391	1.75551699287681	1.644026035934697	0.0458534605851989	2.260538156880106	1.576438358972201	0.4484922375645719	2.392472546607235	1.577180332559376	0.4640338584038133	2.476137110038146	1.343514868027172	0.6048616366297362	2.626249568391604	1.280957291138939	0.4372119967834067	2.672734540126805	1.316469756134837	0.3835676084828353
225	7.466667000000001	2.326018387316399	1.093903144265804	0.5008608688214655	2.301517953275113	1.273076864979424	0.4632818458949737	2.279972640683664	1.417668174759235	0.4407907727320093	2.266285325706246	1.641204421906622	0.4605716380948092	2.235678120131122	1.602925720516012	0.4498002868994693	2.094277508183407	1.581635416237303	0.4149154539619447	1.901225959827519	1.391311020690045	0.3350994693320143	1.875380600072637	1.533219854489845	0.1434766119931695	1.880229805092956	1.630103974189518	0.1531110664091705	1.814525717449339	1.634943223535795	0.07790237704973714	1.785457473720989	1.619747657943079	0.1013100218246001	2.301860843433014	1.604994336695722	0.4665024555987003	2.433910320298371	1.602284034897073	0.4723644982920667	2.537479411633227	1.361792142851638	0.590534160964385	2.609092021962963	1.344552368097698	0.3770109613591938	2.618923154513834	1.367412972855399	0.3264126752065237
226	7.5	2.363800396159021	1.108648900266036	0.5153032254729357	2.341379844616118	1.288890794180523	0.481480026071797	2.321800641258307	1.434366743288467	0.4628626412190615	2.309806249355226	1.657650006396292	0.4814380564300128	2.277768964480161	1.619625482594461	0.4731204317648266	2.136348839250365	1.590250823977041	0.4449050652386493	1.977995134815363	1.369045305347183	0.3862125333227046	1.944644741304846	1.507911425298114	0.1929461922852995	1.93617209365935	1.606488124543495	0.2070559387712047	1.884017611615101	1.623502641239031	0.09670180685480018	1.846434106139114	1.586827902014467	0.1484927005566867	2.345595743338239	1.621588914912632	0.485360518063003	2.476568256576867	1.615393706804416	0.481401800534543	2.589766995058082	1.374173056843874	0.5825107377793526	2.583075501649615	1.380137243082056	0.3488303883155247	2.582800712019373	1.389667692919906	0.2980196773145897
227	7.533333000000001	2.399852605454814	1.111127992343707	0.5303800105778714	2.379884959530725	1.291746390919949	0.499977880232759	2.362453756377815	1.437213727399296	0.4847274822627586	2.351368111673026	1.659700406594448	0.5020385659408547	2.318515464311625	1.621746631414849	0.4960038605653206	2.178004049847138	1.585585132108507	0.4733505614318959	2.048457530197157	1.342708642083871	0.4309693541011294	2.006368183794306	1.472537912744799	0.2350588511232932	1.990216605019339	1.568941277054623	0.2490565024132321	1.947873632911586	1.579006977567288	0.1444397609421001	1.915065398441817	1.552436371648933	0.189532585921484	2.387300187341685	1.623999758354053	0.5041470410733941	2.516382731943407	1.615552192302233	0.4911292425489904	2.626105781045651	1.370717453250902	0.5590614750957144	2.5355312757572	1.388798250060699	0.345611795169088	2.517495238887909	1.378272804545882	0.291973534193365
228	7.566667000000001	2.43291410488711	1.102615499418902	0.5452985346130056	2.415236463653416	1.283034875200157	0.5177071537592102	2.399678587530562	1.427914768086938	0.5051330145675221	2.388491362381111	1.649295909866702	0.5216350999884656	2.355447130909558	1.611278426290344	0.5174713633817718	2.216246386729962	1.57040170036795	0.4992779213080083	2.109083453287192	1.313901571303938	0.4675593131069362	2.060514991408231	1.434464339789067	0.2693441445870655	2.039842184753773	1.528224346787881	0.2816663642081753	1.98624360419681	1.52689297569375	0.1952568649002242	1.980498418537247	1.521171083323036	0.224195080912733	2.424560613221971	1.614072160187575	0.5221828613678445	2.551923087173841	1.60629214306818	0.5021408557641179	2.646366698747015	1.35457800961528	0.5208490798363338	2.484064339202281	1.381264752689144	0.3461545702168394	2.441141159442666	1.35839266752967	0.2944733334141104
229	7.6	2.462151092809731	1.086812034817265	0.5593456844079377	2.446327460305016	1.266533470518656	0.533747559287853	2.432116604304476	1.410707816641343	0.5231607864215223	2.419959014095036	1.63081986577143	0.5396412986755478	2.387198882997807	1.592658237702441	0.5367577622023989	2.249198918524389	1.549297314692912	0.5219958630695796	2.159284121318605	1.284906668321982	0.4955178804197869	2.105428981912486	1.399057420404792	0.2964201501518081	2.078428313515465	1.489896002681421	0.3088158992275378	2.02116258346133	1.480549067068609	0.2252824447392042	2.025257636792817	1.487937963945529	0.2482995934025449	2.456181067889067	1.59613761507627	0.5389387094071323	2.582738725094492	1.591889348548822	0.5146837719480172	2.64980692050889	1.330465517081605	0.501118822048882	2.473912278789609	1.343518034537345	0.3431216627397068	2.449753710497184	1.336264590393052	0.2904878114313087
230	7.633333	2.486748533867155	1.068604327366292	0.5718699509133441	2.472326424341873	1.247231385452237	0.5474157118792472	2.45895515370539	1.390772535235616	0.5381110928487691	2.445622037163204	1.609548694324374	0.5553887575877935	2.413353910290589	1.571306723717566	0.5531724987793188	2.276048093560457	1.52769094417412	0.5408528898841038	2.198426981277201	1.25919211411175	0.5155734452898453	2.138429860661617	1.367474193031797	0.3165521059622152	2.107228275990245	1.455980521223699	0.3303274926003795	2.048909547257351	1.446597994760861	0.2473855352563624	2.054005804460919	1.455597604043429	0.2641027483846529	2.481946242482289	1.575349995566165	0.5537718795006107	2.608534955470792	1.575860187787296	0.5277420668845136	2.649740545792462	1.307911874132296	0.4905080097779189	2.469742432309119	1.31341638846043	0.3418571987729628	2.445972275029479	1.320134591668632	0.2846310469038298
231	7.666667	2.506079487057089	1.052223908585906	0.5824463463989111	2.492822859107257	1.22967509510734	0.5584725255307834	2.480123669585919	1.372602643952958	0.5496765203239996	2.466288169791777	1.590043807573526	0.5685992679549452	2.434387866628846	1.551944026371305	0.5664971967107353	2.297206314595549	1.509604253017642	0.555512483985527	2.225547062083003	1.240080700367165	0.5274683207534289	2.162718649663051	1.344174790379122	0.3288852852441501	2.130850324872064	1.432080577697615	0.3423424243132812	2.072219000951792	1.422227871640699	0.2559019056652021	2.078673369891574	1.432974019967306	0.2736082846320142	2.502569032647937	1.556104195573699	0.5663489116456056	2.629694180961378	1.560632295150527	0.5403034865222945	2.65514194790034	1.292313612838291	0.4869790280313034	2.468571176814274	1.303821436217329	0.3474690141382811	2.448364028114378	1.323479831396546	0.28888509397863
232	7.700000000000001	2.519849662527906	1.04065782443835	0.5908963147316678	2.507772151469903	1.217316624625936	0.5669998873544998	2.495910324606051	1.359802810318425	0.5580432512210257	2.482844476541462	1.576288054077443	0.5793607925426936	2.450934510211279	1.53859491287015	0.5769293450409454	2.313418443357024	1.498267141756604	0.5660123038725805	2.244390356830564	1.229320310794816	0.5325654476539288	2.179385196789122	1.333482212321009	0.3353937342364841	2.150816702030125	1.422749539541481	0.3471661602768459	2.094199587937047	1.411365765537536	0.2634668865905426	2.099022572709071	1.423047147048316	0.2766732689214054	2.518896718340983	1.542208797433662	0.576678866058546	2.646941917497581	1.548776543373603	0.5518158717850569	2.66582358201921	1.284244970047294	0.485851445021133	2.476317844565391	1.314322387454347	0.3481243840523209	2.452015438091057	1.337123039831944	0.2916069756208803
233	7.733333	2.527846218405971	1.036555618917255	0.597184193519486	2.517031321496104	1.213056070541314	0.573196010480408	2.506225828806508	1.355418456102333	0.5636735106958249	2.494889639555289	1.571535035451899	0.5877825305226817	2.462669881731745	1.534321388708452	0.5847536875817269	2.324468760981236	1.49655196590555	0.5729349423498867	2.256891117597524	1.228179025359111	0.5336398195430843	2.192079314355104	1.336679094055621	0.3380984260762952	2.163515706362305	1.425387364799858	0.3450051723737256	2.113874309231525	1.411940459760206	0.260465850966027	2.116078887299749	1.422929588598522	0.2753726599032827	2.530616893473814	1.537046535511774	0.5848098808083714	2.659796549070703	1.544207713889186	0.5617145435007989	2.681061156362555	1.288404222788789	0.4797575543720374	2.513325394142482	1.348258342144151	0.3363647050300125	2.509072921747725	1.360773969700214	0.2816296424088626
234	7.766667	2.529987126832939	1.041662699044468	0.6014096805162747	2.520477520476327	1.218787984704371	0.5773680292967707	2.51080484673898	1.361498156872906	0.5673040281116782	2.501671757848817	1.577945031199543	0.594144848431057	2.469021511079362	1.541125590596546	0.5904644472627939	2.329932142942048	1.505901512103848	0.5774519224629442	2.262576407091783	1.237430542195785	0.5355231250952758	2.199575728693745	1.35034233900495	0.340773312323657	2.163374889249592	1.432386336867444	0.3401658710967585	2.116143220115736	1.417586732567472	0.2525982044010713	2.124329181021838	1.428921077434784	0.2762243763012223	2.537066775960409	1.542915738314251	0.5909511451614808	2.667357086100112	1.55006528058297	0.5697112210968708	2.691819299840724	1.301864365192132	0.4731435548432933	2.53339192517865	1.377022238495679	0.333529909212641	2.536100071519758	1.387455419693368	0.2770680567469506
235	7.800000000000001	2.526781695308685	1.055746573455131	0.6036329859981705	2.518576025354267	1.234074037453672	0.57962564907329	2.509931983835698	1.377610421554316	0.5694121759399291	2.50323123549381	1.594984307442412	0.5986022999703235	2.470133504934096	1.558461015760056	0.5943570435718456	2.330153537062412	1.524581461023817	0.580291028179778	2.262759220284354	1.254966909041024	0.5402471619592611	2.200807736332757	1.369964056282682	0.3452891426079989	2.151794466281685	1.442716801333256	0.3392755802701262	2.094291304655657	1.42710130497441	0.2485366613566237	2.120111043945539	1.440132886783534	0.2801519426815868	2.538310543652071	1.559342858995644	0.5952243207991856	2.669461844106963	1.566224690834001	0.5754710957997967	2.691293504990986	1.318151431860059	0.4776249058368031	2.509272593693592	1.393476206561964	0.3525597230255202	2.466949344558522	1.408006086734255	0.297098674194582
236	7.833333	2.519361191900806	1.075595058055052	0.6039631828817069	2.512534734045802	1.255251255762944	0.5800061922664257	2.504865461185128	1.399819858769064	0.5700996045611045	2.500801880655719	1.618359506920456	0.6012178137775971	2.467231835095464	1.582092661636005	0.5965095053233834	2.326487400603429	1.548127281524804	0.5815488388941012	2.262630211004696	1.276149655179366	0.5456861394413961	2.203482562768985	1.388833666141198	0.3480378959198899	2.145732936044741	1.45857789493824	0.3450068462805643	2.101365562934132	1.443551061371279	0.2556662116640088	2.118980386773003	1.455114169384328	0.2800606964247266	2.535555191889968	1.582087359635009	0.5976983670970472	2.667278634136072	1.588223580225216	0.5788658062388531	2.677209732505275	1.330158454001185	0.4981322243328681	2.488447528036661	1.406829148775053	0.3724705778743244	2.445666269246657	1.423586114271551	0.311486943545746
237	7.866667	2.508798665466984	1.095989542108754	0.6026953631039986	2.503619637631483	1.276729596903372	0.5787511868612716	2.497089685641974	1.422233240095075	0.5694988645321177	2.495896686292509	1.641831163540468	0.6022309066140891	2.461799560501527	1.605858443257519	0.5971223301084657	2.320395533517824	1.571926458459139	0.5814089461856862	2.262150581940289	1.297467159200166	0.5499131380922309	2.208368196155809	1.407547373994402	0.3485985860647947	2.140074937371395	1.470076253704427	0.3495881809318932	2.108728054841277	1.457977832414736	0.2512425308850352	2.120989048654056	1.469464701418404	0.2754045110305504	2.53027371474815	1.604929603678642	0.5986157501951063	2.66240917788293	1.610507362229047	0.5804290117084899	2.663012578531747	1.341681909154598	0.5274958557916994	2.48258581851666	1.420348848785074	0.3893701919196862	2.445715160131092	1.438546306475769	0.3177852399381541
238	7.9	2.496113004400337	1.11225715605624	0.6002060335319412	2.492879841320412	1.293580078403514	0.5762757457022013	2.487751486899961	1.439647983143098	0.5678912877253885	2.489567796372761	1.659749826360827	0.6020933990592537	2.454924427707009	1.624164187474345	0.5966254293827575	2.312965988222231	1.591666835574642	0.5803513295291278	2.258644334657765	1.316103842985583	0.5522186292339661	2.211013235125153	1.425367955242922	0.3477477854237198	2.13465638397131	1.481361407294592	0.348322106359381	2.107363878292774	1.471338523539181	0.2417970860638059	2.121754923007422	1.482635028416546	0.267947597608331	2.523496214009159	1.622297608564649	0.5983888149771169	2.65588332553133	1.627599889388235	0.5807408525023265	2.658799432483031	1.35608563579212	0.5371839034777752	2.483185660749325	1.432520023860125	0.3956195141526723	2.447220671423348	1.456514190582736	0.3217988116763791
239	7.933333000000001	2.482158233696576	1.121348612737903	0.5968888408103801	2.481045738058105	1.302711621271629	0.5730791080657476	2.477525067941208	1.448844571030671	0.5656706583783147	2.482289907426126	1.668666305180179	0.6012927515942772	2.447165120629849	1.63357250312879	0.5955059720290417	2.304909780576867	1.603101923088678	0.5787641002716402	2.251054080510645	1.327824959366742	0.5525908984824687	2.210043550505673	1.437043423354302	0.346175318195833	2.130675067314876	1.490544731326079	0.343915031330604	2.105087710189184	1.481681528478616	0.2389400679878882	2.120044427569309	1.491249505108886	0.2619278473879199	2.515705117032343	1.630802254529776	0.5974659263770605	2.648109966127036	1.635394702477247	0.5803084396469517	2.65445137420402	1.365024360288607	0.5329080987000184	2.479659008909455	1.437638341307157	0.3920061750805324	2.444326556446696	1.466969464623089	0.3220865548103237
240	7.966667000000001	2.467850373169787	1.122008594842897	0.5931215438772186	2.468870361414282	1.302898608209867	0.5695903787883322	2.467022656003895	1.448599868631731	0.563214137862875	2.474473283184142	1.667414728095936	0.6001433159667016	2.438997202850647	1.632887901556514	0.5940956192716106	2.296787566228676	1.604330780058493	0.5768708042070353	2.240393441786206	1.330771480860421	0.5500764459270668	2.20410598893673	1.439315137776808	0.3430655136351918	2.124251485288508	1.491592442114639	0.3373529807395523	2.095724889881532	1.485763844493084	0.2345943806687487	2.115007876970973	1.493742907548609	0.257569602084038	2.50733927289454	1.629296921566655	0.596159089258856	2.639487624865383	1.632507148299861	0.5793939569615394	2.641380550589188	1.362892964384437	0.5287977644160897	2.468349818360942	1.440898521923565	0.3890502410967562	2.429683440154569	1.468678781778092	0.3233125003392662
241	8	2.454214661218687	1.114123352055815	0.5892677573173232	2.457244943375179	1.294119653242483	0.5661403768282427	2.456962892174621	1.439022348772895	0.5608793547202036	2.466729940671838	1.656330578893634	0.5988701478597994	2.431039636783385	1.62242785252255	0.5926493460786884	2.289184512805535	1.595539113414935	0.574891952111666	2.22704987313692	1.325085338011246	0.5437816301592091	2.19256589998731	1.431284147495266	0.337185492888918	2.115888466994976	1.484616989458233	0.3307384352477257	2.087144799371165	1.484042435568791	0.2259286677673084	2.108910505582078	1.490640752541273	0.2536071298111821	2.499044339757898	1.618068864767867	0.5947030201474707	2.630668797994387	1.619391610781604	0.5780619041557471	2.620337407976215	1.349155084397347	0.5245888959143157	2.447136834161247	1.437485763381096	0.3865297612758304	2.404392340139382	1.461448604809294	0.3209275939775237
242	8.033333000000001	2.44252029058647	1.099067481671412	0.585713122561155	2.447270439378201	1.277956158205381	0.5629865453277345	2.448274366049339	1.421959578403744	0.5588967845089248	2.459882522176316	1.637625672122413	0.5976360958336537	2.424078669633097	1.604321853050187	0.5913544780217517	2.282761565787671	1.578821004331932	0.5730643298868473	2.212870448020987	1.312582551642711	0.5334653451056898	2.17855045309129	1.417061863566683	0.3284014667184977	2.109983913675546	1.477166039458746	0.3260040935311387	2.085148537730812	1.477488732902352	0.2227966866120145	2.103229541923425	1.482998223979756	0.2500201418603382	2.491704277974478	1.599293466406759	0.5932603793474821	2.622620106272405	1.599006233030959	0.5763111585747598	2.603510098708377	1.328969238916598	0.5182200794022983	2.431127987594566	1.415998950020503	0.3839846181725719	2.395148453282852	1.444659872442334	0.3172966324429287
243	8.066667000000001	2.434032914902515	1.079779957378515	0.5828310928063544	2.439995302571255	1.257629053286863	0.5603673686466364	2.441858812425164	1.400905000690453	0.5573818113342422	2.454690074416274	1.615208770220356	0.5965065485132135	2.418840236726596	1.582373223542432	0.5902945504365428	2.27806816075828	1.558181343015171	0.5716031127894665	2.202598395057108	1.296860866322304	0.521229362694668	2.169212469149783	1.403985594270445	0.3191409309808415	2.106843468976323	1.468755537687505	0.3205742718942679	2.081616912854594	1.468709258069063	0.2216606413071574	2.098436457345788	1.472806621363586	0.2465658240196746	2.486150524722995	1.576852816945022	0.5919009394092825	2.616291154837996	1.575955980649133	0.5740743382235063	2.595427392219163	1.310119203363128	0.5111671569253703	2.419458957324827	1.389726413565482	0.3808346579467489	2.386128154528012	1.419105609701509	0.3148432343469031
244	8.1	2.429539160152834	1.059338988725437	0.5809469828504088	2.436023979417304	1.236441440436841	0.5584691504810487	2.43825036707535	1.379260550842031	0.5562457752460945	2.45135242948465	1.592840225973009	0.5954270515770482	2.4155713721243	1.56013409784875	0.5894278458407624	2.275170820803497	1.536518438242148	0.5708797898926116	2.196367005760576	1.278732929665403	0.509735498762522	2.164911301492366	1.392152044013262	0.3116859586552764	2.103920511634971	1.456697149592796	0.3141117268605826	2.072294789259284	1.458003540359502	0.2122948969303103	2.092368522824513	1.460579445145781	0.2426676131765488	2.48268512171488	1.554592715728989	0.5905638821143003	2.612081998381584	1.554149908121697	0.5710796016900047	2.594446849990519	1.291780288137149	0.5085942398514425	2.424307061636395	1.378921828051525	0.3789903163788283	2.405485045064281	1.394053732996752	0.3139281700564888
245	8.133333	2.429402271029494	1.041420987555897	0.580277008480624	2.435688226177956	1.218149252185612	0.5574336135799605	2.437789641224992	1.360813575718403	0.5554356209300018	2.450240946811038	1.574299083853791	0.5945241947066937	2.414614236395276	1.541386953346074	0.5888800798937299	2.274329513933966	1.516879858019252	0.5713163164967321	2.193129634073512	1.25964723494121	0.5024463304536966	2.16347912441702	1.380370381529575	0.3090267096332825	2.100115559709348	1.440917504267363	0.3121519679304737	2.058733694584196	1.448403925906295	0.2145583453118538	2.086133882114618	1.447388517333706	0.2413980037506856	2.481693795662648	1.53628321601626	0.5893291981078547	2.610452582206343	1.536642538767715	0.5672880314162589	2.597134262338967	1.269081899812137	0.5132525119735364	2.425556156864098	1.348391046466254	0.3850150210895065	2.383142621449316	1.364589390629897	0.3200661884942194
246	8.166667	2.433769789773045	1.031349808937682	0.5808348610612012	2.43921414166616	1.208147000137463	0.5573001234855316	2.440761529922407	1.351016459358707	0.5549318794227631	2.45194605780639	1.564889329439402	0.5940247116039383	2.416463110132528	1.5315625950154	0.5888553701417391	2.276060851865292	1.504725432947722	0.5730786425531048	2.196782174568494	1.245557906980336	0.5012553511201713	2.167083215091099	1.372491625836414	0.3115692101309667	2.101272366868476	1.429707723993139	0.3155684180941745	2.0591782198224	1.445639295634555	0.2201433075318737	2.088048587106422	1.439886488491337	0.2439574995816075	2.483712355803676	1.52715264237622	0.5883693124292617	2.611934986303457	1.527577806120395	0.5629068416473736	2.595024576430691	1.254065985810365	0.5113290930119291	2.413428772357985	1.326413617082309	0.3909934191798137	2.371104486488152	1.352458196076975	0.3254028057329463
247	8.200000000000001	2.442522227473796	1.032141370647786	0.5825981860573822	2.446469489842546	1.209512667970399	0.5580845060119642	2.446992686564631	1.35300604480392	0.5547878071070179	2.456488387163612	1.567723898870403	0.5941053427711377	2.421102519711028	1.533867255401129	0.5894949359907139	2.280369099022504	1.504273357415351	0.5761650413547816	2.20859960151221	1.241232394146497	0.5070381146097842	2.175851801816194	1.371503021358695	0.3187738535869925	2.108408153012948	1.427371782255923	0.3236850293317359	2.067127590650019	1.448446295247187	0.2262730888182806	2.095718079003177	1.439681425728325	0.2503704200266985	2.488712340398712	1.530231058887034	0.5878500375080575	2.616496844919359	1.530244704810939	0.5584812968454981	2.591741474284846	1.255953137449603	0.4992173515855185	2.402635472378763	1.328835136790261	0.3940456249435723	2.36845213208086	1.362939206284269	0.329050318750833
248	8.233333	2.455189395990058	1.043441440896168	0.585538936319655	2.456973226870556	1.221826788664067	0.5598068726229216	2.455964080521533	1.366285910877183	0.555151110281926	2.463324980281613	1.582364238857253	0.5948115778676464	2.428041491073798	1.547864003427942	0.5908215955249858	2.286843239274643	1.515601763246313	0.5804735344995977	2.226385208069364	1.247469079416077	0.519162970396214	2.19027128712588	1.378405069295397	0.3299239772583518	2.120358091558436	1.432884674033723	0.3364906079915483	2.080866142532069	1.454713263943877	0.2369357600688213	2.105288561656114	1.445298762589119	0.2601558393702904	2.496122679989383	1.545063635449064	0.5878597838115649	2.623535647301297	1.544507605850444	0.554510495235787	2.589403906087285	1.270535636643279	0.4905470068437082	2.387399187361234	1.350264365435071	0.3966887473521638	2.357898661311013	1.38784075273549	0.3321307873286156
249	8.266667	2.470816411283257	1.062223109838275	0.5895678698451803	2.469920765093445	1.241767656960605	0.5624049357734465	2.466952837804528	1.387278478429314	0.5560857142118413	2.471501393742881	1.604960104135803	0.5960599366833166	2.436460323904922	1.569660008034143	0.5927327839942049	2.294826179251899	1.534677292932411	0.5857346209105151	2.248870770853333	1.261101895135757	0.5342596639722639	2.210408527728401	1.391761887749955	0.3429453551711877	2.137235118305365	1.440328021887895	0.3509175383920831	2.097933448382294	1.46135738168367	0.2513606111275069	2.118113161065679	1.454924773839344	0.2718212821822201	2.504981180822788	1.567930274388541	0.5883731657325366	2.631956891806801	1.567474554978319	0.5511954792375452	2.597593995772854	1.288988344956063	0.5050309471244434	2.398014686886609	1.377819556607214	0.4030991721218698	2.34934297847667	1.405963389377976	0.3384100049925886
250	8.300000000000001	2.48820012414577	1.084265779582011	0.5944877258886598	2.484421473761201	1.264669519373413	0.5656939660760053	2.479288821276179	1.410963611079089	0.5575071230923133	2.480191714986657	1.629978953514313	0.5975946294482263	2.445650627628677	1.593710363219447	0.5949617157316651	2.303766769386725	1.556106125771991	0.5914025385955166	2.2742945725275	1.277774957930844	0.5488254011291918	2.235391037962014	1.408582759578245	0.3553962025070737	2.158810195341084	1.447639777366418	0.3634342641005229	2.122543555762145	1.470076664235424	0.2675271105483355	2.136899897953998	1.467079843504677	0.2839261344455556	2.514438938733438	1.59347887851808	0.5892010612206763	2.640683225804899	1.595093015619183	0.5483105389929744	2.618500307574736	1.3108368498573	0.5275937055377906	2.432709044334299	1.399156329649472	0.4126039169787963	2.385958355336774	1.423754320574375	0.349305616101226
251	8.333333	2.506154585696828	1.10556544290132	0.6000477636812233	2.499619931807018	1.286456400378943	0.5695189420985539	2.49237862283701	1.43318503611535	0.5594098317350078	2.489217406072133	1.653178266488031	0.5991827243516749	2.455373743463148	1.615935292638375	0.5972774311756204	2.313519954369005	1.575736386921729	0.596881336587471	2.301353380962276	1.294356170263168	0.5606376945953341	2.260790288722745	1.424837470632558	0.3653605760575213	2.182198598272107	1.456423256417367	0.3712470446480905	2.14346266552808	1.479167863600914	0.2768147745446444	2.157408482066312	1.480853569529088	0.2952641204346943	2.524216400565601	1.617342741889308	0.590175934045945	2.649381103134592	1.62243009517598	0.5457326032205191	2.643436986936058	1.338150388601528	0.5375629227874175	2.457080326194256	1.42096901226905	0.4220453077074064	2.401079998833506	1.444974231125771	0.3600107537722082
252	8.366667	2.523696198279225	1.122058332845252	0.6059755878279589	2.51469499578627	1.302947649392843	0.5736880214100144	2.505538444950644	1.449690622277714	0.5617075643229856	2.498441204326962	1.670144961469813	0.6005864698486431	2.465395214718959	1.632113274075603	0.5994329315099655	2.32386058662578	1.589667903478849	0.6018555093470055	2.326730267545918	1.307035746664746	0.568975634151097	2.282875850338871	1.435899255183386	0.3722124046257533	2.205191084489763	1.465419060530294	0.3751274168400604	2.158883736373299	1.485180411927708	0.2801401118959313	2.176572169778985	1.491905020857046	0.3041833922647663	2.534068407696625	1.634973943423484	0.5911117326857794	2.657951311302771	1.64290144988772	0.5435582164724473	2.662125231429	1.360406202369737	0.5365005482681736	2.471895309176023	1.439888207075234	0.4252854500368941	2.410333715565532	1.461430905579681	0.3635354337919595
253	8.4	2.540096432461795	1.130817530845875	0.6119255887544008	2.529005801830908	1.310950658166	0.5778770926395667	2.518219213195791	1.457196524318763	0.5641147141486929	2.507834742145918	1.677376478412609	0.6014712224230498	2.475575476612974	1.638857582062718	0.6010746124730805	2.334599374303859	1.595036775905017	0.6061584300039609	2.346201446365312	1.312805600985294	0.5731065063456678	2.300772398391041	1.438911947385485	0.3746971585630813	2.223383562280169	1.468841345635034	0.3777039856529237	2.173690972696383	1.488518465821455	0.2831744022814283	2.193083041081953	1.496666734670836	0.308513256817348	2.543880899356065	1.642823763307462	0.5917104237106803	2.666389572386567	1.651999421027411	0.5417345194361762	2.668451614484107	1.370606057438593	0.5351510356113629	2.4775772485009	1.447555799270572	0.4239912151420622	2.417487950624685	1.468094337814329	0.3628701408432505
254	8.433333000000001	2.554776176915992	1.130042113967503	0.6173924563974913	2.542037685057854	1.308591544194057	0.5816852366587648	2.529985557028803	1.453772865410761	0.5662917742424649	2.517389258271139	1.672957678920667	0.6014369311515998	2.485784409543175	1.634275416920447	0.601779370549913	2.345497800334845	1.590807941747911	0.6095879752302119	2.358409584617088	1.310517674083784	0.5736361355144906	2.314482884204548	1.433337476792948	0.3738662037171869	2.234661659834235	1.463697880170618	0.3807948119917928	2.187121219149454	1.486324927121541	0.2880963945246422	2.208028195522819	1.490912802664672	0.3069956415634589	2.55359820722814	1.638942390034091	0.5916158022182304	2.674698160095021	1.647810456946345	0.5400696485492196	2.66268215455033	1.36610121077553	0.5344855115634518	2.473639279590286	1.442218262337517	0.4221882801776283	2.415431100963509	1.455943089925458	0.3624072306358054
255	8.466667000000001	2.567041943855204	1.119620974114626	0.6216847686715967	2.553258883935759	1.296045545976584	0.5846333130162514	2.540437535913123	1.439705779815079	0.5679119949985286	2.526938272624941	1.657460035079913	0.600079650952392	2.495739159891447	1.618893571219572	0.6010845583996315	2.356224387539013	1.577409749324699	0.6115223240982034	2.366208504987344	1.300235125347565	0.5710791562759702	2.322955882714747	1.419945595184827	0.3721827368229231	2.243132638156664	1.451053974884781	0.3826148281265134	2.199074723180296	1.478390891403223	0.2922186479009374	2.219623858634723	1.474307035591882	0.302444545638588	2.563065093320569	1.623831740341749	0.5904980760358871	2.682869142352463	1.631560854045124	0.5384493805213956	2.652342136054034	1.34994887287376	0.5251564392272987	2.45517644533692	1.432573652941261	0.4248550668218776	2.387197509398001	1.43475470161892	0.3671482741010412
256	8.5	2.575739946550614	1.101792497456061	0.6239928401267926	2.561841161089145	1.276055925320131	0.5860912772116227	2.54894787055173	1.418058426213021	0.5685195793535557	2.535882242625758	1.634360923998368	0.5969587354874857	2.504744144176092	1.596145041493089	0.5984121408152019	2.366060210966501	1.557707388815053	0.6105828302184307	2.37360315359076	1.2844474881395	0.5658616615429104	2.328658072561618	1.399262619747031	0.3713301834040122	2.2566062124656	1.429905141559061	0.382288747918249	2.221735192923749	1.470546732100707	0.2871819394984349	2.235795292578717	1.458264666350582	0.3009294640885301	2.571748344911701	1.600830679340473	0.5880321775625083	2.690830122177437	1.607412100549432	0.5369864097705175	2.647271089446898	1.328954975358152	0.5122499491120952	2.442025516881142	1.408945138490574	0.430415407282079	2.377779156221802	1.406285782429235	0.3706385158583611
257	8.533333000000001	2.57912386141471	1.080547277488514	0.6235210257553663	2.566390487853541	1.253120726984315	0.5853175982739683	2.554276964794022	1.393748762273668	0.5674881892515785	2.542782637296447	1.608951316895622	0.5916103789570725	2.511356144831016	1.571261424649701	0.5931203422303293	2.373529547763039	1.53646217381441	0.6049034291071331	2.380013692829857	1.267191702780534	0.5588756983508127	2.340198577802719	1.383360603258221	0.3766065798126161	2.279874285753507	1.41209912850846	0.3897150095523574	2.254351988079386	1.466036061521469	0.3140445417426178	2.260927449286944	1.452905939612941	0.3160556445773864	2.578298179652839	1.575090195716178	0.5838692995571823	2.697471453751565	1.580401303900709	0.5356005981048593	2.645324720152365	1.304244503817792	0.5090923335388349	2.433685126628802	1.368377314616581	0.4319402122025818	2.369349401563334	1.372278076737749	0.3697883820566004
258	8.566667000000001	2.575495403022761	1.060749535999965	0.6197479364264361	2.565310014423659	1.232395029929537	0.5817093235302216	2.554806520396467	1.372218743255232	0.5642444739189461	2.545696235701917	1.586807429072966	0.5837592960334703	2.513722331475146	1.549720711988473	0.5847970008335464	2.376823008468385	1.517984185579585	0.5930318307197513	2.384706068376717	1.251350110695318	0.5524775527859549	2.361841904487725	1.38140064218847	0.391427361586444	2.312565954747905	1.413069075703938	0.4122836899416227	2.311386756018416	1.462369244379561	0.3868115300796217	2.304646671295867	1.462462357089926	0.3549094749156073	2.580827364125795	1.552168363534723	0.5777763673831157	2.700847591480349	1.556175093819986	0.5341711487129437	2.64573537323017	1.277957093403782	0.5145508996177182	2.438112641578403	1.321300868265736	0.4212718656052266	2.394924971529929	1.34330692212708	0.3590574085326046
259	8.6	2.563916405936109	1.047659105375114	0.6124708495647321	2.557382361143937	1.219210601943699	0.5748732180265035	2.549106507392733	1.358900212130547	0.5583038538160616	2.542932333361798	1.573342484328653	0.5733083797739958	2.510269564282785	1.53683546357235	0.5732823266215911	2.374456812237447	1.505938501437766	0.5744081419159469	2.39029000682904	1.238921929862509	0.5516431483364334	2.389748881729081	1.377651170882433	0.4054151970321428	2.339109920841712	1.414062245290762	0.4293385317325211	2.354571677834098	1.455229184012542	0.3829800780396453	2.350873784495405	1.457666111512395	0.397983739495801	2.577621305679736	1.537630833419875	0.5696187666894331	2.699006255870051	1.540634422614225	0.5324815561751889	2.649165282612792	1.260259238445993	0.514026430273548	2.450956988616235	1.303595945705299	0.4069441785575195	2.410456314611452	1.32610366028521	0.3442192100848649
260	8.633333	2.544214010310121	1.044138562089568	0.6018520206552161	2.541776811184069	1.21639522107199	0.5647006648397325	2.535879887584219	1.356655742390868	0.5492773670173022	2.53294232123024	1.571627375607114	0.5602694463282301	2.499591423948476	1.535573674463576	0.5585746520301658	2.36510172515879	1.501416278331927	0.5494192462282727	2.389801604588385	1.231347716096012	0.5551847995939918	2.40875724346263	1.366934045351181	0.4032500892913441	2.355762952228506	1.403954838642113	0.4193723972317044	2.371356317110603	1.453559869332484	0.3501505806574757	2.374121547476553	1.426411675032577	0.4165535874885046	2.567065478540598	1.534940965522673	0.5593445440615629	2.690263824054544	1.536920375924548	0.5306052583438633	2.651769197748187	1.256700596410014	0.5095493402700595	2.471335882443154	1.304268467028803	0.3919748130732487	2.452161579157803	1.308979683192491	0.3247645636336593
261	8.666667	2.516944895480592	1.049208114372757	0.58824380988962	2.518086509861641	1.222669311609467	0.5512937093456715	2.514031948654325	1.36396896228901	0.5368538821040806	2.51426512040633	1.580095395563402	0.5447770518632894	2.480447048967615	1.544277390985516	0.5408652626850795	2.347529922144158	1.505255301323742	0.5194734854422991	2.370443084020102	1.233339594644466	0.554875506790139	2.398231201679214	1.363920835750987	0.3882645752057238	2.357029382362901	1.398643262177531	0.3955644355908624	2.358490692029793	1.454220111340514	0.3364825263257789	2.364706127551789	1.397001012818756	0.4137692730434436	2.547626981247358	1.543117720638254	0.5469546449377835	2.672842020103821	1.544223158314534	0.5286718039775604	2.642685203000104	1.26843262126001	0.5155601221377061	2.461706665442438	1.319085307408188	0.3798451883780216	2.410383137470879	1.305586742290325	0.3062497229860904
262	8.700000000000001	2.483666279912743	1.058660200631972	0.5723242876067021	2.487018589379731	1.233365904209543	0.5351497250588582	2.483746991251279	1.375785483318253	0.5211813496314704	2.486863793056831	1.593278894372126	0.5274346943862462	2.452915817898234	1.557538327632318	0.5208600162078119	2.321688349578183	1.517292263578676	0.4865921409051669	2.321558459826329	1.250313158937841	0.5320485227032201	2.351630824321107	1.374694452485886	0.3543057989511366	2.333274383198685	1.413021591070518	0.3614948017712339	2.307096557687859	1.466655316485992	0.3303977004915967	2.332003793964306	1.406987654885818	0.3901020189203586	2.519264663965754	1.556176759987044	0.5327765150575775	2.646145740757399	1.55624111009082	0.5267522873608185	2.632440947513314	1.283712899841047	0.5401674936371363	2.475247983312705	1.339278925554817	0.3677176314419743	2.429436139866089	1.32221091194436	0.2902793647926703
263	8.733333	2.446239369241271	1.066885655785918	0.5549514451481383	2.449957228697398	1.242533018017793	0.5170883753975251	2.446209030564113	1.385813772032352	0.5028891353706355	2.451595283063233	1.604490102591979	0.5090602591484917	2.417932976367545	1.568771744740441	0.4995423637959845	2.288588970558148	1.534615701388793	0.4526486602625706	2.233041751058634	1.286407216813419	0.4723089310284127	2.268895291727727	1.405563128999686	0.2911458972719966	2.274263862285719	1.449294651215899	0.3085574387377973	2.243524162062843	1.504365288838883	0.3379900708862374	2.276701052926152	1.460277123374619	0.3380281119142994	2.482883094470442	1.567082419953412	0.517372224635675	2.610412338978021	1.566042237993555	0.5251972658378454	2.641571883889876	1.297535951721744	0.5654201641930859	2.553482580398284	1.348266614440757	0.3606532650131265	2.548400153669375	1.337066468129452	0.2890970059665549
264	8.766667	2.405600724363079	1.069454278237816	0.5368709975219802	2.408196078259631	1.245657366111475	0.4979834045683549	2.403086944422821	1.389386149426326	0.4828413218595031	2.409858326862508	1.608880716398325	0.490381907627987	2.376910287851159	1.573437360304692	0.4778651871392935	2.249963072126614	1.55205073069823	0.4194415964339819	2.115067747765817	1.346021432726467	0.3829769776568409	2.14985079388087	1.458683758776987	0.1992542884052921	2.155136446872952	1.508641142520628	0.2221410073918159	2.136848613476851	1.560397045616558	0.2599992566797187	2.177434392517098	1.540209707717929	0.2470180092093411	2.439938185105507	1.570899008662839	0.5013030131780531	2.566166502136542	1.569289168292023	0.524360158329758	2.646884246262389	1.31038161267877	0.5706283139478808	2.607119205704415	1.343746949847234	0.3605690205403412	2.655598809296662	1.34604236129367	0.2973599953570002
265	8.800000000000001	2.362340586577261	1.063774973671083	0.5188237777798298	2.363350138772311	1.240155211858214	0.4787856435594975	2.356756668057478	1.383828287399477	0.4621554223084317	2.364031214131242	1.60355296974882	0.471957835655267	2.332127342060553	1.569002794736037	0.4566233002268301	2.208687630267903	1.563379664685699	0.3879636571013881	2.01784387529605	1.422451294597516	0.2832067889561557	2.022322299182179	1.527311911281926	0.0897466726196364	1.989763133891175	1.576298015251991	0.1028178560641411	1.901407935839727	1.599941254976252	0.05137721568609793	2.032345664492391	1.626540424505193	0.1221844735897038	2.392833242222829	1.564823871187609	0.4850901539630305	2.515171367637897	1.564162300560168	0.5241953539849808	2.61361168492734	1.324145057367973	0.597283399891117	2.569181041535495	1.341873902787294	0.3953037451004507	2.578021815449387	1.361921949762133	0.3387051953253702
266	8.833333	2.317627097230037	1.049495816606779	0.5016642752094036	2.317676808906757	1.225910170486922	0.4605100198963283	2.310317018980304	1.369203993239803	0.4420653189531326	2.3173339997399	1.588747660903725	0.4539467197524399	2.286652027988191	1.555087643927007	0.436206043530846	2.16781150520774	1.563762739668775	0.3586620652109431	1.962219667230241	1.494544845955807	0.1934247305527819	1.920441922846583	1.577062472886235	-0.01258316735397769	1.857512535029371	1.602959855331889	-0.009540979697101236	1.737161180263668	1.604619394971405	-0.05111368156890278	1.904865750874899	1.678318584480022	0.006985435815897362	2.344930634763863	1.549464623080423	0.4689627156095808	2.461309120120395	1.549961895785197	0.5235987945055276	2.556453338153407	1.339073365256143	0.6498031034242678	2.522075537634128	1.371420152327981	0.4653238797305841	2.458410242767125	1.415587025508502	0.416180054238354
267	8.866667	2.27384540739425	1.029903029407449	0.4861351912134278	2.273949511066993	1.20622941305503	0.4439181172872546	2.26687109021462	1.348940075585109	0.4234671755699904	2.273394487888403	1.568084019187666	0.4363856566996476	2.243787666788002	1.534955356014015	0.4168531880440308	2.12973573954971	1.553911242918576	0.3321804741165031	1.933521303035683	1.543760535735165	0.128271678544967	1.855861671016938	1.601514858037023	-0.08498000355588543	1.782485174662364	1.59904561242957	-0.08218619942437475	1.664946427419076	1.588639461073269	-0.07311148064447383	1.833210402858373	1.690422248235433	-0.08357517940756312	2.300003745767619	1.528601220899317	0.4530157758446996	2.410015730069524	1.529577188572987	0.5206379412457043	2.493152255384984	1.363249708694314	0.7058562380928822	2.507478242700656	1.33926579693658	0.5238982685907857	2.50582280718959	1.399151640158209	0.4599908473731346
268	8.9	2.234426638373709	1.008456977658474	0.4728518669831211	2.235322097358647	1.184178635655403	0.4295054091538967	2.229260776239655	1.326063828194922	0.4069740345977483	2.235369694232568	1.544494367494813	0.4195887395212887	2.206479460791753	1.511528183832943	0.398940977936021	2.096306298467957	1.536217724400966	0.309234548202847	1.914199677500716	1.563865426849107	0.088490739097493	1.822483804302147	1.608662123779895	-0.1252135230953497	1.752176666617927	1.594609724286409	-0.1254737146573487	1.647673470858633	1.579569473267503	-0.1104492045816793	1.789597572742724	1.66560471536948	-0.1625218724677772	2.261282847151281	1.50520940985161	0.4375957785412276	2.365880048009447	1.506677200301472	0.5144274273762621	2.435063132107708	1.373378504036474	0.718351093903723	2.485629722713115	1.305625275733244	0.5538191746942795	2.538170440390504	1.338697245771503	0.4823988402006591
269	8.933333000000001	2.202808595922299	0.9869125476127248	0.462256805367234	2.20456468745502	1.161396695450421	0.4176561231577438	2.199595802107619	1.302285615590466	0.3931059660662197	2.205059295076889	1.519778180014615	0.40430301370339	2.176554348844024	1.486587163094257	0.3831606974803735	2.068634863966547	1.513923972197023	0.290557137975265	1.898598932161577	1.559937059587693	0.06579172403537242	1.798934649397236	1.600023214818282	-0.1424775796319152	1.729893890925894	1.584899049707566	-0.1544057491006327	1.628362321163005	1.563429524790697	-0.2052948086956996	1.764217541572292	1.625757763535076	-0.2205427440652744	2.230665953762335	1.481092193525624	0.4234267274133653	2.331635181550643	1.485279339111845	0.5054147620828003	2.394043811829468	1.366894887294467	0.702003740082198	2.449442816114364	1.277375172171671	0.5567733340546968	2.517841417081988	1.301566885434321	0.4917171619505303
270	8.966667000000001	2.181333123238406	0.9673343070982355	0.4546361295029229	2.183205959484918	1.140480077323958	0.4088082180271693	2.178778069744729	1.280335817526673	0.3824064697400846	2.183002005955769	1.497144672850719	0.3916120961439882	2.154651969213282	1.463391521791824	0.3704956112005718	2.047159143549909	1.49125087357749	0.2769411209317538	1.883036531765601	1.542509400480051	0.05392689047458625	1.770562991017557	1.580310195708113	-0.144653396299437	1.697831214421063	1.569508840452592	-0.1694725549174881	1.615563329114532	1.532447701775001	-0.2371467746570673	1.736074750159097	1.586949908967794	-0.2452228242273978	2.208771561730338	1.459260109206335	0.4115082068790988	2.308368331619407	1.469018878522712	0.4949432800260171	2.374150415382706	1.371901019048254	0.6920783419129342	2.427178556824669	1.291884909618203	0.5456611595002964	2.490070028491222	1.310599599035677	0.48472790023932
271	9	2.170875832117771	0.9535946740666336	0.4500289706172734	2.171687174633608	1.125962101649893	0.4032904298032703	2.166959528372618	1.265003936121919	0.3753527348303696	2.169206334438232	1.481796795261405	0.3825777645270764	2.140880848896809	1.447240623817418	0.3618833499340143	2.032109589709126	1.474027830189705	0.2691273311817284	1.865423143472622	1.521739614246493	0.05038809656868472	1.734976489813898	1.55460327270916	-0.1370704005487132	1.662151348574509	1.552646220139492	-0.1671013261601005	1.604345984068315	1.504005348078916	-0.2344170120694353	1.701525015144516	1.555911989719154	-0.2426873524134536	2.19559831834692	1.444696216997146	0.4028243958741141	2.29603334691112	1.460560116126917	0.4846679679464774	2.370785549195912	1.39959213771553	0.6946201155458883	2.424172498449893	1.376306826315332	0.5287455607521813	2.365854483551456	1.374987622742393	0.4573177523876568
272	9.033333000000001	2.171079961420007	0.9513125807633726	0.4483058406797422	2.169631256179743	1.12368119279939	0.4012058980000456	2.16358495276381	1.262439515776592	0.3722552748627284	2.163320332611074	1.479895897873804	0.3780097050444937	2.134988373981097	1.444525567873979	0.3579922998893319	2.023513060456514	1.468843972460379	0.2676452800037082	1.847634395192589	1.509601346653294	0.05334601309299698	1.703005670678772	1.537771281914454	-0.1268589791810414	1.633677622214571	1.546684171917226	-0.1575878482053686	1.59547276827406	1.495134479087247	-0.2449677396767456	1.680315158548182	1.538582164087485	-0.2302105506928719	2.190639815214773	1.443354947895063	0.3981504091212155	2.293840753325258	1.462420891067868	0.4760634490639467	2.379400236593991	1.41033148265249	0.6853131362994919	2.45259128249436	1.395662680510167	0.5194048800347204	2.413086675241065	1.406949670952401	0.440314030947238
273	9.066667000000001	2.181595993936294	0.9637413095298596	0.4493216726248876	2.176805336988398	1.136674960590508	0.4025493443488776	2.168451135083673	1.275657441925944	0.3732416737004779	2.165783108533494	1.49416470291424	0.3783020238210112	2.137325347478181	1.458155434640746	0.3591192696633767	2.021957876167026	1.478599094554874	0.2727172500707031	1.833261100487164	1.509922930796923	0.06335666107375067	1.687561097203086	1.536237080005338	-0.1178633931698256	1.620934686967146	1.556862109316086	-0.1387415063293803	1.590938277530624	1.505571062806683	-0.2411412936421157	1.670929613436944	1.535264603114161	-0.2167435118710177	2.194128882417429	1.457894035626364	0.3978862529610924	2.301682042596608	1.475614811450134	0.4700541812586393	2.384039206071396	1.382585979860381	0.6766225239743324	2.451372166328315	1.318860901111818	0.5140494862734821	2.477107147871198	1.359269808382809	0.4377545621875123
274	9.1	2.201518811918536	0.9894310038744242	0.4529521278673502	2.192626680510283	1.163246764664169	0.4072921825618314	2.181281241864701	1.302815615546225	0.3783447920569554	2.176940984941459	1.522442132321018	0.3835494717347421	2.148091388506454	1.486051131652616	0.3653317315316691	2.028019411675881	1.501171040693877	0.2842788174911169	1.826263005646696	1.516997435067229	0.08196320212284705	1.69486513240939	1.547804423800859	-0.1078179460959305	1.626552583099986	1.579781295136671	-0.1109331733867129	1.601242276446519	1.533073168877923	-0.229018457182218	1.680958257305008	1.549341169851077	-0.199464831354563	2.206262934440151	1.48618769226899	0.4021359355420623	2.319117034783949	1.499024641560876	0.4672101608124167	2.37901565112212	1.35115865644904	0.6785825737049958	2.419360898029442	1.245495253730886	0.5060001639394009	2.374992496575108	1.250443288905771	0.4307957722238525
275	9.133333	2.228632769980773	1.022004495646904	0.459055232886758	2.215536114612123	1.196958623070587	0.4153342316601808	2.201105096972939	1.337401553159891	0.387441986234615	2.195948140529971	1.557990429811418	0.3936573267421581	2.166417050952539	1.521492630898057	0.3765558664528424	2.041343637958935	1.530148236805363	0.3020569843934751	1.830255460957714	1.51852385567055	0.10984933711814	1.723125744911151	1.563320967328159	-0.09062410872860552	1.651820563782124	1.601862967157165	-0.08656244448962089	1.634157481304797	1.565719142604042	-0.2261038638124739	1.726338194888952	1.57813478221811	-0.1762645302250943	2.226177072946566	1.52154124308961	0.4107842021111118	2.344209973766868	1.528329722499589	0.467982717728268	2.393102849287582	1.347749080757161	0.6741802946267482	2.417790527965142	1.237957460092218	0.492405462030315	2.400432855357526	1.230589626520161	0.4193682221034706
276	9.166667	2.26071827171029	1.05546843575932	0.4675981798567445	2.243878650917734	1.231772799642736	0.4265230249148205	2.226804725429278	1.373259072496997	0.4002256180074152	2.221177234688197	1.594624872519637	0.4083762561452753	2.190819572912462	1.558188129469261	0.3925664582904713	2.061085742164517	1.560368848072774	0.3255204299590589	1.849592079355334	1.505083186139156	0.1485941145203852	1.769308027704861	1.572277227285677	-0.05866798506640644	1.69579790131368	1.61667920471584	-0.05997312211530007	1.713854831279668	1.592564640103126	-0.1795769579023176	1.799115370892757	1.611076962403489	-0.1387062972927014	2.252325286845893	1.557862838343748	0.4235486312739021	2.374754228993495	1.558550166700931	0.4724761340247574	2.425063931025145	1.359481133685316	0.6653004611856459	2.420911587823657	1.26180408797452	0.4713781406697147	2.355713757522114	1.258918167875235	0.3975902059270325
277	9.200000000000001	2.295548952969119	1.083878912709744	0.4784811872559316	2.275768548613073	1.261608964153905	0.4405049716681379	2.25678220214694	1.403994649131075	0.4161047266359777	2.250176635354098	1.62600191625379	0.427041306438343	2.219146227064496	1.589578997451014	0.4126973844016667	2.085873377668501	1.585222558159908	0.3533521143536693	1.883186270457832	1.477669295712275	0.1958141482157252	1.819986371038331	1.567728960974156	-0.01186100082380073	1.750682479041712	1.618080194640263	-0.02865840732603325	1.805891301944553	1.608131602539313	-0.1119341959545603	1.844979912339128	1.630151669488078	-0.08998536462469511	2.282347119306481	1.588981645967771	0.4398014484006836	2.40814811684578	1.584017355699264	0.4801252254721703	2.469778747123365	1.368902088218412	0.6626066790133815	2.462173785417975	1.28452109910725	0.4647121497348954	2.419023018223052	1.277112560874625	0.3922325459394829
278	9.233333	2.331703369072986	1.103083785997332	0.4913916635496818	2.309922261340985	1.282080359463661	0.4566454872810604	2.289857227729208	1.425096111969324	0.4342569261368547	2.28154233313229	1.647454217848806	0.4483813984387056	2.250066969859537	1.610855876327307	0.4356858737882696	2.114652366287008	1.598059082172321	0.3839848318246006	1.930748013920563	1.438659193793058	0.2470838253102655	1.868127394973996	1.546769043471421	0.0447321752837033	1.809234246360179	1.603239813852797	0.0104199866268623	1.869742159157596	1.614800773913831	-0.03446954028212195	1.886180254288301	1.623428028938869	-0.03459983077938214	2.314839263061546	1.610438493441331	0.4584287520862023	2.443221954491229	1.600535522340454	0.4895664413208777	2.511938526487292	1.370438967939328	0.6580645720729186	2.506447462800576	1.285472309829156	0.4604539146170702	2.459892130769413	1.276642714304574	0.3940753780068131
279	9.266667	2.368122043290245	1.111265394921193	0.5058351993986676	2.345339073208951	1.291022406872048	0.4741670576770394	2.32495164338676	1.434423172727386	0.4539099281069923	2.31421177827204	1.656503352092115	0.4710767617739364	2.282544216578857	1.619468685817109	0.46019178743079	2.146351720012663	1.595248583147342	0.4160550267839608	1.987711676942882	1.394089745304115	0.2977746268256313	1.920573688263837	1.512567313906316	0.1014622147274781	1.873554833011704	1.576854499365661	0.06388283677998904	1.927832093584929	1.599706317261277	0.02391197746515462	1.941248714262831	1.595248351780835	0.0219318752340606	2.34867500614063	1.619962046489075	0.478313005704448	2.47903364568412	1.607420414411556	0.4998843851988333	2.556750613903679	1.361836573607158	0.6246057093770098	2.491134342723272	1.282822527286213	0.4325469942009282	2.436876716054171	1.26607553623774	0.3885562600296025
280	9.300000000000001	2.403836114238874	1.109080459053779	0.521158906696827	2.3809365102797	1.288852124853312	0.4922238943857804	2.36081299669129	1.432301537838018	0.4741914308038127	2.347210084892239	1.653313611468161	0.4939186556801899	2.315584428757945	1.615677369872425	0.4848963754971418	2.179700028298953	1.578856380535843	0.4481004589477841	2.050388218646691	1.349285889480407	0.345378889330919	1.981261472839724	1.474603614730895	0.1548589506796042	1.941143242876465	1.544898653164687	0.1294708226264198	1.993085158500847	1.571754691202436	0.07866860727737911	2.001928082385936	1.559719252503695	0.07799576459358804	2.382752888713025	1.61768677907783	0.4984557683428721	2.514476779412159	1.606013157209196	0.5110109184034555	2.613295738109442	1.353012652904313	0.5705852506033724	2.502453985646893	1.299534255496635	0.3870594148879765	2.407005533353804	1.286506500208718	0.3720894967387837
281	9.333333	2.437510077629164	1.098334924587551	0.5366098533856658	2.415179299166706	1.277290060528988	0.5099324684192486	2.395659856704589	1.420318132073295	0.4940994786242116	2.379156920642639	1.639581499218782	0.515782671617553	2.347792160729282	1.601388188923493	0.5084808244756432	2.212730788166489	1.55476286367529	0.4784583471711108	2.109484112710293	1.308902482286012	0.3877594943441567	2.043326337483508	1.44095053717875	0.202782919416124	2.003183179543533	1.513517802371256	0.1881522930375288	2.039036195539072	1.544928731919747	0.1257508483780694	2.056637247779109	1.528346096074097	0.1299664371070489	2.415545362012994	1.605063583616663	0.5179504889621005	2.547904433118882	1.596599134769452	0.5232770130106905	2.66798154400972	1.348568077393911	0.5405814488275916	2.530090874943945	1.310078353105997	0.3645856704879108	2.423964137196657	1.301736781438722	0.3541085164793675
282	9.366667	2.467730407076556	1.081306683066677	0.551438212679217	2.44656002658729	1.258895098303771	0.5264969377765463	2.427918300835307	1.401198775207918	0.5126741694694548	2.409000231197168	1.618518058121071	0.5356992318174166	2.377986833255115	1.579963329692536	0.529834650073978	2.243602823383096	1.529080558451243	0.5056767977564418	2.158427922110616	1.275346554330329	0.4244705400356396	2.099449128587517	1.413191400192639	0.2440803589980023	2.05419010074999	1.484027176659747	0.2349994647659634	2.042192777144483	1.51914676943624	0.1537171458988417	2.103470440588384	1.501898125992219	0.1715901907161728	2.445924643845149	1.584988983750657	0.535966747614208	2.57836770473651	1.579882597966801	0.5364847561367626	2.713479814521846	1.336833974528253	0.536493377679901	2.565738092494333	1.303751907574469	0.3753473817289895	2.513674829075293	1.311643280999007	0.3359785259068586
283	9.4	2.493049794004118	1.061575310534612	0.5648484990044247	2.4736129559276	1.237736086894065	0.5411912705770747	2.456126568073198	1.379370209966418	0.529140264658045	2.435550522095896	1.595006632914373	0.5530042110998247	2.404881430420817	1.556300075900571	0.5482376752365499	2.270781364431948	1.505686758566038	0.5287574305805782	2.194959959566737	1.249441477497403	0.4526716794893313	2.143968990248677	1.392345098685395	0.2761532293404164	2.095135735794354	1.459951525985714	0.2703054540076812	2.058065265320264	1.491468302957277	0.1861296179080679	2.144914378446512	1.484587350214256	0.2031695629394033	2.47272627929727	1.562181538383621	0.5518640294609056	2.604940876893936	1.560031531247087	0.5496868714802705	2.728898153491372	1.309985742757403	0.5293137994549291	2.542553699591346	1.28935807738637	0.3966005654606676	2.510943515809489	1.308066844378892	0.3238219105204566
284	9.433333000000001	2.512612133982931	1.043098047282665	0.5760793382959061	2.495250540602006	1.218321083359172	0.5535047978650107	2.479173983169216	1.359504332065394	0.542933056896613	2.457876146121174	1.574007887220494	0.5673389983895401	2.427452401743342	1.535358550747654	0.5633391952205482	2.293294010206094	1.486878670884028	0.5472499577205069	2.217434234569416	1.232600398347956	0.4699516282167698	2.171389180611373	1.379359182643232	0.2969324218063911	2.121475954315058	1.445158554090923	0.2936528590194139	2.074274468118798	1.476085963706405	0.2115994939763731	2.169019436555431	1.478278616795167	0.2273056427369168	2.49507442365454	1.541508433868181	0.5652152991465035	2.626874358620392	1.540812935549853	0.5615014217704342	2.722408104844179	1.284388977050549	0.508419667280838	2.508568276392647	1.281346468044029	0.3986395119008707	2.464349744190749	1.301221412761624	0.3163221010216618
285	9.466667000000001	2.526429385732034	1.028423139520587	0.5846440579824383	2.511263405032802	1.203441544554148	0.5630696208010167	2.496872121518422	1.344443913063097	0.5536215333346304	2.475903362671204	1.558483313005673	0.5785490453673907	2.445497945360046	1.520042296715337	0.5749909438953898	2.310971192564677	1.474051437507135	0.5610197489263984	2.230114995848808	1.224827969983919	0.4770113762759426	2.188321776024871	1.375946613391972	0.3078652821401555	2.137648489724323	1.439531577121531	0.3073678327135751	2.084864124807912	1.474997597883858	0.2282527072349545	2.18137418150945	1.480114085918889	0.2415915618907938	2.51296326185635	1.525938333640581	0.5757713053713723	2.644409813233505	1.524935591479367	0.5710606647675582	2.718094024128479	1.266038942510354	0.4921488057382427	2.50373496038926	1.275464143180205	0.3895824760944706	2.450782052776533	1.302308829576744	0.3126573758010938
286	9.5	2.534689966922366	1.01899980957058	0.5902378406371701	2.521662305973442	1.194409352201518	0.5695449977842301	2.509148188690645	1.33546135562183	0.5608686474774673	2.489329806406275	1.549536253810737	0.5865162714222257	2.458719036744465	1.511293202923751	0.5830920220966591	2.323532951161592	1.467692637733089	0.5700541596558333	2.239358980140232	1.223147639025174	0.4774570939284113	2.207822163783448	1.381325389196325	0.3138701414141348	2.154496047441532	1.438633101007395	0.3146040237078643	2.104782436157283	1.478904865684914	0.2375383859651556	2.193347763353256	1.484543983106158	0.2463218155064067	2.526188693707683	1.516780274604132	0.5833278246735271	2.657513308059338	1.515202851830641	0.5778745394516098	2.722994244651863	1.255121857907328	0.4888338225842235	2.517816834393212	1.290608811427325	0.3839524041576828	2.441702468884451	1.314516726159379	0.3219010229049635
287	9.533333000000001	2.537423851118072	1.016336821813828	0.5927845640326469	2.526339707686904	1.192649112842921	0.5727805872550898	2.515644878560407	1.334091976790115	0.5647001033908341	2.497571836620035	1.548736383928505	0.5913503604326588	2.466604816647344	1.510591287380624	0.5877812433622733	2.330623121562721	1.468665754648001	0.5743770283471138	2.24921566116938	1.225334363670066	0.4748069327354208	2.230155677024547	1.391999152002176	0.3176411543880556	2.171473001068285	1.439051684336992	0.3167188763858353	2.129769508896039	1.481798714167373	0.2432852517501812	2.201885381039778	1.486138815174288	0.2445902381160552	2.534225922060943	1.515679572303739	0.5879234511081437	2.665722320516479	1.513366419449451	0.5819759977188843	2.732181356908845	1.253697698328601	0.4954285599104036	2.536558549021553	1.310983387666997	0.3841460549581549	2.453864959517559	1.340370428677104	0.3390706983617002
288	9.566667000000001	2.534684022313838	1.021226119520643	0.5923616057428799	2.5252771349562	1.198868093938448	0.5727677385999119	2.516071073922839	1.341230112294387	0.5653403277925786	2.500523271204158	1.557184080492026	0.5932049303842011	2.469051831941599	1.519148997469912	0.5892722684914602	2.332270506218511	1.478068433665512	0.5742435212382713	2.258043261657372	1.232559620823733	0.4720714330804702	2.242696075098567	1.403538820684505	0.3172630241298718	2.178315717359243	1.445996811897585	0.31292040903367	2.131558194479984	1.484193990242633	0.2411210878175928	2.19361985891849	1.486379281659104	0.2437292911101366	2.536926568893695	1.523563670418829	0.5896603354055181	2.668898019463546	1.519489568113691	0.5833872058545677	2.73829628963538	1.259428075960262	0.496609998366341	2.541913975813164	1.325320255713362	0.3765755705057805	2.44860374440672	1.355106861342487	0.3380956861805392
289	9.6	2.526599105774395	1.033014123345074	0.5892349442556296	2.51854671117374	1.21215963564345	0.5697245704229575	2.510364161748562	1.355778784034133	0.5630727895235955	2.49802444248941	1.573447409767053	0.5923215011292547	2.466018881038702	1.535621599301568	0.5878455936065723	2.32857525329455	1.494909105987854	0.5701116145504095	2.261221780203492	1.245411633763931	0.4706176752306973	2.240871823254283	1.413027184571853	0.3114124406200462	2.173640630236738	1.458330379077531	0.3051732644542335	2.123786905098201	1.489582390007925	0.2280060834404371	2.165944271919836	1.484795053282764	0.2434539242214761	2.534101559588761	1.53901842029677	0.5887426653369672	2.66668522872863	1.53211554599359	0.5823659065995328	2.74236176264563	1.27186897559674	0.4909614691885794	2.574367916401603	1.346518561508517	0.35476325389922	2.496015706369453	1.369751302924563	0.3268500713408476
290	9.633333	2.513356807569689	1.049389459569635	0.5839259928518412	2.506290219852108	1.229830595265323	0.5641737140319062	2.498613284617591	1.374608188449658	0.55836706751251	2.489694273617975	1.59370629476297	0.5891315252454036	2.457365320533665	1.556211483229729	0.5839628395147719	2.319573672402369	1.515530674032223	0.5627108570596058	2.25177092397527	1.261415427084234	0.4717435332313958	2.225201286892982	1.417944632567248	0.3041575519854242	2.156956915752387	1.467462697989147	0.2995107377131981	2.104389079959631	1.495538040600492	0.2136868261768994	2.13848608219049	1.48638539698445	0.2408085625679003	2.525381685867418	1.558414788095819	0.5855719033620818	2.658411014418872	1.548131718010063	0.5795541261814606	2.736476308033446	1.286178482694125	0.4866786209612656	2.580410995494304	1.366103936774895	0.3450677104429438	2.51445787808027	1.386063894042821	0.333899300713396
291	9.666667	2.495818853918353	1.067016713302052	0.5770898536927421	2.489477665894867	1.24835872242687	0.5567969801774271	2.481954303400965	1.393954446904311	0.5518037613257721	2.476262651773375	1.613880572172633	0.5840898294397414	2.443921820100294	1.576785835170286	0.5781185739920462	2.306134071211216	1.536236033770913	0.5528608378095382	2.233208001412871	1.278261975269101	0.4738048958492529	2.210331254352058	1.424206595368142	0.3001361163089279	2.142367906221247	1.476709724711146	0.2986056651313254	2.096768542942227	1.504201749520135	0.2167870599653333	2.127137922206307	1.494129886511337	0.2355345025890234	2.511525047205221	1.57783294451362	0.5806061025803571	2.644767778936318	1.564702500539837	0.5757827140405469	2.72155243951061	1.299159173840235	0.4861883407657731	2.535991950582834	1.389236672970321	0.3563128942990755	2.429162860290158	1.404623087909074	0.3599496161554009
292	9.700000000000001	2.475387397036899	1.082510333249768	0.5693056233071402	2.469724915263241	1.264255841751552	0.5482060721684557	2.462265433117264	1.41027054238326	0.543889637976374	2.459646844238605	1.63043662902705	0.5775320192241574	2.427483665169499	1.593880338931027	0.5706829837403303	2.289896022415573	1.555232529316552	0.5412417044083473	2.21552291473283	1.297367635158256	0.4714117925258451	2.201669455689747	1.438240810451752	0.2944252720472246	2.136848468356332	1.496571674835087	0.2941297244921698	2.100811503096369	1.518938895745986	0.1999837693602061	2.12471011644258	1.509126978117205	0.2237904667834322	2.494423710101638	1.593679667865111	0.5742160125901422	2.627791270708498	1.580241597669717	0.5716793996944709	2.710483612418105	1.317369641149933	0.490987340575846	2.522155113717181	1.405558698830861	0.3660774518583889	2.420723106327017	1.426263074456406	0.3651380761675117
293	9.733333	2.453358483119591	1.092223272251887	0.5610924368460286	2.448236583935591	1.273690887024689	0.5389965326079593	2.440689129829278	1.419586653974596	0.5351001784663083	2.440449195074195	1.639377932917036	0.5697505799728989	2.408814518268989	1.60326422940576	0.5619492946729995	2.271592434007516	1.567919381255867	0.52845404936675	2.185774493142769	1.312318620815722	0.4666343285806136	2.186913104263513	1.441347531156878	0.2862949762879468	2.136163496288681	1.506859169719674	0.2857818209986304	2.114783548645737	1.527663745396027	0.1816216136939509	2.123680136759475	1.517888985952975	0.2106358876497267	2.474756214509804	1.602131857484107	0.5667190942899765	2.607853197352333	1.590683143412197	0.5670269168017559	2.691688389535112	1.332692117093434	0.4939927035279589	2.507925277176881	1.407297562640039	0.3605282722007546	2.415420696844218	1.440148427121144	0.3457672072698901
294	9.766667	2.431557107200085	1.094905312265968	0.5528344565057229	2.426739641233584	1.275425857717887	0.5297213297204891	2.418967985908387	1.420642365175374	0.5259347430382975	2.420367745643338	1.639495281512601	0.561161605707744	2.389429511112803	1.603579878626583	0.5523998402557405	2.252710334747263	1.570827925023848	0.5155617405993524	2.152623088488922	1.317112253775415	0.4582983999072061	2.163316633699058	1.432969209957865	0.2748748309272369	2.128359387057946	1.503311334358922	0.2766431456336639	2.112970890752965	1.528505882749793	0.1718536537495822	2.114971053344304	1.518109504269041	0.1998160492115162	2.454242687402747	1.602052878249604	0.5584962730853219	2.586510035510442	1.59300718492074	0.5613674103128928	2.663205856688223	1.340661554802185	0.4806271062035006	2.47959090134247	1.405904943627559	0.3453213504360257	2.386043478885384	1.442207263968379	0.3236916567895634
295	9.800000000000001	2.412218612222742	1.091118973076557	0.544922537820542	2.407541715973703	1.270475394467594	0.5209711416859816	2.399595003166824	1.414811409730599	0.5171233621148991	2.402366692933084	1.632633352894161	0.5524799593188815	2.371887564086141	1.596472944221589	0.5428769815397122	2.23569148618963	1.564530695382183	0.5038158530446765	2.12525655748712	1.311479969923034	0.4471548781856266	2.137845229381638	1.416331380717629	0.2605542715497166	2.116303494272035	1.489612340910561	0.2676617023880054	2.10135091254745	1.522126627915848	0.1690547525391108	2.102875935365064	1.509686781484766	0.1910522568106865	2.43582518068884	1.595181556979855	0.5501880650839349	2.566968928599136	1.58696098000546	0.5548406001760497	2.639501271440066	1.345881840369975	0.448961830045618	2.460387092489031	1.415096947112238	0.3354473157892434	2.373521598417071	1.456119076430989	0.3202972145926465
296	9.833333	2.397046790734473	1.082809310640716	0.537693041009515	2.392367689898992	1.261105155352982	0.5132478287590123	2.384328204423595	1.404619950610981	0.5093785283538544	2.388798722765099	1.62156319672468	0.5444682506357008	2.358346476922319	1.585096573637467	0.5343218044290932	2.222566222716909	1.552897023375465	0.4942967313690481	2.105679091769941	1.300511608405327	0.4343836817322327	2.118766779703174	1.39872623553593	0.2460181955958787	2.103492384837745	1.470684358392696	0.2561621998484624	2.089064418411285	1.510547459227591	0.1599927790766521	2.093216136878081	1.494368574533565	0.1816587929303049	2.42179603345172	1.584113432443451	0.542480642193068	2.551879916543741	1.57431601630748	0.5480490328100049	2.6256015486998	1.343728708927523	0.4186626734880003	2.442147722587238	1.440883300989219	0.3379224269052736	2.385208021053864	1.490223812466774	0.3337721615356847
297	9.866667	2.386935149327632	1.073735665497756	0.5313968407362197	2.38215541768575	1.251279075109397	0.5068890994666977	2.374107020488088	1.394174454944188	0.5031782072037029	2.38120104398085	1.610282826507674	0.5377959866567202	2.350216652013436	1.574328251997889	0.5275682649497414	2.21463493921797	1.542132421886832	0.4878683531122605	2.098004079530362	1.293570475878422	0.4200769452055019	2.113191108172768	1.394447438438959	0.2331350018011852	2.095837437950652	1.462272567107396	0.2423351185990131	2.092665728643002	1.507177533263813	0.152846691145955	2.092184701854591	1.48740569594435	0.1721490076087451	2.413611126523524	1.572634938696328	0.5359611247796355	2.543035393694065	1.558579651844769	0.5417070639464534	2.607961577664615	1.309528949883625	0.4349897969082218	2.426676625343563	1.387443933310492	0.3282470354072107	2.363854894073202	1.437158136536103	0.3231390180044768
298	9.9	2.381907750843759	1.065479706955189	0.5261798750141056	2.377077979774527	1.242616264678617	0.5019623953630751	2.369133835223463	1.385217873364303	0.4986319055430569	2.379667547282153	1.600611989806787	0.5327217498877606	2.347563274075037	1.56567514809403	0.5228421356219828	2.211857198212265	1.534734437480788	0.4845126142872187	2.102995715820725	1.292730577307628	0.4031749092497379	2.116097498040681	1.404853573556063	0.2193412149997181	2.087099798091274	1.468179395326728	0.2253364083549932	2.079837158094102	1.511138693727363	0.1419423181722294	2.08416688079709	1.493176410392817	0.1597210663379945	2.411392579756828	1.562528937741597	0.5308841751371103	2.540505282412136	1.544259654936318	0.5362986128517392	2.591614341032303	1.282065538328551	0.4465466255204597	2.422157290584655	1.35531468985744	0.3086637367478008	2.346613514092386	1.395535945725197	0.2919056522540688
299	9.933333000000001	2.381442860448359	1.058500451315941	0.5222208961770445	2.376669768585002	1.235531110413129	0.4984684533522089	2.368913394168011	1.37812586022273	0.4956026155589234	2.383005702277857	1.593065840581358	0.5292012916911705	2.349464015133017	1.559130644208321	0.5199574679934386	2.213316797914158	1.53022917381749	0.4836285738897505	2.11437399885073	1.295206284944125	0.3849131918330418	2.12260704821351	1.420977253205086	0.2037015820299848	2.078204370622645	1.481859501999972	0.2046206489863919	2.038944164575215	1.518145117689457	0.114971911059916	2.068837031314986	1.50655279247685	0.1447951800263702	2.414077042479892	1.554434389605436	0.5272452273945329	2.543035588222111	1.532851149658651	0.5319384924961954	2.577390406338349	1.269390446133996	0.4413245063694352	2.416264244125716	1.352237222527	0.288806796151993	2.328138876258335	1.387230560749765	0.2594948233513432
300	9.966667000000001	2.384823388599419	1.052969904333077	0.5197304983312566	2.380181074108524	1.230062897295957	0.4964340732762315	2.372644666998641	1.372785885574494	0.4939287975365803	2.389559216676742	1.587574429436855	0.5271010005125921	2.354669945116397	1.554359617636342	0.5186595909972965	2.217851467020309	1.527025784232847	0.4846479082668053	2.121946350619903	1.296400196486087	0.3720832243948916	2.128898358344896	1.429571690657923	0.1938409465899824	2.079145381423029	1.488045811701242	0.1911498132634412	2.032153118074807	1.521186327432705	0.1121959633306906	2.066669957684199	1.513222761597888	0.1381650131271648	2.420168746868042	1.548487764190513	0.5249394265717837	2.54902550479389	1.524358561395509	0.5284589058596884	2.570446224827266	1.261476595913067	0.4324392300768518	2.415878865622742	1.348170371745702	0.2786806628471969	2.335621187254044	1.385203021340579	0.2496307901054546
301	10	2.391461774075452	1.050093262999471	0.5188668802311708	2.386999119033307	1.22754442663933	0.4959314876524354	2.379715617569444	1.37061590490025	0.4936031869756257	2.39825124027782	1.585703909733353	0.5264223641507252	2.362221949238258	1.55309054392019	0.5189135622742851	2.224605296501806	1.525941966045469	0.4873464453559644	2.136259718630687	1.29617963698701	0.3661119811477668	2.13896464586109	1.441827564752516	0.1933443626603422	2.081548444507929	1.496672787395372	0.189460613636749	2.025988643206745	1.525556626412511	0.1178144228246947	2.065072064945189	1.517766283566604	0.1397957983653464	2.428691840873526	1.546310427074825	0.5239637340168873	2.55765349685467	1.520323452624724	0.5258775565283408	2.567162162635482	1.254806901715438	0.427281676428122	2.410190161717824	1.344424549768752	0.2762845360511509	2.325902577522948	1.384917658272605	0.2527759208199137
302	10.033333	2.400837136765817	1.05119756200767	0.5197335539760092	2.39647580120171	1.229385890644723	0.4970019654632704	2.389360903528095	1.373087159665802	0.494674403990001	2.407817924161147	1.589106703604478	0.5271494089610488	2.371081743930511	1.556625086391143	0.5205931911893708	2.232752922505467	1.527746487416392	0.4911477199712603	2.152653904675105	1.294825848180267	0.3669872369177035	2.150796961133902	1.451827156052045	0.1993239558724644	2.088818649776988	1.502306433585123	0.1955162102580984	2.027773912629385	1.531018568603258	0.1237934832811778	2.066926332857164	1.519444668720543	0.1455780884482562	2.438468093025337	1.549634970725662	0.5243364002894206	2.567857005648481	1.522640629679522	0.5244754753141019	2.570588350707595	1.252479071982017	0.4292746389380834	2.409005033436	1.34256094536145	0.2796088939494741	2.323736622930165	1.382676012083037	0.2550144811927891
303	10.066667	2.41251903367151	1.057524048968867	0.5223469538346051	2.408104086441812	1.236833740086839	0.4996269580766948	2.401017101377427	1.381458274361509	0.4971623382679604	2.417651130146532	1.599023675038641	0.5292117106226326	2.380699261930351	1.566060353521263	0.5235553557055402	2.241888995666826	1.533489558710236	0.4956546795077059	2.169843597288494	1.293998305383595	0.3737910385265751	2.163373323844694	1.458647109348488	0.2094645424346479	2.100882113843409	1.50441341983535	0.2062263866544956	2.038293205433544	1.535752441119366	0.1359525746164	2.074219228154695	1.519186324128445	0.1534049318249498	2.448879926553118	1.559727675124026	0.5260238867485483	2.579065613405083	1.532575127167817	0.524419611564978	2.582191396857841	1.255789502790845	0.4379821917028383	2.420574445274092	1.34119329675024	0.2872470404946898	2.335284135437858	1.378159998081591	0.2577445283984746
304	10.1	2.426048746190127	1.0694991595792	0.5266491397188026	2.42143269046496	1.250183122490867	0.5037172933864233	2.414251246617526	1.395944961973526	0.501017702766275	2.427762605188733	1.615434615623072	0.5324580918164982	2.390973173229751	1.581536530825134	0.5276277366860777	2.251923839883037	1.544212384484786	0.5006944507559749	2.188967634226954	1.296263650552889	0.3851878700618513	2.176058984925166	1.464673171545112	0.2216498774191267	2.11169423703903	1.50580587214684	0.2183036183444029	2.052519748182092	1.539819496957516	0.1479997898942569	2.083415504874264	1.519602301698038	0.1623685197654374	2.459828672914949	1.576515608563239	0.5289100687710965	2.591168752872863	1.550257538241995	0.5258149453757183	2.597026137045707	1.268715649285903	0.4455858422127913	2.429212645016884	1.342805169420508	0.2944336318629018	2.33913596633662	1.383107723890964	0.2629960842277393
305	10.133333	2.440841364352324	1.085869885718522	0.5324428550286953	2.435935385502289	1.267863906980002	0.5090502719377509	2.428601513443706	1.41474238607975	0.5060145543270508	2.438473098556392	1.636084841959921	0.536575114342761	2.402033284692896	1.60113888048305	0.5324919901066505	2.262901979074594	1.559649067365837	0.5060693817663664	2.206120624102041	1.303373505602147	0.4000712473914881	2.188330807714113	1.472799183385944	0.2357616022997482	2.11939369477809	1.510537085165624	0.2309110555892928	2.06554816195732	1.541953452679182	0.1569126123561148	2.090147748061605	1.522120786765397	0.172030867306293	2.471448049798775	1.597619098318084	0.532727133418859	2.60416581970938	1.573683448116934	0.52855045717161	2.614125482986091	1.292964235273687	0.4455600834449973	2.431000793320416	1.351992340280157	0.3033478179309578	2.342390725956306	1.398593708516387	0.2730777591499312
306	10.166667	2.456257639564167	1.103646833059761	0.5393366787443711	2.451014554132052	1.286710197906378	0.5152742314424101	2.443486173391878	1.434532508613553	0.5118172849391857	2.449860495535078	1.657507141182684	0.5411664937867351	2.413813017861175	1.621654122521525	0.5377392845179647	2.274694935732528	1.577134356681473	0.5115448529128541	2.223671904711968	1.313839081949592	0.4153069668873047	2.203948019656718	1.481361954905841	0.2481205316199053	2.130569429370898	1.519144742349123	0.2418017481772698	2.072319838833583	1.540624518707459	0.1639516775793902	2.101102416538768	1.528311657125977	0.18111249070663	2.483657423180588	1.619417215383837	0.5371352030077934	2.617715074611333	1.59841097571538	0.5323068176644502	2.630601705907272	1.322195846439061	0.4443015813864608	2.42883018094514	1.372320585501547	0.3152545504283135	2.338366723893283	1.424499077435911	0.2909577721864562
307	10.2	2.471682530315201	1.118794703081839	0.5468823188112015	2.466068157189548	1.302501283363098	0.5219924508907653	2.458288021641725	1.450931409870462	0.5180312942788656	2.461689495411839	1.675115565237613	0.5459055689074043	2.426016621317107	1.638644525059693	0.5430376951706103	2.286970923486919	1.59208679511862	0.5171274539566306	2.241868446401852	1.323665447981041	0.4282662138128681	2.223130428563505	1.487503803977173	0.2569712316291875	2.148231631895143	1.527080511700487	0.2514643027063855	2.086683399420852	1.541425637814427	0.1749710042987099	2.120968136069381	1.535194952385298	0.1891519178916296	2.496122344889519	1.637260467799089	0.5418209907124482	2.631202430732395	1.618318149538308	0.5366006125270887	2.643389600152473	1.341967646621271	0.4523404091566118	2.439752870111884	1.396259736484995	0.3240185701932113	2.346395095950211	1.448474551905369	0.3031411600495728
308	10.233333	2.486595076847295	1.127938103799411	0.5546705309342966	2.480639149013785	1.311654986500823	0.5288418003933025	2.472593529024957	1.46019953174702	0.5242678421195662	2.473505227620412	1.684865604174433	0.5505963693993431	2.438230396116714	1.648039001005388	0.548203872436816	2.299250438474703	1.600495906326872	0.5230575933177792	2.25749649343687	1.329777820804398	0.4375598104622374	2.240726180870306	1.49112852959223	0.2629329173174897	2.165685292614686	1.530808285554323	0.2603300952680556	2.105379839220095	1.544818081014389	0.1848845493781258	2.139190742861107	1.540169126653395	0.1978645722868561	2.508379766627197	1.647225323481465	0.5465445357058499	2.643966615663483	1.629758834419014	0.5409096041095981	2.654752212808436	1.349976506217981	0.4627419236718099	2.457271155043676	1.4028436149396	0.3292759820024643	2.369854923380309	1.460585169058783	0.3079158926969926
309	10.266667	2.500681104837878	1.129294119384866	0.5623977855453353	2.494495798464128	1.312260415958185	0.5355994745788438	2.486245216573567	1.460327858144512	0.530293154993735	2.484875334219517	1.684538832816197	0.5551613272320908	2.45009661439175	1.647486048363784	0.5531772875966381	2.311153430726702	1.600140335789769	0.5294615841438841	2.268914844912263	1.330371322387403	0.4425813177659279	2.253193382572664	1.49043933076331	0.2660983236272637	2.181099292198238	1.529566220410205	0.2679238474988726	2.120047960975988	1.546905212552504	0.1909678064157256	2.14837095023053	1.543270744671978	0.2082121766678552	2.520051031801446	1.647285532933699	0.5511778671254348	2.655565825650814	1.631648957589518	0.5450306948236774	2.663878137756646	1.351517517552515	0.4657221534568122	2.464942697594551	1.400973893390034	0.3327943701447204	2.381188940114192	1.465066214524188	0.3118390113159427
310	10.3	2.513824676113585	1.122888702948575	0.5698209913551001	2.507556848573436	1.304461814046859	0.5421451533678322	2.49921356537343	1.451535714719401	0.5360149673707365	2.495692485668285	1.67445819527004	0.5595592239229421	2.461501049532561	1.637220625221909	0.5579346935130938	2.322621300077472	1.590963789908287	0.536144100249203	2.279252566952184	1.324046617672338	0.4451886766073447	2.262232527113645	1.482763526309268	0.2689743138004169	2.195348820032716	1.522806881584547	0.2750343226309886	2.133448822636266	1.543601507987022	0.1989452039497003	2.156773254802967	1.541703244197799	0.2182371145871265	2.531068679029496	1.637814301265785	0.5556487967645036	2.666003472943939	1.624204347755661	0.5489250470564745	2.671319826257632	1.348214906385568	0.4617366137565289	2.469021817726294	1.400561997180937	0.3364122573898599	2.38658588273541	1.461234659796949	0.3140751935345752
311	10.333333	2.525758638366876	1.109920980348845	0.5766721781454669	2.51961376908649	1.289904504705288	0.5483725944010224	2.511363902348038	1.435782791291105	0.5413799028149241	2.506206534229979	1.657154291941818	0.5636172028367368	2.47254966867544	1.619841669800292	0.5623307841825763	2.333737055987675	1.575471092738547	0.5426413434268614	2.291210665931992	1.311643042012358	0.4470598215256991	2.272200380227436	1.468455534583404	0.2724612265144599	2.207558776485668	1.509585916796483	0.280125961424612	2.150285769303285	1.531697972042082	0.2065510652161578	2.170951845087326	1.53025819284411	0.2230924386586994	2.541656024494253	1.621096091417996	0.5597944607000491	2.675717434792175	1.608971325907695	0.552449810616599	2.678114844146491	1.337874385829672	0.4556040166814672	2.473603951482111	1.397304044820276	0.3398480926754743	2.382350903994495	1.445552396632968	0.3146391913911517
312	10.366667	2.535992229618117	1.092775042162227	0.5827163694638074	2.530293499475798	1.271466782011389	0.5541344468665159	2.522449767986809	1.416345003500916	0.5462601485702079	2.51655889430659	1.636568950079784	0.5671078567554875	2.483231645152394	1.599341122107301	0.5661593348337336	2.344420701724846	1.557296747821443	0.5485355216144802	2.304920586158323	1.295538784502548	0.4493529906403763	2.284510536412081	1.451612904951904	0.2769823191085711	2.217986061384708	1.490997445800821	0.2814129064301811	2.164703087226955	1.515660344238548	0.2093140109375602	2.185641338263087	1.51202569003908	0.2229958008129985	2.551936643259323	1.600812693571081	0.5633978962877151	2.685093228044483	1.589080676015058	0.555464339159608	2.685731137699128	1.319942313154274	0.4527262643086523	2.482938029923082	1.379403272261052	0.341564309124455	2.39741247689029	1.426383767853568	0.3206533116258794
313	10.4	2.544011112243446	1.074914522777972	0.5877561918527248	2.539121032789665	1.252641568030421	0.5591821757737196	2.532063035010015	1.396793962863036	0.5503594523336365	2.526305888153423	1.616301212607471	0.5698080842133698	2.493082913552002	1.579276899917302	0.5691830015376177	2.354185952102388	1.539749323837718	0.5534588702064122	2.318166714706082	1.279137661100872	0.4530092045432605	2.297201340802008	1.436919496837693	0.2832690532548868	2.226211214587993	1.472699139827638	0.277849501810033	2.176728570205404	1.502052469857102	0.203549465021509	2.203807221259476	1.494624974095867	0.2216508192593367	2.561505310324962	1.580594335206556	0.5662270444263455	2.693895445421813	1.568514550888981	0.5578784651961106	2.692295182038167	1.30072601134488	0.4470472844650208	2.490892675299428	1.356664850635711	0.3351025245005268	2.406326936293447	1.403910406678202	0.328422995877015
314	10.433333	2.549198482889147	1.058774386230203	0.5915892753801177	2.545477685545111	1.235800157013943	0.5632812251216623	2.539589884140629	1.379409219891104	0.5534801291918464	2.534603087174652	1.59841770193865	0.5715583610301354	2.501310331326979	1.561665193218731	0.5712094750926445	2.362364136043445	1.524169224897651	0.5569553059424355	2.328545425000744	1.264621136186584	0.4572641766239114	2.308283579080086	1.425221216538219	0.2890613580659843	2.233676933644963	1.460051030569346	0.2728198979336863	2.193266822173404	1.492343611912732	0.1908522011049847	2.226672866840289	1.478630461034728	0.2194557383067768	2.569565084586183	1.562624649170828	0.5681281408171434	2.701432702613096	1.550583070249805	0.5598240875503177	2.698493056941703	1.289731577523698	0.4365153022815647	2.49093958307567	1.349333852637187	0.3224975088359107	2.39329298790549	1.385724864146066	0.3308697068174888
315	10.466667	2.550876057606286	1.04524134709056	0.593975189129302	2.548644033716048	1.221856018731376	0.5661868968836785	2.544271397006935	1.365028405345496	0.5554522395235769	2.540377734526288	1.583607511721158	0.5720878186250558	2.506925408309414	1.54711256144848	0.5719329457018388	2.368173530236476	1.509890963820569	0.5583412917002863	2.337030868740291	1.2504732212192	0.4615797740276503	2.314755676286617	1.409440097268249	0.291160733490109	2.240077708870136	1.449629458326825	0.2758104615716063	2.201575713332153	1.480919065117188	0.1964774583976917	2.243849142093029	1.463699327342248	0.2182167529664283	2.57509086778185	1.547725181441006	0.5688763901983853	2.706693079717682	1.536004014822956	0.5611824228084717	2.709356032313305	1.282723828474582	0.4296815269907687	2.520463676787957	1.345671272674881	0.3116934416488434	2.449437783988758	1.379411599882419	0.3208061395370134
316	10.5	2.548266518281407	1.034940984345099	0.5946239239361873	2.547732173171699	1.211448541741694	0.5675100337293867	2.545105588584216	1.354277729225134	0.5558951825003555	2.542483320258199	1.572551171068938	0.5708582436671912	2.508838639911346	1.536270136077333	0.5707729002718422	2.370563071250755	1.497508262456092	0.5567972196727267	2.342861328669154	1.236297973882145	0.4664816653561031	2.314684419899578	1.389129992594997	0.2908017717571728	2.240038241935815	1.432787648971396	0.2836873297345441	2.194311373415708	1.465912101885005	0.1960139690666712	2.241789267694446	1.448284680482887	0.2189775906029638	2.576946047676966	1.536593415829417	0.5680157838600688	2.708500923956107	1.524871566090559	0.5614315928525856	2.70903482832107	1.273379313234558	0.4348949243738247	2.515786092976886	1.33302335781105	0.3191311356710053	2.439425567052313	1.37481322742069	0.3166190515164763
317	10.533333	2.540833408179436	1.027917040370779	0.5931698736891021	2.542088072208805	1.204546783545968	0.5666820496345196	2.541310552774978	1.347040481420471	0.5542184618676044	2.540231826239977	1.565105355298903	0.5672656256504487	2.50633541660962	1.529053103067501	0.5670312380358106	2.368671652100984	1.488571948632154	0.5514226368094187	2.348052750541834	1.223231007907969	0.4719426540111066	2.319395508754701	1.370429047963034	0.2918989815163824	2.246403402414879	1.411474211845872	0.2934144507068348	2.197658423729502	1.446395063453326	0.2129040356128633	2.241588859155206	1.432739961851301	0.2217304647739585	2.574408255785572	1.529017562452193	0.5650341034825943	2.706071927406732	1.516701342005809	0.5600373283524999	2.696950456748063	1.26316148189999	0.4428802475346506	2.491812949534292	1.323752717510114	0.3322964321949874	2.428189067866073	1.377713640102101	0.3210612291790381
318	10.566667	2.528360068086276	1.024527754420786	0.5892118961127116	2.531229563034603	1.201334126230025	0.5629782004577053	2.532128327866384	1.343444184412817	0.5495740572315584	2.532834415648175	1.561336867452199	0.5606971179679648	2.498643318820316	1.525527826017877	0.5599615111354976	2.361546845955088	1.484446454190478	0.5414761978677648	2.349017564432327	1.214122618680982	0.4747766537423291	2.326748888968037	1.361431527816115	0.295327595505832	2.253645457498568	1.397779195003864	0.2963695090874541	2.199881235525895	1.432914900924026	0.2204570584991855	2.245339573548435	1.421693804763251	0.2239142821381754	2.56666866355074	1.525026241392546	0.5593848118713444	2.698502675193882	1.511830075678406	0.556583355133149	2.686014075008234	1.25500688986715	0.4445861181761691	2.485645083688158	1.322230531002247	0.3368527203115997	2.415906630478883	1.372432719301574	0.3293290079467976
319	10.6	2.510979611794463	1.025512005908451	0.5824417788737422	2.514864276568013	1.202279521666228	0.5557215379779018	2.516807439474916	1.343949418031096	0.5411381582029008	2.519146173279146	1.561604154342249	0.5506519994317569	2.484750008991189	1.525925380658107	0.5489285234502178	2.348088021058506	1.485952228814812	0.526355626534424	2.33532333351131	1.212586930091102	0.4697393552545808	2.328484724734772	1.365464435033994	0.2967785682752229	2.256523668868234	1.397826929348899	0.2909950101726816	2.20979994430695	1.431830508274128	0.2142521190203293	2.24825407721196	1.418917561083017	0.2213248012887495	2.552613827345156	1.525051630100996	0.5506155857023378	2.684536386212991	1.511449165603008	0.5509802912988735	2.676320621823849	1.250712449176729	0.4376169482091435	2.483318063315935	1.324371790915284	0.3277418236935355	2.409421843895457	1.365635731865868	0.3273307127424182
320	10.633333	2.489190496529046	1.030745563884268	0.5727481888554968	2.493020801536804	1.207375685722399	0.5445975489933694	2.494933946758501	1.348785322449259	0.5284901474197408	2.498373278653276	1.566427559691443	0.5370099805337166	2.463969009927968	1.530623485511573	0.5337463260547048	2.327599187970235	1.493857544904551	0.5059314885326529	2.294081534847785	1.22451516592601	0.4519451392188981	2.309709037430215	1.382057875947426	0.2875030594228594	2.243290634358901	1.417346697230198	0.2753761842213087	2.199311819605365	1.444186545079615	0.1934756459659216	2.236810706019217	1.428375301894021	0.2083026310631285	2.53148367009283	1.529580004853248	0.538598897610208	2.663329873639885	1.517121614487948	0.5436055732764512	2.66883636131172	1.252772555894477	0.4293711793223663	2.48003579047681	1.329562931661245	0.311007922468984	2.406895361168865	1.36841808099718	0.3128409868977715
321	10.666667	2.463551583691321	1.039021050981273	0.5602480587135492	2.466057087041049	1.21556228945757	0.5296983579795675	2.466754918140915	1.357040536460679	0.511602725205176	2.470374989818302	1.575146108147125	0.5200152528923687	2.436225718670365	1.538911007779942	0.5146822225944436	2.300154462083456	1.507681871022951	0.4805223753607588	2.220468369306074	1.257133584327024	0.4171597506281142	2.257493498957341	1.408662877391696	0.2551954134899664	2.205027698701554	1.451879261400041	0.244975997178872	2.171773994352713	1.474000635028088	0.1645637237620114	2.202938024788351	1.456046730932073	0.1777717347835571	2.50317319485134	1.537956678397224	0.5235122385622387	2.63464108578654	1.528700593979236	0.5349700890046404	2.668741168984902	1.261107616216784	0.4328613612709259	2.485376364578208	1.336308985842076	0.2981835593213195	2.411268855096862	1.378194276248248	0.2986916338534075
322	10.7	2.434465345579262	1.048297369361406	0.5452672774133625	2.434551325030019	1.224802885852803	0.5115272818492138	2.433102551457902	1.366628277242193	0.4909712104945951	2.435475631332728	1.585664307481691	0.5001624375968565	2.401897106909967	1.548894214710459	0.4924034399754847	2.266459903874495	1.524921304190469	0.4510211644850486	2.129909104078384	1.315053105456397	0.3632235369934528	2.169498464550049	1.451560018597899	0.1934654926886967	2.131293332024459	1.503083622615335	0.1901196635635312	2.100427317656875	1.527187858209619	0.1267481217878242	2.137005880993528	1.508151219564742	0.1225606242923361	2.468065907055152	1.548293052622211	0.5057536804350315	2.598567493110222	1.543751480009442	0.5253108699368313	2.67737081329832	1.277157630673535	0.4509370305775434	2.503766780022999	1.347786702588795	0.296048720579117	2.42173718920896	1.381447179918683	0.2899075509871432
323	10.733333	2.401978431100861	1.055454791147703	0.5283172751775121	2.398891596853449	1.231869528287035	0.4909447708903806	2.39465489912183	1.374144014631921	0.4676577632136942	2.394106563685431	1.594240593488081	0.4781802455042158	2.36146282218135	1.557307702680219	0.4678968840939209	2.227509196271626	1.540851691501367	0.4186845970468736	2.047751186729507	1.39312684384708	0.2920541404832223	2.058565024699251	1.516558202065492	0.1080447849448549	2.011561209589539	1.564146808355241	0.1042158933870729	1.925574293562644	1.587340107861201	0.04194105142064194	2.010840462872369	1.565136779691616	0.04515658431996333	2.426591019880058	1.55706304981803	0.4859595669507374	2.555154146753054	1.557960414426518	0.5148395236710561	2.680432163686433	1.306867418498754	0.4897112944953875	2.539669884743605	1.36666482625497	0.3128914789865458	2.444258723312613	1.384343126588896	0.2892646686960147
324	10.766667	2.365857144408634	1.056093598678812	0.5101019411849013	2.35927716251876	1.232145054125942	0.4690279923894308	2.351949814039541	1.374514273109587	0.4429398127810012	2.347499540990156	1.595163395242101	0.454912648488553	2.316189789013194	1.558206754948442	0.4421381075750184	2.184861313204951	1.550646294621773	0.3847506481939609	1.985964233770254	1.474230591509099	0.216621236006933	1.949224486069767	1.573939150428441	0.01882428383542029	1.885759011705876	1.590912816833766	0.01135835694859547	1.780102634024971	1.61752577207325	-0.04462680759487647	1.858671798117923	1.593174791583329	-0.02090692366064601	2.379810470229524	1.558424260343664	0.4648883391544391	2.505157300509352	1.565519169568512	0.5038339671282093	2.653437647863663	1.351876682802069	0.5567652255912553	2.615966280524838	1.353471737670661	0.3617075274510939	2.531338021039947	1.375642278018475	0.3082433637628779
325	10.8	2.3264803968668	1.048384694676152	0.4913047563191552	2.316655787230336	1.22383292126925	0.4467642333018396	2.30643844574388	1.365800091485942	0.4179588589354782	2.298466961592732	1.586403846371095	0.4310798205749288	2.268601582885711	1.549583588128047	0.4160163077023747	2.140863107923511	1.552102188109603	0.3506559685542536	1.94564024905253	1.53802506696663	0.1507790896880811	1.862737585063012	1.609904961591182	-0.05374247099554325	1.784636558075613	1.597732988646934	-0.05894197050166745	1.669529538727684	1.615529844227534	-0.094950992160845	1.739960185098655	1.603019483325435	-0.07132737031561832	2.330372625031977	1.549954575116235	0.4431551752222209	2.451573753227716	1.563324386197434	0.4919949222476272	2.592146670925348	1.407094488635444	0.628145560198358	2.6710384199627	1.343090152625071	0.4467887606793957	2.641091077330715	1.366157671782449	0.3674326552976902
326	10.833333	2.285308743178327	1.033422913140434	0.4726341950774561	2.272803926118605	1.20800606967764	0.4249938024531282	2.260210585244462	1.349116971200128	0.3936149868039144	2.249975357921992	1.569276167061158	0.4072191505849379	2.221329967172966	1.532784108860991	0.3902752812062225	2.097549181074081	1.544144187687781	0.3178880061577732	1.915534242897079	1.570844251742695	0.1002637903559575	1.809795519828957	1.628316049843281	-0.1045261363819936	1.726785696327375	1.613457871438297	-0.1061356640762438	1.628234055727292	1.61840589860594	-0.1265677189772945	1.686775308280327	1.613076220472781	-0.1146808032454508	2.281276739835636	1.532828161902323	0.4211953082764627	2.398082222137381	1.550728200327043	0.4786837615578023	2.515025110214526	1.445903073490827	0.6751879280735136	2.626093874941915	1.412321528892764	0.5040068227339028	2.582104834569479	1.414660319992511	0.4229297001194585
327	10.866667	2.244143886226249	1.015514860604784	0.4550314453653987	2.229604632671673	1.18891482370034	0.4046513834273563	2.215132944890186	1.328950299070855	0.3709362934539903	2.203750708551077	1.548541340707124	0.3839627281847951	2.176044017512653	1.512334198457151	0.3657153267370486	2.05584322053392	1.530646447344227	0.2879486799734166	1.880079734381644	1.578530742060618	0.0632083321450298	1.77554281822871	1.63405107575793	-0.1414979909209457	1.693234682165818	1.629231779809193	-0.1411199725601693	1.630118798897434	1.634268098648107	-0.1789728619153327	1.660048273396975	1.624456426579576	-0.1581127198463173	2.234425236410166	1.512045963962223	0.3995918623155222	2.346863551850499	1.533412175793792	0.4639289909035179	2.438662586207086	1.452149441975935	0.6695514559688377	2.581585298531689	1.432558051291735	0.5198485301611975	2.588519650114036	1.444769194477999	0.4413332210696362
328	10.9	2.205744327801581	0.9992896632639161	0.4392194463382842	2.18987318765674	1.171359970650025	0.3864616581128913	2.174149296513105	1.310338371687689	0.3507342775150213	2.162614641299745	1.529426367417712	0.3620234499394528	2.135408837389495	1.493328559366822	0.343101104378529	2.017880164002863	1.516658835582854	0.2618422481170797	1.845320725708569	1.574384115528951	0.0353828893271439	1.745816154739601	1.631716476878536	-0.1694172010544463	1.664616914556652	1.634379439142949	-0.1653203329163885	1.60538198094578	1.643434042173625	-0.2145098810554378	1.629962644871208	1.625542529901044	-0.1921914961701451	2.192768819397251	1.49300120522761	0.3790323257686423	2.301495415733981	1.516917715676618	0.4481690793822936	2.378620089949528	1.436371068908308	0.6397030927729966	2.552266569552867	1.382227614311259	0.5274374789123255	2.630442789367094	1.442125638939924	0.4454332007103705
329	10.933333	2.172681016303474	0.9863446642929778	0.4256562391336473	2.155935650784218	1.157055121224532	0.3709657581965261	2.139514016745298	1.294868415808584	0.3336221565378715	2.128463433792784	1.513370702792346	0.3421902022651502	2.101305189042837	1.477149942575504	0.323164568065035	1.985430395381234	1.504025729804978	0.2401031785487532	1.817549364758334	1.565490881668371	0.01456172090651755	1.721394455877147	1.624425649700816	-0.1898948779201329	1.642423376445463	1.627376732505102	-0.1844048241685464	1.574172910874593	1.643153471847484	-0.233711604409995	1.604373430259658	1.616944182305434	-0.2176605118194113	2.158277572797408	1.47728183551233	0.3602946368853771	2.264473915627898	1.50333755474378	0.4321920146457017	2.345202111531097	1.430129987847319	0.6175400659354611	2.531031724949041	1.371739760137322	0.5232814119653163	2.625198213822424	1.426953813778369	0.4438013994726632
330	10.966667	2.146297308008826	0.9772251826360534	0.4145731872366032	2.128862107204965	1.146866409763109	0.3584503998470883	2.112060147269648	1.28362813351799	0.3199635854326298	2.101490237069966	1.501629359886721	0.3253081537792198	2.074103933566172	1.46505049956219	0.3065965320322671	1.958997570366628	1.493746422556203	0.2229599948927118	1.797402833476637	1.554885570891833	-0.0002858273344756067	1.701524379861591	1.611932871149801	-0.2042453665370134	1.62087426792532	1.612505353799393	-0.1990535302628593	1.561741983256266	1.637285528806123	-0.2507547219611074	1.587051131482297	1.604223514798652	-0.2368130356222439	2.131191101296126	1.466091437438683	0.3442061672264853	2.236148937481005	1.494363741227175	0.4172420942015421	2.314002389145478	1.431104742616319	0.6251046104464505	2.484183048182779	1.416568210982442	0.5011713038733808	2.533232522253139	1.414016242496496	0.4281982495297881
331	11	2.126391038802871	0.9722976647608156	0.4059416225642793	2.108309089849922	1.141485119983838	0.3488686911439334	2.091199667887138	1.277682154603285	0.3096948521991909	2.080560878431458	1.495583131514406	0.3119741321043976	2.052922844276132	1.458546707734947	0.293782917385139	1.937908912015764	1.487284384638396	0.2102656456157043	1.782254862737432	1.545403378010613	-0.01054246933336666	1.684464826373321	1.597290274638136	-0.2145942663447261	1.600278216861294	1.597775944342684	-0.2075264592786671	1.557476721677835	1.628485941209387	-0.2613096545417823	1.574290170972887	1.591468757647831	-0.2502752710111321	2.110365504981137	1.460557694976173	0.3313562736150688	2.215351885709277	1.490935834574377	0.4043576211476828	2.28828093513892	1.429236051602898	0.6324713161366299	2.401540005041867	1.422101249790583	0.4738398457400539	2.46964919320318	1.407281833467066	0.4084627290083737
332	11.033333	2.112160384797231	0.9714465691487669	0.3995454631537864	2.093342968276591	1.140796827195721	0.3419272920246655	2.075749859511457	1.276992835757353	0.3024203147118137	2.064126620999362	1.495283832958902	0.3022631232509985	2.036434631299011	1.457734190373706	0.28461552801804	1.920981603295014	1.484912317996478	0.2014350472160615	1.767578245729341	1.539063719015154	-0.0186988775539468	1.669155579017568	1.586073062272985	-0.224435615368952	1.582180074080549	1.591772062364545	-0.2123704392057655	1.543335495780989	1.621084766129751	-0.2776536827155325	1.561595167701805	1.581601483217473	-0.2607134444758458	2.094228971958483	1.460654533216746	0.3218657360721299	2.2004113093674	1.492284725846738	0.3938803347923849	2.282119828581498	1.413854639445532	0.6206230825255711	2.417217972340309	1.380363267020356	0.467966783391158	2.504609862814723	1.402110350212188	0.3984051335676851
333	11.066667	2.103425699109586	0.9738095854247978	0.3950870996621519	2.083575803388011	1.143652803616998	0.3372595239777459	2.065106251210064	1.280212671686874	0.2976853559306972	2.051676166634052	1.499215315792132	0.2960096925475623	2.024140058352982	1.46116254676455	0.2788212122170897	1.907797010774014	1.485756260040653	0.1959371996826182	1.752378805091423	1.535650185546868	-0.02508618996959904	1.655970557848729	1.578458880870303	-0.2340058565352385	1.56696011201922	1.595739068517109	-0.2155420566459929	1.528682431264145	1.61607183417353	-0.2926475038652813	1.549266979964865	1.575453859221348	-0.2674831650965763	2.082234273796307	1.464855774787571	0.3156095312486137	2.190539263286352	1.496858300344657	0.3857872024620968	2.293221863821852	1.405466854893985	0.5984080111900075	2.476477888128446	1.359373231675528	0.4794802299356589	2.558380033464618	1.399519138105201	0.4045507074424333
334	11.1	2.100500872639888	0.9782443561421031	0.3923023261602496	2.079191500701078	1.148619145376659	0.3345873364670076	2.059368831237932	1.285666164262038	0.2951889643253304	2.043653962795134	1.505428294512599	0.2930706984628442	2.016375056228271	1.46699122871865	0.2762153832799212	1.898823330179563	1.488573512278461	0.1935207751398876	1.739342252447226	1.534492184518143	-0.02854749919935674	1.649176672698957	1.575168478095812	-0.2416245171424439	1.561208747660402	1.595419367042427	-0.2215786832684132	1.513263241781277	1.612579637628992	-0.2907976061746109	1.538209997182617	1.572996502647778	-0.2655275279690501	2.07477909776774	1.471193021572896	0.3124570605129941	2.185786430078908	1.502411429590098	0.3801119127198578	2.310712665479867	1.403308315811635	0.5790836373590584	2.508679834481971	1.349673913602768	0.4883782673326571	2.59271090895377	1.395400855077456	0.4150383161723077
335	11.133333	2.103906608290473	0.9844126081547303	0.3910171510923817	2.080676513289502	1.155307552637453	0.3338018537829876	2.059055678048042	1.292842640156552	0.2948711948154588	2.04068728822244	1.513209051656093	0.2933923640107032	2.013718061738599	1.474479105646246	0.2767547617541118	1.894800928919028	1.492811938521588	0.1942330790143867	1.729904760361014	1.534616387766394	-0.0280643431257963	1.650918717168956	1.575798540773259	-0.2458220835114137	1.566341740829998	1.591872506503825	-0.2324799695274218	1.505735826395421	1.612209657728414	-0.2912777783410543	1.536175607457686	1.574206627542264	-0.2604309760224466	2.072489179393532	1.479044834921711	0.3123525254997164	2.186326996705513	1.508938940350496	0.3769360028201939	2.323122989601621	1.403438246591983	0.5645065979021491	2.528867721221177	1.346649119936312	0.4815357523253957	2.627392998348999	1.395627372232073	0.4134910817155332
336	11.166667	2.11432239648797	0.9933291035030052	0.3911587367255528	2.088744522875131	1.164708021139276	0.3349045807733078	2.064992163406511	1.3026093786385	0.2967975567540452	2.043648575008103	1.523323919259203	0.2969614382800676	2.017012230401653	1.484322487529827	0.2804618669061176	1.896587370260079	1.498762115669329	0.1983869258978931	1.722725047092729	1.534490604414962	-0.0220479633473418	1.654969559400167	1.580930603032197	-0.2426975410979594	1.570318112573866	1.596733857881194	-0.2404264949502722	1.491673646839459	1.616471076163554	-0.2874592051857418	1.540058724601867	1.578865646302783	-0.2564380112415606	2.076239300681562	1.489279625013352	0.315275598722885	2.19283541341341	1.517310802922889	0.3762052169610049	2.337768030224705	1.407467192876001	0.5575713076556554	2.54101018472356	1.342105558980762	0.467936566956281	2.639187234955512	1.395787269352496	0.4045651451346137
337	11.2	2.132261811017357	1.006804001841813	0.3927490780146587	2.10402916505969	1.178547250559993	0.3379671226344765	2.077958851204873	1.316623192128172	0.3011281519870407	2.053517129967164	1.537364097582264	0.3037687953724938	2.027183720119487	1.498078135534768	0.2873828846512484	1.904984840827012	1.507355114496722	0.2064925523999036	1.719014073264054	1.532816404072792	-0.009614186380260171	1.652071089005043	1.59329905607402	-0.2276396045549652	1.568758940003049	1.611821051384221	-0.236201974018959	1.49184504038608	1.621637074310157	-0.2857154731797419	1.542113834620218	1.587839604802894	-0.2569866387196262	2.086971504668804	1.503550942854455	0.3212140297063141	2.206173306016912	1.528528422512006	0.3777738435275766	2.355863470447263	1.41145543591148	0.5605011761034838	2.557516920454315	1.338647102928705	0.4629501081036487	2.664389538963542	1.390515883552311	0.4005796978374273
338	11.233333	2.157683232334393	1.026562955686608	0.3959941814581233	2.126691969855016	1.19855432924561	0.3432190643889712	2.098258266238832	1.336728364771869	0.3082306802421617	2.070710048083246	1.557223560039578	0.3139809395203543	2.04464799923195	1.517589463181836	0.2977669229539239	1.920255521380749	1.520681672552983	0.2194760234237858	1.719091371843024	1.526285571033163	0.01111970266319781	1.654320111580539	1.608003854099354	-0.1999782650589224	1.577183899114107	1.629813675410743	-0.2145661509091687	1.5021641790653	1.628174291023757	-0.2481941156249601	1.54758258442858	1.603400263754905	-0.2495807533287455	2.105075239489826	1.523791130192838	0.3303021823858447	2.226595624674323	1.54482870074033	0.3816617943865988	2.366398128144624	1.415673034367191	0.5815537908411207	2.55931845949906	1.335751185922688	0.4782302391855415	2.64551409220506	1.354912669424813	0.4111764144032227
339	11.266667	2.1896905171242	1.052865276912244	0.4012563719606573	2.156196325737196	1.22517106650936	0.3510448968895831	2.125644694493023	1.363529371529115	0.3185940287474375	2.095619751013231	1.583741222132581	0.3278233387765723	2.069644898153131	1.543863091876729	0.3119578080425902	1.942637103915487	1.54018380704749	0.2382712309664704	1.729710518009459	1.512012701463802	0.04249522239805056	1.676976815744357	1.617486384219344	-0.1590099796904312	1.606489115771259	1.643578125667835	-0.1811623864599027	1.522413963336234	1.632903654286859	-0.2160307143446246	1.576402445128383	1.621561448216277	-0.2215294369991928	2.130843004127486	1.550610910595613	0.3427123195061359	2.254594651293055	1.56692969636953	0.3878170007501188	2.370605174134889	1.4222448471108	0.6027171370449509	2.548596579557532	1.320602643485736	0.4984908121172431	2.575170090061091	1.297805857698112	0.4234384901082746
340	11.3	2.226658438801427	1.082323417448023	0.4088731583099959	2.191433617676447	1.255205087894874	0.3617203341009029	2.159420062861091	1.394003587163429	0.3325079222791948	2.128228033249707	1.614131281481883	0.3452646503808949	2.101986086665629	1.574283271954745	0.3300317550477948	1.972161521849107	1.563640908274978	0.2631014469453354	1.756200792156265	1.488421751518686	0.08551930050517886	1.723938541565481	1.614629670221157	-0.1060675410704226	1.655635885260152	1.650151853203958	-0.1348991641975374	1.555821977049494	1.636899699882189	-0.1657771435318054	1.632401664040231	1.636632829716245	-0.1706337142143436	2.164145999362863	1.580987197016003	0.3583945102567953	2.290299183103337	1.592384189164329	0.3960172228954237	2.393555981116454	1.428087522679681	0.60141302455645	2.579175302524896	1.316384819668855	0.5018298857730769	2.606800981692181	1.2777774682735	0.4233527748035906
341	11.333333	2.267064132764578	1.108220131322271	0.4189531832170123	2.231244739185207	1.28198317484102	0.3751957615018772	2.198715380244594	1.421514064951501	0.3498424420422724	2.167537019437635	1.641588078786603	0.3659115517900173	2.14071036806569	1.601933796789751	0.3516525833889891	2.008349693278833	1.584572086318334	0.2932090531597363	1.801661495189001	1.460872458534049	0.1369775417969678	1.786262197175547	1.60142340036821	-0.04673043686572457	1.715777594089971	1.648577616770983	-0.07855830269816212	1.608911433467002	1.64103883234936	-0.1077466070534643	1.691030205119711	1.641650599306778	-0.1057110262690723	2.204001653007164	1.6082595085937	0.3769802758728972	2.332496072595901	1.615995441443638	0.4062253169359571	2.438857346456107	1.43097898166171	0.5923046951725418	2.621400508164938	1.33446022969972	0.4730542002090995	2.654665395713272	1.293140147696194	0.4091561168373191
342	11.366667	2.309257928393375	1.125870580788123	0.4313196139103539	2.274043634522637	1.300759061227871	0.3911318631693158	2.242045577828519	1.441220327923671	0.3700372525881304	2.211587712998249	1.661044075913269	0.3889203708614309	2.183999751215201	1.621544312677432	0.3759884602356947	2.049715049182801	1.597173232355289	0.3272454108765214	1.867140366044058	1.430813602150917	0.19259067100907	1.856809477693032	1.581330252077106	0.01548083317595743	1.782110015180352	1.635923345947615	-0.01524393854990033	1.672154756798724	1.636057448635198	-0.04359353613113364	1.754102094079488	1.632867125554126	-0.04021112019550282	2.248517292427922	1.627632485332946	0.3977153729187602	2.37909163802597	1.633030263766614	0.4181195944775444	2.501189259117192	1.431111787435393	0.5754077550290135	2.629099526749691	1.35361641325225	0.4057336945161545	2.648555936510798	1.320808461575796	0.3645207919144545
343	11.4	2.351066631225117	1.132990161309605	0.4456349981856879	2.317471223615113	1.308890374695044	0.4089736849578829	2.286892339096135	1.450181838323259	0.3921635191633281	2.257227806510643	1.669274378248377	0.4130649243671411	2.228965377142244	1.629690681503454	0.4017526505750587	2.09359448063936	1.597020469681148	0.3631473971929799	1.94180925779263	1.395931322647444	0.2472717669922596	1.929736139133639	1.555128671832386	0.07770397058837189	1.852960759706473	1.612652088471384	0.0528735518753129	1.741582779313705	1.621872367682994	0.01696970750309169	1.824372507563082	1.612426850481447	0.01957518179237269	2.294590624612528	1.636181063006816	0.4195431664455305	2.4266357445363	1.639380095345524	0.431340221965993	2.568195565337633	1.427338623152131	0.546207739164018	2.636819153869524	1.369533759004626	0.3345843409588405	2.646705369834993	1.331929520307689	0.3056246458864685
344	11.433333	2.390232079201464	1.129496989948113	0.4615878302740967	2.359062318753499	1.305775761126918	0.4280863738131132	2.330540168845303	1.447445453428296	0.415095100360539	2.301803473338857	1.665288399197122	0.4371054734250256	2.273056077475101	1.625556466018985	0.4275402036992971	2.137441350196656	1.584585443971992	0.3984804818313638	2.011129179015918	1.358538564666412	0.2964062562621612	1.997963284340543	1.52325265008239	0.1341278998327666	1.927986492608432	1.578454262669836	0.1209890009038194	1.836176492893592	1.600937312673678	0.06349582400629404	1.901043325582944	1.583688142860899	0.07339053493498912	2.339449996395788	1.632757731075994	0.4414257246455934	2.472059572097599	1.633506805922718	0.4458071243748675	2.623215891699785	1.417493839560757	0.5280973705981353	2.635500707013319	1.388608186496069	0.2970182238064507	2.638602610786988	1.367115561506605	0.2599552751386334
345	11.466667	2.425301335302633	1.117446541135519	0.4786778047626267	2.39714138197726	1.293363159910718	0.4477591709554129	2.371148293298275	1.434843560874139	0.4376719329152219	2.344101876534745	1.651051143974268	0.4600846230695159	2.314884257095192	1.611472178596831	0.4522123843017115	2.179509086163779	1.564922063652108	0.4313055687703775	2.074081241299525	1.324150826853896	0.3376050435306222	2.060367347960957	1.491433252666956	0.180658480249405	2.000404910349715	1.543360813309652	0.1768274957930117	1.951623377352659	1.578014050352225	0.1027898983914269	1.978882012514047	1.556484536246787	0.1202064224536908	2.381738955095285	1.618910665401146	0.4625202124362108	2.514179077192096	1.61685511503183	0.4613748666665355	2.66043879330187	1.392065092027889	0.5333998842794053	2.630125616693351	1.371591107505621	0.3007518296147686	2.616934010905459	1.39905651624018	0.2536507063596726
346	11.5	2.455532704863076	1.100578850763796	0.4960928777167825	2.430582183561329	1.275685074580342	0.4671578396132001	2.407340864279602	1.416626770947611	0.4588538933647303	2.383180713807427	1.631383320338771	0.4811334667598489	2.353306696944229	1.592408912150262	0.474774548119986	2.218201645312619	1.544076587062889	0.4601446884694596	2.129861448446433	1.296544535270998	0.3726264762985241	2.114854193659368	1.463718103162117	0.2176445027251696	2.061010643544774	1.515686741126017	0.2181827459381105	2.019806584070649	1.554909313778206	0.1410116181509935	2.042671408928018	1.536005950433343	0.1626032937544715	2.420480967380684	1.599123984553549	0.4820316084618548	2.552446625106639	1.59399495356964	0.4773674133775952	2.694613238687314	1.360621727853412	0.5458259158874854	2.629453368153585	1.341641012642483	0.3225734721033567	2.594835974280925	1.398908116206957	0.2791822120419156
347	11.533333	2.480456251550597	1.082412696091868	0.5127524378511222	2.458520404016574	1.256684936614612	0.4853502595614516	2.437997999267368	1.397037578984352	0.477766275925246	2.417536560193418	1.611056526310954	0.4993723301127934	2.386835215972107	1.572890622520102	0.4942708335374506	2.251686061372755	1.526308311717879	0.4837688608365857	2.175888152643126	1.276029210437507	0.4027570025853457	2.158518607697823	1.441602511156043	0.2467692165611804	2.104031054453583	1.493101378669452	0.2481738792405485	2.055396675353749	1.53583353973204	0.175169025710021	2.087380347523022	1.521254272136537	0.196312968385689	2.454302580362025	1.578252928803035	0.4991636547776766	2.585873615900236	1.570843438720754	0.4926710678981958	2.730365859648679	1.330298146209653	0.5333343749482389	2.629209701300619	1.311025541648082	0.3310004096633519	2.569765845005063	1.374062357084576	0.3000618824799872
348	11.566667	2.499322356898969	1.066614824980195	0.5275004376815463	2.479877160809897	1.240262939073513	0.5013598590287601	2.461722178103242	1.380157015429272	0.4936996786578678	2.444463426421172	1.593890656339828	0.5143609657058873	2.413126648833186	1.55633328601041	0.5101628177471937	2.277676553844851	1.513187590567308	0.5014625973620245	2.207252582310097	1.262173403103027	0.4234476749351863	2.189312012258871	1.426972868438732	0.265864674638596	2.12902671534956	1.473828584361921	0.2668725626477487	2.08532442067014	1.522088598891076	0.1964958784104495	2.111956694443006	1.507560967078978	0.2146518711794537	2.480752315113742	1.560590435462892	0.5134840221777091	2.612108953663195	1.553208914452445	0.5065718578937599	2.747336515359858	1.305399548968267	0.4985818058861226	2.599957220668739	1.304991792286786	0.3219291225129539	2.532983371558744	1.366227775418924	0.3033815185389586
349	11.6	2.511745136683292	1.056688183419196	0.5393328393924285	2.494006519991981	1.230216247778419	0.5144259402773893	2.477643140985702	1.369856295138934	0.506227944964122	2.462337931009032	1.583606879423066	0.5259598608365649	2.430793757665049	1.54627148053359	0.5222429254068071	2.29495046245159	1.506350283315006	0.5131581644214892	2.225258996611954	1.255412624509014	0.434374213170122	2.208438805370186	1.421915225968057	0.276617745124235	2.14184315650433	1.464576118776009	0.2744987111641019	2.099992708782743	1.514717363618131	0.1988704784601445	2.121716479231936	1.495843326431587	0.2184685144459564	2.498354381127659	1.550078665169829	0.5248212823295481	2.6296410665452	1.543910803837748	0.5184691590532537	2.743475203702685	1.289654631332414	0.4721256182506021	2.567114554937044	1.299012202946625	0.3126498887791657	2.504567721908531	1.368156285487337	0.2968071293323656
350	11.633333	2.517807431827249	1.054615487873495	0.5476883783136072	2.500931673490237	1.22876924795223	0.5241270411092375	2.485677328909864	1.368559152880251	0.5153180051294052	2.471209195090808	1.582804152669368	0.534401416340791	2.439882166200293	1.545340293201347	0.5307281600336368	2.30367481507964	1.506989547961104	0.5194937685855155	2.232444791727244	1.255830352643852	0.4396218331326149	2.21929747189593	1.424381320190613	0.2821396680175541	2.151188826959361	1.465502094151208	0.2767698090068611	2.108256715687569	1.514235763943603	0.1988033490437805	2.127355310483458	1.490253099126626	0.2166259424623982	2.507155289709607	1.549203543203578	0.5333263860948454	2.638524187795785	1.543478890436268	0.5282294237860514	2.736392768616716	1.285809198364828	0.4616862876928459	2.556319820168198	1.305789604469993	0.3111300237366068	2.49357238178737	1.371762321738715	0.2886516374412202
351	11.666667	2.517629671809916	1.06071988744931	0.5523863996697969	2.501112309403422	1.236125755021282	0.5302228561573298	2.486378908788597	1.376577028498134	0.5211002486835149	2.472231506811297	1.591959762885416	0.5399739663537826	2.441429670378221	1.554150562654222	0.5359401208457982	2.304939108272306	1.515523216599412	0.5212415388747996	2.230468887506023	1.262797097900375	0.442748358687385	2.224353783308035	1.429834782227683	0.2841123576768801	2.158755043120005	1.471193987394617	0.2767867611475087	2.121790426394036	1.518941267685529	0.2005498502383922	2.134360147481819	1.490926361494443	0.2147116048865466	2.508210520759113	1.55824747829275	0.539207010969343	2.639756168649066	1.551499631988206	0.5359501801419762	2.730088729680648	1.291827415817979	0.4620074307578319	2.552240217794455	1.337088811052987	0.3189874366849004	2.465402097235758	1.375244092447431	0.2845543687964025
352	11.7	2.511422575106264	1.073753382684381	0.5534524984646242	2.495434023782285	1.250648533950996	0.5325799091137309	2.480972796144389	1.392100526728021	0.5237123237828507	2.467396155399467	1.608932646169937	0.5430472280027075	2.437232869247843	1.57080269407708	0.5383037098668085	2.300556743816806	1.530895662794586	0.5192202992809923	2.218978955197482	1.275099740806297	0.4450304783500827	2.223392871226678	1.432962106806251	0.2827928701682986	2.162772434722627	1.476202307673516	0.2727345548805764	2.132003725023202	1.522711439386377	0.1954797268616762	2.143034382002716	1.492428471496356	0.2122699525981407	2.503359484708602	1.574952994307845	0.5427315693848556	2.635002635387433	1.566302704503285	0.541884936382522	2.716275126144247	1.303885121872661	0.4689164267475165	2.542278553579554	1.376858930019509	0.3311221456886887	2.448863406173238	1.399153151418531	0.2951138870894943
353	11.733333	2.500155418476662	1.090802509799202	0.5511332005015348	2.48552494609197	1.269281972795234	0.5313748282051697	2.471640979267852	1.411961412615195	0.5233685532516994	2.459800428947749	1.630294309679979	0.5441533856748557	2.429980381186026	1.592189197710066	0.5384427891028125	2.293137634716801	1.551453985422274	0.5144606718568772	2.202429327522353	1.291621555779545	0.4459966870949753	2.220107938896962	1.43199871642632	0.2763055748013232	2.165584782931205	1.477001315394921	0.2636386520427905	2.13360796823775	1.520651678347908	0.1840867230884518	2.153646373671416	1.492465528527031	0.2074537903704664	2.495533333990009	1.595732091052218	0.5442957585983855	2.627155303206943	1.584892895919687	0.546422544920487	2.6921375959869	1.317870721254975	0.475967810595512	2.515285382290279	1.402544100229353	0.3390263655587341	2.418600961545285	1.428703274201608	0.3064589807138698
354	11.766667	2.485494276664013	1.108527605090735	0.5459360891616535	2.473564084740556	1.288709833388466	0.5271661739494032	2.461230711161457	1.432811602905695	0.5204721792644063	2.453209545087661	1.652638437838642	0.5438714874492728	2.422834457663474	1.615261651472324	0.5370616230636754	2.285753331726299	1.575378414271885	0.5081715655510644	2.198213181431674	1.312882423019031	0.4425848102193747	2.219381502897266	1.443110550955094	0.2642990427545369	2.164528938394088	1.490951666809548	0.2537248962479703	2.124956702789994	1.525121511725307	0.1767149331370954	2.151710756401331	1.503414951588229	0.197368575684041	2.488341176142242	1.616945872756959	0.5443516435871486	2.619931224050749	1.603681673836491	0.5499585674354726	2.66709461159378	1.330770021383078	0.481236847196445	2.488606840925254	1.412511396739722	0.3421505027147496	2.397217668674141	1.448988938500068	0.3123747724078598
355	11.8	2.469100266456833	1.12294152393815	0.5385925093701147	2.461262180852087	1.304624312137429	0.5207744550353891	2.451671900110944	1.450077267774482	0.515697018049307	2.449252760661361	1.670996177429639	0.5427323735154291	2.4173704397702	1.634852470195856	0.5347312101982692	2.280141735601087	1.597183997981222	0.501220569727809	2.208239905219336	1.334942526465386	0.4342474333595508	2.222471167054454	1.474262629598721	0.2530988940514707	2.153386747322432	1.523276945616428	0.243895993844596	2.09706928953315	1.542161209548338	0.176578924753894	2.13729529593617	1.531483725563275	0.1846051375723807	2.483431989783766	1.633811780143922	0.543378075371923	2.614899484108152	1.618466778461396	0.5528461436259879	2.651030985401902	1.348124557786064	0.4789658654889488	2.470658165542452	1.436836942515961	0.349523522222899	2.373371946207723	1.474082776654299	0.3239334095570386
356	11.833333	2.45234099141381	1.129205118895942	0.5300304557671505	2.44935875712307	1.311546393198455	0.5131233886747489	2.443155864941794	1.457740608136659	0.5098480700899592	2.44645258278212	1.678696357035517	0.5410500287520593	2.412913844316025	1.643772651044338	0.5318080428663705	2.275951515528722	1.608474258019597	0.4938381659812879	2.214433591489668	1.347109279977216	0.4223277139931817	2.222911972077608	1.500134825583608	0.2447944540568578	2.140727479733791	1.539681070683137	0.2294169188864449	2.07806133975976	1.550290070879492	0.1677944318635428	2.126857153793149	1.550239688891583	0.1721929757168775	2.479565381408314	1.640319267286354	0.5417386305246109	2.610584703656408	1.625327356695513	0.5551973083921751	2.657289938872971	1.382127652601742	0.4649743844254106	2.48777202754177	1.490549573491545	0.3704860213080858	2.384817130598257	1.514829208053197	0.3404494157656164
357	11.866667	2.436410738403093	1.126235914968301	0.5213004845296264	2.438140056198666	1.308234569705051	0.5051939383933893	2.435179612648436	1.454372007716403	0.5037358185546594	2.443464498806942	1.674061779701489	0.5391895056515675	2.408593978094131	1.640305733965519	0.5287695650680929	2.272322809408955	1.608210976554281	0.4866217193824957	2.213793621296498	1.348029845367356	0.4097408156485111	2.220704868096353	1.511867354417057	0.2398238429384562	2.136121335045649	1.53252775092963	0.2097498429674721	2.077066338596437	1.546555298098294	0.1461408613007066	2.128980518672292	1.551101998129242	0.1604774841757222	2.475543395412478	1.634922803102193	0.5398000318119084	2.605787933490414	1.620977644534617	0.5567288416270084	2.680556472614938	1.409548529060387	0.4506781823625438	2.557132006791451	1.555467285801079	0.387390035640211	2.5049330917221	1.545473708412095	0.3400595807168795
358	11.9	2.42212743384809	1.116153230212718	0.5134432731073655	2.427589829127399	1.297116130348007	0.4979883737407134	2.427095314624733	1.442546161410593	0.4980958673462603	2.439231191795083	1.659904046283992	0.5375238019506411	2.403516551312881	1.627267233297206	0.5261589973085535	2.268122588198731	1.599729612456684	0.4806143977971727	2.207216844705347	1.341293311655793	0.3998267008462934	2.214528169412987	1.511471992389583	0.2381773301351183	2.137938027634693	1.514174428851573	0.1920649623630683	2.0769930289808	1.54122216854713	0.1278733304832974	2.134266499899125	1.541687540830687	0.152460261491478	2.470445103289749	1.620379214621822	0.5378845904709604	2.599843878765888	1.604897883771479	0.556997576264062	2.685465135716631	1.370839097446829	0.4798183140030269	2.574659813061611	1.480182544905895	0.3667000489224914	2.540124956215609	1.513007165354889	0.3277321046744002
359	11.933333	2.410179470667622	1.101075308277135	0.5073217946402158	2.418106280013416	1.280713343515845	0.4923807486926801	2.419124492887541	1.425095121952676	0.493669079467516	2.433730942997135	1.639807783015462	0.5363421737460239	2.397668825705189	1.608073496173087	0.5243713753672041	2.263048873218472	1.585413196697675	0.4767205721012334	2.1977436846862	1.329122609577462	0.3930631897931115	2.20838640627243	1.501202922147248	0.2369523604485704	2.140091402609327	1.495569016878475	0.1815314567704233	2.08315328223651	1.537714379040911	0.1164680641033831	2.135188507524913	1.528042722614932	0.1481811664150501	2.464324709379269	1.600215437145409	0.5363153134662262	2.592801049544248	1.581217724401272	0.5562383070468584	2.674961691378914	1.321988795731824	0.50946067671103	2.575351543794259	1.378148093024722	0.3393352780745295	2.506412565449445	1.436453791086814	0.3126115675170535
360	11.966667	2.401412210418711	1.083870807204767	0.5034965007875144	2.410589613718979	1.262278632098806	0.4888873673863292	2.41229496148498	1.405681971161154	0.4908935566450557	2.428192682885536	1.6182690605216	0.535774777483202	2.39207376661175	1.587083348274665	0.5235969197240595	2.257855782793535	1.568109948981053	0.4753794133298389	2.189752436976714	1.313805444675588	0.3892211049946617	2.202701337856441	1.485283176713316	0.2354625942414129	2.138815804557979	1.478710010185412	0.1757653237650794	2.086938523313862	1.534932741457769	0.116797238027717	2.132119841175778	1.510714639512317	0.1465438085517323	2.458434998281318	1.578803193012862	0.5352690096906232	2.586139955232965	1.556704052983304	0.5546288948765112	2.660810418005623	1.293764492303026	0.5114488109855078	2.57571296861247	1.357131381781282	0.3186162728078267	2.484322392755633	1.400120599645019	0.2957957662224819
361	12	2.396664627853393	1.067245177386294	0.5022355499353988	2.405868984744981	1.244995410747803	0.4878010776470598	2.407522133189197	1.387922217411806	0.4900381316863401	2.424000279540818	1.599596592946152	0.5359828590099003	2.387846136238984	1.568590611404854	0.5240372866340108	2.253510259743567	1.551048916218399	0.4767919118614733	2.186415412307817	1.296802390165484	0.3895041539866073	2.198627666820514	1.467977811735653	0.2369286349844829	2.137478566549547	1.46026698780292	0.1744538041337004	2.086710263593327	1.524328179094791	0.1188410409260316	2.13168855828726	1.494511886955293	0.1481417287548246	2.454146928480303	1.560238505130508	0.5349145734360975	2.581578878941995	1.535911045642143	0.5522884555276811	2.649960934548201	1.276953707066908	0.5008612224233608	2.565392401518777	1.358103559532702	0.3078859266055508	2.477572786762516	1.399191318685519	0.2762893611318549
362	12.033333	2.396345918201487	1.054170059098602	0.5034709085681623	2.404325218594079	1.232039814708512	0.4891143209752208	2.405199964604365	1.375103128984297	0.491096961707065	2.421599003298624	1.587230656814897	0.5370667564095577	2.385364054880093	1.555991397213281	0.5257723389457567	2.250361942330927	1.53676031445873	0.4810126628865901	2.188089329724721	1.279500164147007	0.3933383603234139	2.197959345390354	1.453339494652252	0.243643120116388	2.137856191183535	1.441920171933357	0.1789783859713224	2.092782858407784	1.511295549296661	0.1228409426946005	2.132706832127387	1.479345981193465	0.1536968056267495	2.451924383237942	1.547946885386464	0.5353534600256085	2.579705743257726	1.522078304830851	0.5493774454460855	2.644040888579945	1.260619106659095	0.4905366274819383	2.557007964553479	1.349413446352011	0.304851352563217	2.473710191997078	1.393996985829203	0.2698779579037258
363	12.066667	2.400456324873019	1.049878122799426	0.5069110061885072	2.406071622070074	1.228646231943461	0.4925578136261464	2.405485829055273	1.372411716792067	0.4938361792733306	2.420905286642272	1.586055005353858	0.5391143349057543	2.384627031661548	1.554190796489876	0.5287902682098041	2.248552581853629	1.530686749473252	0.4877755363050789	2.194560939661747	1.268906421372558	0.4013578360796982	2.199239202879805	1.448451597170018	0.2556609732430123	2.136863553484664	1.431896417146303	0.1915959382293181	2.092067937301994	1.50098239858165	0.1312219472380905	2.127498274245684	1.46982350428517	0.164205624462659	2.451698987069705	1.546891599487704	0.5366773985582605	2.580355775092509	1.520121530024978	0.5463789755315894	2.630772337160689	1.25013254804665	0.4769632344851645	2.526791313943269	1.348964293359589	0.3023942737537125	2.443473033012378	1.39394717215924	0.2757852631511377
364	12.1	2.408811923522167	1.057380705091705	0.5122428238172367	2.411268959075235	1.237498141541145	0.4977745487765783	2.408773358426775	1.382253666636516	0.4979391091421745	2.422159125152636	1.597890108532051	0.5421081102951109	2.385952345478375	1.565103054105367	0.5329193305693014	2.248740775611441	1.53603199831099	0.4962099727013678	2.205661125507067	1.26974184652219	0.4144958620249589	2.203769952565431	1.453390743624039	0.2699479827189419	2.136218429157957	1.432941493876853	0.208734369724008	2.085484150595166	1.497101550610881	0.1428510544209743	2.121114681816552	1.471325999570599	0.1785474887942576	2.453667742625466	1.558996539924378	0.5389217496614244	2.583570962501308	1.53261744471496	0.5441377033914677	2.610469727265991	1.253938446843722	0.4624094539541478	2.466278205746264	1.357644403477396	0.3028870371706818	2.377543290033277	1.405488157668085	0.288525161771977
365	12.133333	2.420916865275672	1.075633399530239	0.5191719723722633	2.419886759540346	1.257126148372799	0.5043792409323923	2.41534465684851	1.402834691581108	0.503076201744211	2.425686314031473	1.620465198612448	0.5458889431417817	2.389700756118237	1.586579153649658	0.5378403652768112	2.251665551860988	1.55176105545674	0.5050671203570668	2.220930814987173	1.281129714983882	0.4320738523208975	2.215339082850053	1.464470572805967	0.2844032970210146	2.142808452785079	1.442286420424519	0.2263528626905347	2.087953130937166	1.504478736203179	0.1598682918884154	2.124595993955946	1.481992251801715	0.1952488437168825	2.458068900034802	1.582029092945542	0.5420203952228143	2.589454403144559	1.558103378731702	0.5434703460456989	2.604958077517901	1.279889327177833	0.456839435260662	2.449215144301945	1.386689742677254	0.309849476890927	2.35872650045733	1.423836021667194	0.2963187634026253
366	12.166667	2.435682549075474	1.100081687826751	0.5273015719841665	2.431230860177238	1.28267753946501	0.5118762450717271	2.424696179609553	1.429102357708772	0.5088561395391776	2.431293055580161	1.648503359018034	0.5501447393696096	2.395679399437489	1.613503737345094	0.5431448207421511	2.25732635973418	1.573675618229336	0.5132964439062599	2.236229248998652	1.298355410644802	0.4520249404466539	2.230345289940037	1.479979484889123	0.3006061308481374	2.155620322143027	1.454908953656538	0.244653038644734	2.098194210539728	1.518531121973404	0.1803285746655185	2.134692413507551	1.494362496612953	0.2137310742820318	2.464592623126909	1.610621582118257	0.5457321673315182	2.597400085613458	1.590545613603927	0.5443156084737967	2.615609536300811	1.31740055772587	0.4561798553342808	2.443813145460328	1.415112670748109	0.3182768975076346	2.350294293185781	1.454073512954507	0.301702543528229
367	12.2	2.451802836205225	1.125073434334456	0.5361278769638991	2.444290629279662	1.308320775874663	0.5197290683954388	2.43588945960931	1.455097238942938	0.5149640590854363	2.438428096039262	1.67561047448346	0.5546782559119063	2.403325460618996	1.639672420644927	0.5486065383881469	2.265218590413292	1.596022615638233	0.5205797737361668	2.251696596180221	1.316913989128343	0.4704164866116925	2.248238061741359	1.4972112287655	0.3160114566979563	2.174643454870035	1.469923068018635	0.2606539093018854	2.115903982321036	1.536348237866597	0.1983390741549024	2.151113914850021	1.50711703081488	0.2298969200401429	2.472581413142548	1.638320442228696	0.5498545346694036	2.606374517141862	1.621774949070174	0.5461217752529253	2.63292152966459	1.349650275288801	0.4587697081515269	2.452426300491003	1.437477220078027	0.3250708092541498	2.359774847178355	1.475816033514678	0.3061929389879129
368	12.233333	2.468146222281187	1.145500707747621	0.5451617968775323	2.458151132815057	1.328870631476172	0.5275325289972453	2.448083998247888	1.475606494844269	0.5212536894364039	2.446421934730573	1.696449889519191	0.5592476873735814	2.411980750265155	1.659784137868076	0.553994139800717	2.274661876477298	1.613031346869776	0.5269707522248217	2.269845040122697	1.33216588023135	0.4845287090971003	2.267748696802606	1.509202821011072	0.3252624278861043	2.194909919497755	1.481534267865653	0.2698791263307307	2.134959816910246	1.550616370739363	0.2121032501906776	2.172871235438847	1.518581054029926	0.2385859764155764	2.48132511254323	1.659793308484975	0.554160739259811	2.615460373414521	1.645317673113318	0.5485392846805608	2.647228554398561	1.371607675810123	0.4667728152487098	2.464122878637054	1.449597554174306	0.3324738950860592	2.369025952425692	1.484216352663493	0.3085179854972613
369	12.266667	2.483862582793137	1.156708829465529	0.5539339944094315	2.472070953523639	1.339504733161252	0.5349071572479916	2.460596883126413	1.485721455560938	0.5274980873202798	2.454589220273339	1.706015382912548	0.5634260311879764	2.420987632949466	1.668757893128491	0.558895097622075	2.284838666523344	1.619874874937309	0.5324630902655723	2.289322714762647	1.33938049645044	0.4935443869419703	2.284514437997724	1.509229692258481	0.3269376702887521	2.210357853935293	1.483192957680083	0.2708582047932985	2.15606096375121	1.55698623489459	0.2210565417842176	2.190670574423178	1.525123520529744	0.2412405679717997	2.490147268093299	1.67014082452491	0.5582705939713454	2.62400404780206	1.656822810146777	0.5511537054086953	2.651688325379436	1.381000570418405	0.4769682938133031	2.466110950269598	1.452390908238503	0.3405087558957553	2.37168994805564	1.489186808896356	0.310956291330343
370	12.3	2.498513956287285	1.156825072741143	0.5619878422100306	2.485651520807553	1.33851794497237	0.5414431073959369	2.473083805595298	1.483969499501514	0.5333677302018335	2.462948522226628	1.703241414697268	0.5666899670823845	2.43022668766604	1.665504151223206	0.562787656295224	2.295446062823975	1.614918195680543	0.5367486598907468	2.307222393712256	1.336097808116551	0.4988250248891896	2.296965103693463	1.496980863334492	0.3255829440735228	2.220338505293138	1.480350409105142	0.2695312722153173	2.172130159784356	1.558981258225164	0.2227730566713891	2.205692044209447	1.528051027790754	0.2487813537498183	2.499049139611573	1.668195908488548	0.5617199831742734	2.632316336227312	1.655434564467532	0.5535198357090694	2.651941840113002	1.379837980449685	0.4865878654761747	2.467076267649625	1.443074446597773	0.3477825302865067	2.377169374091991	1.483359913041804	0.316830358267352
371	12.333333	2.511535491456262	1.146162422155198	0.5688145635109945	2.498326450295419	1.326365746178794	0.546648927288535	2.485010065843812	1.470952045617833	0.538344714849035	2.471330069980628	1.689087127218614	0.5684734104975675	2.439392181127628	1.650959287692957	0.5650702346959526	2.30603873530846	1.598739016925699	0.5390797924283106	2.323088512129382	1.321573622670587	0.5017466159397161	2.307558121527887	1.477721184270943	0.3285479717328679	2.231722736287284	1.478880706022189	0.2787448031779489	2.185514657743511	1.557620186976791	0.2160814586464688	2.227844648785514	1.528380077933319	0.2764500723483969	2.5078450210676	1.654825371200465	0.5639959653578208	2.640464618686037	1.64202468642562	0.5552050123586719	2.651244703068635	1.369997357013461	0.4865122928804629	2.462042074556038	1.421264824858745	0.350073304247801	2.372891184727484	1.463783844119951	0.3236005421683267
372	12.366667	2.521999379097983	1.127051576995131	0.5737961464824083	2.509136335884233	1.305499223753166	0.5499797104277565	2.495473693533496	1.449113880269765	0.5417523735368943	2.479205676488803	1.666192066855113	0.5682169726815913	2.447842374555346	1.627766772049149	0.5651151928817095	2.315794388188715	1.574453450038125	0.5385577699095431	2.337221697947366	1.297928996330925	0.5034706813054798	2.32119744907717	1.457804276170705	0.3402646950476262	2.251974624257159	1.475472194339408	0.3097154249944954	2.208515465395522	1.5467863121533	0.2494592101993912	2.257440243580073	1.521722657349079	0.3234418686138469	2.51597510750962	1.632601358822317	0.5645759198028508	2.648048209263725	1.619204170315482	0.5558328376245556	2.647658664437357	1.3514510229968	0.47312920929925	2.457489499008632	1.392552226991406	0.3440008229422822	2.37421410511113	1.431193702072682	0.3278140442679209
373	12.4	2.528508046629854	1.104343337092256	0.5762903311391221	2.516560939169759	1.281025376442386	0.5509457564520811	2.502973249948247	1.423554912767762	0.5429010006408301	2.485520094304238	1.639571811873335	0.5656502956992435	2.454437593961879	1.601052989639821	0.5625629790087805	2.323429288804709	1.547671769819103	0.534684399781746	2.347921093060808	1.270701665333661	0.5067053670848723	2.339604787232149	1.438887735722171	0.3590902742003338	2.278811112413158	1.465747652003052	0.3572853048796569	2.241464568083371	1.518562542993787	0.3732722221164376	2.285859672927694	1.505664828253217	0.3633064419917458	2.522314600484191	1.606452452600405	0.5631488132187287	2.653965919685616	1.592061606425176	0.5553913966442825	2.634092114210518	1.326049931348047	0.4619841787570916	2.433184542573213	1.359406297663593	0.3394021229734432	2.341409201280188	1.39047236348819	0.3349711839805724
374	12.433333	2.529466123447216	1.0840001927096	0.5757530235214249	2.518957476813552	1.259325632614993	0.5490980644151738	2.505890648998675	1.400918560518574	0.5411989086319794	2.489116783133809	1.616036014700877	0.5607112929602185	2.457932183405912	1.577769597896329	0.5572612253864115	2.327634095186492	1.525758472555749	0.5270701739234096	2.354034079465674	1.247974854278786	0.5129208164410891	2.35991520110769	1.418854669805007	0.3743375344061466	2.301035865244635	1.445410756610182	0.3868027254111841	2.271463497570366	1.467901416031342	0.4180844123926684	2.307772992755416	1.482665301424025	0.3840998592270329	2.525628700845348	1.58299144539951	0.5595750110292433	2.657016711355618	1.567907847786195	0.5542012989793786	2.622560763719307	1.303106629255981	0.4608580804261372	2.419857145495753	1.33040293986179	0.3393708515946932	2.340443734825775	1.367468714550165	0.343568523378009
375	12.466667	2.523483251776562	1.070278010255374	0.5717798129445704	2.514815768851448	1.245000683722413	0.5439966612840846	2.502620774767241	1.386140578541462	0.5360389356792702	2.488290043449782	1.600957171044761	0.5532677644785274	2.456693052793545	1.563246711472081	0.5489808922078716	2.326834434569925	1.513731917598407	0.5151147731915281	2.352064425139984	1.234989079787072	0.5176995171040768	2.373923665162819	1.40468623460084	0.3814040807404739	2.316902201891332	1.430151700135671	0.3925360656097748	2.299549326961511	1.430009542510546	0.4015344738586878	2.323615679720475	1.465583273500306	0.387175671968907	2.524219025584594	1.567488055435887	0.5536754670227272	2.655444653901581	1.55258012912472	0.55242230534631	2.621431343447811	1.287521064431843	0.4644017841638912	2.425390130143782	1.318581377505834	0.3364654332805901	2.340025049562768	1.357682016976125	0.344018319226835
376	12.5	2.510190864959434	1.064694835746858	0.5642382872993041	2.503437424170926	1.239799268202233	0.5354100546659792	2.492246957095024	1.381230574237617	0.5270016755065065	2.481502347232173	1.596751030945686	0.5433081249566482	2.449373622262523	1.559683620995931	0.5376290249735041	2.319870334246703	1.512974448690533	0.49850376753979	2.335655141680441	1.233382044980335	0.5118537682291626	2.374823381018514	1.403592779301156	0.3779921736897093	2.320187716559031	1.432153635292268	0.3813408538125895	2.305367259044929	1.429876528930432	0.385302088918115	2.327161635458117	1.461764860969585	0.3783131298811158	2.516631417656964	1.562429059055689	0.5453966647747535	2.647591317071484	1.548414719933221	0.5501228862885128	2.63176125117791	1.277182109400568	0.4687786159457106	2.456399016545776	1.319887805487445	0.324794869823224	2.364310882254219	1.354471125356294	0.3172644381647369
377	12.533333	2.490280356503034	1.067151412729866	0.5534544657065072	2.485197505188995	1.243421919503424	0.5235365331480304	2.474987743051789	1.385792489364777	0.5142062320812893	2.468472532594662	1.602874248976883	0.5311417761272836	2.435815938113629	1.566466649055031	0.5235201118556915	2.30670577278937	1.523749440303239	0.47784688080894	2.295559642345468	1.247855268413663	0.4847722117830029	2.354045650281625	1.42247650171582	0.3579571038184901	2.300591089201119	1.460860942412977	0.3544454431303513	2.276819651851749	1.472979186215589	0.3722994669526546	2.307847965071378	1.481103595384903	0.3585829397850089	2.502621481425093	1.567388255289917	0.534978874450183	2.632881443609283	1.555210965625667	0.5475187180317742	2.648691871018662	1.279187812378854	0.4747216016442781	2.485715703722696	1.33642999662408	0.318023791023545	2.406167212125944	1.376677978326756	0.2833817745956433
378	12.566667	2.464925883471698	1.074806094849152	0.5400839245969199	2.461110720571381	1.252463164488388	0.5089527953764086	2.451844054310466	1.396027754831452	0.4982599199188307	2.449961509842123	1.614863136220669	0.5173350706453625	2.416817636546702	1.579261554293683	0.5073122207657491	2.288276699290535	1.543434454160342	0.4544524433943263	2.229401962886037	1.283356609938311	0.4287031303384798	2.298319501769029	1.466388702040312	0.3109547698786048	2.239922257485198	1.518176906146157	0.3036471600415443	2.184007121972833	1.550314024356612	0.3211610356014775	2.242247174059222	1.530288967542143	0.3176727544478816	2.482928004651773	1.577989902282487	0.5229002611795549	2.611658121829096	1.569374862039006	0.5449777634059421	2.666481184838884	1.301431216262544	0.4792589709532431	2.51448328648952	1.372322449578373	0.3150881364793667	2.434188622334851	1.404999598956804	0.2720870777714678
379	12.6	2.435065287023193	1.082084991080737	0.5247974129847298	2.432138929656013	1.26075925270944	0.4924442741417778	2.423798970025518	1.405265630323961	0.4801983548100077	2.426603022157774	1.625230719397017	0.5025622889337282	2.393117623109233	1.590686239809943	0.4898467775854602	2.265763228814134	1.565303554170526	0.4297083678646703	2.150398664760979	1.341154464040455	0.3541273460792345	2.20379985210487	1.524624488667312	0.2318619247352176	2.137320109155146	1.584313057734486	0.2224862471612105	2.062802308742712	1.630506176665353	0.2359288375480182	2.134436277312626	1.59524409344588	0.2416118013770457	2.458172971674204	1.586908753019136	0.5097685343779065	2.584159562086589	1.582843916185176	0.5426074688596714	2.680514035239848	1.33205394096861	0.4735599541326118	2.554831652559567	1.395484880019607	0.3050254420873645	2.440262308945617	1.418672716664922	0.2796618874312969
380	12.633333	2.401336503842753	1.084207439164202	0.5081823875471898	2.399160478057134	1.263252753545733	0.474897986433615	2.391732080101206	1.408106126863573	0.4613302236828347	2.398580620592682	1.628086739996023	0.4874318561742897	2.365155526656578	1.594724648345545	0.4718877459027546	2.240463756147943	1.582306416248153	0.4043211521472278	2.07751657552704	1.416864835338973	0.279754192051841	2.096455610613635	1.578929961261997	0.1310682828135662	2.024531869037761	1.633916777456647	0.1146795073666993	1.961603496365093	1.668873674949383	0.1257800623792878	2.018017490288123	1.646001649048438	0.1434206747191004	2.428558339977331	1.588556519781934	0.4962298161496296	2.55031720928228	1.588519844587532	0.5406398760833638	2.677064210976383	1.353017101621972	0.507073810174832	2.580585128749465	1.373640506794789	0.3304801368311127	2.458722129343232	1.399854839810669	0.305723257716617
381	12.666667	2.364086765994169	1.077898726159463	0.4907012349946294	2.362857178717678	1.256718986649088	0.4570068667820589	2.356297267003391	1.401289628002086	0.4426012152369179	2.365709840895245	1.6202724891762	0.4722365395315488	2.333040003276296	1.587965565946276	0.4538508865422936	2.212752737583812	1.589464242866753	0.3787233533050245	2.024751776341807	1.494376364453899	0.2136580791724882	2.001276743852956	1.61557108321644	0.0346977430455018	1.926344818547987	1.650112596130977	0.01463739234295144	1.856808906522947	1.653026654016201	0.02228078745630229	1.906809577736708	1.660172073372242	0.04687514825954626	2.394002976118834	1.580001108177756	0.4826561493151017	2.509935624130346	1.58356011116498	0.5390630373495846	2.641330659459481	1.370351945683398	0.5892004270125287	2.590709356269632	1.327183642632688	0.4113127067446619	2.505299777595764	1.36852849497913	0.3586338675465028
382	12.7	2.324656939578374	1.06321408656054	0.4728301866384535	2.324782347446618	1.241514026401528	0.4392461065944677	2.319129823552978	1.385435223364915	0.4244292723625896	2.329675892121344	1.602906710673456	0.457048249664972	2.298320840033076	1.571488433618673	0.4359549798570329	2.183535509658565	1.586288510147925	0.3534370720112738	1.99099681190068	1.556469190272459	0.1574692857644999	1.925641697563611	1.632790979077158	-0.04380973070379714	1.849229815402897	1.64068913370259	-0.05509717427936708	1.741741896037914	1.620884439366017	-0.05730618838429191	1.812565801797977	1.645869014643504	-0.03669650802551967	2.356321428271507	1.562238703662937	0.4691243086334046	2.465578593551086	1.568336622263942	0.5368789997495549	2.572694104139734	1.381091766344996	0.6492637117152862	2.619533299895341	1.300885886788844	0.4869582722308062	2.6437304130124	1.340788152700586	0.3933123949750716
383	12.733333	2.286085656145532	1.042533573789822	0.4554463740838054	2.287953916537935	1.220307512370523	0.4223673768483961	2.283401640482559	1.363581043413778	0.4074481210462581	2.294503869492482	1.579679037618627	0.4422134392336833	2.264443501025724	1.548962785921583	0.4187821477318273	2.155102752007332	1.573966591619399	0.3296578434650702	1.972642058466884	1.589055089206729	0.1156168001594573	1.883346632943222	1.640571982676042	-0.09439271708380384	1.810592882193235	1.63817136264262	-0.09155063989892384	1.697746515627346	1.61575620294169	-0.08303106675156703	1.768418272252059	1.639203167323247	-0.08767928636991365	2.319698274144164	1.538770548735297	0.4558843231665474	2.422856976163782	1.545225959719635	0.5331114171832689	2.493366575552016	1.362027737587262	0.669260224254884	2.550783581139945	1.262594308673123	0.5205854032144877	2.515233762452358	1.278515761781764	0.4111785971410644
384	12.766667	2.250810005496845	1.017817463841491	0.4396253561841241	2.254574973127151	1.19507996266769	0.4073216624145268	2.25107638659456	1.337858876197527	0.3925976187322209	2.262329593132905	1.552999821862701	0.4284852431187466	2.233356300519521	1.522751690799856	0.4032523962004267	2.128610844620082	1.553950719257335	0.3086871697420064	1.954398712033496	1.594159134021554	0.08656351754567955	1.863771273653246	1.642051491916249	-0.1249608228646117	1.796080377769157	1.638743475455642	-0.1160217933564056	1.693984410834584	1.622809828315567	-0.1069959637988705	1.758460128260134	1.638212550486278	-0.1162119575308987	2.286413625695969	1.51195827628508	0.4435905300084969	2.384462017506544	1.516724154854705	0.5279864794678687	2.42299403690524	1.340187694309531	0.6681689851200117	2.548773003348789	1.245840407566829	0.5232586498956958	2.536050972506686	1.225691465113953	0.4104785511381337
385	12.8	2.221948908273252	0.9919173969393902	0.4263173702068598	2.227354258964238	1.168782784951018	0.3950074981313664	2.22467295510904	1.311230551070366	0.3807464443570925	2.235626753080551	1.525930587269719	0.416753278549081	2.207400331476135	1.495822026480842	0.390329752447573	2.105905828109766	1.529720530917417	0.2916522631182005	1.936739779901953	1.583669406498553	0.0663081548634452	1.849897838294878	1.635809417587777	-0.1443208056759553	1.779687338186745	1.626594157478535	-0.1409324289923711	1.682383485647579	1.62142088889019	-0.1288213170325134	1.748371420746714	1.633211498495132	-0.1336960406664715	2.25906386965995	1.484914181992749	0.4330410341545227	2.353350972965927	1.487624965313788	0.5222136095023008	2.381612872004257	1.334676483516867	0.6599075212924705	2.548729902185488	1.238785098275497	0.5175980350348083	2.57772122323676	1.20487123336687	0.4165331189202076
386	12.833333	2.20253102114286	0.968355900729566	0.4163745090111657	2.208683639414343	1.145256851117292	0.3862572197846756	2.206312020628275	1.287596798724806	0.3726738431365622	2.216270722093017	1.502381787020894	0.4080382815930502	2.188433165887408	1.472063045306917	0.3810376449584998	2.088634050065927	1.505622807916062	0.2796947541961232	1.922867395356171	1.566923347665207	0.05372595974721677	1.839237508866408	1.624116162895342	-0.1562295321996998	1.759744072428236	1.604378381952015	-0.1693289924832765	1.671810265639254	1.612548225166358	-0.1552291221447046	1.736723489511154	1.623678146208291	-0.1456067147804025	2.239609779721934	1.461550448647137	0.4251503560924548	2.331794837108152	1.462903379960296	0.5169230011827006	2.372145986485327	1.35280974040366	0.6648916555860188	2.512329242361155	1.261121475456014	0.5048425654506821	2.547320505603793	1.228731004880069	0.4251699719752087
387	12.866667	2.19416289895073	0.9508331960222524	0.4105240565361171	2.199766916793025	1.128118706326193	0.3816556061371777	2.19692500868967	1.270502660832487	0.3688742131380869	2.205042413948848	1.485654785070365	0.4031036501861902	2.177332680619934	1.454867450006585	0.376088394688517	2.077670283471558	1.485984561966089	0.2736593163183256	1.915505077629178	1.549527687782956	0.04916070919692506	1.833370019037967	1.609889931742881	-0.1606325281947833	1.749205330897682	1.581943314332452	-0.1848355363720467	1.668671140131821	1.602082653468528	-0.1789313448305033	1.725037387727041	1.613973414236999	-0.151423873188615	2.228791129548994	1.445153111577647	0.4206192279633986	2.320707832039413	1.447197198587169	0.5130214190685196	2.389966364608818	1.382475269627283	0.6821150644862745	2.466135748745203	1.351392107609192	0.4860825647867426	2.451004024271198	1.30502481983778	0.4280055456347874
388	12.9	2.196633027218287	0.9434336638010833	0.40921254213415	2.200337873838552	1.12131203450622	0.3814137517090115	2.196097247913142	1.263851798478296	0.3693859535590537	2.201484890319083	1.479667321882129	0.4021711307173593	2.173813392214215	1.448219782851746	0.3756244560595581	2.072776559983517	1.47598131863215	0.2737375208753799	1.911522381131884	1.536282103103695	0.05077010429673574	1.831084732812731	1.599451494781075	-0.1598962796924845	1.748594753551507	1.568892005880842	-0.1860400877641864	1.67037614612315	1.594557472188762	-0.1880051749170303	1.717785065216247	1.607031109229824	-0.1518277167668976	2.226039860532124	1.439584569245897	0.4196771683970227	2.319578724020665	1.443391865759646	0.5106820516531797	2.41603568796944	1.368521888592753	0.6954478049613615	2.418841285259098	1.359078075124688	0.4818543331316315	2.335757966941743	1.352910064910443	0.4267944335748769
389	12.933333	2.208878326145162	0.9484164817715487	0.4125464650912348	2.209516715816807	1.126834698880337	0.3854073559396292	2.203005619503484	1.269498630258476	0.3738996275943278	2.204771839690639	1.486153422284353	0.4050900290808153	2.177194201536211	1.453904724152314	0.3794298438240051	2.073367649276749	1.477295958320166	0.2797387682093308	1.90699193793318	1.528087110702044	0.05775828965310332	1.832875570763959	1.596837723912129	-0.1543527349684628	1.758734900129386	1.569991429917031	-0.1753896942177738	1.679542531939565	1.596318108747154	-0.1916902048545241	1.721202516564417	1.605979769847627	-0.149185443012752	2.230436979597601	1.446581908333195	0.4221915773701625	2.327224731740121	1.451567707352863	0.5094633498216199	2.436928863439099	1.332581206113853	0.6889469181776106	2.418912025120962	1.308720591475439	0.4827637702482094	2.407460437421273	1.364713243161338	0.4151406449081778
390	12.966667	2.230175433202837	0.9656642267473586	0.4202125245658929	2.226880309409163	1.144278338242525	0.393150635268963	2.217530284761941	1.28689195192519	0.381794749504415	2.215024177095966	1.504297144791322	0.4114805246996572	2.187500389042862	1.471131762613922	0.3871009824806736	2.07963864363196	1.488748742121245	0.2912969935053591	1.905343025034483	1.521753438859637	0.07156075663499126	1.841992367126538	1.602889141314514	-0.1396077845085126	1.781340958215445	1.582533026840004	-0.1524327195359724	1.696464982106832	1.607572129094454	-0.1906019117987496	1.733051144708535	1.60921731381987	-0.1420531700321396	2.242097707943917	1.465390096123779	0.4277556259724172	2.343784024646427	1.469443774802473	0.5084410255406123	2.453941017653268	1.311149939230744	0.681050034239428	2.444247192047253	1.280592843426485	0.4840404567286894	2.466955673879937	1.337372803923002	0.406315715468443
391	13	2.258984317873695	0.9918813390390642	0.4315748971109581	2.251358684301138	1.170403185311021	0.403994930645552	2.238974811529384	1.312952418820246	0.3924679072839342	2.231838625850616	1.531002871878753	0.4209581251369167	2.204238046077935	1.496786471698259	0.3982476778470599	2.091458292237263	1.50693468278753	0.3080064708221687	1.908985675229603	1.511090420323514	0.09323189136726601	1.859856504256794	1.612128208037092	-0.11282387892356	1.803925880430054	1.59839864194959	-0.1262041067242607	1.713173317352977	1.619910189238098	-0.1752266203299686	1.752500704973417	1.613921997987356	-0.1273754871891584	2.26061238048037	1.492926974440798	0.4359422671155512	2.36854917177931	1.494368957666733	0.5069961894306527	2.467345200868938	1.303542064210019	0.6874434601088688	2.459600526651595	1.249566177034358	0.4846333471314099	2.412002260843002	1.263429588267416	0.4042245436070677
392	13.033333	2.29255585973037	1.020444337305064	0.4457871364727509	2.280693684925924	1.198715544516707	0.4172960389446065	2.265442645537164	1.341173953482788	0.4054487313832996	2.253640003013235	1.559541927002113	0.433136597989719	2.225877236706751	1.524159168919743	0.4124741091785495	2.108014785087825	1.526136948507257	0.3293136613692199	1.917097950713773	1.490824313567542	0.1230992787304649	1.884263075410959	1.613862298116479	-0.07376297158104485	1.825989427598347	1.613885389854545	-0.09539850734076044	1.726215651812434	1.625281459283556	-0.1428604113571255	1.781650630544008	1.618709221962241	-0.1017424963295718	2.284307625429866	1.522502360398778	0.4463543513261738	2.398883960544771	1.522375108067972	0.5050938589423328	2.483321288297142	1.311414996877967	0.6849834555166441	2.488282599195319	1.25288738036066	0.4826617335986323	2.464115841248687	1.241507114807387	0.4091676440451274
393	13.066667	2.328755345155028	1.047138902521715	0.461925432697627	2.313146886149759	1.225060051772126	0.4323249379805156	2.295514902192118	1.367469188714977	0.4202109330866532	2.280033960598823	1.585796136335709	0.4474788014021729	2.251838264893057	1.549347602378257	0.4292092508472509	2.129203288759022	1.543139038792254	0.3544969665820762	1.93628668543813	1.460980167611101	0.1625479438463845	1.917378325315627	1.604484468470262	-0.021159539480799	1.853484541922019	1.622256086604648	-0.05284563369361418	1.749492503707823	1.629042666394493	-0.0931926255871269	1.820835860871739	1.623366740695684	-0.06224386453447454	2.312545357100475	1.549803947619111	0.4584959956396802	2.433312250505043	1.549951342736273	0.5030293422020388	2.501576774787887	1.324954223341101	0.6702763752352277	2.481419314354351	1.295546740157418	0.4645818770816485	2.402115714649674	1.281553338441658	0.4032389091985093
394	13.1	2.365541343839675	1.070371519427612	0.479077746458644	2.346960169392194	1.247883884140296	0.4483348203029939	2.32760611768418	1.390456576237711	0.4361753216052831	2.310412545926162	1.608721737029393	0.4633421406433209	2.281347784222426	1.57155933248905	0.4477245130083978	2.154454926740622	1.55744305733274	0.3826245964369464	1.976624311248192	1.426583190831635	0.2089970479607783	1.964238987122899	1.587715590144015	0.04006142951036046	1.893884998575742	1.620066943076598	0.003248326149420371	1.801491857774807	1.638015176383227	-0.03319457482591492	1.87356761357646	1.627006510640002	-0.008287197401631231	2.344454888982447	1.57344681612744	0.4718285281469491	2.470361590308218	1.574485157860213	0.5014474662903176	2.532180488269361	1.334735340599766	0.6322380461153372	2.473340590783728	1.298215742957595	0.429005438394763	2.390368201630519	1.31557300254401	0.3770337975870063
395	13.133333	2.40094298137751	1.088750027309537	0.4964108864398076	2.380159280705457	1.265927837485774	0.4647417521495785	2.359739241945412	1.408843560584144	0.4528114451237092	2.342760795669993	1.627246287985298	0.4800845458288857	2.312543424655976	1.589753870411865	0.467223281496184	2.182191122903916	1.566826531132378	0.412336587505419	2.035555607661852	1.392483550594131	0.2571055701184868	2.019367858716408	1.56612210826466	0.1010176970906154	1.946541451736122	1.608421554910782	0.06807524025393677	1.88027623784918	1.643667125823883	0.008515485343544184	1.934913834531854	1.622996997963225	0.05046167215096066	2.377891780400956	1.592257525622336	0.48588169621435	2.507532644634372	1.592461301460532	0.5013536644570793	2.576957453047006	1.338012558758094	0.5794573500690202	2.471487358497498	1.287195620315662	0.3842661732605713	2.382989560256364	1.331362200051844	0.3342898270638565
396	13.166667	2.433268929796761	1.100947478748423	0.5131654603022353	2.410939549612878	1.277826175218915	0.48099034814383	2.389891052329469	1.420966175690418	0.4695885664932692	2.373948464537474	1.639402706288	0.4970655411350092	2.342752861186622	1.601768582746895	0.4868527224199115	2.210151722073218	1.568765090506168	0.441773725002368	2.096211123256047	1.361913787228949	0.3006070973724274	2.073653079978144	1.544733365605988	0.1551050417203718	2.000012227788814	1.590401400973722	0.1276191310347433	1.9456130699299	1.638413013236609	0.05053574204833858	1.990433655408579	1.606789908994183	0.1018642584370324	2.4097563630668	1.604549455467986	0.500233803614644	2.541486367155134	1.602495287239825	0.5038735279075526	2.628026049990496	1.343211913321922	0.543867786075855	2.521725299102882	1.309214849741154	0.3463974928124435	2.45394022189164	1.339279711410282	0.2843879344990733
397	13.2	2.461553838946481	1.107173797618093	0.5287817497900402	2.438315571533572	1.283681802486378	0.4966177966383871	2.417007500407752	1.426754565694303	0.4860140909516226	2.402188307977196	1.644867496908615	0.5136947069763123	2.370388860479364	1.607173015285932	0.5058776372239602	2.236831165496971	1.564852579144591	0.469306081350491	2.148754618787476	1.336485363803442	0.3387336480662772	2.121920713041619	1.524579801930434	0.2004713685552665	2.047347356767725	1.571022368767906	0.1767721099465323	1.993241562723884	1.62794655532542	0.1002752716645578	2.037241072275876	1.588633368257904	0.1468856865954486	2.438336005739106	1.610186724582699	0.5144563373284448	2.570812176453313	1.605877954273665	0.5094173432072615	2.667389227967413	1.344701824121957	0.5265680326748285	2.553412374110341	1.337911771060132	0.3298780326239128	2.50153963407272	1.358971361620676	0.2633413715163694
398	13.233333	2.485537159526714	1.108217186896134	0.5428038344543905	2.462015710406336	1.284262303033867	0.5111689980894013	2.440863997442137	1.427037749508763	0.50153951316194	2.427065296246114	1.644547956111689	0.5293951709417812	2.39496352378695	1.606842502578687	0.5236362257724427	2.26128575314394	1.558235132374081	0.4940113298708545	2.192694526571406	1.316470552649945	0.3725424292817069	2.164268461834575	1.506228398788364	0.2376390655764125	2.088670369119925	1.552536340319506	0.2168671936191312	2.032796157421031	1.613317636697946	0.1430761468699327	2.075411361748682	1.571223662167102	0.1850869449983522	2.463297281652064	1.610084625931157	0.5280708423779247	2.595799860340457	1.604781360810496	0.5174289862298134	2.694494598924235	1.344550948612533	0.5204560734958015	2.54700242118831	1.355258300440436	0.3431624905428583	2.483750818276907	1.382690438178505	0.2784363613313765
399	13.266667	2.505121319992796	1.105132661959068	0.5548401268256915	2.481958089409921	1.28071224622981	0.5242106851823742	2.461435907959862	1.423122464077615	0.515661448258856	2.448497788185449	1.639921904144116	0.5437075266817236	2.41626923216548	1.602237319326606	0.5396128282489464	2.282730805018364	1.550813030305876	0.5156015170501944	2.229383099449315	1.301467531077661	0.402134738264837	2.199972737931412	1.490171464707635	0.2670865438555215	2.123633434812004	1.535855542108653	0.2489149464910591	2.068725192427639	1.598521826380551	0.1835828198507888	2.106993049843787	1.556069546409462	0.2162864046520986	2.484651561014493	1.605683567371524	0.540667520544876	2.616926915579517	1.600719643960919	0.5267034739577701	2.708442244321743	1.340955851827361	0.5111756409046785	2.531310547705127	1.355392495697484	0.3615086631120942	2.45961732441301	1.401162051605838	0.3056242908531943
400	13.3	2.52008354861607	1.098403789604188	0.5645313363483104	2.497878463287607	1.273608710459439	0.5353595070271999	2.478393501844532	1.415643709976314	0.5280396985731115	2.466083574162956	1.63166481656408	0.5563669740604904	2.433844235004608	1.594064961399197	0.5534943488602687	2.300377023586506	1.542445740100458	0.5339950903764167	2.256481165340388	1.290530327085622	0.4249120107671599	2.224852405239539	1.476683644084524	0.2880840597938655	2.148324822740178	1.519610784844456	0.269252722905116	2.099654754285064	1.585054229968672	0.2042387956789377	2.13212836756179	1.544164861641047	0.2403020962053045	2.502075840961824	1.597610531241643	0.5520021759835486	2.633923212434074	1.593302328293866	0.5358514379635501	2.707421716010237	1.328634214879882	0.4979212903083177	2.515574191883376	1.34917975777297	0.3675746714616817	2.446491516164145	1.407081576384343	0.3222952916015685
401	13.333333	2.530630910159159	1.08999580916297	0.5717556018169216	2.509786450982326	1.265011119634524	0.5444221860697767	2.491566512145285	1.406717857568837	0.5385588535695083	2.479400939572248	1.621963324440658	0.5673578408756172	2.447280178596278	1.58442776976327	0.5652220399459701	2.313785091019167	1.534019486380273	0.5490598611951971	2.275978772342149	1.282298871844411	0.4410929746683095	2.241713406844062	1.465347882124027	0.3024872411166549	2.164740182844313	1.502370469855837	0.2794077885190617	2.116470371940204	1.568638764125013	0.2069311260833853	2.150792190666936	1.532766246473172	0.2584345028080414	2.515253723230317	1.588110548989774	0.5620505904171881	2.646488622285866	1.584566999782431	0.5442155770458543	2.702503050576368	1.317751983156324	0.4858990496056994	2.501146011022272	1.334761286109818	0.3657806150984523	2.436583944018912	1.399788595347091	0.3285634681820283
402	13.366667	2.537353950876753	1.082747984507697	0.5766598259554676	2.51800343006417	1.257839440938666	0.5514021455924599	2.501072305845903	1.399368008241797	0.5472264231965435	2.488491702379608	1.613993860795757	0.5767824858940173	2.456599197080196	1.576433269371191	0.5748712811712909	2.323072668589402	1.527449743555301	0.5606906988399696	2.290864189974599	1.276423436282234	0.4520242185324977	2.256033777691533	1.457445954442446	0.3125696321012081	2.177553377149989	1.485163543317662	0.284692085051078	2.118735109683269	1.549606235057255	0.2234559336593871	2.16201786244828	1.517776636986922	0.2692425897298317	2.524300551196147	1.58037416993843	0.5708857422111271	2.654901449597901	1.577005644109777	0.5517747027357512	2.706340547295547	1.313029590755946	0.4784081138529858	2.499797945557439	1.328903501455535	0.3573380106687588	2.431983458614397	1.386640096921103	0.3194035095693811
403	13.4	2.540906119854849	1.078917060210811	0.5796076971535318	2.52285980952249	1.254415871674246	0.5565097639012809	2.507001011842346	1.396027453461819	0.5542333358442416	2.493587784758083	1.610427838070442	0.5848617078999855	2.462012549759	1.572729771109217	0.5827003229469105	2.328522605941479	1.524326058630795	0.5692611505075033	2.300897879279171	1.27403631499174	0.4590556099144761	2.266368233115298	1.456920254960986	0.3208868982190705	2.186513487431122	1.474464625831987	0.2865126494844105	2.122555882542627	1.533632951299299	0.2299396549489002	2.165100584617809	1.502884593337137	0.2700981229163942	2.529467438153831	1.577003357484054	0.5786568720735946	2.659610696403454	1.572314212365658	0.5588133401043446	2.726695552092063	1.311808542329727	0.4806276039623497	2.552608135664819	1.335814033745014	0.344070689642131	2.470776723273884	1.371443808688478	0.3030048800597475
404	13.433333	2.541630947604663	1.079101461820034	0.5810895073484553	2.524482308787835	1.255253744575426	0.5601426784279904	2.509291502290807	1.397136498512993	0.559981537000058	2.494763262044613	1.611719619614042	0.5919370082683729	2.463660192075586	1.573765610389446	0.5891521055323259	2.330341410010123	1.524639946030125	0.5754297425078617	2.302968248382872	1.275053502823235	0.4647008160020488	2.266664728318653	1.460119643060673	0.3277100897299789	2.185771043968523	1.47507793199661	0.2876415538884468	2.121381876954873	1.528201350368242	0.2256724127184873	2.16089483694386	1.494798584996733	0.2674464940164334	2.530810252435179	1.578422179207427	0.5856027374820347	2.660740594781923	1.571285969432807	0.5658158582988473	2.745277398412114	1.312302423310919	0.495646148955774	2.586790121059206	1.345427995170116	0.3463690583055681	2.507398843493753	1.367783564318931	0.2964244181117112
405	13.466667	2.53979914367472	1.082278739816941	0.5815356254960129	2.523074957784003	1.259094400082821	0.5626572907199143	2.508065920003531	1.401218417171218	0.5647575456401203	2.492280413581565	1.616056254940884	0.5982861662563974	2.461897814605166	1.577746211021789	0.5946149876767118	2.328895094804548	1.52695258845373	0.5798325270978756	2.294674259816477	1.277946958163246	0.4716789783020309	2.257762209771127	1.461071601780038	0.3337193270420099	2.176809851464054	1.482524649767854	0.2903030681609139	2.106268220275143	1.531044295501091	0.2183255739051104	2.15179650884235	1.494403620760812	0.267204114379046	2.528548044434155	1.582858012675758	0.5918966608935911	2.658441561135907	1.573100811990367	0.5730261794827187	2.748287999067731	1.311784988590781	0.5137806659393904	2.577451230899071	1.354569824213301	0.3687909380580727	2.512738961168003	1.367092374619038	0.3070416401312929
406	13.5	2.535905381505778	1.086657118526231	0.5812544999815675	2.51925255692021	1.264011831410055	0.5642922527824974	2.504041619555726	1.406243157549901	0.5686117741073544	2.487058479617998	1.621161045793276	0.6039373340174097	2.457652374360314	1.582410256501159	0.5992262638320385	2.324986614589064	1.53028360872422	0.5828018562434731	2.275774830079347	1.280808274981202	0.4826496952653194	2.246780958036291	1.454485566271533	0.3415106118686184	2.172261685407585	1.481523186280548	0.2953468508275919	2.105413494999984	1.530048636555496	0.2249687089441928	2.15086829961948	1.494637155494068	0.2710051713853244	2.52355129585896	1.588072908436025	0.5975114162879557	2.653569209028221	1.577101715609192	0.5803262203789478	2.735812471875541	1.311304230607958	0.5238383471606683	2.54140776576442	1.360896968816783	0.3965744648082647	2.505897843899554	1.36355129912363	0.3307039103566726
407	13.533333	2.530711563264771	1.091323913821447	0.5804335381004437	2.513997414027423	1.269100098747466	0.5651504409929455	2.498438385995558	1.411398350454053	0.5713824491341006	2.480670833478194	1.62611493607103	0.608735709692362	2.452326903790337	1.586956038047648	0.6029802814088264	2.319872943888208	1.534512572199757	0.5845579789240054	2.250423545425006	1.283073912437522	0.496880564256738	2.232475667237473	1.436460025591591	0.3489123240976843	2.171271302461884	1.468603620711613	0.2976140956424614	2.111467333274724	1.523137132584341	0.2313766248825699	2.156246209453903	1.488802534695863	0.2752290403692403	2.517328183114747	1.593154369115652	0.6022548042681694	2.647646526651569	1.5834344690791	0.5872126594532181	2.724647916531549	1.318966398477764	0.5256237082247516	2.517338748873855	1.36192906245886	0.4116287317349417	2.476649616810803	1.363901393958564	0.3497541816762062
408	13.566667	2.525067804689274	1.096390401087109	0.5791968994057213	2.508496875633744	1.274539739454871	0.5653157263330999	2.492811437572028	1.416980588448071	0.5730208938480553	2.475307658663618	1.631391707498334	0.6124776803609217	2.447683749668534	1.592190460301986	0.6058710250221333	2.315152660961584	1.540811562629995	0.5854170254387906	2.23285499274373	1.287366458027631	0.508544231460611	2.218273115585784	1.421385625866967	0.3527538721642755	2.168664054659054	1.457348958682549	0.2968013655914328	2.114906436303757	1.519525104933892	0.2315266136829889	2.159881992613523	1.482118016092116	0.2767423752521119	2.511963025160649	1.598422564495161	0.6059166250264474	2.642721158595106	1.591236183929539	0.5930571009389602	2.724120283794109	1.33344881289589	0.5258118017713361	2.522591193800469	1.368620350073414	0.406440070273422	2.466323264118688	1.381998832708194	0.3550137558251714
409	13.6	2.519553631647579	1.101539504486206	0.5776659211390321	2.503637779146259	1.280090417447292	0.5649745248897615	2.488369232328047	1.42273559174263	0.5737725722394179	2.472645089455141	1.636985968062061	0.6150914325508593	2.445022805616728	1.598242582736116	0.6079238697797692	2.312032570486557	1.549510425384945	0.5857541684033697	2.229944961817992	1.2952317512445	0.5151486537736288	2.211240461368435	1.420011713631858	0.3527433709071304	2.165271298324633	1.457499144837915	0.2956201090813106	2.118935784682834	1.524930361714248	0.2310881802382815	2.160932909162471	1.482862787756482	0.2760382398718978	2.509048643951439	1.603713171451609	0.6084362833973687	2.640267564470071	1.598128169643781	0.5974145128724713	2.732144505276774	1.346480330603005	0.5283883703225102	2.553323323045127	1.374902462884756	0.3905184561112603	2.482649833972153	1.396402789795841	0.3566342846796508
410	13.633333	2.514331873448033	1.105285696435922	0.5760164900341542	2.499737747610626	1.284258743685401	0.5643414575226249	2.485561654050499	1.427131811983924	0.5738814005250665	2.473040313201103	1.641465842855646	0.6165317975547753	2.444632241602573	1.603568313974531	0.6090799583584734	2.310921289807198	1.558299900517837	0.5856644621773237	2.236687204752096	1.305324094303871	0.5159444578690344	2.215390731436111	1.435961915540538	0.3508543702897087	2.164905218315657	1.475283906717858	0.2959638887761835	2.113734480865065	1.538867369329276	0.2360731642602819	2.15914877752616	1.496747244459869	0.2748156570812553	2.508944823842286	1.607582284084679	0.6098006930329588	2.640542596043324	1.60205495438246	0.6001851106964489	2.741177770763652	1.353617177624432	0.535707090586617	2.559104347031025	1.381514908756786	0.392540777338154	2.462411912802918	1.406607913970196	0.3656295621737399
411	13.666667	2.509356682246569	1.105265231010144	0.574346832398503	2.496646467964978	1.284542608197448	0.5634440154856679	2.484082806175915	1.427596457213772	0.5733091094924426	2.475483089649034	1.642074544526093	0.6166787907463773	2.44585583328172	1.605163174372188	0.6091025254664615	2.311367759575696	1.563675586958764	0.584609154089389	2.245674389336338	1.313320693481072	0.5110493833171927	2.22625494241763	1.456790265997041	0.3456702428471062	2.168827803424902	1.501533411063404	0.2938549786214352	2.10343828498414	1.557838900864293	0.2386673435147911	2.157895896945192	1.517896616741522	0.2715414161639828	2.510744525719259	1.607440442596249	0.6099417273339096	2.642549581101616	1.600940927057744	0.6013956377096785	2.744340011344506	1.350066775446793	0.5403998306266766	2.555931782110432	1.386133950260571	0.3972086800167509	2.460574451987263	1.407710813444257	0.3639825372475265
412	13.7	2.504490585990132	1.099276387711403	0.5727257957812164	2.493855243034061	1.278429629458773	0.5622409423521653	2.483012254657959	1.421413065585256	0.5719449997894134	2.478009982899524	1.635688815737505	0.6154784606079891	2.44731240174218	1.599649907611592	0.6078618907806373	2.312222590801691	1.561524112326399	0.5821557539375949	2.239933274612429	1.31324867989083	0.5056410745642748	2.226258032474516	1.459681255377359	0.3414171669655056	2.167955839894825	1.506148253784613	0.2916307728796114	2.10195901350531	1.564664982016856	0.2406604581700622	2.157549076116676	1.526805963000646	0.2694712025630188	2.512640741566411	1.6004822602094	0.6088331523078718	2.644314105654401	1.592972871873206	0.6010469837160166	2.743812412804799	1.340112656593037	0.5403788107514252	2.558479974544354	1.380796793849011	0.3930884492602539	2.463741314804383	1.403986014642159	0.3556573551809591
413	13.733333	2.499987771427446	1.08838535294048	0.571187288721849	2.491409445146026	1.267041593597749	0.5607501733160635	2.482208704326032	1.409735712004495	0.569863296687557	2.480179613767106	1.623507471707625	0.6131016190886811	2.448601937100281	1.588160342509644	0.6055591823624438	2.313138069423166	1.552641619390326	0.5785513664285721	2.232679275505334	1.306810956503228	0.4962209522027442	2.222004111266361	1.456390449509891	0.3365968834975243	2.163751232331522	1.499564075079844	0.286814868687655	2.103512585979522	1.557291188102902	0.2313241920311427	2.154564891485099	1.524620861348088	0.268153265426289	2.514252239151741	1.587941816490773	0.6066273669562718	2.645520402419868	1.579874661659649	0.599240938958819	2.743347111712766	1.327859576623558	0.5321429700543465	2.574785430226607	1.369671368264483	0.3817105106254892	2.503298727259352	1.396759624859455	0.3464143827615999
414	13.766667	2.496405990068826	1.076394335433221	0.5698080860869826	2.48971672619472	1.254511708951519	0.5591035008873115	2.482007328026079	1.396914851531567	0.5673090448010253	2.482422305656072	1.610257760724066	0.6099302312545878	2.449963416272396	1.575248593140073	0.6026153406674621	2.314361344754366	1.541088326267433	0.5742752244545715	2.232831112498129	1.297557191699835	0.4843533852294502	2.219917769284336	1.457333949343818	0.3326270742371173	2.158718635108216	1.495032756693856	0.2820877329111937	2.092986077078848	1.541547716124739	0.2173293247942305	2.143931691629746	1.518471666785449	0.2675368674029972	2.516025887504682	1.574442392199523	0.6036543399221682	2.646829991040781	1.566564925156708	0.5962462214970971	2.737788271764624	1.317450971552339	0.5114687097004562	2.560898322929897	1.364888547522893	0.3755201591804111	2.470931006757536	1.384715154952732	0.3478176970584365
415	13.8	2.494122199368247	1.06653820481186	0.5686965665916839	2.488996965011904	1.244242911092754	0.557442541534369	2.48248622860703	1.386468478221937	0.5644773301827615	2.484765827341144	1.599583213002837	0.6063688208502656	2.451546351689201	1.564728311785407	0.5993875329556135	2.316059466010327	1.530536874330632	0.5695449839207333	2.230652211752354	1.287986242972445	0.4752159899618467	2.21348219314589	1.454396963537938	0.3296256830879168	2.148955214988538	1.486695564075446	0.2804610817905053	2.081051514846185	1.52461339549007	0.2180241040162632	2.130349182667616	1.508023750257814	0.2673949123707367	2.518020650437574	1.563565216742916	0.6002936815331005	2.648476555709705	1.556456056125639	0.5925292723737143	2.721364545880864	1.307683756689708	0.4892490088386491	2.520613588975935	1.345263489054566	0.371977715616275	2.425434190791458	1.369192823617745	0.3484169396994894
416	13.833333	2.493625919133115	1.061421533418708	0.5680211949896168	2.489735059592626	1.23915270936289	0.5559821529702977	2.484147189425611	1.381552184078761	0.5616457900840612	2.487827900362114	1.595010166860166	0.6028745868162629	2.453947697555962	1.560319936611492	0.5962842249897756	2.318773220821048	1.524740950218583	0.5646102995311747	2.237647645053924	1.281148113633706	0.4661844849401431	2.207611474637575	1.452281763863982	0.3219241732353057	2.132834693789734	1.478997364667976	0.2775264981905503	2.061418740380837	1.511130944894696	0.2150567615973956	2.110510130944773	1.49481188725389	0.2639911849083905	2.520868201749888	1.558685369826154	0.596996023832904	2.651359237650063	1.551984007747245	0.5887557810966622	2.709500312445572	1.302135227655809	0.4786735583592311	2.50472594292996	1.328397252217569	0.36602934266625	2.420340662780204	1.36595137756431	0.3440668267728543
417	13.866667	2.495253964795535	1.062531156045307	0.5680047404205621	2.492259265845022	1.240850558654094	0.5549558542747521	2.487327128970987	1.383858528705007	0.5591133152900423	2.49175126933981	1.598329182621636	0.5999392494443124	2.457351193861925	1.563694661340493	0.5936715446071718	2.322589065350661	1.525778094677708	0.5598380893312984	2.247405594619366	1.278910990367861	0.4600362832042967	2.198625745463405	1.449993274191416	0.313498078670153	2.1127599680378	1.471364126837567	0.2742009115307085	2.037480573194418	1.505268088024342	0.2004263361853996	2.086219622273932	1.481904467375585	0.2581937540695494	2.524764904055834	1.561643089245245	0.5942314825274048	2.655635736588874	1.553707148794382	0.5854463369765723	2.710407719455548	1.302459417376049	0.4785759569183012	2.508374745268583	1.335868329687596	0.354913311949399	2.417144001121941	1.369116336427462	0.330907144022448
418	13.9	2.499105560671266	1.070223434623178	0.5688308294157494	2.496671663812164	1.249500356154689	0.5545107306960011	2.492132216809552	1.393392719526966	0.5570789218260433	2.496445971498503	1.609158807414769	0.5979495334288011	2.461705063812273	1.574387920623177	0.5918465830150607	2.327359315465561	1.534282008594937	0.5556494541854864	2.259911665721389	1.282231318844339	0.4582528637103142	2.199143129190054	1.451926359412407	0.3092259999306189	2.10936107450963	1.467298924457489	0.2732989257470658	2.036242306683096	1.50175193339931	0.1942776411199671	2.081974877304833	1.477569325738131	0.2536730038340479	2.529645552548475	1.572210473442782	0.592351962765324	2.66106054463684	1.561361369579709	0.5829019244948294	2.726795604782136	1.307828108923969	0.4886177349633357	2.54884517473614	1.351968452446168	0.3411935613790275	2.467767907724274	1.369853940087671	0.3068663008311227
419	13.933333	2.504789620885368	1.083992661693516	0.5706153063376542	2.502664355082959	1.264290602637168	0.5547097929360946	2.498308807365397	1.409145104108374	0.5556303346174274	2.501557934809573	1.626068959283212	0.5970556075370145	2.466686976316106	1.590948976215988	0.5909425602074507	2.332734915930676	1.549345571457073	0.5523329544681297	2.27593303824506	1.290998037836062	0.4604418755582897	2.209321089481696	1.459952312638411	0.3108857701325528	2.121731797825454	1.467151577794069	0.2763898407427109	2.049751364317371	1.500951456371254	0.2059937743456681	2.096098997868201	1.482024506210852	0.2521739347217953	2.535144237034825	1.589096040331117	0.5914863687959118	2.667127436043346	1.57473923087913	0.5813263832351034	2.747931391515474	1.316704966703891	0.5061609590806744	2.596659089307783	1.37132769401332	0.3374487776181583	2.528436106608532	1.374699124481838	0.2902781136859233
420	13.966667	2.511588187353838	1.102165546390047	0.5733185353081927	2.509637961794077	1.283358194253748	0.5555265444044358	2.505336397499411	1.429142324531932	0.5547862818099606	2.506746473853025	1.647065189005208	0.5971178640074915	2.471934005219515	1.611437311976688	0.5908547499134715	2.338363221624698	1.568609961432815	0.5499438743483183	2.291321513433902	1.304428978097903	0.4645549910674475	2.216963783097136	1.472497565272926	0.3168161159787346	2.13428838772391	1.470298163814179	0.2793131161017995	2.060241608189545	1.510365070165701	0.2108078717344924	2.110500645614839	1.490646355015528	0.2512854313470694	2.540851792823309	1.610267149833574	0.5915203013737604	2.673402908853024	1.593191611191674	0.5808256355717608	2.763275789830896	1.331114532653921	0.520984796820811	2.624971992211034	1.387536153751013	0.340032111403235	2.559483283134197	1.388500323216542	0.2861849365386064
421	14	2.518806807760166	1.121571128011833	0.5767724727045743	2.51688674678714	1.303413779319584	0.5569190419422971	2.512507104199802	1.449975924379253	0.5545614709688065	2.511729233586991	1.668744893511755	0.5979400445904188	2.477095414746303	1.632618641888575	0.5914374185460136	2.343847313328719	1.58882279669699	0.5485737110128711	2.30306523361569	1.320379278460672	0.4694261494489257	2.21865301104074	1.48757768510773	0.3253061456459427	2.144164443472008	1.472112785263569	0.2815607217161314	2.072533502369336	1.528418781668596	0.2221370335058687	2.120471468903769	1.500647713911133	0.2500696707226883	2.546373206847792	1.632163197386365	0.5922916483191957	2.67952918640995	1.613976207220171	0.5815599809398129	2.77597359259628	1.352641692995953	0.5330312699869697	2.641497280481509	1.408134602631349	0.3502323618727874	2.587682293543838	1.409394198404702	0.2910054983956309
422	14.033333	2.525791791653908	1.137854399978887	0.5806644453372584	2.523745183754592	1.32001240906667	0.5587439291321663	2.519157221167423	1.467095056516305	0.554863531656227	2.516119658724163	1.686337542554982	0.5993130601523453	2.481760362119423	1.649807128295425	0.5925280827349393	2.348708886841765	1.605682117944792	0.5482807416836908	2.310645580390546	1.334770060222265	0.4739073363397334	2.218398808801168	1.502571630506342	0.3344310041808372	2.154525827423287	1.474843355461139	0.2846528301098115	2.09441095054758	1.547366581699427	0.2324513291538127	2.126888803111373	1.511355494202653	0.2504177322525459	2.551247053961182	1.649999119785258	0.5936056239240683	2.684952670335034	1.632040808985005	0.5833147548998762	2.789163818961518	1.374245192326011	0.5418619351600362	2.654366972825664	1.424066388731289	0.3631046545555137	2.609511570828144	1.430388223496445	0.3006358692209029
423	14.066667	2.532088060122741	1.147098568790674	0.5846010288495277	2.529787125920144	1.329255503709131	0.5608254390121532	2.524892678412429	1.476576192454431	0.5556096161767513	2.51966292018451	1.695845534072873	0.6010072057597361	2.48566961186508	1.6589928273056	0.593935572443168	2.352709853289319	1.614995806993519	0.5489718793673803	2.317116312980756	1.342743790315864	0.4772556895222541	2.223032580781145	1.512672615646905	0.3413294063511064	2.166720766815554	1.478496838338378	0.2871515684202142	2.102950323634484	1.5556048918626	0.2383619042030476	2.13277835213624	1.519979128674969	0.252818401497164	2.555182780844357	1.659812554884091	0.5952595870606436	2.689222282585928	1.642637216723574	0.5857442616299323	2.799809155018721	1.387622149609226	0.5471626598811939	2.665123939146712	1.436897900477567	0.3702885333238853	2.639485345088457	1.452898776538635	0.3068492364896193
424	14.1	2.537385803309364	1.146929143050174	0.5881489311683317	2.534768319219002	1.328708922096286	0.5629339035584421	2.529500605406263	1.475880382827407	0.5567125388393714	2.522285374979163	1.69462120518205	0.6027960916940112	2.488739422195616	1.657549025344235	0.5954559444811237	2.355801204807188	1.614058503288443	0.5504622529850447	2.321948608921482	1.341877719391846	0.4780523165759762	2.232185188260047	1.515290914126384	0.3442228824054969	2.17870425850459	1.479126931192396	0.2874293851212602	2.110181620559708	1.555618858978324	0.2420712500175263	2.139439927129095	1.5229268144292	0.2553008714765702	2.558074484231096	1.658971459591356	0.5970616244993021	2.692130894125305	1.642979349789659	0.5886341393054713	2.804262192675615	1.389050313323183	0.5497763773963603	2.676463664678639	1.439165868065681	0.3670951317496469	2.645379765116685	1.457927592516596	0.3081201060344791
425	14.133333	2.54153106547695	1.137191707245729	0.5909539553387086	2.538637244513115	1.31803002752335	0.5648447616254174	2.533006664531237	1.464490111176019	0.5579960825796121	2.524244953214576	1.681982989876451	0.6044293302292831	2.491173523688566	1.644868517852554	0.5968400720796461	2.358176174042623	1.602714898698692	0.5524238488470364	2.325183502548076	1.332403244984824	0.4761549541271647	2.241438782637482	1.508791381408142	0.3442450032972015	2.18773089431848	1.475012192747507	0.2863562325244153	2.121360181685044	1.549935951447887	0.2370639877710823	2.146264697898088	1.519778740374466	0.2572706517475294	2.560139502277543	1.646776183044401	0.5987954862078901	2.693872482785971	1.632665136165708	0.5918343309907861	2.804281882631236	1.379381518117028	0.5514283679956403	2.68124519959827	1.42592143298039	0.3638923081621669	2.647525629181886	1.447583423341139	0.3078156361100197
426	14.166667	2.544572915515652	1.120142792227565	0.5927909718884397	2.541576995182271	1.299555727827573	0.5663668686377903	2.535733223581699	1.444842481746392	0.559219364371219	2.526126613741439	1.660591848220641	0.605689865982683	2.493440267151274	1.623631458549381	0.5978549659855421	2.360258024984919	1.583760772077154	0.5544182519414695	2.327674852747677	1.316608995046345	0.4730159289753687	2.248000248127779	1.494235461860253	0.3433657286210194	2.193062223497271	1.46816511775972	0.2849711601095885	2.130444840398674	1.540709046468454	0.2340576866924898	2.15387673924373	1.512309576272448	0.2590122111322137	2.561952402033481	1.625796222891351	0.6002637314107355	2.69515563737903	1.614465778960638	0.5951467567000143	2.801644598547069	1.361625421559462	0.5541168408170892	2.679895311782158	1.403795967079747	0.3642196612137562	2.636343855967937	1.426862174819944	0.3039956605268295
427	14.2	2.54665039169784	1.099846266646142	0.5935752066306249	2.543836326262868	1.277761505474744	0.567377699136035	2.538050817650604	1.421794459362175	0.5602160163722613	2.528538818243219	1.635914681168619	0.6064930235162505	2.496001673455786	1.599302962337305	0.5983866465565614	2.362486666379404	1.562674968778148	0.5559134216885325	2.327133595612662	1.299148543561089	0.4704287729731323	2.249574585433385	1.476484237070113	0.3423671323265809	2.19263092102005	1.463906625554825	0.2836116204076868	2.130075955433709	1.532984204811441	0.2346405432144779	2.161172853101306	1.503298125130375	0.2599452407201027	2.564138689969772	1.601302783342928	0.6013873961600125	2.696875897002793	1.593565273217429	0.598464618947437	2.802123325157533	1.343308152137872	0.5584960874297419	2.682223521078351	1.382701509065052	0.3692681146178872	2.639910232235463	1.40694812660101	0.3027205151629849
428	14.233333	2.547813308101641	1.081288842567899	0.5933161561922473	2.545470869970845	1.258194590096829	0.5678230020487564	2.540036569730034	1.401373480697422	0.5609327952942526	2.531401568753134	1.614547525083365	0.6069390385604931	2.498748171523669	1.578352354203589	0.5985187583873487	2.364879073778656	1.544849279046043	0.5565095308247021	2.323374961694076	1.284299332680765	0.4689264908506539	2.24566119979356	1.459994638822663	0.3401470934753708	2.187225791607703	1.459355292650705	0.2799245976029578	2.123728670403938	1.525968348324322	0.2257865726726648	2.16208534373519	1.493842622928909	0.2595322311418876	2.566706018380336	1.579832559798082	0.6022309947794012	2.699228386163464	1.575267010808807	0.6015676342974705	2.805151148431171	1.330326066524079	0.5536667595549292	2.68507006724309	1.370952146917437	0.3689821175240013	2.645942052198435	1.398927242603806	0.3025789510848114
429	14.266667	2.547950523531784	1.068587373112959	0.5921403756183932	2.54617975376208	1.245359287514251	0.5677521097631143	2.54119138117944	1.388360474525048	0.5614692955001659	2.533790033914336	1.601575117279731	0.6072874519524829	2.500857823594029	1.565720504520273	0.5985259202888675	2.366776343303528	1.533707138861604	0.5562598700503845	2.319413229973467	1.27399119616588	0.4691566806438391	2.242333649887218	1.448137733309991	0.3377423484508226	2.18479125013342	1.452448107404126	0.2758707859083383	2.122220153577071	1.513439788121693	0.2175338571897364	2.162756771191585	1.484907482836459	0.2592387838143123	2.568835194166117	1.566511093657883	0.6029798030922412	2.701416074309547	1.562965241839981	0.6043330728874607	2.805296179671822	1.31866398571328	0.5470619234430655	2.683874974511511	1.362127285018287	0.3653045482631409	2.639501467506821	1.387601451867137	0.3009356227171709
430	14.3	2.547056898110992	1.064614951859276	0.5902603925336105	2.545677035578205	1.242177925263072	0.5672745684432192	2.540958199513746	1.385676035127975	0.5619586855820204	2.534660428459758	1.599835209395436	0.6078157922810394	2.501440086803319	1.564117048529168	0.5987230140933879	2.367384117766728	1.531277030356355	0.5555046236039007	2.318423133854201	1.269529610244448	0.4714594564591399	2.240819818163958	1.440598310974053	0.3356579346167436	2.184728283142634	1.444778711016533	0.2731076204977684	2.119977929677399	1.497656091218539	0.2137953645935494	2.163547313091042	1.477449751130327	0.2584535393963562	2.569568435598837	1.564327390342626	0.6038211352694316	2.702404723511949	1.558968572915636	0.6066743707069149	2.802679093087622	1.310036251537354	0.5495074439069818	2.681840880416736	1.357907298359896	0.3659656515833193	2.636010690754242	1.383170612234239	0.3034837053372373
431	14.333333	2.545187583686948	1.070277751840466	0.5878956536559063	2.543973209799161	1.249348422110792	0.5664682774054545	2.539298360429349	1.393852833387642	0.5624360862630089	2.533799219793908	1.609501761361789	0.608663084828317	2.500338424877362	1.573728268406298	0.5992797132479942	2.366534117350584	1.538215627478478	0.5545713364909884	2.320655317650114	1.272529713220592	0.4747901616731504	2.240014439715405	1.437773480539605	0.3325573022530974	2.184346589227059	1.439149054545242	0.2696208654520028	2.115444152832142	1.485560841747496	0.2120789000130719	2.163413118537735	1.473616280342897	0.2548488271011963	2.568704188850442	1.573557263741668	0.6048279874476533	2.701911566063925	1.564655619515659	0.6084736879977326	2.802927042080089	1.312042714276781	0.5657676096382975	2.690984882234723	1.366767160982516	0.3764147601241406	2.64245593606199	1.387270316986084	0.3114581899255797
432	14.366667	2.542487248568937	1.083999450820937	0.5853123876836035	2.54133615252734	1.26483151589161	0.5654155091868986	2.536607690393646	1.410516945212934	0.5628231763200806	2.531722729396065	1.627686310746548	0.6097378453586069	2.498042328584131	1.591769645313728	0.6001318987580173	2.36459605842875	1.553413353103461	0.5536292843884663	2.323767562605635	1.283770066136584	0.4773876650767196	2.238935268708028	1.442358510763814	0.3279630816729581	2.182598582333187	1.439254692668436	0.2650361420169191	2.110631243687965	1.481725793547451	0.2101085179636953	2.16109751633293	1.475563805020436	0.248271957671573	2.566702625191549	1.591375315882551	0.6058903448074889	2.700315357475387	1.578855613801228	0.609511150698869	2.806328212290592	1.324963575761847	0.5940033587718823	2.719438843344777	1.388597800286155	0.3961913653994504	2.651530422486465	1.391951485100335	0.3289890610654983
433	14.4	2.539181318127361	1.10309583733327	0.5828040950081902	2.53814536955412	1.285572271022299	0.5642536148778349	2.533455088350474	1.432380487640349	0.5630507875822875	2.529259055709121	1.650871181088902	0.6108064141228098	2.495310275457606	1.61480507967133	0.6010819173951013	2.362205210655353	1.574729099888911	0.552720863638741	2.323810922513888	1.302646124400643	0.4784739386887436	2.236898113256334	1.457132053228459	0.3228735641952895	2.180281958680934	1.446415437062714	0.2617771571385515	2.106064707063569	1.483041296361615	0.2063695154982068	2.155324703833625	1.482144999678153	0.2410539424525285	2.564314520704225	1.614264709041825	0.6067973729023958	2.69833620626049	1.598979285954157	0.6095286265361686	2.808113245325279	1.344262545050385	0.6135828915053755	2.723316825816869	1.393546933098683	0.4140279188388587	2.65068768566425	1.398067845029437	0.3464715546983757
434	14.433333	2.535245385158861	1.123967369474003	0.5805789026509328	2.534439610101117	1.307643918969191	0.5631306379984428	2.529942110630229	1.455274725384459	0.5631435685910359	2.526712295313168	1.674678568910591	0.6116798164130138	2.492439838341939	1.638600560517335	0.6019671587323043	2.359690866985545	1.597863221674461	0.5519650903397885	2.322817225008401	1.324632447789522	0.4790557001205357	2.234892115893926	1.476039403837044	0.318536597509417	2.178546415832177	1.458495164074849	0.260499655700522	2.103370992490906	1.48650069249211	0.1959198843938152	2.151135835216598	1.489131532442872	0.2359515291305434	2.561760463970396	1.637780824068569	0.6074007213392845	2.696045758762078	1.620149528700886	0.6086040774157383	2.809787782488797	1.367099453838178	0.6153114705529827	2.730386936836437	1.380273149648837	0.4200260838167047	2.650774239137963	1.402205772661238	0.356514828025492
435	14.466667	2.530549440398581	1.142209726532718	0.5787141491608817	2.530133790800513	1.326472125144875	0.5621309781123701	2.525992213870165	1.474483540985068	0.5631750544523588	2.523858983510738	1.694200591407261	0.6122753756896093	2.489301845776841	1.658280107987102	0.6027097962599216	2.356940458495267	1.617404211552305	0.5516723585392336	2.321891945952911	1.343439330603808	0.4803981889834541	2.235879605584324	1.491729577312235	0.3153259140567538	2.179597044384824	1.470662906744553	0.260380565869375	2.103416882235247	1.494950866203849	0.1906048951568869	2.152026992397394	1.495154730931928	0.2326274288871582	2.55880258898004	1.657044177232012	0.6076553895301583	2.693068985345992	1.637059515408732	0.6071729704689482	2.811859787464984	1.387222393861659	0.6052871921418144	2.746298683206991	1.397570240044829	0.4099958757641706	2.660160486014456	1.414058612933478	0.3535099836836038
436	14.5	2.525235820971354	1.154065145127121	0.5771301726538614	2.525350519875723	1.338298419822484	0.5611814702312693	2.52167202900624	1.486234691964165	0.5631523690841406	2.520479332398993	1.705742590399545	0.6124601830281943	2.485777178657298	1.670003786582576	0.6031906410566179	2.353668766263904	1.629183406723282	0.5522601891732516	2.322945017281093	1.354526955130053	0.483180451790281	2.241073013668243	1.500628574314606	0.3144639811033646	2.185317540896689	1.477459314870069	0.2622393974246168	2.107832532600972	1.508216053392756	0.2005650187891653	2.157521841310226	1.501015803508063	0.2305079971128219	2.555262009665411	1.668477081470849	0.607461315775597	2.689225233122559	1.646419606718454	0.6053366533461293	2.813296892514582	1.396869704692783	0.6003787390440427	2.754464708107681	1.415590185255645	0.4016037835102111	2.66699041607511	1.420824006603436	0.3466413988782221
437	14.533333	2.519618025430554	1.157568964520536	0.5756364464777607	2.520315612917494	1.341193198474565	0.5600852350086698	2.517100487148257	1.488625506113649	0.5629368058290547	2.516638066127347	1.707484529447157	0.6120518190915689	2.481953379438468	1.671881703235875	0.6032301728883653	2.349714462867351	1.631711777716764	0.5539418735111337	2.324420327406223	1.357078319177395	0.4875942933915343	2.246906194804811	1.502678427005962	0.317185925647887	2.193257252294657	1.475653120797108	0.2658055004347658	2.119933367049485	1.517209561125084	0.2074852790296218	2.165393375337141	1.505802756347398	0.2310945912712465	2.551220488835158	1.670303060657958	0.6066599890739406	2.684733358297084	1.648096941631402	0.6030037046044169	2.810091658255859	1.399101553847015	0.5974995826013234	2.749151409341015	1.431162028263487	0.3958372074952877	2.67491894392201	1.42713645415927	0.3371199151744737
438	14.566667	2.514093827561704	1.15221581676803	0.5740518669199788	2.515292598386164	1.334753146271625	0.5587214103009556	2.512448328305743	1.481304754436141	0.562395723593331	2.512660870645372	1.699073703227878	0.6109807782047758	2.478110843218925	1.663587593362672	0.6027428839318941	2.345321018298164	1.624524652512936	0.5566079820729081	2.321246684320379	1.350827705487213	0.4934472829029468	2.24812473841347	1.497442868220972	0.3240333275394601	2.196977150238359	1.466600525691646	0.2718472716579803	2.133594370018194	1.516195509368775	0.2089416448218613	2.169906666878429	1.507763533108216	0.2368623337481557	2.546995005064244	1.66214146701747	0.6051894954731027	2.679944881359248	1.641852916307996	0.5999653130074982	2.79754788091878	1.393612222586131	0.5979730613431915	2.721323083757444	1.437299092822353	0.3982725252643556	2.670488148021081	1.438189281125266	0.3421788744538628
439	14.6	2.509000250014769	1.139001090418512	0.5723000031174702	2.510595169998826	1.320250560522461	0.5571156220377211	2.508065644260149	1.465710146398203	0.5614956098369152	2.509167316508094	1.682155864884078	0.6093032834268678	2.474761156893559	1.646811334856635	0.6017425512514513	2.34114054205922	1.608572405769997	0.5598272215423732	2.312610815870765	1.336413369947741	0.4988761193442596	2.239725769666157	1.48217416131323	0.3317408385460124	2.187047987469442	1.454345048716372	0.277453433834116	2.125901900110422	1.510818787006942	0.2154009158567036	2.1617304988987	1.504176238491676	0.2453750631010328	2.543192775406186	1.64552316595898	0.6031224849143637	2.675478827758047	1.62760834124076	0.5961308088691202	2.775165986271337	1.376268042203477	0.5885873025890497	2.663447555994865	1.42524998796718	0.4006955880945237	2.581585796694208	1.449852862638257	0.3607931040623787
440	14.633333	2.50482232107346	1.120854514809639	0.570436584756624	2.506789911860473	1.30094365582595	0.5553345403345348	2.504625510221275	1.445388870744288	0.5602017477963867	2.507100097775864	1.660574564003702	0.6071427002592787	2.47268780796037	1.625457671735035	0.6002582848460772	2.338111662900432	1.587587623379247	0.5628131561559282	2.303419985492971	1.317089715332013	0.502084850024237	2.227113117504856	1.460435868757052	0.3368721974640102	2.168194319691189	1.440703293500688	0.2798642624780869	2.100516949907915	1.507382700832528	0.2263434243644372	2.145442362042422	1.493511460475173	0.2524119433639961	2.54075948507682	1.624130046292705	0.6006205638621929	2.672435189930642	1.607497028959103	0.5917400405370443	2.753077713176288	1.346839798084179	0.5549842869778969	2.58994656273223	1.396120967024287	0.3855961382536883	2.488101272687333	1.4249330467859	0.3539281655663676
441	14.666667	2.50208898601901	1.102330459605903	0.5687087274682845	2.50448883371892	1.281667134934707	0.5535680790141559	2.502807467459379	1.425487745094175	0.5586039253327308	2.507137231440543	1.639828519538961	0.6047076455027124	2.472465018687469	1.605051378859029	0.5983715579473364	2.336970828058567	1.56775017985788	0.5646166703309798	2.299758369155653	1.298413229506875	0.5032988817529608	2.222638286799385	1.441149933769009	0.339383770422187	2.162828009292561	1.42476738616845	0.2804220217446283	2.100022169806887	1.500191508150453	0.2296672209612507	2.143825232946704	1.478981879454131	0.2569221411156531	2.540418037281214	1.60332222210521	0.5979611523211433	2.671804575965676	1.586940770426986	0.5875942363678249	2.741714041250778	1.319907195534908	0.529634576233539	2.585696222564512	1.368777437037233	0.3627391919637343	2.516688149951013	1.397069194483305	0.3242789519108081
442	14.7	2.500841217950724	1.087179028689263	0.56735236156768	2.503703721029092	1.266355192987289	0.5520240004750466	2.502559817978055	1.410131608131596	0.5569078141135385	2.508960291339442	1.624389600626939	0.6022365650844772	2.473798894777225	1.589976727293348	0.5962689654033776	2.337494549421554	1.553343117039378	0.5648597923254526	2.302628155616212	1.283503424536626	0.5037263754091784	2.228093558591671	1.428392409332628	0.3410369835138743	2.173424331254418	1.407572934545833	0.2819184309126649	2.122033534032713	1.486972840746491	0.2332390152903175	2.157910225102766	1.465041880853847	0.2602864251918908	2.541922689852739	1.587544813480439	0.5954103006455085	2.673488702684703	1.570994647350075	0.5843112539218029	2.738514174798226	1.299538692783272	0.5232774442557128	2.598871723238916	1.346253897242447	0.3503907966868246	2.544091424727187	1.386399874561465	0.3001166205792365
443	14.733333	2.500756858894359	1.079057259893199	0.5664573783369176	2.503910617289804	1.258759174814592	0.550833861730044	2.50313737665439	1.403104392410218	0.5553701903972638	2.511225098672466	1.61824816624435	0.5999740936985274	2.47553217251067	1.583984700356466	0.5942240396259304	2.3385734018111	1.547211449539631	0.5637490101255056	2.308621772032943	1.27508417427519	0.5041906918382251	2.235156494007656	1.422154795418056	0.341870211922081	2.182867311679968	1.400201490836048	0.2826315979558374	2.132054850365246	1.480460942039494	0.2328868595199719	2.16824799575586	1.459068857167102	0.2618790292964483	2.544031467821399	1.580962813590075	0.5931840459715827	2.6761236319725	1.563719716727323	0.5821278598726661	2.743394673127076	1.291360865898011	0.5247617918396221	2.604990718212916	1.336700033999985	0.3491904542277566	2.55739394200087	1.384356093567222	0.2929411470549672
[truncated: 14 more rows]
[truncated: 48 more columns]
