# Supplementary material for: Simulation of Human Movement in Zero Gravity
Source: Sensors (Basel). 2024 Mar 9;24(6):1770. doi: 10.3390/s24061770 (PMC10976247; doi:10.3390/s24061770)
Supplement: Supplementary file 1 [file sensors-24-01770-s001.zip › supplementary/motion_data/9 FightKizame/motion1_raw.trc]

PathFileType	4	(X/Y/Z)	sample.trc
DataRate	CameraRate	NumFrames	NumMarkers	Units	OrigDataRate	OrigDataStartFrame	OrigNumFrames
0.033333333333333333	0.033333333333333333	457	32	m	0.033333333333333333	1	457
Frame#	Time	PELVIS			SPINE_NAVEL			SPINE_CHEST			NECK			CLAVICLE_LEFT			SHOULDER_LEFT			ELBOW_LEFT			WRIST_LEFT			HAND_LEFT			HANDTIP_LEFT			THUMB_LEFT			CLAVICLE_RIGHT			SHOULDER_RIGHT			ELBOW_RIGHT			WRIST_RIGHT			HAND_RIGHT
		X1	Y1	Z1	X2	Y2	Z2	X3	Y3	Z3	X4	Y4	Z4	X5	Y5	Z5	X6	Y6	Z6	X7	Y7	Z7	X8	Y8	Z8	X9	Y9	Z9	X10	Y10	Z10	X11	Y11	Z11	X12	Y12	Z12	X13	Y13	Z13	X14	Y14	Z14	X15	Y15	Z15	X16	Y16	Z16
1	0	2.635798828125	1.199799438476562	0.6606322021484375	2.61664794921875	1.375627868652344	0.6557113647460937	2.59945166015625	1.515893798828125	0.6495050659179687	2.6054482421875	1.730449096679687	0.6665872802734375	2.581677734375	1.693983764648437	0.6882276611328125	2.49366845703125	1.646246826171875	0.7886061401367187	2.498621826171875	1.372549591064453	0.8019476318359375	2.428606201171875	1.181346160888672	0.6949365234375	2.422854248046875	1.086034599304199	0.693238525390625	2.4890712890625	1.003365099430084	0.6769501342773437	2.48456689453125	1.05442387008667	0.6658577880859375	2.62863818359375	1.695850280761719	0.640837646484375	2.71451318359375	1.669434204101563	0.5462908935546875	2.799780029296875	1.404644989013672	0.5218387451171875	2.70200537109375	1.212247940063476	0.4341807861328125	2.7108828125	1.113317047119141	0.4075869750976562
2	0.03333300000000072	2.628854736328125	1.200363967895508	0.663427001953125	2.61035498046875	1.376712707519531	0.656800537109375	2.596364990234375	1.517808532714844	0.6524378051757812	2.601499755859375	1.73292041015625	0.6705054931640625	2.577950927734375	1.69614599609375	0.69217626953125	2.4870146484375	1.649326293945312	0.7909349975585938	2.490456298828125	1.374700866699219	0.80141357421875	2.425727294921875	1.181124786376953	0.6939318237304688	2.420784912109375	1.085495742797852	0.6922304077148438	2.484274169921875	0.9999784454703331	0.677889892578125	2.48632177734375	1.055753582000732	0.6671641235351562	2.624765869140625	1.69844580078125	0.6443953247070312	2.710616943359375	1.675012145996094	0.548537109375	2.789737060546875	1.407336303710937	0.5258274536132812	2.690129150390625	1.210202529907227	0.4497603454589844	2.691689697265625	1.108889991760254	0.4306042175292969
3	0.0666670000000007	2.622131103515625	1.198289016723633	0.6679242553710938	2.60070751953125	1.375192413330078	0.661038330078125	2.584447265625	1.516756408691406	0.6565557861328125	2.59114892578125	1.732991271972656	0.6736343994140624	2.567196044921875	1.69631396484375	0.6955761108398437	2.47678466796875	1.648643920898437	0.7954317016601562	2.481673828125	1.37252685546875	0.8013282470703125	2.425300048828125	1.175297317504883	0.6932970581054687	2.416833984375	1.079742721557617	0.6854243774414063	2.493961181640625	1.00428049993515	0.6806762084960938	2.493337890625	1.051565082550049	0.6679318237304688	2.614305419921875	1.698045104980469	0.6475902099609375	2.7004951171875	1.674247619628906	0.5512305297851563	2.778715087890625	1.404767181396484	0.5294246826171874	2.68769384765625	1.205990997314453	0.4438633728027344	2.6850703125	1.103852638244629	0.4265064086914063
4	0.1000000000000005	2.614854736328125	1.198156661987305	0.6702122192382812	2.593885009765625	1.375190307617188	0.6635582885742187	2.578686767578125	1.516954650878906	0.66010791015625	2.58593408203125	1.733228271484375	0.67749853515625	2.562138916015625	1.6965390625	0.699631591796875	2.470401123046875	1.650011108398437	0.7988907470703125	2.468757080078125	1.373707733154297	0.7957376098632812	2.40300048828125	1.174036682128906	0.697779296875	2.4173037109375	1.079435012817383	0.6869539184570312	2.49103076171875	1.000945806503296	0.69579638671875	2.490762451171875	1.060901954650879	0.6737134399414062	2.608769287109375	1.698276123046875	0.651145263671875	2.692947265625	1.672000732421875	0.5535917358398438	2.76852099609375	1.401797210693359	0.530111572265625	2.672030029296875	1.202721984863281	0.4512622375488281	2.7199951171875	1.110810356140137	0.4514419555664063
5	0.1333330000000004	2.614675537109375	1.198267608642578	0.6703594360351562	2.593620361328125	1.375300537109375	0.6637343139648437	2.5783701171875	1.517066955566406	0.6603252563476563	2.585697509765625	1.733348510742188	0.6777093505859375	2.561936767578125	1.696661804199219	0.6998887939453124	2.470383056640625	1.650272277832031	0.799391845703125	2.46826171875	1.373956390380859	0.7965045166015625	2.401887451171875	1.174400588989258	0.6987025146484375	2.41608154296875	1.079778755187988	0.6878698120117187	2.48963818359375	1.001106664538383	0.696565185546875	2.489379638671875	1.061071918487549	0.6747720947265625	2.608474609375	1.698390808105469	0.6513091430664063	2.692234375	1.671882019042969	0.5534508056640625	2.7661103515625	1.401213958740234	0.529762939453125	2.667065185546875	1.203398239135742	0.4508782653808594	2.71277783203125	1.110341926574707	0.4513984680175781
6	0.1666670000000003	2.6022939453125	1.20320393371582	0.6759583740234375	2.5785849609375	1.380359375	0.66530712890625	2.563404052734375	1.52263232421875	0.6610670166015625	2.575103759765625	1.73951513671875	0.6784381713867188	2.5505224609375	1.703188110351562	0.700709716796875	2.45341357421875	1.668092163085938	0.8003179931640625	2.46269970703125	1.391378112792969	0.8165172119140625	2.379361572265625	1.197761169433594	0.7177638549804688	2.409805908203125	1.109616516113281	0.6924008178710938	2.455887939453125	1.012279607772827	0.7051466064453125	2.454729736328125	1.086249008178711	0.676510498046875	2.5972578125	1.703970153808594	0.6519559326171875	2.6875439453125	1.683386596679687	0.5579063720703125	2.742673583984375	1.406423675537109	0.5474407958984375	2.6618271484375	1.204094146728516	0.4574847717285156	2.650138916015625	1.101895210266113	0.4731830749511719
7	0.2000000000000002	2.595093505859375	1.202029510498047	0.6799410400390625	2.571519775390625	1.378159118652344	0.6712494506835938	2.55721533203125	1.519657348632812	0.6693280029296875	2.569510986328125	1.735422729492187	0.6823133544921876	2.545161376953125	1.699828125	0.7053206176757812	2.445865478515625	1.671120849609375	0.803497802734375	2.450931640625	1.396435943603516	0.825086181640625	2.370703857421875	1.201108169555664	0.7307029418945312	2.399330810546875	1.115053085327149	0.6991411132812499	2.444420166015625	1.017744735717773	0.7095969848632813	2.433711181640625	1.089741088867187	0.6797520751953126	2.59123779296875	1.699541625976563	0.6565278930664062	2.678291015625	1.676490051269531	0.56118701171875	2.732163330078125	1.401182342529297	0.5490361938476562	2.6518388671875	1.200221694946289	0.4594630432128906	2.643554443359375	1.098752754211426	0.4775111694335937
8	0.233333	2.592988037109375	1.203495376586914	0.6801555786132812	2.56859619140625	1.380077362060547	0.6711318359375	2.553646728515625	1.521965881347656	0.6688787231445312	2.566790283203125	1.738222534179688	0.6843035278320313	2.541935546875	1.702387573242187	0.7067252197265625	2.43918310546875	1.673015563964844	0.8017686767578125	2.441607421875	1.397957336425781	0.829549072265625	2.363422119140625	1.201096176147461	0.7348058471679687	2.39500439453125	1.114700881958008	0.7061845092773438	2.44003564453125	1.017217754364014	0.7186596069335938	2.4066337890625	1.087345275878906	0.6839070434570312	2.588728759765625	1.702396606445312	0.658317138671875	2.674635498046875	1.676485107421875	0.5620913696289063	2.73501220703125	1.401567626953125	0.5507282104492187	2.64788916015625	1.202090209960937	0.46222021484375	2.641088134765625	1.09965111541748	0.477033447265625
9	0.266667	2.589456298828125	1.20488752746582	0.6795330810546875	2.563527587890625	1.381960540771484	0.6728593139648438	2.547158447265625	1.52418994140625	0.6720899047851563	2.56229150390625	1.740872680664062	0.689817626953125	2.5373330078125	1.704867736816406	0.7122123413085938	2.4341201171875	1.67291357421875	0.806644775390625	2.440775634765625	1.396905181884766	0.8335408325195313	2.3621953125	1.201856079101562	0.7336090698242187	2.394262939453125	1.114949272155762	0.7060044555664062	2.439187744140625	1.016908281326294	0.7176083984375	2.390805908203125	1.084914512634277	0.6883693237304688	2.583697509765625	1.705046508789062	0.6630826416015625	2.66885888671875	1.67754248046875	0.5660355224609375	2.732135498046875	1.402450836181641	0.5516118774414063	2.647671630859375	1.200139511108398	0.4648800048828125	2.637310546875	1.097167175292969	0.4758843383789063
10	0.3000000000000007	2.58770166015625	1.205410995483398	0.68066357421875	2.561465576171875	1.382591491699219	0.6749716186523438	2.544850830078125	1.524888732910156	0.6749690551757812	2.55552685546875	1.742042541503906	0.69191259765625	2.53145458984375	1.705571533203125	0.7145924682617187	2.430088623046875	1.668848876953125	0.809433349609375	2.4368720703125	1.392513275146484	0.8347634887695312	2.357843505859375	1.198869613647461	0.7321333007812501	2.38813671875	1.109412452697754	0.7112743530273438	2.43039892578125	1.010745003700256	0.7273659057617188	2.397388916015625	1.080106071472168	0.6908109130859375	2.57753369140625	1.706562316894531	0.6651444091796875	2.66214306640625	1.679074645996094	0.567493896484375	2.72600634765625	1.403837432861328	0.5549287109375	2.638920654296875	1.203100631713867	0.4667245178222656	2.63221533203125	1.099587028503418	0.4759924621582031
11	0.3333330000000005	2.58355322265625	1.205357070922852	0.6802153930664062	2.556181884765625	1.381999450683594	0.67276708984375	2.53880419921875	1.523960998535156	0.6715596313476563	2.549708740234375	1.740344116210938	0.6929757080078125	2.52536474609375	1.703535583496094	0.7146190795898437	2.427011962890625	1.668491088867188	0.812846923828125	2.43042578125	1.392743011474609	0.8401412963867188	2.346688232421875	1.198005462646484	0.74442431640625	2.371843505859375	1.112697784423828	0.7068189086914063	2.422871826171875	1.021084882736206	0.7341036376953125	2.390698974609375	1.079649948120117	0.6935681762695313	2.571893310546875	1.705422790527344	0.6657747802734375	2.66174853515625	1.6880361328125	0.5708233032226563	2.72076708984375	1.412327117919922	0.5557182006835938	2.661322998046875	1.203046539306641	0.46548095703125	2.63511083984375	1.103007621765137	0.4762098388671875
12	0.3666670000000005	2.583213134765625	1.20503727722168	0.6800422973632813	2.555732177734375	1.381704925537109	0.6720405883789062	2.538428466796875	1.523726135253906	0.6705996704101562	2.54893701171875	1.740156494140625	0.6925416870117187	2.5245068359375	1.703257995605469	0.7139749755859375	2.4258505859375	1.668359436035156	0.8120269775390625	2.429211181640625	1.392518981933594	0.8394248657226563	2.3465322265625	1.196651306152344	0.7448936767578125	2.373708984375	1.110993865966797	0.7094616088867187	2.42134130859375	1.016318223953247	0.7322111206054688	2.390776123046875	1.079408096313477	0.69403369140625	2.571330322265625	1.70530810546875	0.6653853759765626	2.662126953125	1.688533874511719	0.57115478515625	2.720251953125	1.412571594238281	0.5552953491210938	2.66210693359375	1.20322265625	0.4641497802734375	2.636339599609375	1.103016906738281	0.4747681274414062
13	0.4000000000000004	2.580442138671875	1.204882659912109	0.6785787963867187	2.55388916015625	1.38175390625	0.6714961547851562	2.53754345703125	1.523912902832031	0.6709650268554688	2.550135986328125	1.740178955078125	0.693685302734375	2.52546044921875	1.703419067382812	0.715089599609375	2.426799560546875	1.666843566894531	0.812550048828125	2.424124755859375	1.390821960449219	0.838511474609375	2.342605712890625	1.19227392578125	0.7486064453125	2.3705517578125	1.10653018951416	0.7139574584960937	2.41747412109375	1.010497138023376	0.7320895385742188	2.3937421875	1.078067810058594	0.6947554321289062	2.572091064453125	1.705227111816406	0.666293701171875	2.662599365234375	1.686696044921875	0.572091796875	2.7153115234375	1.409821960449219	0.5529279174804688	2.649518310546875	1.203751541137695	0.4594646606445312	2.64577685546875	1.101625885009766	0.4788799133300781
14	0.4333330000000002	2.5792275390625	1.204971343994141	0.6779140014648437	2.55104052734375	1.381957183837891	0.671453857421875	2.533880126953125	1.524293640136719	0.6718543701171875	2.54652880859375	1.740933715820312	0.694938232421875	2.521905517578125	1.704060180664063	0.7164215087890625	2.423750244140625	1.668953796386719	0.8153223876953125	2.42546533203125	1.392136352539062	0.83834033203125	2.343899658203125	1.192936508178711	0.7487777099609375	2.368114990234375	1.106232200622559	0.7132122192382813	2.419321044921875	1.012710660934448	0.7339257202148437	2.374494384765625	1.073702789306641	0.6981582641601562	2.568422119140625	1.705969360351562	0.6673441162109375	2.65930908203125	1.687826904296875	0.5730806884765625	2.71741845703125	1.411344024658203	0.5560999145507812	2.65571044921875	1.203829528808594	0.4619208374023437	2.64913623046875	1.101247261047363	0.4791052551269531
15	0.4666670000000002	2.577860107421875	1.204248092651367	0.6777037963867187	2.548974365234375	1.381000701904297	0.67221240234375	2.529868408203125	1.522967651367187	0.6720262451171874	2.5410126953125	1.739451171875	0.6956107177734375	2.516550537109375	1.702405334472656	0.7168853149414063	2.418302490234375	1.6676103515625	0.8156281127929688	2.421854248046875	1.390955139160156	0.8375367431640625	2.34148046875	1.191917434692383	0.747052001953125	2.36359716796875	1.104307418823242	0.7125775756835937	2.4188642578125	1.012954264640808	0.7320112915039062	2.374131591796875	1.071291435241699	0.6976246337890625	2.563235595703125	1.704716979980469	0.668064453125	2.652323974609375	1.684837707519531	0.57259814453125	2.714426025390625	1.409514190673828	0.554900634765625	2.65317919921875	1.201766754150391	0.4614354248046875	2.653819091796875	1.099589561462402	0.4815042724609375
16	0.5	2.577888427734375	1.204240188598633	0.677685302734375	2.549004638671875	1.380986206054688	0.6721860961914062	2.529893798828125	1.522947265625	0.6719873046875	2.541015625	1.739426330566406	0.6955498657226562	2.51655322265625	1.702382141113281	0.7168228759765625	2.4182890625	1.667573791503906	0.815537353515625	2.4218837890625	1.390925720214844	0.8373999633789062	2.3415458984375	1.191915298461914	0.7468453369140625	2.363636474609375	1.104345138549805	0.7122631225585937	2.4188818359375	1.012942589759827	0.7315033569335937	2.3741171875	1.071364990234375	0.6972295532226562	2.563245849609375	1.704692260742187	0.6680127563476562	2.65237060546875	1.684816467285156	0.5725863037109375	2.71455712890625	1.409518035888672	0.5549597778320312	2.65343310546875	1.201730178833008	0.4615256652832031	2.654144775390625	1.09955290222168	0.4815720825195313
17	0.5333330000000007	2.5722255859375	1.203720779418945	0.6763134155273437	2.54572314453125	1.380855285644531	0.6699278564453125	2.52971044921875	1.523233032226563	0.6707316284179687	2.54009716796875	1.739853149414063	0.6938353881835938	2.515345947265625	1.7028212890625	0.7148228759765625	2.41839892578125	1.667084228515625	0.8145548095703125	2.423134521484375	1.390295440673828	0.83527392578125	2.345705078125	1.189344833374024	0.74633447265625	2.370725830078125	1.104282920837402	0.70766162109375	2.41828076171875	1.007616810321808	0.720956298828125	2.371723388671875	1.073197761535645	0.6908358764648438	2.562834716796875	1.705066772460937	0.6667597656249999	2.65798193359375	1.69072265625	0.5762362060546875	2.7164423828125	1.414928894042969	0.5532715454101562	2.661708740234375	1.207555694580078	0.454933349609375	2.6584326171875	1.104281181335449	0.4680345153808594
18	0.5666670000000007	2.57076318359375	1.202997283935547	0.6751987915039063	2.54501123046875	1.380080627441406	0.6694537353515625	2.530068359375	1.522417785644531	0.6713773193359375	2.541076904296875	1.738922119140625	0.6931531982421875	2.5163408203125	1.702113342285156	0.7144313354492188	2.4175927734375	1.66705712890625	0.812413330078125	2.429759033203125	1.391175415039063	0.8378837280273438	2.35622998046875	1.188890960693359	0.7492770385742188	2.368867919921875	1.104915229797363	0.70316259765625	2.423288330078125	1.012935526847839	0.7215151977539063	2.379027587890625	1.068194717407227	0.692391357421875	2.56359814453125	1.703956726074219	0.666219970703125	2.655830078125	1.689179626464844	0.5729849853515625	2.72057080078125	1.414910583496094	0.5522442626953125	2.66655908203125	1.205345840454102	0.4588510437011719	2.659599609375	1.10190323638916	0.4676376342773437
19	0.6000000000000005	2.57257275390625	1.2040126953125	0.673656494140625	2.54673779296875	1.381383422851562	0.66803857421875	2.53186279296875	1.523961181640625	0.6700595092773437	2.546472412109375	1.740434204101562	0.6935228271484375	2.521233154296875	1.703794616699219	0.7146878051757812	2.42005712890625	1.666929870605469	0.8098306884765625	2.425494384765625	1.389971527099609	0.8304030151367188	2.350384521484375	1.189775466918945	0.7374857788085938	2.378297119140625	1.10817716217041	0.6935394287109375	2.428395263671875	1.012798727035523	0.7073316040039063	2.383976806640625	1.071949264526367	0.6850000610351562	2.5683134765625	1.705274719238281	0.6661373291015625	2.659110595703125	1.689441528320312	0.5713748168945313	2.723201171875	1.414724731445312	0.5483775024414063	2.670318359375	1.205202102661133	0.4532878112792968	2.6643623046875	1.101765678405762	0.464548095703125
20	0.6333330000000004	2.569142333984375	1.202199264526367	0.671970458984375	2.5432568359375	1.379335144042969	0.6678110961914062	2.527224853515625	1.521571594238281	0.6700253295898437	2.539190673828125	1.737847229003906	0.6938095092773438	2.514083984375	1.700978759765625	0.7145615844726563	2.414945068359375	1.665793701171875	0.8121337890625	2.42882666015625	1.389522521972656	0.832445068359375	2.355806884765625	1.188844146728516	0.739765380859375	2.377496826171875	1.10675	0.6936011352539062	2.426616455078125	1.011222086906433	0.7085662231445312	2.381582763671875	1.070394523620605	0.6845792236328125	2.561752197265625	1.702995910644531	0.6667483520507812	2.65257275390625	1.683940002441406	0.5728779296875	2.72129296875	1.410906341552734	0.5483902587890624	2.67419580078125	1.200110702514648	0.4539393005371094	2.66019287109375	1.097347434997558	0.46248095703125
21	0.6666670000000003	2.569157958984375	1.202202194213867	0.6719711914062499	2.5432763671875	1.379334625244141	0.6678121337890625	2.527245849609375	1.521567993164063	0.6700247192382812	2.53919677734375	1.737839538574219	0.6938092041015625	2.514090576171875	1.700970520019531	0.7145582885742188	2.4149462890625	1.665768432617188	0.8121143188476563	2.428872802734375	1.389501831054687	0.832373046875	2.355877685546875	1.188848861694336	0.7396319580078125	2.377571533203125	1.106799118041992	0.693395263671875	2.42668896484375	1.011252858161926	0.7082329711914063	2.381654541015625	1.070501808166504	0.6842496337890625	2.56176220703125	1.702990295410156	0.6667510986328125	2.652608154296875	1.683945068359375	0.5729072265625	2.72141015625	1.410934692382813	0.5484634399414062	2.67443701171875	1.200102691650391	0.4540449829101563	2.66058544921875	1.097323791503906	0.4626161499023437
22	0.7000000000000002	2.56916162109375	1.202202056884766	0.671970947265625	2.543280029296875	1.379333312988281	0.667812255859375	2.527247314453125	1.521565612792969	0.670022705078125	2.5391865234375	1.737836853027344	0.6938033447265625	2.51408203125	1.700967163085938	0.7145524291992188	2.414940185546875	1.665758728027344	0.8121069946289062	2.428895751953125	1.389495300292969	0.8323643188476563	2.355921875	1.188836364746094	0.7396231689453125	2.377623046875	1.106793418884277	0.69337890625	2.426745849609375	1.011246927261352	0.7081920776367188	2.381708740234375	1.070506324768066	0.6842135620117188	2.56175439453125	1.702988464355469	0.66674658203125	2.652609130859375	1.683948486328125	0.5729111328124999	2.72145068359375	1.410948272705078	0.5484871826171875	2.6745302734375	1.200098648071289	0.4540856628417969	2.6607373046875	1.097313697814941	0.4626705322265625
23	0.733333	2.56916162109375	1.202202056884766	0.671970947265625	2.543280029296875	1.379333312988281	0.667812255859375	2.527247314453125	1.521565612792969	0.670022705078125	2.5391865234375	1.737836853027344	0.6938033447265625	2.51408203125	1.700967163085938	0.7145524291992188	2.414940185546875	1.665758728027344	0.8121069946289062	2.428895751953125	1.389495300292969	0.8323643188476563	2.355921875	1.188836364746094	0.7396231689453125	2.377623046875	1.106793418884277	0.69337890625	2.426745849609375	1.011246927261352	0.7081920776367188	2.381708740234375	1.070506324768066	0.6842135620117188	2.56175439453125	1.702988464355469	0.66674658203125	2.652609130859375	1.683948486328125	0.5729111328124999	2.72145068359375	1.410948272705078	0.5484871826171875	2.6745302734375	1.200098648071289	0.4540856628417969	2.6607373046875	1.097313697814941	0.4626705322265625
24	0.766667	2.569161865234375	1.202202072143555	0.6719708251953125	2.5432802734375	1.379333312988281	0.6678120727539063	2.52724755859375	1.521565612792969	0.6700223999023438	2.5391865234375	1.737836853027344	0.6938029174804687	2.51408203125	1.700967163085938	0.714552001953125	2.414940185546875	1.665758544921875	0.8121066284179688	2.428896728515625	1.389495178222656	0.8323638305664063	2.35592333984375	1.188836059570312	0.7396226196289063	2.377624755859375	1.106793411254883	0.6933779296875	2.426747802734375	1.01124686050415	0.70818994140625	2.38170947265625	1.070506881713867	0.6842116088867187	2.56175439453125	1.702988525390625	0.6667461547851562	2.652609375	1.683948669433594	0.572910888671875	2.721451904296875	1.410948638916016	0.5484873657226562	2.674532470703125	1.200098648071289	0.454086181640625	2.660740478515625	1.097313545227051	0.4626712341308594
25	0.8000000000000007	2.569161865234375	1.202202072143555	0.6719708251953125	2.5432802734375	1.379333312988281	0.6678120727539063	2.52724755859375	1.521565612792969	0.6700223999023438	2.5391865234375	1.737836853027344	0.6938029174804687	2.51408203125	1.700967163085938	0.714552001953125	2.414940185546875	1.665758544921875	0.8121066284179688	2.428896728515625	1.389495178222656	0.8323638305664063	2.35592333984375	1.188836059570312	0.7396226196289063	2.377624755859375	1.106793411254883	0.6933779296875	2.426747802734375	1.01124686050415	0.70818994140625	2.38170947265625	1.070506881713867	0.6842116088867187	2.56175439453125	1.702988525390625	0.6667461547851562	2.652609375	1.683948669433594	0.572910888671875	2.721451904296875	1.410948638916016	0.5484873657226562	2.674532470703125	1.200098648071289	0.454086181640625	2.660740478515625	1.097313545227051	0.4626712341308594
26	0.8333330000000005	2.575686767578125	1.203789901733398	0.6729468383789062	2.548657470703125	1.380881072998047	0.6665919799804687	2.53135986328125	1.523138732910156	0.6666588134765625	2.540254150390625	1.740091247558594	0.6875606079101563	2.515209228515625	1.703169799804688	0.708416015625	2.414103271484375	1.663851318359375	0.8025542602539063	2.441497314453125	1.388280944824219	0.8226585693359375	2.380257568359375	1.186998199462891	0.7224452514648437	2.400263916015625	1.103551887512207	0.6777546997070313	2.4448701171875	1.004963897228241	0.6865779418945313	2.401468017578125	1.065625129699707	0.6726458129882813	2.56374560546875	1.705108825683594	0.6613783569335937	2.65453564453125	1.6834853515625	0.567839111328125	2.729742431640625	1.411366271972656	0.5495811157226562	2.675668212890625	1.202075836181641	0.454898193359375	2.67224365234375	1.098091918945312	0.4601728210449219
27	0.8666670000000005	2.5758212890625	1.203632217407226	0.6727985229492187	2.54877783203125	1.380685577392578	0.6663998413085938	2.531399658203125	1.522906311035156	0.6663499755859374	2.540020263671875	1.739844909667969	0.6870822753906251	2.515001953125	1.702918151855469	0.7079384765625	2.413816650390625	1.663436767578125	0.8018818969726562	2.441761962890625	1.387961761474609	0.8218137817382812	2.381089111328125	1.186659790039063	0.7213961791992187	2.40166796875	1.103425277709961	0.6766100463867187	2.446681396484375	1.005023047447205	0.6851838989257812	2.4028681640625	1.065818984985352	0.6708599853515625	2.563573486328125	1.704875244140625	0.6609566040039062	2.654515869140625	1.683333068847656	0.5675817260742188	2.730342041015625	1.411422973632813	0.5495956420898438	2.677012451171875	1.201919784545898	0.4550714111328125	2.673957275390625	1.09793473815918	0.4601618347167969
28	0.9000000000000004	2.575888427734375	1.203591735839844	0.6727155151367188	2.548842041015625	1.380640441894531	0.6662976684570312	2.531424072265625	1.522853454589844	0.6661885986328125	2.539900634765625	1.739801147460938	0.686840087890625	2.51488525390625	1.702869262695312	0.7076881103515625	2.413606201171875	1.663295837402344	0.8014873046875	2.4418740234375	1.387852600097656	0.8213268432617188	2.381552490234375	1.186533905029297	0.7207418823242188	2.402536865234375	1.103480644226074	0.6758117065429687	2.447852294921875	1.00520253944397	0.6841879272460938	2.403810791015625	1.066100395202637	0.66956396484375	2.56349755859375	1.704835205078125	0.66075048828125	2.654568359375	1.683330139160156	0.5674959716796875	2.730724609375	1.411504699707031	0.549711669921875	2.677798095703125	1.201878540039063	0.4552448120117187	2.675008056640625	1.097892303466797	0.4604209899902344
29	0.9333330000000002	2.57599365234375	1.203629821777344	0.6725205078124999	2.548906005859375	1.380705963134766	0.6660264282226562	2.531343994140625	1.522929992675781	0.66572509765625	2.539476806640625	1.739967041015625	0.6860370483398438	2.514483154296875	1.703025024414063	0.7069168090820312	2.413026123046875	1.663375549316406	0.8005355834960938	2.44174853515625	1.387937896728516	0.8205806884765625	2.381978759765625	1.186424072265625	0.719948486328125	2.40341650390625	1.103490531921387	0.6749692993164063	2.449092529296875	1.005359917640686	0.6833989868164062	2.404702392578125	1.066341644287109	0.6682507934570312	2.5631640625	1.704986083984375	0.6600303955078125	2.654465087890625	1.683513122558594	0.566956298828125	2.73137060546875	1.411805603027344	0.5496972045898437	2.679215087890625	1.201823715209961	0.4554734497070312	2.676845703125	1.097808731079102	0.4607030029296875
30	0.9666670000000002	2.5748740234375	1.203655578613281	0.6699143676757813	2.54914013671875	1.381171783447266	0.6629869995117188	2.530866455078125	1.523487609863281	0.660493896484375	2.539143798828125	1.741113708496094	0.6774642944335938	2.51368212890625	1.704510803222656	0.6985379638671875	2.411731201171875	1.6600546875	0.78973974609375	2.4404375	1.384935607910156	0.8179345092773438	2.379591552734375	1.187632843017578	0.7091724243164063	2.411942138671875	1.103078056335449	0.6746629638671875	2.458762939453125	1.005294308185577	0.6828058471679688	2.403686279296875	1.070338447570801	0.66289013671875	2.563225830078125	1.705621704101563	0.6523966064453125	2.6555517578125	1.678143493652344	0.5616786499023437	2.741480712890625	1.408431823730469	0.5500964965820313	2.67804833984375	1.201368194580078	0.4555009155273437	2.686494140625	1.097533256530762	0.460938720703125
31	1	2.574876708984375	1.203589462280273	0.6698284301757812	2.54912353515625	1.381121795654297	0.6628759765625	2.53079931640625	1.523445861816406	0.6603171997070313	2.539007568359375	1.741108520507813	0.6771589965820313	2.513546630859375	1.704507019042969	0.6982487182617187	2.411525390625	1.660074401855469	0.7894082641601563	2.4402490234375	1.384943603515625	0.817770263671875	2.379521728515625	1.187535308837891	0.7090782470703125	2.41213232421875	1.103016571044922	0.6746952514648438	2.459110595703125	1.005297884464264	0.6828712158203125	2.40455322265625	1.070064735412598	0.6631359252929687	2.563111328125	1.705604431152344	0.6521185302734375	2.655455322265625	1.678096313476563	0.56140673828125	2.741460693359375	1.408374694824219	0.549863525390625	2.6781357421875	1.201215591430664	0.4553405151367187	2.686568359375	1.097351181030273	0.460444091796875
32	1.033333000000001	2.574877685546875	1.203588973999024	0.6698235473632812	2.549125732421875	1.381121826171875	0.6628695068359375	2.530800537109375	1.523446044921875	0.66030712890625	2.539006591796875	1.741109802246094	0.6771426391601563	2.513544677734375	1.704508666992187	0.6982322998046875	2.411516357421875	1.660077941894531	0.7893853149414063	2.44023193359375	1.384945709228516	0.8177483520507812	2.379505126953125	1.18754231262207	0.7090464477539062	2.412114501953125	1.103025466918945	0.674657470703125	2.45908837890625	1.005303412437439	0.682822509765625	2.40453466796875	1.070079490661621	0.663085693359375	2.563111572265625	1.705605041503906	0.6521042480468749	2.655461669921875	1.678096130371094	0.5613986206054687	2.741479248046875	1.408377136230469	0.5498673095703125	2.678171875	1.201210083007813	0.4553485412597656	2.6866171875	1.097346351623535	0.4604505920410156
33	1.066667000000001	2.57513525390625	1.203462356567383	0.6691758422851563	2.549419677734375	1.380982116699219	0.6620166625976562	2.5308896484375	1.523262451171875	0.6589833984375	2.538674072265625	1.7409912109375	0.6749996337890625	2.5131708984375	1.704434997558594	0.69611083984375	2.41041552734375	1.660069274902344	0.7864622802734375	2.438748291015625	1.384916076660156	0.8148532104492188	2.378649169921875	1.187798599243164	0.7053145751953125	2.411716796875	1.103433975219727	0.67100439453125	2.458638427734375	1.005674824237824	0.678939453125	2.405822998046875	1.070283805847168	0.6593743286132813	2.562952392578125	1.705428588867187	0.6502176513671875	2.65585546875	1.6778623046875	0.5601068115234376	2.743165771484375	1.408528930664062	0.5497255249023437	2.681463134765625	1.200715850830078	0.455597412109375	2.689314453125	1.096744728088379	0.4590863037109375
34	1.100000000000001	2.575126953125	1.203455825805664	0.6691541137695313	2.5494111328125	1.380974456787109	0.6619894409179687	2.53087353515625	1.523252868652344	0.6589419555664062	2.53864306640625	1.740982604980469	0.6749385375976562	2.513138916015625	1.704427124023438	0.6960492553710937	2.410338623046875	1.660060913085938	0.7863486328125	2.438593017578125	1.384894470214844	0.814677978515625	2.378474365234375	1.187848205566406	0.705024169921875	2.4115078125	1.103490089416504	0.6706665649414062	2.458372314453125	1.005697563171387	0.6785217895507812	2.40558154296875	1.070377906799316	0.6589636230468749	2.562927001953125	1.705419128417969	0.6501637573242187	2.655845703125	1.677850830078125	0.560070556640625	2.743186279296875	1.408527038574219	0.5497305908203125	2.681531005859375	1.200693023681641	0.4556205749511719	2.689400146484375	1.096724151611328	0.4591216125488281
35	1.133333	2.575126953125	1.203455764770508	0.6691538696289062	2.5494111328125	1.380974426269531	0.6619891357421875	2.53087353515625	1.523252746582031	0.6589415283203125	2.538642822265625	1.740982421875	0.674937744140625	2.513138671875	1.704427001953125	0.6960484619140626	2.410338134765625	1.660060852050781	0.7863472900390625	2.438591796875	1.384894439697266	0.8146763305664062	2.378473388671875	1.187848785400391	0.7050217285156249	2.411506591796875	1.103490646362305	0.6706638793945312	2.458370361328125	1.005697875976562	0.6785189208984375	2.405579345703125	1.070378784179687	0.65896044921875	2.5629267578125	1.705418884277344	0.6501630249023438	2.655845947265625	1.677850646972656	0.5600701293945313	2.743187255859375	1.408527221679688	0.54973095703125	2.681533203125	1.200692779541016	0.455621337890625	2.6894033203125	1.096724006652832	0.4591226196289063
36	1.166667	2.575126708984375	1.203455078125	0.6691502685546875	2.5494111328125	1.3809736328125	0.6619844360351562	2.530871826171875	1.523251586914062	0.6589336547851562	2.53863671875	1.740981689453125	0.6749248046875	2.51313232421875	1.704426391601563	0.6960354614257812	2.410324462890625	1.660060607910156	0.7863262939453125	2.4385673828125	1.384892730712891	0.814650634765625	2.378447998046875	1.187855712890625	0.7049811401367188	2.411474853515625	1.103497322082519	0.6706181640625	2.458329345703125	1.005699544906616	0.6784653930664063	2.4055400390625	1.070390670776367	0.6589058227539063	2.562922119140625	1.705418029785156	0.65015185546875	2.655846435546875	1.677850341796875	0.56006396484375	2.74320068359375	1.408530883789062	0.5497356567382813	2.681564697265625	1.200688827514648	0.4556312255859375	2.689448486328125	1.096721290588379	0.459136962890625
37	1.2	2.575904052734375	1.205357543945313	0.6604584350585937	2.550013671875	1.383359008789062	0.651470947265625	2.530222900390625	1.525848266601562	0.645515380859375	2.53707861328125	1.744108154296875	0.66420361328125	2.51191357421875	1.707039794921875	0.6852019653320313	2.41269384765625	1.658785583496094	0.7782184448242188	2.4292978515625	1.381032592773437	0.7981945190429688	2.361929443359375	1.184978408813476	0.6893609619140625	2.40105712890625	1.10469059753418	0.650993896484375	2.4554580078125	1.012646458625793	0.6726007080078125	2.431309814453125	1.072026145935059	0.6467980346679687	2.5613486328125	1.708868713378906	0.6386398315429688	2.65218310546875	1.684479553222656	0.5449428100585938	2.7441650390625	1.415715606689453	0.5349828491210937	2.693971435546875	1.200748977661133	0.4484545593261719	2.697975830078125	1.096161575317383	0.4487758483886718
38	1.233333	2.575913330078125	1.205373031616211	0.6604370727539063	2.550023193359375	1.38337826538086	0.651442626953125	2.5302265625	1.525869445800781	0.645473876953125	2.53706103515625	1.744135803222656	0.66415185546875	2.51189306640625	1.707065795898437	0.6851465454101563	2.412637451171875	1.658797180175781	0.7781227416992188	2.429268310546875	1.381036987304687	0.7980635375976562	2.361956787109375	1.184990951538086	0.6891690063476562	2.40113818359375	1.104748191833496	0.6507564697265625	2.45558447265625	1.01271226978302	0.6722953491210938	2.431064208984375	1.072113471984863	0.6462799682617187	2.56134033203125	1.708896057128906	0.6385953369140625	2.652209716796875	1.684513671875	0.5449262084960937	2.74425830078125	1.415764221191406	0.53501123046875	2.694163330078125	1.200764877319336	0.4484925537109375	2.698240966796875	1.096177963256836	0.4488171081542969
39	1.266667	2.575912109375	1.205374725341797	0.6604324340820312	2.55002197265625	1.383380767822266	0.6514374389648437	2.530224609375	1.525872497558594	0.64546728515625	2.537056884765625	1.744139892578125	0.6641455078125	2.511888427734375	1.707069580078125	0.6851396484375	2.41262451171875	1.658799987792969	0.778107177734375	2.429235107421875	1.381035766601562	0.7980266723632813	2.36190966796875	1.185011795043945	0.6890986328124999	2.401074951171875	1.104771583557129	0.6506632690429688	2.45550927734375	1.012720606803894	0.6721712646484375	2.430935791015625	1.072138366699219	0.6461243286132813	2.56133740234375	1.708900085449219	0.6385896606445313	2.652211181640625	1.684520080566406	0.54492333984375	2.744271728515625	1.415773284912109	0.535009033203125	2.694193115234375	1.200769332885742	0.4484893188476562	2.6982861328125	1.096182525634766	0.4488118896484375
40	1.300000000000001	2.575912109375	1.205374801635742	0.6604322509765626	2.550021728515625	1.383380889892578	0.651437255859375	2.530224365234375	1.52587255859375	0.645467041015625	2.537056396484375	1.744139892578125	0.6641452026367187	2.511887939453125	1.707069580078125	0.6851392822265625	2.41262353515625	1.658799926757812	0.7781063232421875	2.4292333984375	1.381035583496094	0.79802490234375	2.3619072265625	1.185012664794922	0.6890953369140626	2.40107177734375	1.104772682189942	0.6506588745117188	2.455505615234375	1.01272101688385	0.6721651611328125	2.430930908203125	1.072139717102051	0.6461170654296875	2.5613369140625	1.708900207519531	0.63858935546875	2.6522109375	1.684520324707031	0.5449232788085937	2.744272216796875	1.415773803710938	0.5350092163085938	2.69419482421875	1.200769638061523	0.4484895629882812	2.698288818359375	1.096182907104492	0.4488123168945313
41	1.333333000000001	2.57411181640625	1.206487838745117	0.6548052978515625	2.5478564453125	1.384446746826172	0.64313037109375	2.526832275390625	1.5267080078125	0.6337481689453125	2.53584326171875	1.744718933105469	0.6563683471679688	2.510158935546875	1.70751416015625	0.6765894165039062	2.40967724609375	1.658726135253906	0.768166748046875	2.427065185546875	1.381577056884766	0.7973230590820313	2.35951171875	1.185328048706055	0.6884940185546875	2.397691162109375	1.110399940490723	0.6395595703125	2.4593798828125	1.022920511245728	0.6610555419921875	2.386119873046875	1.074978652954102	0.6301803588867188	2.559910888671875	1.709655151367187	0.6302877197265625	2.652263916015625	1.68814697265625	0.5371992797851562	2.743076416015625	1.419034698486328	0.5206585083007812	2.691843017578125	1.203749221801758	0.4349409484863281	2.7019853515625	1.099569160461426	0.4392281799316406
42	1.366667000000001	2.574108642578125	1.206494598388672	0.6547132568359375	2.5478134765625	1.384423950195313	0.6430587768554688	2.526785400390625	1.526668334960938	0.6337326049804688	2.535741455078125	1.7446279296875	0.6565753173828125	2.51007568359375	1.707400329589844	0.6767606811523438	2.409579833984375	1.658429077148437	0.7681934204101563	2.42715185546875	1.381266571044922	0.79673779296875	2.359747802734375	1.185261001586914	0.6874476928710938	2.398127685546875	1.11073518371582	0.6380841064453125	2.460114013671875	1.023339942932129	0.6589823608398437	2.386216796875	1.075945236206055	0.6276329956054687	2.55980908203125	1.709602783203125	0.6304561157226563	2.652083740234375	1.688232543945313	0.5372841796875	2.742864013671875	1.419192474365234	0.520078369140625	2.691465576171875	1.204150253295899	0.4339403991699219	2.700373779296875	1.099822532653809	0.4367842102050781
43	1.4	2.57411767578125	1.206498092651367	0.6546959228515625	2.547817138671875	1.384423278808594	0.6430382080078125	2.526783935546875	1.526664001464844	0.6337075805664063	2.5357216796875	1.744620178222656	0.6565537719726563	2.51005810546875	1.707390930175781	0.6767369995117187	2.409558349609375	1.658401550292969	0.76815185546875	2.427169189453125	1.381240966796875	0.7966444091796875	2.359797119140625	1.185255966186523	0.6873063354492187	2.398212646484375	1.110791976928711	0.637880615234375	2.4602529296875	1.023415283203125	0.6586856079101563	2.386292236328125	1.076061553955078	0.627319091796875	2.559792724609375	1.709597961425781	0.630435546875	2.652068603515625	1.6882421875	0.5372648315429688	2.742879638671875	1.4192197265625	0.5200262451171875	2.691515380859375	1.2041806640625	0.433871337890625	2.70033447265625	1.099844772338867	0.4366253662109375
44	1.433333	2.57411767578125	1.206498092651367	0.6546959228515625	2.547817138671875	1.384423278808594	0.6430382080078125	2.526783935546875	1.526664001464844	0.6337075805664063	2.5357216796875	1.744620178222656	0.6565537719726563	2.51005810546875	1.707390930175781	0.6767369995117187	2.409558349609375	1.658401550292969	0.76815185546875	2.427169189453125	1.381240966796875	0.7966444091796875	2.359797119140625	1.185255966186523	0.6873063354492187	2.398212646484375	1.110791976928711	0.637880615234375	2.4602529296875	1.023415283203125	0.6586856079101563	2.386292236328125	1.076061553955078	0.627319091796875	2.559792724609375	1.709597961425781	0.630435546875	2.652068603515625	1.6882421875	0.5372648315429688	2.742879638671875	1.4192197265625	0.5200262451171875	2.691515380859375	1.2041806640625	0.433871337890625	2.70033447265625	1.099844772338867	0.4366253662109375
45	1.466667	2.574080078125	1.206516845703125	0.6544636840820313	2.547766845703125	1.38443408203125	0.6427543945312501	2.526706298828125	1.526664245605469	0.6333578491210937	2.535713623046875	1.744620361328125	0.6561458129882812	2.51004541015625	1.707404113769531	0.676345703125	2.409467529296875	1.658417175292969	0.7676723022460937	2.426918701171875	1.381214996337891	0.7958148803710937	2.359423583984375	1.185484771728516	0.6861045532226563	2.39800439453125	1.111264335632324	0.636444580078125	2.460218017578125	1.024023494720459	0.6572937622070313	2.386693115234375	1.07656852722168	0.6256077880859375	2.5597666015625	1.709585083007813	0.6300296630859376	2.651693359375	1.688143127441406	0.5365371704101562	2.741406982421875	1.418822845458984	0.5183018188476562	2.6883369140625	1.204440078735352	0.43155712890625	2.695247802734375	1.099935592651367	0.4329940185546875
46	1.5	2.5740419921875	1.207824325561524	0.6500697631835938	2.547876220703125	1.385744995117188	0.6383028564453125	2.527369384765625	1.528081787109375	0.6294879150390625	2.53489892578125	1.745803344726562	0.6547520751953125	2.509546630859375	1.708180541992188	0.6745844116210937	2.410269287109375	1.658699829101562	0.76704296875	2.429197265625	1.381202941894531	0.7907589721679688	2.3619638671875	1.185028198242188	0.6817236938476563	2.40627880859375	1.111967803955078	0.6352466430664062	2.4647255859375	1.021524757385254	0.6530888061523438	2.390228515625	1.078724906921387	0.6213178100585938	2.559130126953125	1.711243286132813	0.62817919921875	2.64981689453125	1.691693359375	0.5330895385742187	2.7363818359375	1.421802886962891	0.5092720947265625	2.6949189453125	1.203659240722656	0.4256878662109375	2.68446875	1.099610008239746	0.4198725280761719
47	1.533333000000001	2.57403125	1.207804504394531	0.6500473022460938	2.547867919921875	1.385712097167969	0.6382821044921875	2.527357421875	1.528036987304688	0.6294599609375	2.534865966796875	1.745744750976562	0.6547086791992187	2.509516845703125	1.708123840332031	0.6745401611328125	2.4102412109375	1.658625427246094	0.7669740600585937	2.42928515625	1.381156188964844	0.7906771240234375	2.362166748046875	1.184952590942383	0.68166015625	2.406441162109375	1.111875274658203	0.6351860961914062	2.464917236328125	1.021455898284912	0.6530025024414062	2.3905869140625	1.078692405700683	0.6211618041992187	2.55910009765625	1.711187622070312	0.6281417236328125	2.649760498046875	1.691622192382813	0.5330437622070312	2.736194091796875	1.421714294433594	0.509198974609375	2.694554931640625	1.203635345458984	0.4255835266113281	2.68388232421875	1.099620445251465	0.419698486328125
48	1.566667000000001	2.573941650390625	1.207809356689453	0.6498878784179688	2.54779150390625	1.385661926269531	0.6381246337890625	2.52723583984375	1.527929870605469	0.6292241821289063	2.534480224609375	1.745594360351562	0.65432666015625	2.50918798828125	1.707966918945313	0.67417919921875	2.4100595703125	1.658263000488281	0.7665904541015625	2.430487548828125	1.380994995117188	0.7904673461914062	2.364578369140625	1.184128646850586	0.6820665893554687	2.4088994140625	1.110704574584961	0.6362515869140625	2.467810791015625	1.020917482376099	0.6555588989257812	2.394869873046875	1.078001022338867	0.621419677734375	2.5587451171875	1.711060852050781	0.627786376953125	2.64898974609375	1.691389770507812	0.532373291015625	2.733909912109375	1.421158477783203	0.5078238220214844	2.689982177734375	1.203817047119141	0.423671142578125	2.676996337890625	1.100153648376465	0.4168844604492187
49	1.600000000000001	2.574787841796875	1.209578231811523	0.6451062622070313	2.54853125	1.387884124755859	0.6336934204101563	2.529368408203125	1.530825378417969	0.6270565795898437	2.53664453125	1.74873291015625	0.654609375	2.510798095703125	1.710878356933594	0.6735999755859375	2.40828759765625	1.662153442382813	0.7633567504882812	2.4265966796875	1.3839638671875	0.7861946411132813	2.358756103515625	1.191291366577149	0.6704592895507813	2.404896240234375	1.110921905517578	0.6402503051757813	2.46140869140625	1.018990039825439	0.658089599609375	2.410223388671875	1.079580879211426	0.6248258056640625	2.561422607421875	1.714325439453125	0.6281504516601563	2.6522587890625	1.694446350097656	0.5328897094726562	2.729138671875	1.420843048095703	0.5113118286132813	2.68864111328125	1.204289566040039	0.4219329833984375	2.67720068359375	1.100058097839355	0.4175310668945312
50	1.633333	2.57487353515625	1.209593185424805	0.6450997314453125	2.54859912109375	1.3878916015625	0.633697998046875	2.529415771484375	1.53082568359375	0.62706103515625	2.53659033203125	1.748731750488281	0.6545986328125	2.510772705078125	1.710865844726563	0.6736019287109375	2.4084072265625	1.662039611816406	0.7634619140625	2.427341796875	1.383913146972656	0.7864526977539062	2.359900390625	1.190888778686523	0.67108544921875	2.40634130859375	1.110603950500488	0.641123291015625	2.463171875	1.018923707962036	0.659224365234375	2.41261328125	1.079250923156738	0.6259818115234375	2.561374267578125	1.714336853027344	0.62813134765625	2.652122802734375	1.694510375976563	0.5327816162109374	2.728939208984375	1.420918273925781	0.5109531860351563	2.68811181640625	1.20452294921875	0.4213611145019531	2.67589501953125	1.100395805358887	0.4166627807617188
51	1.666667	2.5748740234375	1.209592529296875	0.6450994262695312	2.548599853515625	1.387890686035156	0.6336978149414062	2.529417236328125	1.53082470703125	0.6270618286132813	2.536595458984375	1.748730041503906	0.654601318359375	2.51077783203125	1.710864440917969	0.6736049194335938	2.4084150390625	1.662039245605469	0.7634682006835938	2.427346923828125	1.383913024902344	0.7864595947265625	2.359900390625	1.190888412475586	0.6710964965820313	2.40633837890625	1.11060107421875	0.6411366577148437	2.463165283203125	1.018919139862061	0.6592395629882812	2.41259375	1.079247650146484	0.62599169921875	2.5613779296875	1.714335144042969	0.6281331176757813	2.65212109375	1.694508239746094	0.5327785034179687	2.728924072265625	1.420914031982422	0.5109349975585937	2.6880751953125	1.204527328491211	0.4213328247070313	2.675836181640625	1.100403633117676	0.4166212768554687
52	1.7	2.5748740234375	1.209592483520508	0.6450993652343751	2.548599853515625	1.387890625	0.6336978149414062	2.529417236328125	1.530824645996094	0.6270618286132813	2.536595703125	1.74872998046875	0.654601318359375	2.510778076171875	1.710864379882812	0.6736049804687499	2.408415771484375	1.662039245605469	0.7634686279296875	2.42734814453125	1.383913116455078	0.7864603881835938	2.359901611328125	1.190887954711914	0.6710982666015625	2.406339599609375	1.110600357055664	0.6411392822265625	2.46316650390625	1.018918619155884	0.6592433471679687	2.412592529296875	1.079246002197266	0.6259953002929688	2.5613779296875	1.714335083007812	0.628133056640625	2.65212060546875	1.694508117675781	0.5327779541015625	2.72892236328125	1.420913665771484	0.5109332275390625	2.688071533203125	1.204527740478516	0.4213301391601563	2.67582958984375	1.100404373168945	0.4166174621582031
53	1.733333	2.5748740234375	1.209592483520508	0.6450993652343751	2.548599853515625	1.387890625	0.6336978149414062	2.529417236328125	1.530824645996094	0.6270618286132813	2.536595703125	1.74872998046875	0.654601318359375	2.510778076171875	1.710864379882812	0.6736049804687499	2.408415771484375	1.662039245605469	0.7634686279296875	2.42734814453125	1.383913116455078	0.7864603881835938	2.359901611328125	1.190887954711914	0.6710982666015625	2.406339599609375	1.110600357055664	0.6411392822265625	2.46316650390625	1.018918619155884	0.6592433471679687	2.412592529296875	1.079246002197266	0.6259953002929688	2.5613779296875	1.714335083007812	0.628133056640625	2.65212060546875	1.694508117675781	0.5327779541015625	2.72892236328125	1.420913665771484	0.5109332275390625	2.688071533203125	1.204527740478516	0.4213301391601563	2.67582958984375	1.100404373168945	0.4166174621582031
54	1.766667	2.574937255859375	1.209373947143555	0.6452489013671875	2.548644775390625	1.387597137451172	0.63389794921875	2.529497802734375	1.530480712890625	0.627368408203125	2.5368310546875	1.748278381347656	0.6549954833984375	2.511109375	1.710419982910156	0.6740899047851563	2.4095078125	1.661544738769531	0.7646907958984375	2.429501953125	1.383668334960938	0.7883890991210938	2.362374267578125	1.189569534301758	0.6748540039062501	2.409119384765625	1.109123573303223	0.6459465942382813	2.46622705078125	1.017749809265137	0.66444775390625	2.41248828125	1.07680655670166	0.6319684448242188	2.5614736328125	1.713910705566406	0.6284003295898437	2.65128076171875	1.69406396484375	0.53224365234375	2.726352294921875	1.420264312744141	0.5085654907226562	2.682679443359375	1.204932525634766	0.4180189514160156	2.66832177734375	1.101192848205566	0.4119690246582031
55	1.800000000000001	2.57581298828125	1.208528411865234	0.6449649658203125	2.5495361328125	1.386148498535156	0.6340145874023437	2.5303935546875	1.528541625976563	0.627745361328125	2.537974853515625	1.745645629882812	0.6547445068359375	2.51222998046875	1.70800732421875	0.6737993774414063	2.40956396484375	1.660606628417969	0.7631806640625	2.429748291015625	1.38399267578125	0.7899315185546875	2.363290283203125	1.190748733520508	0.676214599609375	2.41024609375	1.109404457092285	0.6516143798828125	2.46463916015625	1.015348776817322	0.6596979370117187	2.407732421875	1.080588104248047	0.6306517944335938	2.562549072265625	1.711289916992187	0.6283950805664062	2.652920166015625	1.69294921875	0.5331058349609376	2.724736572265625	1.419529327392578	0.506881591796875	2.682507080078125	1.205268707275391	0.4152632446289062	2.6688115234375	1.101742660522461	0.4103979797363281
56	1.833333000000001	2.575853515625	1.208384201049805	0.644853271484375	2.54952734375	1.386061798095703	0.6339191284179687	2.530375732421875	1.528506896972656	0.6277020874023438	2.5382822265625	1.745675659179688	0.654708740234375	2.512528564453125	1.708053466796875	0.6738282470703125	2.4100341796875	1.660882202148438	0.7636082763671875	2.4293203125	1.384146179199219	0.7907738647460938	2.361978515625	1.190773239135742	0.6776289062500001	2.408183837890625	1.108819023132324	0.6535021362304687	2.461772705078125	1.014327779769898	0.662355224609375	2.402028076171875	1.077690734863281	0.6363988037109375	2.56276171875	1.711280700683594	0.62828955078125	2.65273388671875	1.692749267578125	0.532595703125	2.72357666015625	1.419016906738281	0.5059102783203125	2.67993701171875	1.205018783569336	0.4141247253417969	2.665269775390625	1.101606689453125	0.4088954772949219
57	1.866667000000001	2.582074951171875	1.20782243347168	0.6423171997070313	2.5536826171875	1.385009613037109	0.6323104248046875	2.534234619140625	1.52730859375	0.6281361694335937	2.53957373046875	1.744645141601562	0.6520406494140625	2.514949951171875	1.706954956054688	0.6723212890625	2.413804443359375	1.660181579589844	0.7635402221679688	2.428529296875	1.383369079589844	0.7891888427734375	2.363159912109375	1.186492065429688	0.6816704711914062	2.404428955078125	1.102710197448731	0.655448974609375	2.455087158203125	1.007066607475281	0.6670805053710938	2.395531982421875	1.070300971984863	0.6420017700195313	2.56381689453125	1.710304748535156	0.6254495849609375	2.653112548828125	1.691898132324219	0.5293275756835938	2.72768310546875	1.419527526855469	0.5026162414550781	2.677655517578125	1.206031997680664	0.4137245788574219	2.662679931640625	1.102707450866699	0.4106973876953125
58	1.9	2.582086181640625	1.207811874389648	0.6422903442382812	2.553725830078125	1.385045288085938	0.6322973022460937	2.534318115234375	1.527382751464844	0.6281517333984376	2.539677978515625	1.744758605957031	0.6521364135742187	2.515052490234375	1.707054382324219	0.672415283203125	2.414013427734375	1.660243591308594	0.7637830200195312	2.428797607421875	1.383377227783203	0.7894845581054688	2.36335302734375	1.186371322631836	0.6821358032226562	2.4041669921875	1.102310348510742	0.656015869140625	2.454479248046875	1.006479650497436	0.6678330078125	2.395080078125	1.069980453491211	0.64251806640625	2.5639169921875	1.710418640136719	0.6255204467773438	2.6532978515625	1.692116516113281	0.5294170532226562	2.728292236328125	1.419814422607422	0.5025286560058594	2.67854052734375	1.206287399291992	0.4134186401367188	2.661809326171875	1.103226043701172	0.40986376953125
59	1.933333	2.582087890625	1.2078115234375	0.6422891845703125	2.5537275390625	1.38504541015625	0.6322950439453126	2.534319580078125	1.527383178710938	0.6281481323242187	2.53968017578125	1.74476025390625	0.6521282348632812	2.51505517578125	1.707056457519531	0.6724080810546875	2.414017333984375	1.660247924804688	0.7637792358398438	2.428803955078125	1.383381683349609	0.7894900512695312	2.363359619140625	1.186369506835937	0.6821510009765624	2.404177490234375	1.102307899475098	0.6560380859375	2.454493896484375	1.006480880260467	0.6678695678710938	2.395100341796875	1.069979103088379	0.6425360717773437	2.5639189453125	1.710419494628906	0.6255126953125	2.6532978515625	1.692114318847656	0.529407470703125	2.728286865234375	1.419809509277344	0.5025223999023437	2.6785283203125	1.206281661987305	0.4134164428710937	2.6617763671875	1.103223419189453	0.4098590087890625
60	1.966667	2.582087890625	1.2078115234375	0.6422891845703125	2.5537275390625	1.38504541015625	0.6322950439453126	2.534319580078125	1.527383178710938	0.6281481323242187	2.53968017578125	1.74476025390625	0.6521282348632812	2.51505517578125	1.707056457519531	0.6724080810546875	2.414017333984375	1.660247924804688	0.7637792358398438	2.428803955078125	1.383381683349609	0.7894900512695312	2.363359619140625	1.186369506835937	0.6821510009765624	2.404177490234375	1.102307899475098	0.6560380859375	2.454493896484375	1.006480880260467	0.6678695678710938	2.395100341796875	1.069979103088379	0.6425360717773437	2.5639189453125	1.710419494628906	0.6255126953125	2.6532978515625	1.692114318847656	0.529407470703125	2.728286865234375	1.419809509277344	0.5025223999023437	2.6785283203125	1.206281661987305	0.4134164428710937	2.6617763671875	1.103223419189453	0.4098590087890625
61	2	2.582087890625	1.207811431884766	0.6422891845703125	2.5537275390625	1.385045288085938	0.6322950439453126	2.5343193359375	1.527383056640625	0.6281479492187499	2.5396796875	1.744760131835938	0.6521273803710937	2.5150546875	1.707056335449219	0.672407470703125	2.414017333984375	1.660247924804688	0.7637791748046875	2.428804931640625	1.383381866455078	0.7894912719726562	2.363361083984375	1.186368789672852	0.68215380859375	2.40417919921875	1.102307052612305	0.6560416870117187	2.45449609375	1.006480552196503	0.6678751220703125	2.3951015625	1.069977935791016	0.6425404052734375	2.563918701171875	1.710419311523438	0.6255119628906251	2.653296875	1.69211376953125	0.5294063110351562	2.728285400390625	1.419808715820313	0.5025217590332032	2.678525146484375	1.206280868530273	0.4134166564941406	2.661771728515625	1.103222877502442	0.4098596496582032
62	2.033333000000001	2.582087890625	1.207811431884766	0.6422891845703125	2.5537275390625	1.385045288085938	0.6322950439453126	2.5343193359375	1.527383056640625	0.6281479492187499	2.5396796875	1.744760131835938	0.6521273803710937	2.5150546875	1.707056335449219	0.672407470703125	2.414017333984375	1.660247924804688	0.7637791748046875	2.428804931640625	1.383381866455078	0.7894912719726562	2.363361083984375	1.186368789672852	0.68215380859375	2.40417919921875	1.102307052612305	0.6560416870117187	2.45449609375	1.006480552196503	0.6678751220703125	2.3951015625	1.069977935791016	0.6425404052734375	2.563918701171875	1.710419311523438	0.6255119628906251	2.653296875	1.69211376953125	0.5294063110351562	2.728285400390625	1.419808715820313	0.5025217590332032	2.678525146484375	1.206280868530273	0.4134166564941406	2.661771728515625	1.103222877502442	0.4098596496582032
63	2.066667000000001	2.582087890625	1.207811431884766	0.6422891845703125	2.5537275390625	1.385045288085938	0.6322950439453126	2.5343193359375	1.527383056640625	0.6281479492187499	2.5396796875	1.744760131835938	0.6521273803710937	2.5150546875	1.707056335449219	0.672407470703125	2.414017333984375	1.660247924804688	0.7637791748046875	2.428804931640625	1.383381866455078	0.7894912719726562	2.363361083984375	1.186368789672852	0.68215380859375	2.40417919921875	1.102307052612305	0.6560416870117187	2.45449609375	1.006480552196503	0.6678751220703125	2.3951015625	1.069977935791016	0.6425404052734375	2.563918701171875	1.710419311523438	0.6255119628906251	2.653296875	1.69211376953125	0.5294063110351562	2.728285400390625	1.419808715820313	0.5025217590332032	2.678525146484375	1.206280868530273	0.4134166564941406	2.661771728515625	1.103222877502442	0.4098596496582032
64	2.100000000000001	2.582087890625	1.207811431884766	0.6422891845703125	2.5537275390625	1.385045288085938	0.6322950439453126	2.5343193359375	1.527383056640625	0.6281479492187499	2.5396796875	1.744760131835938	0.6521273803710937	2.5150546875	1.707056335449219	0.672407470703125	2.414017333984375	1.660247924804688	0.7637791748046875	2.428804931640625	1.383381866455078	0.7894912719726562	2.363361083984375	1.186368789672852	0.68215380859375	2.40417919921875	1.102307052612305	0.6560416870117187	2.45449609375	1.006480552196503	0.6678751220703125	2.3951015625	1.069977935791016	0.6425404052734375	2.563918701171875	1.710419311523438	0.6255119628906251	2.653296875	1.69211376953125	0.5294063110351562	2.728285400390625	1.419808715820313	0.5025217590332032	2.678525146484375	1.206280868530273	0.4134166564941406	2.661771728515625	1.103222877502442	0.4098596496582032
65	2.133333	2.582087890625	1.207811431884766	0.6422891845703125	2.5537275390625	1.385045288085938	0.6322950439453126	2.5343193359375	1.527383056640625	0.6281479492187499	2.5396796875	1.744760131835938	0.6521273803710937	2.5150546875	1.707056335449219	0.672407470703125	2.414017333984375	1.660247924804688	0.7637791748046875	2.428804931640625	1.383381866455078	0.7894912719726562	2.363361083984375	1.186368789672852	0.68215380859375	2.40417919921875	1.102307052612305	0.6560416870117187	2.45449609375	1.006480552196503	0.6678751220703125	2.3951015625	1.069977935791016	0.6425404052734375	2.563918701171875	1.710419311523438	0.6255119628906251	2.653296875	1.69211376953125	0.5294063110351562	2.728285400390625	1.419808715820313	0.5025217590332032	2.678525146484375	1.206280868530273	0.4134166564941406	2.661771728515625	1.103222877502442	0.4098596496582032
66	2.166667	2.58203564453125	1.20774006652832	0.642159912109375	2.553604248046875	1.384958679199219	0.632054931640625	2.533852294921875	1.527237915039062	0.6274794921875	2.538711181640625	1.744775268554688	0.6500992431640625	2.514232177734375	1.707134521484375	0.6706729125976563	2.41376513671875	1.660741943359375	0.7628845825195313	2.42966162109375	1.384206359863281	0.7913792114257813	2.36485107421875	1.185458984375	0.6868858642578125	2.405643310546875	1.100881134033203	0.6624492797851562	2.456212646484375	1.005571335792542	0.6770656127929687	2.39490185546875	1.067673164367676	0.6512519531249999	2.5629736328125	1.710331909179688	0.623637451171875	2.65185595703125	1.691399169921875	0.5271915283203125	2.7262138671875	1.418753173828125	0.5020283508300781	2.675290283203125	1.20480924987793	0.4145860595703125	2.65664111328125	1.102055152893066	0.4116947937011719
67	2.2	2.58611865234375	1.207581344604492	0.6439866943359375	2.554299560546875	1.384573394775391	0.6296597290039062	2.532275634765625	1.526894165039062	0.6219592895507813	2.536789794921875	1.745441467285156	0.642224365234375	2.513055908203125	1.707777954101563	0.6640099487304687	2.417615478515625	1.660492309570313	0.761733154296875	2.432252685546875	1.382948181152344	0.790652587890625	2.362399658203125	1.181473388671875	0.6930206298828125	2.3887998046875	1.088459030151367	0.6815287475585937	2.431205322265625	0.9897710237503051	0.7015441284179688	2.397281005859375	1.057878047943115	0.6585568237304688	2.5604755859375	1.710709594726562	0.6152925415039062	2.651697998046875	1.692579711914063	0.5202481689453125	2.7269169921875	1.418641571044922	0.5011778564453125	2.67874658203125	1.20124382019043	0.4185780944824219	2.6613193359375	1.098104179382324	0.4115250244140625
68	2.233333	2.584395751953125	1.206701766967774	0.6430726928710937	2.553250244140625	1.383645599365234	0.6294151611328125	2.531364501953125	1.525817504882812	0.6218181762695313	2.5352744140625	1.744274169921875	0.6402448120117188	2.51168115234375	1.706772277832031	0.6623243408203126	2.415397705078125	1.660604187011719	0.7594966430664063	2.4309287109375	1.383504241943359	0.78895849609375	2.36297802734375	1.181547164916992	0.6916581420898438	2.390012451171875	1.090916481018066	0.6690055541992187	2.43247900390625	0.9946962819099426	0.6981213989257813	2.3875400390625	1.062975070953369	0.6462822265625	2.5590185546875	1.709427673339844	0.6136253662109376	2.649231689453125	1.691258666992188	0.5178511962890625	2.72496533203125	1.417961975097656	0.4968244934082031	2.678572998046875	1.199326126098633	0.4173549194335938	2.65562451171875	1.09720743560791	0.4141991882324219
69	2.266667	2.58441357421875	1.206705917358398	0.643067138671875	2.55326904296875	1.383648712158203	0.6294071044921875	2.531381103515625	1.525819152832031	0.6218049926757813	2.535274658203125	1.744275756835937	0.6402222900390625	2.511681640625	1.7067734375	0.6623009033203126	2.41539794921875	1.6605947265625	0.7594666748046875	2.431004150390625	1.383501739501953	0.7889402465820312	2.36312060546875	1.181514526367188	0.6916587524414063	2.390251220703125	1.090917572021484	0.6689884033203125	2.432816162109375	0.9947308378219605	0.6980682983398437	2.387877685546875	1.062999912261963	0.6462048950195313	2.55902392578125	1.709429809570313	0.613607177734375	2.649254150390625	1.691268005371094	0.5178488159179687	2.7250361328125	1.41798486328125	0.4968414001464844	2.678701171875	1.199336685180664	0.4173761291503906	2.6557841796875	1.097211883544922	0.4142100219726563
70	2.300000000000001	2.58441357421875	1.206705917358398	0.643067138671875	2.55326904296875	1.383648712158203	0.6294071044921875	2.531381103515625	1.525819152832031	0.6218049926757813	2.535274658203125	1.744275756835937	0.6402222900390625	2.511681640625	1.7067734375	0.6623009033203126	2.41539794921875	1.6605947265625	0.7594666748046875	2.431004150390625	1.383501739501953	0.7889402465820312	2.36312060546875	1.181514526367188	0.6916587524414063	2.390251220703125	1.090917572021484	0.6689884033203125	2.432816162109375	0.9947308378219605	0.6980682983398437	2.387877685546875	1.062999912261963	0.6462048950195313	2.55902392578125	1.709429809570313	0.613607177734375	2.649254150390625	1.691268005371094	0.5178488159179687	2.7250361328125	1.41798486328125	0.4968414001464844	2.678701171875	1.199336685180664	0.4173761291503906	2.6557841796875	1.097211883544922	0.4142100219726563
71	2.333333000000001	2.5839697265625	1.205721557617188	0.6374140625	2.552985595703125	1.382225860595703	0.6225660400390625	2.532442138671875	1.5243212890625	0.6153275756835938	2.535656005859375	1.742292846679688	0.634343505859375	2.51231298828125	1.704721618652344	0.6563466186523438	2.41702783203125	1.661759399414062	0.755518310546875	2.432134521484375	1.385384826660156	0.7866171875	2.36254638671875	1.180969619750976	0.697056884765625	2.37453662109375	1.086723625183105	0.6772186279296875	2.424325439453125	0.9972406401634216	0.71430078125	2.363832275390625	1.057809211730957	0.6580552368164062	2.559382568359375	1.707676635742188	0.6075975952148438	2.65043310546875	1.692403198242188	0.5124854736328125	2.726081787109375	1.419559173583984	0.4931249084472656	2.6838974609375	1.20087109375	0.4128909301757813	2.660803466796875	1.098955703735351	0.4134881896972656
72	2.366667000000001	2.583867431640625	1.205526672363281	0.6373670654296875	2.552951416015625	1.381918487548828	0.6225792236328125	2.5324716796875	1.523923278808594	0.6153990478515625	2.535655029296875	1.741722717285156	0.6346118774414062	2.512323974609375	1.704154724121094	0.6565546875	2.416961669921875	1.661009765625	0.7554248046875	2.43237548828125	1.384766510009766	0.7857677001953125	2.36309716796875	1.180731948852539	0.6955327758789063	2.3764990234375	1.08696272277832	0.6746990356445313	2.427396728515625	0.9974524526596069	0.7099381713867188	2.36640966796875	1.057913318634033	0.6555881958007812	2.55937841796875	1.707158935546875	0.6078604125976562	2.65025146484375	1.69189453125	0.512707763671875	2.725697509765625	1.419222259521484	0.4930785827636719	2.683374267578125	1.200751770019531	0.4128185424804687	2.66031396484375	1.098904434204102	0.4134041442871094
73	2.4	2.583866455078125	1.205526336669922	0.6373650512695312	2.5529501953125	1.381917907714844	0.6225773315429688	2.53247021484375	1.523922424316406	0.6153970947265625	2.535651123046875	1.741721374511719	0.634612060546875	2.512320068359375	1.704153076171875	0.6565540161132812	2.41695458984375	1.661004821777344	0.7554190063476562	2.43236865234375	1.384760528564453	0.7857489624023437	2.363091552734375	1.180733123779297	0.6954978637695313	2.37649755859375	1.086969360351562	0.6746429443359375	2.427397705078125	0.9974476768970489	0.7098490600585937	2.366412353515625	1.057925090789795	0.6555192260742188	2.559375244140625	1.707158203125	0.6078607788085938	2.65025048828125	1.691896362304687	0.5127099609375	2.725703857421875	1.419226776123047	0.4930784301757812	2.6833916015625	1.200755096435547	0.4128167724609375	2.660344482421875	1.098904884338379	0.4134024353027344
74	2.433333	2.583866455078125	1.205526336669922	0.6373650512695312	2.5529501953125	1.381917907714844	0.6225773315429688	2.53247021484375	1.523922424316406	0.6153970947265625	2.535651123046875	1.741721374511719	0.634612060546875	2.512320068359375	1.704153076171875	0.6565540161132812	2.41695458984375	1.661004821777344	0.7554190063476562	2.43236865234375	1.384760528564453	0.7857489624023437	2.363091552734375	1.180733123779297	0.6954978637695313	2.37649755859375	1.086969360351562	0.6746429443359375	2.427397705078125	0.9974476768970489	0.7098490600585937	2.366412353515625	1.057925090789795	0.6555192260742188	2.559375244140625	1.707158203125	0.6078607788085938	2.65025048828125	1.691896362304687	0.5127099609375	2.725703857421875	1.419226776123047	0.4930784301757812	2.6833916015625	1.200755096435547	0.4128167724609375	2.660344482421875	1.098904884338379	0.4134024353027344
75	2.466667	2.583866455078125	1.205526336669922	0.6373650512695312	2.5529501953125	1.381917907714844	0.6225773315429688	2.53247021484375	1.523922424316406	0.6153970947265625	2.535651123046875	1.741721374511719	0.634612060546875	2.512320068359375	1.704153076171875	0.6565540161132812	2.41695458984375	1.661004821777344	0.7554190063476562	2.43236865234375	1.384760528564453	0.7857489624023437	2.363091552734375	1.180733123779297	0.6954978637695313	2.37649755859375	1.086969360351562	0.6746429443359375	2.427397705078125	0.9974476768970489	0.7098490600585937	2.366412353515625	1.057925090789795	0.6555192260742188	2.559375244140625	1.707158203125	0.6078607788085938	2.65025048828125	1.691896362304687	0.5127099609375	2.725703857421875	1.419226776123047	0.4930784301757812	2.6833916015625	1.200755096435547	0.4128167724609375	2.660344482421875	1.098904884338379	0.4134024353027344
76	2.5	2.58231591796875	1.207292861938477	0.6295382080078125	2.551287109375	1.384255401611328	0.6153522338867188	2.531549072265625	1.526849426269531	0.6093607788085937	2.538148681640625	1.744908813476562	0.6318461303710937	2.51439892578125	1.707250366210938	0.6535116577148438	2.4187060546875	1.66254931640625	0.751990966796875	2.427912353515625	1.385040405273438	0.7808265991210938	2.356255126953125	1.180181915283203	0.6925464477539063	2.37472119140625	1.091042625427246	0.6582651977539062	2.429096923828125	1.000299356877804	0.685164306640625	2.38041845703125	1.058406719207764	0.6417745971679687	2.561177490234375	1.710304870605469	0.6042786865234375	2.65047021484375	1.69261376953125	0.5075177612304688	2.7269794921875	1.419469909667969	0.4864778137207031	2.67281787109375	1.204599380493164	0.4016786193847656	2.661768310546875	1.100451965332031	0.4025734558105469
77	2.533333000000001	2.582137939453125	1.206907424926758	0.6293150634765625	2.55114013671875	1.383700408935547	0.6151380004882813	2.5314287109375	1.526159118652344	0.6091542358398437	2.53809423828125	1.744004211425781	0.6316500244140625	2.514411376953125	1.706379455566406	0.6533394775390625	2.419022705078125	1.661669494628906	0.7519071655273437	2.428533935546875	1.384420013427734	0.7805523071289062	2.356930908203125	1.17972802734375	0.6924373168945313	2.376571044921875	1.091344749450684	0.6571303100585938	2.432241455078125	1.000962682068348	0.682104248046875	2.385761962890625	1.058321075439453	0.6411895751953125	2.561036376953125	1.709436889648438	0.6040504760742188	2.64974267578125	1.69165869140625	0.5069412536621094	2.72504736328125	1.418524383544922	0.4851258239746093	2.66938134765625	1.204347045898438	0.4001825561523438	2.655927978515625	1.100580360412598	0.3999389038085938
78	2.566667000000001	2.58213818359375	1.206906799316406	0.6293114013671876	2.55114111328125	1.383699829101563	0.6151343994140624	2.531429931640625	1.526158569335938	0.6091505737304688	2.53809521484375	1.744003479003906	0.6316470947265626	2.514412841796875	1.706378723144531	0.6533366088867187	2.419025390625	1.661666198730469	0.751904296875	2.42854638671875	1.384416564941406	0.7805433959960938	2.35694873046875	1.179724487304687	0.6924248046875	2.376602783203125	1.091350151062012	0.6571033325195312	2.43228564453125	1.000968053936958	0.6820498046875	2.385833740234375	1.058329029083252	0.6411555175781249	2.56103759765625	1.709436340332031	0.6040472412109374	2.649741455078125	1.691658996582031	0.5069357299804688	2.725042724609375	1.418524597167969	0.4851114501953125	2.66937060546875	1.204350738525391	0.4001637878417968	2.655912841796875	1.10058464050293	0.399911865234375
79	2.600000000000001	2.58213818359375	1.206906799316406	0.6293114013671876	2.55114111328125	1.383699829101563	0.6151343994140624	2.531429931640625	1.526158569335938	0.6091505737304688	2.53809521484375	1.744003479003906	0.6316470947265626	2.514412841796875	1.706378723144531	0.6533366088867187	2.419025390625	1.661666198730469	0.751904296875	2.42854638671875	1.384416564941406	0.7805433959960938	2.35694873046875	1.179724487304687	0.6924248046875	2.376602783203125	1.091350151062012	0.6571033325195312	2.43228564453125	1.000968053936958	0.6820498046875	2.385833740234375	1.058329029083252	0.6411555175781249	2.56103759765625	1.709436340332031	0.6040472412109374	2.649741455078125	1.691658996582031	0.5069357299804688	2.725042724609375	1.418524597167969	0.4851114501953125	2.66937060546875	1.204350738525391	0.4001637878417968	2.655912841796875	1.10058464050293	0.399911865234375
80	2.633333	2.58210595703125	1.20692561340332	0.6292377319335938	2.551119384765625	1.383731231689453	0.6150459594726563	2.531408203125	1.526198486328125	0.6090414428710937	2.538092529296875	1.744060729980469	0.6315028076171875	2.514402587890625	1.706439575195313	0.6531974487304687	2.41897802734375	1.661742919921875	0.7517501220703126	2.42845166015625	1.384471649169922	0.7803711547851563	2.356814208984375	1.179806121826172	0.6921827392578125	2.3764755859375	1.091480751037598	0.6567258911132813	2.432161865234375	1.001023597955704	0.6814220581054687	2.38580078125	1.058506481170654	0.6406614990234375	2.5610361328125	1.709484436035156	0.6039097290039063	2.6497177734375	1.691682250976563	0.5067707214355469	2.724919677734375	1.418506622314453	0.4848803100585938	2.669095458984375	1.204371459960937	0.39989208984375	2.655519775390625	1.100614120483398	0.3995569763183594
81	2.666667	2.582105224609375	1.206925750732422	0.6292362670898437	2.551118896484375	1.383731506347656	0.6150442504882813	2.53140771484375	1.526198852539062	0.609039306640625	2.53809228515625	1.744061340332031	0.631499755859375	2.514402099609375	1.706440307617187	0.653194580078125	2.4189775390625	1.661744079589844	0.7517474365234375	2.428451171875	1.384472534179688	0.7803688354492188	2.356813232421875	1.179806945800781	0.692180419921875	2.37647509765625	1.091482154846191	0.6567219848632813	2.43216162109375	1.001024030208588	0.6814146728515625	2.38580224609375	1.058508411407471	0.6406563110351563	2.561035888671875	1.70948486328125	0.6039068603515625	2.649716796875	1.691682373046875	0.50676708984375	2.72491748046875	1.418506256103516	0.484875	2.66909033203125	1.204371917724609	0.3998860778808594	2.655512451171875	1.100614761352539	0.3995492858886719
82	2.7	2.582105224609375	1.206925750732422	0.6292362670898437	2.551118896484375	1.383731506347656	0.6150442504882813	2.53140771484375	1.526198852539062	0.609039306640625	2.53809228515625	1.744061340332031	0.631499755859375	2.514402099609375	1.706440307617187	0.653194580078125	2.4189775390625	1.661744079589844	0.7517474365234375	2.428451171875	1.384472534179688	0.7803688354492188	2.356813232421875	1.179806945800781	0.692180419921875	2.37647509765625	1.091482154846191	0.6567219848632813	2.43216162109375	1.001024030208588	0.6814146728515625	2.38580224609375	1.058508411407471	0.6406563110351563	2.561035888671875	1.70948486328125	0.6039068603515625	2.649716796875	1.691682373046875	0.50676708984375	2.72491748046875	1.418506256103516	0.484875	2.66909033203125	1.204371917724609	0.3998860778808594	2.655512451171875	1.100614761352539	0.3995492858886719
83	2.733333	2.57732666015625	1.205877624511719	0.61758740234375	2.547020263671875	1.382388153076172	0.6032547607421875	2.53006103515625	1.52495166015625	0.5989169921875001	2.53925439453125	1.742569519042969	0.6179142456054687	2.51582275390625	1.705577026367187	0.6406964111328125	2.423182373046875	1.661858520507812	0.741847900390625	2.42905712890625	1.385508758544922	0.7741600341796875	2.356572509765625	1.178885650634766	0.6928575439453125	2.3744326171875	1.093331329345703	0.6508425903320313	2.431729248046875	1.001815602183342	0.6643792114257813	2.40324658203125	1.060799457550049	0.6344324951171875	2.561142333984375	1.707454345703125	0.5903413696289063	2.64901513671875	1.689568603515625	0.492880126953125	2.726069091796875	1.418042785644531	0.46563427734375	2.660956298828125	1.207088165283203	0.3807479858398438	2.65652099609375	1.103620170593262	0.3940430297851563
84	2.766667	2.577326171875	1.205876876831055	0.6175848388671875	2.54702001953125	1.382387390136719	0.603251953125	2.530060791015625	1.524950927734375	0.598913818359375	2.5392548828125	1.742568786621094	0.6179111328125	2.515822998046875	1.705576293945313	0.6406932983398438	2.423180908203125	1.661857604980469	0.7418429565429687	2.429051513671875	1.385507110595703	0.774149658203125	2.356563232421875	1.178888137817383	0.6928395385742188	2.374421875	1.093336570739746	0.650818359375	2.43171630859375	1.00181782245636	0.6643443603515625	2.403237060546875	1.060806758880615	0.6344035034179687	2.561142822265625	1.707453552246094	0.59033837890625	2.649014892578125	1.689567626953125	0.4928765563964844	2.726064208984375	1.418040985107422	0.465625732421875	2.660943359375	1.207090560913086	0.3807352905273437	2.656498291015625	1.103621452331543	0.3940185546875
85	2.800000000000001	2.579573486328125	1.206698455810547	0.6076969604492187	2.550764404296875	1.383270538330078	0.59317529296875	2.534694580078125	1.525784118652344	0.5883552856445312	2.5428701171875	1.743230712890625	0.6073899536132813	2.5193662109375	1.706189025878906	0.6299151000976563	2.425653076171875	1.662692260742187	0.7299730834960938	2.43145703125	1.387815795898438	0.7713239135742187	2.34995361328125	1.18798567199707	0.6825616455078125	2.376763916015625	1.101655464172363	0.6477157592773437	2.434028564453125	1.009685531616211	0.6567196044921875	2.400446044921875	1.07407706451416	0.6246839599609375	2.565150146484375	1.708227233886719	0.5800755615234375	2.652075439453125	1.690179016113281	0.4819676208496094	2.726200439453125	1.417457244873047	0.4624343566894532	2.664461181640625	1.205228149414062	0.3788398132324219	2.651205322265625	1.101812103271484	0.3821189880371094
86	2.833333000000001	2.583552978515625	1.205074752807617	0.6012037963867187	2.553787841796875	1.38047314453125	0.5863049926757813	2.537391357421875	1.522181518554687	0.581794189453125	2.54582763671875	1.738573547363281	0.5992028198242187	2.521894775390625	1.701978149414062	0.6214238891601562	2.4242099609375	1.666898803710938	0.7198655395507813	2.430486328125	1.393855041503906	0.76320361328125	2.356562255859375	1.188226547241211	0.68496728515625	2.377375244140625	1.104319107055664	0.6424058227539062	2.4269677734375	1.009253613471985	0.6563697509765625	2.4084853515625	1.074363540649414	0.6245800170898438	2.56841259765625	1.703480590820313	0.5727521362304687	2.65874169921875	1.685142272949219	0.4788200378417969	2.7343701171875	1.414462097167969	0.4587238159179687	2.665101806640625	1.207294494628906	0.3719786376953125	2.651794677734375	1.104447998046875	0.3751414794921875
87	2.866667000000001	2.5869541015625	1.206558059692383	0.5930800170898437	2.55844873046875	1.383435180664063	0.5803065185546875	2.54357666015625	1.526239013671875	0.5781249389648437	2.552086669921875	1.744096130371094	0.5936566772460937	2.52827685546875	1.7074580078125	0.6165882568359375	2.4297587890625	1.67133837890625	0.7150907592773438	2.43428173828125	1.398289367675781	0.7682590942382812	2.353932861328125	1.193304840087891	0.6904699096679687	2.38004833984375	1.110599540710449	0.647155029296875	2.42492578125	1.011564247131348	0.6506882934570313	2.38872412109375	1.08645964050293	0.6199913940429688	2.57454931640625	1.708575073242188	0.56711083984375	2.663393798828125	1.688305053710938	0.4710594482421875	2.73500146484375	1.414531951904297	0.4543216552734375	2.66597998046875	1.204014343261719	0.3716578674316406	2.651340576171875	1.100710342407227	0.3747804260253906
88	2.9	2.587920166015625	1.205962875366211	0.5894454345703125	2.55880859375	1.382294586181641	0.5757269897460937	2.54390966796875	1.524795776367188	0.5733782958984375	2.55341552734375	1.742015625	0.5908156127929688	2.529548828125	1.705354125976563	0.6134300537109375	2.432872314453125	1.668979309082031	0.713222412109375	2.436337890625	1.396256805419922	0.7651373291015625	2.353168701171875	1.19265495300293	0.68812646484375	2.37223193359375	1.107891830444336	0.6455646362304688	2.4130380859375	1.007695153236389	0.654579833984375	2.397571044921875	1.07967488861084	0.623059326171875	2.575606201171875	1.706708557128906	0.5639487915039062	2.66337060546875	1.688572265625	0.4668588562011719	2.735537841796875	1.415601776123047	0.449308837890625	2.665877197265625	1.205927841186524	0.3664281921386719	2.654148193359375	1.102694946289063	0.373935302734375
89	2.933333	2.593474609375	1.203050582885742	0.579814208984375	2.563518310546875	1.379932708740234	0.5668549194335938	2.547322998046875	1.522803466796875	0.5651426391601563	2.55215087890625	1.740875427246094	0.5833638305664063	2.528732666015625	1.703528137207031	0.6056973876953125	2.43487158203125	1.664066284179687	0.70770068359375	2.436150146484375	1.389598358154297	0.7555341186523438	2.3515185546875	1.182447006225586	0.6876666259765625	2.359958251953125	1.096869094848633	0.6426092529296875	2.41152734375	1.00633256149292	0.6744169311523438	2.406010498046875	1.065036247253418	0.6247216186523438	2.575431396484375	1.705997741699219	0.5565390625	2.666484619140625	1.687693298339844	0.4619135437011719	2.74224951171875	1.414545257568359	0.44652001953125	2.667201171875	1.207330535888672	0.3598995056152344	2.663575439453125	1.103521286010742	0.371609375
90	2.966667	2.59324267578125	1.201516998291016	0.5770407104492188	2.562215087890625	1.377712738037109	0.5607902221679687	2.5458671875	1.5203486328125	0.5571380004882812	2.55226318359375	1.737771911621094	0.5789810180664062	2.5287568359375	1.700255126953125	0.6007952270507813	2.43951123046875	1.659866943359375	0.70626513671875	2.434069091796875	1.385094055175781	0.749837158203125	2.347843017578125	1.177840637207031	0.6853814697265626	2.358383544921875	1.091646141052246	0.6422442016601563	2.412088623046875	1.002926349639893	0.6751513671875	2.41207861328125	1.060608386993408	0.6290984497070312	2.57511962890625	1.703242858886719	0.551465087890625	2.66636767578125	1.690838439941406	0.4563034362792969	2.7367080078125	1.416456237792969	0.443960693359375	2.669304931640625	1.206125335693359	0.3593980712890625	2.663644287109375	1.102646842956543	0.3720263671875
91	3	2.59730517578125	1.200699661254883	0.5730856323242187	2.566787353515625	1.377325012207031	0.558237548828125	2.54757421875	1.519684448242188	0.5519778442382812	2.5565107421875	1.736827087402344	0.577930908203125	2.5327392578125	1.699109802246094	0.5992385864257812	2.447597900390625	1.653766967773437	0.7063089599609375	2.432680908203125	1.378019836425781	0.74309228515625	2.340704833984375	1.17175764465332	0.6825177001953125	2.358322509765625	1.084378204345703	0.644070556640625	2.4114169921875	0.9959768877029419	0.6791787109375	2.40690869140625	1.054957397460937	0.631105224609375	2.57880419921875	1.70254638671875	0.5495494995117187	2.6690244140625	1.689524475097656	0.4532782287597656	2.7325595703125	1.413216003417969	0.4393721618652344	2.6692978515625	1.202604904174805	0.3515836791992187	2.66406982421875	1.103205848693848	0.3834848022460938
92	3.033333000000001	2.600305908203125	1.199050384521484	0.5680040283203125	2.572816162109375	1.376577667236328	0.5531170043945313	2.555580322265625	1.519502258300781	0.5465861206054687	2.56158349609375	1.737054565429688	0.5740440063476563	2.538049072265625	1.698822875976562	0.5949506225585938	2.4552255859375	1.648237365722656	0.701925048828125	2.431118408203125	1.372246429443359	0.7366754150390625	2.3325966796875	1.167175704956055	0.680485107421875	2.33165234375	1.070685501098633	0.6680474243164063	2.419025634765625	1.008318856239319	0.6879444580078125	2.403848388671875	1.043640644073486	0.6390068359375	2.5846025390625	1.703161254882812	0.5455809936523438	2.6720888671875	1.689875427246094	0.4464557800292969	2.731143798828125	1.411988403320313	0.4313302917480469	2.673745849609375	1.197574798583984	0.3473698425292969	2.644104736328125	1.100529159545898	0.3734020690917969
93	3.066667000000001	2.60446875	1.197819198608398	0.5616102294921875	2.57762939453125	1.376951843261719	0.548661865234375	2.55842578125	1.520645690917969	0.54095849609375	2.561706787109375	1.739742309570313	0.5696036987304688	2.538462158203125	1.700839965820312	0.5904700317382813	2.4561455078125	1.647311767578125	0.6978530883789062	2.428576416015625	1.369313873291016	0.7306613769531251	2.32712744140625	1.164128280639648	0.6728543090820313	2.322802001953125	1.066218551635742	0.6741644287109375	2.4166396484375	1.010502770423889	0.6878441162109376	2.403873291015625	1.039046676635742	0.6460018920898437	2.585347900390625	1.706019165039062	0.5408002319335937	2.677072265625	1.696653503417969	0.4437554016113281	2.73038671875	1.415393859863281	0.4299060668945313	2.673283447265625	1.201153335571289	0.3404920654296875	2.643018798828125	1.101376304626465	0.3567999572753906
94	3.100000000000001	2.60624658203125	1.195307723999024	0.55795458984375	2.581452880859375	1.376151733398437	0.5472109985351562	2.560932373046875	1.520576843261719	0.5377683715820313	2.564375244140625	1.74150146484375	0.5641053466796875	2.540379150390625	1.702654724121094	0.5850533447265625	2.4553251953125	1.648519775390625	0.6913634033203125	2.431246826171875	1.368441101074219	0.725927978515625	2.330176025390625	1.163822448730469	0.6594072875976562	2.316751708984375	1.066356437683105	0.6671773071289062	2.41141552734375	1.010581679344177	0.6810643310546876	2.39631298828125	1.030613594055176	0.6386104125976563	2.588689208984375	1.707130187988281	0.5360283813476563	2.681614013671875	1.691243896484375	0.4396935729980469	2.764468017578125	1.414814331054687	0.4375922546386719	2.663723876953125	1.221789093017578	0.3349243469238281	2.640102294921875	1.118735137939453	0.3456011047363281
95	3.133333	2.60170458984375	1.19318717956543	0.5519275512695313	2.57879345703125	1.373644897460937	0.5427075805664062	2.559156005859375	1.517638122558594	0.5335888061523437	2.563125244140625	1.737672668457031	0.5599996337890625	2.53876806640625	1.699065734863281	0.5805015869140625	2.451802001953125	1.647056518554687	0.6855337524414062	2.42903564453125	1.367936462402344	0.7197242431640625	2.334222900390625	1.160975357055664	0.6545502319335937	2.313588134765625	1.06552417755127	0.6658558959960937	2.40524560546875	1.004244752407074	0.6695154418945313	2.39437158203125	1.026431537628174	0.636664794921875	2.587597412109375	1.703349792480469	0.5323585205078125	2.677826171875	1.690201965332031	0.4338067626953125	2.770776611328125	1.418218597412109	0.4383590087890625	2.663072021484375	1.230765258789063	0.3346306762695312	2.632250244140625	1.129557403564453	0.3312635498046875
96	3.166667	2.59924560546875	1.197720886230469	0.5457750854492187	2.577519775390625	1.377433776855469	0.5352055664062501	2.559124267578125	1.52089013671875	0.5253822631835937	2.560104248046875	1.740154724121094	0.5501703491210937	2.5358046875	1.701600402832031	0.5702940673828125	2.446989013671875	1.650709899902344	0.6734089965820312	2.424996337890625	1.373968109130859	0.7160594482421875	2.335178955078125	1.164209854125977	0.656842529296875	2.312779052734375	1.069398208618164	0.6662099609375	2.403709716796875	1.007921110630035	0.6699218139648437	2.39114404296875	1.028709224700928	0.6362267456054688	2.58546533203125	1.706061279296875	0.5234705810546875	2.678875244140625	1.69345654296875	0.428695556640625	2.775677734375	1.424216857910156	0.4351189880371094	2.664212646484375	1.243598617553711	0.3258450317382813	2.6238564453125	1.146279937744141	0.3235289306640625
97	3.2	2.58990625	1.199097122192383	0.5422084350585937	2.5709873046875	1.377847351074219	0.5310048217773438	2.55410986328125	1.520381958007813	0.5196456298828125	2.55992822265625	1.737892700195312	0.54587646484375	2.534604248046875	1.700050537109375	0.5652391967773438	2.443920166015625	1.650182861328125	0.6658095703125	2.421521240234375	1.375308837890625	0.70779541015625	2.335262451171875	1.16508723449707	0.6513514404296875	2.304651123046875	1.073701713562012	0.664025634765625	2.391878173828125	1.008913546562195	0.65442529296875	2.38793115234375	1.031476936340332	0.6344769287109375	2.584677490234375	1.703623840332031	0.5194676513671875	2.679595947265625	1.690717224121094	0.4275519714355469	2.7629462890625	1.419001251220703	0.42358349609375	2.660145263671875	1.23713134765625	0.3114606018066406	2.6152705078125	1.14283171081543	0.3184126281738281
98	3.233333	2.580738525390625	1.198669937133789	0.5358911743164062	2.561802490234375	1.376755645751953	0.5266627807617188	2.54523046875	1.518838134765625	0.5171221923828125	2.551157470703125	1.735589416503906	0.5417518310546875	2.52530224609375	1.698148071289062	0.5606461791992188	2.432142578125	1.650037475585937	0.6588994140625	2.4096669921875	1.376134948730469	0.6992515869140625	2.3252724609375	1.167675140380859	0.6378201904296875	2.3041328125	1.076802787780762	0.6635821533203125	2.374567138671875	0.9968976602554321	0.6423490600585937	2.3822392578125	1.0388137550354	0.627262451171875	2.57635302734375	1.701179260253906	0.5163699951171875	2.6694482421875	1.683084533691406	0.4242829284667969	2.751587158203125	1.4122783203125	0.4197845153808594	2.64629833984375	1.233473663330078	0.3071805419921875	2.611062744140625	1.135467361450195	0.3109491271972656
99	3.266667	2.572321044921875	1.196902740478516	0.5304297485351562	2.55393701171875	1.374310089111328	0.5221338500976562	2.5365224609375	1.515568054199219	0.5112599792480469	2.544334716796875	1.731601013183594	0.5331641235351563	2.51864306640625	1.6947275390625	0.5528275756835938	2.4247392578125	1.647533813476562	0.6499015502929687	2.3983369140625	1.374925262451172	0.6883236083984375	2.31622607421875	1.165446029663086	0.6312451171875	2.296867919921875	1.076057418823242	0.6616141967773438	2.359932861328125	0.9957723469734192	0.6259520874023438	2.366245361328125	1.035847759246826	0.6136967773437501	2.5687626953125	1.696870910644531	0.5078879089355469	2.66078857421875	1.675649536132813	0.4162149353027344	2.749055419921875	1.408058929443359	0.4124021911621094	2.634762451171875	1.23497966003418	0.3017894897460938	2.5972236328125	1.138269104003906	0.3040180053710937
100	3.300000000000001	2.56056103515625	1.194619094848633	0.526021240234375	2.542660400390625	1.37231201171875	0.5174639892578125	2.52589306640625	1.513858764648437	0.5067357482910156	2.534920166015625	1.730121704101562	0.528885986328125	2.508734619140625	1.693359375	0.5482731323242187	2.41163330078125	1.644497741699219	0.64159521484375	2.383775634765625	1.371162872314453	0.6764170532226562	2.30960595703125	1.157033752441406	0.6246634521484375	2.286063720703125	1.067692810058594	0.6525385742187499	2.351260498046875	0.9891584444046021	0.6163616333007812	2.35482421875	1.025548368453979	0.5970115966796875	2.559423583984375	1.695194580078125	0.5038211364746094	2.65258349609375	1.674151306152344	0.4129948120117187	2.739481201171875	1.405685699462891	0.4107183227539062	2.61889501953125	1.239201873779297	0.2960467834472656	2.582059814453125	1.142069900512695	0.298378662109375
101	3.333333	2.54824365234375	1.1873203125	0.5212824096679688	2.528404296875	1.366253601074219	0.5140457153320312	2.51028125	1.508825012207031	0.5044087829589844	2.518517578125	1.7271748046875	0.522571044921875	2.492849365234375	1.690333129882812	0.5434083862304687	2.38847021484375	1.639556274414062	0.6292540283203125	2.3660126953125	1.364041809082031	0.6676578369140626	2.292771240234375	1.149455352783203	0.6088760375976563	2.2664423828125	1.060409149169922	0.6377677001953125	2.3431484375	0.9865952281951904	0.6137640991210938	2.333314453125	1.011176206588745	0.5900841674804688	2.54281591796875	1.691673583984375	0.4973578491210938	2.638146484375	1.669212829589844	0.4076506042480469	2.7383291015625	1.403168029785156	0.4008712463378906	2.599057373046875	1.242122863769531	0.2963118591308594	2.564494384765625	1.145147018432617	0.2772059631347656
102	3.366667	2.535450439453125	1.182783386230469	0.517588134765625	2.51506884765625	1.361382720947266	0.5102827453613281	2.495544921875	1.503391632080078	0.4985159301757813	2.50156298828125	1.721350830078125	0.5182351684570312	2.475689453125	1.684231628417969	0.5381293334960937	2.365504150390625	1.633773010253906	0.6161929931640625	2.3296884765625	1.360032318115235	0.654126220703125	2.255208740234375	1.14561637878418	0.5977148437499999	2.246490966796875	1.051908531188965	0.621628662109375	2.333279541015625	0.9866809768676758	0.6123460693359375	2.311355712890625	1.011119529724121	0.57674072265625	2.5267568359375	1.686256408691406	0.4934818725585938	2.6258681640625	1.666838684082031	0.4075330810546875	2.734511474609375	1.404657562255859	0.3986209106445313	2.590625732421875	1.245409759521484	0.298448974609375	2.556047119140625	1.148471893310547	0.2800455017089844
103	3.4	2.51977197265625	1.179806625366211	0.5138395385742187	2.49987255859375	1.358122039794922	0.5078233947753906	2.48051513671875	1.499878112792969	0.49648583984375	2.484986083984375	1.717455017089844	0.5156520385742187	2.458990478515625	1.680331604003906	0.5351134643554688	2.3458662109375	1.627720825195313	0.6067180786132812	2.29729150390625	1.355302612304687	0.6341695556640625	2.221396240234375	1.140637969970703	0.5828901977539063	2.20144482421875	1.046049312591553	0.5895069580078125	2.29468310546875	0.9902156782150269	0.5929261474609375	2.291589111328125	1.014678820610046	0.5658018798828125	2.510779052734375	1.682503173828125	0.4915359497070312	2.60933056640625	1.662906860351562	0.4054202270507812	2.728178955078125	1.405726043701172	0.4020547790527344	2.578422119140625	1.255252532958984	0.2981849975585937	2.544152099609375	1.157678268432617	0.2844169616699219
104	3.433333000000001	2.505897705078125	1.169192672729492	0.5100177001953125	2.48428955078125	1.347476013183594	0.5038008117675781	2.464083984375	1.489231536865234	0.4921954956054688	2.4656435546875	1.707228820800781	0.5093262939453125	2.43910498046875	1.670010314941406	0.5279762573242187	2.31992041015625	1.619613708496094	0.5911199951171875	2.261018310546875	1.349075775146484	0.6196350708007813	2.179204833984375	1.137275527954102	0.5646578369140625	2.168230712890625	1.042288280487061	0.5809021606445313	2.264951416015625	0.9930385499000549	0.5889493408203125	2.24753515625	1.007783189296722	0.555164306640625	2.492865966796875	1.672262023925781	0.486754150390625	2.596535888671875	1.652693237304688	0.4066564331054687	2.70763916015625	1.39193408203125	0.3970048217773438	2.55380615234375	1.246070892333984	0.2920048828125	2.50454443359375	1.15678840637207	0.26947509765625
105	3.466667000000001	2.485767578125	1.155548858642578	0.5098580017089843	2.463740234375	1.333425659179687	0.5065671081542968	2.441080810546875	1.474072509765625	0.4909474487304687	2.43995556640625	1.691672912597656	0.5064071350097656	2.41243310546875	1.654493041992187	0.5233145141601563	2.29152490234375	1.594412475585937	0.5723494873046875	2.21311181640625	1.328048431396484	0.5745044555664063	2.132268310546875	1.11676155090332	0.5184992065429688	2.131370849609375	1.02043004989624	0.5275194702148438	2.233482666015625	0.9867773990631103	0.5426611938476562	2.25083056640625	1.04537642288208	0.5223958740234375	2.468916748046875	1.656820129394531	0.4862096252441406	2.576003173828125	1.636575927734375	0.4114778747558594	2.68834765625	1.377343109130859	0.3964748229980469	2.541657470703125	1.228242279052734	0.28716259765625	2.47290625	1.152909423828125	0.2659075622558594
106	3.5	2.45267529296875	1.142983581542969	0.510584228515625	2.4385234375	1.321509674072266	0.5051266479492188	2.4233173828125	1.462959869384766	0.4884687805175781	2.4169013671875	1.680428894042969	0.5027881774902344	2.388190673828125	1.642861022949219	0.5164784545898438	2.26085107421875	1.581518310546875	0.5416259765625	2.177650634765625	1.316759094238281	0.5410143432617187	2.109920166015625	1.103419883728027	0.4765555114746094	2.121563232421875	1.007659710884094	0.4833593139648438	2.223073974609375	0.9773310146331787	0.506846435546875	2.23663671875	1.043703212738037	0.4824069519042969	2.448578857421875	1.646029052734375	0.4862971801757813	2.55910009765625	1.63080859375	0.4156097717285156	2.67466943359375	1.373396667480469	0.3970411682128906	2.5522431640625	1.216467468261719	0.2704577941894531	2.457452880859375	1.180366943359375	0.2469336853027344
107	3.533333000000001	2.419940185546875	1.142117294311523	0.5095576782226563	2.405071044921875	1.317208221435547	0.5054610900878906	2.3894814453125	1.455439361572266	0.485595703125	2.3841533203125	1.669078674316406	0.4946269836425781	2.35506494140625	1.63272119140625	0.5074322814941407	2.23104345703125	1.567442932128906	0.5213324584960938	2.131049560546875	1.314287750244141	0.5151578369140625	2.044714721679687	1.117585929870605	0.4372423095703125	2.09004150390625	1.039048366546631	0.4651279907226563	2.183618896484375	0.990228440284729	0.4790224304199219	2.164404296875	1.043994590759277	0.4443114929199219	2.415736328125	1.634772644042969	0.4807728271484375	2.52865869140625	1.612812744140625	0.421158447265625	2.630506591796875	1.357213348388672	0.3857804565429688	2.516406982421875	1.197359375	0.2634101257324219	2.423883056640625	1.162087890625	0.2383214263916016
108	3.566667000000001	2.4254560546875	1.136857421875	0.533032958984375	2.397884033203125	1.309519256591797	0.5251031494140626	2.373208740234375	1.443393280029297	0.492722412109375	2.359281494140625	1.655933654785156	0.4927080078125	2.329861572265625	1.619030700683594	0.5019288024902344	2.202339599609375	1.560661865234375	0.50128466796875	2.0907158203125	1.314407897949219	0.481262939453125	2.02037744140625	1.118723617553711	0.3888633728027344	2.070444091796875	1.042210758209229	0.4126070251464844	2.167378662109375	1.001105085015297	0.4249346008300781	2.13376171875	1.050190872192383	0.417521240234375	2.39371044921875	1.622626586914063	0.4855137634277344	2.514712890625	1.600843933105469	0.4463924560546875	2.605047119140625	1.348750549316406	0.3785848388671875	2.4784716796875	1.194884719848633	0.2628235473632812	2.38577880859375	1.17461767578125	0.2261642150878906
109	3.6	2.411086669921875	1.136828720092773	0.53186767578125	2.38641015625	1.310994995117188	0.5177991943359375	2.3638857421875	1.446552062988281	0.4858671875	2.34778662109375	1.6605986328125	0.4794715270996094	2.318364501953125	1.62338134765625	0.4894593200683593	2.1908525390625	1.562350708007813	0.4863477783203125	2.060495849609375	1.324441284179688	0.4528674926757812	1.965966430664063	1.140416778564453	0.3537156066894531	2.024286010742188	1.066215980529785	0.3408695983886719	2.121621337890625	1.039208702087402	0.3059433288574219	2.07637890625	1.066064849853516	0.3317605590820312	2.38291162109375	1.627171142578125	0.4736391906738281	2.5076572265625	1.6074130859375	0.4425043029785156	2.584585205078125	1.348992401123047	0.3727243957519532	2.45705615234375	1.196686538696289	0.252258056640625	2.3633271484375	1.174276031494141	0.2171866912841797
110	3.633333	2.395792724609375	1.131867858886719	0.5354094848632812	2.368900390625	1.304502655029297	0.5183021240234374	2.345602294921875	1.440586791992188	0.4930989074707031	2.32152880859375	1.651427001953125	0.4684832153320312	2.293595947265625	1.614269958496094	0.481341796875	2.163948486328125	1.55971826171875	0.4797407836914063	2.03827783203125	1.322917327880859	0.4341981506347656	1.964859375	1.15390446472168	0.299543212890625	2.031003662109375	1.091748062133789	0.2723472290039062	2.129484130859375	1.098172843933106	0.2327797393798828	2.08586572265625	1.108789741516113	0.2546810760498047	2.3577734375	1.619185424804688	0.465778076171875	2.48209716796875	1.601513305664062	0.4345125427246094	2.560563232421875	1.343704803466797	0.3701387634277344	2.42921484375	1.204688629150391	0.2403821716308594	2.337206787109375	1.185400604248047	0.2007457122802734
111	3.666667	2.37699169921875	1.1332158203125	0.5395116577148438	2.3503896484375	1.304703582763672	0.5173330688476563	2.32776953125	1.440254943847656	0.4913297424316406	2.300587158203125	1.6498974609375	0.4660768432617188	2.2731611328125	1.612398986816406	0.4784049987792969	2.14431005859375	1.557267578125	0.4814637145996093	2.014840087890625	1.326828308105469	0.4217061462402344	1.9342734375	1.170499572753906	0.2774795227050781	1.999237060546875	1.125268669128418	0.2259962310791016	2.08545654296875	1.141804580688476	0.1666612854003906	2.046491821289063	1.155004150390625	0.2024834594726563	2.337307861328125	1.618400207519531	0.4641118469238281	2.462274169921875	1.607103149414062	0.4343223266601562	2.55310791015625	1.351129638671875	0.384650146484375	2.405139404296875	1.236202362060547	0.2506875915527344	2.31432470703125	1.218667098999023	0.2084679718017578
112	3.700000000000001	2.37454150390625	1.137707534790039	0.5416654663085938	2.348385009765625	1.310056701660156	0.5165010986328125	2.32680078125	1.446979217529297	0.4917430419921875	2.300974609375	1.657853759765625	0.4633775329589844	2.27303955078125	1.62044775390625	0.4761050415039063	2.145486572265625	1.560581604003906	0.4840780944824219	2.010818969726563	1.328904815673828	0.4328974914550781	1.912331665039062	1.226793563842773	0.2531636352539062	1.971962036132813	1.184599700927734	0.19232666015625	2.0631328125	1.209742385864258	0.1429758148193359	2.029132568359375	1.218346588134766	0.1839152526855469	2.337746826171875	1.625883605957031	0.4620534362792968	2.462994873046875	1.608960632324219	0.4323369140625	2.6009462890625	1.368119079589844	0.4477189331054687	2.440433837890625	1.24921940612793	0.3299686889648438	2.3436591796875	1.24836491394043	0.2966354675292969
113	3.733333	2.374580322265625	1.138373001098633	0.5424041137695312	2.348244140625	1.31120181274414	0.5172700805664062	2.326590576171875	1.448612823486328	0.49304541015625	2.30021923828125	1.660276550292969	0.4665954895019531	2.272300048828125	1.622591064453125	0.4790440063476563	2.14454736328125	1.562167785644531	0.4865903625488281	2.009909423828125	1.330726684570313	0.4304400634765625	1.912882934570312	1.238487182617187	0.2438882141113281	1.973384033203125	1.210401336669922	0.1757811279296875	2.05563525390625	1.265355285644531	0.1350601959228516	2.021137939453125	1.268199096679687	0.1601069030761719	2.337158935546875	1.628307556152344	0.4649254760742187	2.46415673828125	1.615658264160156	0.4391893920898438	2.6052529296875	1.375283905029297	0.4431826782226562	2.445357421875	1.271103668212891	0.3103404235839844	2.346414794921875	1.278470367431641	0.2840380554199219
114	3.766667	2.370519287109375	1.146032653808594	0.5434266357421875	2.3459892578125	1.319663940429687	0.517168212890625	2.325840576171875	1.457601379394531	0.4914640197753906	2.30492578125	1.671297424316406	0.470147216796875	2.27583056640625	1.633868225097656	0.4813537292480469	2.147350830078125	1.574216552734375	0.4923052978515625	2.023169067382812	1.334986541748047	0.4395947875976562	1.907914184570312	1.288345092773437	0.2454890289306641	1.940422729492187	1.270058349609375	0.1573548736572266	2.039671875	1.269408935546875	0.1163417663574219	2.012738037109375	1.296845336914062	0.1479179840087891	2.34122265625	1.638341369628906	0.4680409545898437	2.469451904296875	1.62131298828125	0.4493157958984375	2.591367431640625	1.370641876220703	0.4740576782226563	2.42612841796875	1.327346221923828	0.3149619750976563	2.331714599609375	1.311754730224609	0.2767380981445313
115	3.800000000000001	2.373636474609375	1.153770874023438	0.5364227294921875	2.3506533203125	1.331324523925781	0.5144832763671875	2.329620849609375	1.470454803466797	0.482953125	2.319121337890625	1.689664428710937	0.4787701416015625	2.2890009765625	1.652451416015625	0.4915652465820313	2.1583125	1.593356323242187	0.509374267578125	2.051461669921875	1.338957702636719	0.4655125122070313	1.9385947265625	1.310804016113281	0.2619035339355469	1.898891845703125	1.331979583740234	0.1755707702636719	1.99880712890625	1.287804473876953	0.1749879150390625	2.0402724609375	1.339138854980469	0.1688588256835938	2.353295654296875	1.654503723144531	0.46939990234375	2.477969482421875	1.627512512207031	0.43189404296875	2.528614501953125	1.349844207763672	0.3947933044433594	2.32024658203125	1.3077041015625	0.2889806518554687	2.228305419921875	1.296364105224609	0.2399258880615234
116	3.833333	2.3779326171875	1.154135498046875	0.540316650390625	2.35328466796875	1.330606109619141	0.5181615600585937	2.332154541015625	1.469852966308594	0.4904251708984375	2.3224384765625	1.688089111328125	0.4856418151855469	2.292462158203125	1.651195922851562	0.4988271484375	2.16079541015625	1.598443481445313	0.5229263305664062	2.071077392578125	1.337961059570313	0.4848175048828125	1.961801635742187	1.336455993652344	0.2785486450195312	1.9194521484375	1.349674957275391	0.1923858184814453	2.01917626953125	1.315303039550781	0.1659195404052734	2.060925537109375	1.369630950927734	0.1866763458251953	2.356229248046875	1.6529345703125	0.4760637817382812	2.482585205078125	1.624604553222656	0.4486726684570312	2.522358642578125	1.347348449707031	0.4056104431152344	2.326096435546875	1.325810791015625	0.2756263122558594	2.230190673828125	1.329681182861328	0.2346900024414063
117	3.866667	2.381475341796875	1.150522415161133	0.5401294555664062	2.35593505859375	1.325281677246094	0.5186403198242188	2.334269775390625	1.463434051513672	0.4926425170898437	2.326872802734375	1.679818664550781	0.4919914855957031	2.296940185546875	1.643335876464844	0.5047347412109375	2.165511962890625	1.595079711914063	0.5316015625	2.0821005859375	1.335238311767578	0.4932177429199219	1.972820434570312	1.342310119628906	0.2894807739257813	1.93214892578125	1.359778564453125	0.2042610015869141	2.037786987304687	1.348878784179687	0.1859895477294922	2.07016845703125	1.402215362548828	0.2160043640136719	2.3598720703125	1.644821594238281	0.4814651794433594	2.484460205078125	1.614987487792969	0.4533873901367187	2.530779296875	1.340473297119141	0.4167042846679688	2.34036328125	1.332770111083984	0.2805189514160156	2.24487646484375	1.351380401611328	0.2454920196533203
118	3.9	2.39766650390625	1.138597686767578	0.5448726806640625	2.366901611328125	1.311736358642578	0.5229647216796875	2.341663330078125	1.449160766601562	0.4995509948730469	2.3315126953125	1.664570129394531	0.4986307678222656	2.30258056640625	1.627890014648437	0.5123375854492187	2.169318359375	1.586464477539062	0.53855859375	2.115593505859375	1.318759948730469	0.5103996887207031	2.005445190429687	1.349762603759766	0.3104443359375	1.952476440429687	1.371993499755859	0.2339685363769531	2.056486572265625	1.395360107421875	0.2214913024902344	2.084298828125	1.429741241455078	0.2424301605224609	2.364480712890625	1.63010595703125	0.487201416015625	2.48533447265625	1.597787353515625	0.4496000366210938	2.539981201171875	1.325677917480469	0.4150595703125	2.33558447265625	1.348121307373047	0.3048484191894531	2.2355791015625	1.371558746337891	0.2973853759765625
119	3.933333000000001	2.42033056640625	1.119305442810059	0.5590136108398438	2.386609130859375	1.298163513183594	0.52425537109375	2.3617998046875	1.443379638671875	0.50872021484375	2.364505615234375	1.668852722167969	0.5100085144042968	2.331158203125	1.632233764648438	0.52178515625	2.1936025390625	1.582001831054688	0.5462830810546875	2.13706591796875	1.301130584716797	0.5291157836914062	2.027642944335938	1.348029815673828	0.3196913757324219	1.970478393554687	1.378501556396484	0.2434922943115234	2.080910888671875	1.395795104980469	0.23344580078125	2.111296630859375	1.433976684570313	0.2525500640869141	2.397531982421875	1.630942199707031	0.4999129028320313	2.525971923828125	1.609577026367187	0.4586347351074219	2.589468017578125	1.324396636962891	0.4457242126464844	2.374083984375	1.350084686279297	0.3341001892089844	2.26956787109375	1.366864990234375	0.3143231506347656
120	3.966667000000001	2.426480712890625	1.091815055847168	0.5595204467773438	2.392044677734375	1.267642486572266	0.527755859375	2.367031982421875	1.410546142578125	0.5170631103515625	2.36841357421875	1.6319599609375	0.5196112060546875	2.335986572265625	1.59574169921875	0.531269775390625	2.201141845703125	1.551656677246094	0.564908935546875	2.1495263671875	1.276609130859375	0.5313759765625	2.039919799804688	1.343236663818359	0.3326107177734375	1.984174560546875	1.372742065429688	0.2573276062011719	2.09282568359375	1.384758941650391	0.2433127136230469	2.12500537109375	1.416672119140625	0.2582971801757812	2.40096630859375	1.594981689453125	0.5091737976074219	2.53076025390625	1.582152893066406	0.4778639526367188	2.591490966796875	1.302195983886719	0.4576172485351562	2.386222900390625	1.325692810058594	0.3363771362304688	2.2871201171875	1.345616638183594	0.3053260498046875
121	4	2.4380234375	1.070611236572266	0.5573623657226563	2.40748388671875	1.247389999389648	0.5321065063476562	2.384591064453125	1.390184997558594	0.5242128295898437	2.3851201171875	1.610527404785156	0.5315369262695312	2.352849853515625	1.574111633300781	0.5420211181640625	2.22012890625	1.523339721679688	0.5716876831054688	2.169777099609375	1.250773788452148	0.5278790893554688	2.05953564453125	1.333976989746094	0.3371009216308594	2.002538696289062	1.367239349365234	0.2649451904296875	2.110763671875	1.380202117919922	0.2523286590576172	2.14198291015625	1.407866180419922	0.2619283142089844	2.41777392578125	1.574058288574219	0.5206917114257813	2.545583251953125	1.558827270507813	0.4850944213867188	2.600453369140625	1.283817138671875	0.4292988586425781	2.38224072265625	1.299132995605469	0.3342503051757812	2.287646728515625	1.340675933837891	0.3139752502441406
122	4.033333000000001	2.45067578125	1.05030139541626	0.5617509765624999	2.42189404296875	1.226103790283203	0.5363231811523438	2.400021240234375	1.367901672363281	0.5258046264648437	2.404326171875	1.586423278808594	0.5393385009765626	2.372187255859375	1.550432006835937	0.5501050415039063	2.23972265625	1.501379119873047	0.579041259765625	2.17771240234375	1.233995712280273	0.5305411987304688	2.07407177734375	1.320954345703125	0.3396858215332031	2.018969970703125	1.366674255371094	0.2740589904785156	2.125044189453125	1.388172088623047	0.2612253723144531	2.153617431640625	1.394558837890625	0.2658806762695313	2.435684326171875	1.550063537597656	0.52611572265625	2.558982177734375	1.533437683105469	0.4801081237792969	2.564244873046875	1.257965667724609	0.4112140808105469	2.331153076171875	1.251375549316406	0.3694034118652344	2.2686435546875	1.324163146972656	0.3277994384765625
123	4.066667000000001	2.4612646484375	1.038511329650879	0.56401513671875	2.4340810546875	1.214653823852539	0.5402538452148438	2.41351806640625	1.356668792724609	0.53179443359375	2.4193671875	1.574919006347656	0.546267578125	2.38721630859375	1.539098754882812	0.5573822021484375	2.25378662109375	1.493063201904297	0.5862676391601562	2.188408203125	1.227562606811524	0.533328857421875	2.085779052734375	1.310931427001953	0.3405635986328125	2.034264526367187	1.361761779785156	0.2759041748046875	2.138633544921875	1.385968963623047	0.2563923645019531	2.17020458984375	1.384148590087891	0.2720115051269531	2.45025830078125	1.538464599609375	0.532373291015625	2.5711689453125	1.52216162109375	0.4805838317871094	2.586271728515625	1.244292465209961	0.424989013671875	2.357406494140625	1.253573364257813	0.3652548217773438	2.274274169921875	1.305891845703125	0.329608154296875
124	4.1	2.471717041015625	1.020645362854004	0.5739899291992188	2.44406640625	1.196978363037109	0.549716552734375	2.42353662109375	1.339459289550781	0.5457959594726562	2.42533935546875	1.55841455078125	0.5560890502929687	2.392595703125	1.522320129394531	0.564702880859375	2.261295166015625	1.464451019287109	0.5803157958984375	2.20801904296875	1.197477066040039	0.5191964111328125	2.102921142578125	1.304890747070313	0.3395950317382813	2.051054443359375	1.353391876220703	0.2731874389648438	2.156046875	1.375221160888672	0.2531189270019531	2.189970703125	1.384029693603516	0.2785093078613281	2.4579580078125	1.52205126953125	0.5461409301757812	2.583183349609375	1.498949371337891	0.5085107116699219	2.6481787109375	1.224389617919922	0.4736540222167969	2.442399658203125	1.255879577636719	0.3600739440917969	2.348725341796875	1.282652465820312	0.3217742614746094
125	4.133333	2.4799052734375	1.011498743057251	0.5772477416992188	2.4540546875	1.189192230224609	0.5555770263671875	2.434246337890625	1.33229623413086	0.5495435791015625	2.434814453125	1.552176635742188	0.5593649291992188	2.40192822265625	1.515801635742188	0.5673998413085938	2.26961328125	1.458651885986328	0.5825595703125001	2.215688232421875	1.19298503112793	0.5118501281738281	2.1179404296875	1.301202239990234	0.3273956909179688	2.0654013671875	1.353458526611328	0.2638437805175781	2.17148779296875	1.369176239013672	0.2415110015869141	2.207181396484375	1.380269287109375	0.2675717468261719	2.467941650390625	1.515794982910156	0.5501698608398438	2.5953125	1.492358032226563	0.518501220703125	2.646629150390625	1.213270095825195	0.4875016174316406	2.44808642578125	1.237908187866211	0.35838330078125	2.359617431640625	1.289464111328125	0.3346445007324219
126	4.166667	2.484765380859375	1.009902764320374	0.5773560180664062	2.460066162109375	1.188224090576172	0.5555928955078125	2.441	1.33173095703125	0.5479769287109375	2.441429443359375	1.552009948730469	0.5610893554687501	2.4084345703125	1.515414123535156	0.5684442749023437	2.275983154296875	1.457600067138672	0.58347607421875	2.230295654296875	1.191271484375	0.5068299865722656	2.130337158203125	1.301837341308594	0.3241863403320313	2.074438232421875	1.353331481933594	0.2625184326171875	2.175404296875	1.386733703613281	0.2350887451171875	2.212498291015625	1.387078796386719	0.2635400695800781	2.474701904296875	1.515686279296875	0.5514926147460938	2.60314990234375	1.495132110595703	0.52073291015625	2.63860546875	1.214343368530273	0.4782262268066406	2.437832763671875	1.233197723388672	0.3504526062011719	2.36426513671875	1.304891021728516	0.32692919921875
127	4.200000000000001	2.48601416015625	1.015748766899109	0.5747704467773438	2.46616943359375	1.194408203125	0.5564194946289063	2.4508310546875	1.337944732666016	0.5510158081054688	2.449259765625	1.557699645996094	0.5585032958984375	2.416782470703125	1.521126159667969	0.5669913940429687	2.283182861328125	1.468663177490234	0.5860020751953126	2.229150390625	1.205292999267578	0.5082082824707032	2.133873046875	1.305612670898437	0.31836474609375	2.07864599609375	1.359092376708984	0.2583528137207031	2.178234130859375	1.402958709716797	0.2467366790771484	2.20978564453125	1.395926696777344	0.261361083984375	2.4826904296875	1.521584289550781	0.5496242065429687	2.611912841796875	1.507091766357422	0.5207666625976562	2.665071044921875	1.233811889648438	0.4589639892578125	2.44807421875	1.250029510498047	0.3628504943847656	2.364656005859375	1.299976348876953	0.3231808471679687
128	4.233333	2.48817138671875	1.028042301177978	0.5746614990234375	2.472538818359375	1.208939544677734	0.5568219604492187	2.460703369140625	1.354306274414062	0.555226806640625	2.46294873046875	1.576033813476562	0.5664271240234375	2.429512939453125	1.53954345703125	0.5743644409179688	2.2934208984375	1.488201507568359	0.5890048217773437	2.23426611328125	1.223077865600586	0.5110754394531249	2.150445556640625	1.317218597412109	0.3101522216796875	2.087135009765625	1.373340118408203	0.2597619323730469	2.19363671875	1.397791839599609	0.2433277740478516	2.223482177734375	1.411098022460938	0.2493339538574219	2.4960771484375	1.539140808105469	0.55689111328125	2.625978759765625	1.525789367675781	0.5247275390625	2.700038330078125	1.252938949584961	0.4701290283203125	2.479093017578125	1.253786956787109	0.3759254760742187	2.387998779296875	1.294183685302734	0.3397045288085938
129	4.266667	2.4935048828125	1.051452377319336	0.5766607666015625	2.473344970703125	1.233192260742187	0.5560582885742188	2.4576044921875	1.379210754394531	0.5475906372070313	2.46795849609375	1.602287048339844	0.5641167602539062	2.432728515625	1.566610900878906	0.5705877075195313	2.294560302734375	1.515403381347656	0.5757971801757813	2.245491943359375	1.241003875732422	0.5163264770507813	2.154671875	1.338135803222656	0.3174661254882812	2.090322021484375	1.376819732666016	0.2524520111083984	2.196668701171875	1.401449401855469	0.2299843902587891	2.228819091796875	1.426549957275391	0.2457381286621094	2.50015625	1.564069152832031	0.5543103637695312	2.631154541015625	1.545497863769531	0.5244189453125	2.69225927734375	1.268150238037109	0.4636977233886719	2.46915087890625	1.284980834960938	0.3708232116699219	2.38130517578125	1.313109527587891	0.3167146301269531
130	4.300000000000001	2.494378173828125	1.069996032714844	0.57525732421875	2.478765625	1.253195053100586	0.55474755859375	2.466569580078125	1.400549896240234	0.5511995849609375	2.468648681640625	1.625171936035156	0.5662326049804688	2.434364013671875	1.588118957519531	0.5721555786132813	2.29510205078125	1.53735107421875	0.5702742309570312	2.2470263671875	1.260840728759766	0.5124082641601563	2.169043212890625	1.352239501953125	0.3040532531738281	2.09444140625	1.39529345703125	0.2535385437011718	2.19435302734375	1.352402496337891	0.2264581604003906	2.249541259765625	1.446867248535156	0.2569798889160156	2.502590576171875	1.5878486328125	0.5574894409179687	2.634778076171875	1.5754609375	0.5263303833007813	2.725993896484375	1.300755432128906	0.4879789428710937	2.491397705078125	1.291859741210938	0.423123046875	2.415035400390625	1.295896423339844	0.3475455017089844
131	4.333333	2.492974365234375	1.091050666809082	0.5769559326171875	2.479678955078125	1.27464306640625	0.5576851806640625	2.46910498046875	1.42219482421875	0.5546251831054687	2.469857421875	1.647214721679688	0.5642387084960937	2.43552734375	1.610145690917969	0.5699727783203125	2.294998046875	1.563161010742188	0.5639078369140625	2.24427685546875	1.286560424804688	0.5081903381347657	2.184489013671875	1.369873809814453	0.2905240478515625	2.095893798828125	1.403828948974609	0.2592681274414063	2.197926025390625	1.366225799560547	0.2320464935302734	2.24153125	1.468792114257812	0.2229871826171875	2.50421533203125	1.60982958984375	0.5574890747070312	2.638649658203125	1.600719482421875	0.5361009521484374	2.685443603515625	1.316116638183594	0.4898882446289062	2.450432373046875	1.302034698486328	0.4271128845214844	2.406626953125	1.286968292236328	0.330040771484375
132	4.366667	2.490417724609375	1.102776870727539	0.5771810913085937	2.479109375	1.286122650146484	0.5560123291015625	2.47011669921875	1.433671722412109	0.5549794921875	2.471779052734375	1.658664245605469	0.55809912109375	2.43717578125	1.621960693359375	0.5641224975585938	2.297114013671875	1.5737294921875	0.561115234375	2.244895751953125	1.296911804199219	0.5093475036621093	2.1879267578125	1.376965911865234	0.2899521484375	2.100987060546875	1.415777893066406	0.2600211791992187	2.205056884765625	1.383316284179688	0.2343638610839844	2.24769873046875	1.486159729003906	0.2446985168457031	2.506059814453125	1.620984313964844	0.5532116088867187	2.641168212890625	1.613980895996094	0.5366044311523438	2.72424267578125	1.334567504882813	0.5226466674804687	2.50619091796875	1.309521728515625	0.4173522644042969	2.411678466796875	1.341184112548828	0.3771945495605469
133	4.4	2.485156982421875	1.111239265441895	0.5740004272460938	2.47369482421875	1.295680236816406	0.5560595092773437	2.464952880859375	1.443844451904297	0.5544493408203125	2.471788330078125	1.669578063964844	0.5612672119140625	2.436268798828125	1.633423950195313	0.5670286865234375	2.29596826171875	1.584147827148437	0.5625538330078125	2.25053125	1.304583160400391	0.5126974487304687	2.183969482421875	1.374162261962891	0.2913605041503906	2.09994580078125	1.420830139160156	0.2629976806640625	2.20471533203125	1.431546875	0.2235790557861328	2.237627197265625	1.487882965087891	0.2342415618896484	2.50529541015625	1.631062438964844	0.55542529296875	2.6410419921875	1.622578125	0.5401893310546875	2.726550537109375	1.342509429931641	0.5294453125	2.51367138671875	1.311210052490234	0.4134757080078125	2.416345703125	1.339022552490234	0.3761058349609375
134	4.433333000000001	2.485395263671875	1.114209976196289	0.5735442504882813	2.470393310546875	1.298453399658203	0.5516865844726563	2.458773193359375	1.44669091796875	0.5457525634765625	2.471087646484375	1.672193603515625	0.5632880859375	2.43454736328125	1.636612915039062	0.567046875	2.2910771484375	1.596387329101562	0.56040966796875	2.25088623046875	1.313642761230469	0.5207755126953125	2.178646484375	1.374954254150391	0.2981035766601562	2.104235595703125	1.422289398193359	0.2499765472412109	2.214551025390625	1.430174346923828	0.2281013488769531	2.243890625	1.469725524902344	0.2226794128417969	2.5037822265625	1.633072631835938	0.555908935546875	2.640067626953125	1.624455383300781	0.5425184326171875	2.746615478515625	1.350767730712891	0.5355534057617187	2.5414560546875	1.334796813964844	0.4024854431152344	2.445062255859375	1.380452514648437	0.384435302734375
135	4.466667000000001	2.481073486328125	1.105903045654297	0.5763619384765625	2.468103515625	1.287625183105469	0.5513541259765625	2.458310546875	1.434286468505859	0.5486180419921876	2.46636865234375	1.657579040527344	0.5610324096679687	2.43079638671875	1.621903259277344	0.5648223266601563	2.28795361328125	1.585741577148438	0.5646173706054688	2.248222900390625	1.307486267089844	0.51846435546875	2.1871201171875	1.372036743164063	0.2965316772460938	2.10680517578125	1.412564819335937	0.2545979614257812	2.21254345703125	1.431609497070312	0.2252437133789063	2.241609130859375	1.481257232666016	0.2352796478271484	2.49945751953125	1.619338500976562	0.5552957153320313	2.632697021484375	1.607520690917969	0.5333233032226562	2.779383056640625	1.358744964599609	0.5620912475585937	2.653632080078125	1.336365234375	0.3564302368164062	2.556315185546875	1.367877990722656	0.3254882507324219
136	4.5	2.480971923828125	1.098601173400879	0.5766134033203125	2.46673291015625	1.280222198486328	0.5544830932617187	2.456223388671875	1.426547637939453	0.5526872558593749	2.46381103515625	1.649374633789062	0.5655341796875	2.42868017578125	1.613592529296875	0.5707868041992188	2.28758203125	1.572190612792969	0.5701553955078125	2.24958740234375	1.295968475341797	0.5148230590820313	2.18393896484375	1.368738891601562	0.2973001708984375	2.109191650390625	1.414508239746094	0.2511556701660156	2.211595703125	1.442832641601562	0.2185130004882813	2.242152099609375	1.465420318603516	0.2231852722167969	2.4967109375	1.611387756347656	0.5581766357421875	2.627724853515625	1.592986389160156	0.5299437255859375	2.733290283203125	1.323500915527344	0.5188175048828125	2.539856201171875	1.328110137939453	0.3741323852539062	2.435404541015625	1.338382629394531	0.3551896362304687
137	4.533333000000001	2.478345458984375	1.084313484191894	0.578080078125	2.464787841796875	1.264681701660156	0.555265869140625	2.45479345703125	1.41001904296875	0.5508309326171875	2.462495361328125	1.631393920898438	0.5632493286132813	2.42782958984375	1.595809753417969	0.5696375732421874	2.28806591796875	1.553428039550781	0.5727276000976562	2.24588818359375	1.281549438476562	0.5091099243164062	2.176053466796875	1.355328826904297	0.2949729614257813	2.11320556640625	1.414733978271484	0.2480284881591797	2.21885400390625	1.428529144287109	0.2190364685058594	2.257472412109375	1.450242126464844	0.2437604522705078	2.4949619140625	1.593691040039062	0.5548734741210938	2.625528564453125	1.5814228515625	0.5255114135742187	2.68599658203125	1.30428109741211	0.4772820739746094	2.475697021484375	1.299857727050781	0.3616934509277344	2.387510986328125	1.356505493164063	0.3462158813476562
138	4.566667000000001	2.4781513671875	1.064786605834961	0.5788377685546875	2.468040771484375	1.24366291809082	0.5558831787109375	2.4609462890625	1.387876495361328	0.5538721313476562	2.4674169921875	1.607387573242188	0.5632746582031249	2.43341943359375	1.57200634765625	0.5706900024414062	2.294915283203125	1.530418823242187	0.5765509643554687	2.238951904296875	1.265034729003906	0.5078680419921875	2.169319580078125	1.350675689697266	0.3006025695800781	2.11206298828125	1.40822396850586	0.2466169281005859	2.21395263671875	1.402168640136719	0.2072457427978516	2.26101513671875	1.426808776855469	0.2386634063720703	2.49965869140625	1.57012744140625	0.5548435668945313	2.627788330078125	1.5567998046875	0.5211779174804687	2.673864990234375	1.281711761474609	0.4622604370117188	2.459711669921875	1.286927337646484	0.359022216796875	2.36957861328125	1.334090301513672	0.3331261901855469
139	4.6	2.4792177734375	1.049126953125	0.5783915405273438	2.470587890625	1.228386337280273	0.5578187866210937	2.46513134765625	1.372661529541016	0.561061279296875	2.47549267578125	1.592199462890625	0.565492919921875	2.44094580078125	1.557591186523438	0.5739692993164063	2.301704833984375	1.518397155761719	0.5791397705078125	2.233156494140625	1.257450866699219	0.5049784240722657	2.1667138671875	1.343448913574219	0.2967920532226562	2.116270263671875	1.409743774414062	0.2461294250488281	2.217291015625	1.408945098876953	0.2041233825683594	2.265517578125	1.418152587890625	0.2450364379882813	2.507013916015625	1.554197448730469	0.5576422119140625	2.635077392578125	1.537542175292969	0.52518115234375	2.639752197265625	1.26457861328125	0.4430155639648438	2.42178125	1.280801513671875	0.349300537109375	2.337133544921875	1.337557922363281	0.3241142578125
140	4.633333	2.476249755859375	1.027869840621948	0.57761181640625	2.468163330078125	1.207809280395508	0.5594699096679687	2.462610595703125	1.3524130859375	0.5616345825195312	2.469621826171875	1.572430969238281	0.5703417358398437	2.435333740234375	1.537099975585937	0.5773954467773438	2.297140869140625	1.493152465820313	0.58098779296875	2.2329755859375	1.236836380004883	0.4870989379882812	2.1569638671875	1.337105010986328	0.2882053833007813	2.113159423828125	1.405585571289063	0.2339932708740234	2.220076416015625	1.403053100585937	0.2098178100585938	2.257973876953125	1.406355712890625	0.2347840270996094	2.501945068359375	1.534959777832031	0.5625125122070312	2.63130029296875	1.518047668457031	0.5344194946289063	2.6661357421875	1.247795104980469	0.4484915771484375	2.44835595703125	1.253667297363281	0.3518534851074219	2.373149169921875	1.316340637207031	0.3133240051269531
141	4.666667	2.4753505859375	1.023222282409668	0.578369873046875	2.467220703125	1.202607437133789	0.5606751098632813	2.46157373046875	1.346731292724609	0.5629398803710938	2.469663330078125	1.56596630859375	0.5722025756835938	2.43525439453125	1.530916137695312	0.5789136962890625	2.29682275390625	1.489251800537109	0.5810615844726562	2.230467529296875	1.23476335144043	0.4864662170410156	2.158393310546875	1.335929229736328	0.2874725646972656	2.11802099609375	1.406467742919922	0.2338139495849609	2.224843017578125	1.405194915771484	0.2107735290527344	2.26397314453125	1.407707641601562	0.247886962890625	2.50173486328125	1.52846630859375	0.5645274658203125	2.6310009765625	1.511731201171875	0.5380379028320312	2.66846728515625	1.240738952636719	0.4589250793457031	2.453804931640625	1.252694488525391	0.3578959045410156	2.380856201171875	1.315235900878906	0.3159058837890625
142	4.700000000000001	2.473044189453125	1.024462106704712	0.57797509765625	2.46443701171875	1.204501831054688	0.5606578369140625	2.45833203125	1.349121704101563	0.5625416259765625	2.465231689453125	1.569217102050781	0.5706843872070313	2.4309365234375	1.533881164550781	0.5777643432617188	2.291943115234375	1.492395782470703	0.581123779296875	2.23116650390625	1.235436584472656	0.48654150390625	2.16030712890625	1.336513366699219	0.2860946655273438	2.11874169921875	1.407548675537109	0.2333859558105469	2.2246572265625	1.4045556640625	0.2050887603759766	2.26718798828125	1.409401916503906	0.2494128570556641	2.49759423828125	1.531730773925781	0.563016845703125	2.627586669921875	1.517604064941406	0.5362042236328125	2.67321337890625	1.246623184204102	0.457718994140625	2.456961669921875	1.254884841918945	0.3577424621582031	2.38169189453125	1.311037414550781	0.310254150390625
143	4.733333	2.469350341796875	1.033371253967285	0.5729842529296875	2.461412841796875	1.214724838256836	0.5572158203125001	2.45557177734375	1.360246307373047	0.5601724243164062	2.465882568359375	1.581587646484375	0.5684441528320312	2.4307783203125	1.546568115234375	0.5753250122070312	2.29117529296875	1.503821258544922	0.5749462280273437	2.239734619140625	1.236562728881836	0.5002200622558594	2.16439794921875	1.342625732421875	0.3022586669921875	2.12313037109375	1.402192596435547	0.2357692718505859	2.23013134765625	1.423390441894531	0.2190205993652344	2.260910400390625	1.408781219482422	0.2403448791503906	2.49791357421875	1.543367248535156	0.5609486694335938	2.629106689453125	1.529802917480469	0.5355524291992187	2.677562744140625	1.256288055419922	0.4611116638183594	2.452779296875	1.27361474609375	0.3791629943847656	2.390949462890625	1.325238220214844	0.3104231262207031
144	4.766667	2.47029736328125	1.048406036376953	0.572063232421875	2.4622607421875	1.231905960083008	0.5592129516601563	2.455784912109375	1.378942443847656	0.561628173828125	2.468734130859375	1.602182006835938	0.5758223876953125	2.43247802734375	1.567163696289062	0.5800850830078125	2.290825439453125	1.5265732421875	0.5727692260742188	2.234671875	1.255302703857422	0.5049561157226562	2.170671875	1.345745910644531	0.2927703247070312	2.12126171875	1.409046600341797	0.2342214050292969	2.231530029296875	1.407859375	0.21761328125	2.2692666015625	1.425063079833985	0.2421136169433594	2.5009345703125	1.563278015136719	0.5690219116210937	2.6345166015625	1.5489599609375	0.549723876953125	2.70169580078125	1.271933624267578	0.4932461242675781	2.49021533203125	1.276617431640625	0.3748707885742187	2.3994853515625	1.309358184814453	0.3285453186035156
145	4.800000000000001	2.46994384765625	1.065941162109375	0.570904541015625	2.457800048828125	1.249781097412109	0.55405810546875	2.448119384765625	1.39736962890625	0.5538270874023438	2.46153515625	1.621225402832031	0.5737559204101562	2.42506103515625	1.585997253417969	0.5772517700195312	2.28227099609375	1.546210266113281	0.5752025756835938	2.2411240234375	1.269198028564453	0.5144244995117188	2.169102783203125	1.357217742919922	0.3024905395507813	2.11794140625	1.411065795898438	0.2357494812011719	2.228493408203125	1.427772277832031	0.2283202667236328	2.261337646484375	1.444427703857422	0.2528786315917969	2.49380712890625	1.582271484375	0.565832275390625	2.628423095703125	1.570001342773438	0.5477493896484374	2.727136962890625	1.295730621337891	0.5306981811523438	2.512880615234375	1.287558410644531	0.4151477661132812	2.43958154296875	1.315689544677734	0.341689697265625
146	4.833333	2.472907470703125	1.082177261352539	0.5731442260742188	2.459171630859375	1.266402557373047	0.5581525268554688	2.44814990234375	1.414150909423828	0.5602313232421875	2.4561806640625	1.638804382324219	0.5786292724609375	2.4203466796875	1.602742370605469	0.5815348510742188	2.279890380859375	1.554864074707031	0.5755800170898437	2.237741943359375	1.278396697998047	0.5106982727050782	2.17269677734375	1.364542419433594	0.2952727966308594	2.1117919921875	1.420392211914062	0.2388905639648438	2.223527587890625	1.430175994873047	0.2343060760498047	2.255533447265625	1.468360717773437	0.2591900634765625	2.489543212890625	1.600442504882813	0.5718123779296875	2.623851318359375	1.583805908203125	0.5530789794921875	2.728993408203125	1.311606842041016	0.5325559692382813	2.52185400390625	1.316260986328125	0.403672607421875	2.425512939453125	1.331498718261719	0.357974609375
147	4.866667	2.468855712890625	1.089216468811035	0.571143798828125	2.457802734375	1.272831726074219	0.5544678955078125	2.44917333984375	1.420134185791016	0.5600425415039062	2.4548671875	1.644342529296875	0.5748256225585937	2.41957080078125	1.608073120117187	0.5785299072265625	2.2774072265625	1.566930053710938	0.5786552124023437	2.232625732421875	1.293877227783203	0.5059429321289063	2.18215185546875	1.380369750976562	0.2877000122070312	2.11033447265625	1.432307556152344	0.2420594635009766	2.22066796875	1.444306091308594	0.2280263061523438	2.252041259765625	1.492702117919922	0.251078842163086	2.488480712890625	1.606371704101563	0.5683984375	2.62237841796875	1.597415344238281	0.545408935546875	2.761341796875	1.341165130615234	0.5441390380859376	2.564459228515625	1.322839904785156	0.4026149291992188	2.4641875	1.343767913818359	0.3705312805175781
148	4.9	2.471057373046875	1.093718238830566	0.5733558349609374	2.45923876953125	1.277149505615234	0.5548702392578125	2.45043994140625	1.424487426757812	0.5600040893554687	2.452285400390625	1.648776611328125	0.575217529296875	2.417629638671875	1.611884582519531	0.57896484375	2.27402783203125	1.576051818847656	0.5815127563476562	2.228201904296875	1.303212707519531	0.5084255981445313	2.177396484375	1.386740417480469	0.2890548706054688	2.105183837890625	1.431745361328125	0.2370721435546875	2.211537841796875	1.45333251953125	0.2098285827636719	2.245679931640625	1.4998896484375	0.251578125	2.486539306640625	1.611400817871094	0.5686045532226562	2.6206025390625	1.605484558105469	0.5454367065429687	2.7524189453125	1.34878466796875	0.5037221374511719	2.56038427734375	1.367750030517578	0.3556877136230469	2.456069091796875	1.342892974853516	0.3608669128417969
149	4.933333000000001	2.46624365234375	1.095641952514648	0.5730729370117188	2.45387109375	1.278896820068359	0.5546605224609376	2.444817626953125	1.426068023681641	0.5606944580078125	2.447137451171875	1.650109619140625	0.5768358154296875	2.41238232421875	1.613325256347656	0.5801519165039063	2.269614013671875	1.574717041015625	0.5821323852539062	2.222155029296875	1.303707427978516	0.5043192443847656	2.17174169921875	1.385306274414063	0.2843409729003906	2.09732470703125	1.430443084716797	0.2358501281738281	2.2033017578125	1.444838195800781	0.2032735443115234	2.239671875	1.488682739257813	0.2250993804931641	2.481316162109375	1.612698791503906	0.5703466796875	2.61596826171875	1.609589904785156	0.55099462890625	2.734417724609375	1.343994354248047	0.5335363769531249	2.545505615234375	1.332500152587891	0.3810972595214844	2.439920166015625	1.342190460205078	0.3647880249023437
150	4.966667000000001	2.4653818359375	1.095298011779785	0.5733380126953125	2.452517333984375	1.278165618896484	0.5557600708007813	2.4427451171875	1.425008026123047	0.5599649047851563	2.446590576171875	1.648611206054687	0.5745025024414062	2.41162646484375	1.612191467285156	0.577829833984375	2.269557861328125	1.572671142578125	0.583272216796875	2.207355712890625	1.306831115722656	0.5006224975585938	2.1551640625	1.382469818115234	0.2795440063476562	2.086709228515625	1.431965362548828	0.227158203125	2.193172119140625	1.446939392089844	0.1974502105712891	2.230716796875	1.480857147216797	0.2221390686035156	2.4804580078125	1.610994934082031	0.5685293579101562	2.615300537109375	1.606429870605469	0.5535172119140624	2.704870361328125	1.331474212646484	0.524265380859375	2.51334326171875	1.322717071533203	0.3758671875	2.41561669921875	1.362980041503906	0.3590523986816406
151	5	2.46228173828125	1.088467079162598	0.573751708984375	2.44672412109375	1.270005157470703	0.5539326171875	2.43469287109375	1.415940521240235	0.5591116333007813	2.43778662109375	1.638233337402344	0.577022705078125	2.403003173828125	1.601883178710938	0.5790889282226562	2.260910400390625	1.564803955078125	0.5778060302734375	2.192714599609375	1.301013336181641	0.4980741882324219	2.1460361328125	1.383044250488281	0.279293212890625	2.0768359375	1.425946624755859	0.2231109619140625	2.183361083984375	1.433365142822266	0.1927867126464844	2.221328369140625	1.478604278564453	0.2177538299560547	2.47167822265625	1.600948913574219	0.5711861572265625	2.6054365234375	1.594352722167969	0.5533591918945312	2.707918701171875	1.324640258789062	0.5327627563476562	2.510227294921875	1.321263732910156	0.394465087890625	2.421664794921875	1.375448120117188	0.370682861328125
152	5.033333000000001	2.455641357421875	1.081693023681641	0.5732367553710938	2.440998291015625	1.262978149414062	0.5555477905273437	2.429158447265625	1.408510437011719	0.5601847534179687	2.43396923828125	1.629864501953125	0.5808868408203125	2.398896728515625	1.593950988769531	0.5816452026367187	2.258951904296875	1.551712585449219	0.5732611083984375	2.178459228515625	1.294783081054687	0.4859495239257812	2.136895263671875	1.373770477294922	0.2657912292480469	2.06698388671875	1.418718597412109	0.2126899108886719	2.173594970703125	1.429570892333984	0.1850231628417969	2.204706298828125	1.456916290283203	0.1843092498779297	2.467528076171875	1.592426574707031	0.5754296264648437	2.601072021484375	1.584444519042969	0.5597256469726563	2.7076875	1.318003112792969	0.531136962890625	2.5141923828125	1.300279907226563	0.3892933654785156	2.4296435546875	1.359871978759766	0.3652549438476563
153	5.066667000000001	2.446791259765625	1.073230728149414	0.5679658813476562	2.432809326171875	1.254301605224609	0.5518350219726562	2.421322021484375	1.399437957763672	0.5588655395507812	2.424006103515625	1.620471923828125	0.57797314453125	2.389268310546875	1.584382629394531	0.5781714477539063	2.248947509765625	1.545083557128906	0.5677427368164063	2.16567041015625	1.292285034179687	0.4733243408203125	2.11729052734375	1.365433563232422	0.2531138000488281	2.055060546875	1.411912628173828	0.1926876678466797	2.164078125	1.424330780029297	0.1802244262695313	2.188009521484375	1.434917694091797	0.1655693817138672	2.45788330078125	1.583332275390625	0.5736006469726562	2.591239013671875	1.570409606933594	0.5629923706054687	2.684797607421875	1.299034790039062	0.5428438720703125	2.4987236328125	1.280380126953125	0.3923646240234375	2.42165966796875	1.347629028320313	0.3646905822753906
154	5.1	2.436667724609375	1.065576766967773	0.5621895141601563	2.422973876953125	1.247338241577148	0.5459581909179687	2.412091552734375	1.393019866943359	0.5538006591796875	2.416408203125	1.6150400390625	0.5705575561523437	2.38127734375	1.579078796386719	0.5711371459960938	2.24003759765625	1.541923156738281	0.5580303344726563	2.152923095703125	1.289660888671875	0.4625226135253906	2.110046875	1.362246063232422	0.2400534210205078	2.048635986328125	1.411530883789063	0.1804251556396484	2.158689453125	1.423951080322266	0.1761226348876953	2.1877333984375	1.452981781005859	0.1777009887695312	2.4501376953125	1.577468994140625	0.566590576171875	2.583870361328125	1.564416687011719	0.5546751098632813	2.67920361328125	1.292761016845703	0.531640625	2.49387353515625	1.278175811767578	0.3784034118652344	2.410879638671875	1.341480743408203	0.3580394592285156
155	5.133333	2.4225078125	1.064654174804688	0.5595570678710937	2.41054931640625	1.247129745483398	0.5434039306640625	2.400535400390625	1.393344848632812	0.5511559448242187	2.40933154296875	1.6159736328125	0.56749462890625	2.373298828125	1.580683227539063	0.5672398681640625	2.231511962890625	1.546880981445312	0.5474490966796876	2.141090087890625	1.292262756347656	0.4588402404785156	2.105086669921875	1.35846923828125	0.2323892822265625	2.039447509765625	1.412412261962891	0.181403564453125	2.1466826171875	1.437385925292969	0.1659233703613281	2.1775244140625	1.459448577880859	0.1789283142089844	2.44242138671875	1.577536437988281	0.5645072631835938	2.576815185546875	1.564099548339844	0.5561185913085938	2.6742451171875	1.293648376464844	0.5199241943359375	2.477432373046875	1.285479064941406	0.3798923034667969	2.391406982421875	1.343710052490234	0.3555845947265625
156	5.166667	2.41651416015625	1.06814786529541	0.5578939208984375	2.40356884765625	1.251381072998047	0.5417399291992188	2.3927275390625	1.398164794921875	0.5500499877929688	2.39569677734375	1.621907104492188	0.5669385375976562	2.3604951171875	1.585474609375	0.5672374267578125	2.21862255859375	1.549396911621094	0.5471884155273438	2.13093212890625	1.293606811523437	0.4551899719238282	2.1050654296875	1.363996246337891	0.2274934997558594	2.03125146484375	1.414542419433594	0.1838775939941406	2.139524169921875	1.431635528564453	0.1624717864990234	2.16712255859375	1.464513092041016	0.1604494171142578	2.429925537109375	1.584237365722656	0.5632252197265625	2.5647431640625	1.579481628417969	0.546550537109375	2.6816669921875	1.319373291015625	0.4884947814941406	2.476659423828125	1.298252868652344	0.3602000427246094	2.385720703125	1.35300341796875	0.3454846496582031
157	5.200000000000001	2.405736328125	1.072264923095703	0.556990478515625	2.393636962890625	1.255903427124023	0.5404130249023438	2.383132080078125	1.403051605224609	0.5481238403320312	2.38628369140625	1.627482666015625	0.561717529296875	2.350970703125	1.591017456054687	0.56244970703125	2.20829345703125	1.556335388183594	0.5434102783203125	2.119725830078125	1.301692810058594	0.4473164367675782	2.099809326171875	1.367825042724609	0.2172332916259766	2.02485009765625	1.419626190185547	0.1766782684326172	2.1298974609375	1.445112152099609	0.1476819458007813	2.162552490234375	1.475211700439453	0.1607662506103516	2.420556396484375	1.589650024414063	0.5586664428710938	2.555634521484375	1.584444763183594	0.5419305419921875	2.672702392578125	1.328661041259766	0.4649896545410157	2.46282958984375	1.307738433837891	0.3437691955566406	2.359440185546875	1.336550201416016	0.3402704772949219
158	5.233333	2.402870849609375	1.07628328704834	0.559767578125	2.389300048828125	1.260955749511719	0.5398267211914063	2.37787939453125	1.409365600585938	0.5433634033203125	2.380421142578125	1.635487548828125	0.5584695434570313	2.3449599609375	1.598610107421875	0.5592825317382812	2.20018603515625	1.565521667480469	0.5446036987304688	2.116898681640625	1.305503784179687	0.4514693298339844	2.0946806640625	1.375796081542969	0.2208422546386719	2.021743286132812	1.427577270507812	0.1749785461425781	2.1280380859375	1.451109222412109	0.1454577789306641	2.165237060546875	1.489104156494141	0.183962646484375	2.4150634765625	1.597493408203125	0.5548540649414062	2.550996337890625	1.589973449707031	0.53715576171875	2.652860107421875	1.325957000732422	0.45767138671875	2.43834521484375	1.322701110839844	0.3389707336425781	2.33127685546875	1.328954956054687	0.3244142456054688
159	5.266667	2.399622802734375	1.085158172607422	0.5600845947265625	2.382546142578125	1.268455963134766	0.5366632690429688	2.368738525390625	1.416170532226563	0.5366006469726563	2.37429052734375	1.641259521484375	0.5540193481445312	2.338457763671875	1.604991943359375	0.5543525390625	2.194595458984375	1.573705200195312	0.5334794311523438	2.11241455078125	1.310189025878906	0.4532808532714844	2.088211669921875	1.378946075439453	0.2232984771728516	2.020549072265625	1.435241760253906	0.1754955902099609	2.12811279296875	1.460646118164062	0.1550573883056641	2.162350830078125	1.486182678222656	0.1797850494384766	2.408301025390625	1.602974548339844	0.5501100463867188	2.5448388671875	1.601169128417969	0.5419116821289063	2.62943359375	1.336936828613281	0.4480643005371094	2.424009521484375	1.337916412353516	0.3158213806152343	2.316655517578125	1.343276519775391	0.3246203918457031
160	5.300000000000001	2.39919384765625	1.085770301818848	0.5622361450195312	2.380529541015625	1.268086273193359	0.5402332763671875	2.3653095703125	1.414839965820313	0.5374703979492188	2.36821728515625	1.639100402832031	0.5499263305664063	2.33301220703125	1.602620544433594	0.5511883544921875	2.189236572265625	1.571404418945312	0.5360330200195312	2.115651611328125	1.307700469970703	0.4536186218261719	2.0840791015625	1.37888037109375	0.2266338348388672	2.02258056640625	1.439054016113281	0.1764059143066406	2.13145751953125	1.462178100585938	0.1659340209960938	2.16210498046875	1.478233825683594	0.1773542785644531	2.402484619140625	1.601349487304688	0.5467196044921875	2.538259033203125	1.600052490234375	0.5379182739257813	2.627691162109375	1.335421691894531	0.4552055358886719	2.425996826171875	1.332750762939453	0.3196885681152344	2.319492919921875	1.343491455078125	0.3266724548339844
161	5.333333	2.40567138671875	1.085443519592285	0.5656719970703125	2.386418701171875	1.269407012939453	0.5436353759765625	2.37110595703125	1.417535247802734	0.5430393066406251	2.37541552734375	1.644135498046875	0.5473968505859375	2.339626220703125	1.607617309570312	0.5495581054687499	2.197840576171875	1.564004150390625	0.533036376953125	2.120853515625	1.296491333007812	0.4571324462890625	2.08546728515625	1.378192657470703	0.2319251556396484	2.027736450195313	1.439663299560547	0.1771805114746094	2.1385244140625	1.458738739013672	0.167654296875	2.169547607421875	1.471095123291016	0.1775859222412109	2.409775390625	1.605728393554688	0.5459901733398438	2.546754638671875	1.597452697753906	0.5412055053710938	2.65535302734375	1.327412353515625	0.499781005859375	2.47071875	1.324010772705078	0.3384166870117187	2.365194580078125	1.347779083251953	0.3340907287597656
162	5.366667	2.40541943359375	1.071928764343262	0.5668984985351563	2.386174072265625	1.252486968994141	0.5438511962890625	2.370597412109375	1.397969451904297	0.5460042724609375	2.3692744140625	1.62068603515625	0.5491065673828125	2.33498095703125	1.5839541015625	0.5509878540039063	2.19328466796875	1.548717407226563	0.5371722412109375	2.12733251953125	1.285044647216797	0.456493896484375	2.090572021484375	1.366985137939453	0.2361336517333984	2.036330200195312	1.433153747558594	0.1867412872314453	2.143619384765625	1.456496826171875	0.1714416809082031	2.176453857421875	1.457621948242187	0.1873112945556641	2.403974365234375	1.583788146972656	0.5483564453125001	2.538419677734375	1.580691589355469	0.5374220581054687	2.693948486328125	1.338214233398437	0.5590494995117188	2.5773466796875	1.282286987304687	0.3557195739746093	2.480127685546875	1.321011291503906	0.3366413879394531
163	5.4	2.41486962890625	1.064616744995117	0.5694793701171875	2.39546533203125	1.246832855224609	0.5450419311523438	2.379986572265625	1.393749847412109	0.54071484375	2.378637939453125	1.618357666015625	0.5534058837890625	2.34395654296875	1.581254577636719	0.55291796875	2.20263134765625	1.540011047363281	0.536518798828125	2.144533447265625	1.268537048339844	0.4663431396484375	2.08905126953125	1.362154571533203	0.2520532379150391	2.045892211914063	1.424950836181641	0.1876310729980469	2.15459619140625	1.450178283691406	0.1784635925292969	2.172968994140625	1.450560150146484	0.1851138305664063	2.41368310546875	1.58111279296875	0.551873291015625	2.549022216796875	1.571852416992187	0.5388988647460937	2.700435302734375	1.326806213378906	0.5853366699218751	2.65683642578125	1.254014312744141	0.357225341796875	2.580869384765625	1.32335238647461	0.3261795959472656
164	5.433333000000001	2.4221123046875	1.04747265625	0.5703132934570313	2.404408935546875	1.229750625610352	0.54934619140625	2.39031640625	1.376274810791016	0.5423932495117187	2.3856201171875	1.599824768066406	0.5603236083984375	2.35162646484375	1.562295349121094	0.5594910278320312	2.208728759765625	1.527283996582031	0.546450439453125	2.153767578125	1.257331481933594	0.4714328308105469	2.092346435546875	1.350944061279297	0.2595556945800781	2.05983984375	1.411750152587891	0.1878303833007813	2.166193603515625	1.444884643554687	0.180388671875	2.176150146484375	1.441283538818359	0.1904700927734375	2.42111962890625	1.563304565429688	0.5573954467773438	2.556197998046875	1.561266784667969	0.5428065185546875	2.712013427734375	1.322351928710938	0.6000580444335938	2.6993525390625	1.246424682617187	0.3699153137207031	2.623830322265625	1.310081085205078	0.3284429626464844
165	5.466667000000001	2.431335693359375	1.036536762237549	0.570761962890625	2.414427734375	1.217941757202148	0.5474229125976563	2.401077880859375	1.364135498046875	0.5439407348632812	2.393925537109375	1.586537353515625	0.565132568359375	2.36053955078125	1.54869873046875	0.5646526489257813	2.219489013671875	1.507810821533203	0.5549304809570312	2.168363037109375	1.24120295715332	0.4697631225585938	2.09791748046875	1.347008392333984	0.2676123046875	2.07353857421875	1.408992584228516	0.1941800079345703	2.182530029296875	1.428862915039062	0.1840625152587891	2.192889892578125	1.428905639648437	0.200854232788086	2.429688232421875	1.550675537109375	0.5607640380859376	2.564207275390625	1.552616149902344	0.5454808349609375	2.741332275390625	1.324558380126953	0.5710794067382813	2.691322998046875	1.313598693847656	0.3347447814941406	2.5995615234375	1.322202697753906	0.2808891906738281
166	5.5	2.43922216796875	1.024995439529419	0.5728507690429687	2.4244130859375	1.205351196289063	0.5512615356445313	2.412949951171875	1.350594055175781	0.552082275390625	2.405673828125	1.571702575683594	0.5676964721679687	2.372647216796875	1.534086364746094	0.5688198852539063	2.233711181640625	1.489760223388672	0.5612977905273437	2.1778349609375	1.228239059448242	0.4708951721191406	2.11306787109375	1.337898956298828	0.2711070556640625	2.09028076171875	1.400473724365234	0.198712646484375	2.1990986328125	1.414271301269531	0.1863795318603516	2.2072041015625	1.423205657958984	0.2053311157226562	2.441160888671875	1.536101196289062	0.5635546264648438	2.574051025390625	1.532417724609375	0.5442106323242187	2.742386962890625	1.299235473632812	0.5487809448242188	2.68629638671875	1.2770927734375	0.3165544128417969	2.597744384765625	1.324551544189453	0.2830334167480469
167	5.533333000000001	2.451606689453125	1.021763114929199	0.576026611328125	2.43687744140625	1.201801193237305	0.5544813232421875	2.425545166015625	1.346790313720703	0.5556649169921875	2.415453125	1.567255798339844	0.5730726928710937	2.38306787109375	1.529220825195313	0.5746779174804687	2.243906005859375	1.485994567871094	0.5709575805664062	2.195826171875	1.224690292358398	0.4770873107910156	2.126130615234375	1.333097595214844	0.2787818908691406	2.10410498046875	1.39383447265625	0.2048420257568359	2.21310888671875	1.402639129638672	0.1913921051025391	2.225629150390625	1.413581726074219	0.2159613952636719	2.45128125	1.532271362304688	0.567849365234375	2.583455322265625	1.529330078125	0.5453899536132812	2.749909423828125	1.295429840087891	0.5409512329101562	2.687766845703125	1.286188995361328	0.3098394165039062	2.599470947265625	1.340532379150391	0.2891527404785156
168	5.566667000000001	2.460904052734375	1.026283226013184	0.5788512573242187	2.446511962890625	1.206968551635742	0.5560197143554687	2.435222412109375	1.352557067871094	0.5532593383789063	2.42777001953125	1.573791381835937	0.5738864135742188	2.394840576171875	1.535939331054688	0.5753414306640625	2.25506787109375	1.492441802978516	0.5757987670898438	2.215269775390625	1.22616911315918	0.4886683349609375	2.147812744140625	1.329461090087891	0.2857163696289062	2.119062744140625	1.387244110107422	0.2111674194335937	2.227920654296875	1.399622009277344	0.1956765441894531	2.245987060546875	1.412159606933594	0.2250716705322266	2.463292236328125	1.538338439941406	0.5677548828125	2.595325439453125	1.531839172363281	0.5420530395507812	2.74590673828125	1.286606781005859	0.5599871826171875	2.67967138671875	1.266334075927734	0.3296651611328125	2.6037294921875	1.333006927490234	0.2971119995117187
169	5.6	2.4700302734375	1.039291130065918	0.5762940063476563	2.453641845703125	1.222092651367187	0.5563451538085937	2.44051904296875	1.369054748535156	0.5527230224609375	2.437886962890625	1.592610717773438	0.574834716796875	2.403760498046875	1.555103942871094	0.5759498291015624	2.264210205078125	1.506031463623047	0.5765982666015625	2.234268310546875	1.232600234985352	0.4984147338867188	2.16867041015625	1.329775512695313	0.2889904479980469	2.128213134765625	1.389756713867188	0.2204738616943359	2.238300048828125	1.406695495605469	0.2106419982910156	2.266612060546875	1.416144958496094	0.2421669921875	2.473001708984375	1.556028015136719	0.5685742797851563	2.60647265625	1.544326477050781	0.5447297973632812	2.7486533203125	1.292795227050781	0.5823314819335937	2.67671533203125	1.281697448730469	0.3504390869140625	2.597122314453125	1.336024627685547	0.3032738952636719
170	5.633333	2.478559814453125	1.061342216491699	0.5752042236328125	2.458192626953125	1.244244781494141	0.5571967773437499	2.441885986328125	1.390869018554687	0.5477846069335938	2.442773681640625	1.614304626464844	0.57445068359375	2.4081337890625	1.577163208007812	0.57566943359375	2.26718017578125	1.531690490722656	0.5798424682617187	2.25190234375	1.252506698608398	0.5177167968750001	2.18050732421875	1.337656066894531	0.3045452880859375	2.138209228515625	1.388355621337891	0.2297028961181641	2.24657080078125	1.413148742675781	0.2160648651123047	2.2762255859375	1.414963653564453	0.244336669921875	2.4772890625	1.5773505859375	0.5665767822265625	2.610288818359375	1.565709594726562	0.539099365234375	2.754135009765625	1.318499694824219	0.5971134643554687	2.6853232421875	1.286934417724609	0.3657464904785157	2.606462890625	1.332317626953125	0.3085676574707031
171	5.666667	2.485078125	1.081821708679199	0.5774970092773437	2.465662109375	1.265232299804687	0.5563609619140625	2.45006689453125	1.412607055664063	0.5483831176757813	2.449213623046875	1.636947875976563	0.5749656982421875	2.414776611328125	1.599357604980469	0.5765084228515625	2.27409423828125	1.551090881347656	0.5789097290039062	2.27413427734375	1.267400848388672	0.531941650390625	2.195789794921875	1.345574157714844	0.3174694213867187	2.1437353515625	1.388999725341797	0.243683349609375	2.249372802734375	1.419472015380859	0.2201371917724609	2.281739013671875	1.428092071533203	0.2484639892578125	2.48412255859375	1.60014599609375	0.5668025512695313	2.61719091796875	1.588412109375	0.5371092529296875	2.77065673828125	1.344353149414062	0.5893367309570312	2.713457275390625	1.288079132080078	0.3584844665527344	2.628938720703125	1.330837371826172	0.3068337097167969
172	5.700000000000001	2.48934912109375	1.101333480834961	0.5826334838867188	2.4722001953125	1.284138854980469	0.557484619140625	2.458501708984375	1.431550842285156	0.5518003540039063	2.4575966796875	1.655180480957031	0.5809420776367188	2.42307861328125	1.617752746582031	0.5811099853515626	2.281851318359375	1.571917053222656	0.5789613037109375	2.28246435546875	1.287690338134766	0.538763671875	2.198123291015625	1.358245910644531	0.3243924255371094	2.14964208984375	1.392052886962891	0.2436962738037109	2.25421826171875	1.430559112548828	0.2302923583984375	2.284418701171875	1.445665344238281	0.2650109558105469	2.492544189453125	1.618425659179688	0.5733055419921875	2.6268525390625	1.609190612792969	0.550111328125	2.76847021484375	1.364249481201172	0.6242503662109375	2.74682373046875	1.267937255859375	0.4011343078613281	2.6727236328125	1.319139587402344	0.3420850830078125
173	5.733333	2.495940673828125	1.115094261169434	0.5867696533203125	2.4841181640625	1.299727630615234	0.5636242065429687	2.474333740234375	1.44841342163086	0.5596411743164063	2.469412353515625	1.674077453613281	0.5827637329101563	2.435114501953125	1.636038391113281	0.5818721313476563	2.29332958984375	1.591251342773437	0.5673204345703124	2.28820166015625	1.303422485351563	0.5441165161132813	2.200238525390625	1.369510040283203	0.328125	2.15266943359375	1.406525482177734	0.2475348358154297	2.262623779296875	1.431405639648438	0.2409076232910156	2.292774169921875	1.450718566894531	0.267025634765625	2.50533935546875	1.637318969726563	0.5781998291015625	2.64236572265625	1.637069274902344	0.5675094604492188	2.8073271484375	1.405170257568359	0.6423865966796874	2.810818359375	1.310852142333984	0.4157893981933594	2.728436767578125	1.337717437744141	0.3507289428710937
174	5.766667	2.49661865234375	1.125809860229492	0.586079833984375	2.479341552734375	1.309198272705078	0.5574716796875	2.465246826171875	1.457344055175781	0.5495638427734375	2.466844482421875	1.681910766601562	0.581588623046875	2.431444091796875	1.645000305175781	0.5788908081054688	2.290437744140625	1.598490844726562	0.5626441040039063	2.29976904296875	1.310090667724609	0.5522387084960938	2.2032861328125	1.369810546875	0.3381039428710937	2.160986083984375	1.406890472412109	0.2546853485107422	2.26680615234375	1.442366577148438	0.2376452484130859	2.288509521484375	1.458293731689453	0.2672242431640625	2.501691650390625	1.644300231933594	0.5758779296875	2.638888916015625	1.636891845703125	0.5739985961914063	2.806746337890625	1.406617645263672	0.6471565551757813	2.830870361328125	1.334785705566406	0.4137393798828125	2.754003173828125	1.346823577880859	0.3383587646484375
175	5.800000000000001	2.4970888671875	1.124735374450684	0.5867042846679688	2.482215087890625	1.3079365234375	0.5579344482421875	2.4700078125	1.455812316894531	0.5476982421875	2.470259033203125	1.6806689453125	0.5740697631835937	2.4352099609375	1.643480529785156	0.5730150756835938	2.2938046875	1.598253112792969	0.5595533447265625	2.29750927734375	1.310200225830078	0.55220458984375	2.20264208984375	1.36956005859375	0.3377872619628906	2.160014404296875	1.406591796875	0.2547535858154297	2.263781494140625	1.447103668212891	0.23778857421875	2.284949462890625	1.463523376464844	0.2709122314453125	2.505246826171875	1.643295043945312	0.568586669921875	2.642165283203125	1.6415625	0.5609949340820313	2.829260009765625	1.428627258300781	0.6375986328125	2.8541416015625	1.330416900634766	0.4146094055175781	2.772439453125	1.351061950683594	0.3468738403320312
176	5.833333	2.496968994140625	1.110440505981445	0.5900723876953125	2.484657958984375	1.292555236816406	0.56078662109375	2.47461474609375	1.439589019775391	0.5497316284179687	2.47258154296875	1.663155578613281	0.5746983642578125	2.43812744140625	1.625850463867188	0.5737933959960938	2.295241455078125	1.588910339355469	0.5611088256835938	2.286097412109375	1.303040802001953	0.5473372192382813	2.201326904296875	1.368261352539063	0.3321152954101563	2.158114013671875	1.411592102050781	0.2533055572509766	2.26389453125	1.446701843261719	0.2426155700683594	2.2893759765625	1.455109497070312	0.2703208923339844	2.507727783203125	1.626338562011719	0.5695176391601563	2.643807373046875	1.625652099609375	0.5623159790039063	2.827520263671875	1.412422424316406	0.6391869506835938	2.863567626953125	1.316560607910156	0.4184088745117188	2.785267822265625	1.352933868408203	0.3544693908691406
177	5.866667	2.497201904296875	1.096737083435058	0.5905841674804687	2.4838369140625	1.277416717529297	0.5604129638671875	2.472959228515625	1.423363647460937	0.5485236206054688	2.473663818359375	1.645708312988281	0.5713007812499999	2.439012939453125	1.609026489257813	0.5710682983398437	2.297148193359375	1.571432861328125	0.5601173706054687	2.27820361328125	1.288114807128906	0.542546875	2.200759765625	1.359011901855469	0.328091552734375	2.1578251953125	1.409358245849609	0.2542723999023437	2.262503173828125	1.446296264648438	0.2470035095214844	2.27751708984375	1.458960083007812	0.2649312744140625	2.508119873046875	1.608692749023438	0.5661588745117188	2.64271240234375	1.601041381835937	0.5536414184570313	2.819060302734375	1.375878601074219	0.6008787841796875	2.844791748046875	1.278215240478516	0.381180419921875	2.7757587890625	1.341475677490234	0.3299378662109375
178	5.9	2.500935546875	1.081607460021973	0.5883419189453125	2.485654052734375	1.260961944580078	0.559182861328125	2.47341845703125	1.405832702636719	0.5484718627929688	2.474060302734375	1.626962646484375	0.5670048217773438	2.439711669921875	1.590502563476563	0.5678545532226562	2.298255126953125	1.554525817871094	0.561154541015625	2.266388916015625	1.275291046142578	0.5330081787109375	2.19479833984375	1.353888214111328	0.3211185913085938	2.152107421875	1.404115631103516	0.2480320892333985	2.2589892578125	1.431870483398437	0.2460974578857422	2.275785400390625	1.441955871582031	0.252445068359375	2.508260498046875	1.590167785644531	0.5621707763671875	2.64143017578125	1.586830810546875	0.5441962280273438	2.820723876953125	1.368998596191406	0.6010284423828125	2.826186767578125	1.258717834472656	0.3878615112304687	2.77334814453125	1.331953002929688	0.3324085693359375
179	5.933333000000001	2.49705810546875	1.059894542694092	0.58656494140625	2.482183837890625	1.240917587280273	0.5629533081054687	2.47020654296875	1.386641967773437	0.5550609130859375	2.47734521484375	1.608569152832031	0.574515380859375	2.441771484375	1.57298193359375	0.5750862426757812	2.30091748046875	1.533716552734375	0.5625277099609375	2.25812451171875	1.256203369140625	0.5219586791992188	2.195518798828125	1.346692016601563	0.3107881469726563	2.1551044921875	1.40052001953125	0.2383832092285156	2.228360107421875	1.465316101074219	0.2907433776855469	2.26172900390625	1.42717318725586	0.2494315032958984	2.510608642578125	1.570627502441406	0.5696649780273437	2.64377880859375	1.559033081054688	0.550673828125	2.82399462890625	1.334537017822266	0.5769176025390625	2.727743408203125	1.322846038818359	0.3561364440917969	2.63241259765625	1.368004089355469	0.3418822937011719
180	5.966667000000001	2.4887685546875	1.046125102996826	0.5795909423828125	2.477398681640625	1.226351058959961	0.5566617431640625	2.468344482421875	1.371589660644531	0.555248291015625	2.4752685546875	1.592374206542969	0.5719115600585938	2.43998876953125	1.556955078125	0.5733260498046875	2.3006279296875	1.515646362304687	0.5611943359375	2.248590576171875	1.244087341308594	0.5059612426757812	2.19145068359375	1.346026245117188	0.3001738586425781	2.151597412109375	1.400776000976562	0.2289873199462891	2.259603759765625	1.422418762207031	0.2243217468261719	2.287755859375	1.425157531738281	0.2494970397949219	2.508335693359375	1.55466845703125	0.5671278686523438	2.63998388671875	1.5377568359375	0.5474203491210937	2.807486328125	1.304402099609375	0.5421282348632812	2.668969482421875	1.354065490722656	0.3529761962890625	2.565927490234375	1.370141845703125	0.3352203369140625
181	6	2.48496728515625	1.043243621826172	0.5792108764648437	2.473444580078125	1.223256118774414	0.55652978515625	2.46426611328125	1.368306945800781	0.5562197265625	2.472345947265625	1.588572387695312	0.5752937622070312	2.43692919921875	1.553368225097656	0.5763562622070313	2.29749853515625	1.513327575683594	0.563070556640625	2.244708740234375	1.243827163696289	0.5007618103027344	2.18839697265625	1.345310852050781	0.294869140625	2.150987060546875	1.401452545166016	0.2236142730712891	2.259645751953125	1.419204620361328	0.2219914093017578	2.289493408203125	1.423429962158203	0.2551520233154297	2.5051689453125	1.550799377441406	0.570060791015625	2.635675048828125	1.531443969726562	0.5465410766601563	2.794245361328125	1.293423187255859	0.523518310546875	2.65187255859375	1.348981872558594	0.3393219909667969	2.549269287109375	1.371418609619141	0.3278382568359375
182	6.033333000000001	2.481283447265625	1.048917980194092	0.5780568237304687	2.4694951171875	1.230168319702148	0.5548471069335937	2.460100341796875	1.376244964599609	0.5532024536132812	2.46762451171875	1.598460876464844	0.56792626953125	2.432078369140625	1.562918151855469	0.5699337158203125	2.29185693359375	1.521233337402344	0.5586344604492187	2.246009033203125	1.246261901855469	0.5063443298339844	2.189936767578125	1.345260070800781	0.2972408142089843	2.148755126953125	1.400187805175781	0.226143798828125	2.25719580078125	1.423424072265625	0.2255464172363281	2.2867802734375	1.426879455566406	0.2524466857910156	2.500775634765625	1.560423706054687	0.5632039184570312	2.633252197265625	1.544766052246094	0.5426134643554688	2.791365966796875	1.30311328125	0.53155615234375	2.65172412109375	1.358329620361328	0.342971435546875	2.5483134765625	1.371818023681641	0.3217969665527344
183	6.066667000000001	2.47158740234375	1.063220649719238	0.570622802734375	2.461920654296875	1.244348022460938	0.5496216430664063	2.45376904296875	1.390023223876953	0.5449675903320312	2.458536376953125	1.611481079101563	0.562546142578125	2.4233876953125	1.575687194824219	0.5627681274414063	2.281093017578125	1.543043090820313	0.5531027221679687	2.247341064453125	1.265179962158203	0.5125062255859375	2.197281494140625	1.358214721679687	0.2999260559082031	2.145519775390625	1.405175109863281	0.2304383544921875	2.249562744140625	1.442648101806641	0.2317017822265625	2.27718505859375	1.456857055664063	0.2562326354980469	2.492120361328125	1.573920715332031	0.5586597900390625	2.625891357421875	1.565005004882813	0.546705078125	2.7797763671875	1.322615478515625	0.5715527954101562	2.71744482421875	1.318158660888672	0.339427001953125	2.636817626953125	1.385753173828125	0.3256098327636719
184	6.1	2.467497802734375	1.080950302124023	0.5706373901367188	2.4614912109375	1.264396209716797	0.5488709716796875	2.455819091796875	1.412036010742187	0.546822265625	2.46250927734375	1.636015747070312	0.5662880249023438	2.426532470703125	1.600210266113281	0.5647860717773437	2.28508251953125	1.56191357421875	0.5433615112304687	2.24758154296875	1.280173614501953	0.5090045776367188	2.197939697265625	1.377767578125	0.2951124877929687	2.143863525390625	1.425202606201172	0.2259905395507812	2.251917236328125	1.454463470458984	0.2260170288085938	2.279921630859375	1.478736663818359	0.2533195037841797	2.49619287109375	1.597618103027344	0.5635257568359375	2.631669189453125	1.584414733886719	0.5576157836914063	2.790708740234375	1.341583770751953	0.5865009155273437	2.74917138671875	1.325234527587891	0.3472998657226563	2.66732958984375	1.390720123291016	0.3238193359375
185	6.133333	2.463626708984375	1.100027069091797	0.5685329589843749	2.45470166015625	1.283005340576172	0.54754443359375	2.447122802734375	1.430200012207031	0.544856689453125	2.454929931640625	1.65400390625	0.5591036987304687	2.418897216796875	1.618393432617188	0.5591401977539062	2.276112060546875	1.585035583496094	0.5409750366210937	2.25152978515625	1.301980895996094	0.5117606506347656	2.19948291015625	1.396094055175781	0.2975168151855469	2.145856689453125	1.440180358886719	0.2262014312744141	2.25112109375	1.477488128662109	0.2257057800292969	2.2783115234375	1.498314422607422	0.2545185089111328	2.48834423828125	1.615518676757812	0.5565272827148438	2.623665771484375	1.604949096679688	0.5493241577148438	2.786610595703125	1.367760131835937	0.592729736328125	2.707232177734375	1.408594635009766	0.3669814453125	2.614034912109375	1.457494110107422	0.34681884765625
186	6.166667	2.462771240234375	1.11779744720459	0.566431396484375	2.4496103515625	1.300810913085938	0.5416254272460937	2.438921630859375	1.448298095703125	0.5349937744140625	2.452677490234375	1.672503662109375	0.5526364135742188	2.415572265625	1.637708435058594	0.5522339477539062	2.272180419921875	1.604052612304688	0.5344302368164062	2.257942626953125	1.317657379150391	0.5291747436523437	2.19119970703125	1.407594848632812	0.3161053771972656	2.14750537109375	1.444749389648438	0.2342670440673828	2.24961572265625	1.490281921386719	0.2255391235351563	2.27967138671875	1.489218658447266	0.2552444000244141	2.485199951171875	1.633038269042969	0.5493834838867188	2.62098095703125	1.619570129394531	0.5461386108398437	2.77015966796875	1.382196105957031	0.6285615234375	2.72585546875	1.41422216796875	0.3910122985839844	2.637477294921875	1.46338623046875	0.3542613525390625
187	6.200000000000001	2.46529296875	1.12847509765625	0.566507568359375	2.45004248046875	1.312104034423828	0.5417457275390625	2.4378291015625	1.459983520507812	0.5331460571289063	2.4512158203125	1.685021850585938	0.5522776489257812	2.414054443359375	1.649978698730469	0.5520736083984376	2.27066943359375	1.613779174804687	0.5341047363281251	2.26894482421875	1.325859466552734	0.528592041015625	2.19231201171875	1.417570129394531	0.3185050964355469	2.14799462890625	1.453715301513672	0.2360486297607422	2.252541015625	1.494813659667969	0.2282634429931641	2.28218994140625	1.498283203125	0.2566147155761719	2.483942626953125	1.645513122558594	0.5483423461914062	2.620444580078125	1.634533264160156	0.5429778442382812	2.79080615234375	1.409714233398438	0.623799560546875	2.743489990234375	1.417375885009766	0.3837769775390625	2.6531162109375	1.468864532470703	0.3545286560058594
188	6.233333	2.466205322265625	1.129129959106445	0.56796142578125	2.45295556640625	1.312884582519531	0.5417683715820313	2.442157470703125	1.461100769042969	0.534947998046875	2.45330712890625	1.686540466308594	0.5531699829101563	2.4164560546875	1.651104919433594	0.5530036010742188	2.27333935546875	1.613470397949219	0.5347381591796875	2.273814208984375	1.325319915771484	0.5277236328125	2.195340087890625	1.418764923095703	0.3188342895507812	2.151220947265625	1.454974853515625	0.2361904144287109	2.25574755859375	1.496443084716797	0.2286393280029297	2.285519287109375	1.498541351318359	0.2563710327148437	2.486458251953125	1.647300598144531	0.549500244140625	2.62307763671875	1.636390991210937	0.543845458984375	2.794134033203125	1.411195678710937	0.6230928344726563	2.760413818359375	1.402043884277344	0.3806157836914063	2.677386962890625	1.468320587158203	0.3603965148925781
189	6.266667	2.470723876953125	1.124815940856934	0.57211474609375	2.45761474609375	1.307816101074219	0.5452135009765625	2.4468779296875	1.455404449462891	0.536362060546875	2.4574755859375	1.679906799316406	0.5565169677734375	2.420780517578125	1.64459228515625	0.5552024536132812	2.278143310546875	1.60955224609375	0.532767822265625	2.2588447265625	1.323320434570312	0.5187523803710937	2.19261328125	1.41934716796875	0.3077859802246094	2.15087939453125	1.466990234375	0.2302917938232422	2.25798583984375	1.500701721191406	0.2280274047851563	2.287302978515625	1.498831207275391	0.2531362762451172	2.490601318359375	1.640839416503906	0.5533465576171875	2.62654150390625	1.627462890625	0.548326416015625	2.78461376953125	1.393418365478515	0.6250399169921875	2.75832568359375	1.402309020996094	0.3825012512207031	2.67660791015625	1.468623229980469	0.3593152160644531
190	6.300000000000001	2.473809814453125	1.106591506958008	0.5762808227539062	2.467603515625	1.289161865234375	0.5521223754882812	2.4621748046875	1.436357147216797	0.5499080200195312	2.4627900390625	1.660374145507812	0.559823486328125	2.427868408203125	1.623736328125	0.5588015747070313	2.285760498046875	1.590428771972656	0.5365308227539063	2.2509541015625	1.308721130371094	0.50663037109375	2.20535595703125	1.407281036376953	0.2931036987304688	2.15423779296875	1.466721466064453	0.2319048309326172	2.263318603515625	1.489892608642578	0.2274387969970703	2.29484814453125	1.502044372558594	0.2548248138427734	2.4973642578125	1.62288720703125	0.559733154296875	2.633022705078125	1.616571105957031	0.562344482421875	2.797638916015625	1.385490081787109	0.62621435546875	2.782641845703125	1.37459326171875	0.3843356323242187	2.716186279296875	1.457403533935547	0.3704211730957031
191	6.333333	2.4749853515625	1.091129432678223	0.579546142578125	2.467464599609375	1.271896240234375	0.5555498046875	2.460498046875	1.417615295410156	0.5531058959960937	2.46611181640625	1.639106018066406	0.5685140991210937	2.430749267578125	1.603567138671875	0.5677009887695312	2.290486572265625	1.569479553222656	0.5442422485351562	2.259867431640625	1.292465606689453	0.49688427734375	2.19705712890625	1.396442047119141	0.293069580078125	2.158428955078125	1.462515899658203	0.2310556793212891	2.26595556640625	1.488125396728516	0.230066635131836	2.2958466796875	1.478841094970703	0.2575647888183594	2.49954296875	1.601303100585938	0.5663795166015625	2.633322021484375	1.589015991210938	0.559192626953125	2.80327294921875	1.357237854003906	0.5782993774414062	2.73012109375	1.391653503417969	0.3520354614257812	2.659466552734375	1.4681689453125	0.3721094055175782
192	6.366667	2.477996337890625	1.065329360961914	0.5767265625	2.472175048828125	1.245196762084961	0.555273681640625	2.46680908203125	1.389968811035156	0.5575388793945313	2.47177001953125	1.610183959960938	0.5686130371093751	2.43689208984375	1.574689697265625	0.5703351440429687	2.29706494140625	1.5407421875	0.5507174072265625	2.25175732421875	1.268345367431641	0.5001777954101563	2.192614013671875	1.374034362792969	0.2980722045898437	2.157581787109375	1.44086880493164	0.2358248901367188	2.264782958984375	1.464368774414063	0.2336374816894531	2.28031494140625	1.468223510742187	0.2472031860351563	2.505048828125	1.572796997070312	0.5653638305664063	2.635712158203125	1.55651123046875	0.5427819213867188	2.806246826171875	1.329072784423828	0.5110513610839844	2.657944580078125	1.353916229248047	0.3257989196777344	2.55892626953125	1.389343444824219	0.331606201171875
193	6.4	2.479377685546875	1.062018867492676	0.57713818359375	2.4737373046875	1.241807174682617	0.5558348388671875	2.46849462890625	1.386490692138672	0.5587451171875	2.474730224609375	1.606450805664063	0.5716270751953125	2.43967626953125	1.57116064453125	0.5731514892578125	2.300030029296875	1.536658203125	0.553821044921875	2.256232421875	1.263882202148437	0.5048977661132813	2.195460693359375	1.366380584716797	0.3017888488769531	2.1660478515625	1.433314117431641	0.2368823699951172	2.27553857421875	1.440148803710938	0.2376756744384766	2.294988525390625	1.434989166259766	0.2428208618164062	2.507768798828125	1.568926147460938	0.5679758911132813	2.63708154296875	1.542973449707031	0.5471747436523438	2.7805908203125	1.295762847900391	0.5430228271484375	2.650525390625	1.313974822998047	0.3439839782714844	2.5530263671875	1.351055908203125	0.3298449096679688
194	6.433333000000001	2.48129150390625	1.037099922180176	0.5762237548828125	2.474117431640625	1.21839762878418	0.5598526000976562	2.468077392578125	1.363907470703125	0.5611989135742188	2.480499755859375	1.585013732910156	0.5714948120117187	2.444649658203125	1.550391052246094	0.5760920410156249	2.304168212890625	1.512503112792969	0.5643496704101563	2.25947900390625	1.241140213012695	0.5011636657714844	2.20350244140625	1.356381927490234	0.3019686889648437	2.1777861328125	1.421736877441406	0.2331512298583985	2.287835693359375	1.419633850097656	0.22545458984375	2.31297509765625	1.424725372314453	0.2526521453857422	2.51245361328125	1.546457824707031	0.5656287231445313	2.64444189453125	1.531004150390625	0.5462867431640624	2.692210693359375	1.265494506835938	0.4468301696777344	2.480787353515625	1.291276184082031	0.3365702209472656	2.398226318359375	1.329847351074219	0.2826736450195312
195	6.466667000000001	2.48291259765625	1.036080974578858	0.576264404296875	2.475303955078125	1.21741455078125	0.56073095703125	2.468933837890625	1.36289208984375	0.562302734375	2.483039794921875	1.583969665527344	0.5702554321289063	2.44704443359375	1.549647155761719	0.5758080444335938	2.3063427734375	1.511883972167969	0.5668208618164062	2.268730712890625	1.239274826049805	0.5045350646972656	2.213202392578125	1.352760711669922	0.3042404174804688	2.180455810546875	1.413118316650391	0.2338774108886719	2.28315869140625	1.447790893554687	0.2544152374267578	2.306214111328125	1.422617889404297	0.2499844665527344	2.514619140625	1.545141845703125	0.5642052001953125	2.64610107421875	1.529313415527344	0.5420264892578125	2.676817626953125	1.262885681152344	0.4384725646972656	2.4642333984375	1.290085479736328	0.3308744506835937	2.391243896484375	1.339401489257813	0.2721640319824219
196	6.5	2.482308349609375	1.05087788772583	0.5739830932617187	2.475438720703125	1.233880004882812	0.5600964965820312	2.469257080078125	1.380568969726562	0.56135986328125	2.485370361328125	1.6030517578125	0.5752147827148437	2.44851904296875	1.568733703613281	0.5784107666015625	2.3083544921875	1.527758911132812	0.5602180175781249	2.274082275390625	1.248037994384766	0.5213818359375	2.229187744140625	1.356051147460938	0.3132341613769531	2.182099853515625	1.413607635498047	0.2476889495849609	2.293207763671875	1.418679046630859	0.2461063079833984	2.324275634765625	1.433207000732422	0.2561856079101563	2.517048583984375	1.563702331542969	0.5695941162109375	2.650929443359375	1.548871215820312	0.5560289916992187	2.6953486328125	1.276431091308594	0.4675931396484375	2.48175048828125	1.301631530761719	0.357134765625	2.4143056640625	1.346423797607422	0.2875889282226562
197	6.533333000000001	2.481489501953125	1.068081008911133	0.571396240234375	2.473536865234375	1.250626541137695	0.5541386108398437	2.466564208984375	1.397144256591797	0.5506602172851562	2.48299072265625	1.619322875976563	0.5664412841796875	2.446074462890625	1.5850771484375	0.5690726318359375	2.305612060546875	1.542736694335938	0.5588646240234375	2.28461962890625	1.261217346191406	0.5253585815429688	2.239568115234375	1.372315521240234	0.3190629577636719	2.189306884765625	1.421589874267578	0.2493588256835937	2.294682861328125	1.456948516845703	0.2507952728271484	2.320262451171875	1.466330169677734	0.2646373596191406	2.51461328125	1.579983947753906	0.5607471313476563	2.648099365234375	1.561221069335938	0.5492326049804688	2.7205810546875	1.281908020019531	0.5240535278320313	2.53266845703125	1.310075469970703	0.37480126953125	2.462628662109375	1.383475921630859	0.3418914184570312
198	6.566667000000001	2.488775390625	1.093434646606445	0.5755575561523437	2.483735595703125	1.277298095703125	0.5598518066406249	2.4793232421875	1.424811492919922	0.5603465576171875	2.490223388671875	1.648832214355469	0.573053955078125	2.453958984375	1.613509765625	0.5761312866210937	2.311806396484375	1.574515869140625	0.5638165283203125	2.279407470703125	1.294704620361328	0.514648193359375	2.255340576171875	1.400604644775391	0.3006341552734375	2.186587890625	1.449122680664062	0.2472801513671875	2.2931865234375	1.480799987792969	0.2356978149414062	2.32185205078125	1.516339660644531	0.2694183959960937	2.5230205078125	1.609994506835938	0.5679445190429687	2.6566435546875	1.590656433105469	0.550970947265625	2.736290283203125	1.312186614990234	0.5194195556640625	2.54568701171875	1.343448852539062	0.3719184265136719	2.460663330078125	1.404090850830078	0.3473655700683594
199	6.6	2.495073974609375	1.113705757141113	0.5796608276367188	2.486122802734375	1.297244049072266	0.5577013549804688	2.478896484375	1.444998016357422	0.5553309326171875	2.490795166015625	1.669700317382813	0.5645938720703125	2.45429833984375	1.634495361328125	0.5682982177734375	2.310125	1.6001689453125	0.563299560546875	2.2949384765625	1.315543701171875	0.5328161010742187	2.272324462890625	1.415001678466797	0.3149136352539063	2.195994873046875	1.458624725341797	0.2674989013671875	2.30228125	1.486506652832031	0.2453779754638672	2.3252939453125	1.510052276611328	0.2347359008789063	2.523499755859375	1.630552368164063	0.5600025024414063	2.656686767578125	1.61230810546875	0.5367994995117188	2.7682138671875	1.346159332275391	0.5819275512695312	2.6090751953125	1.361023254394531	0.3980429077148437	2.5140634765625	1.407905303955078	0.3795554809570312
200	6.633333	2.495890625	1.135986328125	0.5809244995117188	2.483183349609375	1.318634979248047	0.5549423217773437	2.4733876953125	1.466115203857422	0.551819091796875	2.4953984375	1.689789245605469	0.56311669921875	2.45756494140625	1.656184265136719	0.5676509399414063	2.314557861328125	1.617526977539062	0.5643816528320312	2.303447509765625	1.332141296386719	0.5424895629882812	2.256371337890625	1.430709594726562	0.3283267517089844	2.191508544921875	1.473415496826172	0.2656263427734375	2.295937744140625	1.510435516357422	0.2492354736328125	2.32623095703125	1.528898803710937	0.2652961120605469	2.5261650390625	1.649348449707031	0.557014404296875	2.657450439453125	1.625322204589844	0.52928564453125	2.787321533203125	1.371703460693359	0.59247216796875	2.635781005859375	1.372194122314453	0.4019324645996094	2.536599609375	1.411198822021484	0.3881044921875
201	6.666667	2.4984580078125	1.141593353271484	0.5803126831054688	2.485373779296875	1.324326110839844	0.55314794921875	2.4755908203125	1.472062652587891	0.5525634765625	2.495334228515625	1.696310302734375	0.5634413452148438	2.45784326171875	1.662257995605469	0.5683320922851562	2.3156904296875	1.6198251953125	0.5645320434570312	2.312972412109375	1.333525543212891	0.546625732421875	2.269335205078125	1.433621704101562	0.3320361328125	2.202255859375	1.4737978515625	0.2697572326660156	2.3062998046875	1.514321166992187	0.2590236511230469	2.3339560546875	1.536940734863281	0.2715609741210938	2.5265263671875	1.656131896972656	0.557122802734375	2.6579677734375	1.631864501953125	0.5293311767578125	2.795841796875	1.380366363525391	0.5857079467773437	2.640867431640625	1.378524780273438	0.3974826965332031	2.53932080078125	1.411712432861328	0.3843961181640625
202	6.700000000000001	2.503466064453125	1.143501998901367	0.5845881958007813	2.49060888671875	1.325041290283203	0.5565493774414062	2.480591552734375	1.471877807617187	0.5533778686523437	2.4997041015625	1.694893737792969	0.563992431640625	2.462515869140625	1.660951721191406	0.5689322509765625	2.3217353515625	1.616936645507812	0.5651884155273438	2.318211181640625	1.332487762451172	0.5444391479492188	2.2691640625	1.43122802734375	0.3319450073242188	2.20795068359375	1.475342742919922	0.2672543640136719	2.314188720703125	1.509015930175781	0.2629983825683594	2.338512939453125	1.528202880859375	0.26687158203125	2.53080419921875	1.655015075683594	0.5576992797851562	2.66287451171875	1.634524291992188	0.533982421875	2.774666015625	1.366359039306641	0.5411597900390624	2.606721923828125	1.413218505859375	0.372731689453125	2.50080615234375	1.418281341552734	0.3583049926757813
203	6.733333	2.511185302734375	1.129500869750977	0.5885392456054688	2.49978662109375	1.310094299316406	0.56425537109375	2.4904365234375	1.455651641845703	0.5587875366210937	2.505812255859375	1.677060791015625	0.5690372314453125	2.469270751953125	1.642895812988281	0.572718017578125	2.32855126953125	1.603559448242188	0.5654797973632812	2.31957177734375	1.321679626464844	0.5445238647460937	2.2865361328125	1.410301635742187	0.3268244323730469	2.223822265625	1.461744995117187	0.2708663024902344	2.328922607421875	1.495820495605469	0.2663201599121094	2.354670654296875	1.505575012207031	0.2647113647460937	2.5374208984375	1.637948608398438	0.5641127319335938	2.669311279296875	1.614471252441406	0.5512059936523438	2.7420771484375	1.335872100830078	0.5403265991210937	2.570991455078125	1.393562744140625	0.3816597900390625	2.47013525390625	1.42116357421875	0.3636546936035156
204	6.766667	2.516711669921875	1.10188264465332	0.596570556640625	2.50372705078125	1.280387451171875	0.5702685546875	2.492783935546875	1.423987457275391	0.5570711669921875	2.502426513671875	1.643815185546875	0.563706298828125	2.46712744140625	1.609107849121094	0.5681181640625	2.33010546875	1.561923400878906	0.5651004028320312	2.3398759765625	1.282538513183594	0.5460512084960938	2.29422802734375	1.386211639404297	0.3399525146484375	2.2322548828125	1.426836151123047	0.2763737487792969	2.336039794921875	1.461712493896484	0.2722860412597656	2.361406005859375	1.478450927734375	0.2734253540039063	2.534702392578125	1.605806091308594	0.5592258911132812	2.66537255859375	1.580954956054688	0.5497677001953125	2.704296142578125	1.299773376464844	0.5191900634765625	2.52181396484375	1.357907287597656	0.3776333923339844	2.44270654296875	1.404741607666016	0.3266355895996094
205	6.800000000000001	2.521594970703125	1.081875610351563	0.5957783813476563	2.509557861328125	1.259872436523438	0.5708573608398437	2.4996025390625	1.402773010253906	0.5560555419921875	2.5075458984375	1.621831970214844	0.55786865234375	2.47266015625	1.587110168457031	0.5630313720703125	2.3360625	1.540479125976562	0.5635045776367188	2.349682861328125	1.261829833984375	0.5587902221679687	2.30580419921875	1.351187103271484	0.3468166809082031	2.246257568359375	1.393672241210937	0.2827681274414062	2.35023046875	1.423670593261719	0.2688757629394531	2.3748154296875	1.442795104980469	0.2773135375976563	2.539970458984375	1.584139282226563	0.5542229003906251	2.6702021484375	1.56146337890625	0.5416744995117188	2.722626220703125	1.282667572021484	0.5229276123046875	2.539215576171875	1.316400451660156	0.3764260559082031	2.454764892578125	1.361734191894531	0.3343300476074219
206	6.833333	2.515775146484375	1.061872844696045	0.5907467651367188	2.504924072265625	1.241918884277344	0.5673274536132813	2.495714599609375	1.386536804199219	0.5552940673828125	2.51400439453125	1.607118957519531	0.5542866821289063	2.477201904296875	1.573803405761719	0.5600118408203125	2.3401669921875	1.524256896972656	0.5573228149414062	2.35515380859375	1.243196701049805	0.5697645874023437	2.3287607421875	1.323409149169922	0.3488944091796875	2.258557861328125	1.354613586425781	0.2877754516601562	2.363385498046875	1.385863128662109	0.2747187805175781	2.3876767578125	1.428066925048828	0.2875162048339844	2.544931884765625	1.567535888671875	0.5510309448242188	2.67573876953125	1.53908837890625	0.5434924926757813	2.66413427734375	1.255875732421875	0.4980844116210937	2.47730419921875	1.312369354248047	0.3593692626953125	2.3751689453125	1.329898803710937	0.3385283813476562
207	6.866667	2.50407421875	1.056364097595215	0.5847667846679687	2.50068017578125	1.237925170898438	0.56291357421875	2.497716552734375	1.383496154785156	0.5494528198242188	2.511142333984375	1.605649597167969	0.546516845703125	2.474843505859375	1.571378479003906	0.5522600097656249	2.33768994140625	1.520082336425781	0.5462388305664062	2.34960400390625	1.238451507568359	0.5746251220703125	2.325129150390625	1.313784606933594	0.350422607421875	2.26104736328125	1.355015441894531	0.2876592407226563	2.368589599609375	1.365135345458984	0.2630812072753906	2.404380126953125	1.401563751220703	0.2836365661621094	2.5431552734375	1.566526489257813	0.5438937377929688	2.676537353515625	1.547125793457031	0.5406051635742187	2.65611279296875	1.263102844238281	0.4932431335449219	2.46561474609375	1.306862121582031	0.3526120300292969	2.365776611328125	1.313581634521484	0.3167568359375
208	6.9	2.475572021484375	1.058897792816162	0.5762313842773438	2.470733642578125	1.237288345336914	0.5542049560546874	2.46603466796875	1.380637237548828	0.5445628051757813	2.484865966796875	1.598521911621094	0.5373889770507813	2.44816650390625	1.56585595703125	0.5425401000976563	2.314245849609375	1.513778686523438	0.5319743041992188	2.322037109375	1.238233215332031	0.5718018188476562	2.30982958984375	1.315529876708984	0.3515266723632812	2.2456123046875	1.354169799804688	0.2898658447265625	2.34388818359375	1.377057800292969	0.2488987274169922	2.384998779296875	1.405867706298828	0.2880273742675781	2.515419189453125	1.559247924804688	0.5367249755859375	2.644938720703125	1.531151184082031	0.5348039550781249	2.631543212890625	1.24806037902832	0.5201314086914063	2.47598291015625	1.303706146240234	0.3505974731445313	2.387060791015625	1.326723510742188	0.300771240234375
209	6.933333000000001	2.441375732421875	1.067240043640137	0.5634564819335938	2.436519775390625	1.243973114013672	0.5438853759765625	2.4309892578125	1.385974365234375	0.53862646484375	2.450399658203125	1.601081604003906	0.5241593627929687	2.413755859375	1.568919921875	0.5275048828125	2.282693115234375	1.517570129394531	0.5051253967285156	2.303395263671875	1.244600540161133	0.5363417358398438	2.29496484375	1.363425506591797	0.3381313781738281	2.21784228515625	1.393691131591797	0.2896149597167968	2.31077880859375	1.417373138427734	0.2405335388183594	2.344145263671875	1.443143524169922	0.2461004333496094	2.480527587890625	1.562307861328125	0.5276829223632813	2.608768310546875	1.5349755859375	0.5269747924804687	2.639956298828125	1.258699066162109	0.4880690307617188	2.47836083984375	1.317528533935547	0.329114990234375	2.423228759765625	1.396306640625	0.2911567077636719
210	6.966667000000001	2.412561279296875	1.082375366210937	0.5517061767578125	2.407771240234375	1.262266754150391	0.5261802368164062	2.402004150390625	1.407366302490234	0.5210281372070312	2.42088330078125	1.627667053222656	0.5152811889648438	2.3835634765625	1.594501953125	0.5162095947265625	2.252853515625	1.545954467773437	0.4741587219238281	2.30899853515625	1.270742401123047	0.493306640625	2.3040556640625	1.442434265136719	0.3310361633300781	2.23066845703125	1.465172454833984	0.2700343627929688	2.132013427734375	1.488550354003906	0.2271496124267578	2.3774150390625	1.527437316894531	0.258956298828125	2.451789794921875	1.588101440429687	0.5183854370117188	2.581713134765625	1.558097534179688	0.5053293762207032	2.630403564453125	1.2754013671875	0.5055528259277344	2.487944091796875	1.337669311523437	0.3236604614257813	2.42593896484375	1.420035583496094	0.3006739501953125
211	7	2.389240234375	1.085459579467773	0.5458612060546875	2.384391845703125	1.26869677734375	0.518689453125	2.378984130859375	1.416434753417969	0.5091900939941406	2.4142080078125	1.63877734375	0.4960190734863281	2.37385205078125	1.607849243164063	0.4986063842773438	2.233552001953125	1.580084655761719	0.4587147216796875	2.342450927734375	1.323685363769531	0.3895371398925781	2.3230390625	1.533973266601563	0.2736171569824219	2.28072314453125	1.602185852050781	0.2139541473388672	2.207624267578125	1.667050598144531	0.1587700805664063	2.309443115234375	1.649765991210937	0.1820081481933594	2.4427900390625	1.596379333496094	0.4999585571289062	2.57659716796875	1.571147094726562	0.4891247253417969	2.61477001953125	1.283470092773437	0.5254093627929688	2.50136474609375	1.352007202148438	0.3205782165527344	2.429428466796875	1.417915588378906	0.2749895629882813
212	7.033333000000001	2.352071533203125	1.082382942199707	0.5345394897460938	2.345768798828125	1.262656311035156	0.49761865234375	2.33913916015625	1.408626495361328	0.4798453979492188	2.3643974609375	1.631152709960938	0.4728904113769531	2.32576953125	1.598523742675781	0.4714305725097656	2.18226806640625	1.596874450683594	0.4372131652832031	2.004656127929688	1.386015380859375	0.3642021484375	2.186278564453125	1.454955993652344	0.2243513641357422	2.206361328125	1.552108154296875	0.2302092132568359	2.208105712890625	1.659876647949219	0.2588278503417969	2.277826904296875	1.574164978027344	0.2095818328857422	2.39434619140625	1.590349548339844	0.4787899780273437	2.529625244140625	1.580445739746094	0.4740111083984375	2.6909375	1.340986358642578	0.5069129943847657	2.540705322265625	1.379928253173828	0.3207104187011719	2.467920654296875	1.421821929931641	0.254400375366211
213	7.066667000000001	2.319434326171875	1.070300476074219	0.5128292846679687	2.308108154296875	1.248862335205078	0.4699295959472656	2.29804248046875	1.393136016845703	0.4430964965820313	2.321031005859375	1.615619201660156	0.4533632507324219	2.28332763671875	1.58297314453125	0.4451199645996094	2.14045654296875	1.604802917480469	0.4160262756347656	1.92239501953125	1.5235048828125	0.2515208129882813	2.01547412109375	1.661324401855469	0.07959592437744141	2.056601318359375	1.749487426757812	0.05964811706542969	2.022015869140625	1.803427368164062	-0.03152593231201172	2.1031025390625	1.76334326171875	0.0261294937133789	2.350545166015625	1.574707763671875	0.4602988891601563	2.4850517578125	1.572757385253906	0.4775957641601563	2.635048583984375	1.380755432128906	0.635585693359375	2.5808388671875	1.340729888916016	0.40292041015625	2.511417236328125	1.410489776611328	0.3611165161132813
214	7.1	2.2922744140625	1.054393432617188	0.5012000122070313	2.26806640625	1.229963897705078	0.4528289794921875	2.246896240234375	1.372287811279297	0.4233905639648438	2.257322998046875	1.595218627929687	0.4365950622558594	2.223815185546875	1.56099169921875	0.42068017578125	2.08786962890625	1.579033630371094	0.3671746520996094	1.893135009765625	1.562405029296875	0.1603441467285156	2.044474609375	1.700201721191406	0.03725194931030273	2.1198642578125	1.764302185058594	0.03094010162353516	2.044214233398438	1.754854797363281	-0.05010751724243164	2.125718017578125	1.808008422851562	-0.005591006755828858	2.286359375	1.555710327148438	0.4500514526367188	2.412955810546875	1.562075744628906	0.4977201232910156	2.436579345703125	1.366045043945312	0.7100493774414063	2.53061767578125	1.233706481933594	0.5307733764648438	2.506634521484375	1.300334838867188	0.45087158203125
215	7.133333	2.256239013671875	1.031224285125732	0.4826732482910156	2.2366181640625	1.205516784667969	0.4359823913574219	2.21973291015625	1.346149871826172	0.4044900207519531	2.2171337890625	1.566970397949219	0.4085379638671875	2.186711181640625	1.530699279785156	0.3928714904785156	2.0564033203125	1.560795715332031	0.3357320251464844	1.874458129882812	1.573637023925781	0.1217937316894531	1.985994750976563	1.738826049804687	-0.004499629020690918	2.054843017578125	1.807193237304688	-0.0180195369720459	1.964535766601563	1.762168090820313	-0.06162984085083008	2.09749853515625	1.816909973144531	-0.03912978744506836	2.24732275390625	1.530221801757813	0.4247048034667969	2.36944775390625	1.550828857421875	0.4753143310546875	2.37702978515625	1.361558532714844	0.6902019653320313	2.512756103515625	1.218528106689453	0.5552313232421875	2.503607177734375	1.258027984619141	0.4578555297851563
216	7.166667	2.225142822265625	1.008734188079834	0.4708424377441406	2.2033896484375	1.180857757568359	0.4235048828125	2.1853544921875	1.319218292236328	0.3888539733886719	2.188241455078125	1.537906066894531	0.3966130676269531	2.157785400390625	1.503035247802734	0.3793633728027344	2.030695922851562	1.533186645507812	0.3185092468261719	1.8381474609375	1.558928955078125	0.1188697509765625	1.923328857421875	1.707929016113281	-0.03988462829589844	1.97899755859375	1.783422546386719	-0.06484850311279297	1.885134399414063	1.742896789550781	-0.1024108963012695	2.02573876953125	1.78564990234375	-0.08554010009765625	2.216593505859375	1.500460632324219	0.4130776672363281	2.3327744140625	1.517508056640625	0.4745966796875	2.32836083984375	1.341233825683594	0.697004150390625	2.49560888671875	1.231568740844727	0.5702992553710937	2.492353515625	1.253132461547852	0.4680888061523438
217	7.200000000000001	2.20295068359375	0.9894233951568604	0.4692482299804687	2.18270654296875	1.162184799194336	0.4197928771972656	2.165705078125	1.301363403320313	0.3845657043457031	2.171713623046875	1.521345764160156	0.3847143859863281	2.140016357421875	1.486149078369141	0.3697184143066407	2.009402465820313	1.512338562011719	0.3127063293457031	1.823649536132812	1.544071838378906	0.1054628067016602	1.891675659179687	1.693714416503906	-0.0626160659790039	1.954520385742188	1.765004760742187	-0.08486572265625	1.859007934570313	1.724811950683594	-0.1203357543945312	1.982982421875	1.788694885253906	-0.09720182800292969	2.200335205078125	1.48387484741211	0.4014921264648437	2.318556640625	1.504739105224609	0.4594411926269531	2.320557861328125	1.326607757568359	0.6824278564453125	2.4931943359375	1.209561325073242	0.5676412353515625	2.48962451171875	1.247322708129883	0.4696309204101562
218	7.233333	2.190364013671875	0.9817908058166503	0.4636384887695312	2.167640380859375	1.152034149169922	0.413189453125	2.1468232421875	1.290630859375	0.3842445983886719	2.150148681640625	1.508443359375	0.383405517578125	2.11956640625	1.473151916503906	0.367979248046875	1.991063598632812	1.495011535644531	0.3081207275390625	1.809830810546875	1.537246337890625	0.1025642929077148	1.890019409179688	1.677523132324219	-0.06492073822021484	1.952210815429688	1.744192138671875	-0.09689946746826172	1.855633666992188	1.722424072265625	-0.14110205078125	1.966318359375	1.777332946777344	-0.1119167785644531	2.178509033203125	1.471779815673828	0.400894287109375	2.299341796875	1.484758514404297	0.4523059997558594	2.329909423828125	1.309686706542969	0.6719296875	2.494533447265625	1.192538970947266	0.550627685546875	2.482382080078125	1.230847778320312	0.4546732177734375
219	7.266667	2.192378173828125	0.9853373107910156	0.4624481506347656	2.165777099609375	1.155768295288086	0.4108947143554688	2.141077392578125	1.294728332519531	0.3826932373046875	2.131736083984375	1.513599609375	0.3853206481933594	2.10375048828125	1.476679107666016	0.3679946594238281	1.975748657226563	1.488868072509766	0.302595947265625	1.788270385742188	1.523737365722656	0.09912334442138672	1.855271728515625	1.669445068359375	-0.07134898376464843	1.92440673828125	1.734459045410156	-0.09222550201416016	1.828165283203125	1.712592041015625	-0.138585205078125	1.955190673828125	1.755164245605469	-0.1101322784423828	2.16160693359375	1.478118927001953	0.403525146484375	2.283244140625	1.4906181640625	0.4551027526855469	2.34578662109375	1.310141967773438	0.6654646606445312	2.519294677734375	1.201841888427734	0.5457048950195312	2.504002197265625	1.23873551940918	0.4490006713867187
220	7.300000000000001	2.1967890625	0.9877437610626221	0.4609505310058594	2.16935400390625	1.160027313232422	0.4093232116699219	2.143689208984375	1.300493469238281	0.3816588439941406	2.127131591796875	1.521244445800781	0.38510791015625	2.09974609375	1.483073150634766	0.36803857421875	1.968485961914062	1.484873992919922	0.3046426086425781	1.768660766601563	1.509654937744141	0.1074863510131836	1.828237915039062	1.663445495605469	-0.06204794311523437	1.890270751953125	1.735555725097656	-0.08643351745605468	1.79583984375	1.709520141601562	-0.1369011688232422	1.923353637695312	1.753537048339844	-0.1125837097167969	2.15881201171875	1.486349456787109	0.4028253479003907	2.283014892578125	1.500312622070312	0.4514499816894531	2.368127685546875	1.315783630371094	0.6543118896484375	2.56381298828125	1.218114730834961	0.5566583862304687	2.55299072265625	1.259924682617187	0.4601506042480469
221	7.333333	2.21152392578125	0.9955065140724182	0.4601101989746094	2.172875244140625	1.169560745239258	0.4133119812011719	2.13998486328125	1.310384765625	0.3849680786132813	2.1164248046875	1.532913818359375	0.4006034240722656	2.08901708984375	1.494208343505859	0.3828421325683594	1.95642626953125	1.48994384765625	0.3179011840820313	1.749448486328125	1.494733032226562	0.1212770919799805	1.805109375	1.643509521484375	-0.05815513610839844	1.871666381835938	1.717451538085938	-0.05935025024414062	1.776264038085938	1.708290222167969	-0.1166122436523438	1.914035278320313	1.732137268066406	-0.09318267822265625	2.150528076171875	1.497835388183594	0.4150604248046875	2.280026123046875	1.510082855224609	0.4543493041992188	2.386322998046875	1.317757293701172	0.6450045166015625	2.596321533203125	1.237129379272461	0.5539473266601562	2.589006103515625	1.282968597412109	0.4574016418457031
222	7.366667	2.229955078125	1.017077215194702	0.4645873107910156	2.18794580078125	1.191896408081055	0.4196106872558594	2.151227294921875	1.333481079101563	0.3959671325683594	2.1219580078125	1.556749694824219	0.4087025756835937	2.09481298828125	1.516775329589844	0.392642822265625	1.958832275390625	1.501445220947266	0.3349529113769531	1.734430419921875	1.45677880859375	0.1615690765380859	1.717700805664063	1.621271240234375	-0.01369483757019043	1.774114868164063	1.703661437988281	-0.01969633102416992	1.679222412109375	1.667977783203125	-0.06788970184326172	1.832050170898438	1.692098388671875	-0.06327486038208008	2.15776171875	1.522699645996094	0.4224727783203125	2.289560791015625	1.52889453125	0.457905029296875	2.4074521484375	1.330596923828125	0.6377404174804687	2.6057685546875	1.230683547973633	0.5366358642578125	2.59690478515625	1.274908630371094	0.4388268737792969
223	7.4	2.25679541015625	1.039704616546631	0.4703570251464844	2.209274169921875	1.214311920166016	0.4253265991210938	2.1675224609375	1.355569061279297	0.4023507385253906	2.149095703125	1.581402587890625	0.414832275390625	2.11918212890625	1.542395874023438	0.4003960876464844	1.980255615234375	1.533707397460938	0.3460801086425781	1.739973266601563	1.436276062011719	0.2187899017333984	1.776945068359375	1.49100634765625	-0.01446934032440186	1.754502075195312	1.589119201660156	-0.0151619176864624	1.68680126953125	1.62750927734375	-0.09700894165039063	1.787064819335938	1.633006713867188	-0.02784196281433106	2.184168212890625	1.545594116210937	0.4271255798339844	2.316365478515625	1.539145141601562	0.4642417602539062	2.437848876953125	1.329836669921875	0.6317220458984375	2.6482001953125	1.27820166015625	0.5161552734375	2.629247314453125	1.3358955078125	0.4263970031738281
224	7.433333000000001	2.295630126953125	1.073015266418457	0.4767232055664062	2.25878369140625	1.252467422485352	0.4474637756347656	2.227308837890625	1.3962880859375	0.4295321044921875	2.211721435546875	1.620791015625	0.4475071411132813	2.18125244140625	1.582649047851562	0.4328558654785156	2.041188232421875	1.570603698730469	0.3845431213378906	1.820734985351562	1.418302551269531	0.2807175598144531	1.808464477539063	1.571828369140625	0.09511494445800782	1.846463989257813	1.664356201171875	0.09053490447998047	1.749967163085937	1.639654418945312	0.03854056930541992	1.722847900390625	1.661195373535156	0.05793591690063477	2.246453125	1.584522338867187	0.4582034301757812	2.379656005859375	1.579960693359375	0.4888230895996094	2.4715048828125	1.335642242431641	0.6214929199218751	2.669271240234375	1.263680084228516	0.4975533752441406	2.660505126953125	1.333468444824219	0.4158432922363281
225	7.466667000000001	2.3279296875	1.094631034851074	0.4913618469238281	2.29564990234375	1.276729461669922	0.4688646850585937	2.26882470703125	1.4224521484375	0.4537673645019532	2.266340576171875	1.648694885253906	0.468146240234375	2.232238525390625	1.611688903808594	0.4587965087890625	2.086539306640625	1.59566015625	0.4305324096679687	1.896290405273438	1.401435607910156	0.3338080139160156	1.893567138671875	1.542619567871094	0.1370322418212891	1.909294189453125	1.641789794921875	0.1424236145019531	1.815465698242188	1.622664184570312	0.0827377700805664	1.791608520507812	1.619790649414063	0.103920768737793	2.30064990234375	1.61079541015625	0.4748473510742188	2.434515869140625	1.600387939453125	0.5036764831542969	2.593119384765625	1.378936370849609	0.614393310546875	2.702755859375	1.368362182617187	0.39525048828125	2.636966552734375	1.437286682128906	0.3438373718261719
226	7.5	2.36283740234375	1.102498344421387	0.5123209228515625	2.337690185546875	1.286994232177734	0.4942555541992187	2.31774853515625	1.43446630859375	0.4793562622070313	2.322024169921875	1.662080139160156	0.4804061889648438	2.286638916015625	1.625467041015625	0.4734042358398438	2.142061767578125	1.606617858886719	0.438589599609375	1.96895458984375	1.382687286376953	0.3764845581054688	1.956762939453125	1.5313896484375	0.1844185638427734	1.949783813476563	1.631324768066406	0.1717798461914062	1.879866088867187	1.656786071777344	0.0863314208984375	1.851519653320312	1.587196472167969	0.1469386444091797	2.355391357421875	1.623476806640625	0.4891808776855469	2.48882080078125	1.607961364746094	0.5203699340820312	2.665887451171875	1.389946624755859	0.6114315795898437	2.71346533203125	1.393259063720703	0.369806396484375	2.63445263671875	1.462249786376953	0.3412203063964844
227	7.533333000000001	2.389240478515625	1.10664762878418	0.5273201904296875	2.368281494140625	1.289640899658203	0.5128087768554688	2.35002978515625	1.436050201416016	0.5058428039550781	2.35357470703125	1.66084716796875	0.50338037109375	2.31848828125	1.624498229980469	0.4984439697265625	2.176968017578125	1.593722412109375	0.46775244140625	2.041162231445313	1.343941741943359	0.4350637817382813	2.002924926757812	1.4723388671875	0.2356968994140625	1.983146606445312	1.570078002929687	0.23640380859375	1.944042114257813	1.5602666015625	0.1320155487060547	1.908646118164063	1.542998962402344	0.1843043670654297	2.386978271484375	1.622940185546875	0.5112466125488281	2.51994580078125	1.59743115234375	0.5260094604492187	2.69398583984375	1.375574096679687	0.6003057861328125	2.6410703125	1.417091583251953	0.3665511474609375	2.54736865234375	1.443787261962891	0.3214241638183594
228	7.566667000000001	2.42970068359375	1.102386024475098	0.5463234252929687	2.411990478515625	1.285084411621094	0.530337158203125	2.395085205078125	1.431408874511719	0.529868896484375	2.395435791015625	1.655433776855469	0.5206022338867188	2.36059423828125	1.618712097167969	0.5204754028320312	2.223316162109375	1.576490051269531	0.4862981872558594	2.10177880859375	1.319431365966797	0.4618166198730469	2.071070556640625	1.444082427978516	0.2595900268554687	2.05846923828125	1.542723815917969	0.2586971130371093	1.965927001953125	1.521395690917969	0.2000948791503906	1.956121948242187	1.504757232666015	0.2350322570800781	2.429878173828125	1.618212890625	0.5259420166015625	2.564018310546875	1.596927734375	0.5261129150390625	2.72225244140625	1.359492553710937	0.4700119323730469	2.524497314453125	1.407634124755859	0.3380513305664062	2.418188720703125	1.397142761230469	0.330708740234375
229	7.6	2.457123779296875	1.080617317199707	0.5604042358398438	2.441791748046875	1.260129791259766	0.5470861206054688	2.4267587890625	1.403759307861328	0.549012939453125	2.421218505859375	1.623314392089844	0.558859375	2.3880283203125	1.586549743652344	0.5556517944335938	2.259363037109375	1.540248107910156	0.5081554565429688	2.15369189453125	1.282214050292969	0.4845524291992188	2.124380615234375	1.411495452880859	0.2906754455566406	2.087346435546875	1.500882202148437	0.2785775451660156	2.007036254882812	1.456642181396484	0.2188665008544922	2.00502587890625	1.460181396484375	0.2508431396484375	2.45596484375	1.587422607421875	0.5609215698242187	2.588760009765625	1.581780639648438	0.5691671142578125	2.71194873046875	1.341509490966797	0.4775688171386719	2.512869384765625	1.349847900390625	0.3477056579589844	2.4215205078125	1.39883251953125	0.3310127258300781
230	7.633333	2.488646728515625	1.067314414978027	0.5711825561523437	2.469774658203125	1.246592880249023	0.560913330078125	2.45316015625	1.389980743408203	0.5600267944335937	2.4442587890625	1.60936865234375	0.56841064453125	2.411624267578125	1.572017639160156	0.5675478515625	2.28207958984375	1.52016650390625	0.5293135375976562	2.210265625	1.2504462890625	0.5115560913085937	2.1450712890625	1.364594512939453	0.3170768127441406	2.131632568359375	1.460953308105469	0.3114078979492187	2.0447265625	1.453085083007812	0.2454908599853516	2.036986083984375	1.426610626220703	0.2719549865722656	2.479692138671875	1.57413330078125	0.5686239013671875	2.612683837890625	1.5687763671875	0.5688433837890625	2.702619384765625	1.315687530517578	0.4736228332519531	2.49411376953125	1.308934967041016	0.3596665954589844	2.40446142578125	1.355013366699219	0.3305075988769531
231	7.666667	2.510891845703125	1.055158809661865	0.5746934814453125	2.490681640625	1.233725463867188	0.5660626831054687	2.47329345703125	1.3765029296875	0.5660111694335938	2.453974609375	1.594490173339844	0.5594293823242188	2.4234365234375	1.555889099121094	0.5639712524414062	2.287982177734375	1.507690856933594	0.5534160766601562	2.22716748046875	1.238202392578125	0.5168214111328125	2.18809228515625	1.357049407958984	0.3191944274902344	2.151069580078125	1.446525299072266	0.3119044494628906	2.06935400390625	1.418798126220703	0.2453628845214844	2.071876953125	1.411790496826172	0.2774378967285156	2.490930419921875	1.561121398925781	0.5591812133789062	2.622817626953125	1.557106506347656	0.5458286743164062	2.725520751953125	1.299087219238281	0.4866167297363281	2.513296875	1.283930236816406	0.38253515625	2.440236083984375	1.355155700683594	0.3597039794921875
232	7.700000000000001	2.524336181640625	1.040862045288086	0.5850560913085937	2.505187255859375	1.218261032104492	0.5755755004882812	2.488711181640625	1.360148132324219	0.5742260131835938	2.48372509765625	1.577426879882812	0.5809653930664063	2.450880859375	1.540971862792969	0.5824378051757813	2.31655810546875	1.494270263671875	0.5658566284179688	2.243305908203125	1.230218505859375	0.5269743041992188	2.187904052734375	1.343268646240234	0.3317537231445313	2.173112548828125	1.438457214355469	0.3271370239257813	2.093233154296875	1.410742797851563	0.2595870666503906	2.08488427734375	1.41003955078125	0.27808447265625	2.518203369140625	1.542013732910156	0.5793702392578125	2.649480224609375	1.534011108398437	0.5722412719726563	2.72187841796875	1.276239868164063	0.4837012939453125	2.508931396484375	1.28300814819336	0.3839848937988281	2.442043212890625	1.360312103271484	0.3657379150390625
233	7.733333	2.5324638671875	1.032682762145996	0.5899041748046875	2.51423046875	1.210414489746094	0.5796687622070312	2.498418701171875	1.352596862792969	0.5780663452148438	2.49373046875	1.570000549316406	0.5899143676757812	2.4607919921875	1.53350537109375	0.590635498046875	2.32467431640625	1.491862487792969	0.5733193359375	2.248890380859375	1.229644088745117	0.5249822998046875	2.196366455078125	1.34626416015625	0.3306401977539062	2.179645751953125	1.441348724365234	0.327622314453125	2.101190185546875	1.407972991943359	0.2606979370117187	2.09078759765625	1.410943450927734	0.2801148986816406	2.528210693359375	1.534536743164062	0.5873834838867188	2.65762744140625	1.51926318359375	0.5668846435546875	2.796580322265625	1.302974517822266	0.4499044494628906	2.635524658203125	1.317530792236328	0.2785682067871094	2.55059716796875	1.368190307617188	0.3107734680175781
234	7.766667	2.531297607421875	1.035180961608887	0.594716064453125	2.51483837890625	1.215099548339844	0.5850143432617188	2.501450439453125	1.358978759765625	0.57855859375	2.4973466796875	1.577728637695313	0.6032507934570313	2.463935546875	1.540951293945312	0.6018109741210937	2.324546630859375	1.507499694824219	0.5801437377929688	2.2568095703125	1.240859451293945	0.5267003173828125	2.21437060546875	1.356915008544922	0.326555908203125	2.184884033203125	1.450010894775391	0.3260346374511719	2.10602099609375	1.408909332275391	0.2620050354003906	2.0978837890625	1.412088500976562	0.2847412719726563	2.532103515625	1.541977844238281	0.5986492919921875	2.66262939453125	1.530188232421875	0.573911376953125	2.824416259765625	1.318304321289062	0.4715799560546875	2.71312890625	1.341469635009766	0.262257568359375	2.617811279296875	1.385561157226562	0.26740869140625
235	7.800000000000001	2.524038330078125	1.051173892974854	0.5964071044921875	2.512371337890625	1.232866622924805	0.5900348510742187	2.5027177734375	1.378144805908203	0.586446533203125	2.50293017578125	1.598992004394531	0.6058308715820313	2.468557373046875	1.562615417480469	0.6051859130859375	2.327248046875	1.532313842773438	0.5846351318359375	2.257025634765625	1.265195465087891	0.526794189453125	2.211938720703125	1.404632690429688	0.3407345581054688	2.13026513671875	1.419067718505859	0.2879165954589843	2.047044555664062	1.387560394287109	0.2226755065917969	2.09154541015625	1.414159606933594	0.3037255859375	2.53721142578125	1.562198913574219	0.6022083740234375	2.6711220703125	1.561623291015625	0.5921171875	2.79676708984375	1.329593017578125	0.4778991394042969	2.582255126953125	1.369218688964844	0.3782125244140625	2.481653076171875	1.402205932617187	0.3786499328613281
236	7.833333	2.51421728515625	1.077495269775391	0.5962168579101562	2.503188720703125	1.259061309814453	0.5886279907226563	2.493728515625	1.40428060913086	0.5862080078125	2.496524169921875	1.6250888671875	0.6041162109375	2.461902587890625	1.589007690429687	0.6052843627929687	2.3217265625	1.551618957519531	0.59000048828125	2.26351513671875	1.2807060546875	0.5376348266601563	2.2231357421875	1.395893371582031	0.3348503723144531	2.171814697265625	1.478598175048828	0.3213588256835938	2.09299658203125	1.443161376953125	0.252869873046875	2.100447265625	1.431793182373047	0.2843935546875	2.53029736328125	1.588026733398437	0.5991668701171875	2.662622314453125	1.5808955078125	0.5779584350585938	2.765077392578125	1.327406951904297	0.4895924682617188	2.55677490234375	1.376391448974609	0.3816199035644531	2.46151611328125	1.421790893554687	0.3739346313476563
237	7.866667	2.501640625	1.09990950012207	0.5966124267578125	2.493768798828125	1.283607666015625	0.5860886840820313	2.486422119140625	1.430637359619141	0.5836630249023438	2.490693603515625	1.654109008789062	0.600115234375	2.455274169921875	1.617976928710938	0.5998419189453125	2.316391357421875	1.572849731445312	0.5785852050781251	2.263492431640625	1.295812866210937	0.5358096923828125	2.243824462890625	1.415935668945312	0.3296322326660156	2.153995849609375	1.456150970458984	0.3435771789550781	2.107062744140625	1.437325866699219	0.2441536712646484	2.11056201171875	1.435935485839844	0.2826830444335938	2.524668701171875	1.616233215332031	0.59711572265625	2.660171142578125	1.609914001464844	0.5916964721679687	2.7202421875	1.326093994140625	0.5737146606445312	2.541899169921875	1.386303100585937	0.4208924865722656	2.462375244140625	1.434656433105469	0.3680425109863281
238	7.9	2.488314453125	1.119328582763672	0.59105712890625	2.484917236328125	1.303154571533203	0.5776405029296875	2.480609375	1.450466369628906	0.5782055053710937	2.491136474609375	1.674101745605469	0.5924291381835938	2.45474951171875	1.638883666992188	0.5933291015625	2.31103173828125	1.607038269042969	0.5810792236328125	2.2572587890625	1.330205352783203	0.536276123046875	2.2364072265625	1.441615844726563	0.3251136779785156	2.140607177734375	1.468154449462891	0.3293711547851563	2.09254443359375	1.457422088623047	0.2291660614013672	2.10503857421875	1.461240203857422	0.2667954711914062	2.524058349609375	1.635278015136719	0.5889966430664062	2.659689697265625	1.629036743164062	0.5834170532226562	2.73802978515625	1.348965301513672	0.5749072265625	2.55296875	1.384351806640625	0.4219359130859375	2.47278515625	1.441818664550781	0.3801555786132813
239	7.933333000000001	2.473119140625	1.12763761138916	0.5849761962890625	2.472461181640625	1.311472198486328	0.5709339599609375	2.469732421875	1.458777008056641	0.5753379516601562	2.48435693359375	1.681867004394531	0.5942216796874999	2.44735205078125	1.647279968261719	0.5946814575195313	2.304556640625	1.612004516601563	0.5808993530273437	2.24946826171875	1.335128479003906	0.5377429809570312	2.235181640625	1.448318878173828	0.3269442443847656	2.141415771484375	1.481327484130859	0.3315516662597656	2.097204345703125	1.477363677978516	0.2290857086181641	2.107015625	1.470910919189453	0.2665315246582031	2.5165576171875	1.642545837402344	0.5896859130859375	2.651167236328125	1.62905126953125	0.57668017578125	2.732206298828125	1.349579254150391	0.5758678588867188	2.554281494140625	1.383396820068359	0.4142660522460938	2.4749599609375	1.446994659423828	0.3804437561035156
240	7.966667000000001	2.459735595703125	1.130876602172852	0.5838194580078125	2.46163818359375	1.314258758544922	0.5676106567382813	2.4608916015625	1.461425231933594	0.569791015625	2.47834228515625	1.682874938964844	0.5989605102539063	2.44089990234375	1.648910400390625	0.5972454223632813	2.298927490234375	1.612329223632813	0.5808732299804688	2.236597412109375	1.33937890625	0.5266807861328126	2.226757568359375	1.452500732421875	0.3159812927246094	2.135930908203125	1.49208642578125	0.3235931091308594	2.07758740234375	1.476465454101562	0.2298599853515625	2.0962587890625	1.473368774414062	0.2590530395507812	2.510007080078125	1.643375915527344	0.5931871337890625	2.644533203125	1.628436950683594	0.5833070068359375	2.721888427734375	1.348667114257812	0.5700794677734375	2.54877880859375	1.391949890136719	0.4060465087890625	2.46442822265625	1.454410858154297	0.3852784729003906
241	8	2.447260986328125	1.121052780151367	0.5819577026367188	2.449332275390625	1.30356884765625	0.5690424194335938	2.449029541015625	1.449819763183594	0.5722733764648438	2.4690791015625	1.670121887207031	0.597767822265625	2.431467041015625	1.636779663085937	0.5967720947265625	2.288703125	1.607411987304687	0.580842529296875	2.230347900390625	1.335624298095703	0.52551611328125	2.214869873046875	1.439673553466797	0.312149658203125	2.124206787109375	1.478388488769531	0.3181260375976562	2.067586669921875	1.479806854248047	0.2228639984130859	2.09053564453125	1.470315521240234	0.2478790435791016	2.5000625	1.630414733886719	0.5924805297851562	2.633704833984375	1.614322204589844	0.5838292236328125	2.6792412109375	1.330077270507813	0.5607079467773437	2.517068359375	1.403086181640625	0.3982192077636719	2.4273291015625	1.453292236328125	0.3711142883300781
242	8.033333000000001	2.435554443359375	1.100701560974121	0.5752264404296875	2.437233642578125	1.282228454589844	0.5641383666992188	2.436783447265625	1.427487182617188	0.5704969482421876	2.453639892578125	1.646388916015625	0.5984697265625	2.41679736328125	1.612640258789062	0.5978336181640626	2.274615478515625	1.583627258300781	0.5844187622070313	2.2063564453125	1.31849951171875	0.5180101318359375	2.201000732421875	1.426244232177734	0.3076100463867187	2.116604736328125	1.475694427490234	0.3158708190917969	2.078860107421875	1.472869537353516	0.2124235687255859	2.0808759765625	1.458812744140625	0.2443707427978516	2.48496044921875	1.607523315429688	0.591986572265625	2.617304931640625	1.591814025878906	0.5774288940429687	2.669576904296875	1.311735900878906	0.542538818359375	2.49483544921875	1.368083801269531	0.3888490295410156	2.41766748046875	1.432527221679687	0.3562348327636718
243	8.066667000000001	2.427472900390625	1.080985282897949	0.5745540161132813	2.43076220703125	1.261734741210937	0.5691465454101563	2.431761474609375	1.406045135498047	0.5780618896484375	2.4515654296875	1.622236511230469	0.6142515258789063	2.4143681640625	1.589424133300781	0.6112970581054687	2.27469287109375	1.560993041992187	0.585143310546875	2.199941650390625	1.3020087890625	0.5088527221679687	2.19840576171875	1.42097998046875	0.3060512084960937	2.109926025390625	1.461684143066406	0.3126618957519531	2.054711669921875	1.450891815185547	0.2186718444824219	2.071102783203125	1.443847351074219	0.2512686920166016	2.482196533203125	1.583255676269531	0.607348876953125	2.61422216796875	1.566593627929687	0.5992386474609375	2.656926513671875	1.296347106933594	0.5178654174804688	2.46944970703125	1.332540313720703	0.3756121520996094	2.409706298828125	1.414054992675781	0.3467406921386719
244	8.1	2.424508056640625	1.070665191650391	0.5722103271484374	2.427784423828125	1.250640121459961	0.5667893676757813	2.428777587890625	1.394332397460937	0.5756768798828125	2.44763037109375	1.609514709472656	0.61266455078125	2.410713623046875	1.576732604980469	0.6094354858398437	2.271866455078125	1.5487216796875	0.5818840942382812	2.195797119140625	1.293582397460938	0.4986491394042969	2.195254638671875	1.414909790039062	0.2984187622070312	2.106630126953125	1.454450836181641	0.3039000549316406	2.0536455078125	1.445342407226562	0.2089977874755859	2.068385986328125	1.434021911621094	0.2459416656494141	2.47828759765625	1.570830017089844	0.6057621459960938	2.6096103515625	1.551911987304687	0.6014168701171875	2.6886904296875	1.306632293701172	0.48155517578125	2.5357763671875	1.329489410400391	0.301821533203125	2.45526806640625	1.395900207519531	0.3096435546875
245	8.133333	2.425337158203125	1.031100635528564	0.5790316162109375	2.42832470703125	1.212451354980469	0.5696475219726562	2.42938623046875	1.357403686523438	0.5779660034179688	2.44565673828125	1.576662841796875	0.6005045776367187	2.408830322265625	1.543016662597656	0.5992821044921876	2.266595458984375	1.5197080078125	0.5791868896484375	2.1949677734375	1.263331604003906	0.4881903381347656	2.1984384765625	1.400572662353516	0.2960914306640625	2.10494189453125	1.430024963378906	0.2956638488769531	2.03645947265625	1.436010437011719	0.2097900085449219	2.0685966796875	1.419690185546875	0.2489471588134766	2.477066162109375	1.537636047363281	0.5964076538085937	2.610568603515625	1.527639709472656	0.5956201782226562	2.673547607421875	1.261470367431641	0.5098875122070312	2.485359130859375	1.305949859619141	0.3692594909667969	2.3948408203125	1.353170989990234	0.3424854431152344
246	8.166667	2.432654052734375	1.022726867675781	0.5785440063476562	2.43301513671875	1.203948837280273	0.5696798706054688	2.43264697265625	1.348735046386719	0.57844384765625	2.449836181640625	1.567955200195313	0.5983980102539063	2.41303564453125	1.534338500976562	0.5990909423828125	2.271968017578125	1.503639221191406	0.5819520874023437	2.19522607421875	1.250481460571289	0.4870536804199219	2.20145654296875	1.395990600585937	0.3015068664550781	2.107787841796875	1.424468353271484	0.2991586303710937	2.045518676757812	1.442706085205078	0.2104676971435547	2.07516015625	1.419405914306641	0.2483423919677734	2.481010986328125	1.5289296875	0.5932390747070313	2.61280322265625	1.513635620117188	0.5763566284179688	2.657648681640625	1.237630279541016	0.5146264038085937	2.466021484375	1.270924011230469	0.3759633178710938	2.39481396484375	1.341265930175781	0.3428001098632812
247	8.200000000000001	2.43809375	1.022587757110596	0.5798434448242188	2.4388388671875	1.204029632568359	0.5708676147460937	2.438814697265625	1.349152465820312	0.576512451171875	2.4544716796875	1.568597778320313	0.5982245483398437	2.417982421875	1.534572631835938	0.5995977172851562	2.276693359375	1.503595458984375	0.5832649536132812	2.217479736328125	1.245763717651367	0.4873608703613281	2.212939697265625	1.399454315185547	0.3080934753417969	2.117147705078125	1.420247985839844	0.3056990966796875	2.054152587890625	1.443239196777344	0.2184678955078125	2.0864365234375	1.421463684082031	0.2522442626953125	2.485902099609375	1.529885620117188	0.5918026733398437	2.61709521484375	1.515737182617187	0.5689783325195312	2.664123291015625	1.243563537597656	0.4920672912597656	2.45766357421875	1.272425170898438	0.3748465576171875	2.391539794921875	1.349988555908203	0.3473213500976562
248	8.233333	2.453194091796875	1.037238384246826	0.581854248046875	2.454535888671875	1.219879516601563	0.5749317016601563	2.454578125	1.365875366210938	0.5809902954101562	2.468615966796875	1.587244384765625	0.5974708862304687	2.432274169921875	1.552712463378906	0.6003814086914062	2.2899130859375	1.521900085449219	0.5851142578125	2.228224365234375	1.25637548828125	0.5086649780273438	2.220126708984375	1.3975498046875	0.3177007141113281	2.126947509765625	1.429459503173828	0.323333984375	2.080121337890625	1.458767669677734	0.2274001617431641	2.094172607421875	1.425300201416016	0.2670836486816406	2.500480224609375	1.548452331542969	0.5912550048828125	2.632566162109375	1.534507934570313	0.5686320190429688	2.6332021484375	1.26954769897461	0.454568603515625	2.409910888671875	1.288404937744141	0.3668918151855469	2.380610107421875	1.387387054443359	0.3418536376953125
249	8.266667	2.473749755859375	1.063317337036133	0.5846398315429687	2.468032958984375	1.246539443969727	0.5786183471679688	2.462562255859375	1.39303564453125	0.58154150390625	2.479039306640625	1.61454345703125	0.6034259643554688	2.44205419921875	1.5803369140625	0.6045074462890625	2.299752197265625	1.546636962890625	0.5899335327148437	2.250885498046875	1.273581085205078	0.5285989379882813	2.2444150390625	1.420155059814453	0.3406388244628906	2.14702978515625	1.436995513916016	0.3349511108398437	2.089285888671875	1.45756005859375	0.2423083190917969	2.11445458984375	1.448666412353516	0.2868697814941406	2.51067578125	1.575330322265625	0.5972604370117187	2.642662353515625	1.551949890136719	0.5796035766601563	2.639954345703125	1.275504547119141	0.4937973327636719	2.437240966796875	1.336923828125	0.3778733215332031	2.360259033203125	1.404229553222656	0.3477917175292969
250	8.300000000000001	2.490133056640625	1.083563484191895	0.5895789794921875	2.4808623046875	1.267204193115234	0.5801416015625001	2.47258349609375	1.414162902832031	0.5797438354492187	2.483166259765625	1.636768249511719	0.6028842773437501	2.447062744140625	1.601372009277344	0.6044288330078125	2.3041591796875	1.564758972167969	0.6027946166992187	2.28122802734375	1.285276123046875	0.5508734130859375	2.2702978515625	1.426245544433594	0.3577366943359375	2.172207763671875	1.426997680664063	0.3418227844238281	2.113958251953125	1.469680358886719	0.2568498229980469	2.140095703125	1.456399261474609	0.3006781311035156	2.515915771484375	1.598371032714844	0.59584521484375	2.64741064453125	1.573121398925781	0.5736737670898437	2.667562744140625	1.285055877685547	0.5412545776367188	2.4880361328125	1.351179138183594	0.3924214782714844	2.408057861328125	1.418917938232422	0.3708844909667969
251	8.333333	2.508639404296875	1.108773597717285	0.5898744506835938	2.49528271484375	1.292969360351563	0.5765642700195313	2.483908203125	1.4405234375	0.5734256591796875	2.48828125	1.664472229003906	0.5978826293945313	2.4532548828125	1.627694213867187	0.6007649536132813	2.3107001953125	1.587234619140625	0.6080308227539063	2.308466552734375	1.304364044189453	0.5607591552734374	2.2917158203125	1.442552551269531	0.3643736877441406	2.193864501953125	1.434209594726563	0.3458527221679688	2.129115966796875	1.479360504150391	0.2661949157714844	2.15716357421875	1.470066528320312	0.3112401428222656	2.52210986328125	1.627003295898438	0.5890726318359375	2.655640625	1.61418896484375	0.5638862915039062	2.69435546875	1.324643371582031	0.5717376098632813	2.51977587890625	1.369377838134766	0.4076006469726562	2.437825927734375	1.435706970214844	0.3860726623535156
252	8.366667	2.5238583984375	1.125426338195801	0.5944163208007812	2.507798095703125	1.310410583496094	0.5809420166015625	2.49412353515625	1.458604797363281	0.5793317260742188	2.4943154296875	1.684019104003906	0.6020048217773437	2.459820556640625	1.646402526855469	0.605349609375	2.317056640625	1.603441528320313	0.6103729858398438	2.3356669921875	1.318228942871094	0.5721295166015625	2.314953369140625	1.460363189697266	0.3773309020996094	2.2189599609375	1.442930114746094	0.3532858276367187	2.151421630859375	1.478086456298828	0.2701204528808594	2.179438232421875	1.473718444824219	0.31933837890625	2.5290078125	1.64692626953125	0.5933345336914062	2.66218359375	1.634528381347656	0.562620361328125	2.724422119140625	1.347375457763672	0.5635006713867188	2.542410400390625	1.386858459472656	0.4041803283691406	2.44984375	1.437629852294922	0.3805340270996094
253	8.4	2.53773779296875	1.13705354309082	0.6007221069335937	2.519658203125	1.320526489257813	0.5849381103515625	2.50449853515625	1.467645111083984	0.5819756469726562	2.503750244140625	1.691701965332031	0.6043637084960938	2.46975830078125	1.654110900878906	0.6083391723632813	2.32880810546875	1.608537536621094	0.6145557861328125	2.353390380859375	1.326181396484375	0.5719256591796875	2.327101806640625	1.464328948974609	0.37675537109375	2.232214111328125	1.443240661621094	0.353821533203125	2.17238232421875	1.490094055175781	0.2714527587890625	2.1898515625	1.478116943359375	0.3234996948242188	2.5382900390625	1.65503662109375	0.595138671875	2.669172607421875	1.642438354492187	0.558869140625	2.728056640625	1.356401977539063	0.5592183227539063	2.544776123046875	1.396584259033203	0.4038630676269531	2.4559111328125	1.4540908203125	0.3849021606445313
254	8.433333000000001	2.5504873046875	1.137130630493164	0.6084680786132812	2.53100341796875	1.318223876953125	0.5872809448242188	2.5148203125	1.463769012451172	0.5806404418945312	2.513293701171875	1.685936096191406	0.6014216308593749	2.479613525390625	1.648644592285156	0.6050161743164062	2.338656494140625	1.607562194824219	0.6105847778320312	2.3691083984375	1.326979339599609	0.5786964111328124	2.348567626953125	1.451897857666016	0.3767033386230469	2.251240234375	1.443680358886719	0.3607340698242187	2.188238037109375	1.483804412841797	0.2785459899902344	2.217890380859375	1.487409576416016	0.3184108581542969	2.54773974609375	1.649611572265625	0.5930953979492187	2.6794150390625	1.640635803222656	0.5639183349609375	2.71034912109375	1.35294091796875	0.5587255249023437	2.5377333984375	1.389165374755859	0.393900634765625	2.444989501953125	1.436429077148437	0.3710858764648438
255	8.466667000000001	2.562145751953125	1.125076843261719	0.6131533203125	2.542656494140625	1.304328491210938	0.5900311279296875	2.526494873046875	1.448418273925781	0.580174560546875	2.52598583984375	1.668826721191406	0.5990646972656249	2.492703857421875	1.631934936523437	0.6041278686523438	2.352331298828125	1.594032836914062	0.6128327026367187	2.37902294921875	1.315560668945313	0.580803955078125	2.363019287109375	1.43001708984375	0.3746605529785156	2.265584716796875	1.435149108886719	0.364314208984375	2.20040234375	1.471636688232422	0.2834309997558594	2.232331298828125	1.470402984619141	0.326626953125	2.559771240234375	1.632701721191406	0.589866943359375	2.6857353515625	1.613943908691406	0.5481836547851563	2.670173583984375	1.327768188476563	0.5349693603515625	2.489887939453125	1.392429901123047	0.3914757995605469	2.38678125	1.413965301513672	0.3833583679199219
256	8.5	2.581065673828125	1.105037033081055	0.6237229614257812	2.557730712890625	1.282559631347656	0.59913232421875	2.538646728515625	1.425288665771484	0.5872919311523438	2.53394482421875	1.644549133300781	0.6038394775390625	2.501746337890625	1.60724853515625	0.6099559936523438	2.363530029296875	1.565837524414063	0.622315673828125	2.395700439453125	1.289965209960938	0.5872765502929688	2.363294677734375	1.402480438232422	0.3835713500976562	2.267635009765625	1.396310302734375	0.3654961853027344	2.215821533203125	1.442770721435547	0.2810048522949219	2.2332431640625	1.443117706298828	0.3312957763671875	2.56807861328125	1.60924267578125	0.5943444213867187	2.694698974609375	1.595077453613281	0.555417724609375	2.681964599609375	1.312349914550781	0.5198580932617187	2.4826982421875	1.382205078125	0.4101982727050781	2.3804384765625	1.39376318359375	0.3891986694335938
257	8.533333000000001	2.59539990234375	1.083436470031738	0.6201307983398437	2.572903564453125	1.259781555175781	0.5957882080078125	2.554731201171875	1.401565979003906	0.5837762451171875	2.547177734375	1.619296936035156	0.5984497680664063	2.515959228515625	1.581842529296875	0.6057151489257813	2.377339111328125	1.547951782226562	0.6232457275390625	2.405573486328125	1.273671661376953	0.588311279296875	2.373219482421875	1.361158416748047	0.3745000915527344	2.278651123046875	1.348652557373047	0.3577705078125	2.234460693359375	1.416775695800781	0.2855414733886719	2.248127197265625	1.421036590576172	0.3271744384765625	2.581329833984375	1.584675170898437	0.5884002075195313	2.70739697265625	1.576868347167969	0.549145751953125	2.6757314453125	1.298568054199219	0.5073858947753906	2.456544677734375	1.336080871582031	0.4276849060058594	2.359564697265625	1.354658660888672	0.3941646423339843
258	8.566667000000001	2.59297802734375	1.064063774108887	0.6204702758789062	2.57240869140625	1.240849197387695	0.6018960571289063	2.55591064453125	1.382226348876953	0.5875509643554687	2.5541337890625	1.599860900878906	0.5947578735351563	2.521285888671875	1.563706420898437	0.6003114013671875	2.38739794921875	1.514119323730469	0.6135117797851563	2.427239013671875	1.240106674194336	0.600986328125	2.39457861328125	1.324107574462891	0.3865167541503906	2.299095703125	1.322793914794922	0.3720365295410156	2.258055908203125	1.372412780761719	0.2848579406738281	2.270829833984375	1.372802856445313	0.3294186706542969	2.587815673828125	1.564027893066406	0.5889157104492188	2.7170791015625	1.54463720703125	0.571178466796875	2.670004638671875	1.267384704589844	0.5451665649414063	2.477914794921875	1.294132019042969	0.4114317626953125	2.416273681640625	1.373263214111328	0.3839853515625
259	8.6	2.580496826171875	1.052887542724609	0.6093735961914063	2.564791015625	1.228370834350586	0.5938767700195312	2.5523173828125	1.368623138427734	0.5809840087890625	2.5510302734375	1.583707458496094	0.5888038330078125	2.51819189453125	1.548084838867188	0.5925203857421875	2.385323486328125	1.498792297363281	0.5930058593750001	2.4310556640625	1.228985046386719	0.605826904296875	2.420886962890625	1.306677398681641	0.3896559448242187	2.328245849609375	1.295326110839844	0.369614990234375	2.302453857421875	1.3537509765625	0.2836134643554687	2.303341552734375	1.359466217041016	0.3246791076660156	2.584433349609375	1.548177856445312	0.5845812377929688	2.71303076171875	1.529976928710937	0.5732235717773437	2.65621923828125	1.257618591308594	0.55060107421875	2.475728271484375	1.294492370605469	0.4081941223144531	2.41546630859375	1.373791961669922	0.3828003234863281
260	8.633333	2.552581787109375	1.050069339752197	0.6053616943359375	2.5481728515625	1.225307968139648	0.5908174438476562	2.542623291015625	1.365807189941406	0.5889930419921875	2.543703857421875	1.579835083007813	0.58599267578125	2.510333984375	1.54495849609375	0.5883258666992187	2.38032421875	1.493212921142578	0.5714604492187501	2.412755859375	1.224254302978516	0.6004683227539063	2.440952880859375	1.303418121337891	0.3877950134277344	2.349035400390625	1.302396209716797	0.3640575561523438	2.312858154296875	1.346637481689453	0.2741491394042969	2.328312255859375	1.360777099609375	0.3194817810058594	2.576657958984375	1.544012634277344	0.5867225952148437	2.697140380859375	1.500211120605469	0.5672980957031249	2.728630859375	1.227152435302734	0.5283798217773438	2.6023330078125	1.272011138916016	0.3395391540527344	2.51841455078125	1.328883697509766	0.32640283203125
261	8.666667	2.522337646484375	1.058107925415039	0.5979594116210938	2.521704833984375	1.235567031860352	0.581916748046875	2.517997314453125	1.377952453613281	0.579802490234375	2.516100830078125	1.59449169921875	0.568634765625	2.482802490234375	1.55860791015625	0.5683717041015625	2.361598388671875	1.492947967529297	0.531183349609375	2.4134853515625	1.227529251098633	0.586282958984375	2.442546875	1.329038146972656	0.3800980529785156	2.366551513671875	1.303410491943359	0.327020751953125	2.307189208984375	1.351580932617187	0.2508468627929688	2.3152890625	1.352440368652344	0.3133134460449219	2.5497197265625	1.558921508789063	0.574662841796875	2.679685791015625	1.551728088378906	0.5922451171874999	2.700613525390625	1.279798126220703	0.523681396484375	2.52285400390625	1.30011279296875	0.3719679565429688	2.430971923828125	1.301447845458984	0.3242307434082031
262	8.700000000000001	2.4818359375	1.068178596496582	0.5787731323242188	2.4832578125	1.247018966674805	0.5600670776367187	2.4797158203125	1.390729309082031	0.5589061279296875	2.49224658203125	1.608651062011719	0.543447998046875	2.456763427734375	1.574444152832031	0.5400443725585937	2.333970703125	1.514289916992188	0.4946081237792969	2.39394921875	1.245839096069336	0.5384121704101562	2.42064697265625	1.386141174316406	0.3533327941894531	2.338342529296875	1.391455169677734	0.3021681213378906	2.247484130859375	1.387162353515625	0.2422667083740234	2.29709521484375	1.400951904296875	0.2935956115722656	2.523053955078125	1.571018371582031	0.5540026245117188	2.648488525390625	1.544695983886719	0.58782421875	2.59278466796875	1.268365234375	0.5549037475585937	2.48461865234375	1.321860656738281	0.3512311096191406	2.4078466796875	1.334076354980469	0.2813899536132812
263	8.733333	2.43599951171875	1.079435333251953	0.5558128051757812	2.437435791015625	1.256612762451172	0.5325271606445312	2.4298251953125	1.399276947021484	0.5321953125	2.450784423828125	1.615132141113281	0.5160332641601563	2.41522705078125	1.582120788574219	0.5085171508789063	2.299166259765625	1.53349267578125	0.4401824951171875	2.346845947265625	1.272233673095703	0.5182431640625	2.44091357421875	1.344191192626953	0.318369140625	2.35983544921875	1.378533233642578	0.2789913635253906	2.257990478515625	1.39158203125	0.2447493743896484	2.318335205078125	1.397647674560547	0.296872802734375	2.478632568359375	1.57703271484375	0.53083251953125	2.605359130859375	1.567329284667969	0.5654685668945313	2.6242724609375	1.288975677490234	0.6068368530273438	2.55846484375	1.361064544677734	0.3927713012695312	2.4807529296875	1.377380493164063	0.325833740234375
264	8.766667	2.401248779296875	1.079448371887207	0.5397587280273437	2.399586669921875	1.258343109130859	0.511078125	2.3915205078125	1.402769134521484	0.503489013671875	2.412095947265625	1.621752624511719	0.4880425415039062	2.375827880859375	1.588313171386719	0.4813815002441406	2.2489677734375	1.564261108398437	0.4150071716308594	2.09965673828125	1.330082061767578	0.3746233825683594	2.286283203125	1.305040069580078	0.2331022491455078	2.320496337890625	1.396130676269531	0.2428814544677734	2.330202880859375	1.505253479003906	0.2492532958984375	2.311345947265625	1.416646423339844	0.3129623107910156	2.4408369140625	1.583035217285156	0.5018042297363281	2.572261962890625	1.574013732910156	0.5238145141601562	2.71463330078125	1.327785919189453	0.5533999633789063	2.574377197265625	1.353193298339844	0.3621379699707031	2.509775634765625	1.374238372802734	0.2816944580078125
265	8.800000000000001	2.369981201171875	1.073590934753418	0.514827880859375	2.3559072265625	1.251516662597656	0.484660888671875	2.339013671875	1.394867095947266	0.4743385925292969	2.36375830078125	1.613620727539062	0.4818865051269531	2.327179443359375	1.581794250488281	0.4708294372558594	2.194458251953125	1.578216918945313	0.4124399719238281	1.989308349609375	1.430133758544922	0.2916162719726563	2.0379130859375	1.575548583984375	0.1130932998657227	1.946755859375	1.599149108886719	0.08704093170166016	1.863499755859375	1.612667419433594	0.01700393104553223	2.078660888671875	1.669127075195312	0.03006386756896973	2.391376220703125	1.573177368164063	0.492432861328125	2.5200859375	1.5709033203125	0.5275444946289063	2.687371337890625	1.351148468017578	0.6006171264648438	2.583543701171875	1.289847137451172	0.3950658874511719	2.533245361328125	1.332179748535156	0.312943115234375
266	8.833333	2.340105712890625	1.067050193786621	0.4910899658203125	2.319462890625	1.244198822021484	0.4552132263183594	2.2941826171875	1.387092956542969	0.4455238342285156	2.320056396484375	1.606199157714844	0.4637713012695313	2.285826416015625	1.575178649902344	0.4446905517578125	2.1593486328125	1.577763916015625	0.37226708984375	1.942840454101562	1.524951599121094	0.1998188781738281	1.945935180664063	1.598491821289063	-0.02494114685058594	1.850465087890625	1.610560485839844	-0.04446160888671875	1.740495971679688	1.615648864746094	-0.04906322097778321	1.965208251953125	1.72160546875	-0.06324322509765624	2.3445654296875	1.564801818847656	0.4786177062988281	2.459516845703125	1.552493774414063	0.5465719604492187	2.52093798828125	1.344076354980469	0.73425732421875	2.4635869140625	1.278177368164062	0.5112594299316406	2.380340087890625	1.281994506835938	0.44619970703125
267	8.866667	2.30690625	1.047507011413574	0.4706598510742188	2.2917021484375	1.224727981567383	0.4372565002441406	2.2697158203125	1.367476715087891	0.4286918334960937	2.28591552734375	1.586818420410156	0.4401912841796875	2.253303466796875	1.553940734863281	0.4220848388671875	2.134738037109375	1.574699096679688	0.3412083740234375	1.956621459960938	1.571259582519531	0.1247630233764648	1.863664672851562	1.584801696777344	-0.09095588684082032	1.76720068359375	1.574168273925781	-0.07983711242675781	1.65853173828125	1.561207153320312	-0.07364215850830078	1.8500478515625	1.708975219726562	-0.05636140823364258	2.312004638671875	1.54720458984375	0.4562807006835938	2.42083251953125	1.538375	0.5329389038085938	2.43742919921875	1.346145843505859	0.7435570068359375	2.3903251953125	1.24180322265625	0.5345994262695313	2.315039306640625	1.244095520019531	0.4611892395019531
268	8.9	2.27351904296875	1.034315265655518	0.4598664855957031	2.25793017578125	1.210855987548828	0.4266415405273438	2.23663671875	1.353081176757812	0.4167065124511719	2.258932861328125	1.571366760253906	0.4185102844238281	2.225562744140625	1.538769836425781	0.4018359375	2.10787451171875	1.562286926269531	0.3213902587890625	1.930544189453125	1.572724304199219	0.1058595504760742	1.861538330078125	1.601684814453125	-0.1162928009033203	1.764240966796875	1.603704284667969	-0.1152949981689453	1.659363891601563	1.586790771484375	-0.08996249389648438	1.857441650390625	1.731670043945313	-0.1327388153076172	2.28376611328125	1.53193310546875	0.4363598937988281	2.3896396484375	1.515015014648438	0.5149203491210937	2.36007763671875	1.343110809326172	0.7397825927734375	2.330462890625	1.229352233886719	0.5335443725585938	2.26034033203125	1.215195709228516	0.4569716491699219
269	8.933333000000001	2.23976123046875	1.01294366645813	0.4418286437988281	2.23330615234375	1.188806015014648	0.4140057373046875	2.221986572265625	1.330562652587891	0.4059550476074218	2.245051513671875	1.545693725585938	0.3919876098632812	2.212397216796875	1.51242138671875	0.3770655517578125	2.091782470703125	1.539979125976563	0.3058381652832031	1.915337524414062	1.564533203125	0.09506607055664062	1.831608032226562	1.59216552734375	-0.1191214904785156	1.740751342773438	1.583745849609375	-0.1494805908203125	1.635677368164062	1.571284118652344	-0.1706616516113281	1.84817919921875	1.669420227050781	-0.2238090057373047	2.26888037109375	1.508112731933594	0.4132289123535156	2.367685791015625	1.483892059326172	0.4962924194335938	2.31440673828125	1.317055816650391	0.7162846069335937	2.280327880859375	1.208135986328125	0.5113639831542969	2.208263671875	1.191183624267578	0.4389745788574219
270	8.966667000000001	2.2216103515625	0.9972033321857452	0.4429302673339844	2.213075439453125	1.171283920288086	0.4093926086425781	2.19637890625	1.31194287109375	0.4010436401367187	2.220168701171875	1.525505554199219	0.379235595703125	2.18829931640625	1.491740844726563	0.3643326110839843	2.06966845703125	1.515271606445312	0.2895095825195312	1.9014873046875	1.556036926269531	0.075888427734375	1.813216674804687	1.587619323730469	-0.1349500274658203	1.718388549804688	1.583724304199219	-0.1479710388183594	1.619840698242188	1.556069152832031	-0.1808244323730469	1.824036743164063	1.629806640625	-0.2544131622314453	2.242903076171875	1.48900390625	0.4029757995605469	2.34082470703125	1.479547515869141	0.4892271728515625	2.30918701171875	1.305067840576172	0.7060760498046875	2.271121337890625	1.201328308105469	0.5001934814453125	2.1948818359375	1.172917510986328	0.43679296875
271	9	2.20472998046875	0.984652886390686	0.4413194580078125	2.19478271484375	1.158375122070312	0.4005445251464844	2.1782451171875	1.299607238769531	0.3866095886230469	2.19189697265625	1.515731750488281	0.3664871520996094	2.160651123046875	1.480539581298828	0.3524813232421875	2.045910400390625	1.504457244873047	0.2702012634277344	1.8742158203125	1.524774169921875	0.05400008010864258	1.750185791015625	1.536527648925781	-0.1421195678710938	1.664804931640625	1.568861572265625	-0.1109799346923828	1.608347412109375	1.517526000976563	-0.1877534484863281	1.72817529296875	1.596921325683594	-0.2528983306884766	2.217412841796875	1.479738067626953	0.3888444213867188	2.32178759765625	1.482698089599609	0.4691766357421875	2.320431640625	1.312101135253906	0.6938021240234375	2.283024169921875	1.201112564086914	0.4897381896972656	2.20661376953125	1.166807800292969	0.4283194274902344
272	9.033333000000001	2.19977001953125	0.9856717758178711	0.4399072265625	2.189350341796875	1.159178680419922	0.3976033935546875	2.172455322265625	1.300413055419922	0.3827326049804687	2.1781025390625	1.517455322265625	0.3668120727539063	2.14756396484375	1.481465515136719	0.3531103820800781	2.036675170898437	1.502908355712891	0.2648429870605469	1.857822509765625	1.509849487304687	0.05330891799926758	1.705170043945313	1.516494506835937	-0.1220253143310547	1.621264282226563	1.564206237792969	-0.1245742111206055	1.607312866210937	1.526067016601563	-0.2250252990722656	1.744277587890625	1.587928039550781	-0.2210039520263672	2.205608642578125	1.481879241943359	0.3875236206054687	2.313197509765625	1.489988891601562	0.4633424987792969	2.338028564453125	1.314567626953125	0.6831756591796875	2.30432470703125	1.192617126464844	0.4845322875976563	2.230537353515625	1.177495498657227	0.4128713684082031
273	9.066667000000001	2.206436279296875	0.9887108793258667	0.4408477478027344	2.19328271484375	1.162850921630859	0.3975057067871094	2.174359130859375	1.304570983886719	0.3817021179199219	2.1755361328125	1.523127502441406	0.3683807373046875	2.14505078125	1.486537719726563	0.3551273803710938	2.028459838867188	1.509029998779297	0.2733490600585938	1.8466416015625	1.509159515380859	0.06211137771606445	1.692049072265625	1.510034515380859	-0.1134468307495117	1.622055786132812	1.577263977050781	-0.1098376998901367	1.604923217773438	1.521904724121094	-0.2021334381103516	1.732088745117188	1.563486938476562	-0.2237572021484375	2.204514404296875	1.487607940673828	0.3878341369628907	2.314541015625	1.491416778564453	0.4618087768554687	2.362732421875	1.322363800048828	0.6848443603515625	2.324007080078125	1.195612350463867	0.4885058288574219	2.2474990234375	1.180148849487305	0.4189211120605469
274	9.1	2.22144873046875	0.9976995842456817	0.4439610900878906	2.20477392578125	1.172932693481445	0.4021260681152344	2.182381103515625	1.315078857421875	0.3874758911132812	2.172886474609375	1.53491748046875	0.3798851013183594	2.14387744140625	1.497049682617188	0.3659070739746094	2.024402587890625	1.51687060546875	0.2862193298339843	1.839996459960938	1.513133728027344	0.07522201538085938	1.685767700195312	1.509856536865234	-0.1023420715332031	1.626171142578125	1.586278625488281	-0.09033184051513672	1.610383422851563	1.541643493652344	-0.189158203125	1.737648071289063	1.571498352050781	-0.2039555053710937	2.20392529296875	1.500151763916016	0.3981933288574219	2.3157900390625	1.506188568115234	0.4705626220703125	2.387482666015625	1.334019470214844	0.686796875	2.33996728515625	1.214707809448242	0.486190673828125	2.259637451171875	1.209453994750977	0.4185503845214844
275	9.133333	2.251177734375	1.026739168167114	0.4464646911621094	2.2250966796875	1.204185638427734	0.4126445007324219	2.19514306640625	1.346709381103516	0.4037142639160156	2.18760205078125	1.568246826171875	0.3897621765136719	2.1576875	1.529961242675781	0.37736376953125	2.03423876953125	1.524120300292969	0.299173828125	1.828477905273437	1.521947082519531	0.1053177719116211	1.707044677734375	1.521292724609375	-0.09853036499023438	1.648016479492187	1.600066711425781	-0.09471000671386719	1.637273803710938	1.562577087402344	-0.1981448211669922	1.771984619140625	1.588913452148438	-0.19285595703125	2.21892822265625	1.533402709960938	0.4086293029785156	2.334410400390625	1.532416381835938	0.4776478271484375	2.414912109375	1.344271789550781	0.6803696899414062	2.353377197265625	1.235879364013672	0.4749447326660156	2.268878173828125	1.236199523925781	0.4108333129882812
276	9.166667	2.28508447265625	1.065471572875976	0.4542471923828125	2.25130712890625	1.244662719726563	0.4258387451171875	2.21906689453125	1.388014099121094	0.412504150390625	2.223694091796875	1.609628967285156	0.3764376831054688	2.19034423828125	1.571986083984375	0.369995361328125	2.049161865234375	1.558768432617188	0.3280517578125	1.841088500976563	1.502764465332031	0.1402174377441406	1.748819946289063	1.536392578125	-0.07868266296386718	1.695481689453125	1.618031799316406	-0.058392578125	1.71769482421875	1.595700317382812	-0.1656363830566406	1.8390595703125	1.614615661621094	-0.1355834045410156	2.254574462890625	1.574370300292969	0.3967307739257813	2.373179443359375	1.56833056640625	0.4630822448730469	2.431853515625	1.359833831787109	0.6578131713867188	2.356925048828125	1.250552124023438	0.4541680297851562	2.2691640625	1.247273559570313	0.3926075744628906
277	9.200000000000001	2.3197783203125	1.086337951660156	0.4625252075195312	2.284796630859375	1.265952117919922	0.4372833862304688	2.2505849609375	1.409388427734375	0.4292983703613281	2.252003173828125	1.633911010742187	0.4184024963378906	2.218896484375	1.596758972167969	0.4084400329589844	2.078851318359375	1.589127746582031	0.3611425476074219	1.8758427734375	1.480153076171875	0.1914958953857422	1.823286376953125	1.548245422363281	-0.03271859741210938	1.757046752929688	1.6223701171875	-0.02508286666870117	1.81518408203125	1.593976745605469	-0.1163568649291992	1.908475830078125	1.646133056640625	-0.07201010131835937	2.283739990234375	1.596968322753906	0.4339443054199218	2.40431591796875	1.587548461914063	0.4965057983398438	2.480636962890625	1.36205810546875	0.6648031616210938	2.376777587890625	1.286753234863281	0.4582054748535156	2.281176513671875	1.285918395996094	0.4093793640136719
278	9.233333	2.35478515625	1.107807884216309	0.4767431030273437	2.316235107421875	1.288547882080078	0.4507597351074219	2.280239990234375	1.432971008300781	0.4404736022949219	2.28388037109375	1.659986511230469	0.445714111328125	2.249623291015625	1.62357080078125	0.4343466491699219	2.10959521484375	1.614836730957031	0.3826058044433594	1.94738330078125	1.413754821777344	0.2529321899414063	1.853735961914063	1.537547668457031	0.06646561431884766	1.805771728515625	1.602629333496094	0.006382539749145508	1.911780639648438	1.624246215820313	-0.02634225845336914	1.939682739257812	1.617206176757813	-0.009677380561828612	2.316105712890625	1.621348205566406	0.4573862915039063	2.43915576171875	1.599883056640625	0.5150301513671875	2.52805078125	1.362652770996094	0.6652734375	2.429274658203125	1.277205139160156	0.4571725769042969	2.33869140625	1.306401428222656	0.4051628112792969
279	9.266667	2.37904931640625	1.111977119445801	0.4955099792480469	2.343490234375	1.292464477539063	0.4717132873535156	2.309524169921875	1.436613739013672	0.4641498107910156	2.3130498046875	1.662223327636719	0.4704785766601562	2.278720947265625	1.626048034667969	0.4599938049316406	2.13947607421875	1.607807495117187	0.4113251037597656	1.999098876953125	1.38639306640625	0.2937671813964844	1.907716674804687	1.505379425048828	0.1049737930297852	1.870372436523438	1.578040893554687	0.0471030387878418	1.975460693359375	1.609048156738281	0.02227567291259766	2.003138549804687	1.587540161132813	0.04685430526733399	2.34544970703125	1.623797424316406	0.4809193115234375	2.470158935546875	1.587910400390625	0.5239939575195313	2.5690673828125	1.323374450683594	0.6010709228515625	2.401729736328125	1.253113388061524	0.4376864013671875	2.295845458984375	1.257429870605469	0.4179342346191406
280	9.300000000000001	2.411735107421875	1.111420936584473	0.5181396484375	2.3819052734375	1.292734313964844	0.4986442565917969	2.35584375	1.437874145507813	0.4898291931152344	2.353744384765625	1.6627109375	0.4926908874511719	2.319215087890625	1.625567810058594	0.4903712158203125	2.179927734375	1.589732421875	0.4551981201171875	2.06760107421875	1.346284393310547	0.3550126342773438	1.98261279296875	1.470588928222656	0.1678388061523438	1.939611328125	1.533618530273438	0.1036117248535156	2.041287475585937	1.573700317382813	0.07951411437988282	2.068406005859375	1.55125146484375	0.09858506011962891	2.3886708984375	1.625523620605469	0.4962217102050781	2.521522216796875	1.599798095703125	0.5117806091308593	2.652324462890625	1.339145446777344	0.5129600830078125	2.4600830078125	1.257965484619141	0.3879320373535156	2.3567490234375	1.283954895019531	0.4012911376953125
281	9.333333	2.438683349609375	1.101255867004395	0.5292858276367187	2.41345263671875	1.280061767578125	0.5117725830078125	2.38896630859375	1.423019165039062	0.5113004455566407	2.378381591796875	1.643315673828125	0.5213364257812499	2.34591259765625	1.605659606933594	0.5178367309570312	2.21460693359375	1.552877197265625	0.4845852966308594	2.121780517578125	1.311135437011719	0.3754273681640625	2.04099462890625	1.449129943847656	0.2020445098876953	1.998267578125	1.511600555419922	0.1399108734130859	2.093775390625	1.565634216308594	0.1341788787841797	2.12606201171875	1.532828186035156	0.1508314361572266	2.414059326171875	1.6080615234375	0.5236348876953125	2.547640869140625	1.603480041503906	0.5281409301757812	2.675283935546875	1.349740051269531	0.4919348754882812	2.4810107421875	1.286216094970703	0.3683614196777344	2.377102783203125	1.284242553710937	0.3861313781738281
282	9.366667	2.475461181640625	1.074810470581055	0.5479061279296875	2.451857421875	1.253063385009766	0.536603271484375	2.43116748046875	1.395587615966797	0.5345907592773438	2.40916259765625	1.613464416503906	0.5452564086914062	2.378889892578125	1.574358581542969	0.5431731567382813	2.246058349609375	1.524863464355469	0.5158558349609375	2.173894287109375	1.273679077148437	0.4179970092773437	2.09576708984375	1.412648620605469	0.2464056091308594	2.05203271484375	1.480500518798828	0.1921893768310547	2.0194599609375	1.564892517089844	0.1311647033691406	2.159133544921875	1.487862121582031	0.1786066589355469	2.44652001953125	1.58044775390625	0.54592626953125	2.5789345703125	1.587059509277344	0.538166015625	2.754727783203125	1.371147918701172	0.4804505004882813	2.575542724609375	1.308130615234375	0.338396728515625	2.47966015625	1.341379119873047	0.3641582946777344
283	9.4	2.509087646484375	1.053883010864258	0.5662828979492187	2.4851318359375	1.232278778076172	0.5587062377929688	2.464040283203125	1.374751678466797	0.5591434326171875	2.439489501953125	1.59241943359375	0.5682161254882813	2.409756103515625	1.553049194335937	0.5642464599609375	2.276124267578125	1.50776708984375	0.5337432861328125	2.2060263671875	1.248593811035156	0.4576727600097656	2.158999755859375	1.397833099365234	0.2833981628417969	2.095284912109375	1.447889190673828	0.2296391448974609	2.01034375	1.477532440185547	0.1678954010009766	2.196508544921875	1.473112609863281	0.1993191833496094	2.477016357421875	1.559735107421875	0.57128271484375	2.609568359375	1.563343383789062	0.5785704345703125	2.743768310546875	1.316354644775391	0.5357630004882813	2.566490234375	1.271834014892578	0.3846221618652344	2.503728515625	1.314811553955078	0.3126805114746094
284	9.433333000000001	2.522631591796875	1.037264148712158	0.5711016845703125	2.500947509765625	1.214244720458984	0.567516845703125	2.482511474609375	1.355619720458984	0.5683134765625	2.456853271484375	1.571103210449219	0.5712354736328125	2.427587646484375	1.531809265136719	0.5707630615234375	2.29225244140625	1.489955535888672	0.5519751586914062	2.2312119140625	1.232455963134766	0.4727481689453125	2.195784423828125	1.385300048828125	0.3020480651855469	2.12946337890625	1.435152954101563	0.2532449340820312	2.045672607421875	1.464095306396484	0.1915311889648438	2.226690185546875	1.477780181884766	0.2360821075439453	2.494427001953125	1.539139038085938	0.5728362426757813	2.625414794921875	1.549046752929688	0.5779666137695313	2.705991455078125	1.292568542480469	0.4946005249023437	2.51199072265625	1.279803649902344	0.3629749450683594	2.424199951171875	1.300949127197266	0.3121080932617187
285	9.466667000000001	2.534206298828125	1.031539768218994	0.5809447631835938	2.513885986328125	1.209206985473633	0.5756741943359375	2.496427001953125	1.351160705566406	0.5751329956054687	2.4789052734375	1.5673427734375	0.5940067749023438	2.448080078125	1.529267944335937	0.5900057983398438	2.31460400390625	1.484894500732422	0.5623530883789063	2.24860107421875	1.231869613647461	0.4706279296875	2.195602783203125	1.385649505615234	0.3043814392089844	2.128259521484375	1.437435089111328	0.2584771423339844	2.042271850585938	1.468618194580078	0.2003849945068359	2.2259794921875	1.477801330566406	0.2370326843261719	2.51530322265625	1.533777404785156	0.5938580932617188	2.646853515625	1.524545349121094	0.5948055419921875	2.712679443359375	1.273056793212891	0.4846009521484375	2.507307861328125	1.269188812255859	0.36935888671875	2.429857666015625	1.297310974121094	0.3059529724121094
286	9.5	2.54398291015625	1.012844511985779	0.5820486450195312	2.525629638671875	1.190778335571289	0.5773087768554688	2.510738525390625	1.33302587890625	0.5744043579101562	2.4991767578125	1.550184753417969	0.5856363525390625	2.46741357421875	1.512670837402344	0.58648046875	2.32912060546875	1.474933197021485	0.5834773559570312	2.2482783203125	1.233845809936523	0.4731816711425781	2.21844677734375	1.393873901367187	0.3069929504394531	2.145577880859375	1.444058013916016	0.2682667236328125	2.057212646484375	1.4793408203125	0.216376708984375	2.238890869140625	1.494654510498047	0.2488857574462891	2.534757568359375	1.515826477050781	0.5831862182617188	2.665614013671875	1.510828125	0.5673607788085937	2.727017822265625	1.245522613525391	0.4925234985351563	2.52347119140625	1.286783081054688	0.3813356323242187	2.442185302734375	1.288577758789063	0.3165001831054687
287	9.533333000000001	2.543906494140625	1.012731913566589	0.5831018066406251	2.528927734375	1.190765335083008	0.5778817138671875	2.515558837890625	1.333019012451172	0.5797579345703125	2.492271728515625	1.548354675292969	0.5997345581054687	2.4625634765625	1.509284271240234	0.5981935424804687	2.324004150390625	1.473555999755859	0.5921478881835938	2.2600361328125	1.235497024536133	0.4661065368652344	2.281318115234375	1.419239898681641	0.3254609680175781	2.192466552734375	1.419746612548828	0.2878831176757812	2.1209931640625	1.484770294189453	0.2390686798095703	2.255043212890625	1.488873779296875	0.2339077301025391	2.529628662109375	1.516065002441406	0.5967700805664062	2.66018408203125	1.51562841796875	0.5790292358398438	2.7557919921875	1.258997039794922	0.5113711853027344	2.552969970703125	1.310051239013672	0.4035379943847656	2.467632568359375	1.324915344238281	0.3462108764648438
288	9.566667000000001	2.53666796875	1.017424564361572	0.5857488403320312	2.5223427734375	1.196505432128906	0.5808938598632812	2.509335693359375	1.339560638427734	0.5838743286132813	2.488421142578125	1.555918395996094	0.608015869140625	2.458083984375	1.517045166015625	0.6054727172851563	2.31958056640625	1.479086120605469	0.5948348999023437	2.262104736328125	1.241225875854492	0.462124267578125	2.2847197265625	1.429161956787109	0.3251653442382813	2.196160888671875	1.425944641113281	0.2857159118652344	2.1093955078125	1.473788055419922	0.2406490631103516	2.25196240234375	1.508538665771484	0.2433113098144531	2.5256044921875	1.523052307128906	0.60468408203125	2.656515380859375	1.519875610351562	0.5846157836914062	2.744203369140625	1.262583770751953	0.5035930786132813	2.53859619140625	1.312800750732422	0.3978390502929687	2.44800439453125	1.332721984863281	0.3498317260742188
289	9.6	2.53181884765625	1.030799179077148	0.5842200927734374	2.522474609375	1.213643081665039	0.57979296875	2.513549560546875	1.359719085693359	0.583982421875	2.494716552734375	1.580703125	0.6058619384765624	2.463346435546875	1.541436889648438	0.6034884643554688	2.321130126953125	1.507412506103516	0.591230224609375	2.272549560546875	1.261909729003906	0.4576762084960938	2.296079833984375	1.449059600830078	0.3123961791992187	2.203429443359375	1.454679321289063	0.2784123229980469	2.1050791015625	1.483800048828125	0.2361946716308594	2.165026123046875	1.473643249511719	0.2678573913574219	2.532223876953125	1.546722473144531	0.603150146484375	2.666115478515625	1.541526184082031	0.586708740234375	2.785131103515625	1.298821441650391	0.4843782043457031	2.64681103515625	1.352291748046875	0.294279052734375	2.540412109375	1.351176208496094	0.2965843505859375
290	9.633333	2.513500244140625	1.051450496673584	0.576071533203125	2.5049248046875	1.233620223999023	0.570109619140625	2.49641357421875	1.3791982421875	0.573867431640625	2.490660888671875	1.599739685058594	0.5990575561523438	2.457152587890625	1.562569396972656	0.59610693359375	2.314772216796875	1.531243225097656	0.5850018310546875	2.260569091796875	1.287991943359375	0.4516827087402344	2.225785400390625	1.455305389404297	0.2871557922363281	2.134799072265625	1.476163116455078	0.2557566833496094	2.0428486328125	1.490584197998047	0.1961681671142578	2.099145751953125	1.478911712646484	0.2586451416015625	2.525970703125	1.563782897949219	0.5958173828125	2.6599443359375	1.56202978515625	0.5839945678710937	2.804260009765625	1.329786895751953	0.4936036071777344	2.71992626953125	1.375229522705078	0.2733099975585938	2.6142841796875	1.374109497070312	0.264178955078125
291	9.666667	2.488609130859375	1.064074592590332	0.5714657592773438	2.47616796875	1.24617399597168	0.564496826171875	2.4642890625	1.391655456542969	0.5686707763671875	2.448337890625	1.6123349609375	0.5899752807617188	2.4165439453125	1.573583618164062	0.5875662841796875	2.275839599609375	1.535523010253906	0.5743544311523437	2.14943017578125	1.289117279052734	0.5164519653320313	2.2408486328125	1.368704345703125	0.3122524719238281	2.167000244140625	1.427716156005859	0.2842608337402344	2.087076171875	1.474412109375	0.2236767272949219	2.140765625	1.452585968017578	0.2651191101074219	2.485305908203125	1.577946228027344	0.5874834594726562	2.6131083984375	1.55702587890625	0.5506326293945313	2.72694580078125	1.302188018798828	0.4784945068359375	2.55785791015625	1.412735809326172	0.3480570983886719	2.451891357421875	1.407211303710938	0.3509994812011719
292	9.700000000000001	2.477546630859375	1.090939521789551	0.5556666259765625	2.472497802734375	1.273645355224609	0.5513021850585937	2.4660556640625	1.419385925292969	0.5603289184570313	2.46945849609375	1.640407775878906	0.5855870971679688	2.43443017578125	1.604449890136719	0.5838339233398437	2.293478515625	1.566768676757813	0.5706519165039062	2.24849853515625	1.319401031494141	0.4403306274414063	2.241628173828125	1.488681793212891	0.2736239624023438	2.144878662109375	1.508091033935547	0.274332763671875	2.0758876953125	1.522482971191406	0.1889230041503906	2.108708251953125	1.504639099121094	0.2318756713867187	2.503328125	1.60308203125	0.5811336059570312	2.635879150390625	1.586935119628906	0.5628984985351563	2.752995361328125	1.332128570556641	0.4949412536621094	2.556826416015625	1.411394195556641	0.3801876831054687	2.4526640625	1.418682281494141	0.3605342407226563
293	9.733333	2.453083984375	1.096719360351563	0.5548724975585938	2.4484013671875	1.280438354492188	0.54419970703125	2.441239013671875	1.427020141601562	0.5552176513671875	2.442390380859375	1.649884216308594	0.5779219970703126	2.407424072265625	1.613644958496094	0.5732305297851562	2.26456884765625	1.588721008300781	0.5462271118164063	2.105477294921875	1.357929107666016	0.4939552001953125	2.2317392578125	1.405461608886719	0.2962820129394531	2.182569580078125	1.486616760253906	0.2668103332519531	2.137785400390625	1.525197692871094	0.1722731170654297	2.14299072265625	1.484284362792969	0.2289657440185547	2.4767333984375	1.6122578125	0.5772550659179687	2.6115146484375	1.5976572265625	0.5713211059570312	2.7468359375	1.347060821533203	0.5138532104492187	2.5592294921875	1.414189575195313	0.3758932189941406	2.454009765625	1.424322662353516	0.359416259765625
294	9.766667	2.424584228515625	1.096825355529785	0.5441392211914062	2.407578857421875	1.276125366210938	0.5291038208007812	2.390402099609375	1.419441192626953	0.5355580444335938	2.395626220703125	1.638088500976562	0.5587420654296875	2.360642333984375	1.603192993164062	0.553849365234375	2.219912109375	1.584517639160156	0.5252520141601562	2.06042138671875	1.358726989746094	0.481091552734375	2.188722900390625	1.381564331054687	0.2855838623046875	2.176086669921875	1.476939178466797	0.2694724426269531	2.15105029296875	1.52480908203125	0.1742686767578125	2.1374111328125	1.490953918457031	0.2262595825195312	2.428632080078125	1.600512023925781	0.5580767822265625	2.561718017578125	1.594560302734375	0.556846923828125	2.6910205078125	1.349883544921875	0.4877363586425781	2.51829150390625	1.431483581542969	0.3458958129882813	2.414743408203125	1.439990905761719	0.3304961853027344
295	9.800000000000001	2.407746826171875	1.097076545715332	0.53546728515625	2.3936494140625	1.276264953613281	0.5199353637695312	2.378312744140625	1.419459289550781	0.527850341796875	2.3871484375	1.637325744628906	0.5534802856445312	2.351640380859375	1.603085021972656	0.5486265258789063	2.21125732421875	1.582357971191406	0.5210485229492188	2.0625751953125	1.349761108398438	0.4776367797851562	2.183531494140625	1.368437683105469	0.2775569458007813	2.17868310546875	1.46493212890625	0.2654180603027343	2.152319580078125	1.523024230957031	0.1767045288085937	2.1405888671875	1.485705108642578	0.2275426788330078	2.41950830078125	1.599331726074219	0.5519644775390625	2.551605224609375	1.584753479003906	0.54706591796875	2.636016845703125	1.325889678955078	0.4637637329101563	2.47518505859375	1.430310455322266	0.3236128540039063	2.3741123046875	1.444442047119141	0.2995843200683594
296	9.833333	2.39365625	1.090324256896973	0.5317284545898437	2.38159619140625	1.269098052978516	0.5167366333007812	2.368210693359375	1.411962860107422	0.5253079833984375	2.371709228515625	1.629531433105469	0.5483138427734375	2.337166259765625	1.594339416503906	0.54537744140625	2.19762451171875	1.566550415039063	0.5227206420898437	2.052195556640625	1.334139251708984	0.4736875610351562	2.167660888671875	1.352723205566406	0.2712900085449219	2.173920166015625	1.449400207519531	0.2655583801269531	2.15479443359375	1.517389770507813	0.1826644592285156	2.1428603515625	1.478650817871094	0.2287400665283203	2.4049677734375	1.592604614257813	0.5457510375976562	2.534779052734375	1.572327087402344	0.5282735595703125	2.615594970703125	1.323128814697266	0.4191841430664062	2.434511474609375	1.415075836181641	0.2975733642578125	2.33609033203125	1.440800109863281	0.2736853637695312
297	9.866667	2.38241796875	1.079246620178223	0.5278275146484375	2.369972900390625	1.256345184326172	0.5137359008789063	2.355738525390625	1.397770477294922	0.5219541625976563	2.355812744140625	1.613565124511719	0.542018798828125	2.3221640625	1.578332397460938	0.5374923706054687	2.185318115234375	1.55096630859375	0.5076883544921875	2.036765380859375	1.3242822265625	0.4562636108398437	2.160797119140625	1.334473083496094	0.2610232238769531	2.170991455078125	1.429811187744141	0.2541941680908203	2.16123681640625	1.512225891113281	0.1852913513183594	2.14880322265625	1.463218200683594	0.2292852020263672	2.3891845703125	1.577292907714844	0.5419888305664062	2.52002880859375	1.56678662109375	0.540002685546875	2.615675048828125	1.314070678710938	0.462599853515625	2.437884033203125	1.360589996337891	0.3170021667480469	2.35938427734375	1.373927520751953	0.2508810729980469
298	9.9	2.377556884765625	1.070219459533691	0.5177227172851563	2.365748046875	1.246529174804687	0.506134033203125	2.353543701171875	1.387318359375	0.51459619140625	2.361202880859375	1.601510681152344	0.537002685546875	2.326502197265625	1.56756201171875	0.5337876586914062	2.18828125	1.544704772949219	0.5112853698730468	2.033210083007813	1.324350006103516	0.4599556579589844	2.145178466796875	1.326169158935547	0.2588079528808594	2.16102001953125	1.420340148925781	0.2547636108398437	2.16290185546875	1.504276214599609	0.1880205230712891	2.1485693359375	1.456136108398437	0.2281622619628906	2.39321923828125	1.564465637207031	0.5348834838867188	2.52291943359375	1.552494750976563	0.5262636108398437	2.613906005859375	1.299720001220703	0.4492041320800781	2.435845458984375	1.351747680664062	0.3080001831054687	2.35786376953125	1.364450805664063	0.2420569610595703
299	9.933333000000001	2.3820947265625	1.065449928283691	0.5130301513671875	2.374388427734375	1.244787155151367	0.5067707824707032	2.366017333984375	1.387934448242187	0.5143291015625	2.390335693359375	1.603150756835938	0.5437352294921876	2.352615234375	1.571645080566406	0.5393041992187499	2.21413037109375	1.545810485839844	0.5098575439453125	2.156953857421875	1.318160339355469	0.3605009460449219	2.174185546875	1.487827545166016	0.201000244140625	2.080465576171875	1.500704162597656	0.1798134307861328	2.005915405273437	1.520961303710938	0.1032230911254883	2.049658935546875	1.511182556152344	0.1444306030273438	2.419836181640625	1.563270324707031	0.5405403442382812	2.550010986328125	1.5394248046875	0.5365900268554687	2.573217041015625	1.271157440185547	0.4479808959960938	2.43276708984375	1.353280456542969	0.2763908081054687	2.3394658203125	1.367848693847656	0.231914306640625
300	9.966667000000001	2.384309326171875	1.059301208496094	0.5143053588867188	2.371119140625	1.237372055053711	0.5024751892089844	2.3576015625	1.379625366210937	0.5094028015136719	2.37460546875	1.5950263671875	0.5365340576171875	2.338212646484375	1.562686584472656	0.5296884155273438	2.19984130859375	1.539866516113281	0.4998065490722656	2.06439990234375	1.325518493652344	0.3878132019042969	2.193300048828125	1.386595581054687	0.2040259399414062	2.132432373046875	1.450782104492188	0.1652413635253906	2.048740966796875	1.508519348144531	0.1277015838623047	2.1021328125	1.474904541015625	0.1637648010253906	2.40503369140625	1.555950927734375	0.53648095703125	2.533402099609375	1.525727844238281	0.533517333984375	2.585386962890625	1.263865478515625	0.4413644714355469	2.4433291015625	1.35428369140625	0.2766026916503906	2.3528525390625	1.351735809326172	0.225388916015625
301	10	2.395744873046875	1.053534553527832	0.5140379638671875	2.385052734375	1.233527374267578	0.5044436950683594	2.374856201171875	1.377453796386719	0.5088059997558594	2.402019775390625	1.593519409179688	0.5381399536132813	2.36370751953125	1.562226318359375	0.5344098510742188	2.22294873046875	1.536862243652344	0.5125753784179687	2.1576982421875	1.313408325195312	0.3575411376953125	2.1951552734375	1.488391967773437	0.2056121826171875	2.1059443359375	1.504160827636719	0.16968310546875	2.006620849609375	1.514757141113281	0.1251559829711914	2.0680693359375	1.502012268066406	0.1638855438232422	2.43121044921875	1.553142944335937	0.5342821655273438	2.55813623046875	1.51792333984375	0.515158935546875	2.561974365234375	1.244463470458984	0.4350481872558594	2.42293798828125	1.349523559570313	0.273369384765625	2.3286865234375	1.361116302490234	0.2287187805175781
302	10.033333	2.403253662109375	1.052560321807861	0.5161181640625	2.3920126953125	1.233717559814453	0.5077468261718751	2.38122802734375	1.378430541992187	0.5142335815429687	2.4079501953125	1.596449768066406	0.5396160888671875	2.3694892578125	1.564766845703125	0.536628173828125	2.22786181640625	1.538334045410156	0.515657470703125	2.16681982421875	1.312456024169922	0.359250732421875	2.20424267578125	1.48552880859375	0.2029049072265625	2.1139951171875	1.502858947753906	0.1686588287353516	2.015332641601562	1.525213195800781	0.1253370361328125	2.07264208984375	1.50421435546875	0.1696909484863281	2.437445556640625	1.555854553222656	0.53634033203125	2.565574951171875	1.519591003417969	0.521945556640625	2.563857177734375	1.244673431396484	0.4403796997070312	2.4195126953125	1.345697204589844	0.2785797119140625	2.32964453125	1.360864196777344	0.2252526397705078
303	10.066667	2.412716552734375	1.057082736968994	0.5148202514648438	2.400875732421875	1.239348068237305	0.5070859680175781	2.390015869140625	1.384983001708984	0.5127813720703125	2.4178154296875	1.604211791992188	0.5384388427734375	2.37901416015625	1.572392761230469	0.5362804565429687	2.236904541015625	1.543101684570312	0.5161686401367187	2.18239404296875	1.310693908691406	0.3638528442382812	2.215162841796875	1.496203063964844	0.2189461364746094	2.123635009765625	1.497281860351563	0.1820993499755859	2.027385986328125	1.527597717285156	0.1365272674560547	2.081182861328125	1.504504455566406	0.1785280151367188	2.447347412109375	1.563343872070313	0.5342575073242187	2.575074951171875	1.524872741699219	0.5151322631835937	2.583394775390625	1.243612762451172	0.4513262023925781	2.43876904296875	1.345694793701172	0.2882704467773438	2.34747900390625	1.349032196044922	0.2340270538330078
304	10.1	2.4260458984375	1.067545829772949	0.5172573852539063	2.414486572265625	1.251990676879883	0.5128165283203125	2.4035693359375	1.399205139160156	0.5198588256835938	2.42056298828125	1.622177551269531	0.5443814086914063	2.382967529296875	1.588111633300781	0.542031005859375	2.240907958984375	1.550610290527344	0.52323046875	2.22372021484375	1.311656402587891	0.3663991088867187	2.23215673828125	1.494753723144531	0.2109594421386719	2.13547265625	1.494480010986328	0.1863114318847656	2.03565380859375	1.532711853027344	0.1529893493652344	2.092721435546875	1.506797027587891	0.18531689453125	2.452447509765625	1.582328552246094	0.5407918701171875	2.581947021484375	1.545807861328125	0.519225830078125	2.592645263671875	1.258962738037109	0.466999755859375	2.44703369140625	1.339560974121094	0.2894327087402344	2.352106201171875	1.361706817626953	0.2442676849365234
305	10.133333	2.4420458984375	1.083471115112305	0.5292189331054687	2.4339248046875	1.265648040771484	0.5224335327148437	2.425738037109375	1.411220977783203	0.5273888549804687	2.436987548828125	1.632126098632813	0.5471043701171875	2.40076123046875	1.597482788085937	0.546085205078125	2.2603251953125	1.561864379882812	0.5263517456054687	2.21579736328125	1.320334655761719	0.3864337463378906	2.225980712890625	1.506763214111328	0.2400684204101562	2.1370185546875	1.493729217529297	0.1998572082519531	2.0520048828125	1.549830505371094	0.1569504241943359	2.0953056640625	1.501161163330078	0.1894974822998047	2.469445556640625	1.593579772949219	0.5437496948242188	2.60170654296875	1.5723916015625	0.5313855590820312	2.6119990234375	1.29585888671875	0.4515622863769531	2.43296435546875	1.338818664550781	0.2972343139648437	2.34939013671875	1.381958526611328	0.2482337036132813
306	10.166667	2.461004638671875	1.102773696899414	0.5366542358398437	2.453139892578125	1.287315093994141	0.5295594482421875	2.44532177734375	1.434812255859375	0.5341238403320312	2.449982666015625	1.659114013671875	0.5504234619140626	2.414468505859375	1.622823913574219	0.5513136596679687	2.275211181640625	1.578735046386719	0.5268032836914063	2.231265380859375	1.325590423583984	0.4004552917480469	2.241361572265625	1.511179870605469	0.2481312866210937	2.149171142578125	1.501432525634766	0.2112574920654297	2.05224755859375	1.534375244140625	0.1659319305419922	2.1063828125	1.514189147949219	0.2021300048828125	2.483993896484375	1.621122009277344	0.5463188476562501	2.617484375	1.607293701171875	0.5227566528320312	2.636252197265625	1.3314638671875	0.4296220397949219	2.422416259765625	1.359466033935547	0.3168863220214844	2.341822265625	1.421940246582031	0.2831045227050781
307	10.2	2.478333251953125	1.119302574157715	0.5478915405273438	2.469301513671875	1.305578948974609	0.54264990234375	2.460399658203125	1.454359924316406	0.5482633056640625	2.4651015625	1.68124267578125	0.5552545776367187	2.42911083984375	1.644748107910156	0.5556699829101562	2.290125244140625	1.600208557128906	0.5233051147460938	2.2489580078125	1.335596008300781	0.41468310546875	2.276526611328125	1.514084228515625	0.2527821044921875	2.18093798828125	1.516719421386719	0.2212208862304688	2.076704345703125	1.530771362304687	0.1799104919433594	2.142944091796875	1.527846862792969	0.2082891998291016	2.499450439453125	1.642694946289063	0.5547244262695312	2.63524755859375	1.623560791015625	0.5443829345703125	2.632769775390625	1.343345153808594	0.4539607238769531	2.42862060546875	1.395060699462891	0.327558837890625	2.335004638671875	1.442399200439453	0.3001544799804687
308	10.233333	2.495036376953125	1.13002717590332	0.5538457641601563	2.484547119140625	1.317262786865234	0.5462017211914062	2.474437255859375	1.46687109375	0.55155419921875	2.482684326171875	1.6950390625	0.5576141967773437	2.445906494140625	1.658898132324219	0.5579185791015625	2.305493896484375	1.615015808105469	0.5266925048828125	2.268952392578125	1.343603637695312	0.4291446228027344	2.296376953125	1.518558044433594	0.2612910766601563	2.200238525390625	1.521246704101562	0.2294767456054687	2.095598876953125	1.534404418945313	0.1870580444335938	2.1636279296875	1.531149597167969	0.2135075531005859	2.516630859375	1.655723937988281	0.557515625	2.653124267578125	1.634417846679687	0.5500029907226562	2.64606591796875	1.347335906982422	0.4773553161621094	2.449424072265625	1.389478668212891	0.3337977600097656	2.36418603515625	1.449896087646484	0.3024740295410156
309	10.266667	2.50187890625	1.130284255981445	0.5562835083007812	2.4915908203125	1.317296020507813	0.5492781982421875	2.481758544921875	1.46673046875	0.5541749267578125	2.494331787109375	1.694461608886719	0.55546875	2.456953857421875	1.659085205078125	0.5571795654296875	2.31482275390625	1.618641723632813	0.5304022216796875	2.282998779296875	1.346246917724609	0.43516455078125	2.30439306640625	1.518319152832031	0.2639776916503906	2.2080908203125	1.515691833496094	0.2331133728027344	2.103301513671875	1.530906677246094	0.1921999969482422	2.1663935546875	1.52565283203125	0.2258967437744141	2.527489501953125	1.654572265625	0.5555379028320313	2.663486083984375	1.632082214355469	0.5462033081054688	2.6551259765625	1.345068542480469	0.4751091613769531	2.455727783203125	1.389588256835937	0.3367526245117187	2.372671630859375	1.451577606201172	0.3032401123046875
310	10.3	2.5174677734375	1.123098808288574	0.5661652221679687	2.508456787109375	1.308228607177734	0.5571209106445313	2.499486328125	1.456173858642578	0.5634910888671875	2.500818603515625	1.681980773925781	0.5658370361328126	2.46562255859375	1.645160400390625	0.5680247802734375	2.326257080078125	1.599900634765625	0.5427608642578124	2.296310546875	1.332682006835938	0.4411811828613281	2.305706787109375	1.50975830078125	0.2776049194335938	2.211863037109375	1.503328491210937	0.2431960754394531	2.11402734375	1.531905151367188	0.1958273315429687	2.166347900390625	1.529676025390625	0.2387649230957031	2.5355517578125	1.644157653808594	0.5650604248046875	2.669919921875	1.622861999511719	0.550792724609375	2.665220458984375	1.342120422363281	0.4674931640625	2.460624267578125	1.392284240722656	0.3437665405273437	2.381263671875	1.453476654052734	0.3039210510253906
311	10.333333	2.52703173828125	1.108591201782227	0.5711883544921875	2.51827587890625	1.290405609130859	0.5617316284179688	2.509318359375	1.435693054199219	0.5684103393554687	2.50231787109375	1.657360656738281	0.572081787109375	2.469144287109375	1.619909545898437	0.5742260131835938	2.329786376953125	1.581609802246094	0.553181396484375	2.313142333984375	1.324169219970703	0.4384778747558594	2.325590087890625	1.500587158203125	0.280768310546875	2.23295556640625	1.505867706298828	0.2480675354003906	2.130853759765625	1.512092834472656	0.2065512847900391	2.18956689453125	1.518667114257813	0.2488993988037109	2.537798095703125	1.621523010253906	0.5708717651367188	2.670572265625	1.610896728515625	0.5532481079101562	2.672530517578125	1.343980438232422	0.4459821166992187	2.46365380859375	1.399402374267578	0.341674072265625	2.376274658203125	1.444542694091797	0.3023334045410156
312	10.366667	2.536983154296875	1.088760803222656	0.5745332641601563	2.52798974609375	1.270205902099609	0.5644622802734375	2.518827880859375	1.415300872802734	0.5690919189453125	2.51305615234375	1.636373657226562	0.5799498291015625	2.4797041015625	1.599141967773438	0.58044873046875	2.3414794921875	1.561032531738281	0.5540614624023438	2.32600146484375	1.302266052246094	0.44348583984375	2.341317626953125	1.472858856201172	0.2803455505371094	2.24685888671875	1.477916137695312	0.2539632263183594	2.146861572265625	1.498289794921875	0.2123782348632813	2.20869970703125	1.499874633789062	0.2419115905761719	2.54828076171875	1.600442749023438	0.57800390625	2.6812021484375	1.590432861328125	0.56316943359375	2.6858095703125	1.324006652832031	0.4561358947753906	2.47627685546875	1.385613372802734	0.3577621459960937	2.39861865234375	1.427261627197266	0.2993222351074219
313	10.4	2.545411865234375	1.068356224060059	0.5780093994140625	2.536877197265625	1.248898712158203	0.5702109375	2.52891845703125	1.393303009033203	0.5716436767578125	2.526171630859375	1.613407470703125	0.5755045776367187	2.4925830078125	1.576860900878906	0.5780714721679687	2.352124755859375	1.544904479980469	0.5618270874023438	2.33379931640625	1.288710205078125	0.4497794494628906	2.34406396484375	1.452063262939453	0.2808795776367187	2.25015966796875	1.455174499511719	0.2542902221679688	2.158068115234375	1.487359954833984	0.2043963928222656	2.21331591796875	1.484935607910156	0.2378078002929687	2.560690185546875	1.577180480957031	0.5737930908203125	2.691176513671875	1.561017578125	0.5515101318359374	2.69344140625	1.29166064453125	0.4568157653808594	2.4947744140625	1.361959197998047	0.3458401489257812	2.40596044921875	1.405572021484375	0.3102893676757812
314	10.433333	2.55236572265625	1.064294143676758	0.5801409912109375	2.5439873046875	1.245393646240234	0.5735286254882812	2.53620703125	1.390203582763672	0.5754468383789062	2.536472900390625	1.610965698242187	0.5741975708007813	2.502301025390625	1.57485205078125	0.5776959838867187	2.362017822265625	1.540058349609375	0.5621912231445313	2.34341357421875	1.282238342285156	0.4519885559082031	2.3537216796875	1.442887237548828	0.2796239929199218	2.25868212890625	1.433682037353516	0.2579345397949219	2.170430908203125	1.474333618164062	0.2066322021484375	2.215394775390625	1.468595245361328	0.2483312683105469	2.570583740234375	1.5741376953125	0.57324951171875	2.700618408203125	1.550665344238281	0.5526785278320312	2.671339111328125	1.287738067626953	0.4431801452636719	2.47112646484375	1.355267211914063	0.3318434753417969	2.36572119140625	1.357333221435547	0.3326747741699219
315	10.466667	2.55528173828125	1.043984142303467	0.5828924560546875	2.54837109375	1.224420166015625	0.577214599609375	2.54098779296875	1.368458984375	0.5847931518554688	2.538645263671875	1.588278991699219	0.5871885986328125	2.505006103515625	1.551866394042969	0.5896421508789063	2.3648466796875	1.521141174316406	0.5705150756835937	2.35538916015625	1.264633148193359	0.45907373046875	2.374963134765625	1.435553070068359	0.2991851806640625	2.283751953125	1.441187530517578	0.265175048828125	2.18663232421875	1.452707946777344	0.2161096343994141	2.24533642578125	1.453545806884766	0.2562087097167969	2.573058349609375	1.552026062011719	0.5860720825195312	2.70235693359375	1.534736145019531	0.5592896728515625	2.747806884765625	1.293228271484375	0.4147069702148438	2.58384423828125	1.364665679931641	0.2579285583496094	2.479164794921875	1.359983856201172	0.2644907531738281
316	10.5	2.55547265625	1.038166915893555	0.5854214477539063	2.548703369140625	1.218590698242187	0.5799417724609375	2.542630859375	1.362870880126953	0.5801065063476563	2.53945556640625	1.582588806152344	0.5858821411132813	2.50611376953125	1.545984069824219	0.5892359008789062	2.369198486328125	1.500418243408203	0.5779669799804688	2.357747314453125	1.248672668457031	0.4564042053222656	2.3214912109375	1.401689056396484	0.2819962463378906	2.23057763671875	1.419328216552734	0.2515177154541016	2.155397705078125	1.454658477783203	0.1803211669921875	2.192999267578125	1.439011291503906	0.2522259368896484	2.57393896484375	1.5465302734375	0.5827454833984375	2.704537353515625	1.529437316894531	0.5632116088867187	2.735908203125	1.271108184814453	0.4467791442871094	2.541469970703125	1.331408996582031	0.3238592834472656	2.44909375	1.338334503173828	0.2744778747558594
317	10.533333	2.547305419921875	1.033290073394775	0.5882431640625	2.543343017578125	1.212598190307617	0.582837890625	2.538982421875	1.355966094970703	0.5848427734375	2.534607666015625	1.574259033203125	0.5819656372070312	2.501533447265625	1.537849914550781	0.5852350463867187	2.365977783203125	1.493802947998047	0.5663673095703124	2.3653349609375	1.23233723449707	0.4721197509765625	2.3576806640625	1.375835906982422	0.2883656616210937	2.261919189453125	1.379617370605469	0.2744027404785156	2.1893369140625	1.426327056884766	0.2083673858642578	2.2253916015625	1.419026702880859	0.2558097229003906	2.569124755859375	1.538558227539062	0.5817611694335938	2.699806640625	1.521265686035156	0.5708990478515625	2.69397607421875	1.259381286621094	0.4632868041992187	2.49778759765625	1.315633239746094	0.3443404846191406	2.441914794921875	1.359422119140625	0.2679560241699219
318	10.566667	2.5357626953125	1.028359498977661	0.5855536499023437	2.534045166015625	1.208935562133789	0.581236328125	2.531788818359375	1.353325531005859	0.5819829711914063	2.53452392578125	1.573098510742188	0.5855654296875	2.500054443359375	1.537464538574219	0.58779638671875	2.365445556640625	1.490056213378906	0.5636630859375	2.367120849609375	1.225849029541016	0.47158740234375	2.34918115234375	1.368601593017578	0.2859864196777344	2.2561865234375	1.376219665527344	0.2577101745605469	2.170001708984375	1.427714691162109	0.21423681640625	2.216655517578125	1.416511779785156	0.2575733337402344	2.568087158203125	1.53607080078125	0.58427880859375	2.69957080078125	1.517154113769531	0.5750982055664062	2.699480712890625	1.251168304443359	0.4724927062988281	2.503587890625	1.313799041748047	0.3530930786132813	2.427052978515625	1.348968078613281	0.2904382629394531
319	10.6	2.5106796875	1.030646633148193	0.5791919555664062	2.51523583984375	1.208486801147461	0.5718060913085937	2.518013916015625	1.350774200439453	0.5689221801757812	2.520609619140625	1.567418029785156	0.5714840087890625	2.48655712890625	1.532307922363281	0.5722803955078125	2.35377392578125	1.487985992431641	0.5447381591796875	2.360186279296875	1.22414860534668	0.4646688842773438	2.36727685546875	1.375699645996094	0.2898451843261719	2.279499267578125	1.357510833740234	0.2552061309814453	2.21802734375	1.434155151367188	0.2107503662109375	2.231486083984375	1.419074401855469	0.2594065551757813	2.553704833984375	1.530911743164062	0.5719365234375	2.682978271484375	1.508999816894531	0.5660494995117188	2.6827529296875	1.246172256469727	0.4666049499511719	2.49600341796875	1.317440979003906	0.3441637268066406	2.411308349609375	1.341106964111328	0.2896323547363281
320	10.633333	2.48913037109375	1.03793172454834	0.5710110473632812	2.49497900390625	1.214967514038086	0.5621825561523438	2.4975390625	1.356723968505859	0.563365966796875	2.49740087890625	1.572442016601562	0.55662841796875	2.463915283203125	1.537100463867187	0.5585914306640625	2.33158642578125	1.493493835449219	0.5306220703125	2.323055419921875	1.233055526733398	0.4436449890136719	2.345179443359375	1.395050506591797	0.28107421875	2.258771728515625	1.383126251220703	0.2416453399658203	2.187323974609375	1.445906372070312	0.1917236480712891	2.212779541015625	1.428716735839844	0.2383238372802734	2.530811279296875	1.536561645507812	0.5589771728515625	2.658708984375	1.510770568847656	0.5507077026367188	2.66570947265625	1.25060319519043	0.4476917724609375	2.489892822265625	1.331505004882813	0.3170820007324219	2.405390625	1.342330780029297	0.2590708618164063
321	10.666667	2.456572021484375	1.046197521209717	0.5545775756835938	2.45740625	1.223709945678711	0.5418228759765625	2.45446044921875	1.365944030761719	0.5439135131835937	2.46497509765625	1.5822568359375	0.5419115600585938	2.429741943359375	1.5484189453125	0.5398133544921875	2.298931396484375	1.509971618652344	0.4980210571289063	2.254474853515625	1.251945022583008	0.4117648315429687	2.302164794921875	1.426096374511719	0.2670917358398437	2.222978759765625	1.425134429931641	0.2127228240966797	2.146890869140625	1.470619842529297	0.1513978881835938	2.1740283203125	1.439554534912109	0.2122486572265625	2.49640966796875	1.544646240234375	0.546742919921875	2.62608935546875	1.525588684082031	0.5523142700195313	2.66253369140625	1.265857513427734	0.4517736206054688	2.49746142578125	1.336901275634766	0.3014368286132812	2.41052880859375	1.358000640869141	0.2495230560302734
322	10.7	2.424586181640625	1.054091190338135	0.5425557250976563	2.41849560546875	1.232369842529297	0.5218851928710937	2.410430419921875	1.375586761474609	0.51604833984375	2.432696533203125	1.592968811035156	0.5181713256835937	2.395578369140625	1.560820739746094	0.5133930053710938	2.258117919921875	1.550014404296875	0.4722552795410156	2.103619140625	1.330193878173828	0.4002861633300781	2.265302490234375	1.345801940917969	0.2326029510498047	2.22502490234375	1.419543273925781	0.1842879943847656	2.155300537109375	1.486246673583984	0.1341018676757812	2.184138916015625	1.447928588867188	0.2114354705810547	2.462006591796875	1.553305969238281	0.5243154296875	2.59354638671875	1.5392021484375	0.5289044799804687	2.68244921875	1.276211212158203	0.4718279418945313	2.52390234375	1.341257385253906	0.3089681396484375	2.438734619140625	1.366577209472656	0.2542279052734375
323	10.733333	2.395338623046875	1.068876335144043	0.519580810546875	2.39756640625	1.250887390136719	0.5007650756835937	2.39778662109375	1.396941589355469	0.4923722229003906	2.405477783203125	1.619497253417969	0.4916753234863281	2.3699228515625	1.584201599121094	0.4874677734375	2.23138330078125	1.558962829589844	0.4466022644042969	2.05272509765625	1.397860382080078	0.2966977233886719	2.080730712890625	1.545038391113281	0.1118955917358398	1.998263061523438	1.588775451660156	0.07962104797363281	1.896033813476562	1.604255432128906	0.03970047378540039	2.023872314453125	1.598934326171875	0.02066540718078613	2.43804443359375	1.581268493652344	0.4982225952148437	2.57252099609375	1.574057739257813	0.5059871826171874	2.700326904296875	1.315062896728516	0.5056119079589844	2.580150390625	1.392640777587891	0.311759521484375	2.4942041015625	1.370303680419922	0.2532439270019531
324	10.766667	2.363612060546875	1.066614677429199	0.4998914184570312	2.350828125	1.245867126464844	0.46950830078125	2.340025634765625	1.389485412597656	0.4474296264648437	2.341058349609375	1.610749389648438	0.46270849609375	2.30777099609375	1.575300109863281	0.4507653503417969	2.175838623046875	1.55532763671875	0.3914153747558594	1.972737060546875	1.476011505126953	0.2120906524658203	1.984941650390625	1.584666381835937	0.001881197094917297	1.888115112304688	1.595150329589844	-0.01196861457824707	1.79379052734375	1.639386413574219	-0.04845800399780274	1.853896484375	1.59200439453125	-0.02306684875488281	2.373243408203125	1.572944213867188	0.4716063232421875	2.50506396484375	1.563699890136719	0.4958515930175781	2.71145068359375	1.377973602294922	0.571038818359375	2.646512451171875	1.370025482177734	0.3401858215332031	2.57096875	1.388708282470703	0.2683315734863281
325	10.8	2.33105224609375	1.066190605163574	0.4750786743164063	2.3108154296875	1.242337768554687	0.436049072265625	2.292228515625	1.384228393554688	0.4118112487792969	2.291435791015625	1.605124267578125	0.4157538757324219	2.2608359375	1.569091125488281	0.3998421020507812	2.128342529296875	1.57928564453125	0.3406489562988281	1.942426147460937	1.574820373535156	0.1297071533203125	1.85293212890625	1.601887268066406	-0.087009521484375	1.76174609375	1.573228881835937	-0.06542425537109375	1.6597607421875	1.597629333496094	-0.09850994110107422	1.710808227539063	1.592515075683594	-0.0744517593383789	2.32118896484375	1.568122863769531	0.4321920166015625	2.439897705078125	1.577984802246094	0.4931930541992188	2.49695654296875	1.362658660888672	0.6734171752929687	2.666952392578125	1.273203033447265	0.5311978149414063	2.648446044921875	1.334941955566406	0.4476644897460937
326	10.833333	2.30578955078125	1.061558025360107	0.4528184204101562	2.288035400390625	1.237962829589844	0.4093786010742188	2.269404296875	1.381256530761719	0.3889841918945313	2.2572314453125	1.602754333496094	0.400610107421875	2.22923291015625	1.565705932617187	0.3816733093261719	2.09858251953125	1.575164733886719	0.3166002502441406	1.919419921875	1.588342041015625	0.09825965881347656	1.82175244140625	1.646377685546875	-0.1100901641845703	1.728805297851562	1.617525756835938	-0.09474562072753906	1.621274780273438	1.604428344726562	-0.1168547515869141	1.6941552734375	1.602995971679688	-0.09468350219726562	2.2880439453125	1.566446350097656	0.4174769287109375	2.408153564453125	1.575983215332031	0.4773822631835937	2.41104541015625	1.379495452880859	0.6880555419921875	2.601897705078125	1.288117309570312	0.5741393432617188	2.61298681640625	1.2925517578125	0.4687304992675781
327	10.866667	2.2584345703125	1.042244979858398	0.4369909973144531	2.22576318359375	1.214517684936523	0.3924322509765625	2.19601513671875	1.353822692871094	0.3673691711425781	2.18620751953125	1.573758972167969	0.3689831237792969	2.158946044921875	1.536567687988281	0.3504309387207031	2.033538818359375	1.550169799804687	0.2789982299804687	1.8601865234375	1.578866333007813	0.06069742202758789	1.80243359375	1.653567504882812	-0.1547178497314453	1.707125	1.633138732910156	-0.1488803253173828	1.600077270507813	1.643892333984375	-0.1696616058349609	1.669632690429687	1.628610168457031	-0.1338871917724609	2.21542529296875	1.538199523925781	0.38870166015625	2.332753173828125	1.549280944824219	0.4511244201660156	2.322326171875	1.371471282958984	0.6742929077148437	2.50990673828125	1.279606475830078	0.5598238525390625	2.59008349609375	1.251082427978516	0.4980791931152344
328	10.9	2.220130615234375	1.032657390594482	0.4222778015136719	2.189778076171875	1.205089660644531	0.3747771911621094	2.162444580078125	1.344634948730469	0.3462496948242187	2.157916259765625	1.565352294921875	0.3458131103515625	2.129617431640625	1.528554382324219	0.3276687622070312	2.003817138671875	1.54468359375	0.2566468811035156	1.839726806640625	1.583434143066406	0.03185002517700195	1.750956787109375	1.632899841308594	-0.1809788818359375	1.655449340820313	1.636452697753906	-0.1596900939941406	1.547341430664062	1.648962707519531	-0.1748158111572266	1.6284248046875	1.622903686523438	-0.1403807220458984	2.1864287109375	1.529188293457031	0.3658114929199219	2.297694091796875	1.540064208984375	0.4391912231445312	2.2623251953125	1.362640533447266	0.6611070556640625	2.456808349609375	1.272055297851562	0.5561742553710938	2.537907958984375	1.254462478637695	0.4911484069824218
329	10.933333	2.1865966796875	1.020980791091919	0.40842724609375	2.160317626953125	1.192159591674805	0.3596678466796875	2.137067626953125	1.330552642822266	0.32811865234375	2.13392724609375	1.549358947753906	0.3209943237304688	2.10543017578125	1.512513000488281	0.3044524536132813	1.980807861328125	1.531524780273438	0.2345167999267578	1.813548583984375	1.578272705078125	0.01656354904174805	1.743628173828125	1.639503173828125	-0.1980802917480469	1.64832763671875	1.628992858886719	-0.1826706237792969	1.540951171875	1.644716003417969	-0.1925463714599609	1.613369506835937	1.622115539550781	-0.1734898223876953	2.16220947265625	1.513935119628906	0.3416004638671875	2.27132958984375	1.523570617675781	0.4163619384765625	2.231812255859375	1.353057434082031	0.6399569702148438	2.427327880859375	1.269532409667969	0.535548828125	2.50174951171875	1.242792541503906	0.467145751953125
330	10.966667	2.16157177734375	1.014067001342773	0.3987699279785156	2.13244482421875	1.181708450317383	0.3457371215820312	2.1038935546875	1.318503723144531	0.3179292602539063	2.0947900390625	1.534070068359375	0.2958370361328125	2.0669736328125	1.495835052490234	0.2831107177734375	1.94230908203125	1.514182006835938	0.2159066162109375	1.787727294921875	1.564668640136719	-0.007178380966186524	1.714866333007812	1.623839477539063	-0.2190186767578125	1.620550415039063	1.612835998535156	-0.2036205902099609	1.522947509765625	1.6500654296875	-0.230821533203125	1.58219677734375	1.612764770507813	-0.2024566650390625	2.124434326171875	1.501196014404297	0.3175963134765625	2.230035400390625	1.509730682373047	0.3952865295410156	2.224715576171875	1.349495849609375	0.6264114990234375	2.41288232421875	1.26827490234375	0.5121732788085938	2.49291064453125	1.23598567199707	0.4548942565917969
331	11	2.143478271484375	1.010818835258484	0.3888086242675781	2.11215380859375	1.178160430908203	0.3382427978515625	2.081375244140625	1.314601409912109	0.3138438110351562	2.07231689453125	1.529803039550781	0.296081787109375	2.044525634765625	1.491969818115234	0.2827744445800781	1.924415283203125	1.513193969726562	0.2094669036865234	1.77204638671875	1.551108642578125	-0.01641374778747559	1.69077978515625	1.586890686035156	-0.2295438385009766	1.598543090820312	1.596203857421875	-0.2051660308837891	1.512072265625	1.650968139648437	-0.23824267578125	1.561177856445312	1.609944641113281	-0.1977357025146484	2.1019326171875	1.496613800048828	0.3169920959472656	2.207358642578125	1.509142211914063	0.3935903625488281	2.22121484375	1.343258178710937	0.6191049194335938	2.411798583984375	1.279619934082031	0.4995421142578125	2.495591796875	1.241369186401367	0.4529782409667969
332	11.033333	2.130483642578125	1.008685901641846	0.3823663940429687	2.1013720703125	1.177147186279297	0.3325855102539063	2.071649169921875	1.314266448974609	0.308541259765625	2.060480712890625	1.530007202148437	0.2917307434082032	2.033108032226563	1.491859985351562	0.2779960021972656	1.912794555664062	1.509478576660156	0.2033622894287109	1.760228759765625	1.548566772460938	-0.02305313873291016	1.680015747070313	1.590345703125	-0.2361394500732422	1.586740966796875	1.58026904296875	-0.2152942199707031	1.504345458984375	1.634182495117187	-0.2592791137695313	1.545396850585937	1.590973327636719	-0.2111012725830078	2.090358642578125	1.496933410644531	0.3127502136230469	2.196284423828125	1.5098515625	0.3891740417480469	2.229671142578125	1.345839508056641	0.6149149169921875	2.40836865234375	1.260969329833984	0.4891578674316406	2.49710888671875	1.236469711303711	0.4419056701660156
333	11.066667	2.12909619140625	1.012286632537842	0.3760818786621093	2.09825244140625	1.182691040039062	0.3281272277832031	2.067176513671875	1.320952728271484	0.304581787109375	2.0491650390625	1.538061157226562	0.2857264709472656	2.022627807617187	1.498615997314453	0.2724199829101562	1.899992797851562	1.512264526367187	0.1982233734130859	1.747886596679687	1.538191040039063	-0.03342381286621094	1.66267431640625	1.563347900390625	-0.2494750213623047	1.57104052734375	1.581624145507813	-0.2234833831787109	1.493739868164063	1.644528686523437	-0.2672113952636719	1.53698583984375	1.590471862792969	-0.2094333801269531	2.080468505859375	1.505813781738281	0.307017333984375	2.190016357421875	1.524087280273438	0.3792001647949219	2.23203271484375	1.353468231201172	0.6018020019531251	2.418552978515625	1.263944183349609	0.4870928649902344	2.509435302734375	1.238846771240234	0.4421983642578125
334	11.1	2.12899658203125	1.013789850234985	0.3761277465820312	2.0968564453125	1.183200790405273	0.3251973876953125	2.0646513671875	1.320926788330078	0.2995989685058594	2.046821533203125	1.538585205078125	0.2861953430175782	2.02019140625	1.499488311767578	0.2719703369140625	1.89878076171875	1.513677734375	0.1957242279052734	1.73478662109375	1.533896484375	-0.02845870018005371	1.656170654296875	1.560661926269531	-0.2469535675048828	1.56292431640625	1.574851135253906	-0.2241214904785156	1.478132568359375	1.631077697753906	-0.2629484252929687	1.529052978515625	1.583512939453125	-0.2076159210205078	2.078161865234375	1.505765380859375	0.3066080627441407	2.19032958984375	1.522507568359375	0.375193359375	2.234384765625	1.353634307861328	0.59894384765625	2.43581494140625	1.288656982421875	0.4929590454101562	2.514200439453125	1.261916168212891	0.4292518310546875
335	11.133333	2.12913720703125	1.017116558074951	0.3773284301757813	2.09622021484375	1.186349685668945	0.3261956787109375	2.063439697265625	1.323875854492187	0.3001210021972656	2.044536376953125	1.541131286621094	0.281907958984375	2.017967651367187	1.501600494384766	0.2687802734375	1.8961953125	1.514115966796875	0.1927720336914062	1.73362060546875	1.538523864746094	-0.03208553695678711	1.663594848632812	1.569811340332031	-0.2529314117431641	1.569888671875	1.585763610839844	-0.2333002624511719	1.477099731445312	1.636078979492188	-0.2601552124023437	1.539152587890625	1.585297424316406	-0.2114919281005859	2.07618310546875	1.508913513183594	0.3028213806152344	2.190619384765625	1.525295288085938	0.3676883239746094	2.253304931640625	1.362545959472656	0.5915941772460938	2.452400146484375	1.294967498779297	0.4827725830078125	2.52638037109375	1.267793426513672	0.414141845703125
336	11.166667	2.138441650390625	1.023714431762695	0.3809559631347657	2.10346142578125	1.192754699707031	0.3294932556152343	2.068290771484375	1.330227508544922	0.3049651794433594	2.038788330078125	1.547035461425781	0.2917800903320312	2.014042602539063	1.506506072998047	0.27784716796875	1.893141723632813	1.517425170898437	0.1997705688476563	1.728953491210937	1.542372985839844	-0.02443423843383789	1.673843505859375	1.583169311523438	-0.2483487243652344	1.57768505859375	1.589966796875	-0.2357101898193359	1.483536987304688	1.63483251953125	-0.2677360229492188	1.545670532226562	1.588890563964844	-0.2125943298339844	2.072121826171875	1.51586767578125	0.3118458862304688	2.1892314453125	1.539257873535156	0.3698900451660156	2.27193994140625	1.376576965332031	0.5878707885742187	2.464265625	1.290303436279297	0.4792244262695313	2.543697021484375	1.257423034667969	0.4194925842285157
337	11.2	2.153754150390625	1.029052335739136	0.3840394287109375	2.112985595703125	1.200242630004883	0.3378401184082031	2.0752099609375	1.338549560546875	0.3133294677734375	2.049472900390625	1.55757861328125	0.2937031860351563	2.023015014648438	1.516763977050781	0.28218017578125	1.901751220703125	1.522698486328125	0.2014756774902344	1.724697998046875	1.535983215332031	-0.01737913513183594	1.683629638671875	1.599050964355469	-0.2416192321777344	1.585591552734375	1.596274108886719	-0.2366916809082031	1.490302490234375	1.638209838867188	-0.2728092651367188	1.548196044921875	1.597012756347656	-0.2231671752929688	2.083343017578125	1.526048950195313	0.3135560913085937	2.204060302734375	1.549214538574219	0.3672029418945312	2.295797119140625	1.3903525390625	0.58811572265625	2.47541943359375	1.290155792236328	0.4653576354980469	2.556379638671875	1.274556182861328	0.3991604309082031
338	11.233333	2.169642822265625	1.03442992401123	0.3869139404296875	2.1284951171875	1.206102020263672	0.339953369140625	2.089415283203125	1.344905853271484	0.3168534240722656	2.056584716796875	1.564047424316406	0.2990747680664063	2.031368041992188	1.522346130371094	0.2870781555175781	1.9088359375	1.522776733398437	0.20701220703125	1.72021044921875	1.534258178710938	-0.003585308790206909	1.6703984375	1.629613464355469	-0.2153054809570313	1.572404174804688	1.6318203125	-0.2046502990722656	1.462216186523438	1.628546081542969	-0.1952174530029297	1.545569213867187	1.61067236328125	-0.2265717010498047	2.091549072265625	1.533315490722656	0.3187959594726563	2.212354248046875	1.557419250488281	0.3731796264648438	2.3258876953125	1.406299468994141	0.5908804931640625	2.5155	1.311452117919922	0.4773583679199219	2.59657861328125	1.26926953125	0.4233486022949219
339	11.266667	2.193901123046875	1.048627895355225	0.3887378540039063	2.151050048828125	1.22147297668457	0.3453536376953125	2.108809326171875	1.360823089599609	0.3289886779785156	2.055963623046875	1.577486267089844	0.3253568420410156	2.034762084960938	1.534435485839844	0.3100976867675782	1.916041015625	1.527607482910156	0.2239153137207031	1.721248413085938	1.519073425292969	0.01755803871154785	1.69975537109375	1.657403137207031	-0.1752655181884765	1.602345825195312	1.644853088378906	-0.1871172637939453	1.494719848632813	1.6229560546875	-0.2032560577392578	1.577753662109375	1.624206604003906	-0.2044160614013672	2.093508544921875	1.548695251464844	0.3436467895507813	2.210879150390625	1.576195434570312	0.4046557922363281	2.365987548828125	1.411609893798828	0.5850216674804688	2.555901123046875	1.317401885986328	0.4697728271484375	2.64411376953125	1.276717620849609	0.4260791320800781
340	11.3	2.22753173828125	1.092093780517578	0.3972390441894531	2.174507568359375	1.26447802734375	0.3634920959472656	2.128078369140625	1.402497711181641	0.3458264770507812	2.090286865234375	1.622292175292969	0.3349193725585938	2.064963623046875	1.580206726074219	0.3235731506347656	1.93751904296875	1.559508850097656	0.2532519378662109	1.738173950195312	1.477215515136719	0.06814495849609375	1.75341552734375	1.640200439453125	-0.105362548828125	1.658862426757812	1.647813232421875	-0.1338153686523438	1.553231567382813	1.629257019042969	-0.1629329833984375	1.647254638671875	1.638348693847656	-0.1747325592041016	2.127113525390625	1.591669555664063	0.3517928161621094	2.252770263671875	1.592662475585938	0.4018250732421875	2.405672607421875	1.430190979003906	0.5864447631835937	2.60992041015625	1.353714172363281	0.4825939331054688	2.66080126953125	1.289348541259766	0.4144861450195312
341	11.333333	2.261064453125	1.111077896118164	0.4084774475097656	2.209924072265625	1.284350311279297	0.3740050048828125	2.163976318359375	1.423076385498047	0.357771484375	2.123922607421875	1.643237182617188	0.3533988952636719	2.099003662109375	1.601167297363281	0.3406519775390625	1.970452758789063	1.574682434082031	0.2736314697265625	1.76616162109375	1.458144500732422	0.1128710327148437	1.80854345703125	1.628343078613281	-0.04963552856445313	1.716392944335938	1.6519609375	-0.07800843811035156	1.6095146484375	1.648242553710938	-0.1091857986450195	1.6878330078125	1.646221313476563	-0.09921274566650391	2.161083740234375	1.612409240722656	0.3695112915039063	2.284525390625	1.613597045898437	0.4255617980957031	2.439894775390625	1.435412506103516	0.5939972534179687	2.648778564453125	1.364497955322266	0.49416015625	2.734821044921875	1.305011657714844	0.4721903686523438
342	11.366667	2.303938720703125	1.129814117431641	0.4259876708984375	2.258671630859375	1.305814636230469	0.3912522277832031	2.215123046875	1.446678985595703	0.3794588928222656	2.183474609375	1.669386169433594	0.38912939453125	2.1571572265625	1.629054809570313	0.372861328125	2.024829833984375	1.608964111328125	0.30910986328125	1.835013549804688	1.437828155517578	0.1794435424804688	1.875771118164062	1.603872131347656	0.01025563430786133	1.783704711914063	1.632803344726562	-0.01541952800750732	1.675308227539062	1.635097961425781	-0.04374385452270508	1.753555297851562	1.631014831542969	-0.03534083557128907	2.21919384765625	1.635888671875	0.4040947570800781	2.3458818359375	1.641239196777344	0.454318359375	2.494469970703125	1.430999572753906	0.5921188354492187	2.675529052734375	1.378351715087891	0.4379235229492188	2.7812890625	1.359484039306641	0.4424085388183594
343	11.4	2.344952392578125	1.133336242675781	0.4398924255371094	2.306834716796875	1.311123565673828	0.4115928344726563	2.269354248046875	1.453344879150391	0.4083712463378906	2.2378037109375	1.674061767578125	0.4292227478027344	2.209709228515625	1.634027526855469	0.4164195861816406	2.071448486328125	1.606218994140625	0.3733877258300781	1.926947875976563	1.409645202636719	0.2260024566650391	1.940353637695313	1.5896953125	0.06905104064941406	1.849037353515625	1.619912963867188	0.04429285049438476	1.74063671875	1.624093383789063	0.01872831153869629	1.824053955078125	1.619006774902344	0.01611117362976074	2.275598876953125	1.640862487792969	0.4371572265625	2.410021240234375	1.639861877441406	0.4553121337890625	2.594429931640625	1.430810333251953	0.5367870483398437	2.71764404296875	1.375139251708984	0.335767822265625	2.813522705078125	1.330461181640625	0.3515031127929688
344	11.433333	2.379046630859375	1.128014312744141	0.4601645202636719	2.344310791015625	1.305158386230469	0.4378910522460938	2.310264892578125	1.446525390625	0.4382743835449219	2.278140380859375	1.665288757324219	0.4483993835449219	2.250116455078125	1.624891418457031	0.4394643859863281	2.115546875	1.582060974121094	0.4034472351074219	1.98424609375	1.362117340087891	0.286148681640625	2.01110986328125	1.543920654296875	0.1373532409667969	1.924464721679688	1.573872314453125	0.1022366561889648	1.824348876953125	1.598096374511719	0.06317482757568359	1.895757690429688	1.579168701171875	0.07949807739257812	2.316173095703125	1.633208923339844	0.4560356140136719	2.45006396484375	1.630658386230469	0.4626095886230469	2.660221435546875	1.438960174560547	0.5012283935546875	2.707009521484375	1.423948120117188	0.2668692321777344	2.80341552734375	1.41444970703125	0.2245741424560547
345	11.466667	2.414368408203125	1.112391654968262	0.4714442138671875	2.38601171875	1.288815673828125	0.456676025390625	2.358109619140625	1.429242065429688	0.4636175231933594	2.322209716796875	1.644457458496094	0.4627823791503906	2.2951201171875	1.60367138671875	0.4573782043457031	2.1598955078125	1.562475830078125	0.431737548828125	2.061724853515625	1.323695404052734	0.3293803405761719	2.08519189453125	1.512103576660156	0.1941566619873047	1.998797119140625	1.520835205078125	0.1514368591308594	1.931306396484375	1.59264990234375	0.1058249359130859	1.966210815429688	1.529821533203125	0.1332481842041016	2.360650390625	1.614045227050781	0.4705106506347656	2.492701171875	1.616964233398438	0.47525048828125	2.670614013671875	1.403655120849609	0.5293138427734375	2.695172607421875	1.387319305419922	0.2951172485351563	2.7613154296875	1.421153564453125	0.2220570983886719
346	11.5	2.437421875	1.096767112731934	0.4878057250976562	2.413947998046875	1.271579437255859	0.4698314819335938	2.390174560546875	1.41121630859375	0.4749507446289062	2.357727783203125	1.623252014160156	0.4981369323730468	2.33033544921875	1.584139343261719	0.4885198974609375	2.201633056640625	1.534760864257813	0.4541808166503906	2.112449951171875	1.299396759033203	0.3443303833007813	2.14607763671875	1.492456848144531	0.2229892425537109	2.061118408203125	1.514273376464844	0.1847373504638672	1.975605346679687	1.563763854980469	0.1426777191162109	2.028465087890625	1.500223999023437	0.1726300048828125	2.395346435546875	1.591999145507812	0.5020994567871093	2.525999267578125	1.590797546386719	0.5050430908203125	2.68252099609375	1.369590881347656	0.57480078125	2.674940185546875	1.365216918945312	0.3415548706054687	2.702059326171875	1.432773345947266	0.2686379699707031
347	11.533333	2.473987060546875	1.080046142578125	0.5087898864746093	2.45459521484375	1.255064071655273	0.4949629821777344	2.4350048828125	1.394744506835937	0.5016899719238281	2.425581298828125	1.609263549804687	0.5114040527343749	2.393807373046875	1.572719604492188	0.5082616271972656	2.258222900390625	1.533846801757813	0.496575927734375	2.188571044921875	1.286500457763672	0.402652099609375	2.190310302734375	1.462537994384766	0.2552162475585937	2.104356201171875	1.484204559326172	0.2201270446777344	2.022529541015625	1.537013610839844	0.1758528442382812	2.071585205078125	1.495829956054687	0.2062999114990234	2.460203369140625	1.574811706542969	0.51339794921875	2.58800634765625	1.559140869140625	0.4940717468261719	2.73922998046875	1.328328430175781	0.5336875	2.66315380859375	1.309644073486328	0.3147437133789063	2.617535888671875	1.401002807617187	0.3042836303710937
348	11.566667	2.501954833984375	1.061772094726563	0.5310897216796875	2.482567626953125	1.237848999023438	0.5216095581054687	2.4641611328125	1.378374755859375	0.5267233276367187	2.45705078125	1.594003784179687	0.5341705932617188	2.42471826171875	1.557598327636719	0.5320379638671875	2.290052001953125	1.516796813964844	0.5119213562011719	2.215706298828125	1.268074890136719	0.4218544921875	2.22127490234375	1.439354431152344	0.2675212097167969	2.13043115234375	1.448318420410156	0.2386324462890625	2.069766357421875	1.525234436035156	0.1945022583007812	2.098046875	1.477398223876953	0.2211474456787109	2.49150439453125	1.559072509765625	0.5359183959960937	2.6209443359375	1.548677368164062	0.5205302124023438	2.770063232421875	1.317674285888672	0.4677395324707031	2.617978271484375	1.316329315185547	0.2905110778808594	2.571069091796875	1.404930206298828	0.3145430297851562
349	11.6	2.51369140625	1.054287628173828	0.5401947631835937	2.49713330078125	1.2303154296875	0.5325866088867187	2.48035400390625	1.370564636230469	0.5406213989257812	2.4672080078125	1.585517639160156	0.5397777099609375	2.43597802734375	1.548255126953125	0.5401144409179688	2.300735595703125	1.511662902832031	0.5182507934570313	2.236487060546875	1.261990600585937	0.4251083984375	2.236986328125	1.433699005126953	0.2719833679199219	2.1466064453125	1.439390960693359	0.2416090698242188	2.08619384765625	1.514859558105469	0.1953144989013672	2.112927978515625	1.470136749267578	0.2250014495849609	2.50261962890625	1.551744323730469	0.5417987670898438	2.631959716796875	1.544587951660156	0.5263892822265624	2.72659814453125	1.291961029052734	0.4540509948730469	2.554155029296875	1.290214111328125	0.2973979187011719	2.519098388671875	1.386785034179687	0.3021127319335937
350	11.633333	2.520041259765625	1.052968811035156	0.5430305786132813	2.503392578125	1.228929946899414	0.5355211791992187	2.486280029296875	1.369022796630859	0.5446348266601563	2.47361328125	1.58390625	0.5478721313476562	2.44231201171875	1.546726440429687	0.547481201171875	2.307089111328125	1.510966491699219	0.524473388671875	2.245478515625	1.262095977783203	0.4277540588378906	2.24671142578125	1.435464935302734	0.2766385803222656	2.15692529296875	1.43700146484375	0.2441853332519531	2.0996103515625	1.512768371582031	0.1946403198242188	2.1216533203125	1.470584655761719	0.2281418762207031	2.50893701171875	1.550033935546875	0.5492710571289062	2.63804345703125	1.542368408203125	0.532587646484375	2.729126708984375	1.290285400390625	0.4544021301269531	2.55456640625	1.294538482666016	0.3002837219238281	2.5160361328125	1.389406311035156	0.29105126953125
351	11.666667	2.53148828125	1.057995525360107	0.5502018432617187	2.51131689453125	1.236428421020508	0.547047119140625	2.49454638671875	1.379024749755859	0.5469266967773437	2.47778662109375	1.596737426757812	0.5562343749999999	2.446690185546875	1.558474060058594	0.5543418579101562	2.30944384765625	1.524091796875	0.5280626831054688	2.244746337890625	1.270411315917969	0.4339940490722656	2.2662021484375	1.444217926025391	0.2795714416503906	2.1749287109375	1.440189697265625	0.2471751556396484	2.116391845703125	1.519064331054687	0.2004369659423828	2.1358662109375	1.475009887695312	0.2339175415039063	2.5142294921875	1.562949890136719	0.5571558837890624	2.64624853515625	1.559819213867188	0.5477776489257813	2.72536962890625	1.308501129150391	0.4432626342773437	2.539927001953125	1.336657043457031	0.2993088684082031	2.45205810546875	1.357544860839844	0.2469975128173828
352	11.7	2.52372412109375	1.075931854248047	0.5550587768554688	2.50496875	1.255276031494141	0.55222900390625	2.489549560546875	1.398624389648437	0.5516073608398437	2.4764609375	1.617640075683594	0.55665380859375	2.44458154296875	1.579721740722656	0.55572900390625	2.3065234375	1.545040588378906	0.53084765625	2.24691015625	1.291901123046875	0.4288652038574219	2.2555908203125	1.464066436767578	0.2699508056640625	2.165619140625	1.454739440917969	0.2339923095703125	2.114552001953125	1.534555053710938	0.1796555328369141	2.123013427734375	1.492668762207031	0.2223938598632813	2.512485595703125	1.583122253417969	0.5580275268554687	2.644968017578125	1.575938232421875	0.5496767578125	2.717131103515625	1.317324859619141	0.4551997375488281	2.5352392578125	1.385506317138672	0.3186815490722656	2.43625927734375	1.389669769287109	0.2844734191894531
353	11.733333	2.502924560546875	1.092974311828613	0.5523352050781249	2.478836669921875	1.271373657226563	0.5442225341796875	2.45733203125	1.413807220458984	0.546233642578125	2.434803466796875	1.631776672363281	0.5545892944335937	2.404658447265625	1.592632934570313	0.5514095458984375	2.26853369140625	1.5535068359375	0.523340576171875	2.16269873046875	1.303898498535156	0.4569758605957031	2.281744384765625	1.373861297607422	0.2677249450683594	2.21261962890625	1.431592010498047	0.2309993286132813	2.142331298828125	1.499605102539062	0.18256689453125	2.180889404296875	1.463966278076172	0.2399173126220703	2.47211328125	1.598779907226562	0.55710986328125	2.604775146484375	1.594812927246094	0.5516422729492187	2.679796142578125	1.338173645019531	0.45472216796875	2.496369384765625	1.425365661621094	0.3321127624511719	2.39664599609375	1.449146301269531	0.3107394714355469
354	11.766667	2.484333251953125	1.107022933959961	0.547475341796875	2.45455419921875	1.284922760009766	0.53524609375	2.42618310546875	1.426511291503906	0.5413536376953125	2.404484375	1.645255737304688	0.5322698974609374	2.374238525390625	1.605911743164063	0.5301898193359375	2.241499755859375	1.5614091796875	0.4929744873046875	2.14181591796875	1.303505706787109	0.4486119689941406	2.282645751953125	1.338821228027344	0.2637841796875	2.232836669921875	1.413237548828125	0.2250155487060547	2.15681201171875	1.481483581542969	0.1856138305664063	2.201824462890625	1.447090850830078	0.2452325592041016	2.4414951171875	1.612359375	0.5394426879882812	2.574619384765625	1.606550415039063	0.5373427734375	2.66587939453125	1.344665802001953	0.4702428588867187	2.48304833984375	1.421990692138672	0.3389317321777344	2.3917275390625	1.465297973632812	0.3102301940917969
355	11.8	2.470002685546875	1.137174057006836	0.5407766723632812	2.45487841796875	1.319420867919922	0.5274987182617188	2.437848388671875	1.464859069824219	0.5341571044921875	2.453597412109375	1.686787963867188	0.5510553588867187	2.416478515625	1.652968688964844	0.547046630859375	2.274461181640625	1.623315124511719	0.5238823852539063	2.24325146484375	1.36257568359375	0.4157087097167969	2.286188232421875	1.527390869140625	0.2489367980957031	2.1950185546875	1.545860961914062	0.2151597747802734	2.089081298828125	1.536873229980469	0.1830813293457031	2.160912841796875	1.556034851074219	0.1999736480712891	2.485242919921875	1.6471240234375	0.551618896484375	2.615660888671875	1.61365869140625	0.5398271484375	2.608319091796875	1.333483612060547	0.467788818359375	2.439103759765625	1.429906707763672	0.3251810607910156	2.341556640625	1.470886688232422	0.3125521240234375
356	11.833333	2.449468994140625	1.144735549926758	0.5323385620117187	2.443323486328125	1.328474822998047	0.5277435913085937	2.435648193359375	1.475213531494141	0.5325745849609375	2.443225830078125	1.697650085449219	0.5559594116210937	2.407276611328125	1.66252099609375	0.550830078125	2.26699951171875	1.630576110839844	0.5189677734375	2.22855419921875	1.372552093505859	0.4045730895996094	2.272336181640625	1.538537902832031	0.2381686706542969	2.179784423828125	1.5552216796875	0.2064192962646484	2.071096923828125	1.546788146972656	0.1835774230957031	2.14395654296875	1.559294250488281	0.1956667327880859	2.4764013671875	1.659056213378906	0.5555001831054688	2.6107138671875	1.640939697265625	0.55841357421875	2.6023828125	1.364465118408203	0.4704808959960938	2.4215517578125	1.426424194335937	0.3219006652832031	2.31988671875	1.457052703857422	0.309733154296875
357	11.866667	2.43561328125	1.144156616210938	0.5244850463867188	2.43019482421875	1.327846771240234	0.519044921875	2.422869873046875	1.474560455322266	0.5239871215820312	2.43598046875	1.695406188964844	0.5573175659179688	2.399192138671875	1.661501342773438	0.5503597412109374	2.258578369140625	1.631858764648437	0.5179428100585938	2.226841552734375	1.379605102539063	0.3896528930664063	2.264775390625	1.544826965332031	0.2211567077636719	2.170739013671875	1.560417236328125	0.1935697784423828	2.062242919921875	1.54868603515625	0.1714270172119141	2.1350751953125	1.564856018066406	0.1822490386962891	2.46814306640625	1.6560263671875	0.5553857421875	2.602428466796875	1.637746704101563	0.5552035522460937	2.679981201171875	1.363641876220703	0.5000029907226563	2.56390234375	1.381047698974609	0.2883276062011719	2.5326201171875	1.463860473632812	0.2285005187988281
358	11.9	2.416550537109375	1.133223205566406	0.5093778991699218	2.417217041015625	1.315823699951172	0.50113427734375	2.41388330078125	1.461783111572266	0.5073537292480469	2.42646630859375	1.679082702636719	0.5531918334960938	2.390173828125	1.646249755859375	0.5419313354492188	2.252408447265625	1.624828186035156	0.4970606689453125	2.21149658203125	1.366131896972656	0.3895201110839844	2.251150634765625	1.523015686035156	0.2154953308105469	2.15907080078125	1.540021301269531	0.1844226989746094	2.05080419921875	1.543818725585937	0.1616135711669922	2.1261083984375	1.540108215332031	0.1676327819824219	2.458158935546875	1.639695495605469	0.5513723754882812	2.59140185546875	1.6197333984375	0.5530741577148437	2.709528564453125	1.358825317382812	0.5184702758789063	2.66988671875	1.402845611572266	0.2852342224121094	2.585609130859375	1.440983123779297	0.2330132446289062
359	11.933333	2.398495849609375	1.104230766296387	0.499018310546875	2.400124755859375	1.285913452148437	0.4970156555175781	2.398081298828125	1.430931213378906	0.5051691589355469	2.414882568359375	1.646896179199219	0.549541259765625	2.3782626953125	1.61505712890625	0.5378238525390625	2.24159521484375	1.601051513671875	0.4896246032714844	2.19637451171875	1.341870544433594	0.3896618957519531	2.232977294921875	1.495095062255859	0.2136430053710938	2.1407236328125	1.507541107177734	0.1827828216552734	2.044720458984375	1.531146179199219	0.1344377746582031	2.108720947265625	1.527032775878906	0.15955224609375	2.445459716796875	1.606983947753906	0.5486438598632812	2.577957763671875	1.589517883300781	0.5575307006835938	2.709798095703125	1.334887878417969	0.5619462280273437	2.69303759765625	1.342807373046875	0.3234546813964844	2.628741943359375	1.390754211425781	0.2547697448730469
360	11.966667	2.386786865234375	1.086017456054688	0.4923624267578125	2.393602783203125	1.265021911621094	0.4884946594238281	2.394283203125	1.407848663330078	0.4993787231445312	2.40262060546875	1.62042578125	0.547170166015625	2.367864990234375	1.588047302246094	0.5342492065429687	2.2312646484375	1.579425598144531	0.4909113464355469	2.189573486328125	1.329479583740234	0.3777091979980469	2.22223486328125	1.482447296142578	0.205099365234375	2.1302763671875	1.491443756103516	0.1765469818115235	2.043240966796875	1.534153564453125	0.1277872924804687	2.09633203125	1.501666015625	0.160212646484375	2.434105224609375	1.582125427246094	0.546299560546875	2.56489892578125	1.566379516601562	0.555771484375	2.698790283203125	1.317802856445312	0.5399384765625	2.686689453125	1.366120239257812	0.3093708190917969	2.591538330078125	1.388964324951172	0.2737747497558594
361	12	2.385319580078125	1.080922424316406	0.4918862609863281	2.392659912109375	1.259617095947266	0.4880813903808593	2.393784423828125	1.402211669921875	0.4989227905273437	2.402640869140625	1.614494934082031	0.5463162231445312	2.367871337890625	1.582250366210938	0.5334014282226562	2.231380126953125	1.573518432617187	0.4905124816894531	2.1819931640625	1.322085418701172	0.3850657348632813	2.213393798828125	1.466675048828125	0.2056435241699219	2.12172607421875	1.473681182861328	0.1761437072753906	2.030379028320313	1.503745788574219	0.1262386703491211	2.086179931640625	1.485682159423828	0.1617489318847656	2.4339638671875	1.576163208007813	0.5455674438476562	2.56415966796875	1.557987609863281	0.5559067993164063	2.681687744140625	1.302408508300781	0.5319140625	2.672136474609375	1.362611785888672	0.3044349060058594	2.580624267578125	1.398657836914063	0.2707623596191406
362	12.033333	2.38667041015625	1.044844982147217	0.4997726440429687	2.392387939453125	1.224759246826172	0.4961315307617187	2.393641357421875	1.368465972900391	0.5041326293945313	2.40161572265625	1.584687805175781	0.538596435546875	2.36664794921875	1.551229125976562	0.5283734130859375	2.22972998046875	1.533517578125	0.486520263671875	2.1777548828125	1.278714508056641	0.3857918090820313	2.2135888671875	1.439050415039063	0.2190761260986328	2.12584423828125	1.432996826171875	0.1777555999755859	2.047155395507812	1.480364196777344	0.1189739074707031	2.08536181640625	1.461552398681641	0.1634704132080078	2.43347314453125	1.546384826660156	0.5394749755859375	2.564622802734375	1.53059765625	0.5522882690429688	2.697870361328125	1.280885406494141	0.5271542358398438	2.667775634765625	1.356148590087891	0.3044180908203125	2.576402587890625	1.386926116943359	0.263779541015625
363	12.066667	2.39021826171875	1.040637378692627	0.5067708435058593	2.392601318359375	1.221384613037109	0.5047694396972656	2.391779541015625	1.365722961425781	0.5119670104980468	2.402699462890625	1.583158874511719	0.5435393676757813	2.366975830078125	1.54971630859375	0.5350485229492188	2.22961376953125	1.524288818359375	0.4967515258789063	2.188914794921875	1.267757873535156	0.3921501159667969	2.213392822265625	1.434079162597656	0.2279237670898437	2.1265517578125	1.419287902832031	0.1859712371826172	2.054544677734375	1.4855087890625	0.1368025054931641	2.082703857421875	1.456307189941406	0.1728301086425781	2.434414306640625	1.544465759277344	0.5436699829101562	2.565826171875	1.522515930175781	0.5461925659179687	2.689936279296875	1.268844757080078	0.5055925903320313	2.629961669921875	1.368263244628906	0.297846435546875	2.53125048828125	1.391765960693359	0.270631103515625
364	12.1	2.4057744140625	1.051075046539307	0.5091563415527344	2.400956787109375	1.234562316894531	0.5098005981445313	2.395079833984375	1.380956634521484	0.517985107421875	2.40918408203125	1.602017456054687	0.546728759765625	2.3722578125	1.568054077148437	0.5416307983398437	2.23362109375	1.530326538085938	0.5102018127441407	2.20997607421875	1.267630981445313	0.404060791015625	2.218633544921875	1.446498260498047	0.2463454437255859	2.13341845703125	1.425813293457031	0.2002426452636719	2.05923388671875	1.494679290771484	0.1542740173339844	2.086572265625	1.462568237304688	0.186660888671875	2.441227294921875	1.562664855957031	0.5444632568359375	2.569027587890625	1.526548522949219	0.5185838012695313	2.608462646484375	1.243120574951172	0.47347314453125	2.488086669921875	1.352111633300781	0.294520751953125	2.3856318359375	1.377408905029297	0.2789720458984375
365	12.133333	2.420953369140625	1.07400365447998	0.51430859375	2.41505419921875	1.257024475097656	0.5139556274414062	2.4076064453125	1.402933227539062	0.5232251586914063	2.418904296875	1.623146789550781	0.5553947143554687	2.382489013671875	1.588809631347656	0.5503082275390625	2.24075439453125	1.556061157226563	0.531135498046875	2.23411962890625	1.297726715087891	0.4142160339355469	2.248055908203125	1.462417449951172	0.2428816986083984	2.155370361328125	1.453141204833984	0.2098396453857422	2.070002685546875	1.507464721679687	0.1644332275390625	2.11255908203125	1.491271545410156	0.1999184417724609	2.45140185546875	1.584410034179688	0.5519789428710937	2.580477783203125	1.552194213867188	0.5291326293945312	2.616731689453125	1.269624572753906	0.4805145263671875	2.504494140625	1.395104095458984	0.3079622497558594	2.400972412109375	1.390326110839844	0.2837715148925781
366	12.166667	2.441744140625	1.103901382446289	0.5254063110351562	2.43028564453125	1.288565765380859	0.5279501342773437	2.420015625	1.436036651611328	0.5333890991210938	2.426946044921875	1.660421813964844	0.550912353515625	2.39086572265625	1.624794250488281	0.5472696533203125	2.251636474609375	1.579328918457031	0.5242279663085937	2.24881494140625	1.305205841064453	0.4405851745605469	2.25751318359375	1.473908111572266	0.26931982421875	2.16620654296875	1.457595825195312	0.2322867126464844	2.079237060546875	1.509037902832031	0.1838114013671875	2.116941650390625	1.490753509521484	0.2279693145751953	2.4605009765625	1.621736694335937	0.5509259033203125	2.595264404296875	1.600809692382812	0.5532633056640625	2.633742919921875	1.320770965576172	0.4798951721191406	2.479351318359375	1.420100860595703	0.31977294921875	2.375334716796875	1.438903289794922	0.3000067443847656
367	12.2	2.457273681640625	1.123750511169434	0.5340797729492187	2.444093994140625	1.308302276611328	0.528771728515625	2.43154736328125	1.455738464355469	0.5302844848632813	2.439352294921875	1.67975341796875	0.5525006713867188	2.403113525390625	1.644296569824219	0.5485415649414063	2.261032470703125	1.61054931640625	0.52263037109375	2.255767578125	1.328699279785156	0.4703385925292969	2.26538720703125	1.487929504394531	0.290174072265625	2.178385009765625	1.463125366210937	0.2477902984619141	2.108962890625	1.534446044921875	0.1961954956054688	2.1244091796875	1.496437652587891	0.2433625946044922	2.472802001953125	1.640974487304688	0.5512792358398437	2.6084541015625	1.62632177734375	0.55210498046875	2.650207275390625	1.349270935058594	0.4693958129882813	2.485416015625	1.450624450683594	0.3212316284179688	2.379541015625	1.460372650146484	0.3049005737304687
368	12.233333	2.477998291015625	1.15395671081543	0.5445602416992188	2.4656357421875	1.341158935546875	0.5375430908203125	2.452593505859375	1.490574951171875	0.5431776733398438	2.459831298828125	1.718367614746094	0.5591376953125	2.42318798828125	1.682215209960938	0.5558600463867187	2.2841552734375	1.634943359375	0.5232213134765625	2.27661376953125	1.346514404296875	0.4869174194335937	2.28851220703125	1.498791107177734	0.2965443115234375	2.196972412109375	1.477546966552734	0.2586329650878906	2.116849365234375	1.536070129394531	0.2030901336669922	2.147160888671875	1.508802062988281	0.24916552734375	2.493851806640625	1.679096435546875	0.5593363647460937	2.6312421875	1.663994262695312	0.566275146484375	2.667150634765625	1.379749145507813	0.4907009582519531	2.489250732421875	1.461311737060547	0.3397421875	2.38308837890625	1.467564361572266	0.3153580932617188
369	12.266667	2.485357421875	1.162471496582031	0.5526469116210937	2.473610107421875	1.344955780029297	0.5387191162109375	2.46011962890625	1.490896392822266	0.5425425415039062	2.456940673828125	1.712614685058594	0.5677805786132812	2.422808837890625	1.675859130859375	0.563017333984375	2.289321044921875	1.627137084960937	0.5255916137695312	2.297575927734375	1.346372528076172	0.4832100219726562	2.3069677734375	1.501799407958984	0.3026618957519531	2.2179775390625	1.481105133056641	0.26457861328125	2.137436279296875	1.536355102539062	0.2116820373535156	2.16641552734375	1.518198547363281	0.2610929565429688	2.491906494140625	1.675854187011719	0.566339599609375	2.626028076171875	1.665375183105469	0.5796365966796875	2.650318359375	1.387209411621094	0.5034197082519531	2.48489892578125	1.45944580078125	0.34307666015625	2.38822802734375	1.481014770507812	0.3037261962890625
370	12.3	2.498704345703125	1.160703643798828	0.5598165893554687	2.486294677734375	1.342112670898437	0.5468414916992187	2.473103271484375	1.487223388671875	0.5496537475585938	2.46831005859375	1.708344787597656	0.5668202514648437	2.43464990234375	1.671375244140625	0.563886474609375	2.3010078125	1.624004516601563	0.5287875976562501	2.31477783203125	1.344451721191406	0.4914810485839844	2.32494921875	1.499840270996094	0.3128285522460937	2.237768310546875	1.478299346923828	0.2726224365234375	2.15934619140625	1.533712890625	0.2181275634765625	2.18731201171875	1.51786083984375	0.2655120849609375	2.50337109375	1.672072265625	0.5662146606445313	2.637142822265625	1.662714782714844	0.5748673706054688	2.64634716796875	1.379424346923828	0.5254874267578125	2.4867548828125	1.451579345703125	0.3614120788574219	2.3954736328125	1.476941802978516	0.3139994506835938
371	12.333333	2.512494140625	1.153608581542969	0.56854296875	2.496766845703125	1.334235137939453	0.55459765625	2.4815283203125	1.478807098388672	0.553550048828125	2.47548974609375	1.699108154296875	0.5735697631835938	2.442125244140625	1.662109313964844	0.56984130859375	2.309307373046875	1.613534240722656	0.5347576904296875	2.327829833984375	1.3344013671875	0.501894775390625	2.338933349609375	1.478682159423828	0.3149491271972656	2.24731494140625	1.464299499511719	0.2828158569335937	2.169157958984375	1.522666870117187	0.23167822265625	2.205092041015625	1.503083526611328	0.2671412963867187	2.510648193359375	1.66310693359375	0.5728064575195313	2.643837158203125	1.650367614746094	0.580978515625	2.631375244140625	1.367593200683594	0.5335247192382813	2.462536376953125	1.426962005615234	0.3745228881835937	2.38136474609375	1.462433502197266	0.3168935241699219
372	12.366667	2.52926611328125	1.130663146972656	0.57429541015625	2.515219970703125	1.310047210693359	0.5629004516601562	2.501632568359375	1.453540771484375	0.5625101318359375	2.490384765625	1.672406982421875	0.5729323120117188	2.45819921875	1.634782531738281	0.5714945068359375	2.32265185546875	1.591447631835937	0.5466113891601563	2.349535400390625	1.317654724121094	0.4986058349609375	2.357519775390625	1.451964172363281	0.3066780700683594	2.2651748046875	1.438381011962891	0.2791556701660156	2.18312939453125	1.490458251953125	0.2293496246337891	2.21943310546875	1.479081268310547	0.27359521484375	2.5261318359375	1.637595336914063	0.5730419921875	2.65888671875	1.633070495605469	0.5773655395507813	2.656244873046875	1.359552978515625	0.4989444580078125	2.46685302734375	1.400425689697266	0.3618348388671875	2.37502783203125	1.417301177978516	0.3142771911621094
373	12.4	2.544489990234375	1.106213439941406	0.5813786621093751	2.529711669921875	1.283790985107422	0.570751220703125	2.5154052734375	1.425779022216797	0.5714115600585937	2.50000244140625	1.642365478515625	0.5778804931640625	2.468885009765625	1.604459228515625	0.5776427001953125	2.336467041015625	1.557329284667969	0.5511268310546875	2.370220703125	1.287712951660156	0.4999371643066406	2.377802001953125	1.429878173828125	0.3166673889160156	2.287685302734375	1.414341461181641	0.2863263549804688	2.20200048828125	1.458483245849609	0.2373496398925781	2.2430791015625	1.455100921630859	0.2768109436035156	2.53608984375	1.608626586914062	0.5780794067382813	2.665716552734375	1.589049926757812	0.5667443237304688	2.60095068359375	1.325739166259766	0.4902875061035156	2.398466796875	1.366613647460937	0.378225341796875	2.307747314453125	1.386536163330078	0.3320186767578125
374	12.433333	2.556610595703125	1.081983993530274	0.5851509399414062	2.53987255859375	1.258300964355469	0.5741722412109375	2.5246025390625	1.399318756103516	0.5717757568359375	2.50674169921875	1.614345642089844	0.5804532470703125	2.476245849609375	1.576333679199219	0.5790833740234375	2.342766357421875	1.533479248046875	0.5553425903320313	2.377170654296875	1.262861907958984	0.5217060546875	2.39512744140625	1.387143890380859	0.3281832275390625	2.30604638671875	1.371323760986328	0.2967588500976562	2.22723388671875	1.420789398193359	0.2429753723144531	2.266163818359375	1.412401550292969	0.2771352844238281	2.54297607421875	1.581201416015625	0.5810379028320313	2.67207373046875	1.560491455078125	0.577160400390625	2.591024658203125	1.300903259277344	0.5102316284179688	2.39131640625	1.3245830078125	0.3913560485839844	2.31652587890625	1.366739959716797	0.3342253112792969
375	12.466667	2.551001220703125	1.072906181335449	0.5871852416992187	2.540447509765625	1.248523712158203	0.57417041015625	2.5271689453125	1.388857116699219	0.5787719116210938	2.514396484375	1.603128356933594	0.5751060791015625	2.483208740234375	1.566027954101562	0.5753131713867188	2.348645751953125	1.528710021972656	0.5533563842773438	2.37392822265625	1.258133117675781	0.5247310791015625	2.40365087890625	1.369199859619141	0.3262832641601562	2.31765576171875	1.350767608642578	0.28979150390625	2.23944775390625	1.387268310546875	0.2268005523681641	2.273664794921875	1.406818115234375	0.2776040954589844	2.54960498046875	1.569443542480469	0.578179443359375	2.678764892578125	1.554366027832031	0.5794371948242187	2.592294921875	1.298135070800781	0.5131710815429688	2.398213623046875	1.313913391113281	0.3865833435058594	2.317197021484375	1.371666687011719	0.3618448181152344
376	12.5	2.53049365234375	1.06457453918457	0.5802902221679688	2.521637451171875	1.240359008789063	0.5680548706054688	2.510994873046875	1.381002868652344	0.5689746704101563	2.499727294921875	1.59536865234375	0.5647286987304687	2.468341552734375	1.558455139160156	0.5633379516601562	2.3358857421875	1.51712939453125	0.5362566528320313	2.365656494140625	1.245918685913086	0.520656494140625	2.396559326171875	1.378311859130859	0.3359187927246094	2.3176455078125	1.354787292480469	0.2880905456542969	2.254055908203125	1.387849700927734	0.2088307189941406	2.270100341796875	1.393965698242188	0.2714048156738281	2.53453173828125	1.561466735839844	0.5695789184570312	2.66294482421875	1.552096435546875	0.5879303588867187	2.61083544921875	1.288766387939453	0.513906982421875	2.4573125	1.325805694580078	0.3435830688476563	2.362819580078125	1.352850708007812	0.3143807067871094
377	12.533333	2.497155029296875	1.065100677490234	0.5600526123046875	2.488591552734375	1.240991622924805	0.5469446411132812	2.477448486328125	1.381719604492188	0.5479816284179687	2.4718076171875	1.596441284179687	0.5543916015625	2.439555908203125	1.5604921875	0.54978662109375	2.309867431640625	1.524031494140625	0.5065166320800781	2.33081689453125	1.251343124389648	0.5023058776855469	2.379751953125	1.396377685546875	0.3312112121582031	2.2966005859375	1.388711212158203	0.2852624206542969	2.216150390625	1.422788421630859	0.2235749053955078	2.25435986328125	1.412686492919922	0.273605224609375	2.505531494140625	1.561361450195312	0.5589205932617187	2.634841796875	1.549496459960938	0.567988037109375	2.6463994140625	1.28274853515625	0.4880807495117188	2.486244384765625	1.340173706054687	0.3296556701660156	2.409794921875	1.372973205566406	0.2695624389648438
378	12.566667	2.462222900390625	1.08448755645752	0.5436671142578124	2.457287109375	1.263223693847656	0.5273975830078125	2.448358154296875	1.406463409423828	0.5251162109375	2.45023876953125	1.624650390625	0.5364487915039062	2.416953125	1.589596984863281	0.5266244506835938	2.287750732421875	1.560568969726563	0.4704026794433594	2.24324560546875	1.294101043701172	0.404403564453125	2.336412109375	1.470393371582031	0.28306298828125	2.254631103515625	1.497572082519531	0.2387451019287109	2.160127685546875	1.498071044921875	0.1849496002197266	2.203962646484375	1.471722534179688	0.2861983032226563	2.482234375	1.587502685546875	0.5445330810546875	2.610511474609375	1.577658935546875	0.5755858764648437	2.64106396484375	1.298567291259766	0.5372418212890625	2.520552978515625	1.365628540039062	0.3452768859863281	2.448916259765625	1.388107360839844	0.2728197326660156
379	12.6	2.423227294921875	1.088948020935059	0.52478662109375	2.414776123046875	1.268871032714844	0.5063578491210937	2.403955078125	1.413125091552734	0.5012350158691407	2.421607421875	1.632313842773438	0.5151356201171875	2.38511962890625	1.599468017578125	0.5071162109375	2.24875537109375	1.578790222167969	0.4621090087890625	2.148572265625	1.338596313476562	0.3575817260742187	2.171552490234375	1.52403662109375	0.2144314727783203	2.09790380859375	1.571510375976563	0.1711584320068359	2.002431884765625	1.596534606933594	0.1233578033447266	2.073829345703125	1.563435424804688	0.1444539489746094	2.451719970703125	1.592638732910156	0.5206231689453125	2.583849609375	1.583110778808594	0.5368948974609375	2.73482666015625	1.341539337158203	0.5143277587890625	2.613427001953125	1.404006744384766	0.31893115234375	2.514325927734375	1.391340270996094	0.2859058532714844
380	12.633333	2.39574267578125	1.089845314025879	0.5013128662109375	2.387546630859375	1.26972021484375	0.4696814880371094	2.376725341796875	1.415041748046875	0.4584676818847656	2.4049462890625	1.634243347167969	0.4839546813964844	2.36656005859375	1.603300964355469	0.474371826171875	2.2283486328125	1.591797912597656	0.4272100830078125	2.051885009765625	1.430321594238281	0.2756328125	2.097153564453125	1.60777392578125	0.1241396331787109	2.006088500976563	1.631570922851562	0.09451591491699218	1.902015258789062	1.649572937011719	0.06127140426635742	1.97136083984375	1.642395263671875	0.08224296569824219	2.43346484375	1.592575927734375	0.4871928100585938	2.5668955078125	1.57370068359375	0.4861185302734375	2.74710888671875	1.350711273193359	0.51854443359375	2.667136474609375	1.419906921386719	0.3023399353027344	2.561849853515625	1.424994201660156	0.289039306640625
381	12.666667	2.3812880859375	1.089853546142578	0.4956182556152344	2.372298583984375	1.270903900146484	0.4641087036132813	2.3609921875	1.417088195800781	0.4523412780761719	2.386864501953125	1.637992248535156	0.4781181945800781	2.349068359375	1.606628356933594	0.4661593933105469	2.213205322265625	1.600992004394531	0.4091983947753906	2.0270166015625	1.470058471679688	0.23769873046875	2.07544189453125	1.639268249511719	0.07571448516845704	1.9819609375	1.662133178710937	0.05120813751220703	1.873202514648437	1.658850830078125	0.02714152526855469	1.94401611328125	1.651723571777344	0.05440092849731445	2.415427490234375	1.596196166992188	0.4836099548339844	2.545447509765625	1.571075378417969	0.5129130249023437	2.613664794921875	1.339881011962891	0.6748381958007813	2.62764599609375	1.330920043945313	0.4331817016601562	2.5320966796875	1.335068969726563	0.3853644714355469
382	12.7	2.3285166015625	1.073114547729492	0.4592787475585938	2.3168349609375	1.251339019775391	0.4274414672851563	2.29852978515625	1.39507421875	0.4210214538574219	2.319322998046875	1.612407836914063	0.4538216552734375	2.28751123046875	1.582291259765625	0.4300433654785156	2.16664111328125	1.6009599609375	0.3514677734375	1.982579467773437	1.596653869628906	0.1391656188964844	1.92358447265625	1.636045532226563	-0.08577215576171875	1.828320190429688	1.615306213378906	-0.07665424346923828	1.722519287109375	1.586788208007813	-0.06847938537597656	1.79073876953125	1.609446960449219	-0.07151964569091797	2.34293896484375	1.570577758789062	0.4684341735839844	2.450843994140625	1.553917297363281	0.5456594848632812	2.460246826171875	1.345448883056641	0.7417159423828125	2.603781494140625	1.294673034667969	0.5576887817382813	2.56125244140625	1.309706848144531	0.4623917541503906
383	12.733333	2.300680419921875	1.050828784942627	0.4350461120605469	2.29771923828125	1.228314086914063	0.4080849914550781	2.286541259765625	1.371370300292969	0.4044563293457031	2.306263916015625	1.587073425292969	0.4331305236816406	2.275646728515625	1.556809753417969	0.4090479431152344	2.1603037109375	1.594429931640625	0.3317298278808594	1.980583251953125	1.608098815917969	0.1199326934814453	1.899679321289063	1.651943237304688	-0.09458197784423829	1.805692626953125	1.634492492675781	-0.07866999053955079	1.698244750976563	1.618296813964844	-0.07441271209716797	1.762652099609375	1.640878723144531	-0.0807641372680664	2.328990234375	1.545967102050781	0.4493445434570312	2.43767822265625	1.533187805175781	0.5237779541015625	2.38116259765625	1.347453460693359	0.7301929321289062	2.565381103515625	1.272954833984375	0.6021853637695312	2.5478486328125	1.264966918945313	0.4996363830566406
384	12.766667	2.26715185546875	1.022220252990723	0.4191622619628906	2.260353515625	1.200019149780273	0.3925596008300781	2.24602490234375	1.3431044921875	0.3898478088378906	2.272105224609375	1.558695739746094	0.4176200866699219	2.241489990234375	1.529221313476563	0.3923813171386719	2.129556884765625	1.567011474609375	0.3097762451171875	1.947950317382813	1.590048645019531	0.09967222595214843	1.90640625	1.655708923339844	-0.1209320983886719	1.809549194335937	1.650302307128906	-0.1166333999633789	1.701997802734375	1.6339921875	-0.1103331756591797	1.773846069335937	1.644141052246094	-0.113774299621582	2.2926533203125	1.516901245117187	0.4352283020019531	2.3934619140625	1.502245788574219	0.520140380859375	2.317198486328125	1.319557800292969	0.7236849975585937	2.4901123046875	1.252990936279297	0.5761492309570313	2.458738525390625	1.226202667236328	0.4800796508789062
385	12.8	2.23765771484375	1.000494735091925	0.4069036560058594	2.234770751953125	1.175749404907227	0.3812859191894531	2.223119384765625	1.316867218017578	0.3790705871582031	2.2546083984375	1.529282531738281	0.3979601440429688	2.223681884765625	1.500129699707031	0.374249755859375	2.11493212890625	1.54408642578125	0.2943254089355469	1.94320263671875	1.590238403320313	0.08536386108398437	1.881111938476562	1.643033325195312	-0.1300236968994141	1.787192260742188	1.627972595214844	-0.1203511123657227	1.680282958984375	1.621672058105469	-0.1267912063598633	1.745301147460937	1.63604931640625	-0.1282142791748047	2.273701904296875	1.488316070556641	0.4169495849609375	2.372931396484375	1.478253845214844	0.5012278442382813	2.281511962890625	1.3051181640625	0.7007973022460937	2.444204345703125	1.222691680908203	0.5554610595703126	2.411230224609375	1.201509719848633	0.4602677307128906
386	12.833333	2.22927001953125	0.9831628570556641	0.3986625366210937	2.22448828125	1.159958572387695	0.3748347473144531	2.210322021484375	1.301915924072266	0.3734990844726562	2.2387099609375	1.517091247558594	0.3809931030273437	2.207097900390625	1.486080291748047	0.3599483032226563	2.097607666015625	1.5231611328125	0.2757801513671875	1.926088500976562	1.580057861328125	0.06660544586181641	1.871593139648438	1.644376586914063	-0.1495417175292969	1.7779072265625	1.622537780761719	-0.144662841796875	1.670883056640625	1.611221862792969	-0.1546829376220703	1.738344970703125	1.621439819335937	-0.1475797882080078	2.259571044921875	1.477119934082031	0.4011522827148438	2.35461083984375	1.449424133300781	0.4877869262695312	2.26459130859375	1.293866027832031	0.704643310546875	2.372962158203125	1.192788482666016	0.5223340454101563	2.31297412109375	1.175809326171875	0.4394538269042969
387	12.866667	2.2283740234375	0.9784143772125244	0.3943285522460938	2.22228076171875	1.156073348999023	0.3732809753417969	2.207113525390625	1.298371429443359	0.3739937133789062	2.23005224609375	1.514824768066406	0.382580078125	2.198654541015625	1.483046417236328	0.3620140991210937	2.08978662109375	1.501582977294922	0.2704877624511719	1.919740112304688	1.572191711425781	0.06317694473266601	1.866036865234375	1.631465698242188	-0.1553619384765625	1.77424609375	1.601412475585938	-0.1529144134521484	1.669669067382813	1.604145629882813	-0.181384033203125	1.7263486328125	1.615690124511719	-0.1534986572265625	2.25253369140625	1.475150115966797	0.4019391784667969	2.348630126953125	1.443240234375	0.4865479431152344	2.28526318359375	1.282346496582031	0.7099609375	2.323157470703125	1.18695524597168	0.4978266906738281	2.2502021484375	1.168692657470703	0.42595166015625
388	12.9	2.2290673828125	0.9736318244934082	0.3925288696289063	2.221735107421875	1.151032806396484	0.3750054321289062	2.2058671875	1.292731750488281	0.3787644348144531	2.2217607421875	1.50886572265625	0.3919236145019531	2.1911279296875	1.476636535644531	0.3712925109863282	2.0863271484375	1.497011108398437	0.2762179565429688	1.919924194335938	1.565075927734375	0.06633614349365234	1.85407958984375	1.630570556640625	-0.1462083740234375	1.770223754882813	1.583233154296875	-0.1470263366699219	1.6700966796875	1.591624267578125	-0.1867897796630859	1.713747314453125	1.603005310058594	-0.1478550567626953	2.245840576171875	1.469665649414063	0.4098578186035156	2.34392578125	1.448346343994141	0.4948379516601563	2.3104384765625	1.27894711303711	0.7172625732421875	2.335603515625	1.188946044921875	0.5017690734863282	2.262298095703125	1.163576385498047	0.4329686279296875
389	12.933333	2.239219970703125	0.9764804840087891	0.3979115600585937	2.228522216796875	1.154530380249023	0.3852627258300781	2.209217041015625	1.295974182128906	0.3928557434082031	2.21956640625	1.513288818359375	0.3973871459960938	2.190766357421875	1.479390502929687	0.376529052734375	2.08386279296875	1.495465423583984	0.2824898376464844	1.919459350585937	1.561523681640625	0.06958831787109375	1.863299072265625	1.631906677246094	-0.1447392272949219	1.778323974609375	1.586382751464844	-0.1494424591064453	1.678419921875	1.592471496582031	-0.1908188629150391	1.722460693359375	1.605792846679687	-0.1487671203613281	2.243554931640625	1.475405883789062	0.4183297424316406	2.338867431640625	1.469002960205078	0.5091577148437501	2.368574462890625	1.267057708740234	0.7040555419921875	2.290342529296875	1.194294967651367	0.4942786865234375	2.211490478515625	1.1757001953125	0.4291937255859375
390	12.966667	2.261046142578125	0.9864188194274902	0.4054426574707031	2.245738525390625	1.164255035400391	0.3962660522460937	2.22242626953125	1.304884613037109	0.4060722961425781	2.229466064453125	1.522269836425781	0.4063860168457031	2.20116943359375	1.487557678222656	0.3862471618652344	2.09510400390625	1.499705993652344	0.2907894287109375	1.91973681640625	1.552413635253906	0.08315767669677734	1.87629052734375	1.630542785644531	-0.1313145141601562	1.790887817382812	1.586917541503906	-0.1417657623291016	1.696815673828125	1.606921264648438	-0.1914495544433594	1.73431494140625	1.610235046386719	-0.1416767578125	2.254047119140625	1.485186828613281	0.4280038757324219	2.350238525390625	1.487701416015625	0.517996826171875	2.404546142578125	1.271546112060547	0.690906005859375	2.29861962890625	1.20586653137207	0.4913280639648437	2.2184111328125	1.191543273925781	0.426906005859375
391	13	2.288336181640625	1.009163793563843	0.4198171997070312	2.270919921875	1.187394012451172	0.4075277099609375	2.247232666015625	1.328769683837891	0.414205322265625	2.247987060546875	1.547162536621094	0.4185464477539063	2.21844677734375	1.511814727783203	0.4009418334960937	2.104057861328125	1.520051635742187	0.3141416320800781	1.923293090820313	1.532790222167969	0.1032697372436523	1.8902666015625	1.636339599609375	-0.1032332305908203	1.804901611328125	1.594919189453125	-0.1228197402954102	1.715308715820312	1.627147155761719	-0.1752976989746094	1.750880493164062	1.614463928222656	-0.1279770736694336	2.276075439453125	1.510309112548828	0.4364558715820313	2.382066162109375	1.507850524902344	0.5156251831054688	2.456921630859375	1.292602294921875	0.68391845703125	2.37277734375	1.222237808227539	0.474603515625	2.292488525390625	1.201193511962891	0.4114148864746094
392	13.033333	2.319953369140625	1.031474973678589	0.4352441101074219	2.293448486328125	1.210448822021484	0.4202975769042969	2.263279541015625	1.352371734619141	0.4237088623046875	2.254748046875	1.57280078125	0.4357427978515625	2.22605517578125	1.536417175292969	0.4172865295410156	2.1084248046875	1.535682250976563	0.3317129821777344	1.93105908203125	1.500563201904297	0.1163485336303711	1.920120727539063	1.63703955078125	-0.07589399719238281	1.827515380859375	1.616199584960937	-0.1002079772949219	1.726603393554687	1.626506408691406	-0.1426395568847656	1.784038330078125	1.619134765625	-0.1015835113525391	2.28508251953125	1.536197814941406	0.4520023803710937	2.3943515625	1.52694873046875	0.5287047119140625	2.490292236328125	1.316720367431641	0.6980960083007812	2.418907470703125	1.240488525390625	0.4831199035644531	2.330736328125	1.223668533325195	0.4276768493652344
393	13.066667	2.354038330078125	1.050492538452148	0.4535847473144531	2.324346435546875	1.229034408569336	0.4367251586914063	2.29295947265625	1.370926513671875	0.4365404663085938	2.273471435546875	1.591010559082031	0.4473283386230469	2.2455947265625	1.55290869140625	0.4310409851074219	2.127454833984375	1.54104736328125	0.3466765747070312	1.9443046875	1.460702728271484	0.1484855346679687	1.942148803710938	1.625118286132813	-0.02124950218200684	1.849940185546875	1.624316284179688	-0.05476137542724609	1.748260620117188	1.620131164550781	-0.09677326202392578	1.818000854492188	1.619042175292969	-0.07092302703857421	2.30673486328125	1.556198425292969	0.46190673828125	2.424084716796875	1.549226196289063	0.526213134765625	2.531057861328125	1.329261169433594	0.6761432495117188	2.40253173828125	1.283165924072266	0.4796076965332031	2.305389404296875	1.264479888916016	0.4425397644042969
394	13.1	2.3864306640625	1.067793113708496	0.469696044921875	2.358788818359375	1.246685516357422	0.4469970703125	2.32597021484375	1.388788940429687	0.4478410949707031	2.2956259765625	1.60833935546875	0.4606304321289063	2.269231201171875	1.568837463378906	0.4446597290039063	2.151070068359375	1.551087890625	0.3604499206542969	1.96386474609375	1.438678527832031	0.1810897216796875	1.994926391601562	1.616358947753906	0.02709129524230957	1.90289013671875	1.633111450195313	-0.00363927149772644	1.795107055664062	1.638630126953125	-0.02732899284362793	1.868984741210937	1.626185913085938	-0.01206147861480713	2.33104541015625	1.575039367675781	0.4742596435546875	2.451923583984375	1.589368774414063	0.5314241943359375	2.55122314453125	1.339302490234375	0.6339335327148438	2.410261962890625	1.285669921875	0.4470182800292969	2.316419677734375	1.312241607666015	0.40544873046875
395	13.133333	2.4195751953125	1.093214698791504	0.4937307434082031	2.3912998046875	1.27403955078125	0.4730148010253906	2.364943115234375	1.418766265869141	0.4664926147460938	2.358291015625	1.64247900390625	0.4787196044921875	2.32498486328125	1.605089721679688	0.471402099609375	2.196224365234375	1.588126831054688	0.40129345703125	2.049290283203125	1.396478454589844	0.2493749847412109	2.045627807617187	1.575692993164063	0.09060275268554688	1.955403930664062	1.617299621582031	0.08714484405517578	1.886565795898437	1.652203369140625	0.006594941139221191	1.925051879882812	1.615878479003906	0.03014291000366211	2.3932890625	1.605809204101563	0.4841029968261719	2.527072021484375	1.593435668945312	0.5036966857910157	2.589975341796875	1.315151397705078	0.5594461669921875	2.399705078125	1.259375366210937	0.4198500366210938	2.317778076171875	1.322699615478516	0.3927186584472656
396	13.166667	2.440208984375	1.098419128417969	0.5121970825195312	2.412959228515625	1.279004913330078	0.4933694152832031	2.38855029296875	1.423610321044922	0.4872734680175781	2.38247119140625	1.646472595214844	0.5018925170898437	2.34908544921875	1.60932177734375	0.4948522644042969	2.213202880859375	1.575701782226563	0.4495987854003906	2.114554931640625	1.371160064697266	0.2784085998535156	2.11287353515625	1.564592590332031	0.1385786743164062	2.017926879882812	1.5924404296875	0.1440161437988281	1.950060913085937	1.633446716308594	0.06605490112304688	1.983376831054688	1.5842021484375	0.1021751022338867	2.4174013671875	1.609824523925781	0.5062093200683594	2.5521103515625	1.60210693359375	0.5167097778320312	2.683525634765625	1.344429016113281	0.4995040588378906	2.509655029296875	1.316114440917969	0.3340040283203125	2.437423828125	1.339014221191406	0.2588857727050781
397	13.2	2.462865234375	1.104884582519531	0.5305831298828125	2.436711669921875	1.284666076660156	0.5112077026367188	2.412779541015625	1.428711700439453	0.507669921875	2.404214111328125	1.650393859863281	0.5224004516601563	2.3712275390625	1.612933715820313	0.5170851440429688	2.23743896484375	1.564791076660156	0.48223046875	2.16297265625	1.348174530029297	0.3160339660644531	2.15263330078125	1.549269958496094	0.1900511016845703	2.056852783203125	1.571916320800781	0.1839063110351563	1.994488159179687	1.623243530273438	0.1082670288085937	2.027048583984375	1.575770629882812	0.1428442230224609	2.4396767578125	1.614441772460937	0.5249657592773438	2.57317822265625	1.596709289550781	0.52613671875	2.689760498046875	1.335153991699219	0.492288818359375	2.5343837890625	1.326420501708984	0.3088843383789063	2.5309072265625	1.353290069580078	0.206220703125
398	13.233333	2.480184814453125	1.101549186706543	0.5414869995117187	2.454302978515625	1.279733581542969	0.5236135864257813	2.43045361328125	1.422405975341797	0.5237484741210937	2.425533203125	1.641994995117187	0.5392186279296876	2.392243408203125	1.605430358886719	0.534121337890625	2.2631103515625	1.555703247070312	0.4908569641113281	2.19230224609375	1.330547180175781	0.3397268981933594	2.190988525390625	1.533657653808594	0.2210777130126953	2.095217041015625	1.552472534179687	0.2177039947509766	2.030207641601562	1.602000183105469	0.1446938018798828	2.064293212890625	1.558860900878906	0.1775752868652344	2.460115478515625	1.605838195800781	0.5413036499023437	2.59307373046875	1.595336730957031	0.5425064697265625	2.70315576171875	1.3383193359375	0.4844240112304687	2.51482568359375	1.340499053955078	0.3385816955566406	2.484940673828125	1.374768218994141	0.2437679138183594
399	13.266667	2.514206787109375	1.105583045959473	0.558173095703125	2.48987548828125	1.285787109375	0.5436585083007812	2.46838427734375	1.43000244140625	0.5464176635742187	2.451994140625	1.651152587890625	0.5565364990234375	2.420309814453125	1.61241650390625	0.5538261108398438	2.28891845703125	1.565992858886719	0.5097129211425782	2.247647705078125	1.311275024414063	0.3945877380371094	2.23256005859375	1.503212799072266	0.2561195373535156	2.1388046875	1.533159301757812	0.2534360656738281	2.073137451171875	1.579171020507812	0.1774261474609375	2.10796923828125	1.545716125488281	0.2092221069335937	2.488857666015625	1.616691528320312	0.5580363159179688	2.62293994140625	1.625812377929687	0.5625463256835938	2.716030517578125	1.367439361572266	0.476144775390625	2.50565234375	1.344200012207031	0.362676513671875	2.44646826171875	1.410936096191406	0.3053866271972656
400	13.3	2.52610400390625	1.0946328125	0.56639990234375	2.50497021484375	1.275008026123047	0.5547005615234375	2.486891845703125	1.419367553710937	0.5553406372070312	2.4752158203125	1.640448059082031	0.5610240478515625	2.442795654296875	1.602385131835937	0.561030029296875	2.310492919921875	1.553226135253906	0.5243821411132813	2.27190478515625	1.29907275390625	0.4087213745117187	2.2576845703125	1.49516796875	0.2771180419921875	2.160556884765625	1.509758422851562	0.2783408508300781	2.10198681640625	1.556194580078125	0.1973331604003906	2.12852001953125	1.524440307617188	0.2316338195800781	2.511376708984375	1.605390747070313	0.5612801513671875	2.645380126953125	1.601779663085938	0.5561693725585938	2.6992158203125	1.33544140625	0.4631046142578125	2.483709716796875	1.346192840576172	0.3589762268066407	2.435419921875	1.419647521972656	0.3001723937988282
401	13.333333	2.535218505859375	1.082562362670898	0.5699092407226563	2.514289794921875	1.262273956298828	0.5616543579101563	2.496749267578125	1.405939453125	0.5658143920898437	2.479817626953125	1.625551696777344	0.5735992431640625	2.448644775390625	1.58682763671875	0.5757610473632813	2.31358740234375	1.538582397460937	0.5535687255859375	2.2927265625	1.290079956054687	0.4250662841796875	2.273767333984375	1.483703247070312	0.2924353942871094	2.17658203125	1.490004852294922	0.2839862976074219	2.1230673828125	1.548408264160156	0.2081036071777344	2.144349609375	1.516780395507813	0.2472482147216797	2.516627685546875	1.591629638671875	0.5709973754882812	2.64887890625	1.591823486328125	0.5527269897460938	2.690364501953125	1.328434631347656	0.4497085266113282	2.4737109375	1.317379241943359	0.3507543640136719	2.425530029296875	1.406669738769531	0.322748291015625
402	13.366667	2.537910400390625	1.071950454711914	0.5731653442382812	2.51995654296875	1.250386032104492	0.5652733764648438	2.50461572265625	1.393026184082031	0.5689404907226563	2.487738525390625	1.609991027832031	0.5879529418945313	2.4569462890625	1.57147705078125	0.588858642578125	2.3216552734375	1.527671325683594	0.5672584228515625	2.30613720703125	1.28263916015625	0.4367522277832031	2.28555908203125	1.469124145507813	0.2979627990722656	2.189232666015625	1.473288391113281	0.2884065856933594	2.120849365234375	1.534221130371094	0.2298258514404297	2.153043212890625	1.501879211425781	0.2672483215332031	2.524197509765625	1.57662841796875	0.5828702392578125	2.65490966796875	1.581787658691406	0.56293115234375	2.662988525390625	1.326411987304688	0.4405199584960938	2.443134033203125	1.326657897949219	0.3538353271484375	2.413758544921875	1.415239135742187	0.3072134094238281
403	13.4	2.537959716796875	1.066750648498535	0.5729451293945312	2.519271484375	1.244578262329102	0.564251708984375	2.50353857421875	1.386807556152344	0.5666135864257813	2.490488037109375	1.602845336914063	0.591437255859375	2.45915234375	1.564937255859375	0.5916048583984375	2.32121728515625	1.526302490234375	0.5840386352539062	2.31520458984375	1.287014617919922	0.4440552062988281	2.29239599609375	1.470610687255859	0.3028576354980469	2.19941943359375	1.458791564941406	0.2793675537109375	2.121046142578125	1.522961730957031	0.240691665649414	2.157619873046875	1.491586517333984	0.2681406555175782	2.52624072265625	1.569126525878906	0.5851602172851562	2.6547861328125	1.568234191894531	0.555339111328125	2.733849609375	1.323917449951172	0.4375027465820313	2.588810791015625	1.367115417480469	0.2568313598632813	2.487374755859375	1.387656127929688	0.2674347534179687
404	13.433333	2.53886572265625	1.071410430908203	0.5755647583007812	2.52105712890625	1.250083572387695	0.5674003295898438	2.506123779296875	1.392987915039062	0.5694119262695313	2.4918671875	1.609400085449219	0.5978196411132812	2.460522705078125	1.571256713867188	0.5966991577148437	2.321687255859375	1.53350927734375	0.59014501953125	2.311964599609375	1.290421905517578	0.45476025390625	2.28477880859375	1.470274444580078	0.3080679626464844	2.194506103515625	1.450175476074219	0.2787625732421875	2.117746337890625	1.517178283691406	0.2404205474853515	2.14931787109375	1.484182373046875	0.2675909729003906	2.527986328125	1.575755737304688	0.5916519775390625	2.657203369140625	1.573785766601563	0.5624201049804688	2.762265625	1.327652221679688	0.4683141479492188	2.6617236328125	1.379037506103516	0.2603558654785156	2.558266845703125	1.38302392578125	0.24648681640625
405	13.466667	2.539151123046875	1.080267646789551	0.576809814453125	2.520010986328125	1.260210632324219	0.57046728515625	2.5041630859375	1.403946105957031	0.5770452880859375	2.4928544921875	1.621664672851562	0.609034912109375	2.4608916015625	1.583549865722656	0.6084459838867188	2.32472509765625	1.534260681152344	0.5995343627929688	2.307166748046875	1.293598480224609	0.4565809020996094	2.248764404296875	1.463218811035156	0.3041641845703125	2.160266845703125	1.487935394287109	0.2708699340820312	2.082876220703125	1.530618469238281	0.2059404907226562	2.124634765625	1.48832421875	0.2660470886230469	2.5286865234375	1.587528564453125	0.6011602783203125	2.657667724609375	1.575641296386719	0.5689451293945312	2.779177001953125	1.324992309570312	0.5050906066894532	2.61210595703125	1.367169372558594	0.3403699645996094	2.570270263671875	1.372369842529297	0.2439553680419922
406	13.5	2.534289794921875	1.086755554199219	0.576763671875	2.515931396484375	1.267148986816406	0.5766109008789062	2.500457763671875	1.410071075439453	0.5952506103515625	2.489630859375	1.628988525390625	0.6207050170898437	2.457383056640625	1.591022155761719	0.6200828247070312	2.32164208984375	1.542084716796875	0.6030773315429687	2.28938623046875	1.30302197265625	0.4592251892089844	2.268049072265625	1.487428283691406	0.3139371337890625	2.172677978515625	1.485172790527344	0.2920839538574219	2.09911376953125	1.531273803710937	0.2248233032226563	2.136361572265625	1.50116259765625	0.2699409484863281	2.525512939453125	1.594366760253906	0.6150373535156251	2.65287548828125	1.569782531738281	0.5827872924804688	2.72864453125	1.303725036621094	0.5095046691894531	2.536599853515625	1.375807983398438	0.3874052734375	2.56906884765625	1.363618988037109	0.2878987121582031
407	13.533333	2.52765869140625	1.089973587036133	0.5760346069335938	2.50783447265625	1.270244598388672	0.575455322265625	2.491022705078125	1.412868011474609	0.59538720703125	2.4690244140625	1.629796691894531	0.6295335693359375	2.438634033203125	1.590458435058594	0.626134033203125	2.302178955078125	1.542870788574219	0.6108736572265625	2.17428125	1.306840423583984	0.5281336669921874	2.271354248046875	1.389826110839844	0.3299411010742188	2.19751953125	1.443473388671875	0.2945546875	2.125505615234375	1.508812316894531	0.2434636688232422	2.173421875	1.480113342285156	0.2870929870605469	2.50667822265625	1.597115051269531	0.623760009765625	2.6365419921875	1.5801748046875	0.5969141845703125	2.7231181640625	1.323913543701172	0.5033038940429687	2.50401416015625	1.365349395751953	0.4179635009765625	2.522828369140625	1.351461212158203	0.3151938171386719
408	13.566667	2.519415771484375	1.095515396118164	0.575404541015625	2.496422119140625	1.274798156738281	0.5695284423828125	2.47692431640625	1.417641510009766	0.5804124145507813	2.453616943359375	1.632378051757812	0.6225826416015625	2.423558837890625	1.593120056152344	0.6176835327148438	2.284365478515625	1.554440490722656	0.6063914184570313	2.1345380859375	1.32381884765625	0.5531510009765624	2.232804931640625	1.354397674560547	0.3417622375488281	2.1967080078125	1.430961486816406	0.2931538696289063	2.1303837890625	1.505895385742188	0.2486179656982422	2.18088916015625	1.471237243652344	0.2920636596679688	2.49137060546875	1.60026220703125	0.6156369018554687	2.624015380859375	1.602966491699219	0.602613037109375	2.746670166015625	1.360130798339844	0.5162831420898437	2.527904541015625	1.369411499023438	0.42279248046875	2.520656982421875	1.377236572265625	0.3182359619140625
409	13.6	2.512234619140625	1.102022941589355	0.5713389282226562	2.488365966796875	1.280825073242188	0.56389599609375	2.46744384765625	1.422993835449219	0.5774127197265625	2.4484404296875	1.637580017089844	0.6205606689453125	2.417578857421875	1.599301879882812	0.6140270385742187	2.27683642578125	1.569404296875	0.5990172119140625	2.132117431640625	1.333598449707031	0.5583150634765625	2.190678466796875	1.332423767089844	0.3310274963378906	2.178861083984375	1.418873565673828	0.2876401672363281	2.138821044921875	1.5140927734375	0.2517641143798828	2.18274365234375	1.465283630371094	0.2936901245117188	2.485475341796875	1.604517456054688	0.6149166870117188	2.618189697265625	1.605861755371094	0.6050836791992188	2.791296142578125	1.396710021972656	0.518588623046875	2.65946826171875	1.396892364501953	0.320812744140625	2.55604443359375	1.382278594970703	0.3108860778808594
410	13.633333	2.506244873046875	1.104915573120117	0.5667992553710938	2.48308251953125	1.283305999755859	0.5627499389648437	2.463348876953125	1.42491064453125	0.5785916748046875	2.44779931640625	1.6395615234375	0.6189473876953125	2.41655126953125	1.601484436035156	0.6147645874023437	2.27616259765625	1.569545043945312	0.607164794921875	2.119664794921875	1.339485870361328	0.5910471801757813	2.185271484375	1.342072143554688	0.3665278930664063	2.17489501953125	1.414825256347656	0.3030368041992187	2.140716064453125	1.503507263183594	0.2497089691162109	2.184572998046875	1.459777709960937	0.2961610412597656	2.484190673828125	1.60631298828125	0.6118779907226563	2.615259521484375	1.606088745117187	0.5915449829101562	2.79516259765625	1.392766296386719	0.5388778076171875	2.606695068359375	1.397934997558594	0.3954649047851562	2.50473779296875	1.416841766357422	0.3819812316894531
411	13.666667	2.508833251953125	1.111422546386719	0.5668715209960937	2.49926904296875	1.293067901611328	0.5680982055664062	2.490287109375	1.436871215820313	0.5877761840820312	2.486150146484375	1.654898315429687	0.6258129272460937	2.452610595703125	1.617981018066406	0.6226914672851562	2.31057568359375	1.585898193359375	0.6163008422851562	2.2732509765625	1.349021484375	0.4683717956542969	2.288380126953125	1.529896850585938	0.3167858276367188	2.200028076171875	1.541891296386719	0.2756850891113281	2.09372900390625	1.548859924316406	0.2475835723876953	2.165987060546875	1.535342590332031	0.2678455810546875	2.52108154296875	1.619397827148437	0.6184760742187499	2.65331396484375	1.616058532714844	0.5965038452148438	2.77757275390625	1.363032196044922	0.54213134765625	2.58732568359375	1.390777038574219	0.39935791015625	2.48819140625	1.393019409179687	0.3627194519042969
412	13.7	2.505794921875	1.106556098937988	0.5657179565429687	2.495585205078125	1.287608734130859	0.5669835205078125	2.48608740234375	1.430901214599609	0.5868625488281251	2.479510498046875	1.647940368652344	0.6262476806640624	2.446445556640625	1.610872741699219	0.6223821411132813	2.303988525390625	1.585381774902344	0.6093259887695313	2.167748046875	1.347093719482422	0.5496669921875	2.24545263671875	1.432588745117187	0.3441576538085938	2.1914599609375	1.495167083740234	0.2917261657714844	2.110156005859375	1.557934875488281	0.2528224639892578	2.176431884765625	1.528435668945312	0.2724981079101563	2.514746337890625	1.612902954101562	0.6192003784179687	2.646732177734375	1.609317810058594	0.5983095092773437	2.769357177734375	1.358264587402344	0.5362538452148438	2.579526123046875	1.390392944335938	0.3950816040039062	2.481012451171875	1.395089813232422	0.3579368286132812
413	13.733333	2.4902021484375	1.081916801452637	0.56352685546875	2.47535009765625	1.260142517089844	0.5602366333007812	2.46188232421875	1.401994750976562	0.5723114013671875	2.456100341796875	1.61418603515625	0.6205167846679688	2.423261474609375	1.578371887207031	0.6131658325195313	2.28185986328125	1.560900512695313	0.5975740356445313	2.116749267578125	1.346221038818359	0.5391149291992188	2.192966064453125	1.383255065917969	0.32255859375	2.172278076171875	1.470792785644531	0.287484375	2.122023193359375	1.561951049804688	0.2574560546875	2.1812275390625	1.514429138183594	0.2787666015625	2.490721435546875	1.579409362792969	0.6139883422851562	2.6218359375	1.57218896484375	0.6020419311523437	2.7919814453125	1.36409814453125	0.5157454833984375	2.668187255859375	1.399771606445313	0.3186228942871094	2.56459033203125	1.4083037109375	0.3196688842773437
414	13.766667	2.497109375	1.0747568359375	0.5645169067382813	2.490493896484375	1.25441079711914	0.5640966186523437	2.483887939453125	1.397203521728516	0.5790200805664063	2.482935302734375	1.611328857421875	0.6238652954101562	2.449177490234375	1.5756728515625	0.6185183715820313	2.309771240234375	1.549128173828125	0.593782470703125	2.26361474609375	1.317180541992188	0.4467698364257813	2.2732744140625	1.492303131103516	0.2922933044433594	2.181177490234375	1.507777862548828	0.2659486083984375	2.079808349609375	1.527565307617187	0.2314728393554688	2.14094384765625	1.513370422363281	0.2672564086914063	2.5169599609375	1.575789916992187	0.6164654541015625	2.648167724609375	1.567337097167969	0.599887939453125	2.7844775390625	1.346533050537109	0.4851280517578125	2.59173095703125	1.397445007324219	0.3575631408691406	2.487299560546875	1.398957733154297	0.3602565002441406
415	13.8	2.493266357421875	1.064419075012207	0.563511474609375	2.485889892578125	1.24280500793457	0.5631512451171875	2.478696533203125	1.384607971191406	0.5777422485351562	2.474996337890625	1.597766479492188	0.6196323852539063	2.4419873046875	1.561720764160156	0.6154887084960937	2.3036591796875	1.530409362792969	0.5967581787109375	2.147329345703125	1.315396697998047	0.5205377197265625	2.2328935546875	1.400760833740234	0.3223798217773438	2.182419677734375	1.468588409423828	0.2761414794921875	2.10320166015625	1.525252197265625	0.2291642150878906	2.156855712890625	1.502248107910156	0.2745107421875	2.50923193359375	1.562965454101563	0.6119971923828125	2.635186279296875	1.544068725585938	0.5788419799804687	2.73065625	1.321446960449219	0.4348795776367188	2.519802001953125	1.378450866699219	0.3480544738769532	2.41611962890625	1.375253601074219	0.3503738098144532
416	13.833333	2.49401025390625	1.05544291305542	0.5624749755859375	2.489899658203125	1.233706146240234	0.560845947265625	2.485525634765625	1.375738159179688	0.5722551879882812	2.488480712890625	1.589784240722656	0.6078070068359375	2.454483642578125	1.554582336425781	0.6055436401367188	2.31782470703125	1.521063415527344	0.5807225341796876	2.25724755859375	1.291275329589844	0.4399462890625	2.260533203125	1.472173370361328	0.295009033203125	2.17105419921875	1.488192626953125	0.2633840942382812	2.071116943359375	1.494146697998047	0.2228702545166016	2.13217626953125	1.494044097900391	0.2596301574707031	2.521546630859375	1.553906982421875	0.6003939819335937	2.65067626953125	1.548381652832031	0.5764556884765625	2.725548828125	1.319359680175781	0.431035400390625	2.507607177734375	1.337446441650391	0.3456811218261719	2.412431884765625	1.377989654541016	0.3517654113769531
417	13.866667	2.497146240234375	1.058225173950195	0.5645684204101562	2.49236181640625	1.237635116577148	0.5640906372070312	2.48772119140625	1.380773406982422	0.5728489379882813	2.494330078125	1.597082824707031	0.6023037719726563	2.4595341796875	1.562164489746094	0.6011834106445313	2.3248271484375	1.520479614257813	0.5729464111328125	2.2595712890625	1.286550567626953	0.4376632690429688	2.1871591796875	1.447427215576172	0.2849671020507812	2.095721435546875	1.466023254394531	0.2589472961425781	2.034420288085938	1.514837036132813	0.1836119842529297	2.061829833984375	1.462190704345703	0.2502294464111328	2.526990478515625	1.560232299804687	0.5957850952148438	2.658439697265625	1.5532412109375	0.5825531616210937	2.715221923828125	1.320487670898437	0.4314368896484375	2.50268701171875	1.357446899414062	0.3350476684570313	2.40310546875	1.385004852294922	0.3492927856445313
418	13.9	2.4965048828125	1.063782466888428	0.5665061645507813	2.492025146484375	1.24454914855957	0.566204833984375	2.4876376953125	1.388778686523438	0.57491259765625	2.495470703125	1.606778869628906	0.6038077392578125	2.460221435546875	1.571786926269531	0.6027808837890625	2.324341552734375	1.530281799316406	0.5743773803710938	2.259822021484375	1.293161376953125	0.4399928588867187	2.186281982421875	1.451051116943359	0.2821179504394531	2.093475830078125	1.465808715820313	0.2557648773193359	2.032482177734375	1.510990570068359	0.1768182220458984	2.057914306640625	1.465460418701172	0.2497938232421875	2.5281767578125	1.569448181152344	0.5973973388671875	2.660215576171875	1.5624287109375	0.5805687255859375	2.762119140625	1.361698669433594	0.4051620178222656	2.593373046875	1.394704437255859	0.2405253448486328	2.4948623046875	1.377941040039063	0.2730441589355469
419	13.933333	2.498393310546875	1.076455017089844	0.5697948608398438	2.4926513671875	1.257827575683594	0.5709898681640625	2.48705029296875	1.402527801513672	0.5797667236328125	2.494203369140625	1.620665771484375	0.613397216796875	2.458768310546875	1.585858947753906	0.6090993041992188	2.322779296875	1.553248291015625	0.5692711181640625	2.273884033203125	1.303599182128906	0.4497169799804687	2.223765625	1.467840301513672	0.2879462890625	2.1272392578125	1.454044677734375	0.2786922912597656	2.040299438476563	1.491126037597656	0.2225995788574219	2.085621337890625	1.480736480712891	0.2552127532958984	2.52716162109375	1.583064331054687	0.6086923828125	2.660377197265625	1.575481018066406	0.5992175903320313	2.80725537109375	1.381776428222656	0.4477851867675781	2.688302734375	1.429587249755859	0.2461935882568359	2.596751708984375	1.378594512939453	0.2343643493652344
420	13.966667	2.4989384765625	1.092337051391602	0.5726113891601563	2.495679931640625	1.274606109619141	0.569966064453125	2.49195068359375	1.420196838378906	0.5757645874023437	2.496543212890625	1.639520202636719	0.6089373779296875	2.46136181640625	1.604104858398438	0.6048142700195313	2.323688232421875	1.570370727539062	0.5694683837890625	2.27737939453125	1.318247283935547	0.4509791259765625	2.2268359375	1.483374877929688	0.2886287841796875	2.129080322265625	1.473482269287109	0.2832107238769531	2.050665283203125	1.516536254882813	0.21847412109375	2.089058349609375	1.488830810546875	0.2595082092285156	2.530103271484375	1.602138427734375	0.6042200927734375	2.663310302734375	1.592652282714844	0.5891316528320313	2.823947509765625	1.386037445068359	0.4695379028320312	2.740190185546875	1.431421295166016	0.2492295837402344	2.647553955078125	1.385841949462891	0.225412109375
421	14	2.5065400390625	1.117582000732422	0.5774118041992188	2.500919921875	1.300827117919922	0.5748257446289062	2.495484130859375	1.447265777587891	0.5782288818359375	2.49845751953125	1.668558349609375	0.6065825805664062	2.4633212890625	1.632729064941406	0.6022058715820312	2.325958984375	1.595515380859375	0.5657313232421874	2.287082275390625	1.333208557128906	0.4640466003417969	2.21980224609375	1.491421112060547	0.2989422302246094	2.126824951171875	1.460673065185547	0.2846905212402344	2.062426513671875	1.533318725585938	0.230771240234375	2.0806611328125	1.496252349853516	0.2591018981933594	2.532444091796875	1.630987060546875	0.6037262573242187	2.66743017578125	1.624497192382813	0.6018798828125	2.847276611328125	1.4212802734375	0.5014066162109375	2.788013916015625	1.451028686523438	0.269312255859375	2.698761962890625	1.401877258300781	0.2381371307373047
422	14.033333	2.512330810546875	1.137063507080078	0.5809148559570313	2.50331982421875	1.320941223144531	0.574904541015625	2.494521240234375	1.467763488769531	0.5819866943359375	2.497506103515625	1.689575012207031	0.614156494140625	2.462210205078125	1.653623596191406	0.6093987426757812	2.32488818359375	1.619156372070313	0.5677069702148437	2.298615234375	1.350634948730469	0.4749229736328125	2.225447998046875	1.503061645507813	0.3053469543457031	2.13220556640625	1.470538269042969	0.2938540649414063	2.083081787109375	1.554460510253906	0.2391739959716797	2.0867509765625	1.502453552246094	0.2647236022949219	2.53166259765625	1.651917175292969	0.6104263305664063	2.66716259765625	1.644242614746094	0.60632275390625	2.859080322265625	1.442136505126953	0.5236619873046875	2.82006005859375	1.466382080078125	0.2855571594238281	2.73444287109375	1.414663757324219	0.2474293365478516
423	14.066667	2.5159169921875	1.147396560668945	0.5888782348632813	2.5076005859375	1.331529022216797	0.5817460327148437	2.50003125	1.478798522949219	0.5810997924804687	2.503017578125	1.700807006835938	0.614119873046875	2.467671142578125	1.664944396972656	0.6083990478515625	2.330822998046875	1.634180603027344	0.5617988891601563	2.3069599609375	1.359877227783203	0.4854933166503906	2.232559814453125	1.512885986328125	0.3164981689453125	2.142683349609375	1.4739287109375	0.2987033996582031	2.0759970703125	1.546450012207031	0.2460250854492188	2.094043701171875	1.518237121582031	0.2693854675292969	2.537171875	1.662988342285156	0.611069580078125	2.673033447265625	1.658863098144531	0.607468505859375	2.880306640625	1.468201690673828	0.53372314453125	2.84424267578125	1.489015319824219	0.2944790649414062	2.76340625	1.430854675292969	0.2548021697998047
424	14.1	2.524282470703125	1.147904403686523	0.5924407348632813	2.515078125	1.332431671142578	0.5825394287109374	2.506742919921875	1.480103149414063	0.58087109375	2.506272216796875	1.703096313476562	0.6120043334960937	2.471380859375	1.666464477539062	0.60703955078125	2.3335322265625	1.632679321289062	0.5641965942382813	2.3136259765625	1.357156097412109	0.4878767395019531	2.24595263671875	1.516365844726562	0.3207510681152344	2.157465087890625	1.476399780273437	0.2973961181640625	2.081736083984375	1.54438916015625	0.2504880065917969	2.10448828125	1.520026000976562	0.2781019897460937	2.541146240234375	1.665736328125	0.6088330688476562	2.677237548828125	1.659699157714844	0.6021759643554687	2.88550732421875	1.464862518310547	0.5394575805664062	2.8554296875	1.491681121826172	0.2992314147949219	2.77569921875	1.434015228271484	0.2558792266845703
425	14.133333	2.526369384765625	1.137751831054687	0.596836181640625	2.51799951171875	1.320952941894531	0.5848054809570312	2.509413818359375	1.467624847412109	0.5860546264648437	2.51034326171875	1.689287780761719	0.6158099365234375	2.475482177734375	1.6532900390625	0.6096102294921875	2.340162841796875	1.618928649902344	0.5627642822265625	2.308261474609375	1.347250885009766	0.4839333801269531	2.252511474609375	1.509086730957031	0.3172317504882812	2.16130859375	1.476845458984375	0.29526416015625	2.08698828125	1.543014038085937	0.2453755493164063	2.11099072265625	1.515722595214844	0.27908251953125	2.5446318359375	1.651749206542969	0.6143070678710938	2.679842529296875	1.643260437011719	0.6141948852539062	2.887787353515625	1.449457794189453	0.5564389038085937	2.861039794921875	1.478776611328125	0.3177596435546875	2.782770751953125	1.429191162109375	0.2646268005371094
426	14.166667	2.530259765625	1.115678558349609	0.598016845703125	2.522458740234375	1.297366790771484	0.5876450805664063	2.514787353515625	1.442783905029297	0.5883452758789063	2.5085205078125	1.6622119140625	0.619113037109375	2.475135009765625	1.625281921386719	0.6140164794921875	2.340757568359375	1.587318542480469	0.5715437622070313	2.313921630859375	1.327681335449219	0.4644293823242188	2.258247802734375	1.498311645507812	0.3099538269042968	2.16833056640625	1.46671939086914	0.2858173828125	2.096541259765625	1.540865844726563	0.2468339538574219	2.1154970703125	1.508597076416016	0.2794388427734375	2.543802978515625	1.626326904296875	0.6161598510742188	2.6769228515625	1.614861083984375	0.6028751220703125	2.877501220703125	1.420524597167969	0.5347034301757813	2.851488525390625	1.450075134277344	0.2981536254882812	2.761381591796875	1.421214324951172	0.2506820831298828
427	14.2	2.52951220703125	1.089747161865234	0.5969188842773437	2.52090185546875	1.268969879150391	0.5866259155273438	2.512107666015625	1.412363342285156	0.5889049682617188	2.50917626953125	1.628395690917969	0.6228978881835937	2.47569287109375	1.592589721679687	0.6169886474609375	2.3406318359375	1.560854858398438	0.5783885498046875	2.318255615234375	1.305333068847656	0.4701937561035156	2.27510302734375	1.481040466308594	0.3223509216308594	2.18132861328125	1.472662658691406	0.2989834899902344	2.097080810546875	1.514048278808594	0.243860595703125	2.142365234375	1.494955810546875	0.280721435546875	2.543434326171875	1.59248046875	0.619656494140625	2.67587548828125	1.589566711425781	0.61807373046875	2.871386474609375	1.398351989746094	0.542770263671875	2.84140869140625	1.438062255859375	0.3114521179199219	2.75882568359375	1.412799987792969	0.2527066802978515
428	14.233333	2.53798974609375	1.070252891540527	0.595569580078125	2.5285205078125	1.250175827026367	0.58853271484375	2.519661376953125	1.394049041748047	0.5894353027343751	2.516332763671875	1.611075622558594	0.6215958862304688	2.48280712890625	1.575073364257813	0.6157752075195313	2.348239990234375	1.541947387695312	0.5749324340820312	2.311485107421875	1.286366241455078	0.4684861450195312	2.23072509765625	1.442462982177734	0.3133723754882812	2.1448828125	1.475843078613281	0.2819371948242188	2.07223388671875	1.534854858398437	0.2256701812744141	2.112635498046875	1.469489624023438	0.269081298828125	2.5507509765625	1.575045532226563	0.6188798828124999	2.683574951171875	1.570902404785156	0.6162965087890625	2.89467919921875	1.398565765380859	0.5343341064453125	2.863237060546875	1.436372222900391	0.3021043395996094	2.771324951171875	1.415936767578125	0.2561173095703125
429	14.266667	2.538887939453125	1.053196559906006	0.5909151000976562	2.532531982421875	1.233904434204101	0.5843131103515625	2.5260654296875	1.378402404785156	0.5860318603515625	2.5243203125	1.59669873046875	0.6147906494140625	2.49041162109375	1.560706115722656	0.609697509765625	2.35281787109375	1.528372985839844	0.5774077758789062	2.299312255859375	1.276575317382812	0.4665687255859375	2.236677001953125	1.440262329101563	0.3096700744628906	2.14961572265625	1.467734619140625	0.274981689453125	2.069942138671875	1.504678192138672	0.2094290161132812	2.11352685546875	1.465284423828125	0.2770216674804687	2.55860595703125	1.560273498535156	0.6124844360351562	2.6917744140625	1.553341064453125	0.6096559448242187	2.894498779296875	1.370204040527344	0.5265051879882813	2.8648271484375	1.413530670166016	0.2941564025878906	2.770831298828125	1.408514556884766	0.2472854461669922
430	14.3	2.537740478515625	1.04905980682373	0.5923651123046875	2.53013916015625	1.228993942260742	0.5854265747070313	2.523241455078125	1.372905029296875	0.5839620361328125	2.521451904296875	1.590193603515625	0.6137127685546875	2.487687744140625	1.554390075683594	0.608244140625	2.35009326171875	1.524566650390625	0.5760974731445313	2.300118896484375	1.272246520996094	0.4676061401367188	2.235111572265625	1.434861907958984	0.31194775390625	2.148018798828125	1.462180938720703	0.2783129272460937	2.065298095703125	1.483641876220703	0.2103996887207031	2.11282763671875	1.459884643554688	0.2816454772949219	2.55559521484375	1.55390283203125	0.6114431762695313	2.688421142578125	1.551212707519531	0.6110032958984375	2.893693359375	1.371065185546875	0.5315038452148437	2.869158935546875	1.408490997314453	0.298490234375	2.7760556640625	1.404740844726563	0.2506562194824219
431	14.333333	2.535893310546875	1.060922222137451	0.589673583984375	2.527672119140625	1.243994232177734	0.5872919311523438	2.520126953125	1.390284332275391	0.5903772583007812	2.51918212890625	1.611705871582031	0.6170738525390626	2.484720947265625	1.57542529296875	0.6114669189453125	2.346981689453125	1.540886779785156	0.5740443115234375	2.298346435546875	1.278638854980469	0.4768409423828125	2.241310546875	1.432362030029297	0.3039672241210937	2.14886181640625	1.449343383789063	0.2731459045410156	2.0566875	1.456978881835937	0.2117701568603516	2.113061767578125	1.455964630126953	0.2769013061523438	2.55369970703125	1.574557006835938	0.6159872436523437	2.688603271484375	1.567752197265625	0.6184641723632812	2.891813720703125	1.374947418212891	0.5463692016601562	2.87198095703125	1.402286437988281	0.3074658508300781	2.78005322265625	1.399691467285156	0.2537383117675781
432	14.366667	2.527442626953125	1.077390357971191	0.5779135131835937	2.516601318359375	1.259660125732422	0.5755755004882812	2.506356201171875	1.405155792236328	0.5817210083007812	2.505707763671875	1.623460083007813	0.6232367553710938	2.47137353515625	1.58800634765625	0.6142291870117188	2.3350654296875	1.555641906738281	0.5720177001953125	2.30509033203125	1.291431518554687	0.4755897216796875	2.234091796875	1.434632629394531	0.3000603942871094	2.142794189453125	1.447913604736328	0.2653828430175781	2.04789453125	1.451077117919922	0.2086714324951172	2.107215087890625	1.459354461669922	0.2635147705078125	2.5399384765625	1.586373657226563	0.6206154174804688	2.674062744140625	1.579089233398438	0.6293771362304688	2.87441796875	1.372547332763672	0.613316650390625	2.862633056640625	1.42399462890625	0.3787786254882812	2.800425537109375	1.395855834960938	0.2975361938476562
433	14.4	2.525114501953125	1.097950286865234	0.5756273193359375	2.51934765625	1.283605346679688	0.5719197998046875	2.51295361328125	1.431837799072265	0.5786604003906251	2.50906494140625	1.652931945800781	0.6257234497070312	2.47470703125	1.61669970703125	0.61514111328125	2.3376416015625	1.579095092773438	0.57088037109375	2.29680029296875	1.312070281982422	0.4716850891113281	2.231855712890625	1.452863464355469	0.2864985961914063	2.136598388671875	1.461189758300781	0.2563063049316406	2.038202026367188	1.459459075927734	0.2017508087158203	2.099664794921875	1.476800109863281	0.2516289672851563	2.544351318359375	1.61564501953125	0.6228643798828125	2.680597900390625	1.607550231933594	0.6340914306640625	2.86706787109375	1.381980133056641	0.6519799804687501	2.853268798828125	1.429987396240234	0.4125521240234375	2.800756103515625	1.393006134033203	0.3257668151855469
434	14.433333	2.523613037109375	1.12552481842041	0.5738900756835937	2.5191181640625	1.312178009033203	0.5665364379882812	2.51358203125	1.461259246826172	0.5741700439453125	2.5109345703125	1.684850708007812	0.6154406127929688	2.476095703125	1.64811328125	0.6069589233398438	2.33688330078125	1.608345764160156	0.5688193359375	2.303025390625	1.337649871826172	0.4721527709960938	2.228103515625	1.471252258300781	0.2836166381835937	2.131699951171875	1.47625927734375	0.2544214172363281	2.034674194335937	1.468683807373047	0.1966627044677734	2.094251708984375	1.482186157226562	0.2505339050292969	2.546361083984375	1.647299743652344	0.612429931640625	2.683774169921875	1.637876647949219	0.6128588256835937	2.85885107421875	1.405839569091797	0.6625927124023437	2.882815185546875	1.3458515625	0.425233642578125	2.80382080078125	1.372314544677734	0.3555831298828125
435	14.466667	2.515742919921875	1.149427185058594	0.5731985473632812	2.50908544921875	1.336903503417969	0.5651195068359375	2.501822021484375	1.486731048583984	0.5708180541992187	2.506441162109375	1.710556762695313	0.6165614013671875	2.470244384765625	1.674925415039062	0.6075359497070313	2.33246044921875	1.636116088867188	0.5612116088867187	2.29718310546875	1.360897369384766	0.474029052734375	2.227064453125	1.483183532714844	0.2747342529296875	2.129607666015625	1.485482391357422	0.2470215148925781	2.030567626953125	1.474272705078125	0.1922603302001953	2.09264697265625	1.48684228515625	0.25056103515625	2.540820556640625	1.671788513183594	0.6126204833984376	2.678561279296875	1.661675659179688	0.6217391357421875	2.8769931640625	1.441759399414063	0.63086572265625	2.91891162109375	1.390084838867188	0.3927907409667969	2.829833740234375	1.373680877685547	0.3319337158203125
436	14.5	2.508781005859375	1.16063720703125	0.5723379516601562	2.50315869140625	1.347632995605469	0.5676550292968749	2.497217529296875	1.497069488525391	0.5716721801757813	2.50125830078125	1.71828271484375	0.6256224365234375	2.46531689453125	1.68322119140625	0.6145626220703125	2.332296630859375	1.643966796875	0.5575555419921875	2.299665771484375	1.368254089355469	0.4742359313964844	2.24055322265625	1.494674865722656	0.2749532470703125	2.140509765625	1.497069091796875	0.2612450256347656	2.039337890625	1.493174377441406	0.210295166015625	2.102706787109375	1.493311157226562	0.2461033020019531	2.535529541015625	1.679730773925781	0.6209725341796875	2.672429443359375	1.662974426269531	0.6236722412109375	2.875083984375	1.448449737548828	0.6356784057617187	2.9200625	1.406195892333984	0.3971629028320313	2.8364453125	1.378628234863281	0.3333194274902344
437	14.533333	2.49694287109375	1.163679244995117	0.573436767578125	2.4972236328125	1.349659606933594	0.5677188110351562	2.495078125	1.498195648193359	0.5754515991210938	2.49919970703125	1.719655029296875	0.6224556884765625	2.463415771484375	1.684391357421875	0.61300732421875	2.328794921875	1.648814208984375	0.5597154541015625	2.316583251953125	1.374096527099609	0.4734196166992187	2.251047119140625	1.498631164550781	0.2766683654785156	2.151078857421875	1.497372955322266	0.2671433410644531	2.05381982421875	1.503139984130859	0.2105068054199219	2.112454833984375	1.500614807128906	0.2448715667724609	2.533319091796875	1.681288940429687	0.618496337890625	2.669173583984375	1.662545959472656	0.6207000732421875	2.867596923828125	1.446058685302734	0.6209298706054688	2.90665771484375	1.438335845947265	0.3792270202636719	2.83678173828125	1.388539367675781	0.313419921875
438	14.566667	2.499446533203125	1.159930358886719	0.5704780883789062	2.49706982421875	1.344307586669922	0.56236376953125	2.492781982421875	1.491544677734375	0.5710530395507812	2.494546142578125	1.711086120605469	0.618457275390625	2.4593935546875	1.6756240234375	0.6096192016601563	2.322987548828125	1.641123352050781	0.5640637817382812	2.3140439453125	1.366499298095703	0.4850958862304687	2.27069873046875	1.505692474365234	0.2945092468261719	2.177261962890625	1.47630712890625	0.2763333435058594	2.084091552734375	1.512197265625	0.2260554504394531	2.13082763671875	1.504160827636719	0.2553803558349609	2.5288623046875	1.673543823242188	0.6137418212890625	2.664278564453125	1.660420471191406	0.6148497314453125	2.85205810546875	1.43799072265625	0.62580419921875	2.850736328125	1.449585601806641	0.3830953979492188	2.83511083984375	1.38291357421875	0.3005353393554687
439	14.6	2.498341064453125	1.147455474853516	0.5688991699218749	2.495869384765625	1.32983837890625	0.5609801635742188	2.491595458984375	1.475492706298828	0.56934619140625	2.494677490234375	1.6932060546875	0.6135383911132812	2.459701904296875	1.658296508789062	0.604935791015625	2.324123046875	1.628280334472656	0.5589107666015625	2.29984423828125	1.354069427490234	0.4941666259765625	2.26913916015625	1.488789093017578	0.3011798706054687	2.177609619140625	1.459797241210937	0.2789928283691406	2.09067236328125	1.494480712890625	0.2201172332763672	2.131839599609375	1.493331939697266	0.2546746063232422	2.52836279296875	1.655748474121094	0.6096292114257813	2.66263525390625	1.646965698242187	0.6120528564453125	2.833542236328125	1.42127197265625	0.6657254638671875	2.798761474609375	1.440387542724609	0.42866796875	2.700374267578125	1.452627532958984	0.3908830871582031
440	14.633333	2.493820556640625	1.11546263885498	0.56258642578125	2.492567626953125	1.297669769287109	0.5620216674804688	2.4902109375	1.442405426025391	0.578323486328125	2.499392822265625	1.661039184570313	0.6141360473632812	2.463652099609375	1.626058410644531	0.6118933715820313	2.32530224609375	1.586829956054687	0.5866494750976563	2.29045361328125	1.324143096923828	0.4894909362792969	2.23160205078125	1.452969696044922	0.29960986328125	2.13876904296875	1.461334899902344	0.2682360534667969	2.054294921875	1.518033996582031	0.2254737091064453	2.104652587890625	1.478657470703125	0.2511247406005859	2.53213427734375	1.623421081542969	0.6066624145507813	2.66469189453125	1.610377258300781	0.589362548828125	2.800257568359375	1.358580505371094	0.5590053100585938	2.634114501953125	1.39757763671875	0.3904230041503906	2.529226806640625	1.410888885498047	0.3845366821289062
441	14.666667	2.492747802734375	1.102806518554688	0.5624483642578125	2.491860107421875	1.283947723388672	0.56180224609375	2.489770263671875	1.427806945800781	0.5782921752929687	2.4985439453125	1.645027954101562	0.6147762451171875	2.463075927734375	1.610192932128906	0.6124676513671875	2.325774169921875	1.570309753417969	0.5874627075195312	2.291624755859375	1.308751525878906	0.4918128356933594	2.230957763671875	1.433880493164063	0.3017572021484375	2.138779296875	1.440721801757813	0.2698893737792969	2.063989501953125	1.508292663574219	0.2265577850341797	2.105557373046875	1.456761932373047	0.2511429138183593	2.531152587890625	1.607724304199219	0.607132568359375	2.662846923828125	1.593168762207031	0.590555419921875	2.80300390625	1.359200134277344	0.5048254699707031	2.687208984375	1.392910186767578	0.299090087890625	2.583298095703125	1.407474822998047	0.3076178283691406
442	14.7	2.490894775390625	1.076609443664551	0.561187255859375	2.491350341796875	1.257044067382812	0.5585545043945312	2.49022216796875	1.400583984375	0.5729515991210937	2.502009033203125	1.6174794921875	0.6052139282226563	2.4661298828125	1.583343444824219	0.6028921508789062	2.32576611328125	1.551359252929688	0.5893848876953125	2.291278076171875	1.2904853515625	0.4951277465820312	2.255977294921875	1.430366577148438	0.3101297607421875	2.165451171875	1.401563110351562	0.2886375732421875	2.10413916015625	1.476428527832031	0.2378297424316406	2.12076025390625	1.439192291259766	0.2650134887695312	2.533985107421875	1.579627075195313	0.5989774780273438	2.665492919921875	1.563685607910156	0.5868916015625	2.78865380859375	1.319265502929687	0.5081296081542969	2.724002685546875	1.374180358886719	0.2862198791503906	2.625148193359375	1.407459503173828	0.2753445739746094
443	14.733333	2.49763916015625	1.070582122802734	0.5609853515625	2.49488427734375	1.252575820922852	0.55676171875	2.49168408203125	1.397758178710937	0.5666063232421875	2.502416259765625	1.616111694335937	0.6025765380859375	2.466377197265625	1.581571105957031	0.59939453125	2.324399169921875	1.55162109375	0.5843226318359375	2.296704345703125	1.284273010253906	0.4989612426757812	2.264322998046875	1.426562774658203	0.3126065368652344	2.1767529296875	1.391125061035156	0.2855489501953125	2.107344970703125	1.465150573730469	0.2423963623046875	2.1269130859375	1.431268341064453	0.2670978088378906	2.5348837890625	1.57814697265625	0.5959885864257812	2.668015869140625	1.566268737792969	0.5838978271484375	2.79872265625	1.319905517578125	0.5147088012695312	2.74526708984375	1.361021057128906	0.2847036743164063	2.649330322265625	1.402102325439453	0.267284912109375
444	14.766667	2.498815673828125	1.071009399414063	0.5616019287109375	2.497364013671875	1.254466979980469	0.55767822265625	2.49494482421875	1.400851379394531	0.567042724609375	2.50818310546875	1.620705871582031	0.6038741455078125	2.47143408203125	1.58642578125	0.5998539428710937	2.329604248046875	1.554487854003906	0.5778412475585938	2.300289794921875	1.283658447265625	0.4966918334960937	2.24706494140625	1.41563754272461	0.3052174072265625	2.151782470703125	1.425729156494141	0.28012890625	2.0780849609375	1.4946650390625	0.2335530548095703	2.116237060546875	1.445350769042969	0.2648275146484375	2.540482421875	1.581979370117188	0.5978550415039062	2.674468994140625	1.566612426757813	0.5873985595703125	2.818677001953125	1.324371429443359	0.5210476684570312	2.775234375	1.358963836669922	0.2859307556152344	2.678153564453125	1.396442993164063	0.2626159057617187
445	14.8	2.498031982421875	1.077622871398926	0.5614765014648437	2.496977783203125	1.261977966308594	0.557439453125	2.49488330078125	1.409102691650391	0.5665383911132813	2.50589453125	1.630897827148437	0.5988218383789062	2.469339599609375	1.595950927734375	0.5957947387695313	2.3277939453125	1.559598022460937	0.5739880981445312	2.3036240234375	1.285577392578125	0.4970892639160156	2.249991455078125	1.415399841308594	0.3028179626464844	2.154288330078125	1.429072845458984	0.279151123046875	2.076273193359375	1.497492370605469	0.2378442230224609	2.118916259765625	1.448589508056641	0.2651380615234375	2.538755615234375	1.5922392578125	0.5933303833007812	2.673895751953125	1.580133911132813	0.5850968627929688	2.8279833984375	1.34108090209961	0.5233568115234375	2.715988525390625	1.459017700195313	0.3431237487792969	2.609197265625	1.450127716064453	0.3421034545898438
446	14.833333	2.4984501953125	1.099114524841309	0.5637025756835937	2.497817626953125	1.283372467041016	0.5587081298828125	2.49563671875	1.430259246826172	0.5703076782226563	2.5047333984375	1.652607788085938	0.5984791870117188	2.4684697265625	1.617376037597656	0.5956075439453125	2.329037353515625	1.579443969726563	0.5650440063476563	2.30004833984375	1.303209289550781	0.4989223327636719	2.253817626953125	1.438055877685547	0.3062993774414062	2.15851123046875	1.447038146972656	0.2792064208984375	2.069843994140625	1.501603851318359	0.2389036407470703	2.124789306640625	1.458464904785156	0.2611600952148437	2.537907958984375	1.614092041015625	0.59419482421875	2.67269384765625	1.599486145019531	0.5851704711914063	2.832148193359375	1.357359527587891	0.5610755615234375	2.703126708984375	1.451443237304687	0.3783484191894531	2.596705078125	1.457334320068359	0.3676365966796875
447	14.866667	2.500900634765625	1.12501490020752	0.5628762817382813	2.497319580078125	1.3112763671875	0.5591128540039062	2.492592529296875	1.459745483398438	0.5702985839843751	2.504973876953125	1.684102233886719	0.60075830078125	2.4678232421875	1.649009704589844	0.5977432861328125	2.325924072265625	1.613680541992188	0.567601806640625	2.3036201171875	1.334405426025391	0.4982403564453125	2.258722900390625	1.461634613037109	0.2970465698242187	2.16189990234375	1.466847412109375	0.2703481750488281	2.06320556640625	1.502938079833984	0.2291968688964844	2.125907958984375	1.480291900634766	0.2537800903320312	2.53795751953125	1.644761901855469	0.5958824462890625	2.67475927734375	1.63272705078125	0.5984752197265625	2.78304345703125	1.363866149902344	0.5487431640625	2.597946533203125	1.397411041259766	0.39129150390625	2.49180615234375	1.418438781738281	0.3870118408203125
448	14.9	2.50413818359375	1.148296768188477	0.5653857421875	2.50203564453125	1.335588714599609	0.5584431762695312	2.497828125	1.485123504638672	0.5670794067382813	2.501552001953125	1.710543273925781	0.6016785888671875	2.465523193359375	1.674223754882812	0.5958003540039063	2.32964111328125	1.626521606445313	0.5531837158203124	2.3031298828125	1.346215911865234	0.4823740844726562	2.264142822265625	1.482457580566406	0.284146728515625	2.1663798828125	1.488818115234375	0.258921142578125	2.059376220703125	1.503139617919922	0.2238175354003906	2.130115966796875	1.491800933837891	0.2460100708007812	2.53614697265625	1.672039367675781	0.5982974243164062	2.673261962890625	1.6697060546875	0.6151332397460938	2.7543310546875	1.388619018554687	0.5712532348632813	2.5797880859375	1.395368316650391	0.3969610290527344	2.479493896484375	1.427961303710938	0.3696889038085938
449	14.933333	2.504485595703125	1.152751220703125	0.56650146484375	2.5015634765625	1.341054260253906	0.559730712890625	2.496635498046875	1.491350708007813	0.5688671264648437	2.49786572265625	1.7179326171875	0.6042106323242188	2.462052001953125	1.681074890136719	0.5979321899414063	2.325744140625	1.634501586914062	0.5526370849609376	2.295955810546875	1.351394714355469	0.4880871887207031	2.266221923828125	1.490100067138672	0.2883437805175781	2.168953857421875	1.496911712646484	0.2593958435058594	2.063296630859375	1.514038146972656	0.2197690277099609	2.132684814453125	1.497978759765625	0.2465858764648438	2.5330546875	1.679573913574219	0.6009929809570312	2.671399169921875	1.667403747558594	0.604058349609375	2.811131103515625	1.428464294433594	0.4952428588867188	2.668560302734375	1.428732330322266	0.2922073669433594	2.569540283203125	1.384054534912109	0.3060913391113281
450	14.966667	2.50717529296875	1.171197204589844	0.562949462890625	2.499637451171875	1.357279968261719	0.5559254150390625	2.490588134765625	1.505517913818359	0.5678516235351563	2.495120849609375	1.728784973144531	0.6074368896484375	2.459162109375	1.692923278808594	0.6009095458984375	2.32593505859375	1.655539672851563	0.54475634765625	2.312423583984375	1.37181884765625	0.4932462463378906	2.294611572265625	1.51318603515625	0.2972835998535156	2.202328857421875	1.484017974853516	0.2698688354492187	2.11588525390625	1.537109313964844	0.2203716278076172	2.15320458984375	1.51567333984375	0.2549366302490234	2.5293876953125	1.690486938476563	0.603037353515625	2.6664677734375	1.683003967285156	0.6081650390625	2.7868984375	1.425080871582031	0.5340809936523437	2.589732177734375	1.442575439453125	0.3891036682128906	2.486220947265625	1.458833282470703	0.3616868896484375
451	15	2.50777783203125	1.165845626831055	0.5653073120117188	2.5011884765625	1.350937530517578	0.5562991333007813	2.4925166015625	1.498401092529297	0.5687332153320312	2.497244873046875	1.720927612304687	0.6058538208007812	2.461433837890625	1.685245483398437	0.599555419921875	2.33363623046875	1.646559020996094	0.5343871459960937	2.293700439453125	1.365515594482422	0.4906280212402344	2.27614111328125	1.512021911621094	0.2999964904785156	2.1886220703125	1.477102630615234	0.2662670288085938	2.115363525390625	1.546688659667969	0.2172367248535156	2.13820068359375	1.515929504394531	0.2473486022949219	2.531289794921875	1.682719116210937	0.6020316162109375	2.66777197265625	1.678368835449219	0.6081171875	2.781798583984375	1.425168579101562	0.5157392578125	2.572121337890625	1.432345428466797	0.3909297485351563	2.476801025390625	1.466619415283203	0.3541623840332031
452	15.033333	2.50897021484375	1.157365707397461	0.5634198608398437	2.50307470703125	1.340636444091797	0.55399267578125	2.49510009765625	1.486775756835937	0.5652026977539063	2.505275634765625	1.707099487304688	0.6009434204101562	2.46894287109375	1.672575744628906	0.5952298583984375	2.33998779296875	1.638135498046875	0.5333515625	2.2924130859375	1.361509368896484	0.4875478210449219	2.274287353515625	1.503812896728516	0.2967637634277344	2.186772705078125	1.470263488769531	0.2645685424804687	2.1137783203125	1.537310485839844	0.2141392059326172	2.13333837890625	1.511742889404297	0.2530354309082031	2.53805859375	1.668477661132812	0.5969749145507812	2.67238427734375	1.652078979492188	0.5945225219726562	2.827095947265625	1.436336578369141	0.478366455078125	2.67430712890625	1.464575347900391	0.2931983642578125	2.568497314453125	1.462514068603516	0.2795692749023437
453	15.066667	2.511614501953125	1.132965240478516	0.5667203369140625	2.5076162109375	1.313285919189453	0.554606689453125	2.50031689453125	1.457240173339844	0.5650621337890624	2.5023740234375	1.675130065917969	0.5952733764648438	2.4678984375	1.639924621582031	0.5890607299804688	2.33617041015625	1.611110900878906	0.5361602172851563	2.303883544921875	1.340312316894531	0.4726833190917969	2.269557861328125	1.485441436767578	0.2910520324707031	2.18113671875	1.453534942626953	0.2649080810546875	2.116691650390625	1.526706909179687	0.2151070861816406	2.130305908203125	1.501820861816406	0.2510423889160156	2.53591015625	1.63804296875	0.5935968017578125	2.669111083984375	1.640374267578125	0.5965673828125	2.8598251953125	1.447888732910156	0.5072601318359375	2.76532568359375	1.486530578613281	0.2922846984863281	2.66178173828125	1.477963684082031	0.2767326965332031
[truncated: 4 more rows]
[truncated: 48 more columns]
