# Supplementary material for: Simulation of Human Movement in Zero Gravity
Source: Sensors (Basel). 2024 Mar 9;24(6):1770. doi: 10.3390/s24061770 (PMC10976247; doi:10.3390/s24061770)
Supplement: Supplementary file 1 [file sensors-24-01770-s001.zip › supplementary/motion_data/9 FightKizame/motion2_raw.trc]

PathFileType	4	(X/Y/Z)	sample.trc
DataRate	CameraRate	NumFrames	NumMarkers	Units	OrigDataRate	OrigDataStartFrame	OrigNumFrames
0.033333333333333333	0.033333333333333333	457	32	m	0.033333333333333333	1	457
Frame#	Time	PELVIS			SPINE_NAVEL			SPINE_CHEST			NECK			CLAVICLE_LEFT			SHOULDER_LEFT			ELBOW_LEFT			WRIST_LEFT			HAND_LEFT			HANDTIP_LEFT			THUMB_LEFT			CLAVICLE_RIGHT			SHOULDER_RIGHT			ELBOW_RIGHT			WRIST_RIGHT			HAND_RIGHT
		X1	Y1	Z1	X2	Y2	Z2	X3	Y3	Z3	X4	Y4	Z4	X5	Y5	Z5	X6	Y6	Z6	X7	Y7	Z7	X8	Y8	Z8	X9	Y9	Z9	X10	Y10	Z10	X11	Y11	Z11	X12	Y12	Z12	X13	Y13	Z13	X14	Y14	Z14	X15	Y15	Z15	X16	Y16	Z16
1	0	2.63343408203125	1.207826919555664	0.658653564453125	2.622099609375	1.38665771484375	0.647973388671875	2.61307861328125	1.529630004882812	0.639487548828125	2.617687255859375	1.746578002929688	0.66460888671875	2.59007080078125	1.709209533691406	0.68113720703125	2.478912109375	1.662630187988281	0.759640625	2.48768359375	1.385767150878906	0.783748779296875	2.436933349609375	1.177676116943359	0.6911005859375	2.43112060546875	1.080964874267578	0.69049853515625	2.44507763671875	0.9732640075683594	0.69561279296875	2.4601416015625	1.038476852416992	0.6748701171875	2.644927734375	1.712024536132812	0.6415419921875	2.743775146484375	1.674037353515625	0.562197998046875	2.785177734375	1.394574340820312	0.540972412109375	2.71134716796875	1.196042236328125	0.436174072265625	2.6829677734375	1.095720855712891	0.439790771484375
2	0.03333399999999997	2.623409912109375	1.205859588623047	0.660054443359375	2.6131708984375	1.385359252929687	0.649771240234375	2.60668603515625	1.5290546875	0.643707763671875	2.612069091796875	1.746844543457031	0.6674765625	2.584572265625	1.709507629394531	0.684733154296875	2.472214599609375	1.665213806152344	0.7636999511718749	2.482421630859375	1.387362579345703	0.7861564941406251	2.429891845703125	1.178897521972656	0.693446533203125	2.421764892578125	1.08227579498291	0.70022314453125	2.4403232421875	0.9748442916870117	0.6969536132812501	2.459728759765625	1.041635787963867	0.678573486328125	2.63896533203125	1.711989685058594	0.6441162109375	2.735560791015625	1.673862731933594	0.5614250488281251	2.783896484375	1.394706878662109	0.538677978515625	2.703963623046875	1.1953447265625	0.438307861328125	2.67376953125	1.095144920349121	0.439452880859375
3	0.06666699999999981	2.617674560546875	1.204522308349609	0.66215087890625	2.606701904296875	1.384494750976562	0.65068798828125	2.59913037109375	1.528532470703125	0.6430759277343751	2.604821044921875	1.746593627929688	0.670572998046875	2.577393310546875	1.708849853515625	0.687513671875	2.467791748046875	1.661897705078125	0.76961474609375	2.472294189453125	1.383054656982422	0.792908447265625	2.4108369140625	1.178598861694336	0.694980224609375	2.40415380859375	1.081613807678223	0.702628173828125	2.44023046875	0.9783463668823242	0.69972705078125	2.445763671875	1.040713386535645	0.6850163574218751	2.6315673828125	1.712025268554688	0.646286865234375	2.728363037109375	1.674395141601563	0.5629111328125	2.7703095703125	1.393089263916016	0.54253515625	2.694011962890625	1.19065380859375	0.443675537109375	2.66238818359375	1.090558753967285	0.44138427734375
4	0.1000000000000005	2.620677734375	1.207692352294922	0.66534716796875	2.605373046875	1.388293090820313	0.6558159179687501	2.594871826171875	1.532920043945313	0.6506640625	2.597895263671875	1.751943603515625	0.678994384765625	2.57009521484375	1.713762451171875	0.69498974609375	2.456376708984375	1.664921630859375	0.771361572265625	2.4620244140625	1.384548889160156	0.791234375	2.41792138671875	1.170093460083008	0.703259033203125	2.402454345703125	1.073445426940918	0.6991943359375	2.43582177734375	0.9690847091674805	0.70811083984375	2.443326416015625	1.028221008300781	0.6926953125	2.62584375	1.717498291015625	0.6554248046875	2.724759033203125	1.680463623046875	0.573302490234375	2.77107568359375	1.398590484619141	0.55193115234375	2.6977900390625	1.193868347167969	0.4528740234375	2.672250244140625	1.091628730773926	0.448360107421875
5	0.1333340000000005	2.61691259765625	1.207042953491211	0.665610595703125	2.601967041015625	1.387366729736328	0.654477783203125	2.59021142578125	1.531559448242187	0.645852294921875	2.600068359375	1.7495361328125	0.67836328125	2.57135205078125	1.7119306640625	0.693913818359375	2.456631103515625	1.667786743164063	0.771312744140625	2.459927490234375	1.38803076171875	0.795289794921875	2.4041025390625	1.18045881652832	0.69863623046875	2.393048583984375	1.083328025817871	0.702803466796875	2.44078271484375	0.9846552429199219	0.70918359375	2.44607470703125	1.041864120483398	0.690595458984375	2.62668505859375	1.714792236328125	0.653836181640625	2.724837890625	1.679017211914063	0.570507080078125	2.77141455078125	1.397358795166016	0.5515324707031251	2.70091064453125	1.190500335693359	0.455624267578125	2.665125	1.091411888122559	0.455187744140625
6	0.1666670000000003	2.601650146484375	1.21432373046875	0.6688720703125	2.585998291015625	1.394713684082031	0.65810546875	2.57277587890625	1.538804565429687	0.64856494140625	2.585244140625	1.7569326171875	0.68	2.5570166015625	1.719507934570312	0.69691259765625	2.4482451171875	1.669994140625	0.779625	2.44832080078125	1.390466583251953	0.807970458984375	2.38864990234375	1.179656784057617	0.720755859375	2.37358251953125	1.083098442077637	0.714896728515625	2.42689404296875	0.9870631256103516	0.716990966796875	2.42474462890625	1.041065711975098	0.713048095703125	2.61058447265625	1.721956176757812	0.654416015625	2.7046474609375	1.681669067382813	0.5683515625	2.75315869140625	1.399739379882813	0.557557861328125	2.66818505859375	1.198215850830078	0.461681640625	2.640394287109375	1.096582824707031	0.46490576171875
7	0.2000000000000002	2.598082763671875	1.213992309570312	0.6721435546875	2.5801181640625	1.394486999511719	0.661077392578125	2.56513525390625	1.538669860839844	0.651438232421875	2.577362548828125	1.756923889160156	0.684904052734375	2.54937255859375	1.719187133789063	0.701790771484375	2.44185107421875	1.667247924804688	0.7851220703125	2.43604150390625	1.387096862792969	0.811837158203125	2.377463623046875	1.172385269165039	0.732579833984375	2.363225341796875	1.076018112182617	0.721131103515625	2.419858154296875	0.9816911163330078	0.7241726074218749	2.4138359375	1.034923545837402	0.72928662109375	2.60256689453125	1.7222041015625	0.658661865234375	2.697190185546875	1.682345581054687	0.572626220703125	2.74630517578125	1.400151672363281	0.558040771484375	2.6598896484375	1.197079727172851	0.465680908203125	2.62595703125	1.097201263427734	0.470790283203125
8	0.2333340000000002	2.594440673828125	1.214432891845703	0.6708513183593749	2.57652490234375	1.395027770996094	0.659137939453125	2.561170166015625	1.539206909179688	0.64845654296875	2.573266357421875	1.757194580078125	0.6846806640625001	2.545064453125	1.719256103515625	0.700858154296875	2.437296630859375	1.661526733398437	0.780152099609375	2.428810302734375	1.381845184326172	0.81265185546875	2.368513916015625	1.167596527099609	0.732907958984375	2.3568310546875	1.071514060974121	0.7165859375	2.41897314453125	0.9810046920776367	0.7254472656249999	2.407455078125	1.031127052307129	0.732566650390625	2.598710205078125	1.72274267578125	0.6582451171875	2.6935166015625	1.681962524414062	0.572689453125	2.74713671875	1.400286407470703	0.55987451171875	2.660851318359375	1.197380813598633	0.466571533203125	2.62131396484375	1.099910278320313	0.476872802734375
9	0.266667	2.594887939453125	1.214829559326172	0.67184521484375	2.574296875	1.395381774902344	0.661624267578125	2.555994140625	1.539352111816406	0.65113037109375	2.567605224609375	1.75757177734375	0.687236572265625	2.539532470703125	1.71953271484375	0.703529541015625	2.43221728515625	1.662302124023437	0.784012451171875	2.426328125	1.382456787109375	0.8176796875	2.3650263671875	1.168794235229492	0.7365605468750001	2.354609375	1.072488090515137	0.7202099609375	2.4163271484375	0.981535629272461	0.728625244140625	2.398945556640625	1.030396644592285	0.727712158203125	2.59308740234375	1.723148071289063	0.6607221679687501	2.688869873046875	1.682805541992187	0.575875	2.747236572265625	1.401788330078125	0.564040283203125	2.6665927734375	1.19498388671875	0.473791015625	2.619212890625	1.100658569335937	0.48059033203125
10	0.2999999999999998	2.587837890625	1.211988311767578	0.67582861328125	2.567474609375	1.392128692626953	0.6647739257812501	2.553628662109375	1.536554016113281	0.6590600585937501	2.562201171875	1.755449645996094	0.688419189453125	2.53482177734375	1.717601013183594	0.70596337890625	2.42594091796875	1.665339111328125	0.78716064453125	2.42153125	1.386809997558594	0.82649853515625	2.353810791015625	1.181286224365234	0.732015380859375	2.3563837890625	1.083337608337402	0.728954345703125	2.415643798828125	0.9907104721069336	0.725902587890625	2.398170166015625	1.049666885375977	0.7374738769531251	2.58800390625	1.720682861328125	0.6628828125	2.68325537109375	1.682962707519531	0.576691162109375	2.745377685546875	1.403354522705078	0.5653569335937501	2.668306640625	1.193770797729492	0.479868408203125	2.615404296875	1.102464813232422	0.477501708984375
11	0.3333339999999998	2.582431396484375	1.211795471191406	0.676925537109375	2.5630498046875	1.392426727294922	0.665372802734375	2.54943505859375	1.53716015625	0.6586396484375	2.5591806640625	1.756331970214844	0.68931103515625	2.5312919921875	1.718494567871094	0.706391845703125	2.42065234375	1.667544799804688	0.78663134765625	2.4176025390625	1.388677185058594	0.828191650390625	2.34864111328125	1.182758102416992	0.7341318359375	2.350724853515625	1.084643348693848	0.729380859375	2.410612548828125	0.9921304321289063	0.726148193359375	2.387642578125	1.049537300109863	0.73837109375	2.5850869140625	1.721444580078125	0.663820068359375	2.681109619140625	1.684612182617188	0.57762890625	2.74201220703125	1.404035034179687	0.567248046875	2.6645966796875	1.193781600952148	0.4822021484375	2.60854150390625	1.10406477355957	0.482634033203125
12	0.3666670000000005	2.58137744140625	1.211099273681641	0.675796630859375	2.5613173828125	1.391829162597656	0.6638193359375	2.547708984375	1.53674365234375	0.65754638671875	2.558314697265625	1.755872985839844	0.689934326171875	2.530058837890625	1.718014831542969	0.70651904296875	2.41860888671875	1.669421447753906	0.787385498046875	2.41489892578125	1.390234405517578	0.828837158203125	2.347101318359375	1.186308166503906	0.7291103515625	2.349296142578125	1.088094024658203	0.7339758300781249	2.40959033203125	0.9962972412109375	0.723015380859375	2.382729736328125	1.052277465820312	0.736017822265625	2.5842890625	1.7210009765625	0.664383056640625	2.68021923828125	1.684172424316406	0.5778598632812501	2.741186279296875	1.403279541015625	0.567715087890625	2.668072509765625	1.192379302978516	0.479775390625	2.608725830078125	1.104726287841797	0.4764833984375
13	0.4000000000000004	2.57774658203125	1.209779174804688	0.6760262451171875	2.558795654296875	1.390671905517578	0.6638936767578125	2.54691943359375	1.535820556640625	0.6586114501953125	2.557406005859375	1.755039672851562	0.6908734130859375	2.529119140625	1.7171748046875	0.7074334716796875	2.41919775390625	1.668131225585938	0.7901756591796875	2.4171220703125	1.388844024658203	0.8316268310546875	2.34659814453125	1.184407073974609	0.7347117919921875	2.3445693359375	1.086112068176269	0.7384696044921875	2.40592919921875	0.9956086120605468	0.7231934814453125	2.382523193359375	1.047765670776367	0.7303138427734375	2.5834482421875	1.720146118164062	0.6653909912109375	2.680861328125	1.681887573242188	0.5811136474609375	2.7370244140625	1.400197875976563	0.5648172607421875	2.66365380859375	1.191656707763672	0.4714429931640625	2.609827392578125	1.100796249389648	0.4797830810546875
14	0.4333340000000003	2.57587109375	1.209798751831055	0.67750537109375	2.55583642578125	1.390547546386719	0.666631591796875	2.543328125	1.535598388671875	0.662622802734375	2.55558642578125	1.754907287597656	0.6926855468749999	2.5272822265625	1.717402282714844	0.7099326171875	2.416953125	1.670939208984375	0.793467041015625	2.41395849609375	1.391561645507812	0.83309033203125	2.340948486328125	1.188687255859375	0.7350771484375	2.33960595703125	1.090380653381348	0.7367705078125	2.40107861328125	0.9991153945922852	0.7285947265625	2.368593505859375	1.04851741027832	0.71385400390625	2.58107861328125	1.7196328125	0.66723046875	2.6784453125	1.681287658691406	0.583063720703125	2.7362255859375	1.400581298828125	0.559875244140625	2.66146923828125	1.192479553222656	0.466980224609375	2.61431787109375	1.099361175537109	0.48473046875
15	0.4666670000000002	2.57311181640625	1.209346893310547	0.67549560546875	2.5528369140625	1.390405059814453	0.665620849609375	2.5405205078125	1.535723266601563	0.6628408203125	2.5523017578125	1.755266479492188	0.69385400390625	2.523962890625	1.717586669921875	0.7108818359375	2.413130859375	1.6706015625	0.793844482421875	2.4092958984375	1.390620635986328	0.832170166015625	2.33911669921875	1.185886962890625	0.735089599609375	2.336314208984375	1.087447227478027	0.735210205078125	2.39907373046875	0.996967758178711	0.725893310546875	2.365091552734375	1.04553833770752	0.70581591796875	2.57798291015625	1.720084350585938	0.6683090820312499	2.67547314453125	1.68037158203125	0.58459521484375	2.733918701171875	1.39951611328125	0.559536376953125	2.6594697265625	1.191222381591797	0.46588720703125	2.6130185546875	1.098082763671875	0.486153564453125
16	0.5	2.569401123046875	1.207221740722656	0.6751348876953125	2.550994140625	1.387524353027344	0.6645816650390625	2.54027880859375	1.532229248046875	0.6613197021484375	2.5502978515625	1.75094091796875	0.6908812255859375	2.52229052734375	1.713352783203125	0.7079263916015625	2.413199951171875	1.671030151367187	0.7943519287109375	2.411674072265625	1.392085754394531	0.8299254150390625	2.34056689453125	1.187200424194336	0.7368060302734375	2.336866455078125	1.089318695068359	0.7341282958984375	2.39549169921875	0.9964265670776368	0.7291676025390625	2.368201171875	1.047894256591797	0.7110601806640625	2.576217529296875	1.715963012695312	0.6657977294921875	2.673819091796875	1.677162963867187	0.5828648681640625	2.7290419921875	1.396977752685547	0.5595238037109375	2.6707353515625	1.185523803710937	0.4645906982421875	2.6229296875	1.091872787475586	0.4732850341796875
17	0.533334	2.569221923828125	1.211415618896484	0.67254248046875	2.550510498046875	1.392616180419922	0.663891357421875	2.538251708984375	1.537860229492187	0.66069140625	2.552205810546875	1.756676391601562	0.69500146484375	2.52304052734375	1.719162719726563	0.710892333984375	2.41034716796875	1.673678344726563	0.792039794921875	2.41031298828125	1.393097564697266	0.824758056640625	2.343970458984375	1.188485656738281	0.725038330078125	2.33487646484375	1.090600074768066	0.730000732421875	2.395691162109375	0.9986530914306641	0.723099365234375	2.3753271484375	1.048215705871582	0.716333984375	2.57795361328125	1.721528442382813	0.669524658203125	2.67478857421875	1.681161865234375	0.5854677734375	2.729964111328125	1.399935699462891	0.55879541015625	2.66739404296875	1.191858337402344	0.456656494140625	2.628027099609375	1.094814300537109	0.4729453125
18	0.5666669999999998	2.57085693359375	1.2114326171875	0.67225244140625	2.551388671875	1.392193603515625	0.6630812988281251	2.5398017578125	1.537247009277344	0.661008544921875	2.55345068359375	1.755805358886719	0.694463623046875	2.524447021484375	1.718365356445313	0.710535400390625	2.412171875	1.673794006347656	0.792288330078125	2.4130458984375	1.393995483398438	0.827186279296875	2.34670751953125	1.189466461181641	0.728322021484375	2.33972216796875	1.091464660644531	0.7290517578125	2.3980810546875	0.9981327819824218	0.7227807617187501	2.376314697265625	1.04915934753418	0.699632568359375	2.57914111328125	1.720677673339844	0.66908251953125	2.677005859375	1.680924987792969	0.586326904296875	2.73198486328125	1.400233367919922	0.559267333984375	2.667943603515625	1.193367889404297	0.456606201171875	2.63608642578125	1.094744720458984	0.477827880859375
19	0.6000000000000005	2.572260498046875	1.209854736328125	0.6715560302734375	2.55400146484375	1.390373474121094	0.6618392333984375	2.54319580078125	1.535208740234375	0.6592894287109375	2.55506298828125	1.753848937988281	0.6900628662109375	2.526177001953125	1.716495971679687	0.7062606201171875	2.41372900390625	1.673051147460938	0.7879000244140625	2.4149111328125	1.393916931152344	0.8238697509765625	2.34884814453125	1.189048187255859	0.7265870361328125	2.338439453125	1.091695869445801	0.7209227294921875	2.39730078125	0.9988110656738282	0.7252391357421875	2.3736689453125	1.048871185302734	0.6940897216796875	2.581205078125	1.718637634277344	0.6654566650390625	2.68063525390625	1.677978637695313	0.5854561767578125	2.72759423828125	1.39633447265625	0.5588470458984375	2.6652060546875	1.189947479248047	0.4552459716796875	2.6450419921875	1.086718772888184	0.4646019287109375
20	0.6333340000000005	2.571542724609375	1.210029571533203	0.67247412109375	2.5515927734375	1.390883758544922	0.66236767578125	2.53957763671875	1.536048217773438	0.6596962890625	2.54967724609375	1.755340576171875	0.6911103515625	2.5209228515625	1.717621948242188	0.7071437988281249	2.40926708984375	1.671541564941406	0.789185546875	2.409791015625	1.391206420898437	0.82216162109375	2.346126220703125	1.183858245849609	0.72687255859375	2.34296826171875	1.085991569519043	0.7175764160156251	2.39724072265625	0.9902305908203125	0.72571337890625	2.378544921875	1.045575645446777	0.6944299316406251	2.57627001953125	1.720283569335938	0.66646533203125	2.675931884765625	1.678022583007813	0.586927001953125	2.72507763671875	1.395963500976563	0.5596125488281249	2.66627294921875	1.187506317138672	0.45644189453125	2.651034912109375	1.083314239501953	0.467731689453125
21	0.6666670000000003	2.5717685546875	1.210517913818359	0.6712041015625	2.55161328125	1.391535217285156	0.66250927734375	2.538066162109375	1.536638610839844	0.65908447265625	2.54955126953125	1.755694641113281	0.6925625	2.520622314453125	1.717966796875	0.7083552246093749	2.4090107421875	1.6714609375	0.790376220703125	2.41269677734375	1.390761535644531	0.82147998046875	2.3469248046875	1.188403732299805	0.716977783203125	2.343205078125	1.090062393188477	0.718109619140625	2.394145751953125	0.9929534378051758	0.731213623046875	2.379613037109375	1.047555473327637	0.693949951171875	2.5758662109375	1.720700988769531	0.66747021484375	2.673843994140625	1.678345336914063	0.5857802734375001	2.724943115234375	1.396417083740234	0.55884423828125	2.666891845703125	1.186643951416016	0.45759033203125	2.65134375	1.082387245178223	0.46846240234375
22	0.7000000000000002	2.571612060546875	1.210157287597656	0.6714320068359375	2.552091064453125	1.390602081298828	0.6618499755859375	2.53933251953125	1.535294494628906	0.6581612548828125	2.549744873046875	1.753859252929687	0.6904049072265624	2.5210087890625	1.716218017578125	0.7062398681640625	2.41019140625	1.671525451660156	0.7894925537109375	2.41427978515625	1.392226257324219	0.8245711669921875	2.34676123046875	1.189351593017578	0.7240045166015625	2.34728125	1.092177383422852	0.7105826416015625	2.392458740234375	0.9929132080078125	0.7255233154296875	2.383735595703125	1.053358032226563	0.6903529052734375	2.576212646484375	1.718956726074219	0.6656783447265625	2.673963134765625	1.677630859375	0.5839066162109375	2.7252392578125	1.396523254394531	0.5587718505859375	2.6656328125	1.187977142333984	0.4577342529296875	2.6591298828125	1.082725967407226	0.4637674560546875
23	0.7333340000000002	2.5717490234375	1.209057342529297	0.6727813720703125	2.5511875	1.389102569580078	0.6635321044921875	2.5381796875	1.533556762695313	0.6609525146484375	2.547512939453125	1.752201293945312	0.6903668212890625	2.51893701171875	1.714701904296875	0.7065655517578125	2.407784423828125	1.670877685546875	0.7894127197265625	2.41442041015625	1.392028137207031	0.8239603271484375	2.349360595703125	1.19024592590332	0.7205289306640625	2.352564697265625	1.092370628356934	0.7191986083984375	2.39650048828125	0.9920081939697266	0.7278494873046875	2.3911591796875	1.053004257202149	0.6995450439453125	2.5741708984375	1.717159057617188	0.6662171630859375	2.674802001953125	1.67708154296875	0.5877464599609376	2.724435302734375	1.396116485595703	0.5631072998046875	2.664541748046875	1.189254119873047	0.4597369384765625	2.6573955078125	1.084135726928711	0.4640789794921875
24	0.766667	2.569422119140625	1.209234405517578	0.6738725585937499	2.549416015625	1.389885101318359	0.664683837890625	2.53664990234375	1.53478759765625	0.6619194335937501	2.54738623046875	1.753966064453125	0.6917802734375	2.518570068359375	1.716492065429688	0.708066162109375	2.4059345703125	1.669754516601563	0.788022216796875	2.41305126953125	1.390643402099609	0.826858154296875	2.348470703125	1.1890830078125	0.721128173828125	2.356830810546875	1.091403594970703	0.71502978515625	2.39755810546875	0.9898704376220703	0.7285039062500001	2.40591796875	1.056116218566895	0.698502197265625	2.57382861328125	1.7187109375	0.66739599609375	2.6733759765625	1.677984008789063	0.587220947265625	2.7286953125	1.397384887695313	0.5607465820312501	2.667163330078125	1.190722564697266	0.456311279296875	2.656778564453125	1.085733238220215	0.46372705078125
25	0.7999999999999998	2.5710029296875	1.210740051269531	0.6741884765625	2.5510009765625	1.391754943847656	0.66525390625	2.536963134765625	1.53678173828125	0.660939697265625	2.548298095703125	1.756069702148437	0.69285302734375	2.5192705078125	1.718466918945313	0.70875537109375	2.406298095703125	1.67027001953125	0.787875244140625	2.411822509765625	1.390116302490234	0.823228515625	2.34913134765625	1.186475860595703	0.7193486328125001	2.367307373046875	1.089816078186035	0.71590673828125	2.399978515625	0.9844890899658203	0.7217900390625001	2.40723828125	1.055586837768555	0.695984130859375	2.5747509765625	1.720887451171875	0.668177001953125	2.67339306640625	1.680046508789062	0.5865244140625	2.72975341796875	1.398872131347656	0.562489501953125	2.667458984375	1.192487075805664	0.45691064453125	2.657033203125	1.087266555786133	0.463868408203125
26	0.8333339999999998	2.576931396484375	1.211135040283203	0.672337158203125	2.556466796875	1.392141876220703	0.663008056640625	2.542458740234375	1.537233276367187	0.6590859375	2.54842236328125	1.757458862304687	0.686167236328125	2.519802734375	1.719598388671875	0.7022517089843749	2.4065634765625	1.670134887695312	0.7802939453125	2.417252685546875	1.389994293212891	0.815345703125	2.36351513671875	1.182278991699219	0.7143701171875	2.38182763671875	1.085871315002441	0.706481689453125	2.409705322265625	0.9792375030517578	0.71398583984375	2.41906396484375	1.053182891845703	0.6870859375	2.576205810546875	1.722289794921875	0.66294140625	2.67727978515625	1.679765747070312	0.585136474609375	2.738560546875	1.399462982177734	0.56178125	2.67655322265625	1.192884368896484	0.4562236328125	2.66617626953125	1.087601387023926	0.462859130859375
27	0.8666670000000005	2.57686669921875	1.211441986083984	0.673400146484375	2.55579833984375	1.391971343994141	0.662008056640625	2.539625	1.536431762695313	0.6538955078125001	2.549591796875	1.75570166015625	0.684463134765625	2.52024267578125	1.718195922851562	0.6998017578125	2.4070615234375	1.668907897949219	0.777607421875	2.41630810546875	1.389549499511719	0.8156032714843749	2.362560302734375	1.184092300415039	0.71095654296875	2.38118359375	1.087762664794922	0.705017578125	2.4116455078125	0.9827639236450195	0.7196171875	2.418642822265625	1.055476097106934	0.685507080078125	2.57676708984375	1.720444091796875	0.660828857421875	2.67969287109375	1.6796572265625	0.58491015625	2.738177978515625	1.399117797851563	0.562850341796875	2.681038818359375	1.193432434082031	0.453721435546875	2.662653076171875	1.089249137878418	0.456662353515625
28	0.9000000000000004	2.5779306640625	1.212295654296875	0.673191162109375	2.557780029296875	1.393315460205078	0.663598876953125	2.5420703125	1.53810595703125	0.65651953125	2.54983740234375	1.758069946289063	0.6851406249999999	2.52071875	1.720375366210937	0.700703369140625	2.4060478515625	1.66912353515625	0.77541796875	2.4150205078125	1.389463043212891	0.81445458984375	2.363587158203125	1.181628341674805	0.71255419921875	2.381345703125	1.08554370880127	0.70057373046875	2.411751708984375	0.9809757308959961	0.719124267578125	2.41912451171875	1.053269264221191	0.685081298828125	2.577504150390625	1.722798950195312	0.6619357910156251	2.67943310546875	1.680325317382813	0.585237060546875	2.73855029296875	1.399399505615234	0.564052978515625	2.680474853515625	1.193801681518555	0.454446533203125	2.66527197265625	1.08930687713623	0.463660888671875
29	0.9333340000000003	2.577863525390625	1.211593811035156	0.6737626953125	2.557892333984375	1.392541656494141	0.662751953125	2.54427685546875	1.537615234375	0.65756396484375	2.549268310546875	1.757910522460937	0.684073974609375	2.5206640625	1.719998291015625	0.700046630859375	2.40670654296875	1.668133178710937	0.77540966796875	2.4160439453125	1.388242309570312	0.8125390625	2.36399951171875	1.179847045898438	0.7121376953125	2.383156005859375	1.083564979553223	0.70487451171875	2.41018603515625	0.9769293823242188	0.7148681640625	2.420125	1.051212585449219	0.687775146484375	2.577344970703125	1.722779052734375	0.66115771484375	2.67895947265625	1.68194677734375	0.583175537109375	2.73823583984375	1.401042053222656	0.56239794921875	2.681235107421875	1.194226104736328	0.454565185546875	2.66880908203125	1.089083831787109	0.45951708984375
30	0.9666670000000002	2.579828125	1.212185485839844	0.672419189453125	2.5593310546875	1.392958770751953	0.660407958984375	2.54418896484375	1.537730346679687	0.6527626953125	2.548099609375	1.758251953125	0.676945068359375	2.5192998046875	1.72044677734375	0.692775390625	2.404069091796875	1.667332397460938	0.765194091796875	2.414208984375	1.388290008544922	0.80752685546875	2.367050537109375	1.181668182373047	0.701370361328125	2.38476806640625	1.084868667602539	0.700724609375	2.4185244140625	0.9803337249755859	0.712024169921875	2.425765869140625	1.049987998962402	0.6869404296875	2.57669384765625	1.722961669921875	0.65496337890625	2.6803427734375	1.6814736328125	0.5801345214843751	2.741111572265625	1.400888763427734	0.560505859375	2.68452978515625	1.194338455200195	0.452096435546875	2.674101318359375	1.089191101074219	0.460018310546875
31	1	2.57944287109375	1.213010925292969	0.671636474609375	2.5592998046875	1.393856903076172	0.6585974121093749	2.54366064453125	1.538536254882813	0.64890380859375	2.54850732421875	1.758826904296875	0.675998779296875	2.519431396484375	1.720937255859375	0.691198974609375	2.40390576171875	1.667864379882813	0.763345458984375	2.41491259765625	1.388771423339844	0.806193115234375	2.370560546875	1.178636535644531	0.70556689453125	2.3774248046875	1.080499847412109	0.701381103515625	2.415746826171875	0.977198844909668	0.709679931640625	2.424953369140625	1.044103668212891	0.687673828125	2.577058837890625	1.723668090820313	0.6536875	2.6807900390625	1.68197900390625	0.578947509765625	2.7452568359375	1.401930358886719	0.56115625	2.689200927734375	1.194811096191406	0.45325927734375	2.6726474609375	1.090285339355469	0.459626708984375
32	1.033334	2.584397705078125	1.21352961730957	0.670639892578125	2.56200634765625	1.393967681884765	0.658748291015625	2.544356201171875	1.538275268554687	0.649633056640625	2.54642138671875	1.75834375	0.6766921386718751	2.51784228515625	1.720140014648437	0.691849609375	2.40331640625	1.667752319335937	0.765712158203125	2.413806396484375	1.387915802001953	0.80090478515625	2.3680927734375	1.177884033203125	0.701353759765625	2.37734326171875	1.080604019165039	0.712446533203125	2.4191591796875	0.9787165908813477	0.719479248046875	2.4235458984375	1.043973907470703	0.6891901855468749	2.57539501953125	1.723586181640625	0.6544345703125	2.679515869140625	1.68299365234375	0.579925048828125	2.74434326171875	1.403730560302734	0.5573623046875	2.68843798828125	1.195149658203125	0.45290283203125	2.67363427734375	1.090806350708008	0.46321630859375
33	1.066667	2.58514404296875	1.212470001220703	0.6696875	2.5638740234375	1.392352691650391	0.6551298828125	2.547789306640625	1.53637841796875	0.644978515625	2.548331298828125	1.75602490234375	0.670615966796875	2.519894775390625	1.717855346679688	0.685682373046875	2.405690673828125	1.663875	0.7581059570312501	2.412323486328125	1.384738952636719	0.793711181640625	2.3662099609375	1.175892562866211	0.693369384765625	2.373962646484375	1.079016983032226	0.7065993652343751	2.4162939453125	0.9774221115112305	0.7069404296875	2.42189404296875	1.046032287597656	0.69304052734375	2.57764599609375	1.721390869140625	0.648927001953125	2.682068115234375	1.682103393554688	0.5747919921875	2.745047607421875	1.402705627441406	0.559782470703125	2.690441650390625	1.194337982177734	0.455692138671875	2.679576171875	1.089497062683106	0.46225439453125
34	1.100000000000001	2.58793798828125	1.213923583984375	0.670120849609375	2.56535205078125	1.394066558837891	0.655982666015625	2.546731689453125	1.5379345703125	0.64375146484375	2.5480615234375	1.757747314453125	0.67184521484375	2.5195419921875	1.7194150390625	0.686689453125	2.406677978515625	1.664972900390625	0.761448486328125	2.412421875	1.385168640136719	0.796658203125	2.36130810546875	1.178436187744141	0.693234375	2.3720751953125	1.081365188598633	0.70427685546875	2.416654541015625	0.9807754058837891	0.711963134765625	2.42113623046875	1.048028495788574	0.692487548828125	2.5772109375	1.723197143554688	0.649561767578125	2.681300537109375	1.683976440429688	0.5744189453125	2.744119384765625	1.403858612060547	0.5606376953125	2.6896123046875	1.194747985839844	0.4568251953125	2.678315185546875	1.089619903564453	0.46133154296875
35	1.133334000000001	2.58973583984375	1.215592742919922	0.668979248046875	2.56607763671875	1.395882446289062	0.6555380859375	2.54588916015625	1.539671875	0.642712646484375	2.5485439453125	1.759620422363281	0.67182421875	2.51989794921875	1.721318542480469	0.68671484375	2.407103515625	1.664374328613281	0.7600590820312501	2.4111982421875	1.384144897460938	0.794951416015625	2.361953125	1.175821441650391	0.69314599609375	2.365920166015625	1.077978057861328	0.702934326171875	2.41601123046875	0.9798148345947265	0.7100124511718749	2.422228515625	1.044892486572266	0.6944462890625001	2.57739501953125	1.72498095703125	0.649151611328125	2.6799287109375	1.683809143066406	0.572625732421875	2.74539990234375	1.403846832275391	0.560625	2.690838623046875	1.193647171020508	0.45835693359375	2.682560546875	1.088009078979492	0.458454833984375
36	1.166667	2.5892734375	1.216270645141602	0.66835791015625	2.56573291015625	1.395655548095703	0.6549072265625	2.54577587890625	1.538767272949219	0.642382568359375	2.547397705078125	1.757504333496094	0.67227490234375	2.519154052734375	1.719182434082031	0.68704443359375	2.408375	1.664091064453125	0.76336767578125	2.411280029296875	1.384918060302734	0.795357177734375	2.361120849609375	1.17804573059082	0.693784423828125	2.36657421875	1.080793167114258	0.70382080078125	2.416339599609375	0.9832322692871094	0.71272021484375	2.420872314453125	1.048102630615234	0.698201904296875	2.57619091796875	1.723284362792969	0.649450927734375	2.679507080078125	1.684654174804687	0.573831298828125	2.74533203125	1.406182434082031	0.563528564453125	2.6924228515625	1.1950947265625	0.465095947265625	2.6830458984375	1.090109230041504	0.46257275390625
37	1.2	2.5902265625	1.216927688598633	0.6588525390625	2.565678955078125	1.396393585205078	0.6436721191406251	2.54653955078125	1.539998779296875	0.6323359374999999	2.54547900390625	1.759547485351562	0.659306884765625	2.517185546875	1.721092529296875	0.67395849609375	2.406745361328125	1.662659423828125	0.74880810546875	2.4071416015625	1.382572631835937	0.777536865234375	2.360855224609375	1.171469345092774	0.68195068359375	2.363633544921875	1.073570808410645	0.687755126953125	2.41613134765625	0.9791610870361328	0.7089990234375	2.416259521484375	1.038274673461914	0.691432861328125	2.575169677734375	1.725226806640625	0.63759814453125	2.681037109375	1.687074462890625	0.564863037109375	2.7452978515625	1.407830596923828	0.550882080078125	2.705568359375	1.195354766845703	0.44820751953125	2.69026708984375	1.091058570861816	0.455087158203125
38	1.233334	2.59263232421875	1.217857818603516	0.657364990234375	2.5674169921875	1.397665466308594	0.6421789550781249	2.54678125	1.541277221679688	0.629259521484375	2.545091552734375	1.760822998046875	0.6602158203125	2.5168798828125	1.721933044433594	0.674267333984375	2.40731103515625	1.662515563964844	0.75028271484375	2.40709619140625	1.381261260986328	0.77362255859375	2.36196826171875	1.166734436035156	0.683904296875	2.361755615234375	1.068817314147949	0.67478173828125	2.40979541015625	0.9738223571777344	0.70386669921875	2.40773779296875	1.031160377502441	0.6990810546875	2.574914794921875	1.72690771484375	0.6377880859375	2.68072314453125	1.689288879394531	0.5641123046875	2.7448681640625	1.409444580078125	0.54787841796875	2.70596044921875	1.194652984619141	0.448440185546875	2.6894140625	1.090242691040039	0.45448974609375
39	1.266667	2.59277294921875	1.218625823974609	0.656763671875	2.56720166015625	1.398599182128906	0.643016357421875	2.5460263671875	1.542277893066406	0.630843017578125	2.54540234375	1.761949401855469	0.66180908203125	2.517025390625	1.723168640136719	0.675925537109375	2.407914306640625	1.663753112792969	0.752748779296875	2.40897509765625	1.382489654541016	0.777750732421875	2.361668701171875	1.171399078369141	0.68094384765625	2.355308837890625	1.073520370483398	0.6731428222656251	2.40530322265625	0.9814575653076172	0.708014892578125	2.40758349609375	1.033975379943848	0.69481640625	2.5750419921875	1.727878784179687	0.6393115234375	2.67922314453125	1.68692919921875	0.564963134765625	2.744945556640625	1.407262786865234	0.5492109375000001	2.704177001953125	1.193664291381836	0.44765625	2.68839794921875	1.089023208618164	0.45269091796875
40	1.3	2.5927451171875	1.218062347412109	0.6559047851562499	2.566875	1.398114898681641	0.642125244140625	2.544873291015625	1.541683715820312	0.628983642578125	2.545461669921875	1.761166381835938	0.6622736816406249	2.516905517578125	1.722358764648438	0.676071533203125	2.4063662109375	1.66241845703125	0.750598388671875	2.40917578125	1.381107208251953	0.777035888671875	2.358685546875	1.173317749023437	0.6744755859375	2.354167724609375	1.075201248168945	0.66759521484375	2.402060546875	0.988491813659668	0.7165361328124999	2.408093017578125	1.037927764892578	0.70033154296875	2.57488427734375	1.727159912109375	0.639322509765625	2.678228759765625	1.6870966796875	0.56318115234375	2.744947509765625	1.407509979248047	0.54668115234375	2.707756591796875	1.193754119873047	0.443712158203125	2.69393896484375	1.089062088012695	0.453083984375
41	1.333334	2.5905712890625	1.220937744140625	0.650410888671875	2.564667724609375	1.400992462158203	0.6357092285156249	2.543552734375	1.54482421875	0.623311767578125	2.542659912109375	1.764603271484375	0.655251708984375	2.514265869140625	1.725691772460938	0.669169921875	2.405790283203125	1.665347900390625	0.746475341796875	2.405131103515625	1.383433135986328	0.76733984375	2.35872802734375	1.172000518798828	0.67020166015625	2.351513427734375	1.075078674316406	0.65416845703125	2.39820849609375	0.9880697860717773	0.703837158203125	2.404685546875	1.034335006713867	0.690704345703125	2.572403564453125	1.73062060546875	0.6326337890625	2.677682373046875	1.690555786132812	0.5590849609375	2.74350439453125	1.410569610595703	0.54362060546875	2.707045166015625	1.197228790283203	0.43929638671875	2.69539794921875	1.092450042724609	0.45090087890625
42	1.366667000000001	2.58918994140625	1.22214518737793	0.6467470703125	2.5640751953125	1.402288879394531	0.63360009765625	2.542368408203125	1.545849670410156	0.6204340820312499	2.54291162109375	1.765028991699219	0.655186279296875	2.5143955078125	1.726131774902344	0.6687504882812501	2.40697607421875	1.661609008789062	0.743912353515625	2.4043583984375	1.379871887207031	0.764050048828125	2.358947265625	1.167870452880859	0.668137451171875	2.352647216796875	1.071247276306152	0.65046728515625	2.398365234375	0.9861393203735351	0.7039990234375	2.407374755859375	1.034685806274414	0.70209765625	2.57231103515625	1.731200439453125	0.6319814453125	2.6764248046875	1.690068481445313	0.557558837890625	2.74047998046875	1.410229461669922	0.53699658203125	2.706296875	1.194678359985352	0.4369609375	2.697736328125	1.089522331237793	0.44698291015625
43	1.4	2.589611083984375	1.219579742431641	0.647563720703125	2.56437646484375	1.399352111816406	0.633474609375	2.543878662109375	1.542983581542969	0.62168798828125	2.542332763671875	1.762116333007812	0.65447509765625	2.51409326171875	1.723157836914063	0.66815771484375	2.406425537109375	1.660011047363281	0.743696533203125	2.40332861328125	1.378874847412109	0.765978271484375	2.35732763671875	1.168107849121094	0.668537109375	2.349562255859375	1.072638008117676	0.646548828125	2.40343115234375	0.9988992080688477	0.708375	2.40635498046875	1.032610137939453	0.6932314453125	2.572133544921875	1.728389953613281	0.631808837890625	2.67668212890625	1.68912353515625	0.557359619140625	2.7419873046875	1.409729553222656	0.541358642578125	2.7061708984375	1.196445404052734	0.437974365234375	2.693636962890625	1.091375862121582	0.43858837890625
44	1.433334	2.5898486328125	1.220209564208984	0.64825537109375	2.5641376953125	1.400146118164062	0.63478173828125	2.5422275390625	1.543611755371094	0.62178076171875	2.54248828125	1.762795532226562	0.65573974609375	2.51396875	1.723945922851562	0.669335693359375	2.405905517578125	1.660476806640625	0.744319580078125	2.40292724609375	1.379011138916016	0.766021484375	2.356849609375	1.168812225341797	0.66682958984375	2.350583984375	1.072370399475098	0.648463623046875	2.403658203125	0.996560676574707	0.708647705078125	2.4061142578125	1.033956604003906	0.6943078613281251	2.571977294921875	1.728925170898437	0.6327702636718751	2.67714599609375	1.689599060058594	0.558987548828125	2.74611328125	1.411042755126953	0.53906396484375	2.70581494140625	1.199464080810547	0.433296875	2.6946904296875	1.094305435180664	0.43941162109375
45	1.466667	2.589634765625	1.221006683349609	0.645917236328125	2.564413330078125	1.401074737548828	0.631985595703125	2.54296142578125	1.544665771484375	0.6187463378906251	2.54370849609375	1.763666137695313	0.654591796875	2.515123291015625	1.724736572265625	0.6679140625	2.407101318359375	1.661183959960937	0.7430361328125	2.403288818359375	1.379481475830078	0.7634287109375	2.3566015625	1.169004028320312	0.66481640625	2.3508837890625	1.071878974914551	0.649923095703125	2.40063525390625	0.9854573135375977	0.69740966796875	2.40567578125	1.035434158325195	0.6942431640625	2.57310595703125	1.729918701171875	0.63126806640625	2.67683984375	1.689676391601562	0.55583740234375	2.74528662109375	1.410868469238281	0.5354560546875	2.70337060546875	1.199189819335937	0.430232177734375	2.692505859375	1.093907455444336	0.435607421875
46	1.5	2.588807861328125	1.223114074707031	0.642135498046875	2.564179443359375	1.403279266357422	0.628745361328125	2.542416259765625	1.546726318359375	0.614702880859375	2.544134033203125	1.765595825195313	0.651117431640625	2.5154921875	1.726736389160156	0.66449609375	2.40795751953125	1.662512756347656	0.739706787109375	2.40488818359375	1.3809580078125	0.76165673828125	2.3611474609375	1.168849731445313	0.66529345703125	2.3523447265625	1.071777633666992	0.651707763671875	2.40026513671875	0.9808213577270508	0.692031982421875	2.404899658203125	1.031672416687012	0.685370849609375	2.573276611328125	1.731812805175781	0.6275419921875	2.676525390625	1.691328186035156	0.55161083984375	2.74099853515625	1.411790740966797	0.528962158203125	2.698787841796875	1.199587707519531	0.42499658203125	2.69034619140625	1.094272323608398	0.4330927734375
47	1.533334	2.588603759765625	1.222652130126953	0.641510009765625	2.563676513671875	1.402763610839844	0.628222900390625	2.54231494140625	1.546363525390625	0.615340576171875	2.54408203125	1.765275634765625	0.651346435546875	2.51550439453125	1.726434814453125	0.664895263671875	2.4080576171875	1.663570068359375	0.741338134765625	2.4070712890625	1.381929321289062	0.761936767578125	2.36042333984375	1.170028778076172	0.666548583984375	2.35188037109375	1.072831253051758	0.653797607421875	2.400689453125	0.9815557632446289	0.6922583007812499	2.405626708984375	1.034503982543945	0.690193359375	2.573150390625	1.731463623046875	0.627732421875	2.67803369140625	1.692368286132813	0.553355712890625	2.7403818359375	1.412381805419922	0.530705810546875	2.6954716796875	1.202477127075195	0.423322998046875	2.68952197265625	1.097000358581543	0.431382080078125
48	1.566667	2.587692626953125	1.220516082763672	0.640935546875	2.562514404296875	1.400976043701172	0.628365478515625	2.542074462890625	1.545166320800781	0.617827392578125	2.5433115234375	1.764842529296875	0.651591552734375	2.5148017578125	1.726001647949219	0.6656083984375	2.40533837890625	1.665361755371094	0.741488525390625	2.40897216796875	1.383654205322266	0.767208740234375	2.360591796875	1.175472534179687	0.663774169921875	2.351384033203125	1.077661231994629	0.655653076171875	2.41597900390625	0.9954824523925782	0.691858642578125	2.40514794921875	1.039954902648926	0.68435107421875	2.5724921875	1.730799743652344	0.6282558593749999	2.67543994140625	1.689706420898438	0.5518425292968751	2.73667431640625	1.408767120361328	0.531489013671875	2.687851806640625	1.200449768066406	0.42178173828125	2.681611328125	1.094587615966797	0.42629345703125
49	1.600000000000001	2.587576416015625	1.220936187744141	0.6393916015625	2.5626806640625	1.400835479736328	0.62718359375	2.54244287109375	1.544572082519531	0.6168876953125	2.542564453125	1.763648193359375	0.649620361328125	2.51417138671875	1.7248916015625	0.66350048828125	2.40438671875	1.6661435546875	0.73945166015625	2.407752197265625	1.385129028320312	0.762106201171875	2.362234619140625	1.171677032470703	0.670646240234375	2.355141357421875	1.076143028259277	0.648848388671875	2.41087548828125	0.9909011688232422	0.69105810546875	2.40541455078125	1.036112350463867	0.690669677734375	2.57197802734375	1.729732238769531	0.626766845703125	2.67648095703125	1.689397155761719	0.5529035644531251	2.73649609375	1.40926708984375	0.53156396484375	2.68837060546875	1.201814270019531	0.421689453125	2.682357177734375	1.096420227050781	0.428471923828125
50	1.633334000000001	2.58766845703125	1.222278778076172	0.638929443359375	2.56330078125	1.402398071289062	0.627458984375	2.542417724609375	1.546038940429687	0.616065673828125	2.5436630859375	1.765027648925781	0.650139892578125	2.51518603515625	1.726283447265625	0.6639794921875	2.40664453125	1.663846435546875	0.73891845703125	2.40785302734375	1.382722900390625	0.762316650390625	2.365368408203125	1.167424133300781	0.67343310546875	2.355883056640625	1.072828872680664	0.648445556640625	2.4045205078125	0.981029426574707	0.68551904296875	2.4083486328125	1.031907852172852	0.6947724609375	2.57280078125	1.731112426757813	0.626875732421875	2.676391357421875	1.689750244140625	0.552168701171875	2.73559521484375	1.409340270996094	0.5301679687500001	2.68305810546875	1.203430816650391	0.419135498046875	2.67642333984375	1.097880546569824	0.4232880859375
51	1.666667	2.5873984375	1.222366668701172	0.638193603515625	2.56323095703125	1.402745086669922	0.62694580078125	2.542514892578125	1.54660205078125	0.6157685546875	2.5432939453125	1.765703979492188	0.65082373046875	2.514970947265625	1.726769897460938	0.664660888671875	2.4079619140625	1.662863891601563	0.7408916015625	2.40768994140625	1.381280670166016	0.7627763671875	2.36455126953125	1.167395324707031	0.670126953125	2.356624755859375	1.071696929931641	0.64857421875	2.406645263671875	0.982575210571289	0.69042333984375	2.40692578125	1.03195133972168	0.6944892578125	2.57244384765625	1.73193603515625	0.6272333984375	2.675244140625	1.6901748046875	0.551379150390625	2.73603955078125	1.409754943847656	0.529390625	2.683321044921875	1.203018859863281	0.41937060546875	2.676051513671875	1.097392799377441	0.42372705078125
52	1.7	2.588730224609375	1.222846572875977	0.638005615234375	2.564454833984375	1.403118408203125	0.626243408203125	2.5427529296875	1.546621826171875	0.613166259765625	2.544725341796875	1.765351501464844	0.65000244140625	2.515949462890625	1.72653515625	0.663161376953125	2.406959716796875	1.663546630859375	0.737228759765625	2.4073349609375	1.382273742675781	0.761769287109375	2.36502490234375	1.168338973999024	0.66904736328125	2.357067138671875	1.072203186035156	0.64971142578125	2.4055244140625	0.980487907409668	0.68750537109375	2.40659130859375	1.032512687683105	0.69189306640625	2.57390771484375	1.731566040039062	0.626512451171875	2.677673095703125	1.690752624511719	0.551538818359375	2.737260009765625	1.410224853515625	0.5288415527343751	2.685965087890625	1.203549575805664	0.41820458984375	2.67220703125	1.09854638671875	0.42075537109375
53	1.733334	2.58743310546875	1.222964004516601	0.638403076171875	2.563708251953125	1.403267700195312	0.626605224609375	2.5427900390625	1.546905700683594	0.6140842285156251	2.54383203125	1.765546813964844	0.6512001953125	2.515252685546875	1.72659326171875	0.664340576171875	2.406646728515625	1.663641845703125	0.738940673828125	2.406955322265625	1.382401245117187	0.763160888671875	2.364677734375	1.168619873046875	0.670198486328125	2.357109130859375	1.073003807067871	0.6483930664062501	2.40646630859375	0.9836935958862305	0.6904716796875	2.40702392578125	1.03369051361084	0.696101806640625	2.57312939453125	1.731930236816406	0.6276337890625	2.676335693359375	1.689994079589844	0.55255859375	2.735629150390625	1.409748657226563	0.526610595703125	2.684781494140625	1.203126770019531	0.415778076171875	2.67341845703125	1.097997055053711	0.421721923828125
54	1.766667	2.587433349609375	1.222300201416016	0.63840283203125	2.563397216796875	1.402563446044922	0.62698095703125	2.542841552734375	1.546345336914063	0.61579833984375	2.54498828125	1.76531201171875	0.6507138671875	2.5166240234375	1.726546264648438	0.664817138671875	2.409307373046875	1.663764770507812	0.741364501953125	2.408198486328125	1.382408050537109	0.76372314453125	2.36503515625	1.167244781494141	0.674508544921875	2.35653515625	1.071924003601074	0.651827880859375	2.40542822265625	0.9818563232421875	0.69278173828125	2.407716064453125	1.032017799377441	0.699073974609375	2.573741455078125	1.731416259765625	0.626892578125	2.676230224609375	1.690455078125	0.550341552734375	2.732588134765625	1.409729156494141	0.523466796875	2.6816943359375	1.201217620849609	0.416321533203125	2.66354931640625	1.096900749206543	0.417932373046875
55	1.8	2.587568603515625	1.220722961425781	0.639092041015625	2.5641328125	1.400730041503906	0.6278349609375	2.544278564453125	1.544373901367188	0.61718212890625	2.5453662109375	1.763328735351563	0.649482177734375	2.51735791015625	1.724642333984375	0.6641689453125	2.41012109375	1.661936401367187	0.7403671875	2.40983642578125	1.381534515380859	0.767544677734375	2.36590185546875	1.167661315917969	0.676797119140625	2.357524658203125	1.072155860900879	0.65570263671875	2.406140869140625	0.9798931503295898	0.69117529296875	2.406908447265625	1.030886871337891	0.694011474609375	2.57412353515625	1.729385498046875	0.625935546875	2.67624560546875	1.688480712890625	0.549305419921875	2.7326259765625	1.408386871337891	0.521666015625	2.68115185546875	1.200227172851563	0.415122802734375	2.66460205078125	1.095992332458496	0.42086669921875
56	1.833334	2.5879111328125	1.22076220703125	0.63853076171875	2.564785888671875	1.400993286132812	0.626427001953125	2.54519873046875	1.544813171386719	0.61509765625	2.545856689453125	1.763906616210937	0.6484248046875	2.51788818359375	1.725049133300781	0.6629560546875	2.4121767578125	1.662451049804687	0.741694091796875	2.4100908203125	1.381591888427734	0.76785009765625	2.3647587890625	1.166087188720703	0.680929443359375	2.3581162109375	1.070815780639649	0.65767578125	2.40608935546875	0.9780687561035156	0.693205322265625	2.4055185546875	1.027818313598633	0.691461181640625	2.57471826171875	1.730082336425781	0.6246953125	2.677171875	1.687989196777344	0.548850830078125	2.7341630859375	1.407674530029297	0.520830078125	2.6824814453125	1.198901138305664	0.41489013671875	2.664749267578125	1.094599868774414	0.417658203125
57	1.866667000000001	2.588984619140625	1.220765472412109	0.638320556640625	2.56570849609375	1.400972290039062	0.62634716796875	2.5453720703125	1.544615234375	0.614257080078125	2.54649609375	1.763711669921875	0.647443603515625	2.51867919921875	1.724877258300781	0.6623112792968751	2.41313427734375	1.660995239257812	0.74021728515625	2.41080224609375	1.379892333984375	0.763332275390625	2.369434326171875	1.161516540527344	0.68181591796875	2.3611064453125	1.06528003692627	0.6636704101562499	2.40896337890625	0.9711300277709961	0.695443359375	2.4071416015625	1.023823768615723	0.696839599609375	2.57507177734375	1.729863952636719	0.623411376953125	2.675410400390625	1.687933959960938	0.5447199707031249	2.73428125	1.407931457519531	0.5176977539062499	2.681034912109375	1.198810211181641	0.41326953125	2.662818603515625	1.094587051391602	0.415481689453125
58	1.9	2.58849462890625	1.221641174316406	0.6395185546875	2.5653759765625	1.401670562744141	0.625853271484375	2.54338525390625	1.544637023925781	0.609969970703125	2.54803369140625	1.763048522949219	0.64656884765625	2.519751953125	1.724419799804688	0.6610185546875	2.41483203125	1.659262756347656	0.738597412109375	2.41087646484375	1.378636474609375	0.765525146484375	2.367353515625	1.160636352539063	0.6844152832031249	2.35890283203125	1.064645736694336	0.6652744140625	2.406705810546875	0.9692495422363281	0.69299169921875	2.4055771484375	1.021524238586426	0.68884130859375	2.57591748046875	1.72917626953125	0.62181298828125	2.6782578125	1.689620056152344	0.54457958984375	2.7307529296875	1.408278533935547	0.51969482421875	2.675696044921875	1.201295959472656	0.412220458984375	2.663554443359375	1.096342178344726	0.4174248046875
59	1.933334	2.58880322265625	1.22095947265625	0.63891796875	2.565626708984375	1.400955749511719	0.625873046875	2.5458720703125	1.544553588867188	0.613701416015625	2.547260498046875	1.763419616699219	0.6471982421875	2.51972705078125	1.724563781738281	0.6623974609375	2.41626318359375	1.659040405273438	0.7415009765625	2.41402685546875	1.378727508544922	0.7706464843750001	2.36616015625	1.165258850097656	0.68068359375	2.360080810546875	1.068558990478516	0.664664306640625	2.408160400390625	0.9737261047363281	0.69363671875	2.40766796875	1.027969161987305	0.69237353515625	2.57549169921875	1.729668029785156	0.622712890625	2.67530224609375	1.688759582519531	0.543004638671875	2.73436181640625	1.408700805664063	0.5197097167968751	2.677650390625	1.200191009521484	0.416333740234375	2.663004150390625	1.095477256774902	0.417591064453125
60	1.966667	2.5892724609375	1.219951477050781	0.638835205078125	2.5662958984375	1.399614776611328	0.62613134765625	2.5458974609375	1.542730712890625	0.6129990234375	2.54624658203125	1.761308959960938	0.6453369140625	2.518835205078125	1.72250341796875	0.660543212890625	2.41574951171875	1.657739379882813	0.740205078125	2.41485205078125	1.377764801025391	0.7669020996093751	2.3702236328125	1.16055029296875	0.68598974609375	2.361572509765625	1.06517985534668	0.665158203125	2.4090322265625	0.9718525314331055	0.698794189453125	2.4071611328125	1.021568565368652	0.693942138671875	2.574687744140625	1.727616088867188	0.621232177734375	2.67515869140625	1.687118896484375	0.5426201171875	2.73537548828125	1.407875335693359	0.519871826171875	2.6776630859375	1.200480621337891	0.415962890625	2.66569287109375	1.095669876098633	0.418403564453125
61	2	2.58967724609375	1.219599243164063	0.640727783203125	2.56641943359375	1.398690368652344	0.62673388671875	2.54655419921875	1.541532958984375	0.613649169921875	2.546316650390625	1.75966455078125	0.645384765625	2.518945068359375	1.72093994140625	0.66047705078125	2.41586865234375	1.658741333007812	0.741546630859375	2.4151005859375	1.379517486572266	0.769007080078125	2.3682548828125	1.166258499145508	0.6808027343750001	2.36160107421875	1.069662971496582	0.66726123046875	2.40823388671875	0.9741315307617188	0.694372314453125	2.405943115234375	1.028978050231934	0.69212890625	2.5748984375	1.726045288085937	0.62159619140625	2.6769248046875	1.68717333984375	0.544732421875	2.73469482421875	1.408290313720703	0.519948486328125	2.67775	1.200853393554687	0.41702197265625	2.66555078125	1.096358192443848	0.420648681640625
62	2.033334	2.58931005859375	1.219286849975586	0.6404130859375	2.566426513671875	1.398115112304688	0.625459716796875	2.54771337890625	1.540972900390625	0.612892822265625	2.54701123046875	1.758767517089844	0.64498486328125	2.51960546875	1.720035888671875	0.6597854003906251	2.413201904296875	1.6585068359375	0.7366264648437501	2.416115966796875	1.3806689453125	0.772927490234375	2.371363037109375	1.1683515625	0.682201904296875	2.36117626953125	1.072339164733887	0.667646728515625	2.400734375	0.9718156814575195	0.685961669921875	2.407802001953125	1.033244438171387	0.7001455078125	2.575765869140625	1.725264892578125	0.62137548828125	2.6775048828125	1.687348083496094	0.54395068359375	2.735839111328125	1.408805480957031	0.520920166015625	2.679080078125	1.201477355957031	0.418375732421875	2.668045654296875	1.097021667480469	0.422878173828125
63	2.066667	2.5895830078125	1.218598907470703	0.6396630859375	2.565823486328125	1.397591033935547	0.625745849609375	2.5473349609375	1.54080859375	0.615362060546875	2.547278564453125	1.759082885742187	0.645762451171875	2.52005615234375	1.720449829101562	0.661317138671875	2.414593505859375	1.659818359375	0.74042578125	2.41613720703125	1.380943450927734	0.77064892578125	2.36889208984375	1.167780334472656	0.68256005859375	2.361218505859375	1.072223335266113	0.663475341796875	2.40299169921875	0.9746918182373047	0.69128466796875	2.407591064453125	1.029397903442383	0.68989306640625	2.575666015625	1.725336303710937	0.6219443359375	2.67630322265625	1.68800537109375	0.54257568359375	2.734925048828125	1.409283721923828	0.518694580078125	2.674076171875	1.203282348632813	0.415238037109375	2.667873046875	1.098500373840332	0.42290380859375
64	2.100000000000001	2.59029052734375	1.217629196166992	0.64168896484375	2.5668828125	1.396389007568359	0.62725	2.549436279296875	1.539596801757813	0.617564453125	2.54676513671875	1.758078125	0.644039306640625	2.519936767578125	1.719470092773438	0.660125244140625	2.41536669921875	1.659144165039062	0.74030078125	2.41577099609375	1.380785003662109	0.7719130859375	2.368085205078125	1.170003555297852	0.679263671875	2.362823486328125	1.072799499511719	0.67196923828125	2.40310400390625	0.9732873153686523	0.693750732421875	2.409126953125	1.035245025634766	0.69723388671875	2.575614990234375	1.724283081054688	0.62099462890625	2.6773564453125	1.687510498046875	0.543076416015625	2.7363359375	1.408950988769531	0.522900634765625	2.675049072265625	1.203932434082031	0.4184658203125	2.66840087890625	1.099164520263672	0.4236923828125
65	2.133334000000001	2.58957666015625	1.217584869384766	0.641168212890625	2.5657431640625	1.397025543212891	0.6271337890624999	2.54864306640625	1.540921875	0.618798828125	2.546783203125	1.760232299804688	0.6455478515625001	2.51973486328125	1.721559692382812	0.661702880859375	2.4120927734375	1.66420263671875	0.740997802734375	2.416951171875	1.385474243164063	0.778093017578125	2.36823974609375	1.173781295776367	0.685752685546875	2.362348388671875	1.07687614440918	0.6724196777343751	2.4035986328125	0.9775116577148437	0.695165283203125	2.407576171875	1.035295181274414	0.69012646484375	2.575591064453125	1.726221557617188	0.622348388671875	2.6757841796875	1.689221435546875	0.541699462890625	2.7365673828125	1.409727294921875	0.524426025390625	2.67533544921875	1.203294845581055	0.4206513671875	2.66712158203125	1.098144508361816	0.423656982421875
66	2.166667	2.588491943359375	1.217277450561523	0.6413857421875	2.56579736328125	1.396782073974609	0.626358642578125	2.5483095703125	1.540443420410156	0.615274169921875	2.547361328125	1.759706176757812	0.64242626953125	2.5202470703125	1.7211025390625	0.658633056640625	2.41300830078125	1.663324645996094	0.7381638183593749	2.41650634765625	1.384590301513672	0.77532763671875	2.368408935546875	1.170740005493164	0.687771484375	2.362387939453125	1.073403106689453	0.6781796875	2.401048095703125	0.9711734390258789	0.69027490234375	2.40848095703125	1.035044372558594	0.6981259765625	2.57594091796875	1.725634704589844	0.61903662109375	2.6769541015625	1.688908813476563	0.539294677734375	2.73324462890625	1.408374755859375	0.52383447265625	2.67140966796875	1.201619537353516	0.4210751953125	2.66342138671875	1.096424377441406	0.4227685546875
67	2.2	2.587253662109375	1.215343048095703	0.639302978515625	2.56387255859375	1.394455505371094	0.623127685546875	2.54519287109375	1.537650390625	0.610213134765625	2.54562353515625	1.756626831054688	0.637692138671875	2.518555908203125	1.718168823242187	0.65415087890625	2.413392822265625	1.663257690429687	0.73806787109375	2.417096923828125	1.384740325927734	0.774469970703125	2.36652734375	1.171008361816406	0.68874267578125	2.361559814453125	1.073664710998535	0.6797451171875	2.401485595703125	0.973555290222168	0.70093505859375	2.4079482421875	1.034954261779785	0.702649169921875	2.57372021484375	1.72249658203125	0.613926513671875	2.67334423828125	1.684345947265625	0.53335888671875	2.730644775390625	1.404362640380859	0.5175224609375	2.6680849609375	1.197293548583984	0.416464599609375	2.6619609375	1.092364242553711	0.42423193359375
68	2.233334	2.585337890625	1.217400039672851	0.638181396484375	2.56163671875	1.397221008300781	0.622976806640625	2.54277294921875	1.541000122070312	0.61093896484375	2.54281982421875	1.760778564453125	0.638454833984375	2.51581494140625	1.722123474121094	0.655101318359375	2.411125732421875	1.662537841796875	0.737319091796875	2.414178466796875	1.382580688476563	0.770463623046875	2.365943359375	1.166078094482422	0.688052490234375	2.35958837890625	1.068472160339355	0.6789033203125	2.420435791015625	0.9774902114868164	0.6920354003906251	2.40343408203125	1.030687698364258	0.697963623046875	2.5709931640625	1.726582580566406	0.614489990234375	2.66977880859375	1.686495544433594	0.533030029296875	2.72843896484375	1.405793151855469	0.516149169921875	2.66603955078125	1.196420715332031	0.417723876953125	2.661644775390625	1.091023429870605	0.42551953125
69	2.266667	2.58479541015625	1.216049819946289	0.637489990234375	2.561862548828125	1.395772216796875	0.622679443359375	2.544048095703125	1.53957421875	0.61155810546875	2.542755859375	1.759287231445313	0.63727099609375	2.5160166015625	1.720652587890625	0.6542028808593749	2.41101806640625	1.662174072265625	0.736495849609375	2.4148212890625	1.383036102294922	0.773265625	2.365556396484375	1.168134078979492	0.68817041015625	2.36138232421875	1.070388130187988	0.680747314453125	2.420710693359375	0.9786519012451171	0.694411376953125	2.404746337890625	1.032476371765137	0.6955712890625	2.57110546875	1.725114135742188	0.613615966796875	2.66937548828125	1.6856005859375	0.5315314941406249	2.72976025390625	1.405465972900391	0.517707763671875	2.6692021484375	1.195336120605469	0.4204853515625	2.660490966796875	1.09006665802002	0.422235107421875
70	2.3	2.58471630859375	1.217912414550781	0.637271240234375	2.561373779296875	1.397776245117188	0.62199560546875	2.542808349609375	1.541592407226563	0.6099174804687501	2.54295556640625	1.761226989746094	0.6385778808593749	2.515929443359375	1.722498168945312	0.655018798828125	2.411814453125	1.662184326171875	0.7374375	2.41427490234375	1.382101409912109	0.7695805664062501	2.36607958984375	1.165791748046875	0.686634033203125	2.360527587890625	1.068133125305176	0.67751318359375	2.41557470703125	0.9743170700073243	0.69543603515625	2.405720703125	1.031259048461914	0.702163330078125	2.57111669921875	1.727142333984375	0.614439453125	2.669466796875	1.686570617675781	0.532690185546875	2.72755517578125	1.405787689208984	0.515131103515625	2.666533447265625	1.196789855957031	0.41505322265625	2.660499755859375	1.091777275085449	0.426228515625
71	2.333334	2.58471533203125	1.216736785888672	0.6355419921875	2.560871337890625	1.396065399169922	0.61892724609375	2.542416015625	1.539583251953125	0.606468505859375	2.5425361328125	1.759008056640625	0.6334326171875	2.51584326171875	1.72043115234375	0.650474853515625	2.413675537109375	1.664106201171875	0.73753173828125	2.416352294921875	1.384808471679688	0.7717255859375	2.359912109375	1.172597900390625	0.684770263671875	2.36086279296875	1.07497265625	0.675662109375	2.411003173828125	0.9792486038208008	0.696387939453125	2.402999267578125	1.036678421020508	0.690818115234375	2.570393798828125	1.724856567382812	0.6092363281249999	2.668031982421875	1.684430908203125	0.52698095703125	2.726513427734375	1.404225738525391	0.5104560546875	2.66619091796875	1.193354431152344	0.4150849609375	2.66185791015625	1.088576332092285	0.42729931640625
72	2.366667000000001	2.58409521484375	1.218245635986328	0.633639892578125	2.5599248046875	1.398008239746094	0.618583251953125	2.540230712890625	1.541626281738281	0.606044677734375	2.542579345703125	1.76111376953125	0.635625	2.51545263671875	1.722540649414062	0.652256591796875	2.412158203125	1.663806213378906	0.7368056640625	2.414780029296875	1.383694152832031	0.768539306640625	2.3651455078125	1.167317657470703	0.68666064453125	2.35820458984375	1.070290718078613	0.6729597167968751	2.40335595703125	0.9714258041381836	0.691359375	2.40379150390625	1.030660629272461	0.697947021484375	2.570134765625	1.726904663085937	0.610974609375	2.66740576171875	1.68617724609375	0.528033203125	2.72590234375	1.405532165527344	0.50989892578125	2.66565380859375	1.194118957519531	0.414570556640625	2.656911376953125	1.088766418457031	0.4180439453125
73	2.4	2.585042724609375	1.21670100402832	0.6331533203125	2.56097509765625	1.396053314208984	0.617469482421875	2.54006005859375	1.538989868164062	0.60270654296875	2.54285546875	1.757808959960937	0.63382958984375	2.51574267578125	1.719241455078125	0.65019384765625	2.41318115234375	1.662190673828125	0.736268798828125	2.41593310546875	1.382864532470703	0.769837890625	2.3602421875	1.170045028686523	0.68400048828125	2.354068115234375	1.072777755737305	0.67340185546875	2.40511572265625	0.9787650375366211	0.6990615234375001	2.402814208984375	1.032677787780762	0.691282958984375	2.570249267578125	1.723800537109375	0.608929931640625	2.66789013671875	1.684513305664062	0.5261640625	2.726774169921875	1.404447296142578	0.5095302734375	2.66402392578125	1.194899353027344	0.412915771484375	2.658302734375	1.089726432800293	0.419891357421875
74	2.433334	2.5839326171875	1.216533142089844	0.63299951171875	2.559271728515625	1.395756134033203	0.6175703125000001	2.5412587890625	1.53943994140625	0.607544189453125	2.5423974609375	1.758611450195313	0.635530029296875	2.515703125	1.72007373046875	0.6525791015625	2.414095703125	1.663264038085937	0.7398427734375	2.41695068359375	1.383996948242187	0.7729843749999999	2.36000927734375	1.172893692016602	0.684035888671875	2.35236181640625	1.076139343261719	0.670467529296875	2.400740234375	0.9808713455200195	0.696485595703125	2.404791259765625	1.036954475402832	0.69722900390625	2.569931396484375	1.72449169921875	0.610978759765625	2.6671298828125	1.683634765625	0.528535888671875	2.7267880859375	1.404108428955078	0.50795263671875	2.6652607421875	1.194142547607422	0.41168701171875	2.65818310546875	1.089100662231445	0.418777587890625
75	2.466667	2.58404833984375	1.216304626464844	0.632384521484375	2.559231689453125	1.395516876220703	0.617057373046875	2.541366943359375	1.539253112792969	0.607505126953125	2.543415283203125	1.758537414550781	0.634560791015625	2.516466064453125	1.720198303222656	0.65165771484375	2.4137626953125	1.664029418945312	0.7380517578125	2.416031494140625	1.384698974609375	0.77072802734375	2.36021533203125	1.172031860351562	0.6848369140625	2.3529228515625	1.075327026367187	0.670722900390625	2.402516357421875	0.9811001586914062	0.698208251953125	2.4053232421875	1.035984764099121	0.697500732421875	2.57089453125	1.72418359375	0.6102744140625	2.66913037109375	1.683055847167969	0.529204345703125	2.726599609375	1.403097595214844	0.508223388671875	2.66585888671875	1.1942919921875	0.40897412109375	2.65918896484375	1.089096611022949	0.413858642578125
76	2.5	2.5829775390625	1.218206390380859	0.6259953613281251	2.5589609375	1.397722045898437	0.611884521484375	2.54154931640625	1.54163671875	0.603076171875	2.54360302734375	1.760866577148438	0.631468017578125	2.51662109375	1.722408935546875	0.64831982421875	2.41365478515625	1.665387329101562	0.733965576171875	2.414945556640625	1.385719329833984	0.765013671875	2.36049267578125	1.173162994384766	0.67765185546875	2.35289111328125	1.076302886962891	0.664444580078125	2.40252978515625	0.9838842544555664	0.6976250000000001	2.4038876953125	1.036495674133301	0.69304296875	2.57111279296875	1.726638549804687	0.606986083984375	2.66842724609375	1.685983154296875	0.5244658203125	2.725043212890625	1.405788757324219	0.5023330078125	2.665202880859375	1.195184005737305	0.40608740234375	2.659201904296875	1.089868347167969	0.410385009765625
77	2.533334	2.5837548828125	1.216574768066406	0.6243248291015625	2.559447021484375	1.395879058837891	0.6104254150390624	2.542047119140625	1.539670532226562	0.6020477294921875	2.543310546875	1.758706909179688	0.6302130126953125	2.51668505859375	1.720176513671875	0.6473123779296875	2.41573388671875	1.662096557617188	0.7343800048828125	2.41631201171875	1.382764251708984	0.7658533935546875	2.3574140625	1.171355712890625	0.6792489013671875	2.349572265625	1.075166877746582	0.6624981689453125	2.40033984375	0.9824347457885743	0.6925758056640625	2.39567236328125	1.034761306762695	0.6942579345703125	2.57073974609375	1.724623168945313	0.6055457763671875	2.6676357421875	1.683673095703125	0.5229019775390625	2.724817138671875	1.403876586914063	0.5009984130859375	2.663652099609375	1.195866409301758	0.4006405029296875	2.65634423828125	1.090861434936524	0.4072408447265625
78	2.566667	2.583966796875	1.217751556396484	0.623306884765625	2.559724609375	1.397169342041016	0.609057373046875	2.5410791015625	1.540776550292969	0.598640380859375	2.54584130859375	1.759522644042969	0.629776123046875	2.518794189453125	1.721127563476562	0.64662109375	2.417775390625	1.6622099609375	0.733220703125	2.41633984375	1.382829559326172	0.76601806640625	2.35731396484375	1.170996124267578	0.680078369140625	2.34970849609375	1.07383585357666	0.66958056640625	2.37551611328125	0.9674512939453125	0.6803017578125	2.39428857421875	1.033499336242676	0.689722900390625	2.57255029296875	1.725357604980469	0.604368408203125	2.66886572265625	1.685247314453125	0.520488037109375	2.72487841796875	1.404825531005859	0.500999755859375	2.6618232421875	1.196990478515625	0.4010400390625	2.653193603515625	1.091819854736328	0.402960693359375
79	2.600000000000001	2.584322509765625	1.217045562744141	0.624359130859375	2.560048828125	1.396164581298828	0.610347900390625	2.5423427734375	1.539742065429687	0.60143603515625	2.545531494140625	1.75859765625	0.6291435546875001	2.51885595703125	1.720331420898437	0.646611328125	2.419009033203125	1.661944458007813	0.7345029296875	2.415776123046875	1.382998870849609	0.766761962890625	2.35795361328125	1.170718948364258	0.682221923828125	2.34969775390625	1.074296104431152	0.667732666015625	2.372171875	0.9672393417358398	0.67728369140625	2.39634912109375	1.033608451843262	0.693897705078125	2.57239208984375	1.724303833007812	0.604243896484375	2.66807080078125	1.683833984375	0.520171142578125	2.72610888671875	1.404344787597656	0.500392822265625	2.66329833984375	1.196634307861328	0.40099560546875	2.6550615234375	1.091623329162598	0.403431396484375
80	2.633334000000001	2.582858154296875	1.217234603881836	0.6229108886718751	2.55807666015625	1.396214874267578	0.60859765625	2.539182861328125	1.539516662597656	0.598365966796875	2.545004150390625	1.757854675292969	0.62912744140625	2.517942138671875	1.719668334960938	0.646134033203125	2.4187001953125	1.661534912109375	0.73481689453125	2.417140625	1.382506042480469	0.765851318359375	2.357244873046875	1.170641357421875	0.681877197265625	2.3497529296875	1.073691177368164	0.671140625	2.37233544921875	0.9666137466430664	0.67985546875	2.394722412109375	1.034023902893066	0.693395263671875	2.57138330078125	1.723613342285156	0.60367138671875	2.668682861328125	1.684366271972656	0.520942626953125	2.723626220703125	1.40453759765625	0.49834716796875	2.66097265625	1.197649169921875	0.39729150390625	2.659318359375	1.092437362670899	0.40212353515625
81	2.666667	2.580828369140625	1.218102890014648	0.621198486328125	2.55684423828125	1.397383941650391	0.6077578125	2.53841845703125	1.540880981445313	0.598026611328125	2.545671875	1.758915893554688	0.631580810546875	2.518122802734375	1.72071533203125	0.64785693359375	2.41524658203125	1.661801391601562	0.731925048828125	2.41463037109375	1.382675872802734	0.76383740234375	2.35566455078125	1.171247955322266	0.677683349609375	2.3474072265625	1.074037750244141	0.6695751953125	2.39952294921875	0.9792606353759765	0.68878759765625	2.39494140625	1.037233032226563	0.6961484375	2.57204638671875	1.724757568359375	0.6059423828125	2.668251953125	1.685750244140625	0.521688232421875	2.72124462890625	1.405271759033203	0.500051025390625	2.661777099609375	1.196933013916016	0.399669677734375	2.652552978515625	1.091930511474609	0.39990966796875
82	2.7	2.580904052734375	1.218007537841797	0.6224326171875	2.557828125	1.3975068359375	0.609015380859375	2.53921923828125	1.540970458984375	0.598070068359375	2.5454443359375	1.759203369140625	0.631312744140625	2.5180048828125	1.72088916015625	0.6475876464843749	2.4161484375	1.661828979492188	0.73291796875	2.41640087890625	1.382372772216797	0.763214111328125	2.360187255859375	1.170281280517578	0.676510498046875	2.34779052734375	1.073513275146484	0.66778125	2.399788818359375	0.9786173477172851	0.687059326171875	2.393380859375	1.032735771179199	0.687736572265625	2.572046875	1.725101196289063	0.605782958984375	2.66803955078125	1.684704956054687	0.521828125	2.721344970703125	1.404226409912109	0.498981689453125	2.660036865234375	1.196526962280273	0.398082763671875	2.652494873046875	1.091371315002441	0.40089208984375
83	2.733334	2.579826171875	1.220026214599609	0.6136827392578125	2.55839111328125	1.400303680419922	0.6011177978515625	2.54048046875	1.544255249023438	0.5900196533203125	2.546800048828125	1.763593139648437	0.6199212646484376	2.5195478515625	1.725389038085937	0.6371690673828125	2.419475341796875	1.662840209960938	0.7228192138671875	2.4161376953125	1.382751312255859	0.7543797607421875	2.360704833984375	1.166680053710937	0.6755570068359374	2.348177490234375	1.069678268432617	0.6665311279296875	2.398838134765625	0.9735824432373047	0.6851744384765625	2.39119140625	1.026592872619629	0.6779781494140625	2.573209228515625	1.729043090820312	0.5945164794921876	2.66731396484375	1.684792846679688	0.5097730712890625	2.723556640625	1.403887603759766	0.4892564697265625	2.6577275390625	1.196141326904297	0.3897239990234375	2.64800732421875	1.090833625793457	0.3905574951171875
84	2.766667	2.58003466796875	1.220035369873047	0.6135839843749999	2.5586865234375	1.400331115722656	0.6010625000000001	2.5407392578125	1.544272888183594	0.5898483886718749	2.546865234375	1.763656799316406	0.619495849609375	2.5196083984375	1.725454650878906	0.6367451171875	2.41934521484375	1.663072204589844	0.7222998046875	2.415724365234375	1.383034088134766	0.754343994140625	2.360231201171875	1.166926452636719	0.675644287109375	2.34749755859375	1.069888847351074	0.667288818359375	2.39758056640625	0.9737159042358399	0.6870771484375	2.39093994140625	1.027330116271973	0.682024169921875	2.573340087890625	1.729092468261719	0.59417626953125	2.66762939453125	1.684869995117187	0.5096176757812499	2.72430029296875	1.404034423828125	0.489219482421875	2.65888134765625	1.196190002441406	0.3896064453125	2.64951806640625	1.090846389770508	0.390344970703125
85	2.8	2.579619140625	1.219125061035156	0.60211083984375	2.558879638671875	1.398862365722656	0.588704833984375	2.540879150390625	1.542223266601563	0.576032958984375	2.55073974609375	1.760697387695312	0.60629638671875	2.523030517578125	1.723006103515625	0.6235029296875	2.423941650390625	1.665233276367188	0.71281591796875	2.41906640625	1.386505554199219	0.74830615234375	2.359621337890625	1.171864562988281	0.670673583984375	2.34924169921875	1.074767692565918	0.6633674316406249	2.3834931640625	0.9718676300048829	0.68105419921875	2.3900859375	1.031778358459473	0.673836669921875	2.57643359375	1.725897338867187	0.5808037109375001	2.67171630859375	1.683047119140625	0.497313720703125	2.72401708984375	1.402086212158203	0.4795791015625	2.657341796875	1.195799377441406	0.379335205078125	2.64834765625	1.090775604248047	0.381743408203125
86	2.833334	2.582310302734375	1.217743682861328	0.5969189453125	2.5620830078125	1.397778991699219	0.58303466796875	2.545484375	1.541614135742188	0.571357666015625	2.553009033203125	1.760866333007812	0.5989802246093749	2.525687255859375	1.723032592773437	0.616703369140625	2.4265029296875	1.6642578125	0.70561279296875	2.42296142578125	1.385457916259766	0.7439387207031249	2.36191455078125	1.171879898071289	0.663583984375	2.3475966796875	1.075037101745606	0.657725341796875	2.37037646484375	0.9701100082397461	0.681854736328125	2.392582763671875	1.030790000915527	0.6759597167968751	2.57909375	1.72598583984375	0.5738479003906251	2.67316796875	1.68075146484375	0.4899228515625	2.724124755859375	1.3991708984375	0.4711630859375	2.656522705078125	1.191927612304688	0.372669677734375	2.64792578125	1.086685211181641	0.372075927734375
87	2.866667000000001	2.588505859375	1.219337799072266	0.5913916015625	2.56773876953125	1.398863525390625	0.5769169921875	2.54996923828125	1.542111450195312	0.563786865234375	2.557246337890625	1.760874206542969	0.591485595703125	2.530134765625	1.723063659667969	0.609273681640625	2.43192724609375	1.66650146484375	0.70015966796875	2.4250498046875	1.388532043457031	0.739529296875	2.36222216796875	1.173046691894531	0.667599853515625	2.3471923828125	1.077136932373047	0.65530322265625	2.3710029296875	0.9751079254150391	0.688182373046875	2.38375537109375	1.031871955871582	0.68483154296875	2.583208740234375	1.726133483886719	0.566253173828125	2.67788134765625	1.685164611816406	0.481284423828125	2.727031005859375	1.40355078125	0.46885498046875	2.65890576171875	1.194331573486328	0.376351806640625	2.6463876953125	1.08978670501709	0.372461669921875
88	2.9	2.588741455078125	1.216612716674805	0.5882587890625	2.56894384765625	1.396107788085938	0.5739599609375	2.5526826171875	1.539509887695313	0.561955078125	2.559537109375	1.758214294433594	0.588725341796875	2.5325810546875	1.720447631835937	0.60672412109375	2.43550927734375	1.666610534667969	0.7002509765625	2.428243408203125	1.389265930175781	0.74218603515625	2.3616669921875	1.174635620117187	0.671738037109375	2.34744580078125	1.078686416625977	0.65944384765625	2.393410888671875	0.9791469383239746	0.6635234375	2.35955712890625	1.037654861450195	0.635326171875	2.585487548828125	1.723459045410156	0.56358447265625	2.68084716796875	1.682809875488281	0.47941162109375	2.72905419921875	1.401323669433594	0.46598876953125	2.66126708984375	1.192896789550781	0.37197998046875	2.64502490234375	1.088887741088867	0.370954833984375
89	2.933334	2.5898955078125	1.211838195800781	0.5837802734375001	2.569761474609375	1.39067138671875	0.567604248046875	2.5555068359375	1.534026733398437	0.5570048828125	2.55943505859375	1.752550903320313	0.58109765625	2.533060546875	1.714741088867187	0.599513427734375	2.436166015625	1.664389282226562	0.69458056640625	2.43394921875	1.389080230712891	0.744899658203125	2.35453515625	1.182541534423828	0.66606298828125	2.34171044921875	1.085867469787598	0.66517041015625	2.391087158203125	0.9893482589721679	0.650255126953125	2.363001708984375	1.042308715820313	0.633223876953125	2.58577197265625	1.71793603515625	0.5564228515625	2.68098046875	1.679635009765625	0.471517578125	2.72504296875	1.397928466796875	0.466645751953125	2.65757470703125	1.189784194946289	0.37331884765625	2.6405830078125	1.086177375793457	0.371466552734375
90	2.966667	2.5898935546875	1.209323974609375	0.5795880126953125	2.57012451171875	1.388427276611328	0.5639022216796875	2.55556201171875	1.531881103515625	0.5530511474609375	2.562344970703125	1.750508178710938	0.5776136474609375	2.53520263671875	1.713010009765625	0.5956839599609375	2.43409912109375	1.665196655273438	0.6878599853515625	2.426258056640625	1.391207122802734	0.7458223876953125	2.3398134765625	1.186820648193359	0.6680665283203125	2.34583203125	1.0895341796875	0.6735096435546875	2.398125244140625	1.002592826843262	0.6321883544921875	2.377839111328125	1.053690559387207	0.6536920166015625	2.5884853515625	1.715526733398438	0.5531451416015625	2.683667236328125	1.676510131835937	0.4683236083984375	2.7309677734375	1.395053253173828	0.4624754638671875	2.66029931640625	1.189427734375	0.3653919677734375	2.638931396484375	1.086508880615234	0.3657076416015625
91	3	2.596701904296875	1.20526936340332	0.578175048828125	2.576138671875	1.3839892578125	0.5620263671875	2.5624697265625	1.527468872070312	0.55320654296875	2.566881591796875	1.74614208984375	0.57501953125	2.539314453125	1.708754577636719	0.592477294921875	2.434056640625	1.667222961425781	0.68271142578125	2.424966064453125	1.394165588378906	0.7429741210937501	2.34302099609375	1.187973846435547	0.66610009765625	2.345171875	1.09201643371582	0.6831796875	2.394791015625	1.017477363586426	0.620334228515625	2.370052734375	1.050994064331055	0.659766845703125	2.594160400390625	1.711066223144531	0.552120361328125	2.6941748046875	1.671591918945313	0.47359423828125	2.739379150390625	1.390327331542969	0.46305712890625	2.670755126953125	1.186681182861328	0.361255859375	2.6479248046875	1.084619033813476	0.37022998046875
92	3.033334	2.60100732421875	1.201987762451172	0.57541796875	2.582015380859375	1.381437896728516	0.55884130859375	2.56785546875	1.52513134765625	0.5470478515625	2.572718505859375	1.744578674316406	0.568225341796875	2.545580322265625	1.707097229003906	0.5865908203125	2.441857177734375	1.665133178710938	0.679132080078125	2.4289765625	1.392060150146484	0.742785400390625	2.343791259765625	1.184881729125977	0.6698408203125	2.335219970703125	1.088660278320313	0.6851477050781249	2.3763642578125	1.020731399536133	0.609392822265625	2.363341552734375	1.048603675842285	0.66430126953125	2.5994716796875	1.709345886230469	0.5446015625	2.695955810546875	1.670751892089844	0.460668701171875	2.74197265625	1.388489562988281	0.46315966796875	2.65852734375	1.187192047119141	0.366049072265625	2.635442626953125	1.084446060180664	0.365116455078125
93	3.066667	2.60430908203125	1.200260162353516	0.56595751953125	2.5831923828125	1.378877349853516	0.550220947265625	2.5677451171875	1.522000793457031	0.539687255859375	2.5710927734375	1.740603637695312	0.561486572265625	2.5441259765625	1.703041748046875	0.57944287109375	2.442509765625	1.661316040039063	0.67358251953125	2.42927734375	1.387959808349609	0.7311284179687501	2.3481650390625	1.178292144775391	0.66364013671875	2.335001708984375	1.105044067382813	0.726551513671875	2.32961865234375	1.02924974822998	0.647912353515625	2.35557373046875	1.042558464050293	0.6629826660156251	2.5981572265625	1.705732971191406	0.538070556640625	2.69701025390625	1.669655517578125	0.456587890625	2.7463759765625	1.389130126953125	0.448458740234375	2.66659130859375	1.190562103271484	0.3450029296875	2.632986328125	1.091464935302734	0.352740478515625
94	3.100000000000001	2.60658642578125	1.199431686401367	0.564618408203125	2.58990771484375	1.379005889892578	0.54866650390625	2.5767373046875	1.52260107421875	0.5361328125	2.5770478515625	1.74193701171875	0.556980224609375	2.55068701171875	1.703963989257812	0.575348388671875	2.44562255859375	1.658460327148437	0.664436767578125	2.42361328125	1.384610565185547	0.7207265625	2.3455068359375	1.172029983520508	0.656612060546875	2.327996337890625	1.104224807739258	0.724767578125	2.328093994140625	1.030277984619141	0.6437958984375	2.343991455078125	1.036916290283203	0.638491943359375	2.6045283203125	1.70726025390625	0.533462890625	2.70294873046875	1.674727294921875	0.449399169921875	2.760989990234375	1.395334411621094	0.43452001953125	2.6648369140625	1.19901318359375	0.339515869140625	2.62476513671875	1.102141708374023	0.348514404296875
95	3.133334000000001	2.604957763671875	1.197926177978516	0.558605712890625	2.59099169921875	1.377016845703125	0.544343017578125	2.580337890625	1.52027783203125	0.533557373046875	2.57871240234375	1.738980590820312	0.549492431640625	2.553405517578125	1.701320983886719	0.569300537109375	2.45265380859375	1.653559509277344	0.661041259765625	2.4260849609375	1.382313018798828	0.721274658203125	2.35580322265625	1.1645712890625	0.670966796875	2.306334716796875	1.080876419067383	0.6737602539062501	2.288082275390625	1.004936546325684	0.597525390625	2.323161376953125	1.037609100341797	0.64760205078125	2.605820556640625	1.704252319335938	0.52612109375	2.70292236328125	1.672659057617187	0.441163818359375	2.76552001953125	1.395514251708984	0.428646240234375	2.663010009765625	1.204317642211914	0.332647216796875	2.6127236328125	1.114733947753906	0.352968994140625
96	3.166667	2.599531005859375	1.201131256103516	0.54593408203125	2.585534423828125	1.380795440673828	0.53659619140625	2.573435546875	1.524298095703125	0.528115234375	2.57252978515625	1.743281433105469	0.54444775390625	2.54739013671875	1.705593322753906	0.56458349609375	2.44606591796875	1.657844848632812	0.6560166015625	2.419009765625	1.385453979492187	0.712555908203125	2.34795947265625	1.167058898925781	0.6647009277343749	2.300505126953125	1.082751968383789	0.6759477539062499	2.28545556640625	0.9787801513671875	0.64581005859375	2.32948193359375	1.031777061462402	0.647321533203125	2.599258544921875	1.708483032226563	0.520600341796875	2.694265869140625	1.67839697265625	0.43249755859375	2.763774658203125	1.402828979492188	0.414048095703125	2.65651953125	1.214066253662109	0.3176025390625	2.60064794921875	1.12828125	0.340335693359375
97	3.2	2.591341796875	1.199770523071289	0.5435185546875	2.5817373046875	1.380113586425781	0.5313603515625001	2.5727294921875	1.524111877441406	0.520253173828125	2.57356103515625	1.743871765136719	0.535232177734375	2.54813134765625	1.706391418457031	0.555765380859375	2.44501611328125	1.660351379394531	0.6467778320312501	2.41610302734375	1.388082733154297	0.70713037109375	2.34762451171875	1.166947784423828	0.664881103515625	2.3030302734375	1.080113655090332	0.668872802734375	2.27247265625	0.9793978538513184	0.638191650390625	2.33059814453125	1.036217834472656	0.643349365234375	2.60001513671875	1.708609558105469	0.511436279296875	2.6944072265625	1.67763525390625	0.422364501953125	2.76120751953125	1.400177032470703	0.40949072265625	2.649901611328125	1.214773345947266	0.30937939453125	2.596439208984375	1.125371887207031	0.324029296875
98	3.233334	2.579140625	1.197379669189453	0.5414974365234375	2.572381591796875	1.378185333251953	0.5296761474609375	2.562966796875	1.522162170410156	0.5157515869140625	2.564983154296875	1.74220654296875	0.5319481201171875	2.538630615234375	1.704751098632812	0.5515482177734375	2.43039111328125	1.660370056152344	0.6377017822265625	2.4075986328125	1.387949310302734	0.7020897216796875	2.34533154296875	1.16505126953125	0.6573206787109375	2.301498046875	1.078468444824219	0.6699505615234375	2.28480224609375	1.005251502990723	0.5898221435546875	2.33494482421875	1.037116218566895	0.6497889404296875	2.591918701171875	1.706806823730469	0.5087227783203125	2.68975048828125	1.674435241699219	0.4236036376953125	2.75312451171875	1.396132507324219	0.4030494384765625	2.63712109375	1.213648620605469	0.3019381103515625	2.580875732421875	1.127750335693359	0.3256319580078125
99	3.266667	2.57008251953125	1.194807022094726	0.5356043701171875	2.563327880859375	1.376737609863281	0.5238638916015625	2.55317822265625	1.521472290039062	0.5090235595703125	2.555078857421875	1.74275537109375	0.5268416748046875	2.52825146484375	1.704953979492188	0.5459078369140625	2.417997802734375	1.65757080078125	0.6293804931640625	2.39268310546875	1.382513092041016	0.6890045166015625	2.334279052734375	1.156009857177734	0.6498057861328125	2.2882109375	1.069830093383789	0.6619124755859375	2.252860595703125	0.979897331237793	0.6083267822265624	2.32628515625	1.029524909973144	0.6226070556640625	2.582509521484375	1.707278930664063	0.5036431884765625	2.682103515625	1.673131958007812	0.4199779052734375	2.74518701171875	1.39335986328125	0.3944696044921875	2.6312509765625	1.209567779541016	0.2899539794921875	2.573442138671875	1.124454681396484	0.3155374755859375
100	3.3	2.562683349609375	1.192984161376953	0.5328310546875	2.554614990234375	1.373691009521484	0.52060205078125	2.54146826171875	1.516804504394531	0.50180224609375	2.543435546875	1.736669311523438	0.52002099609375	2.516490234375	1.699098327636719	0.5385517578125	2.405231201171875	1.653895263671875	0.620294921875	2.38383837890625	1.380545745849609	0.681000244140625	2.325544921875	1.156241836547852	0.63806201171875	2.271434814453125	1.077636756896973	0.659716552734375	2.248596923828125	0.9893393936157227	0.598564208984375	2.308076171875	1.026800582885742	0.616167724609375	2.570932373046875	1.701426574707031	0.49722900390625	2.671825927734375	1.6685771484375	0.41597607421875	2.74083642578125	1.392664611816406	0.38459521484375	2.6214755859375	1.21352392578125	0.28148828125	2.554230712890625	1.136855010986328	0.30796923828125
101	3.333334	2.5451435546875	1.184988540649414	0.527514892578125	2.5356337890625	1.364342620849609	0.514178466796875	2.524487548828125	1.506969848632812	0.497932861328125	2.525339111328125	1.725487548828125	0.514777587890625	2.498326416015625	1.688180297851563	0.53285546875	2.3833447265625	1.645735961914062	0.6090341796875	2.36036962890625	1.374021331787109	0.667907470703125	2.29987841796875	1.153631866455078	0.61700830078125	2.25187451171875	1.087770629882812	0.6699921875	2.2453671875	0.9937808151245118	0.615017822265625	2.296209716796875	1.026972343444824	0.581747314453125	2.553228515625	1.690441589355469	0.492906005859375	2.655159912109375	1.661006103515625	0.413102294921875	2.7335927734375	1.389685333251953	0.381030517578125	2.604718505859375	1.22255029296875	0.272977294921875	2.53302880859375	1.151150360107422	0.299762939453125
102	3.366667000000001	2.5313828125	1.180447052001953	0.5301607666015625	2.520816162109375	1.359523345947266	0.5137596435546875	2.50863330078125	1.501667633056641	0.4941270751953125	2.511144775390625	1.720356323242187	0.5090391845703125	2.48370263671875	1.683423583984375	0.5272655029296875	2.364974853515625	1.644267578125	0.5994056396484375	2.329345947265625	1.373278472900391	0.6555218505859375	2.26233544921875	1.154073471069336	0.6075443115234375	2.22133154296875	1.073215515136719	0.6426683349609374	2.23459033203125	0.9861307373046875	0.5782965087890625	2.266833740234375	1.020621589660645	0.6053680419921875	2.53890185546875	1.684885864257812	0.4876673583984375	2.643216796875	1.6559833984375	0.4107572021484375	2.726551025390625	1.385469268798828	0.3842110595703125	2.594614501953125	1.222581970214844	0.2733018798828125	2.515780029296875	1.155268493652344	0.2879036865234375
103	3.399999999999999	2.519087158203125	1.179664978027344	0.533908935546875	2.506983642578125	1.358717742919922	0.5166906738281249	2.49392919921875	1.500848876953125	0.496650634765625	2.492100830078125	1.719757568359375	0.511102294921875	2.464614501953125	1.682357666015625	0.528396728515625	2.341239013671875	1.6373603515625	0.588579833984375	2.2985263671875	1.365849060058594	0.6379768066406249	2.242447998046875	1.143486877441406	0.589557861328125	2.18478125	1.070651473999023	0.61851123046875	2.20442724609375	0.9853018264770508	0.5532998046875	2.224470703125	1.008559516906738	0.579376708984375	2.521271728515625	1.684704772949219	0.490857177734375	2.628234375	1.656397155761719	0.417242919921875	2.715825439453125	1.388461120605469	0.37852001953125	2.583404541015625	1.222629028320313	0.272227294921875	2.501837890625	1.158193786621094	0.2853544921875
104	3.433333999999999	2.5056259765625	1.168287078857422	0.531965576171875	2.491420166015625	1.347391967773437	0.5137666015625	2.47572314453125	1.489006774902344	0.490494140625	2.4722685546875	1.708378112792969	0.503081298828125	2.44466455078125	1.670886840820312	0.520227294921875	2.319090087890625	1.629416748046875	0.578958984375	2.2536533203125	1.36036083984375	0.618588623046875	2.175886474609375	1.144985870361328	0.566783447265625	2.1522099609375	1.066758834838867	0.619890625	2.145298828125	0.9892414245605469	0.543038330078125	2.18655712890625	1.013401588439941	0.559089599609375	2.50206396484375	1.673285827636719	0.483624755859375	2.61286572265625	1.644763305664062	0.4155810546875	2.69630419921875	1.376060913085937	0.3700927734375	2.566742431640625	1.205488739013672	0.2669375	2.4772255859375	1.151869934082031	0.278156005859375
105	3.466667	2.48972509765625	1.152686950683594	0.5305538330078124	2.474368896484375	1.332455261230469	0.5131763916015625	2.45600390625	1.473570922851563	0.4858431396484375	2.449496826171875	1.693857055664063	0.4950921630859375	2.42127587890625	1.656153381347656	0.5112755126953125	2.292522705078125	1.610694519042969	0.5607745361328125	2.220127197265625	1.341561706542969	0.5947274169921875	2.150565185546875	1.124943740844726	0.5333585205078125	2.08827685546875	1.049764930725098	0.5396412353515625	2.05381640625	0.9811520538330079	0.4611761474609375	2.13102197265625	1.004486221313477	0.5200535888671876	2.48081787109375	1.658712097167969	0.4777640380859375	2.5947900390625	1.627734497070312	0.4152884521484375	2.67429833984375	1.358770385742188	0.3589510498046875	2.530911865234375	1.200083908081055	0.2531112060546875	2.448896484375	1.149465560913086	0.2956246337890625
106	3.500000000000001	2.4786728515625	1.13827458190918	0.53908984375	2.45838720703125	1.316434631347656	0.518039306640625	2.43720556640625	1.455642272949219	0.4863349609375	2.425554931640625	1.674995544433594	0.490694580078125	2.396890380859375	1.637130249023437	0.50501025390625	2.263698974609375	1.595022155761719	0.542625	2.17068017578125	1.331654907226562	0.55642919921875	2.08191015625	1.130309371948242	0.474754150390625	2.051175537109375	1.081063125610352	0.553022705078125	2.037881713867188	1.026426277160644	0.45923974609375	2.06719189453125	1.007206985473633	0.454339599609375	2.458844970703125	1.640374328613281	0.47691943359375	2.57904541015625	1.614589111328125	0.425941162109375	2.675629150390625	1.352369445800781	0.37021923828125	2.52331640625	1.204567916870117	0.2632138671875	2.446412109375	1.13922624206543	0.29193505859375
107	3.533334000000001	2.452788330078125	1.135767395019531	0.54864990234375	2.4295361328125	1.3152177734375	0.524740966796875	2.403316650390625	1.45229248046875	0.48213525390625	2.39375439453125	1.674175903320313	0.48556982421875	2.363759765625	1.636244506835937	0.498842529296875	2.228768798828125	1.585802124023437	0.523794921875	2.122945556640625	1.323697052001953	0.518046875	2.04019873046875	1.113658538818359	0.444950439453125	2.000734619140625	1.055154388427734	0.51368994140625	1.995845458984375	1.035886444091797	0.404943603515625	2.014019287109375	0.9955333442687988	0.405433837890625	2.4276044921875	1.638781616210938	0.473197021484375	2.5503447265625	1.610911499023437	0.425650390625	2.64361767578125	1.345747253417969	0.362628173828125	2.48873583984375	1.200182891845703	0.250540771484375	2.4193984375	1.137227661132812	0.300345703125
108	3.566667	2.4396689453125	1.136112503051758	0.567517333984375	2.413909912109375	1.316143432617187	0.539739013671875	2.386983154296875	1.451972412109375	0.4901669921875	2.37176416015625	1.675330932617187	0.49157666015625	2.341752685546875	1.636440673828125	0.503476806640625	2.20709423828125	1.578528198242187	0.5191005859375	2.08561865234375	1.321841552734375	0.495401123046875	1.99871142578125	1.114394653320312	0.414052001953125	1.944281127929687	1.033413948059082	0.3956240234375	1.932399169921875	0.9724276542663575	0.303128662109375	1.974820678710937	0.9919846115112305	0.39149072265625	2.407388671875	1.640435974121094	0.481298583984375	2.530823486328125	1.6103447265625	0.433866943359375	2.62606884765625	1.343691772460938	0.36958447265625	2.4689375	1.194978286743164	0.260697998046875	2.379891357421875	1.13909944152832	0.280177734375
109	3.600000000000001	2.41424560546875	1.129440673828125	0.56968310546875	2.393058349609375	1.307663848876953	0.53348388671875	2.3738544921875	1.444795501708984	0.4860361328125	2.3588984375	1.66676171875	0.47375	2.3282412109375	1.62870947265625	0.48568798828125	2.18933984375	1.581946899414063	0.49222509765625	2.056675537109375	1.334566070556641	0.451817138671875	1.971733642578125	1.151350830078125	0.325821044921875	1.917956787109375	1.078671585083008	0.365716796875	1.901897583007812	1.022987899780273	0.27117236328125	1.941022338867187	1.027430740356445	0.2831142578125	2.39493408203125	1.631608154296875	0.467979736328125	2.52176220703125	1.603179077148438	0.43161962890625	2.61309765625	1.335161590576172	0.373945556640625	2.45095947265625	1.200079681396484	0.25747412109375	2.361904296875	1.142011627197266	0.261843017578125
110	3.633334000000001	2.397156494140625	1.130239501953125	0.5768315429687501	2.37322802734375	1.308961853027344	0.538828857421875	2.3538125	1.445839538574219	0.48792578125	2.3418408203125	1.669228759765625	0.47234716796875	2.309829833984375	1.631331787109375	0.48246337890625	2.167258544921875	1.593332824707031	0.47677392578125	2.038566650390625	1.342918212890625	0.4298056640625	1.97604931640625	1.162751235961914	0.284802978515625	1.89853515625	1.109958160400391	0.317927734375	1.894883911132812	1.075129814147949	0.211952880859375	1.92197705078125	1.101164840698242	0.1779912109375	2.37809375	1.633468872070313	0.469525634765625	2.50745751953125	1.605058654785156	0.439355712890625	2.591210205078125	1.333070281982422	0.37939794921875	2.438824951171875	1.199782867431641	0.24572021484375	2.34751123046875	1.1459130859375	0.2305927734375
111	3.666666999999999	2.3788857421875	1.132367568969727	0.58122802734375	2.35242919921875	1.312423156738281	0.54160302734375	2.33297509765625	1.44816943359375	0.483588134765625	2.319757080078125	1.674095336914063	0.471138916015625	2.287255615234375	1.635370788574219	0.4790458984375	2.144380615234375	1.593491638183594	0.468774658203125	2.018466430664062	1.338587524414062	0.41978466796875	1.965996948242188	1.18368342590332	0.24122802734375	1.882277221679687	1.139340377807617	0.274852783203125	1.879120361328125	1.128513198852539	0.16261083984375	1.906957275390625	1.107989501953125	0.1525458984375	2.356803466796875	1.638290283203125	0.469529541015625	2.48849658203125	1.606852783203125	0.44676025390625	2.570789794921875	1.3305849609375	0.389197265625	2.401501953125	1.222029891967773	0.24890478515625	2.31212890625	1.170413330078125	0.21628125
112	3.7	2.380977783203125	1.138339721679688	0.589905517578125	2.35337255859375	1.31767138671875	0.5516523437500001	2.33431640625	1.453068176269531	0.494372802734375	2.322130615234375	1.677947387695312	0.480174072265625	2.289492431640625	1.639546020507813	0.48762451171875	2.148245361328125	1.595549560546875	0.473823974609375	2.02868310546875	1.338097869873047	0.429977294921875	1.977045288085937	1.227284698486328	0.22220458984375	1.886517578125	1.190526550292969	0.24389990234375	1.894492431640625	1.188582550048828	0.131889892578125	1.920297729492187	1.165258239746094	0.1230439453125	2.3589267578125	1.642178833007812	0.479591552734375	2.48927392578125	1.607635620117188	0.457216064453125	2.57038427734375	1.330446350097656	0.409915771484375	2.39046923828125	1.244294525146484	0.269186767578125	2.301267822265625	1.204376525878906	0.2237685546875
113	3.733334	2.376620849609375	1.137659530639648	0.581201904296875	2.3496923828125	1.316361419677734	0.543947265625	2.331024169921875	1.451816162109375	0.48859423828125	2.321802978515625	1.676061828613281	0.481564453125	2.288989013671875	1.638095458984375	0.48875732421875	2.148331298828125	1.593097900390625	0.481640625	2.044766723632812	1.331377502441406	0.4319873046875	1.9820615234375	1.265043426513672	0.210148193359375	1.8855263671875	1.245814788818359	0.225312744140625	1.897347290039062	1.244109420776367	0.1141953125	1.921393188476562	1.225663024902344	0.101160400390625	2.35785791015625	1.639999145507812	0.478858642578125	2.48793017578125	1.606804809570312	0.45694921875	2.5661845703125	1.329632080078125	0.4138173828125	2.37845556640625	1.283676971435547	0.26665478515625	2.289724853515625	1.237731292724609	0.227733154296875
114	3.766667000000001	2.360138427734375	1.144159576416016	0.57802783203125	2.339445556640625	1.32476708984375	0.54576513671875	2.326614013671875	1.459932739257813	0.487867431640625	2.3216943359375	1.68454248046875	0.485207763671875	2.288103759765625	1.647054321289062	0.491478271484375	2.147865234375	1.600298828125	0.485716552734375	2.034739135742187	1.341902191162109	0.4385986328125	1.981898193359375	1.284575286865234	0.211585693359375	1.89037646484375	1.316407043457031	0.188324462890625	1.922328247070312	1.269665069580078	0.0918935546875	1.915718017578125	1.243110137939453	0.102554931640625	2.357093505859375	1.647835083007812	0.481984619140625	2.48579296875	1.610173461914063	0.458728271484375	2.557077392578125	1.330362945556641	0.419552001953125	2.3654462890625	1.302443389892578	0.27265283203125	2.2676083984375	1.304817047119141	0.2286650390625
115	3.8	2.349555419921875	1.141920745849609	0.5671630859375	2.332305419921875	1.321800872802734	0.53066796875	2.319617431640625	1.458667236328125	0.477489013671875	2.318220703125	1.682999633789062	0.4757421875	2.284799072265625	1.64610205078125	0.485064453125	2.144001220703125	1.602626342773438	0.495387939453125	2.034166259765625	1.341941925048828	0.4563759765625	1.964864135742187	1.321084625244141	0.22789501953125	1.868016845703125	1.341572235107422	0.2379833984375	1.913172241210938	1.340647735595703	0.135868408203125	1.889004150390625	1.293501556396484	0.132284423828125	2.35248974609375	1.64578271484375	0.46913525390625	2.47977978515625	1.609343383789062	0.4385263671875	2.541974609375	1.327945831298828	0.398478759765625	2.332903564453125	1.324517608642578	0.27526171875	2.238484375	1.319770965576172	0.224854248046875
116	3.833334	2.35755517578125	1.142448974609375	0.560733154296875	2.3396865234375	1.322220825195312	0.52383544921875	2.32632958984375	1.461000122070312	0.475968505859375	2.32292138671875	1.685276977539063	0.48202001953125	2.29007861328125	1.647752746582031	0.4909384765625	2.150333984375	1.603689331054687	0.50987451171875	2.04942724609375	1.339577453613281	0.469446533203125	1.983128662109375	1.358022338867187	0.239823974609375	1.88597216796875	1.377399780273437	0.249292724609375	1.906661254882813	1.369871826171875	0.139806884765625	1.9078818359375	1.331279205322266	0.138591552734375	2.357333251953125	1.648635375976562	0.473228515625	2.4845673828125	1.616410400390625	0.437912841796875	2.553058837890625	1.335872863769531	0.40192724609375	2.342018310546875	1.342312530517578	0.2821494140625	2.240970703125	1.349287658691406	0.24717333984375
117	3.866667000000001	2.36032421875	1.135600769042969	0.5580302734375	2.3470283203125	1.315403411865234	0.5214257812500001	2.337430908203125	1.454923217773437	0.47588818359375	2.33475927734375	1.678389465332031	0.48920849609375	2.301759765625	1.640807678222656	0.496513671875	2.162437744140625	1.596820007324219	0.5161328125	2.067173095703125	1.330137847900391	0.48435498046875	1.98953955078125	1.351942687988281	0.259185546875	1.911402099609375	1.411479736328125	0.2736708984375	1.93372314453125	1.397099151611328	0.165454833984375	1.924803100585937	1.376396728515625	0.148439453125	2.369059326171875	1.642002258300781	0.479625732421875	2.49794580078125	1.610333862304687	0.451760986328125	2.551952880859375	1.328349212646484	0.40847021484375	2.34568896484375	1.360852233886719	0.285751708984375	2.241982421875	1.369949951171875	0.261398193359375
118	3.899999999999999	2.37644775390625	1.130673263549805	0.561305419921875	2.36340087890625	1.30999267578125	0.527454833984375	2.35376171875	1.450392913818359	0.48761376953125	2.348251708984375	1.672609680175781	0.5001479492187501	2.3160947265625	1.63481201171875	0.50813134765625	2.17885546875	1.588080993652344	0.529853271484375	2.09584912109375	1.317616027832031	0.513553955078125	2.0155732421875	1.354158355712891	0.29266552734375	1.934128051757813	1.409482696533203	0.300205810546875	1.946397705078125	1.39432958984375	0.19112646484375	1.946697021484375	1.376894714355469	0.17982666015625	2.382684814453125	1.636865417480469	0.490126953125	2.511005615234375	1.606677307128906	0.461662841796875	2.56371533203125	1.327120208740234	0.412227783203125	2.351177001953125	1.363874694824219	0.305039794921875	2.24872265625	1.374957336425781	0.27887109375
119	3.933333999999999	2.415980224609375	1.123064544677734	0.574349609375	2.392852783203125	1.294374786376953	0.514265380859375	2.37370849609375	1.436764465332031	0.486619873046875	2.367421630859375	1.658247009277344	0.509074462890625	2.334814453125	1.62020361328125	0.51325732421875	2.198857421875	1.566110107421875	0.5229069824218751	2.13794287109375	1.290215454101562	0.545885498046875	2.052501708984375	1.361176879882813	0.335480224609375	1.966980224609375	1.403062927246094	0.30923876953125	1.972238891601563	1.385132232666016	0.19998291015625	1.987742431640625	1.379313690185547	0.209487060546875	2.402427978515625	1.622892517089844	0.499593505859375	2.534426025390625	1.611114868164063	0.474358642578125	2.592564697265625	1.333050811767578	0.422147705078125	2.377724853515625	1.358257873535156	0.316049560546875	2.27916357421875	1.385882507324219	0.287168701171875
120	3.966667	2.42441064453125	1.093666564941406	0.57618701171875	2.402343505859375	1.267008758544922	0.526171875	2.383964111328125	1.409827056884766	0.506700439453125	2.3766220703125	1.630482299804688	0.520115478515625	2.34435791015625	1.592751708984375	0.5255029296875	2.210749267578125	1.534969848632812	0.53003662109375	2.15500927734375	1.259693786621094	0.549479248046875	2.0664560546875	1.339715148925781	0.345542724609375	1.98626123046875	1.388330535888672	0.316743896484375	1.985344482421875	1.371900177001953	0.207896240234375	2.001578735351563	1.379540222167969	0.2217822265625	2.411614013671875	1.595175903320313	0.5124111328124999	2.541901123046875	1.584911743164062	0.482898681640625	2.599248779296875	1.309569976806641	0.426441650390625	2.38287255859375	1.336522705078125	0.327888916015625	2.286844482421875	1.372178863525391	0.30210791015625
121	4.000000000000001	2.4339833984375	1.078464691162109	0.577638916015625	2.412663330078125	1.252018432617187	0.52663427734375	2.3946611328125	1.39506640625	0.506205078125	2.383947509765625	1.615090942382813	0.530820068359375	2.35229638671875	1.576525268554688	0.53471044921875	2.219593017578125	1.516735473632812	0.545485595703125	2.163370361328125	1.240487518310547	0.55672119140625	2.075953369140625	1.304398193359375	0.346133544921875	2.006013916015625	1.373155731201172	0.339350830078125	1.992815307617188	1.368136962890625	0.229938720703125	2.01356640625	1.391800201416016	0.24391552734375	2.41947119140625	1.580726867675781	0.520904296875	2.54907861328125	1.565912475585937	0.48912255859375	2.618191162109375	1.291244049072266	0.43991650390625	2.406592529296875	1.313011077880859	0.329217041015625	2.3137421875	1.361010070800781	0.312485107421875
122	4.033334000000001	2.43820556640625	1.059700355529785	0.58087109375	2.421023193359375	1.233220245361328	0.528053955078125	2.40611181640625	1.376428131103516	0.5060498046875	2.40179345703125	1.595836120605469	0.53764453125	2.36919384765625	1.558000366210937	0.540999267578125	2.23848876953125	1.493687683105469	0.550598388671875	2.18321435546875	1.217433029174805	0.567004150390625	2.07645703125	1.306101409912109	0.375058349609375	2.022457763671875	1.380925384521484	0.3410654296875	1.988660522460937	1.375902557373047	0.236140869140625	2.0212685546875	1.386746826171875	0.2642431640625	2.436187744140625	1.560871154785156	0.525943359375	2.561502197265625	1.535121032714844	0.4850751953125	2.645982177734375	1.263007202148438	0.44634326171875	2.4277802734375	1.287529327392578	0.34981201171875	2.3576982421875	1.329154083251953	0.282234619140625
123	4.066667	2.44736083984375	1.048387435913086	0.584974609375	2.43382763671875	1.220373184204102	0.53438818359375	2.4213037109375	1.362141204833984	0.514332763671875	2.418135009765625	1.579349243164063	0.540310546875	2.38556640625	1.5423662109375	0.54365576171875	2.25283740234375	1.487894409179688	0.556600830078125	2.19204150390625	1.216158660888672	0.5598642578125	2.08851513671875	1.298001098632813	0.366961669921875	2.031822631835937	1.374936096191406	0.35014501953125	2.006380249023437	1.374880554199219	0.244271484375	2.032781005859375	1.376829162597656	0.258636962890625	2.4520576171875	1.544308471679688	0.5304619140625	2.58084033203125	1.53323046875	0.501222412109375	2.652572998046875	1.262401062011719	0.456334716796875	2.440035888671875	1.270928405761719	0.35253564453125	2.375255126953125	1.29863671875	0.275387939453125
124	4.100000000000001	2.471542724609375	1.022038726806641	0.58956005859375	2.45778076171875	1.196528060913086	0.54476318359375	2.444497314453125	1.339504638671875	0.52914453125	2.43660107421875	1.558298095703125	0.549327392578125	2.404335693359375	1.520677612304687	0.552074951171875	2.270648193359375	1.465347778320313	0.557007568359375	2.205309326171875	1.193758163452148	0.540030517578125	2.1195771484375	1.283190795898437	0.340475341796875	2.054290283203125	1.355541381835937	0.3440126953125	2.04251025390625	1.364375122070312	0.23558056640625	2.06068603515625	1.362619506835937	0.237428955078125	2.471685546875	1.523428405761719	0.5420202636718749	2.60267529296875	1.518311584472656	0.518506591796875	2.66851904296875	1.245251541137695	0.46938916015625	2.454739013671875	1.252121109008789	0.3653359375	2.38064453125	1.287756896972656	0.300031494140625
125	4.133334000000001	2.477386962890625	1.01370287322998	0.593535888671875	2.465873291015625	1.188914413452149	0.5526982421875	2.45378466796875	1.331996398925781	0.54034912109375	2.44336474609375	1.550562866210937	0.5561025390625	2.4113671875	1.51281103515625	0.5581171874999999	2.27911474609375	1.454791839599609	0.5551030273437501	2.21654296875	1.182854293823242	0.54465283203125	2.128605712890625	1.285272125244141	0.353065185546875	2.07174169921875	1.362902160644531	0.33864990234375	2.0527998046875	1.364819885253906	0.2311357421875	2.0745458984375	1.352065368652344	0.239035400390625	2.478923095703125	1.515939453125	0.550998046875	2.610570068359375	1.511755065917969	0.5333623046875	2.67873583984375	1.240984161376953	0.478687744140625	2.46753125	1.250207855224609	0.370821533203125	2.399475341796875	1.287394958496094	0.300382080078125
126	4.166666999999999	2.479369384765625	1.013852718353272	0.594550048828125	2.4691904296875	1.191317398071289	0.554345458984375	2.45823779296875	1.336138305664063	0.5427451171875	2.450276123046875	1.557321655273437	0.556904052734375	2.4174482421875	1.519570861816406	0.5589541015625	2.283728515625	1.461728698730469	0.54905029296875	2.22744921875	1.185199569702148	0.541794189453125	2.139453125	1.281371032714844	0.343947509765625	2.077102783203125	1.354654541015625	0.3235078125	2.058255126953125	1.364496765136719	0.215194580078125	2.084369873046875	1.353755187988281	0.230249267578125	2.48583447265625	1.521845947265625	0.552315673828125	2.6187177734375	1.512783142089844	0.534779541015625	2.68093212890625	1.237452011108398	0.479514404296875	2.46634326171875	1.259009338378906	0.374382568359375	2.3840888671875	1.298294067382812	0.320453369140625
127	4.2	2.483628173828125	1.01637890625	0.592422607421875	2.4732353515625	1.195039978027344	0.5558037109375	2.462138671875	1.340358154296875	0.54652001953125	2.45598876953125	1.56238671875	0.555517578125	2.42274755859375	1.524886474609375	0.55825146484375	2.2898857421875	1.464246368408203	0.548518798828125	2.229087158203125	1.18854182434082	0.52978955078125	2.14323291015625	1.300633087158203	0.3388388671875	2.08792578125	1.381287567138672	0.326310546875	2.052572509765625	1.369230194091797	0.2221689453125	2.088723876953125	1.370391937255859	0.22056591796875	2.49134765625	1.526429809570312	0.551958740234375	2.62452392578125	1.516212524414063	0.534883056640625	2.68492236328125	1.239292694091797	0.482103759765625	2.47258349609375	1.269382843017578	0.37328564453125	2.385177734375	1.302850738525391	0.3231865234375
128	4.233334	2.49091015625	1.026328826904297	0.59569482421875	2.4817666015625	1.204256851196289	0.556422119140625	2.471240234375	1.349305480957031	0.545338134765625	2.464845947265625	1.570815856933594	0.55885693359375	2.43168115234375	1.533281372070312	0.560752197265625	2.299938720703125	1.470388427734375	0.553103759765625	2.240577880859375	1.194965255737305	0.531283447265625	2.160618896484375	1.309333251953125	0.33949853515625	2.10285107421875	1.386993896484375	0.321384765625	2.068995849609375	1.369453857421875	0.217673828125	2.10602880859375	1.385468811035156	0.223392333984375	2.500205322265625	1.535020751953125	0.554638427734375	2.632617919921875	1.519990417480469	0.5365537109375	2.692101806640625	1.24113752746582	0.496419921875	2.485041748046875	1.280594604492187	0.381279052734375	2.39809228515625	1.305495300292969	0.325951904296875
129	4.266667000000001	2.49222021484375	1.047994522094727	0.591205078125	2.48375634765625	1.225404891967773	0.55138427734375	2.4747763671875	1.370010681152344	0.5378278808593751	2.466855224609375	1.590865234375	0.552831298828125	2.43412109375	1.553130859375	0.555159423828125	2.3008203125	1.49435546875	0.548196044921875	2.24784326171875	1.21758561706543	0.5390537109375	2.159206787109375	1.319377990722656	0.344685546875	2.113740966796875	1.400954895019531	0.314189208984375	2.065029296875	1.372364868164063	0.21951318359375	2.111921875	1.398686401367188	0.226610595703125	2.502332763671875	1.555474548339844	0.547681396484375	2.634518798828125	1.542019470214844	0.529001708984375	2.69277587890625	1.262325561523437	0.498912353515625	2.485372802734375	1.309541442871094	0.388556396484375	2.40517822265625	1.31675634765625	0.319951904296875
130	4.3	2.50017919921875	1.066660774230957	0.59380078125	2.488306640625	1.242834686279297	0.552220947265625	2.47636962890625	1.386792541503906	0.53936376953125	2.468968017578125	1.606478881835937	0.559734375	2.4362421875	1.568911865234375	0.56099658203125	2.30256982421875	1.511945220947266	0.557208251953125	2.24722265625	1.237118621826172	0.5382412109375	2.166868408203125	1.336907806396484	0.340244873046875	2.11144921875	1.414510528564453	0.318040283203125	2.0703916015625	1.377609771728516	0.223045654296875	2.114241943359375	1.417297424316406	0.225081787109375	2.504256591796875	1.571254516601563	0.5538662109375	2.63490673828125	1.55202978515625	0.532842529296875	2.70343115234375	1.274858856201172	0.511653564453125	2.505725341796875	1.340494262695312	0.3948681640625	2.419411376953125	1.31811474609375	0.338627685546875
131	4.333334	2.49414013671875	1.088554435729981	0.592486572265625	2.48263818359375	1.265649658203125	0.5525859375	2.471187744140625	1.409857940673828	0.537769287109375	2.46683203125	1.630179565429688	0.55869140625	2.4334326171875	1.59301171875	0.559392822265625	2.300188720703125	1.534656066894531	0.55022607421875	2.24644091796875	1.258253356933594	0.540370849609375	2.172354248046875	1.356768615722656	0.338560546875	2.103406494140625	1.422501220703125	0.31480419921875	2.092012939453125	1.424124237060547	0.2052373046875	2.120878662109375	1.415264068603516	0.21642431640625	2.5017548828125	1.594338256835937	0.55320849609375	2.632983642578125	1.573648803710938	0.535049560546875	2.69991259765625	1.296648620605469	0.500293701171875	2.487611083984375	1.343288879394531	0.399800048828125	2.41210693359375	1.340178375244141	0.325880126953125
132	4.366667000000001	2.496904296875	1.105411727905274	0.59502880859375	2.48749267578125	1.281938446044922	0.54968115234375	2.4774677734375	1.426610046386719	0.53366015625	2.47607275390625	1.64704248046875	0.5607001953125	2.442146728515625	1.610124267578125	0.56101904296875	2.306662109375	1.555387573242188	0.55534765625	2.25827783203125	1.276907073974609	0.550994140625	2.184636474609375	1.370104431152344	0.34560693359375	2.113861572265625	1.430447387695313	0.3131640625	2.10095654296875	1.425218994140625	0.203509521484375	2.133787841796875	1.431021881103516	0.2208671875	2.510580810546875	1.610855102539062	0.553576904296875	2.64276171875	1.590561645507813	0.538928955078125	2.702692138671875	1.310496002197266	0.508346923828125	2.481669921875	1.350035064697266	0.422832275390625	2.428719482421875	1.368324493408203	0.33277294921875
133	4.399999999999999	2.490876953125	1.115256065368652	0.588621337890625	2.481824951171875	1.293488616943359	0.546263671875	2.47302099609375	1.438377227783203	0.52548388671875	2.4750791015625	1.659117431640625	0.558515869140625	2.440443115234375	1.622516723632812	0.5581193847656249	2.30462451171875	1.5668623046875	0.55062255859375	2.25669384765625	1.286826507568359	0.551573486328125	2.18843359375	1.384337432861328	0.3449501953125	2.107830810546875	1.426213958740234	0.30557470703125	2.097484130859375	1.427904205322266	0.19497900390625	2.13211279296875	1.434012176513672	0.21725146484375	2.50916845703125	1.622451049804687	0.5501298828125	2.64231689453125	1.603729125976562	0.535921875	2.70901123046875	1.324226531982422	0.500828125	2.476318359375	1.347256805419922	0.440550048828125	2.46248828125	1.3675849609375	0.336829833984375
134	4.433333999999999	2.492778076171875	1.121604560852051	0.58790283203125	2.484488037109375	1.299707580566406	0.549492919921875	2.47605908203125	1.444372100830078	0.533325927734375	2.47852587890625	1.664553833007812	0.561171875	2.44395947265625	1.628276550292969	0.561208251953125	2.308991455078125	1.57317138671875	0.550987548828125	2.262823974609375	1.294462493896484	0.5501767578125	2.1993701171875	1.387688354492187	0.341599609375	2.120115234375	1.429649841308594	0.30099658203125	2.106541748046875	1.435141357421875	0.19150634765625	2.14880517578125	1.445723571777344	0.214685546875	2.512384033203125	1.627798461914062	0.5540632324218751	2.644552734375	1.607146301269531	0.54063330078125	2.707018798828125	1.328643463134766	0.503306396484375	2.47653662109375	1.353796142578125	0.440860595703125	2.466340576171875	1.369965087890625	0.3366044921875
135	4.466667	2.50217626953125	1.115907661437988	0.5888881835937499	2.49366455078125	1.294117797851563	0.550078369140625	2.48480615234375	1.438912322998047	0.5338671875	2.4869609375	1.658928405761719	0.56481103515625	2.45228759765625	1.622707824707031	0.563335205078125	2.31738037109375	1.568284240722656	0.54776904296875	2.26845166015625	1.289745391845703	0.5450556640624999	2.211842041015625	1.384011291503906	0.334689208984375	2.131905029296875	1.429576232910156	0.2993935546875	2.1237646484375	1.430638916015625	0.189112548828125	2.1653525390625	1.433907196044922	0.2043505859375	2.52096630859375	1.622141723632812	0.558191162109375	2.6536865234375	1.601222778320313	0.550277099609375	2.7212744140625	1.323994750976563	0.51006640625	2.493170654296875	1.344616455078125	0.43710205078125	2.490451171875	1.364074798583984	0.3328271484375
136	4.500000000000001	2.489625	1.107369110107422	0.59114794921875	2.477875244140625	1.28262353515625	0.545255615234375	2.466430419921875	1.426426513671875	0.5293154296875	2.472767333984375	1.644138122558594	0.56631591796875	2.43773828125	1.608658874511719	0.564930908203125	2.300734130859375	1.562246948242187	0.549552978515625	2.2540380859375	1.284999725341797	0.544180908203125	2.195950927734375	1.381646362304688	0.3368427734375	2.11139306640625	1.420154815673828	0.305721923828125	2.104529296875	1.425210113525391	0.196097412109375	2.1450537109375	1.424643188476562	0.20840576171875	2.5058095703125	1.607310668945312	0.55757958984375	2.638042236328125	1.591537902832031	0.544363525390625	2.70252978515625	1.316489013671875	0.496559814453125	2.475199462890625	1.340020660400391	0.426628662109375	2.45911572265625	1.361206665039063	0.3245322265625
137	4.533334000000001	2.478296875	1.090276779174805	0.588352783203125	2.4686103515625	1.266157470703125	0.55164013671875	2.45963330078125	1.409458953857422	0.542916015625	2.46158447265625	1.627680908203125	0.560809326171875	2.427676025390625	1.591788146972656	0.563193359375	2.2930029296875	1.541434631347656	0.552503173828125	2.238404052734375	1.268547241210938	0.537370361328125	2.179318603515625	1.383708587646484	0.34252197265625	2.09314013671875	1.410883636474609	0.306934326171875	2.09072314453125	1.427409332275391	0.19924267578125	2.130302734375	1.429585144042969	0.21594873046875	2.4950029296875	1.59128515625	0.554619873046875	2.623946533203125	1.573415832519531	0.52919287109375	2.7068125	1.304761413574219	0.489160888671875	2.47770751953125	1.309283294677734	0.429130126953125	2.470892578125	1.344494842529297	0.3309052734375
138	4.566667	2.4788359375	1.070049476623535	0.5902500000000001	2.47189013671875	1.245710250854492	0.553442138671875	2.4649169921875	1.388855255126953	0.544563232421875	2.467201904296875	1.606848022460937	0.560283203125	2.43323681640625	1.571127197265625	0.562606689453125	2.300044189453125	1.519047241210937	0.546493896484375	2.23461767578125	1.249008972167969	0.532411865234375	2.17735107421875	1.343832733154297	0.326858154296875	2.1045498046875	1.401589752197266	0.29925244140625	2.1014541015625	1.414751342773438	0.191312255859375	2.131906494140625	1.420832580566406	0.211966796875	2.50054052734375	1.570377075195313	0.55487158203125	2.629654052734375	1.553753051757813	0.530734130859375	2.69309716796875	1.283140411376953	0.475058837890625	2.460187255859375	1.301241607666016	0.43848291015625	2.45190869140625	1.323845581054687	0.336916259765625
139	4.600000000000001	2.473744140625	1.05284944152832	0.587197998046875	2.4684951171875	1.228369445800781	0.551752685546875	2.4626708984375	1.371248107910156	0.543880859375	2.468376953125	1.588702514648437	0.558184814453125	2.43399072265625	1.553606689453125	0.561040771484375	2.298560791015625	1.508096862792969	0.547201416015625	2.234458740234375	1.239173034667969	0.523411376953125	2.176044677734375	1.361812927246094	0.334240478515625	2.092549072265625	1.388494323730469	0.293431396484375	2.1008994140625	1.424627746582031	0.191467041015625	2.127099853515625	1.427258209228516	0.2163544921875	2.5010234375	1.55179541015625	0.55270263671875	2.629822021484375	1.537074035644531	0.527564453125	2.69091162109375	1.269268981933594	0.460598388671875	2.4589443359375	1.297913818359375	0.429120849609375	2.4465458984375	1.315966552734375	0.32734326171875
140	4.633334000000001	2.47530322265625	1.036613555908203	0.587684814453125	2.470119873046875	1.212118133544922	0.5538730468750001	2.464227294921875	1.354796234130859	0.547373779296875	2.4679462890625	1.571778564453125	0.56324267578125	2.43382421875	1.536481018066406	0.5649885253906251	2.300410888671875	1.487505554199219	0.546830322265625	2.22998974609375	1.221167404174805	0.5183017578125	2.18166650390625	1.350368316650391	0.331195068359375	2.098906494140625	1.373364410400391	0.28719482421875	2.113011962890625	1.429048767089844	0.19538720703125	2.134536865234375	1.420451110839844	0.217990966796875	2.50093310546875	1.535216247558594	0.5583520507812501	2.630017822265625	1.519390991210937	0.53691259765625	2.69796240234375	1.254549743652344	0.467044189453125	2.468070068359375	1.288612243652344	0.429587646484375	2.452767578125	1.301653747558594	0.327637451171875
141	4.666666999999999	2.476128173828125	1.027508781433105	0.59103125	2.4713798828125	1.20498095703125	0.5591669921875	2.465633056640625	1.348982482910156	0.5542763671875	2.4700537109375	1.568021728515625	0.5677666015625	2.435483154296875	1.532564392089844	0.569604736328125	2.3010009765625	1.482338592529297	0.55286083984375	2.233603515625	1.214105072021484	0.51328173828125	2.177964599609375	1.349659912109375	0.330206787109375	2.10588232421875	1.345866821289063	0.26487939453125	2.10735986328125	1.437893981933594	0.2060283203125	2.130762451171875	1.403256195068359	0.213974853515625	2.503236328125	1.530962707519531	0.563589599609375	2.63339208984375	1.512005615234375	0.544131591796875	2.706417724609375	1.247390289306641	0.468728271484375	2.4789619140625	1.286085021972656	0.412561279296875	2.434088623046875	1.305533599853516	0.31984619140625
142	4.7	2.4745146484375	1.02895231628418	0.590645263671875	2.4690380859375	1.206409774780274	0.558824951171875	2.46269189453125	1.350386413574219	0.55398193359375	2.46621435546875	1.56943359375	0.567573486328125	2.4317880859375	1.533835083007812	0.569381103515625	2.29751708984375	1.483076477050781	0.552558837890625	2.231213134765625	1.214596923828125	0.512819091796875	2.175119873046875	1.350046569824219	0.329807861328125	2.103063232421875	1.346063720703125	0.264465087890625	2.104287109375	1.438164367675781	0.205725341796875	2.1277880859375	1.403581176757813	0.213609130859375	2.499549072265625	1.532512268066406	0.5633945312500001	2.62979541015625	1.514117980957031	0.5440126953125	2.70402099609375	1.249846572875977	0.4685849609375	2.47646044921875	1.287603759765625	0.412212890625	2.431674560546875	1.306989379882812	0.319443359375
143	4.733334	2.472049560546875	1.037768272399902	0.5869912109375	2.466572998046875	1.215715805053711	0.555781005859375	2.4601513671875	1.3600029296875	0.5513408203125	2.4647451171875	1.5793212890625	0.5674064941406251	2.430133544921875	1.5437626953125	0.5692915039062501	2.294684326171875	1.493021423339844	0.56194140625	2.229125244140625	1.224053665161133	0.5202197265625	2.18095849609375	1.365119323730469	0.33857177734375	2.10969140625	1.354407409667969	0.272818115234375	2.0950732421875	1.427071594238281	0.192255126953125	2.1313759765625	1.409697082519531	0.21724755859375	2.4979404296875	1.542245666503906	0.562333740234375	2.628348388671875	1.523188903808594	0.542778564453125	2.71095849609375	1.256986938476563	0.482047607421875	2.4856123046875	1.287094360351563	0.41179833984375	2.446970947265625	1.330999145507813	0.324546875
144	4.766667000000001	2.47251806640625	1.049505165100098	0.58494482421875	2.46782275390625	1.228644836425781	0.553881103515625	2.4618017578125	1.373856414794922	0.549612548828125	2.467107177734375	1.5942578125	0.569107421875	2.43208056640625	1.558627563476563	0.569735595703125	2.296831298828125	1.506684600830078	0.554015380859375	2.234746826171875	1.233534057617188	0.524064697265625	2.181624755859375	1.372789916992188	0.340510986328125	2.117033447265625	1.353643035888672	0.269113037109375	2.099333984375	1.444341766357422	0.20915869140625	2.136389892578125	1.410682495117187	0.218395751953125	2.5004365234375	1.556863403320313	0.564170654296875	2.63144873046875	1.535286010742188	0.545619384765625	2.7196044921875	1.267581787109375	0.491240234375	2.48730615234375	1.278473907470703	0.434236083984375	2.47596240234375	1.340476226806641	0.34939111328125
145	4.8	2.47120947265625	1.067885238647461	0.584271484375	2.464748291015625	1.247002258300781	0.55585107421875	2.457802490234375	1.391813598632813	0.550440673828125	2.463878173828125	1.611613159179687	0.570947021484375	2.428826416015625	1.5761630859375	0.571614990234375	2.2915341796875	1.52931396484375	0.5616103515625001	2.227803955078125	1.257437164306641	0.529442138671875	2.1811728515625	1.394812194824219	0.343394287109375	2.11273583984375	1.361936859130859	0.28151171875	2.097485595703125	1.449845062255859	0.217322509765625	2.13559765625	1.424041168212891	0.220831787109375	2.496990478515625	1.574227172851562	0.565630615234375	2.62803515625	1.55619189453125	0.5457109375	2.73048681640625	1.290852722167969	0.51209375	2.50669189453125	1.277763885498047	0.429494140625	2.507815673828125	1.355268829345703	0.35798095703125
146	4.833334	2.47186572265625	1.076814086914063	0.586318359375	2.4645654296875	1.256920867919922	0.562031494140625	2.4574697265625	1.402079132080078	0.557353271484375	2.461949462890625	1.623209594726562	0.565806640625	2.42707275390625	1.587515991210938	0.568382080078125	2.2892841796875	1.540286987304687	0.563529541015625	2.225044677734375	1.267775848388672	0.532189453125	2.17550048828125	1.406062316894531	0.346893798828125	2.104574951171875	1.378339965820313	0.284939208984375	2.09705908203125	1.458280059814453	0.209517333984375	2.13575927734375	1.432405548095703	0.22084375	2.495412353515625	1.585744384765625	0.56257861328125	2.627553955078125	1.567348022460938	0.54931103515625	2.726071044921875	1.298736877441406	0.525960205078125	2.50632275390625	1.284922882080078	0.4318505859375	2.4906806640625	1.378483489990234	0.38521875
147	4.866667000000001	2.47518505859375	1.090597297668457	0.58579833984375	2.468837158203125	1.270732177734375	0.562064453125	2.4619365234375	1.415879486083985	0.559057861328125	2.4652880859375	1.63680029296875	0.570436767578125	2.430497802734375	1.600973999023438	0.57141259765625	2.293060546875	1.55359765625	0.562061279296875	2.22444873046875	1.281964080810547	0.533628662109375	2.17524951171875	1.409674072265625	0.340931396484375	2.11133349609375	1.380564880371094	0.272403076171875	2.097053955078125	1.466929809570312	0.2056064453125	2.142595703125	1.447135986328125	0.216864501953125	2.498967041015625	1.599510192871094	0.56783984375	2.630406494140625	1.576162048339844	0.556073974609375	2.73344482421875	1.309517425537109	0.531305419921875	2.5176279296875	1.289135925292969	0.429848388671875	2.50375634765625	1.386818389892578	0.392051513671875
148	4.899999999999999	2.47520654296875	1.101182655334473	0.577650146484375	2.46646630859375	1.281430847167969	0.554750732421875	2.4582763671875	1.426598541259766	0.551931640625	2.46221484375	1.647143676757812	0.5705673828125	2.427359619140625	1.611329223632813	0.570916748046875	2.290378662109375	1.563091064453125	0.558480224609375	2.22137158203125	1.291027893066406	0.53374951171875	2.1667861328125	1.418482299804688	0.342170166015625	2.1018603515625	1.389471984863281	0.274473388671875	2.09379443359375	1.476272674560547	0.207100341796875	2.14005859375	1.453779388427734	0.217171630859375	2.49579931640625	1.60989501953125	0.566195556640625	2.62513330078125	1.581093383789062	0.545610595703125	2.7352734375	1.316375610351562	0.530845703125	2.525677734375	1.294509796142578	0.417077880859375	2.50930810546875	1.395007720947266	0.388653564453125
149	4.933333999999999	2.4710068359375	1.103899040222168	0.573349609375	2.458436767578125	1.282578155517578	0.54309228515625	2.446993896484375	1.427309020996094	0.539497314453125	2.453208740234375	1.646188110351563	0.569867919921875	2.418003662109375	1.610860900878906	0.568012451171875	2.282386474609375	1.559166564941406	0.55692041015625	2.208565185546875	1.2898349609375	0.522483154296875	2.153796142578125	1.428738525390625	0.33950732421875	2.10089013671875	1.386176147460938	0.268776123046875	2.081309326171875	1.450115631103515	0.1814052734375	2.132896240234375	1.437557830810547	0.20813671875	2.48636962890625	1.608889343261719	0.563807373046875	2.61602099609375	1.580366638183594	0.54624609375	2.739480224609375	1.321608978271484	0.54741357421875	2.5382724609375	1.304172454833984	0.419326416015625	2.500394775390625	1.402288146972656	0.428479248046875
150	4.966667	2.4662138671875	1.104305854797363	0.57227685546875	2.45120556640625	1.282142395019531	0.541092041015625	2.438275634765625	1.426338195800781	0.536767822265625	2.44426171875	1.644386047363281	0.56882275390625	2.40922998046875	1.609064880371094	0.56715625	2.272900634765625	1.559917541503906	0.5586064453125	2.200378173828125	1.290989990234375	0.524388916015625	2.1364150390625	1.428117767333984	0.343886962890625	2.09090283203125	1.394811614990234	0.264002685546875	2.06933642578125	1.45331884765625	0.173711181640625	2.123658203125	1.43791455078125	0.21229296875	2.477354248046875	1.607338745117187	0.56200732421875	2.6073984375	1.580635498046875	0.54747802734375	2.729169677734375	1.321924346923828	0.546667236328125	2.52888916015625	1.305371337890625	0.4182021484375	2.49085009765625	1.402974639892578	0.42880078125
151	5.000000000000001	2.465053955078125	1.103063804626465	0.572759521484375	2.4503154296875	1.279690307617187	0.539650634765625	2.437626220703125	1.4231591796875	0.533840576171875	2.446513671875	1.638006958007812	0.57749462890625	2.41117236328125	1.603482055664063	0.573896484375	2.27642578125	1.553683227539063	0.558518310546875	2.191078857421875	1.290547241210938	0.5200986328125	2.11229052734375	1.413555450439453	0.336773681640625	2.090772705078125	1.383585510253906	0.2467197265625	2.063052001953125	1.456647155761719	0.1704345703125	2.130013671875	1.442518951416015	0.215206787109375	2.47894921875	1.601108276367188	0.56874853515625	2.608577880859375	1.576183837890625	0.553236083984375	2.71088916015625	1.311777557373047	0.5287060546875	2.50489892578125	1.294894226074219	0.411959716796875	2.463943359375	1.3909638671875	0.420511962890625
152	5.033334000000001	2.461318359375	1.095787452697754	0.574205810546875	2.445085205078125	1.270646850585937	0.534686279296875	2.430816162109375	1.413268493652344	0.521889404296875	2.4417353515625	1.625715881347656	0.57413330078125	2.406033447265625	1.592044799804687	0.568025634765625	2.27028271484375	1.547303955078125	0.548713134765625	2.18053515625	1.286727447509766	0.5064755859375	2.098914794921875	1.411895782470703	0.32638330078125	2.079202880859375	1.374184295654297	0.239042724609375	2.063659912109375	1.456291687011719	0.1690244140625	2.124085693359375	1.428747436523437	0.203796630859375	2.473783203125	1.588676879882812	0.565036376953125	2.60413671875	1.564473937988281	0.559716796875	2.704651123046875	1.300558471679687	0.528837890625	2.5028701171875	1.277063873291016	0.4068134765625	2.4607197265625	1.372463317871094	0.4148955078125
153	5.066667	2.449330322265625	1.087151695251465	0.571102294921875	2.43350048828125	1.261746917724609	0.533451171875	2.41937109375	1.404051147460938	0.523513916015625	2.4329453125	1.615617370605469	0.575172607421875	2.39693505859375	1.582617797851563	0.56875830078125	2.2608427734375	1.543328735351563	0.54471533203125	2.16557861328125	1.287311859130859	0.49451171875	2.11763330078125	1.402942199707031	0.297861083984375	2.059842041015625	1.367444885253906	0.22882080078125	2.052965576171875	1.439157653808594	0.14755419921875	2.08910546875	1.417839721679687	0.167787353515625	2.464392822265625	1.578205810546875	0.566568115234375	2.5939287109375	1.55337353515625	0.557942138671875	2.6958837890625	1.290307556152344	0.53584912109375	2.4979375	1.262847747802734	0.41019775390625	2.45271533203125	1.355256195068359	0.39363232421875
154	5.100000000000001	2.437294189453125	1.078671630859375	0.567769287109375	2.42331298828125	1.253942169189453	0.53000732421875	2.41051708984375	1.396815948486328	0.52034619140625	2.42572021484375	1.610015380859375	0.567343017578125	2.389348388671875	1.577098022460937	0.561452392578125	2.25366162109375	1.534148803710937	0.538892578125	2.153634033203125	1.280971618652344	0.47981005859375	2.11449462890625	1.394041442871094	0.278950927734375	2.037067016601562	1.369746368408203	0.225693359375	2.05368994140625	1.452666473388672	0.157051513671875	2.0858134765625	1.420594146728516	0.155199462890625	2.456974365234375	1.57202880859375	0.559771728515625	2.58618115234375	1.543897094726562	0.550406005859375	2.68236279296875	1.277828765869141	0.5277004394531249	2.484350830078125	1.239042236328125	0.403843994140625	2.45989794921875	1.335601837158203	0.3722041015625
155	5.133334000000001	2.429192138671875	1.075041427612305	0.5652043457031251	2.41379296875	1.251435333251953	0.53431640625	2.40046435546875	1.394107025146484	0.523609619140625	2.413344482421875	1.608660766601563	0.56413720703125	2.377346923828125	1.575229431152344	0.55913427734375	2.241598388671875	1.533152954101562	0.535814453125	2.14409033203125	1.279102722167969	0.476982421875	2.097034912109375	1.401070465087891	0.2833046875	2.026135009765625	1.378435729980469	0.22107666015625	2.04813916015625	1.443395416259766	0.136536865234375	2.08032568359375	1.424650024414063	0.15261279296875	2.444989013671875	1.570802917480469	0.557826416015625	2.57452001953125	1.543963500976563	0.550355712890625	2.669146240234375	1.277233703613281	0.53106494140625	2.474126953125	1.247035858154297	0.400496337890625	2.440356201171875	1.343294860839844	0.378032470703125
156	5.166666999999999	2.42054931640625	1.078075042724609	0.563445068359375	2.40399267578125	1.254623260498047	0.5351123046875	2.39007861328125	1.397196716308594	0.525707275390625	2.39853564453125	1.613049926757812	0.5587060546875	2.363275390625	1.578731994628906	0.555104736328125	2.227099609375	1.537519592285156	0.533629638671875	2.130147705078125	1.282911804199219	0.477574951171875	2.09165869140625	1.405671569824219	0.28277001953125	2.017097534179687	1.390431915283203	0.222750244140625	2.034828491210937	1.451608215332031	0.13459130859375	2.0645791015625	1.432823394775391	0.152810546875	2.43092578125	1.575719543457031	0.55349365234375	2.56098388671875	1.552775634765625	0.54452783203125	2.65005322265625	1.283749450683594	0.54084619140625	2.472716552734375	1.262503784179688	0.385962158203125	2.4307958984375	1.35798095703125	0.381784423828125
157	5.2	2.4092099609375	1.084280181884766	0.558486572265625	2.391189453125	1.261455780029297	0.527905517578125	2.375832275390625	1.405035522460937	0.5237734375	2.381969970703125	1.622441162109375	0.556174560546875	2.34686376953125	1.587523193359375	0.5525913085937501	2.21061572265625	1.544735107421875	0.52873486328125	2.121713623046875	1.284227905273438	0.47803076171875	2.0829228515625	1.426736511230469	0.2953525390625	2.020416625976563	1.404641754150391	0.2238212890625	2.028067504882813	1.454321044921875	0.12660546875	2.07434521484375	1.444572845458984	0.161322998046875	2.4149697265625	1.585203002929688	0.55115576171875	2.544832763671875	1.559505004882813	0.536420654296875	2.6380126953125	1.289971801757813	0.536191162109375	2.453341552734375	1.270424438476562	0.3875126953125	2.417013671875	1.368908721923828	0.39044189453125
158	5.233334	2.403193359375	1.088225486755371	0.55701953125	2.3843203125	1.264683135986328	0.521787353515625	2.36816748046875	1.408076354980469	0.511837158203125	2.375849853515625	1.62503564453125	0.5485297851562499	2.340468994140625	1.59034423828125	0.544582275390625	2.205611572265625	1.543639892578125	0.5190993652343751	2.111316162109375	1.284051055908203	0.4715458984375	2.0923837890625	1.433808563232422	0.29115625	2.01219580078125	1.430599151611328	0.235515625	2.02302490234375	1.451348785400391	0.128462646484375	2.0558916015625	1.448706573486328	0.155498779296875	2.408631591796875	1.5876767578125	0.542452880859375	2.53821728515625	1.559026489257813	0.5292578125	2.6268974609375	1.287595581054688	0.529729248046875	2.42558984375	1.286120513916016	0.402415771484375	2.3979609375	1.387527709960938	0.405403076171875
159	5.266667000000001	2.401291259765625	1.09318416595459	0.559145263671875	2.38402880859375	1.269849212646484	0.520631103515625	2.3686005859375	1.413866943359375	0.510300048828125	2.372334716796875	1.633180114746094	0.537599365234375	2.3374609375	1.597563049316406	0.53525	2.20215087890625	1.547729553222656	0.5155004882812499	2.1088173828125	1.286335815429688	0.469475341796875	2.0892197265625	1.444782531738281	0.295489013671875	2.021568603515625	1.421485382080078	0.228468505859375	2.028536865234375	1.472860900878906	0.13143994140625	2.05825537109375	1.447314117431641	0.1622080078125	2.405924560546875	1.59605859375	0.53305078125	2.53700732421875	1.570762023925781	0.522827880859375	2.618244140625	1.295851470947265	0.5207431640625	2.41253271484375	1.293946594238281	0.39883935546875	2.374830810546875	1.39061181640625	0.379424072265625
160	5.3	2.4025341796875	1.093878669738769	0.5647509765625	2.383116455078125	1.271021575927734	0.527228759765625	2.366504638671875	1.414779663085938	0.511295654296875	2.370317138671875	1.634474365234375	0.5401542968750001	2.33534765625	1.598777893066406	0.537662841796875	2.2011484375	1.545157165527344	0.51745068359375	2.107302978515625	1.283356018066406	0.470295654296875	2.09017529296875	1.44029345703125	0.293859130859375	2.018230712890625	1.424927459716797	0.228671875	2.023453125	1.450233703613281	0.1214423828125	2.057746826171875	1.443779479980469	0.156978271484375	2.403983154296875	1.597291076660156	0.535236328125	2.5344326171875	1.568423706054688	0.52217724609375	2.6145625	1.292430114746094	0.5181320800781249	2.405804443359375	1.301929565429687	0.400614501953125	2.371115234375	1.400770782470703	0.38551708984375
161	5.333334	2.4130986328125	1.090437004089355	0.5708854980468751	2.393888427734375	1.267095367431641	0.532542724609375	2.37688232421875	1.410641296386719	0.517487548828125	2.378480224609375	1.630463623046875	0.542289794921875	2.343893798828125	1.594522827148438	0.53973974609375	2.20966357421875	1.543460693359375	0.515393798828125	2.121558349609375	1.280049438476563	0.469119873046875	2.11644189453125	1.435296722412109	0.291000244140625	2.0332255859375	1.427507385253906	0.239602294921875	2.048625	1.445943908691406	0.13215087890625	2.07639697265625	1.443155517578125	0.15550244140625	2.41245263671875	1.593521728515625	0.53877099609375	2.5433662109375	1.566916259765625	0.52823193359375	2.61611181640625	1.289468963623047	0.52125537109375	2.405963134765625	1.307639221191406	0.40818505859375	2.368977783203125	1.402208374023437	0.379030029296875
162	5.366667000000001	2.419978515625	1.075944488525391	0.579787353515625	2.40789013671875	1.2545244140625	0.54089013671875	2.395387939453125	1.399935882568359	0.528985595703125	2.39847509765625	1.621382934570312	0.554194091796875	2.3633544921875	1.585558227539063	0.550254638671875	2.231727294921875	1.531403686523438	0.51444775390625	2.14322900390625	1.266429595947266	0.46493212890625	2.140697265625	1.427217864990234	0.289305908203125	2.062227294921875	1.416364929199219	0.23015771484375	2.084766845703125	1.440085144042969	0.124155029296875	2.103429443359375	1.436290435791016	0.151331787109375	2.432403564453125	1.583786743164063	0.551942138671875	2.564951171875	1.558909790039062	0.5454140625	2.6316875	1.279247833251953	0.515329833984375	2.4129365234375	1.303323822021484	0.416755615234375	2.383201904296875	1.401856475830078	0.3895859375
163	5.399999999999999	2.437322509765625	1.066108070373535	0.583505859375	2.42517236328125	1.243181915283203	0.54552880859375	2.41215380859375	1.387356750488281	0.535527587890625	2.406607177734375	1.606757568359375	0.5604365234374999	2.373222900390625	1.569976318359375	0.55603759765625	2.24340625	1.51622314453125	0.518481689453125	2.171528564453125	1.248962310791016	0.46899560546875	2.1547021484375	1.382906219482422	0.275456787109375	2.0731083984375	1.389924835205078	0.221691162109375	2.12902783203125	1.450775299072266	0.149196044921875	2.1380078125	1.437351348876953	0.15009912109375	2.441632080078125	1.570789916992188	0.558719482421875	2.5745283203125	1.55547412109375	0.556334716796875	2.640341064453125	1.280073455810547	0.512908203125	2.424429931640625	1.307291351318359	0.414208251953125	2.42280859375	1.373980316162109	0.33249755859375
164	5.433333999999999	2.44717431640625	1.051342559814453	0.587920166015625	2.434925048828125	1.227263412475586	0.5524375	2.421566650390625	1.370216247558594	0.544298583984375	2.417092041015625	1.588226013183594	0.563513427734375	2.3838349609375	1.551814880371094	0.56026416015625	2.253963623046875	1.498969299316406	0.52686474609375	2.189237548828125	1.234143417358398	0.469322509765625	2.173083984375	1.372340881347656	0.28136376953125	2.10665087890625	1.363584716796875	0.211104736328125	2.12842724609375	1.463658752441406	0.17394775390625	2.157044677734375	1.441223388671875	0.169813232421875	2.451648193359375	1.552403869628906	0.5625166015625001	2.583637451171875	1.541853881835938	0.555461181640625	2.653311767578125	1.268476928710937	0.5236943359375	2.46073974609375	1.266765991210937	0.3858740234375	2.427906494140625	1.364519104003906	0.36871337890625
165	5.466667	2.452932861328125	1.041367538452148	0.585386962890625	2.4431630859375	1.217280624389648	0.546974365234375	2.431853515625	1.360617492675781	0.5365537109375	2.426154541015625	1.578067199707031	0.565473876953125	2.393032470703125	1.541432373046875	0.56157421875	2.259024169921875	1.493271850585937	0.537093994140625	2.192561767578125	1.235970352172852	0.45110546875	2.1896845703125	1.377438720703125	0.264195068359375	2.103051513671875	1.359280090332031	0.223726806640625	2.129769287109375	1.4344990234375	0.149185791015625	2.16674365234375	1.414896240234375	0.143688232421875	2.461042236328125	1.542560119628906	0.5619189453125	2.593578369140625	1.536689208984375	0.553644287109375	2.65218359375	1.262787414550781	0.503262451171875	2.46078173828125	1.292048156738281	0.365907470703125	2.43425048828125	1.388166198730469	0.398146484375
166	5.500000000000001	2.45735009765625	1.032710556030273	0.585982666015625	2.448925048828125	1.207095260620117	0.548744384765625	2.4382333984375	1.349083618164062	0.53913330078125	2.43280859375	1.564339538574219	0.56790966796875	2.399978271484375	1.528128356933594	0.5638686523437501	2.265737060546875	1.4827900390625	0.544266845703125	2.191928955078125	1.228651809692383	0.464110595703125	2.209321533203125	1.3614677734375	0.27459033203125	2.1237568359375	1.344564208984375	0.233643310546875	2.150314453125	1.430434509277344	0.173551025390625	2.170372314453125	1.419622192382813	0.163602294921875	2.467305419921875	1.529135070800781	0.5645224609375	2.598430908203125	1.525700256347656	0.554008544921875	2.65872705078125	1.254949081420898	0.50463818359375	2.472579345703125	1.269843688964844	0.361949462890625	2.439448974609375	1.365158996582031	0.386037353515625
167	5.533334000000001	2.46488232421875	1.032273071289062	0.58475341796875	2.45725537109375	1.207011993408203	0.549505859375	2.447616943359375	1.349109710693359	0.541675048828125	2.44418603515625	1.564295654296875	0.5704208984375	2.411063720703125	1.52831103515625	0.567116455078125	2.276794921875	1.482694488525391	0.5489501953125	2.2107236328125	1.226205932617187	0.470040283203125	2.226746337890625	1.33957470703125	0.268310791015625	2.1362158203125	1.340704925537109	0.235494384765625	2.165738525390625	1.436909698486328	0.196113037109375	2.183103515625	1.425164611816406	0.179670166015625	2.478359130859375	1.528889770507813	0.56630810546875	2.6088583984375	1.524500732421875	0.550537353515625	2.671472900390625	1.253123016357422	0.508949462890625	2.48746484375	1.268430267333984	0.363754150390625	2.456703125	1.364189758300781	0.388961181640625
168	5.566667	2.473070068359375	1.032313766479492	0.58609033203125	2.468384521484375	1.207596206665039	0.5489150390625001	2.460191650390625	1.35048193359375	0.541828857421875	2.45689208984375	1.566863525390625	0.569142333984375	2.4235888671875	1.530724670410156	0.565990966796875	2.289119873046875	1.483345886230469	0.54864453125	2.227873046875	1.219783920288086	0.486458740234375	2.2390947265625	1.33376171875	0.283521484375	2.15411572265625	1.342307189941406	0.23807861328125	2.17509423828125	1.444264465332031	0.207253662109375	2.189367919921875	1.430737487792969	0.20192431640625	2.4911962890625	1.531230651855469	0.565361083984375	2.6217822265625	1.520666564941406	0.54823291015625	2.682451171875	1.246570602416992	0.513332275390625	2.498568115234375	1.271775146484375	0.367608154296875	2.47051318359375	1.3690263671875	0.392222412109375
169	5.600000000000001	2.486430419921875	1.045596923828125	0.589700439453125	2.4806279296875	1.222772399902344	0.550882080078125	2.4720205078125	1.367183410644531	0.5399853515625	2.470857666015625	1.585467346191406	0.5734365234375	2.43681787109375	1.549196899414063	0.5700478515625	2.302622802734375	1.49553466796875	0.554060302734375	2.248572509765625	1.225459243774414	0.4979404296875	2.238972900390625	1.344223815917969	0.294319091796875	2.154392578125	1.340368713378906	0.245074951171875	2.17346044921875	1.432946044921875	0.188983642578125	2.19596630859375	1.413091186523437	0.1856220703125	2.505236572265625	1.549278869628906	0.56788330078125	2.6363369140625	1.533315612792969	0.546617431640625	2.70194384765625	1.255353378295899	0.52511767578125	2.511576171875	1.292995056152344	0.38576123046875	2.4637060546875	1.386510009765625	0.3950146484375
170	5.633334000000001	2.49060791015625	1.05634309387207	0.589713134765625	2.487046630859375	1.235473663330078	0.5577685546875	2.479831787109375	1.380676696777344	0.5520817871093751	2.477601806640625	1.601449340820313	0.56948828125	2.443593994140625	1.564834106445312	0.56781298828125	2.310670166015625	1.506719970703125	0.55300830078125	2.269631103515625	1.231790191650391	0.50615673828125	2.2472578125	1.348754150390625	0.301712158203125	2.159020263671875	1.345497406005859	0.258673095703125	2.180687255859375	1.435014617919922	0.1981171875	2.203297607421875	1.410598968505859	0.190759521484375	2.51224267578125	1.564937744140625	0.56754736328125	2.64271435546875	1.54172412109375	0.546679931640625	2.71905859375	1.266061737060547	0.52055078125	2.533581298828125	1.317409851074219	0.377839599609375	2.481345458984375	1.408672790527344	0.389180908203125
171	5.666666999999999	2.50609033203125	1.079094337463379	0.5876042480468751	2.497976318359375	1.259641143798828	0.553799072265625	2.488376953125	1.406059020996094	0.545098388671875	2.48429638671875	1.627899658203125	0.5739560546875	2.450343994140625	1.590546264648438	0.572044189453125	2.318410888671875	1.527722351074219	0.5532905273437499	2.297875732421875	1.245274993896484	0.52311376953125	2.25076904296875	1.370649780273437	0.32512841796875	2.18703466796875	1.334419525146484	0.258242919921875	2.18206103515625	1.434791564941406	0.210266357421875	2.218216796875	1.406844543457031	0.201130859375	2.5195986328125	1.591663330078125	0.56848046875	2.652576416015625	1.576373962402344	0.547208984375	2.719531494140625	1.294616271972656	0.5288662109375	2.527802490234375	1.324235717773437	0.384109130859375	2.48919482421875	1.423569274902344	0.391837890625
172	5.7	2.5129482421875	1.094202239990234	0.597551513671875	2.506295654296875	1.274841888427734	0.5641057128906251	2.498268310546875	1.421012939453125	0.55115234375	2.49709130859375	1.642870971679688	0.579826904296875	2.46258642578125	1.60610888671875	0.57686962890625	2.331230224609375	1.544144165039063	0.552315673828125	2.30652685546875	1.260862701416016	0.5374541015625	2.25785986328125	1.386553344726563	0.34009912109375	2.20870703125	1.332338714599609	0.27309521484375	2.19060693359375	1.398919738769531	0.18571142578125	2.239531005859375	1.415869720458984	0.209985595703125	2.5319150390625	1.606039184570312	0.57545556640625	2.666392822265625	1.592734985351563	0.5653852539062501	2.72507861328125	1.310074249267578	0.536484130859375	2.537942626953125	1.342674743652344	0.386523681640625	2.50116845703125	1.441316375732422	0.404711181640625
173	5.733334	2.52770849609375	1.1126435546875	0.59757666015625	2.523977783203125	1.292571136474609	0.555114501953125	2.5177705078125	1.439374359130859	0.538913330078125	2.51471240234375	1.660309204101563	0.58147412109375	2.480412109375	1.623046020507813	0.577509033203125	2.3487802734375	1.560823486328125	0.55005908203125	2.338436767578125	1.274601348876953	0.5517216796875	2.260004638671875	1.398489166259766	0.361229248046875	2.241313720703125	1.351594268798828	0.27513623046875	2.208589111328125	1.411293975830078	0.186212646484375	2.25961962890625	1.419717956542969	0.22782177734375	2.5500380859375	1.624149536132812	0.57351318359375	2.6851865234375	1.609912231445312	0.562984619140625	2.74183056640625	1.324816375732422	0.536947021484375	2.52351416015625	1.361014312744141	0.435521484375	2.504631103515625	1.466544219970703	0.4428935546875
174	5.766667000000001	2.525424560546875	1.119829620361328	0.599781494140625	2.52457568359375	1.300715454101562	0.561549072265625	2.52032666015625	1.447905700683594	0.54876123046875	2.517912353515625	1.669974914550781	0.584809326171875	2.483473388671875	1.632781799316406	0.5815312500000001	2.35195556640625	1.571061279296875	0.552546875	2.32849169921875	1.285910522460938	0.540285888671875	2.274185546875	1.413497314453125	0.343957763671875	2.23873388671875	1.352676574707031	0.27323291015625	2.205878173828125	1.422926055908203	0.1924580078125	2.2571298828125	1.427120483398437	0.211618896484375	2.553136962890625	1.63343310546875	0.578324951171875	2.688180419921875	1.620050537109375	0.565753173828125	2.74086669921875	1.334039611816406	0.5419592285156249	2.52341259765625	1.367041931152344	0.437705810546875	2.51767529296875	1.474130004882813	0.43109130859375
175	5.8	2.5293330078125	1.1210224609375	0.598277587890625	2.527903076171875	1.301737457275391	0.559525146484375	2.52330712890625	1.448824249267578	0.5461870117187499	2.521453857421875	1.67099560546875	0.58120556640625	2.48694921875	1.63385205078125	0.578315185546875	2.35508447265625	1.572314453125	0.550780029296875	2.330739501953125	1.287199371337891	0.541855224609375	2.275738037109375	1.414007598876953	0.3453037109375	2.239807861328125	1.352988098144531	0.27503515625	2.20735888671875	1.422055816650391	0.193130859375	2.259235595703125	1.428022003173828	0.213154052734375	2.556571533203125	1.634380493164063	0.574674560546875	2.6915478515625	1.621333251953125	0.561484130859375	2.74626806640625	1.335688934326172	0.538977294921875	2.528406005859375	1.366095184326172	0.4349560546875	2.52419921875	1.473287261962891	0.429497802734375
176	5.833334	2.5272412109375	1.111971374511719	0.60555615234375	2.525860107421875	1.289772094726563	0.5614860839843751	2.5201689453125	1.435323150634766	0.546331298828125	2.5166845703125	1.655183532714844	0.582989501953125	2.48269677734375	1.618293212890625	0.578883056640625	2.35227392578125	1.557073303222656	0.5508251953125	2.32346728515625	1.274847503662109	0.5452373046875	2.27206884765625	1.409385437011719	0.355569580078125	2.241077880859375	1.3545947265625	0.27932373046875	2.21336083984375	1.434124633789063	0.20709765625	2.26876416015625	1.42861767578125	0.22612109375	2.55176953125	1.619062316894531	0.577109619140625	2.685885986328125	1.606526977539062	0.567626220703125	2.7541044921875	1.326560638427734	0.544114990234375	2.534962646484375	1.344905303955078	0.445112060546875	2.52842333984375	1.448294097900391	0.420587646484375
177	5.866667000000001	2.52458447265625	1.099069320678711	0.60116796875	2.520257080078125	1.276417083740234	0.561609375	2.512698974609375	1.421077941894531	0.55020361328125	2.51203662109375	1.640222412109375	0.580165771484375	2.47786865234375	1.603904296875	0.577495361328125	2.344914794921875	1.550164428710938	0.55208349609375	2.309980712890625	1.271143218994141	0.538359130859375	2.272512451171875	1.398773620605469	0.343060546875	2.22119482421875	1.35075732421875	0.274614013671875	2.20058447265625	1.418451446533203	0.19028515625	2.24114306640625	1.421722686767578	0.212441162109375	2.54638623046875	1.603831176757812	0.57505615234375	2.676408935546875	1.580101440429687	0.55310205078125	2.772571044921875	1.310558044433594	0.5333984375	2.552768798828125	1.314657257080078	0.438911865234375	2.540560546875	1.418679107666016	0.425207763671875
178	5.899999999999999	2.5232587890625	1.076818115234375	0.604334716796875	2.5201591796875	1.252795501708984	0.563233642578125	2.51329736328125	1.396552581787109	0.55038671875	2.510863037109375	1.61546923828125	0.571501220703125	2.477128662109375	1.579098266601562	0.5692890625	2.34368603515625	1.52742431640625	0.5470068359375	2.29324658203125	1.252522583007813	0.530835205078125	2.270732421875	1.394855590820312	0.345239013671875	2.218974365234375	1.357846313476562	0.27129296875	2.195806884765625	1.433693908691406	0.195836181640625	2.241074462890625	1.423234649658203	0.217301513671875	2.54530419921875	1.579290893554687	0.568853271484375	2.67526220703125	1.55579052734375	0.55126953125	2.7674521484375	1.286878509521484	0.5276572265625	2.55706005859375	1.317562469482422	0.4208310546875	2.54292431640625	1.420691009521484	0.434884033203125
179	5.933333999999999	2.516172607421875	1.065805824279785	0.600535400390625	2.5111279296875	1.241747482299805	0.56328076171875	2.503559814453125	1.385064178466797	0.5537580566406251	2.503577880859375	1.602900268554687	0.5757165527343751	2.469609130859375	1.567048645019531	0.573710205078125	2.33821630859375	1.512759460449219	0.54981787109375	2.27875634765625	1.241219390869141	0.53002587890625	2.2568779296875	1.380806091308594	0.34362744140625	2.196678466796875	1.35163720703125	0.27323583984375	2.175272216796875	1.439580139160156	0.21255859375	2.224612060546875	1.410791534423828	0.2205703125	2.537463134765625	1.566552551269531	0.57257421875	2.66645068359375	1.542249450683594	0.553597900390625	2.755805908203125	1.274038818359375	0.5270224609375	2.54579541015625	1.299129150390625	0.42040380859375	2.53012255859375	1.401570556640625	0.43426806640625
180	5.966667	2.510099365234375	1.053170333862305	0.593677734375	2.5052802734375	1.227699493408203	0.5547734375	2.49778955078125	1.370092590332031	0.543902099609375	2.498276611328125	1.586411010742188	0.568201171875	2.46439990234375	1.550947143554688	0.565062744140625	2.332219482421875	1.501347747802734	0.540326416015625	2.27003076171875	1.232725723266602	0.51304541015625	2.2438388671875	1.372107177734375	0.32874609375	2.185156982421875	1.345998687744141	0.256661376953125	2.17660400390625	1.442751190185547	0.20866796875	2.212836181640625	1.403390563964844	0.205757080078125	2.531868896484375	1.550155029296875	0.565400390625	2.661752685546875	1.528452392578125	0.558632080078125	2.741728271484375	1.263642852783203	0.502226806640625	2.527569091796875	1.296087005615234	0.409812255859375	2.5112587890625	1.395893188476562	0.4338798828125
181	6.000000000000001	2.5082470703125	1.048050163269043	0.591004150390625	2.50304052734375	1.222320281982422	0.5525830078125	2.4951826171875	1.364439514160156	0.542029052734375	2.494593017578125	1.580495422363281	0.56484326171875	2.460963623046875	1.544892700195313	0.5621313476562499	2.3289365234375	1.496084838867187	0.53662109375	2.26781640625	1.227411666870117	0.51313525390625	2.241918212890625	1.365475830078125	0.32837109375	2.179081787109375	1.347439971923828	0.257578125	2.17710595703125	1.434101013183594	0.192939208984375	2.211800048828125	1.406079010009766	0.205341796875	2.528306396484375	1.544478759765625	0.56210498046875	2.659187744140625	1.532674194335938	0.5550278320312499	2.73036572265625	1.26393228149414	0.5091484375000001	2.516873046875	1.290499145507813	0.414501953125	2.50092041015625	1.39181494140625	0.430167236328125
182	6.033334000000001	2.501730224609375	1.054650688171387	0.58907470703125	2.496869384765625	1.230454177856445	0.550482666015625	2.4891572265625	1.373802856445312	0.539901611328125	2.49025537109375	1.591702697753906	0.56289599609375	2.456064453125	1.556049438476562	0.5602675781250001	2.322848876953125	1.506393615722656	0.53571337890625	2.267227294921875	1.233699371337891	0.5176103515625	2.241947265625	1.381494598388672	0.33785693359375	2.181613037109375	1.358193389892578	0.265321044921875	2.16843310546875	1.4473974609375	0.203989501953125	2.206265625	1.412493072509766	0.213302734375	2.5239765625	1.555126281738281	0.560032470703125	2.65557568359375	1.539744445800781	0.5522001953125	2.7269755859375	1.266983154296875	0.516732666015625	2.515525146484375	1.291536529541016	0.412446044921875	2.50165966796875	1.394742248535156	0.42272509765625
183	6.066667	2.497678466796875	1.062240051269531	0.58685693359375	2.494123291015625	1.240131896972656	0.551022216796875	2.487303955078125	1.384832244873047	0.542688232421875	2.4913642578125	1.605219848632812	0.556717041015625	2.4564169921875	1.569670654296875	0.555495361328125	2.32299462890625	1.515882446289063	0.534147705078125	2.2677880859375	1.240945983886719	0.514167236328125	2.252999267578125	1.396310241699219	0.3371923828125	2.19369287109375	1.360464233398437	0.26794970703125	2.171953857421875	1.440671234130859	0.1959873046875	2.21705078125	1.422073760986328	0.210484375	2.52485546875	1.56780517578125	0.555434326171875	2.65643310546875	1.54454296875	0.54862646484375	2.725646484375	1.267309143066406	0.528455322265625	2.517992919921875	1.307078460693359	0.4171279296875	2.51151513671875	1.411906524658203	0.426868896484375
184	6.100000000000001	2.499028564453125	1.075765609741211	0.585844482421875	2.49758740234375	1.254852416992188	0.5510959472656251	2.49237451171875	1.40032568359375	0.54207470703125	2.496576171875	1.6221396484375	0.550283203125	2.461417724609375	1.5864287109375	0.549427001953125	2.326627197265625	1.532133178710938	0.533557861328125	2.2674365234375	1.256090240478516	0.521389892578125	2.248902587890625	1.410149810791016	0.34202294921875	2.193012939453125	1.382105499267578	0.26596044921875	2.181927978515625	1.461986358642578	0.190429443359375	2.230195556640625	1.432928192138672	0.212117431640625	2.53019580078125	1.584472778320313	0.550569580078125	2.6620029296875	1.557824584960938	0.55172998046875	2.725763916015625	1.277091796875	0.546740966796875	2.525984375	1.316419982910156	0.419364013671875	2.526554443359375	1.422035919189453	0.428602294921875
185	6.133334000000001	2.489866943359375	1.108918266296387	0.58407861328125	2.489564208984375	1.288569427490234	0.54256982421875	2.484998291015625	1.435346557617188	0.52975341796875	2.49377099609375	1.657135314941406	0.562609619140625	2.457521484375	1.622020324707031	0.558240478515625	2.321626953125	1.569608581542969	0.53346728515625	2.268436767578125	1.290007690429688	0.509736328125	2.254896484375	1.440457550048828	0.32361279296875	2.18762890625	1.392618103027344	0.26801904296875	2.184182861328125	1.475779144287109	0.193562744140625	2.22260205078125	1.460976104736328	0.19498974609375	2.526991455078125	1.618644470214844	0.558267333984375	2.66081103515625	1.594883605957031	0.55711083984375	2.713105224609375	1.309059692382812	0.54115576171875	2.5058388671875	1.359627532958984	0.42536279296875	2.50361669921875	1.466746398925781	0.42704052734375
186	6.166666999999999	2.490728515625	1.119988433837891	0.58439306640625	2.492806884765625	1.299778533935547	0.544075439453125	2.489919921875	1.446487121582031	0.53106640625	2.4948544921875	1.668072570800781	0.5650986328124999	2.45922802734375	1.632516784667969	0.55967041015625	2.32416943359375	1.580448425292969	0.5305456542968749	2.27182421875	1.300339935302735	0.514283935546875	2.2622578125	1.459283477783203	0.335307373046875	2.205806640625	1.408561096191406	0.27102587890625	2.19073583984375	1.472723358154297	0.18096142578125	2.236715087890625	1.461333618164062	0.201816162109375	2.5286708984375	1.630077880859375	0.56141943359375	2.663331787109375	1.613420104980469	0.567664794921875	2.703646240234375	1.328637847900391	0.5246455078125	2.496259033203125	1.393153137207031	0.416581787109375	2.487245361328125	1.499692443847656	0.422556640625
187	6.2	2.493124267578125	1.126329895019531	0.5863896484375	2.4933095703125	1.306718017578125	0.54580908203125	2.49093505859375	1.452941986083984	0.524305419921875	2.4934326171875	1.675070129394531	0.56007763671875	2.4580810546875	1.639018676757813	0.55450830078125	2.319660888671875	1.592509399414062	0.529485107421875	2.27944921875	1.309246826171875	0.516518310546875	2.265101318359375	1.470533081054687	0.338864013671875	2.205186767578125	1.426739105224609	0.2721435546875	2.1950283203125	1.487660339355469	0.1787294921875	2.238513671875	1.471048461914062	0.204193115234375	2.527791259765625	1.637372802734375	0.555970947265625	2.66295703125	1.622713317871094	0.5655439453125	2.70609521484375	1.337236236572266	0.52314599609375	2.497679443359375	1.407718719482422	0.418996337890625	2.481571533203125	1.513707641601562	0.41171826171875
188	6.233334	2.496826904296875	1.127060699462891	0.5865715332031251	2.49536669921875	1.306026336669922	0.541135498046875	2.49110498046875	1.451924255371094	0.5190751953125	2.4947783203125	1.673080444335938	0.558670654296875	2.45928466796875	1.637339294433594	0.552644775390625	2.321802978515625	1.589293762207031	0.5265458984375	2.2765126953125	1.30718115234375	0.5137141113281249	2.267189208984375	1.468878082275391	0.3365341796875	2.21130078125	1.419544860839844	0.2703876953125	2.19580517578125	1.488440551757813	0.183666748046875	2.24203564453125	1.469014221191406	0.2033408203125	2.528899169921875	1.635357788085937	0.5537482910156249	2.66403759765625	1.622082702636719	0.5631318359375	2.713592529296875	1.337740600585938	0.522861083984375	2.5065283203125	1.408749938964844	0.4171455078125	2.49012841796875	1.514746032714844	0.420470703125
189	6.266667000000001	2.49615625	1.126200073242188	0.5872358398437501	2.496110595703125	1.304568542480469	0.540216796875	2.491725830078125	1.450943664550781	0.522840576171875	2.4985791015625	1.671314575195312	0.56501513671875	2.462610107421875	1.636291687011719	0.558090087890625	2.326762451171875	1.588456848144531	0.5248701171875	2.2781328125	1.307298919677734	0.50994287109375	2.2755615234375	1.467265380859375	0.3313017578125	2.221405517578125	1.419009735107422	0.263103271484375	2.201426513671875	1.504585876464844	0.19411474609375	2.244624755859375	1.467838500976562	0.200423828125	2.53208837890625	1.63311181640625	0.56013037109375	2.666921630859375	1.617344299316406	0.56790576171875	2.715849853515625	1.334661987304687	0.518383544921875	2.51930078125	1.405517395019531	0.39460205078125	2.511227783203125	1.5077431640625	0.42585205078125
190	6.3	2.499759521484375	1.113600280761719	0.59028955078125	2.500347412109375	1.290037628173828	0.5427106933593751	2.49568896484375	1.435218902587891	0.5270986328125	2.50276220703125	1.653776489257813	0.567543701171875	2.467095458984375	1.619214538574219	0.5601953125	2.333134765625	1.569315551757812	0.5284892578125	2.284382080078125	1.291589874267578	0.503726318359375	2.278167236328125	1.460566650390625	0.3368466796875	2.23509716796875	1.410260650634766	0.263752685546875	2.212020751953125	1.485972229003906	0.186387939453125	2.257568359375	1.464979888916015	0.204153076171875	2.535853515625	1.615731262207031	0.563633056640625	2.668571533203125	1.596157348632812	0.5758203125	2.73139013671875	1.319856475830078	0.52202978515625	2.53619189453125	1.379205139160156	0.394537841796875	2.521309814453125	1.479238891601562	0.426944580078125
191	6.333334	2.492802001953125	1.100785110473633	0.589793701171875	2.490515869140625	1.276018127441406	0.5486181640625	2.48486328125	1.419269592285156	0.535996337890625	2.486257080078125	1.636274353027344	0.565974609375	2.452011962890625	1.600841552734375	0.56173828125	2.31804052734375	1.549744689941406	0.5460009765625	2.264030517578125	1.278714965820313	0.508862060546875	2.269290283203125	1.44218310546875	0.3414609375	2.20470654296875	1.410299224853516	0.27624365234375	2.2094375	1.483252502441406	0.195351806640625	2.248066162109375	1.461285308837891	0.2117841796875	2.51990478515625	1.5997060546875	0.562401123046875	2.649006103515625	1.570737609863281	0.5522431640625	2.7314462890625	1.298949951171875	0.544599853515625	2.56003076171875	1.334560119628906	0.3848603515625	2.53736669921875	1.435374389648437	0.40122802734375
192	6.366667000000001	2.48778564453125	1.072941467285156	0.59005419921875	2.485129150390625	1.249180908203125	0.553678466796875	2.48032861328125	1.392730407714844	0.54518798828125	2.486521728515625	1.610352355957031	0.569049072265625	2.45158935546875	1.575387145996094	0.5676162109375	2.31585986328125	1.5290341796875	0.5526103515625	2.2539296875	1.259980590820313	0.5140312500000001	2.243805908203125	1.408527526855469	0.333543701171875	2.193927734375	1.419434936523438	0.250904541015625	2.191004150390625	1.456352386474609	0.1483837890625	2.24905322265625	1.449964721679688	0.2009345703125	2.51937890625	1.573171203613281	0.564704833984375	2.6488623046875	1.551533142089844	0.54556689453125	2.72106494140625	1.278277130126953	0.5172861328125	2.536872314453125	1.309004425048828	0.37144970703125	2.507220458984375	1.408590576171875	0.38340087890625
193	6.399999999999999	2.490226318359375	1.062547569274902	0.59256298828125	2.486787353515625	1.237554946899414	0.5570810546875	2.480347900390625	1.379962493896485	0.5489814453125	2.483008056640625	1.596021240234375	0.57242529296875	2.448822998046875	1.560973999023437	0.569136474609375	2.31630810546875	1.512057983398438	0.546176025390625	2.25578564453125	1.244887176513672	0.50758349609375	2.25316748046875	1.394856170654297	0.3303408203125	2.171947509765625	1.374504302978516	0.282572998046875	2.192770263671875	1.446816925048828	0.2048642578125	2.22814794921875	1.438629425048828	0.208960205078125	2.516169921875	1.559444091796875	0.5700544433593751	2.646112548828125	1.542056518554688	0.557992431640625	2.723250732421875	1.273370086669922	0.5217578125	2.543723876953125	1.285863739013672	0.370429931640625	2.50719091796875	1.382691253662109	0.378366943359375
194	6.433333999999999	2.4766806640625	1.044904777526855	0.5831639404296876	2.473775390625	1.219830047607422	0.5498228759765625	2.46919921875	1.362000549316406	0.5435887451171875	2.47574658203125	1.577599365234375	0.5647205810546875	2.44113134765625	1.543024536132813	0.5639722900390625	2.305736083984375	1.499502746582031	0.5521864013671876	2.2425107421875	1.234907119750976	0.5064310302734375	2.2354404296875	1.364315063476563	0.3145645751953125	2.14361767578125	1.358117248535156	0.2868057861328125	2.16943505859375	1.445694458007813	0.2293673095703125	2.20508154296875	1.403937255859375	0.2057413330078125	2.5081865234375	1.540722229003906	0.5605743408203125	2.63785986328125	1.525853698730469	0.5464617919921875	2.6909931640625	1.256179260253906	0.4876300048828125	2.501146728515625	1.270155212402344	0.3507435302734375	2.470681640625	1.367485656738281	0.3683861083984375
195	6.466667	2.47712158203125	1.045101257324219	0.58221484375	2.474059326171875	1.219959396362305	0.54885205078125	2.46963134765625	1.362094116210937	0.542777587890625	2.47739794921875	1.577589050292969	0.563815185546875	2.44264453125	1.543168884277344	0.563610107421875	2.306954345703125	1.500218322753906	0.553870849609375	2.2435029296875	1.235126403808594	0.512019775390625	2.234826904296875	1.363904846191406	0.319888671875	2.142859130859375	1.36146337890625	0.292136962890625	2.172546630859375	1.439507019042969	0.223904541015625	2.209556396484375	1.403037719726562	0.207609619140625	2.509605224609375	1.540591552734375	0.559155517578125	2.638873291015625	1.524646728515625	0.543046630859375	2.688294921875	1.254891906738281	0.481842529296875	2.49477783203125	1.275448883056641	0.35120166015625	2.46757763671875	1.373135894775391	0.371765869140625
196	6.500000000000001	2.48051220703125	1.051935104370117	0.5884935302734375	2.47869873046875	1.228158309936523	0.5538614501953125	2.47440869140625	1.371485961914062	0.5464351806640625	2.48503369140625	1.588952514648438	0.5655374755859375	2.449526611328125	1.55468798828125	0.5656053466796875	2.313837646484375	1.508002410888672	0.5546690673828125	2.2535068359375	1.238482025146484	0.5213135986328125	2.244096923828125	1.379493774414063	0.3354476318359375	2.1517412109375	1.374433868408203	0.3064300537109375	2.1815703125	1.4445771484375	0.2288209228515625	2.223577392578125	1.423220733642578	0.2196278076171875	2.5170439453125	1.551166625976562	0.5612655029296875	2.646859375	1.531034790039063	0.5448128662109375	2.686830810546875	1.254431365966797	0.4974573974609375	2.495783203125	1.296308929443359	0.3645843505859375	2.462713134765625	1.395305908203125	0.3652178955078125
197	6.533334000000001	2.48545849609375	1.066831893920898	0.59312451171875	2.482185546875	1.243954071044922	0.55670361328125	2.4774013671875	1.387705657958984	0.54194140625	2.4890771484375	1.60622314453125	0.565455322265625	2.45313232421875	1.571932250976563	0.564423828125	2.31521728515625	1.5285478515625	0.5545183105468749	2.263770751953125	1.254638488769531	0.52613916015625	2.25656591796875	1.384199920654297	0.330064697265625	2.163219482421875	1.386303070068359	0.301588134765625	2.19972900390625	1.45968212890625	0.228914306640625	2.240197021484375	1.4476435546875	0.220018798828125	2.521150146484375	1.56807470703125	0.5608354492187499	2.6524189453125	1.547471313476563	0.549990478515625	2.70251025390625	1.268953491210937	0.5126455078125	2.52042724609375	1.333636047363281	0.373528076171875	2.479323974609375	1.430346343994141	0.3713369140625
198	6.566667	2.49253857421875	1.087217170715332	0.594567626953125	2.48783935546875	1.26644921875	0.557927490234375	2.481891845703125	1.411839721679688	0.5427739257812501	2.49522998046875	1.633016418457031	0.565046630859375	2.45869580078125	1.598476440429688	0.565072265625	2.315900390625	1.565238586425781	0.567529541015625	2.2762744140625	1.287402984619141	0.5277138671875	2.242231201171875	1.390949798583984	0.316244140625	2.214890380859375	1.481530456542969	0.34459130859375	2.199703125	1.474380706787109	0.235033203125	2.23843212890625	1.459462677001953	0.199277099609375	2.527393798828125	1.594247497558594	0.5598056640625	2.66017431640625	1.573027770996094	0.54902978515625	2.69940283203125	1.289613098144531	0.509605224609375	2.518396484375	1.365953491210937	0.370136962890625	2.482868896484375	1.465686096191406	0.380213623046875
199	6.600000000000001	2.50412744140625	1.110084732055664	0.6030930175781249	2.5035078125	1.29123583984375	0.5627019042968751	2.5005302734375	1.438356567382812	0.54365380859375	2.5122109375	1.661119384765625	0.579056640625	2.4753134765625	1.626120483398438	0.575344482421875	2.33420458984375	1.5857548828125	0.55134814453125	2.28160546875	1.304549346923828	0.52296875	2.271081298828125	1.414171264648437	0.308275634765625	2.218847412109375	1.496197967529297	0.332328369140625	2.21448828125	1.472786743164062	0.222467529296875	2.2670048828125	1.478757049560547	0.186366943359375	2.545179931640625	1.622163818359375	0.573228515625	2.680921142578125	1.605549072265625	0.56918408203125	2.699784423828125	1.320553985595703	0.5041650390625	2.508191650390625	1.394391723632812	0.371709228515625	2.483648681640625	1.496042144775391	0.398147705078125
200	6.633334000000001	2.5027099609375	1.129006851196289	0.607781982421875	2.503386962890625	1.310960998535156	0.568880126953125	2.500965087890625	1.458768676757813	0.552322998046875	2.51841455078125	1.682752197265625	0.580554443359375	2.48060791015625	1.648375915527344	0.5790830078125	2.33849169921875	1.607984008789062	0.5590869140625	2.3040048828125	1.322225280761719	0.544333984375	2.277498779296875	1.427290100097656	0.32806298828125	2.225291259765625	1.512628051757813	0.336875244140625	2.21559033203125	1.4886962890625	0.2271787109375	2.26426513671875	1.488768188476562	0.1997490234375	2.55044873046875	1.642836364746094	0.5748720703125	2.6846474609375	1.617665832519531	0.56185302734375	2.71273193359375	1.330800384521484	0.505663330078125	2.526630859375	1.413970886230469	0.369817138671875	2.4873896484375	1.513442749023437	0.3858876953125
201	6.666666999999999	2.505177978515625	1.133122802734375	0.607306396484375	2.50504638671875	1.314385467529297	0.566832275390625	2.50217529296875	1.461781524658203	0.54916162109375	2.51827490234375	1.686151489257813	0.5710986328125	2.48076904296875	1.651554443359375	0.5709228515625	2.33873974609375	1.610374389648437	0.55422607421875	2.306407470703125	1.325134246826172	0.5354262695312501	2.27229931640625	1.427216583251953	0.31928759765625	2.22620458984375	1.512166259765625	0.345891357421875	2.21793359375	1.502106048583984	0.234159423828125	2.266684326171875	1.495783538818359	0.1998388671875	2.550476806640625	1.64638818359375	0.56620361328125	2.683780029296875	1.61805712890625	0.553123046875	2.73165087890625	1.333507110595703	0.501533203125	2.526843505859375	1.416751373291016	0.397084228515625	2.52684765625	1.519197875976563	0.43106494140625
202	6.7	2.502595947265625	1.135620483398438	0.603901611328125	2.5017578125	1.314737731933594	0.555412109375	2.499048095703125	1.460372772216797	0.527283447265625	2.51176220703125	1.68367578125	0.558404296875	2.474761474609375	1.64867236328125	0.5561865234375	2.3348203125	1.603237060546875	0.53471923828125	2.30346533203125	1.317531036376953	0.53741943359375	2.283895263671875	1.427901733398437	0.323796142578125	2.220355712890625	1.503097991943359	0.3422314453125	2.21026953125	1.502066009521484	0.230298095703125	2.25972216796875	1.489521392822266	0.20197509765625	2.544542724609375	1.6445849609375	0.552503173828125	2.67811865234375	1.615804565429688	0.54615087890625	2.72863134765625	1.333660949707031	0.486005615234375	2.5324443359375	1.427207122802734	0.374461181640625	2.530485107421875	1.521118041992187	0.42744091796875
203	6.733334	2.50890283203125	1.123990356445312	0.609854736328125	2.5072109375	1.299889984130859	0.556061279296875	2.5023046875	1.444419952392578	0.52935595703125	2.513182861328125	1.665657836914062	0.561679443359375	2.476725830078125	1.63080419921875	0.558484619140625	2.338560546875	1.584879516601562	0.53554296875	2.30891357421875	1.301651031494141	0.526210693359375	2.288570068359375	1.407880920410156	0.312925048828125	2.242077392578125	1.491792877197266	0.33851171875	2.22683642578125	1.486301788330078	0.2282841796875	2.278559814453125	1.473035491943359	0.19337646484375	2.545980712890625	1.627090209960937	0.556337158203125	2.679421630859375	1.603189331054688	0.553382568359375	2.72352392578125	1.324623077392578	0.484526611328125	2.51806103515625	1.403248474121094	0.38328662109375	2.51248583984375	1.498210052490234	0.432064208984375
204	6.766667000000001	2.511783203125	1.099839141845703	0.6094765625	2.5102646484375	1.273170043945313	0.555527587890625	2.504494873046875	1.416886657714844	0.5361516113281251	2.51165771484375	1.6371826171875	0.55109375	2.476291015625	1.602015258789062	0.551330322265625	2.340077392578125	1.555049926757813	0.531340087890625	2.30925732421875	1.275555206298828	0.52939111328125	2.285190185546875	1.367229644775391	0.313249267578125	2.25210302734375	1.456748626708984	0.335441162109375	2.243626708984375	1.440487579345703	0.227029296875	2.28052294921875	1.428802764892578	0.1938671875	2.5446416015625	1.599406005859375	0.548053955078125	2.67757080078125	1.585227661132813	0.54200146484375	2.716908203125	1.308522338867188	0.478931396484375	2.5028876953125	1.361248352050781	0.3865458984375	2.493041748046875	1.457330169677734	0.42899462890625
205	6.8	2.52168017578125	1.086550979614258	0.6070930175781249	2.52118017578125	1.261285400390625	0.557369140625	2.516770263671875	1.405123229980469	0.5377385253906251	2.519560546875	1.625317504882812	0.557316162109375	2.484801513671875	1.58953857421875	0.55560595703125	2.3534775390625	1.533612915039062	0.52702392578125	2.325020751953125	1.253749938964844	0.534382568359375	2.293348876953125	1.334379150390625	0.3146591796875	2.238480224609375	1.413583618164063	0.33285498046875	2.255726806640625	1.387340484619141	0.2273984375	2.277973876953125	1.3935263671875	0.195588623046875	2.55331005859375	1.588142028808594	0.55468701171875	2.68408203125	1.560637756347656	0.54594921875	2.725200439453125	1.284636383056641	0.4800380859375	2.50834765625	1.323091613769531	0.3867646484375	2.4926689453125	1.418636566162109	0.428863037109375
206	6.833334	2.509622802734375	1.070918899536133	0.602101806640625	2.5092333984375	1.243724884033203	0.548599609375	2.50512451171875	1.385829223632812	0.522057861328125	2.513285400390625	1.604574157714844	0.545415283203125	2.477845947265625	1.569767150878906	0.543802001953125	2.341229736328125	1.525921813964844	0.523205322265625	2.31833642578125	1.252983276367188	0.582325439453125	2.309731689453125	1.298870361328125	0.35182763671875	2.2264970703125	1.349699035644531	0.347161865234375	2.269097900390625	1.34735595703125	0.24624560546875	2.29698193359375	1.342633758544922	0.2280634765625	2.54598046875	1.566869567871094	0.54142919921875	2.677033935546875	1.542757202148437	0.536389404296875	2.702920654296875	1.266748870849609	0.468104248046875	2.482443359375	1.309639892578125	0.38893310546875	2.471487548828125	1.405280944824219	0.431182373046875
207	6.866667000000001	2.50414404296875	1.064755752563477	0.59767138671875	2.5042021484375	1.235875076293945	0.54324609375	2.50049658203125	1.376728698730469	0.51578125	2.507884765625	1.593809936523437	0.539675048828125	2.472799072265625	1.559191223144531	0.537587890625	2.33616162109375	1.524480346679687	0.508822998046875	2.30160888671875	1.252074356079102	0.55312451171875	2.31296484375	1.294920227050781	0.323926513671875	2.22591650390625	1.335771728515625	0.31180078125	2.28814306640625	1.364269958496094	0.227279541015625	2.292472412109375	1.33770751953125	0.207267822265625	2.540458984375	1.556462219238281	0.5359677734375	2.67062109375	1.533401123046875	0.52913427734375	2.69313427734375	1.260973876953125	0.454348388671875	2.471537109375	1.302953491210938	0.383515380859375	2.461325927734375	1.397160583496094	0.427226806640625
208	6.899999999999999	2.47281494140625	1.049440368652344	0.594203857421875	2.479384765625	1.222557983398437	0.5458505859375	2.4838955078125	1.361545623779297	0.5092678222656249	2.4867783203125	1.580149963378906	0.519853515625	2.45231640625	1.544762512207031	0.5184423828125	2.311959228515625	1.515006286621094	0.5048330078125	2.27950390625	1.244732818603516	0.5641384277343749	2.29275146484375	1.314341064453125	0.34130078125	2.229971435546875	1.388384765625	0.342138427734375	2.259352783203125	1.354655731201172	0.242808349609375	2.293904541015625	1.358570678710938	0.215927490234375	2.520129638671875	1.543196350097656	0.519876953125	2.652450927734375	1.535152282714844	0.522154296875	2.6775908203125	1.261263519287109	0.451898193359375	2.4610830078125	1.303653350830078	0.365887939453125	2.44858642578125	1.398630004882813	0.407712646484375
209	6.933333999999999	2.45237451171875	1.058572631835937	0.582823486328125	2.4572578125	1.236419555664062	0.540726806640625	2.4592890625	1.379873840332031	0.51280322265625	2.46989990234375	1.601975830078125	0.520397216796875	2.433646484375	1.56723095703125	0.519178466796875	2.294407958984375	1.528509765625	0.49522021484375	2.230401123046875	1.255486511230469	0.534690673828125	2.24577001953125	1.357517181396484	0.3205712890625	2.20519140625	1.404098663330078	0.243622802734375	2.192508056640625	1.418403045654297	0.134553466796875	2.2427138671875	1.414194580078125	0.183166015625	2.502465087890625	1.563259460449219	0.521252685546875	2.6351005859375	1.541869079589844	0.510623291015625	2.6724619140625	1.260917266845703	0.4564951171875	2.459093994140625	1.318112182617188	0.3609140625	2.44414208984375	1.414734558105469	0.402501708984375
210	6.966667	2.437587890625	1.0705263671875	0.57579443359375	2.4375	1.247335784912109	0.53253955078125	2.434844482421875	1.39079345703125	0.50827783203125	2.441947265625	1.612135375976563	0.50347265625	2.406472412109375	1.576918579101563	0.501987060546875	2.2674326171875	1.54547021484375	0.471139404296875	2.143611083984375	1.293680206298828	0.4987744140625	2.19988818359375	1.442985443115234	0.324019775390625	2.1458583984375	1.483656494140625	0.25275341796875	2.1029599609375	1.503423797607422	0.153138916015625	2.17207666015625	1.482289520263672	0.184607177734375	2.47475634765625	1.574263061523438	0.5086669921875	2.607711669921875	1.556453491210938	0.511710693359375	2.669417724609375	1.278403900146484	0.474150146484375	2.47903369140625	1.342365600585937	0.343429443359375	2.4672412109375	1.438737518310547	0.3854228515625
211	7.000000000000001	2.424823486328125	1.083714889526367	0.55625927734375	2.424884765625	1.257252044677734	0.501198486328125	2.424658203125	1.396309234619141	0.458210693359375	2.442573974609375	1.616394348144531	0.476334716796875	2.4058583984375	1.583551696777344	0.467656982421875	2.26616943359375	1.567173522949219	0.42892041015625	2.08398046875	1.352496154785156	0.41314990234375	2.12468896484375	1.531630004882813	0.26389697265625	2.10045751953125	1.576862976074219	0.1800927734375	2.061307373046875	1.610768188476563	0.08274267578125	2.12934375	1.607511291503906	0.15347314453125	2.47282421875	1.576380615234375	0.48109423828125	2.60335302734375	1.568006652832031	0.51115185546875	2.68406298828125	1.292248779296875	0.51415283203125	2.49214697265625	1.344125915527344	0.38026123046875	2.498132568359375	1.449743743896484	0.382241455078125
212	7.033334000000001	2.406081787109375	1.074802536010742	0.54996240234375	2.402102294921875	1.24726530456543	0.487582275390625	2.398128173828125	1.386596466064453	0.441998779296875	2.404736328125	1.6083330078125	0.46693896484375	2.3695712890625	1.573704406738281	0.456728271484375	2.229434326171875	1.563894836425781	0.413478271484375	1.995927734375	1.414589233398438	0.350877197265625	2.020957153320313	1.541571716308594	0.150570556640625	1.985166137695312	1.633819091796875	0.15410546875	1.953854858398437	1.677538940429688	0.0568828125	1.979884521484375	1.663497314453125	0.078055908203125	2.437150390625	1.569469360351563	0.470982421875	2.56540966796875	1.586675903320312	0.510205810546875	2.665305419921875	1.322118408203125	0.572256591796875	2.500155517578125	1.3267041015625	0.396110595703125	2.496643798828125	1.432216461181641	0.381285400390625
213	7.066667	2.3436494140625	1.05369189453125	0.525632568359375	2.34920947265625	1.226463027954102	0.471145751953125	2.3538974609375	1.364069549560547	0.426008056640625	2.353379150390625	1.583488525390625	0.448408203125	2.321716796875	1.548767578125	0.431931396484375	2.193640869140625	1.55509228515625	0.363759033203125	1.944882934570312	1.525418029785156	0.2370556640625	1.90906591796875	1.645235473632813	0.03735302734375	1.850471435546875	1.7076337890625	-0.01000634765625	1.809443237304688	1.764250244140625	-0.09463232421874999	1.8145986328125	1.704836791992188	-0.02248583984375	2.384248046875	1.545503784179687	0.4593779296875	2.49073388671875	1.600174438476563	0.5187216796875	2.71620654296875	1.536215942382813	0.68272314453125	2.599357421875	1.431087219238281	0.503198974609375	2.527640380859375	1.50484912109375	0.480608642578125
214	7.100000000000001	2.29687158203125	0.9876089477539063	0.525736328125	2.310697021484375	1.162247116088867	0.476534912109375	2.32286376953125	1.300975830078125	0.434488037109375	2.330747314453125	1.520076354980469	0.465564208984375	2.299174072265625	1.487527465820313	0.444518310546875	2.195112548828125	1.524346130371094	0.34926123046875	2.009609375	1.595808410644531	0.14945556640625	1.892438232421875	1.656487670898438	-0.0468857421875	1.811435668945313	1.6972353515625	-0.009150390624999999	1.810727416992187	1.655786865234375	-0.111265380859375	1.77907373046875	1.636635375976562	-0.109568115234375	2.358547607421875	1.480009155273438	0.478126220703125	2.466076171875	1.510879821777344	0.552126953125	2.63162890625	1.656357238769531	0.736255615234375	2.546268798828125	1.618235961914062	0.515694580078125	2.44148583984375	1.606869812011719	0.507096435546875
215	7.133334000000001	2.245646728515625	0.9674019012451172	0.501293212890625	2.27015771484375	1.143436218261719	0.4521787109375	2.290295166015625	1.283663848876953	0.41141650390625	2.30462841796875	1.505163452148437	0.444346923828125	2.27229833984375	1.473364685058594	0.42176220703125	2.173423828125	1.512095458984375	0.31902978515625	2.002810791015625	1.595410034179688	0.105658447265625	1.859941650390625	1.665385131835937	-0.0736689453125	1.785995849609375	1.707572998046875	-0.022118408203125	1.763780151367188	1.665190795898438	-0.123029052734375	1.729494140625	1.66212060546875	-0.1188082275390625	2.330970458984375	1.463582946777344	0.457816162109375	2.440763427734375	1.491378662109375	0.53297216796875	2.585197265625	1.667694213867188	0.713927978515625	2.51559326171875	1.611957824707031	0.488142333984375	2.4144609375	1.6464560546875	0.496234375
216	7.166666999999999	2.217490234375	0.9408779602050781	0.5008264160156251	2.2380849609375	1.114795852661133	0.4528818359375	2.25590576171875	1.252674438476562	0.41112158203125	2.25910009765625	1.472273864746094	0.435436279296875	2.22866455078125	1.438571441650391	0.414785400390625	2.1296279296875	1.486631011962891	0.319651611328125	1.961919677734375	1.580446166992187	0.11428173828125	1.85322314453125	1.664853271484375	-0.07751135253906249	1.770435668945312	1.710804565429688	-0.0522205810546875	1.762953125	1.688084716796875	-0.1595628662109375	1.757086669921875	1.65241015625	-0.1596168212890625	2.28727978515625	1.433229217529297	0.4498134765625	2.3971123046875	1.470261322021484	0.516752197265625	2.560286376953125	1.620287231445313	0.698389404296875	2.506382568359375	1.61120849609375	0.465675537109375	2.403331787109375	1.588546508789062	0.46418310546875
217	7.2	2.21072509765625	0.9267086486816406	0.49286376953125	2.22532421875	1.098791458129883	0.43974560546875	2.237599365234375	1.235829360961914	0.39575146484375	2.24576123046875	1.454127868652344	0.42077294921875	2.21328955078125	1.421099243164063	0.402913818359375	2.111063720703125	1.469470825195313	0.312520263671875	1.949265625	1.565808776855469	0.105470703125	1.847492919921875	1.660244140625	-0.08400817871093751	1.75977001953125	1.695961608886719	-0.0607755126953125	1.73954052734375	1.682290161132812	-0.1674520263671875	1.733612548828125	1.657546875	-0.1538779296875	2.274505615234375	1.414842651367187	0.432218505859375	2.39113671875	1.449605346679687	0.48633447265625	2.514410888671875	1.579143859863281	0.7084697265625	2.406447021484375	1.587674377441406	0.49668017578125	2.3580029296875	1.595949401855469	0.403885986328125
218	7.233334	2.192510009765625	0.9055906829833984	0.486093994140625	2.21036865234375	1.076403289794922	0.4315234375	2.22452587890625	1.213060409545899	0.388174072265625	2.23176025390625	1.431109527587891	0.410365966796875	2.1993935546875	1.397787811279297	0.393242431640625	2.0962001953125	1.452471649169922	0.30832763671875	1.943031494140625	1.552174926757813	0.09734960937500001	1.8363740234375	1.639906860351563	-0.09189208984375	1.749710693359375	1.677011108398438	-0.067953369140625	1.738694702148438	1.661155517578125	-0.1753763427734375	1.7263369140625	1.64062353515625	-0.167106201171875	2.2607255859375	1.392218017578125	0.422017578125	2.378103759765625	1.419539978027344	0.4778876953125	2.48648828125	1.54368212890625	0.7096865234375	2.38660546875	1.57283642578125	0.496480224609375	2.33287841796875	1.588454284667969	0.407953125
219	7.266667000000001	2.1825341796875	0.903179214477539	0.4704140625	2.199263916015625	1.073522262573242	0.413459228515625	2.2124248046875	1.209916915893555	0.368507568359375	2.224033935546875	1.428196899414063	0.388706298828125	2.19013671875	1.395191223144531	0.3739482421875	2.081376953125	1.450267761230469	0.296293212890625	1.912255493164063	1.547549743652344	0.096275390625	1.7973173828125	1.633197692871094	-0.0893353271484375	1.712997680664063	1.675950012207031	-0.06605126953125	1.70088232421875	1.654796142578125	-0.172552978515625	1.69189599609375	1.631654907226562	-0.1686248779296875	2.253205078125	1.388938171386719	0.39871533203125	2.3729208984375	1.410193237304687	0.45255029296875	2.448402099609375	1.439872985839844	0.725454833984375	2.45888330078125	1.635887634277344	0.5917861328125	2.42306005859375	1.631795715332031	0.49334814453125
220	7.3	2.179859130859375	0.9233278045654297	0.46372119140625	2.190746826171875	1.096183471679687	0.41225537109375	2.200302978515625	1.23360237121582	0.368783935546875	2.211778076171875	1.452661071777344	0.38386279296875	2.17862548828125	1.41933251953125	0.367915771484375	2.06304541015625	1.466058349609375	0.29430615234375	1.86457177734375	1.54142041015625	0.11194384765625	1.779555053710937	1.633233703613281	-0.0868507080078125	1.7110849609375	1.694851318359375	-0.05482421875	1.686817138671875	1.67284326171875	-0.1592391357421875	1.677681396484375	1.640188415527344	-0.1621064453125	2.240130615234375	1.413522521972656	0.39670068359375	2.36164404296875	1.421248413085938	0.450683837890625	2.43493408203125	1.351126220703125	0.71719873046875	2.579592041015625	1.509172058105469	0.613864013671875	2.549209228515625	1.567785461425781	0.5322109375
221	7.333334	2.194302490234375	0.9595657196044922	0.449518310546875	2.196080322265625	1.133493225097656	0.392857421875	2.19765234375	1.272365661621094	0.347033935546875	2.201487060546875	1.493571960449219	0.371737060546875	2.1685791015625	1.459251556396484	0.355454345703125	2.04115087890625	1.494365509033203	0.292093017578125	1.812082275390625	1.495119934082031	0.12530908203125	1.755615478515625	1.636011291503906	-0.0577767333984375	1.681130493164062	1.695580871582031	-0.03223583984375	1.663034057617188	1.668662292480469	-0.1381781005859375	1.645552368164062	1.627603088378906	-0.117907470703125	2.232191162109375	1.454592193603516	0.381786865234375	2.357150390625	1.4591650390625	0.432265869140625	2.405166015625	1.338484771728516	0.6901171875	2.62598095703125	1.345891815185547	0.594272705078125	2.6808837890625	1.434847351074219	0.613630615234375
222	7.366667000000001	2.20178125	0.9915617599487304	0.462070068359375	2.1895087890625	1.166171478271484	0.40817626953125	2.180638916015625	1.304653625488281	0.361458984375	2.172736572265625	1.525732421875	0.3885927734375	2.1420322265625	1.489982421875	0.370955078125	2.006913330078125	1.50726708984375	0.316359130859375	1.766431640625	1.465161560058594	0.171874755859375	1.728608276367188	1.600360534667969	-0.020437255859375	1.663841918945312	1.665492248535156	0.016101806640625	1.651781005859375	1.650124450683594	-0.0930916748046875	1.627853393554688	1.623181945800781	-0.095576171875	2.2050693359375	1.488155456542969	0.399166259765625	2.33329736328125	1.510185668945312	0.4352109375	2.408741455078125	1.35529751586914	0.6673139648437501	2.62167724609375	1.272772369384766	0.589947265625	2.666343017578125	1.329021148681641	0.511398193359375
223	7.399999999999999	2.24505029296875	1.017974044799805	0.4692431640625	2.22648095703125	1.195012390136719	0.416210693359375	2.212510498046875	1.335471588134766	0.370105712890625	2.197535888671875	1.559738952636719	0.39398974609375	2.1667373046875	1.521964294433594	0.378869140625	2.02319580078125	1.52328759765625	0.339568359375	1.787011108398437	1.423066650390625	0.20938916015625	1.754083129882813	1.563422241210938	0.01567431640625	1.701938110351563	1.638809692382813	0.056271728515625	1.697790893554687	1.617779724121094	-0.0541646728515625	1.693876831054687	1.628824096679688	-0.0867847900390625	2.232425537109375	1.523131652832031	0.403212890625	2.367394775390625	1.53547509765625	0.422641357421875	2.40013818359375	1.363421997070313	0.65771875	2.491379150390625	1.259006103515625	0.456305419921875	2.597493408203125	1.272233489990234	0.441586181640625
224	7.433333999999999	2.27133642578125	1.073552291870117	0.496595458984375	2.25285791015625	1.248751922607422	0.444412109375	2.236648193359375	1.390058685302734	0.407722900390625	2.22049560546875	1.609516723632813	0.447363525390625	2.189611083984375	1.572713134765625	0.43187646484375	2.049103271484375	1.561581298828125	0.3893466796875	1.833042846679688	1.403865081787109	0.292180908203125	1.792862060546875	1.545388671875	0.103993408203125	1.777365600585938	1.631240356445312	0.15115478515625	1.79454150390625	1.6392265625	0.0414951171875	1.804164428710938	1.643992065429687	0.013879638671875	2.256004150390625	1.57338330078125	0.45175244140625	2.3911650390625	1.57355029296875	0.460455810546875	2.46726708984375	1.314036590576172	0.565110107421875	2.598808349609375	1.267528076171875	0.367510986328125	2.7046220703125	1.271119689941406	0.38137841796875
225	7.466667	2.33577490234375	1.109145355224609	0.506986328125	2.315382568359375	1.28435107421875	0.4547197265625	2.2952314453125	1.428064483642578	0.430818115234375	2.272681884765625	1.647306274414063	0.47012255859375	2.24212353515625	1.608826538085937	0.458285400390625	2.09967041015625	1.582704833984375	0.430815185546875	1.913770751953125	1.382317840576172	0.35026318359375	1.872122924804688	1.529831115722656	0.16666796875	1.840106811523438	1.617535888671875	0.20046875	1.851642700195312	1.634511779785156	0.090951171875	1.867918701171875	1.642007507324219	0.07945581054687501	2.31021337890625	1.612914001464844	0.47104296875	2.444771240234375	1.627773254394531	0.46304833984375	2.501395263671875	1.360768249511719	0.56207275390625	2.49435107421875	1.344530364990234	0.3205234375	2.587458251953125	1.3206962890625	0.2736884765625
226	7.500000000000001	2.3859384765625	1.126732513427734	0.52157861328125	2.37234765625	1.304962310791016	0.4727607421875	2.35705029296875	1.451149291992188	0.454352783203125	2.333145263671875	1.672226928710937	0.491739501953125	2.302555419921875	1.633159423828125	0.480357666015625	2.161754150390625	1.594578857421875	0.453332763671875	1.996984619140625	1.369386016845703	0.38614013671875	1.947512573242187	1.503734710693359	0.19240966796875	1.929968139648438	1.595203247070312	0.2288486328125	1.918062622070313	1.613892700195313	0.11883203125	1.925874389648438	1.6380263671875	0.13515478515625	2.3711640625	1.63783154296875	0.49285986328125	2.505073486328125	1.643115966796875	0.4664658203125	2.51769580078125	1.366904510498047	0.5617021484375	2.46116015625	1.365435272216797	0.32440771484375	2.536022216796875	1.322661224365234	0.259895751953125
227	7.533334000000001	2.4171923828125	1.127387420654297	0.53788916015625	2.403239990234375	1.304095397949219	0.493707763671875	2.387833251953125	1.448580780029297	0.47902392578125	2.361251220703125	1.666831787109375	0.511898193359375	2.33133154296875	1.627060424804688	0.505414794921875	2.19323828125	1.581299438476563	0.489205078125	2.05806884765625	1.339043365478516	0.433436767578125	2.004175170898438	1.466170043945312	0.24020654296875	1.987930908203125	1.559058959960937	0.269013427734375	1.968042236328125	1.566845458984375	0.16045068359375	1.972072021484375	1.596297241210938	0.18400341796875	2.399746826171875	1.63413525390625	0.5096328125	2.519994140625	1.63368505859375	0.4490166015625	2.5518935546875	1.363671173095703	0.5449443359375	2.436567138671875	1.351498596191406	0.334249267578125	2.49270166015625	1.305022827148437	0.257048583984375
228	7.566667	2.43397412109375	1.108868637084961	0.544141845703125	2.4208779296875	1.286883575439453	0.51267822265625	2.4108291015625	1.428708435058594	0.484742431640625	2.39565673828125	1.647470703125	0.5084345703124999	2.364411865234375	1.608720458984375	0.509770751953125	2.2243544921875	1.57032763671875	0.508502197265625	2.11646875	1.312928039550781	0.4781103515625	2.046127197265625	1.415632781982422	0.278045166015625	2.032223510742187	1.510382446289062	0.298027099609375	1.994319091796875	1.536351928710938	0.19832958984375	2.024853271484375	1.552620849609375	0.228834716796875	2.4320810546875	1.613710144042969	0.5013872070312499	2.53820751953125	1.612630493164062	0.420230224609375	2.58909912109375	1.355616821289062	0.535043212890625	2.42655615234375	1.370791320800781	0.361013671875	2.452259521484375	1.321307220458984	0.27165185546875
229	7.600000000000001	2.47074365234375	1.088986694335937	0.569965576171875	2.459634765625	1.270141815185547	0.543061767578125	2.452387939453125	1.413381317138672	0.5123103027343749	2.4326044921875	1.6334560546875	0.5443891601562501	2.401437744140625	1.593928588867187	0.541695556640625	2.261394287109375	1.549371459960938	0.545768310546875	2.161914306640625	1.287215240478516	0.499426513671875	2.100185546875	1.396045013427734	0.2963427734375	2.071357666015625	1.484224487304687	0.33099072265625	2.040363891601563	1.489737976074219	0.224416259765625	2.0493447265625	1.5234482421875	0.242372314453125	2.4703173828125	1.599945922851562	0.538620849609375	2.58655517578125	1.596394653320313	0.46956494140625	2.580635009765625	1.3154580078125	0.53952392578125	2.445068359375	1.328117401123047	0.34000341796875	2.48707177734375	1.277290954589844	0.256205810546875
230	7.633334000000001	2.492890625	1.06237459564209	0.5846838378906249	2.48404150390625	1.241829833984375	0.548358154296875	2.472610107421875	1.38758837890625	0.538376953125	2.45139501953125	1.608377807617188	0.562103515625	2.4203837890625	1.568902282714844	0.55806494140625	2.2779765625	1.532979064941406	0.559999267578125	2.1961875	1.263027465820312	0.5274912109375	2.122267822265625	1.368556579589844	0.327013427734375	2.080002685546875	1.450116027832031	0.36376513671875	2.051939697265625	1.453468627929688	0.25639892578125	2.0589228515625	1.475269897460938	0.252426513671875	2.48925	1.57464453125	0.560440673828125	2.61340966796875	1.582992309570312	0.50777783203125	2.587497314453125	1.294893127441406	0.50259619140625	2.442716796875	1.316357574462891	0.31071923828125	2.48286474609375	1.275763122558594	0.220781005859375
231	7.666666999999999	2.501247802734375	1.049946685791016	0.5940755615234375	2.490213623046875	1.22452522277832	0.5520469970703125	2.47655859375	1.367069580078125	0.5386158447265625	2.45333740234375	1.582458312988281	0.5702200927734375	2.423337646484375	1.543510131835938	0.5651136474609375	2.282908935546875	1.511197265625	0.5691195068359375	2.2193564453125	1.241540267944336	0.5391151123046874	2.14684716796875	1.327938903808594	0.3342242431640625	2.10575390625	1.410884887695313	0.3635528564453125	2.075022705078125	1.416611694335937	0.2591705322265625	2.0910341796875	1.44764697265625	0.2724263916015625	2.4908720703125	1.549906494140625	0.5669732666015626	2.614436767578125	1.572877197265625	0.5246517333984375	2.589417236328125	1.292811706542969	0.4851859130859375	2.43005322265625	1.327301208496094	0.3134014892578125	2.461852783203125	1.29781494140625	0.2182679443359375
232	7.7	2.515904296875	1.036326782226562	0.605856201171875	2.509099609375	1.212726531982422	0.5685419921875	2.49898876953125	1.356313171386719	0.559181640625	2.4786943359375	1.57224755859375	0.5934118652343749	2.44806787109375	1.533675048828125	0.5877978515625	2.308064697265625	1.497602386474609	0.5876171875	2.24227587890625	1.228809646606445	0.548483154296875	2.160413330078125	1.314383972167969	0.346001708984375	2.1270107421875	1.400909332275391	0.375695556640625	2.092191650390625	1.408410919189453	0.272381591796875	2.107046875	1.435278656005859	0.285057861328125	2.515880859375	1.5391162109375	0.589806884765625	2.64049658203125	1.560000854492188	0.548276123046875	2.598180908203125	1.283514251708984	0.49482373046875	2.43076806640625	1.336112915039062	0.334725830078125	2.454951171875	1.310509979248047	0.235959228515625
233	7.733334	2.5351279296875	1.031989303588867	0.599230224609375	2.531914794921875	1.205618438720703	0.552758544921875	2.52342041015625	1.3480166015625	0.535289794921875	2.50728662109375	1.562525268554688	0.57508642578125	2.476110107421875	1.525296325683594	0.56606689453125	2.33748046875	1.487316955566406	0.556666015625	2.2665	1.219157073974609	0.53239697265625	2.185730712890625	1.329658050537109	0.34296142578125	2.149206787109375	1.416872375488281	0.364739501953125	2.123412109375	1.420350524902344	0.25901611328125	2.139308349609375	1.439515869140625	0.2619951171875	2.543490234375	1.528462280273438	0.57301171875	2.670831787109375	1.556492553710938	0.5493720703125	2.627471435546875	1.280926483154297	0.497586181640625	2.45440478515625	1.368483276367187	0.3619638671875	2.46707470703125	1.352668395996094	0.259474609375
234	7.766667000000001	2.54370703125	1.032958641052246	0.6097834472656249	2.544135009765625	1.206742538452148	0.565520751953125	2.5416083984375	1.347341705322266	0.537595458984375	2.5257109375	1.560998046875	0.579116943359375	2.494759033203125	1.524362976074219	0.567832275390625	2.35537548828125	1.491641967773437	0.555590576171875	2.2768076171875	1.226485656738281	0.529515625	2.2046025390625	1.334069244384766	0.33569287109375	2.16845556640625	1.422414184570312	0.35173974609375	2.15079443359375	1.434806213378906	0.24528857421875	2.17106982421875	1.445454162597656	0.25065771484375	2.56148828125	1.52660205078125	0.5787060546875	2.691576904296875	1.547997131347656	0.5689892578125	2.624810302734375	1.291228607177734	0.470399169921875	2.453619140625	1.396623107910156	0.34660302734375	2.466287841796875	1.392799102783203	0.243227294921875
235	7.8	2.5239052734375	1.049520164489746	0.621920654296875	2.5227421875	1.225747100830078	0.581540771484375	2.519012451171875	1.368190490722656	0.55730322265625	2.505799560546875	1.58327880859375	0.6016826171875	2.474012939453125	1.546696899414063	0.590787841796875	2.332209228515625	1.518632080078125	0.58124267578125	2.25841650390625	1.249533813476563	0.5574245605468749	2.174314453125	1.353720794677734	0.364244140625	2.137358642578125	1.443671325683594	0.37235595703125	2.110490478515625	1.446833862304687	0.26624755859375	2.131147216796875	1.459238067626953	0.2735087890625	2.541572509765625	1.5483359375	0.599959716796875	2.6726416015625	1.570068603515625	0.5894501953125	2.603742919921875	1.317528137207031	0.47587890625	2.4274111328125	1.415858276367187	0.349813232421875	2.44118115234375	1.413618408203125	0.245673095703125
236	7.833334	2.52578955078125	1.078210838317871	0.614013671875	2.518497802734375	1.255971374511719	0.578088623046875	2.5096943359375	1.399619323730469	0.5595913085937499	2.497951416015625	1.614595092773437	0.60890625	2.46567626953125	1.578031921386719	0.598513671875	2.324483154296875	1.546749755859375	0.58313134765625	2.259342529296875	1.274533996582031	0.5568017578125	2.1765263671875	1.376826416015625	0.36095703125	2.1344638671875	1.464139892578125	0.37523876953125	2.122023193359375	1.461675231933594	0.2660439453125	2.137647705078125	1.488034729003906	0.273981201171875	2.533807861328125	1.579627563476563	0.605062255859375	2.6630537109375	1.595033996582031	0.574102294921875	2.58694580078125	1.332786804199219	0.487552490234375	2.4192333984375	1.437124816894531	0.3530830078125	2.432912353515625	1.426678802490234	0.249017333984375
237	7.866667000000001	2.510545654296875	1.099503372192383	0.609547607421875	2.5049501953125	1.278237518310547	0.57622314453125	2.497380859375	1.422637603759766	0.560781982421875	2.49161962890625	1.63907763671875	0.60682421875	2.458240478515625	1.603100219726562	0.597392333984375	2.317952880859375	1.567719848632813	0.579744140625	2.26322607421875	1.291614593505859	0.56721875	2.18068603515625	1.389760345458984	0.368530029296875	2.125847900390625	1.471194244384766	0.367879638671875	2.1132763671875	1.471168792724609	0.258428466796875	2.13419921875	1.495194854736328	0.27543896484375	2.526615966796875	1.603080200195313	0.6031164550781249	2.65584228515625	1.615807495117187	0.569682861328125	2.582884765625	1.345363189697266	0.506791748046875	2.42277587890625	1.452643463134766	0.364652587890625	2.42887841796875	1.436529968261719	0.26035498046875
238	7.899999999999999	2.5067626953125	1.114457489013672	0.608438720703125	2.50313330078125	1.292922088623047	0.5703125	2.49564111328125	1.437843048095703	0.5549809570312501	2.488365234375	1.655131469726562	0.60048681640625	2.455159423828125	1.618908081054688	0.59048681640625	2.31289892578125	1.588772338867187	0.574851806640625	2.263362548828125	1.310659515380859	0.5632744140625	2.18352099609375	1.415159118652344	0.36575390625	2.12144140625	1.491478485107422	0.36053955078125	2.11636328125	1.484550842285156	0.25032275390625	2.13729443359375	1.508207366943359	0.260078125	2.523649658203125	1.619102661132813	0.5975273437500001	2.65336474609375	1.639754150390625	0.568356201171875	2.585664306640625	1.36807275390625	0.500579345703125	2.414939453125	1.484159057617187	0.3776123046875	2.421671875	1.475820495605469	0.2720791015625
239	7.933333999999999	2.49184130859375	1.118707626342773	0.6076083984375	2.491506591796875	1.297668884277344	0.571059326171875	2.486534423828125	1.442957702636719	0.5572932128906249	2.48325830078125	1.659796630859375	0.60605029296875	2.449416015625	1.624450500488281	0.594930419921875	2.305923095703125	1.601521057128906	0.5774772949218751	2.25045654296875	1.324217010498047	0.56895166015625	2.185675048828125	1.427126617431641	0.364988525390625	2.12573046875	1.505206420898437	0.359554443359375	2.118405517578125	1.490591857910156	0.250140869140625	2.136228515625	1.51383349609375	0.256112548828125	2.5178115234375	1.62301513671875	0.603124755859375	2.648001953125	1.646181396484375	0.5777744140625	2.58187109375	1.382945739746094	0.4806259765625	2.40382666015625	1.489308837890625	0.358921875	2.413551025390625	1.486036682128906	0.253268798828125
240	7.966667	2.482063720703125	1.119913909912109	0.604358154296875	2.481472900390625	1.298571746826172	0.56784033203125	2.478056396484375	1.443182891845703	0.54971826171875	2.4736640625	1.65958740234375	0.598638916015625	2.440010986328125	1.623997802734375	0.588113037109375	2.29618994140625	1.60254150390625	0.57380224609375	2.245483154296875	1.324674713134766	0.573246337890625	2.18553662109375	1.433728393554687	0.371466796875	2.116990234375	1.501657623291015	0.352123046875	2.11296533203125	1.493691253662109	0.2420390625	2.1322939453125	1.513839111328125	0.2588193359375	2.508439208984375	1.623188720703125	0.595068359375	2.63882470703125	1.648103149414063	0.57391064453125	2.574676513671875	1.380907867431641	0.488350830078125	2.3922060546875	1.487880279541016	0.37479638671875	2.39694091796875	1.483268341064453	0.2690283203125
241	8	2.462326171875	1.116393646240234	0.595826171875	2.465126220703125	1.293841247558594	0.5638095703125	2.46510302734375	1.437129425048828	0.5478984375	2.465471923828125	1.651038452148438	0.596911865234375	2.431501220703125	1.616808837890625	0.585553466796875	2.28985986328125	1.595377319335938	0.5666298828125	2.230324951171875	1.322512725830078	0.571719482421875	2.17969287109375	1.431632904052734	0.370490234375	2.10218359375	1.478544036865234	0.3349150390625	2.1026455078125	1.491433197021484	0.226456787109375	2.127458251953125	1.513093627929687	0.258921630859375	2.49893115234375	1.614112915039063	0.59410986328125	2.628879638671875	1.632322998046875	0.572830810546875	2.550779541015625	1.371455535888672	0.490041259765625	2.3723125	1.476545867919922	0.373980712890625	2.3779794921875	1.468692810058594	0.269627685546875
242	8.033334	2.438353515625	1.095868423461914	0.594106201171875	2.446232421875	1.271953674316406	0.558466796875	2.451341064453125	1.413728973388672	0.535190673828125	2.453768310546875	1.626468444824219	0.58643017578125	2.41949609375	1.592616577148438	0.57545751953125	2.27834326171875	1.564912048339844	0.56703369140625	2.210763916015625	1.295404479980469	0.54737060546875	2.142681640625	1.391405487060547	0.345369384765625	2.101495849609375	1.479067138671875	0.3390478515625	2.093674072265625	1.47806103515625	0.23041748046875	2.12313134765625	1.504721313476562	0.252927978515625	2.486891845703125	1.589531860351562	0.5825029296874999	2.617385009765625	1.601658569335938	0.56259228515625	2.532951904296875	1.339139251708984	0.49546484375	2.372473876953125	1.468897338867188	0.379455810546875	2.3772373046875	1.461888854980469	0.275292724609375
243	8.066666999999999	2.432724609375	1.07932234954834	0.587701416015625	2.444367431640625	1.253326995849609	0.55120751953125	2.44873046875	1.395382507324219	0.54171484375	2.462812255859375	1.60577880859375	0.59217236328125	2.42710888671875	1.57428759765625	0.580782958984375	2.287150146484375	1.554583129882813	0.56065771484375	2.202969970703125	1.292655029296875	0.538937744140625	2.136353271484375	1.385619171142578	0.337510009765625	2.103376220703125	1.475917755126953	0.34008447265625	2.107763916015625	1.48939614868164	0.233107421875	2.126960693359375	1.500377593994141	0.250747314453125	2.49345703125	1.567286987304688	0.58889599609375	2.62136083984375	1.579331420898437	0.561599365234375	2.535712890625	1.317391021728516	0.5056962890625	2.362501708984375	1.428426300048828	0.3930498046875	2.355138427734375	1.415291412353516	0.2906064453125
244	8.100000000000001	2.43204541015625	1.062689559936523	0.577221923828125	2.44469189453125	1.236397064208984	0.5438056640625	2.449812255859375	1.377906433105469	0.536745849609375	2.46076220703125	1.588648559570312	0.581947265625	2.42563916015625	1.556427978515625	0.571840087890625	2.2860078125	1.540038818359375	0.55116552734375	2.2069775390625	1.279639739990234	0.513677490234375	2.144836181640625	1.380959625244141	0.3161201171875	2.111335205078125	1.470597290039062	0.313872314453125	2.097951171875	1.475271697998047	0.207400390625	2.124524658203125	1.498597747802734	0.23386181640625	2.491899169921875	1.5508134765625	0.579132568359375	2.61727490234375	1.56499169921875	0.5449326171875	2.539499267578125	1.298044982910156	0.512817626953125	2.370166259765625	1.418881896972656	0.4068212890625	2.3638896484375	1.404814605712891	0.3049150390625
245	8.133334000000001	2.428342529296875	1.036492454528809	0.582291259765625	2.434462646484375	1.209357284545898	0.5450109863281249	2.43546875	1.350496612548828	0.535560302734375	2.444019775390625	1.559635864257813	0.58609423828125	2.40930908203125	1.527279968261719	0.575532958984375	2.2697568359375	1.507395446777344	0.56030322265625	2.18577685546875	1.250422973632813	0.51522314453125	2.121677734375	1.356026428222656	0.321170166015625	2.08740380859375	1.444906768798828	0.328005126953125	2.071593017578125	1.451373687744141	0.222205810546875	2.092885986328125	1.465013092041016	0.23310400390625	2.47556591796875	1.522408813476563	0.581958984375	2.60140625	1.542616577148437	0.55423193359375	2.53879833984375	1.272110412597656	0.52430517578125	2.370842529296875	1.383697418212891	0.407666015625	2.36704833984375	1.367825347900391	0.306137939453125
246	8.166667	2.4294384765625	1.024325866699219	0.583194580078125	2.439738525390625	1.196834381103516	0.5461337890625	2.444015625	1.337765625	0.536887451171875	2.447480224609375	1.547885314941406	0.582701904296875	2.413572509765625	1.514407287597656	0.5733515625	2.27484375	1.488142486572266	0.56234326171875	2.193195556640625	1.231632415771484	0.512481689453125	2.1354345703125	1.347007171630859	0.322350341796875	2.09377197265625	1.431928680419922	0.33472216796875	2.0770224609375	1.450867950439453	0.230702392578125	2.101578369140625	1.458119445800781	0.239298583984375	2.479945068359375	1.511492065429688	0.578927001953125	2.6051357421875	1.525070434570313	0.545498046875	2.52308544921875	1.260242401123047	0.5147314453125	2.35404052734375	1.379208435058594	0.407896728515625	2.347712890625	1.363153350830078	0.306641357421875
247	8.199999999999999	2.43637158203125	1.029109001159668	0.582825927734375	2.44676806640625	1.202034896850586	0.5417490234375	2.45083935546875	1.343772094726563	0.529365234375	2.451962158203125	1.552851135253906	0.586173095703125	2.41814599609375	1.519041687011719	0.57587451171875	2.279466796875	1.487130920410156	0.56578515625	2.203069091796875	1.22679719543457	0.51635595703125	2.13723095703125	1.339584716796875	0.325255859375	2.101365234375	1.428119995117187	0.335726318359375	2.077896728515625	1.450160766601563	0.2328115234375	2.1085419921875	1.457976989746094	0.2465615234375	2.485165283203125	1.5170224609375	0.57971044921875	2.6092099609375	1.533716552734375	0.54023095703125	2.532001220703125	1.264793884277344	0.51419580078125	2.356575927734375	1.384532043457031	0.415055419921875	2.34568115234375	1.369195129394531	0.3133115234375
248	8.233333999999999	2.453132568359375	1.043873527526856	0.58337890625	2.4585771484375	1.216812316894531	0.536770751953125	2.4591748046875	1.359100036621094	0.5201591796875	2.458897216796875	1.568545166015625	0.580853759765625	2.425079833984375	1.53403271484375	0.5714206542968751	2.28478857421875	1.503700439453125	0.5676506347656251	2.22236572265625	1.235755981445313	0.53092236328125	2.16085986328125	1.357415832519531	0.342015869140625	2.11389501953125	1.441542053222656	0.350461181640625	2.0854521484375	1.458055297851562	0.2470341796875	2.11827978515625	1.465140075683594	0.253682373046875	2.49266357421875	1.533257080078125	0.57225244140625	2.613227294921875	1.550773742675781	0.5212099609375	2.536802734375	1.279064392089844	0.50344482421875	2.35891748046875	1.411098541259766	0.422350341796875	2.33826611328125	1.39928125	0.32096728515625
249	8.266667000000002	2.468311279296875	1.064811264038086	0.59252587890625	2.47308935546875	1.243451629638672	0.55042529296875	2.47373779296875	1.389720733642578	0.5382490234375	2.47706640625	1.606305053710937	0.59299853515625	2.441861328125	1.570929321289062	0.585687255859375	2.300209716796875	1.5317158203125	0.5794440917968749	2.249010009765625	1.254342132568359	0.543169189453125	2.169548583984375	1.362157928466797	0.34560400390625	2.123658447265625	1.447461212158203	0.366512939453125	2.100562744140625	1.460117523193359	0.258478515625	2.11507421875	1.463798553466797	0.2572861328125	2.511089111328125	1.569578979492187	0.5843132324218751	2.63428955078125	1.581948486328125	0.52968115234375	2.54566015625	1.306444976806641	0.515359130859375	2.35315673828125	1.424003265380859	0.428500732421875	2.33150244140625	1.405063995361328	0.3257548828125
250	8.300000000000001	2.490294189453125	1.081776718139648	0.5991796874999999	2.48745849609375	1.258322937011719	0.549693115234375	2.482146484375	1.403669708251953	0.531338134765625	2.47401611328125	1.618179626464844	0.5922900390625	2.440832275390625	1.581037780761719	0.5847119140625	2.298325927734375	1.545576232910156	0.58955908203125	2.263914794921875	1.266056488037109	0.55266748046875	2.202366455078125	1.389196411132813	0.35803955078125	2.148080810546875	1.465285400390625	0.39058740234375	2.1348359375	1.468244750976563	0.28035693359375	2.136346923828125	1.470957458496094	0.2664091796875	2.509884521484375	1.583843078613281	0.581803955078125	2.63434619140625	1.604416687011719	0.5332509765625	2.569250244140625	1.322494812011719	0.52689111328125	2.384974609375	1.443705291748047	0.428758544921875	2.3696357421875	1.424771209716797	0.32501513671875
251	8.333334000000001	2.5087373046875	1.109838577270508	0.6074306640625	2.508547607421875	1.286059204101563	0.5551064453125	2.504822021484375	1.431682312011719	0.535691162109375	2.49304736328125	1.647059204101562	0.594985107421875	2.460491455078125	1.609004943847656	0.5884587402343751	2.3188642578125	1.568539245605469	0.588376953125	2.29268408203125	1.286710235595703	0.55736572265625	2.234111328125	1.410406677246094	0.361456298828125	2.1667763671875	1.473199768066406	0.39843212890625	2.15908251953125	1.485230712890625	0.288014892578125	2.1575400390625	1.495102355957031	0.278506591796875	2.52955126953125	1.613367553710938	0.584005615234375	2.6446884765625	1.64379248046875	0.519357177734375	2.595914794921875	1.358063659667969	0.507045654296875	2.39217626953125	1.472157409667969	0.443479736328125	2.362267822265625	1.457186218261719	0.342020751953125
252	8.366667	2.52664892578125	1.122507690429688	0.610093017578125	2.523848388671875	1.300161102294922	0.5640361328125	2.518464111328125	1.445274932861328	0.542944091796875	2.50268994140625	1.661657958984375	0.59605224609375	2.470928466796875	1.622833435058594	0.5908740234375	2.328991943359375	1.584419799804687	0.593839599609375	2.321541015625	1.301023193359375	0.572359130859375	2.252076171875	1.414340026855469	0.374181884765625	2.1936015625	1.491118225097656	0.39655029296875	2.16470458984375	1.486457824707031	0.2893037109375	2.1771591796875	1.507818786621094	0.289049072265625	2.5397470703125	1.628466491699219	0.585780517578125	2.6536640625	1.659922912597656	0.5199042968749999	2.60454931640625	1.374849334716797	0.5044541015625	2.40240234375	1.493582702636719	0.44588818359375	2.37127783203125	1.481233825683594	0.344611328125
253	8.399999999999999	2.540715087890625	1.132007614135742	0.61418798828125	2.538546630859375	1.310265808105469	0.568215087890625	2.53314404296875	1.456033111572266	0.54858837890625	2.50998779296875	1.672973388671875	0.599522705078125	2.47932177734375	1.633203002929688	0.5934970703125	2.33995361328125	1.585146728515625	0.588141845703125	2.344333984375	1.300449340820312	0.572361572265625	2.271263671875	1.417318054199219	0.3766884765625	2.220209716796875	1.500327026367188	0.396106689453125	2.17424951171875	1.489589477539063	0.295082763671875	2.19028564453125	1.516782592773438	0.301037109375	2.54832568359375	1.640558959960937	0.59082861328125	2.662658203125	1.674310729980469	0.525973388671875	2.6142958984375	1.388674224853516	0.503619140625	2.407914306640625	1.50206298828125	0.446218994140625	2.37744775390625	1.490145812988281	0.344351318359375
254	8.433333999999999	2.550716796875	1.134812866210938	0.621341552734375	2.548168212890625	1.311197479248047	0.569082763671875	2.54236767578125	1.45643115234375	0.546561767578125	2.51687353515625	1.672397216796875	0.59981005859375	2.486653076171875	1.632411315917969	0.59326611328125	2.34722705078125	1.584754516601563	0.588598388671875	2.350258544921875	1.300515594482422	0.568311767578125	2.284406494140625	1.407158050537109	0.364595703125	2.22215771484375	1.476277099609375	0.39935986328125	2.191355712890625	1.495739807128906	0.294053955078125	2.209628173828125	1.514393920898438	0.295944580078125	2.5555380859375	1.640497497558594	0.5908623046875	2.67312646484375	1.668612243652344	0.52941845703125	2.620064697265625	1.383293518066406	0.5198193359375	2.415549560546875	1.489633056640625	0.44543994140625	2.3901962890625	1.470804260253906	0.343289306640625
255	8.466667000000001	2.55802392578125	1.122330596923828	0.628529052734375	2.55059228515625	1.295616943359375	0.571690185546875	2.541728515625	1.439057342529297	0.546430908203125	2.514798828125	1.653617980957031	0.59715576171875	2.48530859375	1.613316528320313	0.5926044921875	2.34553271484375	1.570366088867188	0.59526123046875	2.34542333984375	1.289502838134766	0.562937255859375	2.294850830078125	1.434549499511719	0.3820810546875	2.21591357421875	1.480972351074219	0.4183974609375	2.1902314453125	1.481512451171875	0.31087646484375	2.1982158203125	1.469118896484375	0.29361328125	2.55331005859375	1.622535583496094	0.587037109375	2.66397314453125	1.65034912109375	0.51574658203125	2.61892041015625	1.365859008789063	0.5199443359375	2.414760498046875	1.475614929199219	0.45660400390625	2.382564453125	1.456061645507813	0.357445068359375
256	8.5	2.571007080078125	1.101077819824219	0.639511962890625	2.561217529296875	1.270839996337891	0.581911865234375	2.551474609375	1.411366790771484	0.5543798828124999	2.529760986328125	1.623599731445313	0.601486083984375	2.50011767578125	1.58424951171875	0.599072021484375	2.362493408203125	1.544178955078125	0.611269775390625	2.35081298828125	1.274175354003906	0.54572265625	2.2854873046875	1.398286834716797	0.359156982421875	2.246560546875	1.476046539306641	0.40191455078125	2.238524658203125	1.494571197509766	0.2950673828125	2.2503388671875	1.481835296630859	0.265097900390625	2.5667880859375	1.592378784179687	0.590392578125	2.6763203125	1.621893188476562	0.522229248046875	2.61778857421875	1.345811767578125	0.496896240234375	2.40513818359375	1.435629608154297	0.44612060546875	2.3802177734375	1.421374633789062	0.345811279296875
257	8.533334	2.579589111328125	1.082829956054687	0.638710693359375	2.569698486328125	1.250279937744141	0.5821279296875	2.55984423828125	1.388551361083984	0.55360888671875	2.5446533203125	1.599970825195312	0.592087646484375	2.514196044921875	1.562080078125	0.5906232910156251	2.378097412109375	1.526616577148437	0.609075927734375	2.36418701171875	1.260166320800781	0.54582177734375	2.298716796875	1.348389678955078	0.343591064453125	2.257964599609375	1.428405303955078	0.37624755859375	2.25452587890625	1.508687408447266	0.305260986328125	2.25125732421875	1.423890167236328	0.26273291015625	2.580290283203125	1.567633911132813	0.582884521484375	2.68848193359375	1.588402709960937	0.512940673828125	2.6156484375	1.318901641845703	0.5016831054687499	2.40680712890625	1.409741790771484	0.45218701171875	2.372513671875	1.390176086425781	0.357184814453125
258	8.566666999999999	2.571595947265625	1.044786178588867	0.639007568359375	2.565625732421875	1.211846313476562	0.576589111328125	2.55616650390625	1.35089697265625	0.546164794921875	2.539826171875	1.565052673339844	0.57815185546875	2.50898193359375	1.527061645507813	0.575202880859375	2.368742431640625	1.505803161621094	0.59320947265625	2.32583251953125	1.258058624267578	0.47842333984375	2.314355224609375	1.46395751953125	0.372173095703125	2.34704541015625	1.516688537597656	0.4458388671875	2.3763173828125	1.574465026855469	0.532356201171875	2.33398388671875	1.580869812011719	0.356031494140625	2.57606298828125	1.531961975097656	0.57260986328125	2.691068115234375	1.553573120117187	0.512539794921875	2.61955078125	1.281740386962891	0.4950859375	2.402714111328125	1.334573059082031	0.42175830078125	2.381740234375	1.304853302001953	0.32464697265625
259	8.600000000000001	2.5580224609375	1.023567626953125	0.618436767578125	2.55327099609375	1.190568161010742	0.560514404296875	2.543264892578125	1.328951171875	0.533434814453125	2.5292734375	1.542336730957031	0.55738330078125	2.49845849609375	1.504780517578125	0.557205810546875	2.35938232421875	1.516489379882813	0.58160693359375	2.342457763671875	1.26031884765625	0.486174560546875	2.3462138671875	1.490036804199219	0.49395166015625	2.3439560546875	1.562861450195312	0.555596923828125	2.407509033203125	1.533158081054688	0.474675048828125	2.408629150390625	1.607480529785156	0.542074462890625	2.56478857421875	1.509149353027344	0.551716552734375	2.676744873046875	1.539058959960937	0.49204345703125	2.629443603515625	1.264178344726562	0.48278759765625	2.4148115234375	1.3181044921875	0.4105625	2.393179931640625	1.289065368652344	0.314392333984375
260	8.633334000000001	2.557535400390625	1.023158676147461	0.61621923828125	2.56176953125	1.192347091674805	0.55841845703125	2.55746142578125	1.332466796875	0.530323486328125	2.548701171875	1.547482238769531	0.562817138671875	2.51642822265625	1.511220336914063	0.5552216796875	2.373598876953125	1.506201721191406	0.544758056640625	2.3732578125	1.239551742553711	0.469693603515625	2.3829921875	1.448243041992187	0.36766552734375	2.35742431640625	1.500492431640625	0.4446962890625	2.42492724609375	1.579318908691406	0.413674560546875	2.43417236328125	1.505783569335938	0.492998779296875	2.5835634765625	1.512365661621094	0.561735107421875	2.701841796875	1.533436340332031	0.50746240234375	2.629897705078125	1.260647705078125	0.49861279296875	2.41904248046875	1.319051452636719	0.411647705078125	2.401785400390625	1.286701354980469	0.31439697265625
261	8.666667	2.5206962890625	1.032754333496094	0.58817333984375	2.528611328125	1.20310986328125	0.53654541015625	2.526744873046875	1.3437451171875	0.513966796875	2.522051025390625	1.559960998535156	0.5296376953125	2.48929638671875	1.524034118652344	0.523905029296875	2.350452392578125	1.504824279785156	0.4967451171875	2.3228388671875	1.232373046875	0.531126953125	2.362696044921875	1.409901916503906	0.3877568359375	2.35457763671875	1.479124389648438	0.454025146484375	2.42266015625	1.56048974609375	0.4342509765625	2.40801513671875	1.391973571777344	0.505926513671875	2.55598828125	1.524279113769531	0.532252685546875	2.675663818359375	1.537335632324219	0.47972509765625	2.60210546875	1.266319946289062	0.494673583984375	2.39962451171875	1.335853637695313	0.3987890625	2.382120849609375	1.299349609375	0.30347998046875
262	8.699999999999999	2.459953857421875	1.056776519775391	0.5563251953125	2.4829482421875	1.228588714599609	0.50886572265625	2.492626220703125	1.370529235839844	0.488784912109375	2.48581494140625	1.588581237792969	0.504293701171875	2.453177734375	1.552062683105469	0.498023681640625	2.3156015625	1.511478149414063	0.485216064453125	2.264614501953125	1.264228637695312	0.60254248046875	2.267431396484375	1.351161010742187	0.38568505859375	2.3022060546875	1.438238220214844	0.410546630859375	2.357845947265625	1.530645751953125	0.39592041015625	2.34925537109375	1.390366943359375	0.480698486328125	2.52029931640625	1.552881591796875	0.50751171875	2.64265185546875	1.579714477539063	0.4643681640625	2.62414208984375	1.301151641845703	0.5145439453125	2.4445439453125	1.360451416015625	0.372377685546875	2.447791259765625	1.319074890136719	0.276531494140625
263	8.733333999999999	2.450806640625	1.062995697021484	0.553614990234375	2.469723876953125	1.236439544677734	0.505002685546875	2.474961181640625	1.379608123779297	0.484003173828125	2.46747412109375	1.599401672363281	0.498618896484375	2.435590087890625	1.56283544921875	0.487555908203125	2.30233154296875	1.531693603515625	0.439245361328125	2.194844482421875	1.272945861816406	0.453420166015625	2.221274658203125	1.439007629394531	0.288593994140625	2.21775	1.515312377929688	0.3495986328125	2.190384521484375	1.585451721191406	0.42938037109375	2.24114697265625	1.536400146484375	0.38869189453125	2.501125244140625	1.563176574707031	0.506858642578125	2.6303017578125	1.57695263671875	0.476059814453125	2.6432080078125	1.308565887451172	0.573593994140625	2.550962890625	1.33518423461914	0.355333740234375	2.6107958984375	1.294341491699219	0.278973388671875
264	8.766667000000002	2.420800048828125	1.066551818847656	0.54374267578125	2.4307822265625	1.241546234130859	0.491933837890625	2.430448486328125	1.386104705810547	0.47063134765625	2.418568359375	1.608205200195313	0.46915576171875	2.38733447265625	1.569974975585938	0.459963623046875	2.251468017578125	1.54674072265625	0.41047412109375	2.080926025390625	1.321871978759766	0.38808740234375	2.087479736328125	1.479609588623047	0.210498291015625	2.07927490234375	1.560643798828125	0.266159912109375	2.0484951171875	1.635184448242188	0.341995361328125	2.099343017578125	1.610414672851562	0.265748779296875	2.45296923828125	1.573012084960937	0.480850830078125	2.5870380859375	1.562584350585937	0.489182373046875	2.639430908203125	1.286194580078125	0.553032470703125	2.711277099609375	1.345212829589844	0.331096435546875	2.815142822265625	1.339916168212891	0.3094970703125
265	8.800000000000001	2.37909375	1.077019897460938	0.5141162109375	2.3791259765625	1.249653076171875	0.458057861328125	2.37143017578125	1.392164337158203	0.43184716796875	2.370919189453125	1.611665466308594	0.456476318359375	2.34007861328125	1.577283203125	0.437676025390625	2.20931982421875	1.579986022949219	0.374061279296875	2.001783203125	1.426284118652344	0.262943603515625	1.968925537109375	1.550072692871094	0.064757568359375	1.949783935546875	1.635825927734375	0.108087158203125	1.910905639648437	1.714542663574219	0.17424853515625	1.965941650390625	1.656287231445313	0.1526298828125	2.4008447265625	1.573302429199219	0.468969970703125	2.53402392578125	1.579258117675781	0.48034326171875	2.529401611328125	1.315763580322266	0.5926435546875	2.5449228515625	1.350965087890625	0.356805419921875	2.62733056640625	1.328456481933594	0.294927001953125
266	8.833334000000001	2.316720947265625	1.030273391723633	0.50831591796875	2.3256796875	1.203262298583984	0.45394921875	2.323361572265625	1.346088165283203	0.4282275390625	2.30878515625	1.564476806640625	0.45832373046875	2.28329931640625	1.529586669921875	0.433401611328125	2.16986376953125	1.55057373046875	0.3447763671875	1.9831337890625	1.494759368896484	0.142047607421875	1.87984912109375	1.572196533203125	-0.05554931640625	1.804803100585938	1.617322998046875	-0.011572265625	1.719899047851563	1.642299560546875	0.05368603515625	1.788243408203125	1.619802124023437	0.026662109375	2.33770751953125	1.52688427734375	0.47490380859375	2.448285400390625	1.5458046875	0.5478759765625	2.5867197265625	1.295060974121094	0.539727783203125	2.568270751953125	1.515908081054687	0.450205810546875	2.516007568359375	1.606184448242188	0.46604541015625
267	8.866667	2.241392333984375	1.000533256530762	0.49266259765625	2.250359375	1.178078872680664	0.445055419921875	2.253015869140625	1.32210498046875	0.41512109375	2.24080029296875	1.542526245117188	0.45283056640625	2.21568359375	1.508612915039063	0.424982177734375	2.1127158203125	1.537060363769531	0.32332568359375	1.930036254882812	1.541933288574219	0.104543701171875	1.821064575195313	1.597485778808594	-0.101084228515625	1.726669555664063	1.575775939941406	-0.0790596923828125	1.633902709960938	1.537161560058594	-0.030814453125	1.72122998046875	1.529059204101562	-0.1238968505859375	2.268464599609375	1.503252685546875	0.469755126953125	2.3759287109375	1.523588073730469	0.55001611328125	2.61006396484375	1.431230163574219	0.694984130859375	2.7521318359375	1.492875	0.508654541015625	2.7068662109375	1.557138061523438	0.436127685546875
268	8.899999999999999	2.172478271484375	0.9856042785644531	0.481162841796875	2.18427001953125	1.163992080688476	0.4385224609375	2.19639990234375	1.305263427734375	0.399993896484375	2.1931328125	1.525597412109375	0.438281005859375	2.166505859375	1.492809509277344	0.410610107421875	2.072151611328125	1.513131713867188	0.299379638671875	1.895759765625	1.56830810546875	0.082845458984375	1.79883154296875	1.629700988769531	-0.1267437744140625	1.708525634765625	1.621200988769531	-0.166908935546875	1.609005615234375	1.607660217285156	-0.214906982421875	1.700952758789062	1.584241149902344	-0.19252880859375	2.21935302734375	1.485281982421875	0.45484716796875	2.3223125	1.496899963378906	0.542136474609375	2.574365234375	1.47119677734375	0.683381103515625	2.80441064453125	1.476391662597656	0.608558837890625	2.820217041015625	1.445140747070313	0.507652587890625
269	8.933333999999999	2.1395234375	0.9689364395141602	0.46975048828125	2.15799365234375	1.142188934326172	0.41575537109375	2.169610595703125	1.282418334960937	0.377463134765625	2.162123291015625	1.501364990234375	0.41324072265625	2.136851318359375	1.468159973144531	0.385487060546875	2.045935180664062	1.494520599365234	0.2741220703125	1.883545043945313	1.547254638671875	0.04900146484375	1.779038818359375	1.598199462890625	-0.1576837158203125	1.700565673828125	1.595857299804687	-0.2170943603515625	1.610443603515625	1.5800107421875	-0.279001708984375	1.693927734375	1.570319213867188	-0.247646240234375	2.188363037109375	1.461918853759766	0.43067529296875	2.2844541015625	1.480697845458984	0.5228369140625	2.539634521484375	1.452127075195313	0.65301513671875	2.77750439453125	1.424409149169922	0.63517724609375	2.814505859375	1.421525665283203	0.53587939453125
270	8.966667000000001	2.112447021484375	0.9507130355834961	0.458621826171875	2.13259423828125	1.119906188964844	0.396406005859375	2.142072509765625	1.259246643066406	0.357374267578125	2.13508154296875	1.476826477050781	0.393925048828125	2.109781494140625	1.443959716796875	0.366298095703125	2.016253784179688	1.474572082519531	0.259337158203125	1.87036669921875	1.543114562988281	0.02920263671875	1.747821655273438	1.600625122070312	-0.163892578125	1.677524047851563	1.568268676757812	-0.2238646240234375	1.615899536132813	1.507394409179688	-0.29144140625	1.669828002929687	1.548947143554688	-0.2528555908203125	2.161200439453125	1.437491027832031	0.410974365234375	2.261913818359375	1.461121398925781	0.495693359375	2.513032470703125	1.433198181152344	0.63029638671875	2.74948681640625	1.4071123046875	0.6511787109375	2.809667236328125	1.409950622558594	0.564675537109375
271	9	2.1463896484375	0.908416633605957	0.45907373046875	2.1590830078125	1.077886047363281	0.401907470703125	2.169361083984375	1.21327619934082	0.355961669921875	2.16472509765625	1.430388977050781	0.377167236328125	2.137827392578125	1.396131164550781	0.354155029296875	2.0329462890625	1.425096496582031	0.26033544921875	1.857795654296875	1.493837890625	0.056054931640625	1.720597534179688	1.550992370605469	-0.123517333984375	1.65842919921875	1.525700134277344	-0.193238525390625	1.598584228515625	1.470251892089844	-0.2649139404296875	1.649315795898437	1.502401916503906	-0.218089599609375	2.191795166015625	1.392713134765625	0.39477783203125	2.28627294921875	1.430487426757812	0.479135009765625	2.406599853515625	1.503548522949219	0.724620849609375	2.549293701171875	1.579271057128906	0.5525019531249999	2.5015966796875	1.605492065429687	0.463646240234375
272	9.033334	2.1341650390625	0.8966596069335937	0.458959716796875	2.144517822265625	1.068881713867188	0.405565673828125	2.1540751953125	1.205652221679687	0.36029150390625	2.147635498046875	1.424685211181641	0.377250244140625	2.120521728515625	1.389458679199219	0.355204345703125	2.011653076171875	1.416595886230469	0.26380517578125	1.838235961914062	1.489053588867188	0.05659326171875	1.692270629882813	1.549901794433594	-0.1169615478515625	1.639442138671875	1.525159790039063	-0.1950604248046875	1.587377685546875	1.470391265869141	-0.274150634765625	1.6287265625	1.499667236328125	-0.2179715576171875	2.175534423828125	1.387362609863281	0.395334716796875	2.2714033203125	1.428844177246094	0.477873779296875	2.423361572265625	1.554780700683594	0.6835395507812499	2.611256103515625	1.622685119628906	0.554625	2.592732421875	1.6362333984375	0.452205078125
273	9.066666999999999	2.12106396484375	0.9078742599487305	0.45384228515625	2.13279345703125	1.082226181030273	0.402830078125	2.144126953125	1.220222183227539	0.358017822265625	2.134272216796875	1.440449829101563	0.379859619140625	2.106987060546875	1.404921447753906	0.357620361328125	1.99441748046875	1.423971374511719	0.266837646484375	1.817964111328125	1.493102600097656	0.058048583984375	1.669355102539062	1.551049865722656	-0.1167823486328125	1.6201123046875	1.522100769042969	-0.1967259521484375	1.572830322265625	1.476007873535156	-0.2850216064453125	1.615013671875	1.496778747558594	-0.221938232421875	2.163507568359375	1.402975402832031	0.39656689453125	2.26232763671875	1.442107421875	0.47848193359375	2.499899658203125	1.495659729003906	0.630916015625	2.7253232421875	1.5517861328125	0.57201513671875	2.7369814453125	1.599022033691406	0.47807421875
274	9.100000000000001	2.192520751953125	0.9927757339477539	0.470920166015625	2.187926025390625	1.164567352294922	0.412592529296875	2.18530615234375	1.301061309814453	0.36347607421875	2.17660595703125	1.520832763671875	0.383447509765625	2.149253173828125	1.485377502441406	0.361520751953125	2.029213500976562	1.501808258056641	0.28110498046875	1.81716015625	1.525983642578125	0.09815673828125	1.710905151367188	1.58423876953125	-0.10428271484375	1.625695922851562	1.560540405273438	-0.1463851318359375	1.601932250976563	1.528601684570313	-0.2488399658203125	1.61767822265625	1.520483764648437	-0.1729088134765625	2.20552734375	1.483457122802734	0.400455078125	2.328281494140625	1.493939636230469	0.452590087890625	2.322463623046875	1.327914031982422	0.685916259765625	2.477068359375	1.255871337890625	0.5186110839843751	2.45394677734375	1.213894317626953	0.424659423828125
275	9.133334000000001	2.197539306640625	1.011993804931641	0.467884765625	2.19303076171875	1.184201736450195	0.4089013671875	2.190162353515625	1.321283386230469	0.360009521484375	2.183022705078125	1.541782958984375	0.380693115234375	2.155168212890625	1.506445587158203	0.35883056640625	2.034058349609375	1.523740356445312	0.27933056640625	1.820253173828125	1.549574096679688	0.0972119140625	1.716374267578125	1.6118212890625	-0.10618603515625	1.630265625	1.592397216796875	-0.1493914794921875	1.619350830078125	1.568141723632813	-0.256418701171875	1.625232299804688	1.55579638671875	-0.18846875	2.2119384765625	1.504052062988281	0.397417236328125	2.3384052734375	1.518239868164063	0.4400859375	2.38431298828125	1.354432769775391	0.67170068359375	2.573925537109375	1.250733261108398	0.56798291015625	2.5630244140625	1.235451782226562	0.463842041015625
276	9.166667	2.2592119140625	1.056366836547852	0.469880126953125	2.25554833984375	1.228988861083984	0.4128662109375	2.24941357421875	1.369506683349609	0.376151123046875	2.2444912109375	1.5889677734375	0.403979248046875	2.2146904296875	1.554295776367188	0.383845947265625	2.084751220703125	1.562139282226563	0.318410400390625	1.864972045898438	1.499400115966797	0.153831298828125	1.800947387695313	1.612609008789063	-0.0435625	1.707586303710938	1.6106806640625	-0.0737574462890625	1.70815625	1.60487158203125	-0.1837313232421875	1.7063037109375	1.607463134765625	-0.1516717529296875	2.27478955078125	1.550861938476563	0.416719970703125	2.40585107421875	1.554703369140625	0.444533203125	2.397410400390625	1.369932434082031	0.66394970703125	2.47168701171875	1.272176818847656	0.458449462890625	2.419000244140625	1.284273071289062	0.36765234375
277	9.199999999999999	2.27409130859375	1.091094009399414	0.487170166015625	2.269636474609375	1.265636535644531	0.4387626953125	2.261822998046875	1.40738720703125	0.410005615234375	2.2472490234375	1.625312866210938	0.440188720703125	2.219002197265625	1.589674743652344	0.41994091796875	2.089361572265625	1.592087341308594	0.35463671875	1.880010009765625	1.490669738769531	0.1976337890625	1.83995751953125	1.595572204589844	-0.009429931640625	1.75829150390625	1.646417358398438	0.008147216796875001	1.764351928710937	1.640178039550781	-0.10124560546875	1.762726318359375	1.634887939453125	-0.1139068603515625	2.279212158203125	1.588611572265625	0.452262939453125	2.40810595703125	1.59704541015625	0.4862255859375	2.485045166015625	1.372823150634766	0.64615234375	2.6190234375	1.292338439941406	0.465958740234375	2.56593798828125	1.265328735351563	0.37912744140625
278	9.233333999999999	2.3133154296875	1.111442649841309	0.499030029296875	2.304185791015625	1.288928680419922	0.46044580078125	2.299377685546875	1.429179595947266	0.42243896484375	2.2841953125	1.64730517578125	0.456626953125	2.2547548828125	1.611336059570312	0.438299072265625	2.120516357421875	1.6075029296875	0.3817314453125	1.921306274414063	1.457105224609375	0.251165283203125	1.876125122070313	1.567233032226563	0.046888671875	1.8258623046875	1.645056762695313	0.07932470703125	1.822552734375	1.636016479492187	-0.0304010009765625	1.815910766601563	1.63996923828125	-0.049612060546875	2.31770947265625	1.610829956054687	0.465546630859375	2.448949951171875	1.610951782226563	0.492884521484375	2.50139306640625	1.391264862060547	0.67	2.61641455078125	1.295904754638672	0.482919677734375	2.5833544921875	1.266494232177734	0.386939697265625
279	9.266667000000002	2.345677734375	1.114973129272461	0.5107702636718749	2.33329736328125	1.294041870117188	0.473033447265625	2.32485986328125	1.436015380859375	0.437336181640625	2.303529296875	1.655118530273437	0.474218994140625	2.273978271484375	1.617745483398437	0.457805419921875	2.13540673828125	1.597958740234375	0.413009765625	1.963844970703125	1.402849365234375	0.2980439453125	1.9152734375	1.517396606445312	0.094621337890625	1.875697875976563	1.600949096679688	0.130028076171875	1.872064819335937	1.59190087890625	0.019365234375	1.87934326171875	1.601097534179687	-0.00747705078125	2.339339599609375	1.619677612304688	0.480414794921875	2.474022705078125	1.618572998046875	0.49225146484375	2.512900146484375	1.395636840820313	0.6727763671875	2.5539931640625	1.299890625	0.4549375	2.576685302734375	1.239985717773437	0.369738525390625
280	9.300000000000001	2.397799072265625	1.106800048828125	0.526503662109375	2.384504150390625	1.287149139404297	0.492274169921875	2.37488525390625	1.430499359130859	0.460525146484375	2.3514375	1.649579345703125	0.500751953125	2.32114501953125	1.611167846679687	0.487953369140625	2.185892822265625	1.568396728515625	0.447626953125	2.039165283203125	1.345857177734375	0.3465322265625	1.982740966796875	1.465462005615234	0.14712548828125	1.945718994140625	1.548734130859375	0.186665283203125	1.940451293945312	1.555363647460938	0.075514404296875	1.941610473632813	1.549294555664062	0.050376953125	2.388951416015625	1.615158325195313	0.50231591796875	2.52379638671875	1.61125	0.48788916015625	2.596236328125	1.353020416259766	0.5994560546875	2.5563720703125	1.346965515136719	0.36053173828125	2.459318115234375	1.311609466552734	0.332764404296875
281	9.333334000000001	2.432099853515625	1.103447387695313	0.540822509765625	2.41575146484375	1.282825714111328	0.50802685546875	2.4021669921875	1.426668579101563	0.4846240234375	2.374159912109375	1.64388818359375	0.525487548828125	2.344475830078125	1.60438916015625	0.5160654296875	2.214498779296875	1.54507177734375	0.48277294921875	2.103535400390625	1.302172515869141	0.38733251953125	2.049284912109375	1.435305389404297	0.197635986328125	2.017755249023438	1.5198564453125	0.237908935546875	2.01334326171875	1.518534912109375	0.12711767578125	1.993595947265625	1.535151123046875	0.122074462890625	2.4127998046875	1.611172119140625	0.52349755859375	2.544767333984375	1.611781005859375	0.495247802734375	2.631573486328125	1.347916259765625	0.57483203125	2.560815185546875	1.336137664794922	0.344722900390625	2.459060791015625	1.308932769775391	0.32966796875
282	9.366667	2.471764892578125	1.090500244140625	0.55361181640625	2.446265380859375	1.267921264648437	0.52824853515625	2.42778564453125	1.408438842773438	0.498948974609375	2.4107294921875	1.624344360351563	0.539263916015625	2.3794208984375	1.586502685546875	0.53142578125	2.24852587890625	1.527743225097656	0.51010009765625	2.1398447265625	1.280857543945312	0.433524658203125	2.097521728515625	1.412171875	0.242857666015625	2.044665771484375	1.487814147949219	0.274975830078125	2.037673706054687	1.498000732421875	0.16603076171875	2.030203369140625	1.510873107910156	0.168719482421875	2.44744970703125	1.590430725097656	0.535861572265625	2.5768251953125	1.566192687988281	0.51390771484375	2.7077275390625	1.328373443603516	0.603001953125	2.58031298828125	1.301832641601562	0.403349853515625	2.55990869140625	1.29048828125	0.300767333984375
283	9.399999999999999	2.497031494140625	1.060622589111328	0.580439453125	2.484756591796875	1.233393341064453	0.53049609375	2.4706494140625	1.374467742919922	0.50466748046875	2.4495712890625	1.5882939453125	0.5488857421875	2.41911328125	1.550036987304688	0.5410458984375	2.283630859375	1.501128326416016	0.53029736328125	2.194001953125	1.247100952148438	0.4568115234375	2.148869140625	1.390016662597656	0.276649169921875	2.1064326171875	1.468196502685547	0.3160625	2.113133056640625	1.488153106689453	0.208932373046875	2.111072021484375	1.490575042724609	0.194607421875	2.48682275390625	1.555444213867188	0.5441826171875001	2.61957421875	1.551390991210937	0.548372314453125	2.72749951171875	1.288271514892578	0.5405297851562501	2.51304345703125	1.299800933837891	0.439557373046875	2.517716796875	1.300300994873047	0.33490283203125
284	9.433333999999999	2.5035322265625	1.042996551513672	0.585520263671875	2.49112353515625	1.214461608886719	0.536604248046875	2.4750068359375	1.355049896240234	0.516773681640625	2.451638671875	1.567134033203125	0.559014892578125	2.4219169921875	1.528526733398437	0.55289208984375	2.2879169921875	1.478518157958984	0.54550439453125	2.205052490234375	1.223375854492188	0.477056884765625	2.15827392578125	1.368520874023437	0.30172998046875	2.121082763671875	1.451209289550781	0.3346884765625	2.107613525390625	1.478774383544922	0.230871826171875	2.114157958984375	1.476684844970703	0.22662744140625	2.489003173828125	1.53523583984375	0.553240234375	2.62069189453125	1.53572119140625	0.549090576171875	2.718639404296875	1.273761260986328	0.51221044921875	2.497886962890625	1.292348480224609	0.432880126953125	2.498904052734375	1.298234680175781	0.3291787109375
285	9.466667000000001	2.513844970703125	1.028161766052246	0.600752685546875	2.504202880859375	1.201314758300781	0.562290283203125	2.489882080078125	1.342117828369141	0.550608154296875	2.46639990234375	1.555065063476563	0.5794267578125	2.43687451171875	1.516519653320312	0.574501708984375	2.30482861328125	1.465930816650391	0.55825732421875	2.2096455078125	1.219783630371094	0.48041943359375	2.161432373046875	1.362507659912109	0.305387451171875	2.13494921875	1.440702728271484	0.3541376953125	2.12352197265625	1.486092681884766	0.25726513671875	2.12630859375	1.479700714111328	0.246360107421875	2.503529052734375	1.522942626953125	0.57689453125	2.63436328125	1.520259033203125	0.572291259765625	2.71666015625	1.262880249023437	0.497578857421875	2.502617431640625	1.271290863037109	0.40374560546875	2.4764443359375	1.311329254150391	0.312263916015625
286	9.5	2.526623291015625	1.021305519104004	0.603341796875	2.520620849609375	1.19434375	0.565385498046875	2.509586669921875	1.335146881103516	0.553842041015625	2.490836669921875	1.547713134765625	0.5853388671874999	2.460537109375	1.509947174072266	0.580122314453125	2.327255615234375	1.463517150878906	0.564227294921875	2.22186083984375	1.223584335327148	0.482335205078125	2.174154052734375	1.366683715820312	0.308125732421875	2.151306396484375	1.445749328613281	0.35690673828125	2.142806640625	1.4833935546875	0.256726318359375	2.14060595703125	1.488169952392578	0.255724365234375	2.527181884765625	1.514915283203125	0.582205810546875	2.6577822265625	1.512207153320313	0.579277587890625	2.71452490234375	1.258600799560547	0.47571337890625	2.507025634765625	1.296336456298828	0.375837646484375	2.43563330078125	1.326795104980469	0.308112548828125
287	9.533334	2.5333720703125	1.013225326538086	0.610244384765625	2.526414794921875	1.187298187255859	0.57743798828125	2.521720703125	1.326056518554688	0.548991943359375	2.50097802734375	1.537507995605469	0.586362548828125	2.471043212890625	1.499867431640625	0.5786708984375	2.337900390625	1.454156066894531	0.55968701171875	2.23742578125	1.212672454833984	0.47608203125	2.1998740234375	1.369323822021484	0.31126611328125	2.1658935546875	1.450137756347656	0.349600341796875	2.154984130859375	1.483141174316406	0.248013427734375	2.154935546875	1.473755798339844	0.238868408203125	2.53753076171875	1.504888122558594	0.583743408203125	2.66775732421875	1.506246887207031	0.594489013671875	2.72262744140625	1.252909759521484	0.48918603515625	2.535809814453125	1.318729125976563	0.365758544921875	2.448197265625	1.372275451660156	0.35736181640625
288	9.566666999999999	2.5297939453125	1.016961212158203	0.611773193359375	2.52463623046875	1.192573059082031	0.5794541015625	2.51960205078125	1.333339691162109	0.555912353515625	2.504719970703125	1.547563720703125	0.5897177734375	2.473485595703125	1.510306732177734	0.583009765625	2.33957080078125	1.464453063964844	0.561741455078125	2.2469404296875	1.215201080322266	0.48522314453125	2.1969970703125	1.373975280761719	0.323267333984375	2.15214208984375	1.456182098388672	0.34620849609375	2.1423359375	1.485528900146484	0.242533935546875	2.152126953125	1.477056365966797	0.240887451171875	2.54064599609375	1.513685913085937	0.5873193359375	2.67201220703125	1.510462066650391	0.595814453125	2.717053955078125	1.251286529541016	0.49439697265625	2.525214599609375	1.329883483886719	0.38336767578125	2.44104736328125	1.370165679931641	0.337864013671875
289	9.600000000000001	2.5369013671875	1.029708076477051	0.6014306640625	2.533965087890625	1.206802093505859	0.567802001953125	2.52912841796875	1.349393768310547	0.547385009765625	2.517675537109375	1.566140014648437	0.5793466796875	2.485531005859375	1.52895556640625	0.573236328125	2.351041015625	1.481115631103516	0.5510703125	2.263566162109375	1.226451263427734	0.477080322265625	2.2153662109375	1.391395690917969	0.31769873046875	2.16589208984375	1.474206695556641	0.330469970703125	2.154798095703125	1.501274993896484	0.2252705078125	2.1645166015625	1.487944915771484	0.22854296875	2.55338916015625	1.531378295898437	0.576983642578125	2.685883056640625	1.523489990234375	0.58361376953125	2.7273369140625	1.257886627197266	0.490365966796875	2.541288818359375	1.348328338623047	0.37401220703125	2.450112060546875	1.389578338623047	0.342991455078125
290	9.633334000000001	2.5260830078125	1.049981307983398	0.58494677734375	2.5255439453125	1.228960754394531	0.55125244140625	2.520674560546875	1.373818298339844	0.537404296875	2.51733984375	1.592744445800781	0.571759033203125	2.483473876953125	1.556450073242188	0.5654775390625	2.346094970703125	1.516645812988281	0.536514892578125	2.26407568359375	1.255526947021484	0.46816748046875	2.209115478515625	1.395095458984375	0.28497265625	2.16702685546875	1.476380004882813	0.32080908203125	2.155345458984375	1.506031066894531	0.21520654296875	2.158390869140625	1.500585388183594	0.20841162109375	2.5520927734375	1.556357666015625	0.5687958984375	2.68587841796875	1.546187683105469	0.57343359375	2.717391357421875	1.274653747558594	0.484565673828125	2.527251220703125	1.357693145751953	0.3643994140625	2.42999609375	1.398856964111328	0.371429443359375
291	9.666667	2.493571044921875	1.063566925048828	0.583016357421875	2.48316455078125	1.243654754638672	0.550949951171875	2.4720986328125	1.388851867675781	0.535154541015625	2.465240966796875	1.607865539550781	0.57634619140625	2.43175634765625	1.570847717285156	0.5698479003906251	2.29785498046875	1.519947937011719	0.53772509765625	2.233313232421875	1.248863922119141	0.483998046875	2.170431640625	1.400729614257813	0.31161083984375	2.11095263671875	1.47719580078125	0.33146728515625	2.11133837890625	1.511320007324219	0.225877197265625	2.119619384765625	1.505185546875	0.2279306640625	2.50083984375	1.572104675292969	0.571347900390625	2.6343857421875	1.552955383300781	0.565096923828125	2.68079443359375	1.277711853027344	0.489583740234375	2.488738525390625	1.366387603759766	0.3736904296875	2.390287841796875	1.39775048828125	0.399400634765625
292	9.699999999999999	2.4870224609375	1.089932952880859	0.573197509765625	2.48222216796875	1.270679718017578	0.540754638671875	2.47546826171875	1.416562957763672	0.525273681640625	2.475277099609375	1.634894165039062	0.5732744140625	2.440592041015625	1.599177124023437	0.56500732421875	2.3064326171875	1.55103515625	0.52827294921875	2.2341376953125	1.280929107666016	0.47555517578125	2.1837568359375	1.443415466308594	0.307944091796875	2.116011962890625	1.515425659179688	0.315413330078125	2.11507666015625	1.532495971679688	0.205474853515625	2.13464697265625	1.538977661132813	0.208841552734375	2.5098193359375	1.597998046875	0.5677841796874999	2.644143798828125	1.581412231445313	0.572044189453125	2.6832783203125	1.308829650878906	0.481365478515625	2.495142822265625	1.404519592285156	0.36331884765625	2.39437939453125	1.435528717041016	0.380112548828125
293	9.733333999999999	2.46442578125	1.095055877685547	0.57105810546875	2.464424560546875	1.276967834472656	0.538592529296875	2.459559326171875	1.424287384033203	0.5287568359375	2.46055517578125	1.643150695800781	0.58037451171875	2.42550244140625	1.607794677734375	0.570443115234375	2.290096435546875	1.57168017578125	0.5226494140625	2.219032958984375	1.300702606201172	0.463944580078125	2.17354833984375	1.453648254394531	0.28436181640625	2.111937744140625	1.529914672851562	0.302664794921875	2.103889404296875	1.529383666992187	0.191036865234375	2.117537841796875	1.549417053222656	0.18796337890625	2.495000732421875	1.605685852050781	0.5753505859375	2.630234130859375	1.596087585449219	0.588542236328125	2.65251220703125	1.325243530273438	0.482705322265625	2.462432373046875	1.397434204101562	0.3491396484375	2.378567138671875	1.46198876953125	0.330928466796875
294	9.766667000000002	2.42517919921875	1.096474609375	0.5578330078125	2.4292421875	1.276475494384766	0.524839111328125	2.427499755859375	1.422401885986328	0.514043701171875	2.42938232421875	1.639929443359375	0.561961669921875	2.3945400390625	1.605009765625	0.5521806640625	2.2596484375	1.571517578125	0.505334228515625	2.1901669921875	1.303124481201172	0.4459560546875	2.149229248046875	1.462455291748047	0.27400732421875	2.073506591796875	1.52586181640625	0.276564697265625	2.071016357421875	1.529234985351563	0.16577978515625	2.088769287109375	1.541790161132813	0.16753662109375	2.4632958984375	1.602507446289062	0.55799267578125	2.596440673828125	1.59862939453125	0.579526123046875	2.627607666015625	1.330753143310547	0.475941650390625	2.433653564453125	1.389401580810547	0.345505615234375	2.356493408203125	1.453428924560547	0.3099697265625
295	9.800000000000001	2.4027451171875	1.100972839355469	0.5515009765625	2.407464111328125	1.279680480957031	0.516915771484375	2.40849658203125	1.42401220703125	0.498013671875	2.41123779296875	1.638959350585937	0.55176171875	2.3764296875	1.604610717773437	0.5412197265624999	2.242562255859375	1.568158203125	0.496079833984375	2.16244873046875	1.305981964111328	0.42980419921875	2.11839208984375	1.455440887451172	0.25159912109375	2.063169921875	1.532658447265625	0.2770283203125	2.0571591796875	1.539835083007812	0.167143798828125	2.0719423828125	1.561038208007812	0.164272705078125	2.44484326171875	1.601763916015625	0.546604248046875	2.577437255859375	1.595300659179688	0.566421142578125	2.617123046875	1.327902862548828	0.468907958984375	2.435322265625	1.324535247802734	0.312700439453125	2.36883642578125	1.406553131103516	0.305609375
296	9.833334000000001	2.382977783203125	1.057265533447266	0.5367027587890625	2.388556640625	1.234865997314453	0.4939984130859375	2.3883203125	1.380033172607422	0.4775350341796875	2.383818359375	1.598859985351563	0.5169237060546875	2.350501953125	1.563339477539063	0.5047117919921875	2.215610595703125	1.52866357421875	0.4594998779296875	2.12792626953125	1.263875915527344	0.4112674560546875	2.076016357421875	1.399733367919922	0.2234031982421875	2.014415283203125	1.473829071044922	0.2444813232421875	2.00803173828125	1.482397796630859	0.1343140869140625	2.021407104492187	1.487271942138672	0.1254698486328125	2.418089599609375	1.56168603515625	0.5181705322265625	2.54421875	1.585109741210938	0.5592786865234375	2.66608935546875	1.443483856201172	0.3395570068359375	2.45132470703125	1.528649536132813	0.4066832275390625	2.440471435546875	1.630738647460938	0.4338726806640625
297	9.866667	2.382284423828125	1.066059005737305	0.53834228515625	2.381933349609375	1.244161071777344	0.49954931640625	2.37976708984375	1.387804595947266	0.47511767578125	2.389402099609375	1.604557861328125	0.521251220703125	2.353498779296875	1.571028930664062	0.5115224609375	2.2200078125	1.53084716796875	0.467959716796875	2.12429833984375	1.272958312988281	0.40432568359375	2.095057373046875	1.418839569091797	0.219883544921875	2.029635375976563	1.492092926025391	0.22564013671875	2.026254760742188	1.505834442138672	0.1161513671875	2.04755517578125	1.508495208740234	0.116958984375	2.42178515625	1.566030517578125	0.5178127441406249	2.551096435546875	1.532322021484375	0.53182373046875	2.58495556640625	1.258701293945312	0.4496884765625	2.41037158203125	1.378789886474609	0.337060302734375	2.364030517578125	1.455169158935547	0.39398193359375
298	9.899999999999999	2.3822001953125	1.057323028564453	0.536737060546875	2.382057861328125	1.234343902587891	0.4987705078125	2.37820703125	1.37799853515625	0.481518798828125	2.38939306640625	1.594093872070312	0.522969482421875	2.35347607421875	1.5608525390625	0.514076416015625	2.219986083984375	1.523410034179687	0.47137548828125	2.125090576171875	1.270510101318359	0.396014892578125	2.097935791015625	1.425980499267578	0.221399658203125	2.029275146484375	1.495486419677734	0.21952099609375	2.025556640625	1.509482208251953	0.110827392578125	2.042972412109375	1.506863067626953	0.116680419921875	2.42128271484375	1.555543212890625	0.5202373046875	2.55135400390625	1.52918115234375	0.53428564453125	2.58174755859375	1.257876220703125	0.4499267578125	2.41418115234375	1.357562255859375	0.312833251953125	2.33910791015625	1.420328216552734	0.35149462890625
299	9.933333999999999	2.385270263671875	1.059677383422851	0.52784228515625	2.38526416015625	1.236158966064453	0.493300537109375	2.380035400390625	1.37960693359375	0.4853095703125	2.391863525390625	1.5943740234375	0.525627197265625	2.356078125	1.561442016601562	0.516916748046875	2.22177001953125	1.531928344726563	0.473866943359375	2.12018994140625	1.289952117919922	0.380494873046875	2.0902353515625	1.424142303466797	0.191410888671875	2.0447041015625	1.506278717041016	0.215936279296875	2.033616088867188	1.53369921875	0.111112060546875	2.04985791015625	1.54185107421875	0.119110107421875	2.42340966796875	1.55596484375	0.523073974609375	2.553985595703125	1.536921875	0.53570751953125	2.565964599609375	1.273840393066406	0.429888916015625	2.3943154296875	1.358835876464844	0.2907421875	2.311709716796875	1.415757629394531	0.26144677734375
300	9.966667000000001	2.385352783203125	1.045266525268555	0.523710693359375	2.38553271484375	1.22067431640625	0.48834716796875	2.380189453125	1.363372833251953	0.479842041015625	2.393421875	1.57796875	0.51433056640625	2.35764990234375	1.545335083007813	0.505833740234375	2.223835205078125	1.516629089355469	0.46309130859375	2.1201923828125	1.278576629638672	0.366086181640625	2.08402880859375	1.407363616943359	0.1757666015625	2.049460693359375	1.492708801269531	0.204902587890625	2.037908569335937	1.523078430175781	0.101511474609375	2.05464794921875	1.531572570800781	0.1104609375	2.424447265625	1.539379455566406	0.513482421875	2.55349072265625	1.523094848632812	0.5354099121093751	2.567317138671875	1.264592712402344	0.422536376953125	2.393166259765625	1.340310394287109	0.283135498046875	2.322986328125	1.416559509277344	0.27449609375
301	10	2.38973193359375	1.047298980712891	0.518947021484375	2.39353515625	1.221990661621094	0.48467431640625	2.39102392578125	1.364101196289063	0.476772216796875	2.408134521484375	1.577117431640625	0.512615966796875	2.371860595703125	1.545209228515625	0.5049150390625	2.235876953125	1.517831420898438	0.471512939453125	2.129650390625	1.284027679443359	0.3708984375	2.08880712890625	1.420016357421875	0.1880693359375	2.048656982421875	1.503191925048828	0.214648681640625	2.037978515625	1.536724609375	0.112705322265625	2.05606884765625	1.54069677734375	0.11973583984375	2.438437255859375	1.538312255859375	0.510520751953125	2.567214111328125	1.519917236328125	0.528033447265625	2.569705078125	1.261139770507812	0.418465576171875	2.397146240234375	1.338890777587891	0.2801494140625	2.321484619140625	1.409065399169922	0.2878408203125
302	10.033334	2.39781591796875	1.046303840637207	0.52118505859375	2.401861572265625	1.221212738037109	0.484077880859375	2.39930224609375	1.363804962158203	0.4738720703125	2.414935546875	1.577476196289063	0.512196044921875	2.378720458984375	1.545209838867188	0.50433837890625	2.24174267578125	1.517684204101562	0.47246142578125	2.14197314453125	1.279115051269531	0.37309033203125	2.097068603515625	1.417741882324219	0.191906494140625	2.05787158203125	1.501647308349609	0.219142822265625	2.040388061523438	1.539156982421875	0.119037841796875	2.05891845703125	1.536210083007812	0.122406494140625	2.4456826171875	1.538785034179687	0.509446044921875	2.57506396484375	1.522102294921875	0.528497802734375	2.569198974609375	1.264223602294922	0.41387109375	2.393947021484375	1.340324829101562	0.276269775390625	2.31657861328125	1.409445709228516	0.282545654296875
303	10.066667	2.40928369140625	1.049590385437012	0.524084228515625	2.413340087890625	1.224925262451172	0.485799560546875	2.41145458984375	1.367847503662109	0.4729521484375	2.422906982421875	1.582635375976563	0.51110888671875	2.3871923828125	1.54948828125	0.50348779296875	2.24991259765625	1.518772338867187	0.473482421875	2.144407958984375	1.276311187744141	0.387480712890625	2.109419921875	1.4246220703125	0.21072265625	2.0819990234375	1.51388427734375	0.236568115234375	2.04967236328125	1.542491577148438	0.136780517578125	2.06473583984375	1.5309169921875	0.129451416015625	2.454554931640625	1.544450805664062	0.5081875	2.585111083984375	1.53099560546875	0.525044921875	2.5882421875	1.266040557861328	0.42476025390625	2.40554345703125	1.336920501708984	0.292667724609375	2.324994384765625	1.402205078125	0.28112841796875
304	10.1	2.425219482421875	1.063395568847656	0.5252275390625	2.4270205078125	1.242034423828125	0.4883798828125	2.4223984375	1.387473052978516	0.478805908203125	2.42989208984375	1.606122314453125	0.51635400390625	2.394247314453125	1.571716674804688	0.5087915039062501	2.2589267578125	1.527648315429687	0.475489501953125	2.169228515625	1.272350494384766	0.394203125	2.129678466796875	1.424954284667969	0.2170498046875	2.097618896484375	1.513786499023438	0.2448720703125	2.067453857421875	1.544408447265625	0.14309814453125	2.0838115234375	1.535390502929687	0.137305419921875	2.462780029296875	1.567921020507812	0.513609375	2.594764404296875	1.545600830078125	0.526326416015625	2.597802734375	1.273916564941406	0.431154052734375	2.410824951171875	1.346087463378906	0.2988701171875	2.324685546875	1.406530334472656	0.286060791015625
305	10.133334	2.44018359375	1.082256942749023	0.53438134765625	2.437458251953125	1.263982055664063	0.494272705078125	2.430197021484375	1.412131805419922	0.482516357421875	2.436007568359375	1.63348974609375	0.5301103515625	2.399893310546875	1.598013916015625	0.52290576171875	2.262604248046875	1.548030639648438	0.493008056640625	2.19036572265625	1.279458953857422	0.41710302734375	2.144171630859375	1.437026245117188	0.239380859375	2.0983095703125	1.521656555175781	0.2681171875	2.086182861328125	1.544407165527344	0.158379150390625	2.084127685546875	1.534971557617188	0.15556640625	2.47004443359375	1.595359069824219	0.523726318359375	2.6035322265625	1.56381103515625	0.520819580078125	2.61506298828125	1.280734710693359	0.443231201171875	2.432503173828125	1.363880676269531	0.3025302734375	2.33704296875	1.410729278564453	0.282736328125
306	10.166667	2.452891357421875	1.108597747802734	0.543412353515625	2.451861328125	1.289883392333984	0.501533203125	2.4458544921875	1.437937164306641	0.48849462890625	2.446440673828125	1.658877319335938	0.538018310546875	2.41118505859375	1.622618591308594	0.530570068359375	2.27112939453125	1.579295532226562	0.503465576171875	2.211489501953125	1.305935913085937	0.4343388671875	2.157906494140625	1.4587705078125	0.25466748046875	2.099494873046875	1.538758178710937	0.27126220703125	2.08618212890625	1.539434753417969	0.159361083984375	2.083168701171875	1.543860595703125	0.164318603515625	2.4813603515625	1.621645202636719	0.5312360839843751	2.61723828125	1.604154663085938	0.537775390625	2.63254638671875	1.325155029296875	0.4474521484375	2.4310185546875	1.380546691894531	0.319701171875	2.3342470703125	1.427723815917969	0.3096123046875
307	10.2	2.468861572265625	1.125653045654297	0.551538330078125	2.46732421875	1.306706848144531	0.508923095703125	2.460806640625	1.454629608154297	0.4951640625	2.4583369140625	1.676099243164062	0.54187890625	2.42360595703125	1.639207275390625	0.5352241210937499	2.28523388671875	1.591409240722656	0.5072492675781251	2.23653955078125	1.315214782714844	0.44123974609375	2.172867919921875	1.456138519287109	0.25532861328125	2.12382373046875	1.540337646484375	0.279505615234375	2.096112060546875	1.548908020019531	0.17064501953125	2.10161328125	1.547273681640625	0.168375244140625	2.49377001953125	1.639350830078125	0.5352373046875	2.62973974609375	1.623432495117187	0.5429265136718751	2.64797802734375	1.34546142578125	0.45028857421875	2.44923486328125	1.405470092773438	0.32041650390625	2.356053955078125	1.459405700683594	0.310746337890625
308	10.233334	2.483545166015625	1.135063766479492	0.55881005859375	2.48073388671875	1.315932708740234	0.516137939453125	2.473565185546875	1.463731903076172	0.502689208984375	2.469129150390625	1.6854921875	0.5469194335937499	2.4347861328125	1.648113403320313	0.5413779296875	2.29951416015625	1.593586303710937	0.511277099609375	2.25388623046875	1.314657135009766	0.456569580078125	2.19252197265625	1.461870269775391	0.27506494140625	2.13298681640625	1.540087524414063	0.2950791015625	2.11811474609375	1.556167114257812	0.1846640625	2.12703369140625	1.545092895507812	0.17892431640625	2.504871826171875	1.649157958984375	0.53999072265625	2.640333740234375	1.628831176757813	0.5374365234375	2.666602294921875	1.348733367919922	0.454388427734375	2.46957373046875	1.41499267578125	0.325322021484375	2.37780712890625	1.468929229736328	0.306992431640625
309	10.266667	2.49539501953125	1.132627578735351	0.5654208984375	2.49368505859375	1.313001647949219	0.521832763671875	2.48772314453125	1.460546661376953	0.50752197265625	2.481395751953125	1.683032470703125	0.545711181640625	2.447449951171875	1.645217407226562	0.541575927734375	2.309637939453125	1.593526733398438	0.5204462890625	2.25293212890625	1.321454437255859	0.447056884765625	2.20604736328125	1.467579620361328	0.260902587890625	2.150958251953125	1.542693359375	0.297719482421875	2.137427001953125	1.561503295898437	0.18773828125	2.1288095703125	1.555088745117188	0.183552978515625	2.51739453125	1.646953125	0.539381103515625	2.653752197265625	1.636257080078125	0.5371750488281249	2.67193994140625	1.355187255859375	0.456864990234375	2.472526611328125	1.410097137451172	0.32684033203125	2.38809375	1.476921051025391	0.3208017578125
310	10.3	2.504855712890625	1.127650268554687	0.5759013671875	2.503296875	1.306120056152344	0.52627734375	2.4975498046875	1.452822174072266	0.5068388671875	2.489435302734375	1.673486877441406	0.552228271484375	2.455856201171875	1.635620544433594	0.546857666015625	2.3167607421875	1.585745666503906	0.53279931640625	2.259134521484375	1.317899871826172	0.447523681640625	2.213819580078125	1.461982238769531	0.25994384765625	2.181447265625	1.54366796875	0.30765673828125	2.149462158203125	1.563822937011719	0.202020263671875	2.135590087890625	1.566164672851563	0.207311767578125	2.5256611328125	1.63799072265625	0.544736572265625	2.6620380859375	1.632679443359375	0.549206298828125	2.67912255859375	1.35532568359375	0.4583115234375	2.4781044921875	1.406635681152344	0.3301083984375	2.394379150390625	1.474297119140625	0.3314931640625
311	10.333334	2.52601123046875	1.118863006591797	0.58411083984375	2.519919189453125	1.293504760742187	0.52826318359375	2.51084423828125	1.437802459716797	0.503644287109375	2.500248779296875	1.654958251953125	0.554357177734375	2.46742138671875	1.617274291992187	0.547824462890625	2.3294775390625	1.568557739257812	0.533447265625	2.2665908203125	1.302167449951172	0.457087890625	2.213758544921875	1.436707550048828	0.2673759765625	2.1801162109375	1.518223754882813	0.31240869140625	2.171423583984375	1.552403564453125	0.20704150390625	2.162428466796875	1.549041625976562	0.2036904296875	2.53653466796875	1.62038671875	0.5462353515625	2.671345458984375	1.610454223632813	0.5501474609375	2.67944775390625	1.336493255615234	0.456802734375	2.48254296875	1.399712158203125	0.33204638671875	2.385751953125	1.4418828125	0.317216552734375
312	10.366667	2.531802734375	1.090298034667969	0.590532470703125	2.5289130859375	1.266584014892578	0.5461904296875	2.52169873046875	1.410940093994141	0.5309228515625	2.515342529296875	1.63020458984375	0.559698974609375	2.482062744140625	1.593129638671875	0.556142333984375	2.3452275390625	1.545407470703125	0.54133837890625	2.282291015625	1.287400604248047	0.447689208984375	2.22905859375	1.427344482421875	0.264814453125	2.191548583984375	1.504724578857422	0.312078125	2.185424072265625	1.52933642578125	0.2049287109375	2.1602080078125	1.510864105224609	0.194900146484375	2.550624755859375	1.594539428710938	0.55586767578125	2.68431982421875	1.58677783203125	0.560844970703125	2.686429443359375	1.321080718994141	0.452548828125	2.48630908203125	1.376319183349609	0.333448486328125	2.39510888671875	1.428670562744141	0.3436689453125
313	10.4	2.542832275390625	1.072259567260742	0.59557666015625	2.541128173828125	1.248191772460937	0.548775634765625	2.5346484375	1.392555725097656	0.53142529296875	2.52405615234375	1.612052856445312	0.559594970703125	2.49145263671875	1.57427197265625	0.556206787109375	2.35616552734375	1.522771850585937	0.538151123046875	2.310177490234375	1.256326171875	0.4580498046875	2.249767822265625	1.402475524902344	0.28194970703125	2.2032060546875	1.481312957763672	0.317623779296875	2.18951953125	1.507994110107422	0.211512451171875	2.18811962890625	1.506982635498047	0.211114501953125	2.56007080078125	1.577020874023437	0.555799560546875	2.6932705078125	1.560772094726563	0.553697265625	2.70341943359375	1.295975769042969	0.442603759765625	2.500927734375	1.343519500732422	0.323506103515625	2.415412109375	1.403550994873047	0.340169921875
314	10.433334	2.5418125	1.055042007446289	0.6012908935546875	2.5404873046875	1.227801940917969	0.5456202392578124	2.5351376953125	1.370667083740234	0.5207591552734375	2.52932177734375	1.589158020019531	0.5526768798828126	2.49612548828125	1.552011657714844	0.5504320068359375	2.35481396484375	1.517602661132813	0.5497486572265625	2.3067734375	1.253421722412109	0.4663887939453125	2.25663720703125	1.423735626220703	0.3109405517578125	2.194349853515625	1.479619262695313	0.2599949951171875	2.21568701171875	1.517855102539063	0.1591546630859375	2.227824951171875	1.485654052734375	0.1877967529296875	2.56445751953125	1.553792541503906	0.5464903564453125	2.698183837890625	1.551932983398438	0.5505557861328125	2.694681396484375	1.291462249755859	0.4313482666015625	2.48650830078125	1.343621551513672	0.3262442626953125	2.405430908203125	1.405732421875	0.3526265869140625
315	10.466667	2.552557861328125	1.04152156829834	0.60118212890625	2.55646484375	1.214056518554687	0.54764794921875	2.555252685546875	1.355909912109375	0.520386962890625	2.5524677734375	1.57269677734375	0.5570747070312499	2.51878173828125	1.536646179199219	0.5515947265625	2.378494873046875	1.502093811035156	0.54220458984375	2.3272822265625	1.238389343261719	0.463643310546875	2.287490234375	1.391493927001953	0.289984130859375	2.22921923828125	1.469327453613281	0.29759375	2.22982666015625	1.50437548828125	0.193920654296875	2.278930908203125	1.47580517578125	0.180040771484375	2.586934326171875	1.536750915527344	0.55252587890625	2.71936083984375	1.5322060546875	0.566075927734375	2.705737548828125	1.282885040283203	0.428307861328125	2.502511962890625	1.340797332763672	0.319067626953125	2.4338798828125	1.408858093261719	0.360107177734375
316	10.5	2.54663037109375	1.034253921508789	0.6014345703125	2.548884765625	1.206528274536133	0.5469951171875	2.546523681640625	1.348224975585937	0.51903076171875	2.542950927734375	1.56517529296875	0.5546220703125	2.509407958984375	1.528907958984375	0.5497431640625	2.3692255859375	1.493498779296875	0.5422551269531251	2.318624755859375	1.229079025268555	0.465764892578125	2.275806640625	1.380950622558594	0.291754150390625	2.217125244140625	1.458445251464844	0.299620361328125	2.216272216796875	1.492822875976562	0.195728515625	2.265447998046875	1.464475830078125	0.18139404296875	2.5775625	1.529402404785156	0.549837158203125	2.7101640625	1.525672607421875	0.561784423828125	2.69627880859375	1.2755595703125	0.4255068359375	2.491416015625	1.331703796386719	0.31844189453125	2.422868896484375	1.399562072753906	0.359947021484375
317	10.533334	2.5402099609375	1.025795394897461	0.60240234375	2.54386572265625	1.198318145751953	0.550866943359375	2.542610595703125	1.339611358642578	0.523234130859375	2.53797265625	1.556389892578125	0.555106689453125	2.5047119140625	1.520043273925781	0.5505510253906249	2.366845703125	1.4799912109375	0.535975341796875	2.32287060546875	1.21365869140625	0.4656240234375	2.28149951171875	1.355144165039063	0.28372607421875	2.24228662109375	1.431540588378906	0.329271728515625	2.219923095703125	1.459120422363281	0.226136962890625	2.26083740234375	1.443166748046875	0.186099609375	2.572637451171875	1.520788391113281	0.5512250976562501	2.705025146484375	1.514880737304688	0.55911279296875	2.681304443359375	1.265481781005859	0.424852783203125	2.476484375	1.330433258056641	0.324635986328125	2.41673974609375	1.406029602050781	0.365498046875
318	10.566667	2.52922314453125	1.01536051940918	0.60200537109375	2.5350419921875	1.191523071289063	0.56345947265625	2.538194580078125	1.333185516357422	0.5364951171875	2.5376083984375	1.551893920898437	0.555823974609375	2.50361572265625	1.515889465332031	0.55351806640625	2.36476318359375	1.480821411132812	0.533754638671875	2.32704150390625	1.208999725341797	0.4809072265625	2.29168310546875	1.350857727050781	0.29748193359375	2.239217041015625	1.425908905029297	0.3306171875	2.212927490234375	1.433380096435547	0.2248134765625	2.264904296875	1.427816528320312	0.188522705078125	2.571671630859375	1.515435974121094	0.55385693359375	2.70455224609375	1.510091857910156	0.5555087890625	2.6771826171875	1.260599853515625	0.421007080078125	2.471089599609375	1.331933898925781	0.326892333984375	2.403686279296875	1.395508117675781	0.375977783203125
319	10.6	2.51150146484375	1.015313102722168	0.5959130859375	2.5205556640625	1.1909072265625	0.556249267578125	2.52745654296875	1.331479614257812	0.525331298828125	2.52694287109375	1.549828063964844	0.54620361328125	2.492961181640625	1.513957946777344	0.54290966796875	2.3556474609375	1.478140380859375	0.516054931640625	2.317764404296875	1.204619384765625	0.474829345703125	2.29305126953125	1.348042877197266	0.291175537109375	2.239493408203125	1.421779815673828	0.32521923828125	2.21546923828125	1.432392517089844	0.2192568359375	2.2704541015625	1.419478851318359	0.180850830078125	2.56092529296875	1.513340087890625	0.54470751953125	2.69351025390625	1.5054921875	0.541065673828125	2.673760498046875	1.252252197265625	0.41298291015625	2.47231103515625	1.330699279785156	0.3151416015625	2.408065673828125	1.387245086669922	0.375536865234375
320	10.633334	2.486604736328125	1.020069396972656	0.583667724609375	2.49669189453125	1.195688293457031	0.5449782714843751	2.5051767578125	1.335864807128906	0.5131650390625	2.506477294921875	1.554631713867187	0.52659423828125	2.47223095703125	1.519029724121094	0.523708740234375	2.33426708984375	1.486621826171875	0.49643212890625	2.292594970703125	1.212285461425781	0.46751025390625	2.287314697265625	1.384399017333984	0.30883447265625	2.22905419921875	1.461958435058594	0.302440673828125	2.206197998046875	1.448739440917969	0.19659619140625	2.265705322265625	1.436628356933594	0.179009033203125	2.5400732421875	1.517811462402344	0.5271484375	2.6727021484375	1.513611938476563	0.522724853515625	2.670157958984375	1.255760833740234	0.40308935546875	2.469286376953125	1.32798876953125	0.299843994140625	2.4081728515625	1.389441467285156	0.35853857421875
321	10.666667	2.46393603515625	1.028514472961426	0.5727797851562501	2.47021630859375	1.20399755859375	0.5329404296875	2.4738935546875	1.344946350097656	0.5039423828125	2.473798095703125	1.563991333007813	0.509529052734375	2.43991748046875	1.528161499023438	0.5055915527343749	2.30327294921875	1.495080108642578	0.473193603515625	2.201763427734375	1.239610565185547	0.426104248046875	2.23178857421875	1.408463653564453	0.2667841796875	2.169066650390625	1.482551605224609	0.271454833984375	2.170950927734375	1.457771942138672	0.16526904296875	2.201955322265625	1.43893505859375	0.142041748046875	2.507345703125	1.527381225585938	0.513709716796875	2.640010498046875	1.526320922851562	0.517691650390625	2.66158349609375	1.261650451660156	0.416491455078125	2.4718828125	1.338947021484375	0.2971982421875	2.411744873046875	1.407876678466797	0.348010498046875
322	10.7	2.435608154296875	1.03034391784668	0.559686279296875	2.44217333984375	1.204482330322266	0.512565673828125	2.44842333984375	1.343127227783203	0.472992919921875	2.447506591796875	1.562257934570312	0.48847265625	2.414308349609375	1.526720581054688	0.478739990234375	2.276915771484375	1.510704925537109	0.436437255859375	2.125298828125	1.283456085205078	0.37680126953125	2.13519677734375	1.438364044189453	0.200781494140625	2.107976806640625	1.52019482421875	0.246126953125	2.118250732421875	1.541978881835937	0.139477294921875	2.145156494140625	1.535412841796875	0.1101484375	2.48038671875	1.525234619140625	0.495119140625	2.60812060546875	1.536266357421875	0.530753173828125	2.659604248046875	1.272608856201172	0.435849609375	2.490180419921875	1.340580657958984	0.283678466796875	2.407183349609375	1.388070861816406	0.326831787109375
323	10.733334	2.42026123046875	1.059656265258789	0.5332642822265625	2.41760888671875	1.231732360839844	0.4751595458984375	2.412159912109375	1.371846588134766	0.4374088134765625	2.409741455078125	1.59191552734375	0.4579871826171875	2.37675732421875	1.556237670898438	0.4466063232421875	2.240156005859375	1.539603332519531	0.3992073974609375	2.0345625	1.383903381347656	0.2867413330078125	2.027345336914062	1.536095031738281	0.1063284912109375	1.995413818359375	1.623610717773437	0.1368741455078125	1.987938110351563	1.626326721191406	0.0271480712890625	2.00657861328125	1.608832885742188	-0.00299462890625	2.442853515625	1.554671997070312	0.4645904541015625	2.571967529296875	1.560636840820313	0.4995460205078125	2.680334716796875	1.299589019775391	0.4516524658203125	2.48619873046875	1.355434753417969	0.3236822509765625	2.392787353515625	1.400084808349609	0.3442672119140625
324	10.766667	2.39534375	1.056233093261719	0.5180454101562501	2.389	1.227850219726562	0.457726318359375	2.3793701171875	1.368840942382813	0.423032470703125	2.35873193359375	1.589060791015625	0.434897705078125	2.329006103515625	1.55035693359375	0.423982177734375	2.19136962890625	1.541082763671875	0.37663427734375	1.984456298828125	1.480851165771484	0.19484033203125	1.908455932617187	1.587959106445312	-0.0020042724609375	1.850093994140625	1.660608642578125	0.029103271484375	1.818850341796875	1.718421508789063	-0.0594124755859375	1.819631713867188	1.628744262695312	-0.0742235107421875	2.39456005859375	1.554814331054688	0.443905517578125	2.51826171875	1.567389404296875	0.49432958984375	2.61694580078125	1.302974029541016	0.54792236328125	2.57670556640625	1.356892486572266	0.3179306640625	2.4791767578125	1.391626159667969	0.2962216796875
325	10.8	2.31716845703125	1.048784133911133	0.527286376953125	2.31208203125	1.2221826171875	0.4699873046875	2.3021005859375	1.364472686767578	0.4385986328125	2.271588623046875	1.584072143554688	0.45506982421875	2.245039794921875	1.544727783203125	0.438747314453125	2.1186162109375	1.553489135742188	0.36547216796875	1.935258178710938	1.558550537109375	0.149990966796875	1.827345825195313	1.61359130859375	-0.0543011474609375	1.730157958984375	1.626401977539063	-0.043646240234375	1.727115478515625	1.601288452148438	-0.151365478515625	1.752998168945312	1.565618774414062	-0.1474078369140625	2.307235595703125	1.550568359375	0.46784326171875	2.4243837890625	1.586946533203125	0.523419921875	2.680191162109375	1.462989166259766	0.5717275390625	2.734471435546875	1.396057952880859	0.34718115234375	2.6597314453125	1.339522613525391	0.297281494140625
326	10.833334	2.2930029296875	1.008025436401367	0.47595654296875	2.2897626953125	1.182551727294922	0.425298095703125	2.287472412109375	1.321815185546875	0.383889892578125	2.277499267578125	1.540433532714844	0.41597705078125	2.248443359375	1.505473052978516	0.3953095703125	2.136139892578125	1.517533752441406	0.303368408203125	1.95246142578125	1.568682556152344	0.09622460937500001	1.80351953125	1.611078186035156	-0.082253662109375	1.728817016601562	1.652235412597656	-0.0337794189453125	1.74436572265625	1.617258239746094	-0.13699560546875	1.689111938476562	1.589285705566406	-0.1275130615234375	2.308737060546875	1.502833404541016	0.4278427734375	2.427122802734375	1.519961242675781	0.488197021484375	2.617916259765625	1.527609069824219	0.7022751464843749	2.626476806640625	1.567847961425781	0.466551513671875	2.53277587890625	1.569890747070313	0.41783349609375
327	10.866667	2.22368505859375	0.9682383651733398	0.46235888671875	2.2178017578125	1.142490173339844	0.411929931640625	2.21398388671875	1.281117401123047	0.36925146484375	2.2006044921875	1.499115966796875	0.4021181640625	2.172909423828125	1.464097106933594	0.379911865234375	2.06523876953125	1.4919111328125	0.28619287109375	1.891813232421875	1.556233093261719	0.074482177734375	1.775988159179688	1.613372741699219	-0.1229891357421875	1.700303344726563	1.667468994140625	-0.0922987060546875	1.688627197265625	1.649865295410156	-0.2001771240234375	1.679376586914062	1.643541931152344	-0.2122515869140625	2.231527587890625	1.461758422851563	0.415205078125	2.33944482421875	1.497998962402344	0.485491455078125	2.56199560546875	1.557917724609375	0.655593505859375	2.656771484375	1.611985717773437	0.44301904296875	2.589454345703125	1.641483093261719	0.367363525390625
328	10.9	2.168228759765625	0.9640452346801758	0.44732275390625	2.166671630859375	1.13744108581543	0.387181640625	2.162128173828125	1.278584503173828	0.347343505859375	2.143965576171875	1.498210815429688	0.383661376953125	2.11750537109375	1.462822204589844	0.359368896484375	2.010849975585938	1.487404418945312	0.261144775390625	1.844388061523438	1.557267150878906	0.04153173828125	1.731035034179687	1.62228515625	-0.1581099853515625	1.643877563476563	1.65623681640625	-0.12548876953125	1.631599609375	1.641888793945312	-0.23503466796875	1.621829711914063	1.630704284667969	-0.2403284912109375	2.175147705078125	1.460634155273437	0.39765234375	2.2780078125	1.497051696777344	0.47763720703125	2.53662744140625	1.525829711914062	0.604897216796875	2.73685400390625	1.570392028808594	0.477198974609375	2.722375	1.627857482910156	0.388514404296875
329	10.933334	2.12627587890625	0.9515178451538086	0.430180419921875	2.121362060546875	1.121828704833984	0.3665146484375	2.1153134765625	1.259733764648437	0.320799560546875	2.1051357421875	1.478478637695313	0.353045654296875	2.07740966796875	1.443889343261719	0.329980224609375	1.971023681640625	1.481225769042969	0.237627685546875	1.818781005859375	1.55440380859375	0.01214501953125	1.6995771484375	1.616358581542969	-0.182449951171875	1.614009765625	1.660225036621094	-0.162656494140625	1.599331420898437	1.6389765625	-0.2697501220703125	1.592055419921875	1.608957580566406	-0.258198486328125	2.134968994140625	1.440470397949219	0.36716357421875	2.2401669921875	1.480173156738281	0.44019677734375	2.4995517578125	1.512703552246094	0.5588076171875	2.732940673828125	1.54024365234375	0.512863037109375	2.755956787109375	1.608976684570313	0.435925048828125
330	10.966667	2.1187958984375	0.9382013549804687	0.422442138671875	2.112696533203125	1.108203567504883	0.360312744140625	2.108582275390625	1.243422836303711	0.308730224609375	2.10002978515625	1.462976837158203	0.325853515625	2.07199609375	1.427216979980469	0.305580810546875	1.964716552734375	1.466394866943359	0.216059814453125	1.803299560546875	1.543792114257812	8.471679687499999e-05	1.68918017578125	1.606876586914062	-0.1959512939453125	1.604579467773438	1.647377197265625	-0.168434814453125	1.59816552734375	1.628035400390625	-0.276212890625	1.590899291992188	1.595332275390625	-0.276931640625	2.129654541015625	1.4259990234375	0.342197998046875	2.23442431640625	1.469870483398438	0.4123427734375	2.409452392578125	1.501042205810547	0.63615087890625	2.589430419921875	1.58551513671875	0.504554443359375	2.57144677734375	1.589015014648437	0.4009140625
331	11	2.126916748046875	0.9297829132080078	0.41924755859375	2.11997412109375	1.099617309570313	0.35649267578125	2.1151943359375	1.234567169189453	0.30406982421875	2.10740185546875	1.454428283691406	0.31884033203125	2.078557373046875	1.418429382324219	0.30012841796875	1.967723999023437	1.456985961914063	0.21464306640625	1.797911376953125	1.532679077148438	0.004399658203125	1.678556396484375	1.593679504394531	-0.189302490234375	1.594638061523437	1.636014526367187	-0.1622926025390625	1.587380126953125	1.61414794921875	-0.2695880126953125	1.584461669921875	1.580007141113281	-0.2734034423828125	2.1376552734375	1.417610107421875	0.3344521484375	2.23763720703125	1.472328674316406	0.40408447265625	2.336802490234375	1.554164184570312	0.6595166015625	2.351604736328125	1.581900817871094	0.423058837890625	2.437119384765625	1.576681823730469	0.361838623046875
332	11.033334	2.101988525390625	0.9323089904785156	0.418784912109375	2.09615283203125	1.102550033569336	0.35546435546875	2.0924150390625	1.237742889404297	0.3023955078125	2.0818359375	1.458262390136719	0.31529931640625	2.05387890625	1.421714508056641	0.29592236328125	1.944937622070313	1.458444946289063	0.2065546875	1.780049072265625	1.529949829101563	-0.010092041015625	1.665781982421875	1.587365600585938	-0.2087476806640625	1.580271606445312	1.629475402832031	-0.18560107421875	1.575604125976563	1.606264526367188	-0.293092041015625	1.574888671875	1.571565612792969	-0.29658935546875	2.11206640625	1.421775634765625	0.33216259765625	2.21611279296875	1.467170104980469	0.403290283203125	2.382203857421875	1.504942840576172	0.63405078125	2.44057080078125	1.584258117675781	0.416009033203125	2.51485205078125	1.563917114257813	0.34374267578125
333	11.066667	2.080174072265625	0.9394104080200195	0.4182333984375	2.073210693359375	1.110101913452148	0.354974609375	2.068775390625	1.245551147460938	0.3016494140625	2.053264892578125	1.466497253417969	0.31095947265625	2.02636865234375	1.4289775390625	0.291626708984375	1.91749072265625	1.462767059326172	0.200464111328125	1.7550263671875	1.532678527832031	-0.0193970947265625	1.6463564453125	1.58970361328125	-0.22194921875	1.558681396484375	1.631255065917969	-0.206004150390625	1.551399780273437	1.603972106933594	-0.3126634521484375	1.561954833984375	1.568177490234375	-0.3161380615234375	2.0840341796875	1.430841369628906	0.32895166015625	2.18827587890625	1.484067016601562	0.394778076171875	2.40673876953125	1.5139619140625	0.579284912109375	2.61395263671875	1.561880493164062	0.4684541015625	2.61006494140625	1.565622802734375	0.362723876953125
334	11.1	2.076361083984375	0.9498612289428711	0.413325439453125	2.0670205078125	1.120741882324219	0.348433349609375	2.06036376953125	1.256584655761719	0.29447021484375	2.044363403320312	1.478604431152344	0.30213525390625	2.01731884765625	1.440698852539062	0.283154541015625	1.900633911132813	1.467169250488281	0.198352294921875	1.73798193359375	1.532500366210938	-0.024465576171875	1.631383178710937	1.590496154785156	-0.229135986328125	1.543153198242188	1.626272827148437	-0.2027867431640625	1.536670166015625	1.595325805664062	-0.3090341796875	1.537300537109375	1.56194775390625	-0.311976806640625	2.075446533203125	1.442990112304688	0.320334716796875	2.18940185546875	1.484353942871094	0.379542724609375	2.411288818359375	1.45931982421875	0.56279296875	2.64458837890625	1.466375732421875	0.50295361328125	2.66747509765625	1.523489685058594	0.41619091796875
335	11.133334	2.0757109375	0.9552878875732422	0.4073193359375	2.063905517578125	1.127232482910156	0.34291259765625	2.054402099609375	1.264750122070313	0.29158544921875	2.041188598632813	1.488024597167969	0.30187255859375	2.013275024414062	1.450462158203125	0.282763916015625	1.895145751953125	1.472558624267578	0.197370361328125	1.733506958007812	1.534240783691406	-0.0291011962890625	1.625313354492187	1.590322937011719	-0.2349268798828125	1.537915283203125	1.629060241699219	-0.208039794921875	1.5314599609375	1.594107666015625	-0.31365625	1.52993896484375	1.563725952148437	-0.31903759765625	2.0722353515625	1.451648223876953	0.31935791015625	2.186656005859375	1.490400756835937	0.381009521484375	2.4486416015625	1.473191040039062	0.505069091796875	2.688821044921875	1.454983276367187	0.479468994140625	2.73326904296875	1.526737060546875	0.413826416015625
336	11.166667	2.080096923828125	0.9628342361450195	0.4106279296875	2.064677001953125	1.136967727661133	0.347637451171875	2.0520869140625	1.276405090332031	0.29797509765625	2.035532470703125	1.501412414550781	0.3131376953125	2.007434326171875	1.463409729003906	0.293837158203125	1.886247192382813	1.486934509277344	0.21059765625	1.709849609375	1.518099487304688	-0.01468994140625	1.678944213867188	1.550103637695313	-0.252129638671875	1.59088134765625	1.598073669433594	-0.2505369873046875	1.490748779296875	1.59263720703125	-0.3016240234375	1.541187377929687	1.565981079101562	-0.294269775390625	2.067906005859375	1.464847778320312	0.329249755859375	2.182754638671875	1.505136535644531	0.392086181640625	2.449749267578125	1.47738330078125	0.51019482421875	2.68435986328125	1.445364562988281	0.44874169921875	2.72918310546875	1.525250671386719	0.39155419921875
337	11.2	2.09477392578125	0.9791275634765625	0.4094375	2.08140380859375	1.152701156616211	0.347318603515625	2.071687255859375	1.290672180175781	0.29530517578125	2.061568603515625	1.514189697265625	0.318385009765625	2.03215380859375	1.477806396484375	0.298639892578125	1.9120576171875	1.490269897460938	0.212864990234375	1.726767456054688	1.534089599609375	-0.000954833984375	1.61942626953125	1.587569458007812	-0.209189697265625	1.54306689453125	1.628618896484375	-0.258558349609375	1.501037109375	1.57696728515625	-0.3485501708984375	1.547861572265625	1.552904052734375	-0.3309873046875	2.093178466796875	1.476467193603516	0.332337646484375	2.2165146484375	1.499737243652344	0.385360595703125	2.489061279296875	1.456272521972656	0.47986767578125	2.72500048828125	1.427926635742188	0.427481689453125	2.77342529296875	1.514341369628906	0.385931884765625
338	11.233334	2.128453369140625	1.001144996643066	0.404322509765625	2.111583251953125	1.17433674621582	0.3414501953125	2.098029541015625	1.312859741210938	0.29138330078125	2.0798046875	1.536042175292969	0.31489111328125	2.05152197265625	1.49856494140625	0.29541064453125	1.92778173828125	1.503791870117188	0.213923828125	1.7129990234375	1.514552307128906	0.02448681640625	1.623738525390625	1.582383605957031	-0.1883265380859375	1.547941772460937	1.644142639160156	-0.1679935302734375	1.541429321289062	1.633886108398438	-0.279394287109375	1.5406904296875	1.597033081054688	-0.28741455078125	2.112990478515625	1.499479736328125	0.32845166015625	2.237923828125	1.519442993164063	0.379388916015625	2.438424072265625	1.419451324462891	0.5666643066406249	2.664362548828125	1.399332489013672	0.47789892578125	2.7044345703125	1.460228759765625	0.39885791015625
339	11.266667	2.1930068359375	1.03492317199707	0.402505859375	2.16525732421875	1.206742156982422	0.3402724609375	2.142930908203125	1.344267852783203	0.291041015625	2.119775634765625	1.56667626953125	0.3153876953125	2.0913583984375	1.528345092773438	0.298010009765625	1.962277954101562	1.529516723632812	0.225399658203125	1.73530810546875	1.53251708984375	0.050911865234375	1.63318896484375	1.597166870117187	-0.1567781982421875	1.560400634765625	1.660546264648437	-0.131522705078125	1.552454833984375	1.64493310546875	-0.24209326171875	1.547111938476563	1.615868041992187	-0.2534671630859375	2.1548671875	1.531197509765625	0.326640625	2.27683740234375	1.543161499023437	0.386177001953125	2.344098388671875	1.434449768066406	0.648396240234375	2.52576318359375	1.320560089111328	0.5333251953125	2.492849609375	1.294626922607422	0.434416748046875
340	11.3	2.223577880859375	1.089391906738281	0.406951171875	2.2001337890625	1.26195166015625	0.34823193359375	2.180746826171875	1.400506561279297	0.30336865234375	2.157172607421875	1.620653076171875	0.334927734375	2.12894140625	1.583034912109375	0.316564453125	1.991443359375	1.577553833007812	0.264134033203125	1.776051513671875	1.483085296630859	0.103772705078125	1.702447021484375	1.588273803710937	-0.0977244873046875	1.658165649414062	1.669444091796875	-0.0618116455078125	1.669290405273437	1.629969970703125	-0.1652890625	1.624968505859375	1.646058349609375	-0.184728515625	2.19223388671875	1.585145263671875	0.344765625	2.32388037109375	1.59872607421875	0.37369775390625	2.38109521484375	1.428451019287109	0.60142919921875	2.545462890625	1.271672424316406	0.518114501953125	2.55529296875	1.268144958496094	0.411823486328125
341	11.333334	2.260779052734375	1.114743499755859	0.420917724609375	2.234260986328125	1.286995788574219	0.36622509765625	2.2115595703125	1.425929321289062	0.32741015625	2.18815380859375	1.644702941894531	0.359043212890625	2.15934423828125	1.606963500976562	0.342789306640625	2.022112060546875	1.594148315429687	0.29354345703125	1.819281982421875	1.451497375488281	0.157298583984375	1.765761596679688	1.5699609375	-0.0414317626953125	1.721004150390625	1.656982177734375	-0.0294293212890625	1.7162548828125	1.643562133789062	-0.1391417236328125	1.705552734375	1.646594177246094	-0.1407696533203125	2.223867919921875	1.609774658203125	0.366794921875	2.3569296875	1.617233947753906	0.386004638671875	2.43149853515625	1.423951110839844	0.58648095703125	2.5918671875	1.280684143066406	0.478847412109375	2.58058203125	1.270985229492188	0.3737421875
342	11.366667	2.310419677734375	1.1320244140625	0.44295361328125	2.285770751953125	1.304058471679687	0.389105224609375	2.2639150390625	1.443421203613281	0.353648193359375	2.248596923828125	1.661586303710938	0.388161865234375	2.21801025390625	1.624984558105469	0.373214599609375	2.07887158203125	1.608613220214844	0.332891357421875	1.891232177734375	1.439925354003906	0.207358642578125	1.831910888671875	1.556034301757812	0.01000634765625	1.817031005859375	1.646241638183594	0.04585009765625	1.830723876953125	1.647900146484375	-0.06347973632812499	1.807312622070312	1.658115295410156	-0.0715390625	2.2835126953125	1.6257275390625	0.39368505859375	2.41710791015625	1.63744677734375	0.395239990234375	2.50297119140625	1.434227752685547	0.579048828125	2.57008837890625	1.334286041259766	0.371972412109375	2.51107470703125	1.314110900878906	0.286588623046875
343	11.4	2.376610595703125	1.141945083618164	0.441117919921875	2.3488232421875	1.318052001953125	0.403535888671875	2.326482177734375	1.459021453857422	0.374446533203125	2.302357177734375	1.675775634765625	0.414428466796875	2.2724033203125	1.637467895507812	0.402548583984375	2.133136962890625	1.607732299804687	0.370370361328125	1.982350341796875	1.389848846435547	0.273203857421875	1.932334716796875	1.53335107421875	0.09150390625	1.885981811523437	1.619381591796875	0.10252587890625	1.898330688476562	1.630666625976563	-0.006553466796875	1.895184204101563	1.625182739257812	-0.007147705078125	2.339814453125	1.642023681640625	0.41514599609375	2.47357763671875	1.649476440429688	0.40560498046875	2.549292236328125	1.410716583251953	0.546864990234375	2.5615703125	1.347507080078125	0.315796630859375	2.481015625	1.302745025634766	0.263648193359375
344	11.433334	2.41388818359375	1.141073654174805	0.44880419921875	2.38197900390625	1.317742004394531	0.4121904296875	2.354907470703125	1.460936584472656	0.39742333984375	2.325340087890625	1.679582885742188	0.42957666015625	2.295924072265625	1.639524169921875	0.42158056640625	2.158903076171875	1.589615356445313	0.404606201171875	2.031865844726562	1.349839782714844	0.32145849609375	1.979885009765625	1.496998474121094	0.141511474609375	1.92981787109375	1.580398742675781	0.15932861328125	1.921114501953125	1.590792907714844	0.04918798828125	1.919676635742187	1.585048645019531	0.04940673828125	2.364220458984375	1.647035522460937	0.429055419921875	2.49798779296875	1.651028503417969	0.410839111328125	2.608998046875	1.418724334716797	0.54249072265625	2.5632646484375	1.373509338378906	0.31000830078125	2.474576171875	1.325366027832031	0.2760302734375
345	11.466667	2.443218994140625	1.118002548217773	0.472670166015625	2.41604296875	1.294443878173828	0.435190185546875	2.39249658203125	1.437341735839844	0.41808935546875	2.36203759765625	1.6551376953125	0.448314453125	2.33289208984375	1.614899169921875	0.441755615234375	2.19761962890625	1.560205871582031	0.43315673828125	2.08678759765625	1.314862243652344	0.347380126953125	2.035248901367187	1.466688903808594	0.172648193359375	2.00540478515625	1.553733337402344	0.20766552734375	2.0002197265625	1.568641296386719	0.098317138671875	2.0024990234375	1.577519897460937	0.092224853515625	2.40101171875	1.623076477050781	0.44699609375	2.533766357421875	1.620336975097656	0.425794677734375	2.64119091796875	1.372706359863281	0.525911376953125	2.56483154296875	1.346061279296875	0.29978955078125	2.471786865234375	1.383356811523437	0.265295654296875
346	11.5	2.46191357421875	1.10638264465332	0.50159765625	2.43655126953125	1.280057373046875	0.459927001953125	2.4123310546875	1.421708282470703	0.44779833984375	2.380833984375	1.63414306640625	0.4933115234375	2.35225341796875	1.59457373046875	0.484721923828125	2.219116455078125	1.5384951171875	0.479865234375	2.14034033203125	1.292871795654297	0.37243310546875	2.08397802734375	1.436257141113281	0.19561328125	2.0649267578125	1.517708374023437	0.24544384765625	2.063083740234375	1.541278564453125	0.138773193359375	2.056286865234375	1.565230712890625	0.14892333984375	2.419640869140625	1.603040893554688	0.48892529296875	2.551833740234375	1.599615966796875	0.47491455078125	2.676182861328125	1.351122711181641	0.536953369140625	2.57733251953125	1.32747900390625	0.322308837890625	2.48719970703125	1.379237365722656	0.308600341796875
347	11.533334	2.497057861328125	1.085285400390625	0.521573974609375	2.473669677734375	1.25960336303711	0.486391357421875	2.45376416015625	1.399800201416016	0.463803466796875	2.4315712890625	1.614851867675781	0.49385205078125	2.4014873046875	1.576267822265625	0.487972412109375	2.26776806640625	1.523694702148437	0.48467919921875	2.1753544921875	1.26896484375	0.4233564453125	2.131680908203125	1.422785217285156	0.2536328125	2.1089814453125	1.514353881835937	0.27536181640625	2.076797607421875	1.535684997558594	0.17381982421875	2.107351806640625	1.555919494628906	0.19784228515625	2.46878369140625	1.582057250976562	0.49188232421875	2.5999130859375	1.566724548339844	0.484709716796875	2.744026611328125	1.331795623779297	0.54933056640625	2.6059287109375	1.295938995361328	0.36117431640625	2.52335009765625	1.326917724609375	0.305617431640625
348	11.566667	2.50691162109375	1.063005805969238	0.5469658203125	2.4910576171875	1.234544372558594	0.498115234375	2.473155029296875	1.37521435546875	0.47852392578125	2.455373779296875	1.588822021484375	0.5177392578125	2.424558837890625	1.551052673339844	0.5110986328125	2.288256591796875	1.506255798339844	0.5120810546875	2.197837890625	1.254692596435547	0.438131591796875	2.16014208984375	1.406444305419922	0.265674072265625	2.131677734375	1.489669860839844	0.305723388671875	2.108603271484375	1.518447082519531	0.20373681640625	2.13016748046875	1.541722290039063	0.22202734375	2.49190673828125	1.555609252929687	0.5134873046875	2.623724365234375	1.548843322753906	0.514449951171875	2.7446513671875	1.29342431640625	0.51241015625	2.58105859375	1.306450225830078	0.343177490234375	2.494836669921875	1.332846710205078	0.291236083984375
349	11.6	2.508650146484375	1.051629837036133	0.5557041015625001	2.49797509765625	1.2211337890625	0.503175537109375	2.484904296875	1.360173706054687	0.476786376953125	2.470712890625	1.573620666503906	0.50907080078125	2.43951318359375	1.53640771484375	0.50384130859375	2.3020390625	1.499254943847656	0.507341064453125	2.213781494140625	1.247197601318359	0.440215087890625	2.17921630859375	1.407198669433594	0.277054931640625	2.1288603515625	1.484924194335937	0.302157958984375	2.114108154296875	1.513211791992187	0.1993193359375	2.1263583984375	1.516249206542969	0.2047978515625	2.5064521484375	1.539974975585938	0.5056962890625	2.637205078125	1.541273376464844	0.514378662109375	2.743138916015625	1.283031921386719	0.485852294921875	2.57306396484375	1.305753051757812	0.32668115234375	2.487035888671875	1.347398071289063	0.287451416015625
350	11.633334	2.51404248046875	1.049985664367676	0.55903125	2.5046025390625	1.220931732177734	0.514091796875	2.495005615234375	1.358969055175781	0.484459228515625	2.477987060546875	1.569904052734375	0.524645751953125	2.447426513671875	1.532716918945312	0.517710693359375	2.310560791015625	1.495621276855469	0.514925048828125	2.2156259765625	1.248435913085937	0.443801513671875	2.185220947265625	1.413060272216797	0.285914306640625	2.14170751953125	1.496507751464844	0.30236181640625	2.110931640625	1.511879821777344	0.200824462890625	2.12865185546875	1.50238330078125	0.19532421875	2.514007080078125	1.536982971191406	0.520340087890625	2.64419482421875	1.539299255371094	0.528737060546875	2.73329296875	1.280783782958984	0.471515869140625	2.5607431640625	1.311649383544922	0.3179677734375	2.475686279296875	1.365181854248047	0.296030029296875
351	11.666667	2.520676025390625	1.053859161376953	0.564107666015625	2.50639501953125	1.228410186767578	0.5282497558593749	2.4954033203125	1.367696685791016	0.49819287109375	2.48151513671875	1.581962158203125	0.5331708984375	2.4500732421875	1.54469873046875	0.5272497558593749	2.3127958984375	1.504447265625	0.51996337890625	2.218408447265625	1.253776306152344	0.449748291015625	2.19093115234375	1.413058013916016	0.282753173828125	2.14972021484375	1.496842346191406	0.307080322265625	2.129084716796875	1.516013366699219	0.202534423828125	2.13801171875	1.507978454589844	0.19663818359375	2.517380859375	1.548069946289063	0.529603515625	2.6486923828125	1.537003845214844	0.5292851562500001	2.740056640625	1.27512060546875	0.47757958984375	2.56263623046875	1.336746002197266	0.3357578125	2.4743125	1.378807952880859	0.30078662109375
352	11.7	2.51404345703125	1.071479553222656	0.5641077880859375	2.49995849609375	1.247029205322266	0.5305950927734375	2.48913330078125	1.38714306640625	0.5024566650390625	2.47542919921875	1.603132995605469	0.5299373779296875	2.44386669921875	1.565720886230469	0.5244559326171875	2.30793017578125	1.520423889160156	0.5142447509765625	2.21744189453125	1.266296203613281	0.4483570556640625	2.1917080078125	1.440348510742187	0.2955074462890625	2.154203369140625	1.525735473632813	0.3213004150390625	2.151373779296875	1.531315307617187	0.2129002685546875	2.1467158203125	1.514532287597656	0.1970057373046875	2.511300048828125	1.568889343261719	0.5284195556640625	2.6427138671875	1.555741027832031	0.5330338134765625	2.72859033203125	1.290072509765625	0.4871986083984375	2.555244384765625	1.370992309570312	0.3489722900390625	2.46533349609375	1.4098671875	0.3134854736328125
353	11.733334	2.4952744140625	1.087146392822266	0.55905810546875	2.48148828125	1.263887481689453	0.529904052734375	2.468199462890625	1.405866363525391	0.512738525390625	2.453313720703125	1.622901428222656	0.534500244140625	2.42198388671875	1.5853154296875	0.5280146484375	2.28794775390625	1.538401123046875	0.5044155273437499	2.204997802734375	1.278456512451172	0.449733642578125	2.187721923828125	1.456077453613281	0.29905029296875	2.11106201171875	1.514871276855469	0.290703857421875	2.11921240234375	1.538695068359375	0.18484375	2.139320556640625	1.520834533691406	0.186596435546875	2.489219482421875	1.588533630371094	0.535870361328125	2.62036669921875	1.571003601074219	0.541526611328125	2.699736572265625	1.303109924316406	0.493221923828125	2.53066845703125	1.387728118896484	0.35109912109375	2.4377529296875	1.417322937011719	0.313788818359375
354	11.766667	2.479501708984375	1.098731506347656	0.553442626953125	2.469482177734375	1.279365936279297	0.522182373046875	2.458957275390625	1.424574523925781	0.5035751953124999	2.44531982421875	1.644693176269531	0.539315185546875	2.4130361328125	1.606996520996094	0.53031884765625	2.275994873046875	1.5645537109375	0.497771240234375	2.19975439453125	1.296323333740234	0.44200146484375	2.174464599609375	1.436640808105469	0.250586181640625	2.115394287109375	1.513003845214844	0.272918701171875	2.106026611328125	1.532497497558594	0.16384619140625	2.112908203125	1.499907104492187	0.149193603515625	2.481754150390625	1.609285217285156	0.538603515625	2.615998046875	1.603340637207031	0.55468603515625	2.6761259765625	1.326414306640625	0.49422314453125	2.4966474609375	1.396044494628906	0.348076416015625	2.40423046875	1.431485107421875	0.308239990234375
355	11.8	2.4677158203125	1.132483764648438	0.542142578125	2.46340869140625	1.315628051757812	0.516533203125	2.4592373046875	1.462286041259766	0.498029541015625	2.462322021484375	1.683036437988281	0.5419638671875	2.42697314453125	1.6478828125	0.532097412109375	2.28752001953125	1.615080505371094	0.494080810546875	2.20759228515625	1.342402984619141	0.457309326171875	2.17724267578125	1.471373657226563	0.256621826171875	2.111187744140625	1.542820739746094	0.2789814453125	2.0987080078125	1.574304626464844	0.17218896484375	2.108042724609375	1.545307250976562	0.16215869140625	2.496295166015625	1.644825256347656	0.539421630859375	2.630285400390625	1.623655334472656	0.55323681640625	2.682268798828125	1.343418640136719	0.490035400390625	2.50729736328125	1.450512451171875	0.3588134765625	2.410322021484375	1.468951385498047	0.31624755859375
356	11.833334	2.44578955078125	1.130722961425781	0.5275166015625	2.44528466796875	1.313034271240234	0.5000187988281251	2.443765625	1.459218688964844	0.481203369140625	2.4469267578125	1.67917724609375	0.5253554687500001	2.411654541015625	1.644105102539063	0.515778564453125	2.27394287109375	1.60320068359375	0.48131298828125	2.19712109375	1.330748809814453	0.443518798828125	2.162841064453125	1.471964416503906	0.252895751953125	2.08941259765625	1.538156005859375	0.26429931640625	2.077193603515625	1.564225402832031	0.156405517578125	2.09575439453125	1.557497375488281	0.15728955078125	2.48081884765625	1.641143371582031	0.522447265625	2.614177734375	1.620501281738281	0.5385966796875	2.669144775390625	1.337913421630859	0.496194091796875	2.52530810546875	1.505548767089844	0.395559814453125	2.433796875	1.561283752441406	0.395043212890625
357	11.866667	2.435033203125	1.102268981933594	0.51043798828125	2.45718359375	1.283052185058594	0.4880107421875	2.4668251953125	1.429432739257813	0.489737548828125	2.466765380859375	1.650868896484375	0.518664794921875	2.43473291015625	1.616295959472656	0.5007604980468749	2.3031142578125	1.573771423339844	0.4508623046875	2.20467138671875	1.309116485595703	0.418232666015625	2.191405029296875	1.475611633300781	0.24787841796875	2.099112548828125	1.50158349609375	0.223016357421875	2.101517578125	1.534041442871094	0.116741943359375	2.12690185546875	1.533511901855469	0.131338623046875	2.497825927734375	1.612016052246094	0.528914794921875	2.61490087890625	1.625193786621094	0.595388671875	2.7341689453125	1.589327697753906	0.333906982421875	2.577726318359375	1.697353515625	0.482982177734375	2.49011767578125	1.646580261230469	0.4495087890625
358	11.9	2.432149658203125	1.106196670532227	0.5026149902343749	2.449644287109375	1.284710144042969	0.474352783203125	2.4566328125	1.429669311523438	0.471028076171875	2.47169384765625	1.646557189941406	0.5105322265625	2.435496337890625	1.614342407226562	0.49867041015625	2.30290869140625	1.579071960449219	0.450235107421875	2.20446337890625	1.319006896972656	0.408012451171875	2.167027587890625	1.504829772949219	0.26731689453125	2.117947021484375	1.479827209472656	0.1862529296875	2.09646533203125	1.539598449707031	0.0964697265625	2.14636328125	1.532623229980469	0.136068359375	2.502373046875	1.606764099121094	0.51138232421875	2.630826171875	1.603798095703125	0.548895751953125	2.658869140625	1.332327362060547	0.461448974609375	2.519459716796875	1.511235473632813	0.385927001953125	2.495061279296875	1.608570190429687	0.41858349609375
359	11.933334	2.4229912109375	1.095668167114258	0.5044814453125001	2.4337841796875	1.274581817626953	0.48233837890625	2.435935546875	1.418934997558594	0.480401123046875	2.454824951171875	1.632319702148437	0.529515625	2.418203125	1.601456176757813	0.51654443359375	2.28809765625	1.573513793945313	0.4596826171875	2.197844970703125	1.314352783203125	0.405401123046875	2.1872744140625	1.506922637939453	0.271490478515625	2.14805322265625	1.478069732666015	0.187044189453125	2.123934326171875	1.530857543945312	0.094326171875	2.167203857421875	1.54158837890625	0.140563232421875	2.484676025390625	1.59224951171875	0.528274658203125	2.61053271484375	1.558526611328125	0.555591552734375	2.63556591796875	1.284958679199219	0.47956884765625	2.454310302734375	1.376217926025391	0.35567529296875	2.38059619140625	1.450250213623047	0.365742431640625
360	11.966667	2.40631689453125	1.079193618774414	0.498319580078125	2.417175537109375	1.255148559570312	0.474701904296875	2.419638916015625	1.397241424560547	0.46993359375	2.4370419921875	1.607502502441406	0.5182724609375	2.401277099609375	1.577049255371094	0.504804931640625	2.270482421875	1.546115112304687	0.457396728515625	2.18557421875	1.292921630859375	0.389674560546875	2.185294921875	1.485096984863281	0.26107666015625	2.144945068359375	1.471220825195312	0.17507958984375	2.13541552734375	1.5556318359375	0.108829833984375	2.161822265625	1.506507080078125	0.131706298828125	2.466493896484375	1.568064025878906	0.517743896484375	2.589649169921875	1.539186950683594	0.552228271484375	2.62266015625	1.270360931396484	0.478440673828125	2.47106689453125	1.361065460205078	0.324741943359375	2.377457275390625	1.403752197265625	0.334725341796875
361	12	2.399953125	1.073129051208496	0.50200537109375	2.41346533203125	1.248710235595703	0.475206787109375	2.416223876953125	1.391059234619141	0.4723466796875	2.437364013671875	1.599514953613281	0.527908935546875	2.401035888671875	1.570158203125	0.5132998046875	2.2712939453125	1.551527770996094	0.4568046875	2.1911015625	1.293440155029297	0.401242431640625	2.1763857421875	1.480052429199219	0.26491015625	2.14689453125	1.455251800537109	0.176827392578125	2.134360107421875	1.54006103515625	0.11133154296875	2.170943115234375	1.513671752929687	0.13641650390625	2.46612939453125	1.559519836425781	0.52612109375	2.58909423828125	1.528980834960938	0.5605913085937499	2.600341064453125	1.266783203125	0.4597900390625	2.45139697265625	1.363190795898438	0.3064453125	2.3738310546875	1.418090209960937	0.26538720703125
362	12.033334	2.404235595703125	1.048451179504394	0.507832275390625	2.41947705078125	1.223029449462891	0.479540283203125	2.42394775390625	1.364812194824219	0.475461181640625	2.449321533203125	1.57245703125	0.5293413085937499	2.412427490234375	1.54374755859375	0.515447998046875	2.283252685546875	1.525836669921875	0.458666748046875	2.1979892578125	1.270701354980469	0.401767822265625	2.187178955078125	1.452054901123047	0.259462890625	2.15505859375	1.443153594970703	0.16963720703125	2.143324462890625	1.540616821289063	0.125793701171875	2.190358642578125	1.497998138427734	0.13961279296875	2.477275146484375	1.53210498046875	0.527396728515625	2.600185302734375	1.499892913818359	0.558662353515625	2.60149267578125	1.238302764892578	0.458373046875	2.44560546875	1.334841644287109	0.31348388671875	2.370544677734375	1.396582000732422	0.2788984375
363	12.066667	2.406270751953125	1.040106582641602	0.509513427734375	2.4175693359375	1.217435668945313	0.48074609375	2.419039306640625	1.361274932861328	0.476723388671875	2.44120263671875	1.572607971191406	0.529913818359375	2.40402294921875	1.542386596679687	0.5176672363281249	2.2702236328125	1.519318176269531	0.469001220703125	2.201974609375	1.256802642822266	0.404458984375	2.192626953125	1.457713989257813	0.284839111328125	2.15504296875	1.440779846191406	0.19686376953125	2.13359814453125	1.521423645019531	0.1267041015625	2.1781103515625	1.474344299316406	0.15513037109375	2.47060546875	1.532530456542969	0.52660302734375	2.597474609375	1.50268212890625	0.551488525390625	2.599123046875	1.235584716796875	0.45472314453125	2.443214599609375	1.336491149902344	0.30752490234375	2.36169921875	1.391995941162109	0.272634033203125
364	12.1	2.397981201171875	1.04594270324707	0.50956787109375	2.40508837890625	1.224328277587891	0.479466552734375	2.404768798828125	1.368944488525391	0.47353271484375	2.425680419921875	1.581909912109375	0.52596435546875	2.38820947265625	1.5504384765625	0.51704248046875	2.2480732421875	1.529533813476562	0.4859013671875	2.192808349609375	1.261874847412109	0.423072265625	2.17141259765625	1.465888031005859	0.30765966796875	2.126354736328125	1.436422973632812	0.226109375	2.1057705078125	1.486168914794922	0.1305810546875	2.14127294921875	1.470593597412109	0.173904541015625	2.455992919921875	1.542520629882812	0.519623291015625	2.58657568359375	1.518314331054687	0.532781005859375	2.584669921875	1.24798583984375	0.44023046875	2.41939892578125	1.352787567138672	0.30416845703125	2.36171728515625	1.440521514892578	0.31094287109375
365	12.133334	2.4174228515625	1.073012748718262	0.518027587890625	2.419194091796875	1.253494293212891	0.491524658203125	2.41564013671875	1.399175506591797	0.4857109375	2.427936767578125	1.612040161132812	0.5475185546875	2.3914970703125	1.578947631835937	0.538086181640625	2.255090087890625	1.541291015625	0.501455078125	2.216013671875	1.267913452148437	0.44159619140625	2.19295068359375	1.465168487548828	0.31196337890625	2.136357666015625	1.439017120361328	0.23575146484375	2.10842138671875	1.508507720947266	0.1545205078125	2.142552734375	1.485173126220703	0.18383203125	2.460144287109375	1.5742001953125	0.5385869140625	2.593052734375	1.553885986328125	0.541001953125	2.58796435546875	1.285547454833984	0.436773681640625	2.407014404296875	1.384740142822266	0.3139033203125	2.320920654296875	1.446015228271484	0.30537255859375
366	12.166667	2.434233154296875	1.101611953735351	0.53150927734375	2.43587646484375	1.282838134765625	0.505022705078125	2.433560302734375	1.428868988037109	0.4945166015625	2.43558154296875	1.645655456542969	0.546278076171875	2.400635009765625	1.610439514160156	0.537866455078125	2.262539794921875	1.569209655761719	0.510143310546875	2.2271376953125	1.290700927734375	0.46930322265625	2.200879638671875	1.47783984375	0.324428466796875	2.1379130859375	1.445214660644531	0.25555322265625	2.11409033203125	1.52068994140625	0.177822265625	2.152636962890625	1.495455017089844	0.196736572265625	2.469679931640625	1.608733459472656	0.539676513671875	2.603146484375	1.591418518066406	0.5504326171875	2.5988857421875	1.326400085449219	0.435064697265625	2.40290576171875	1.40829931640625	0.320923828125	2.322822998046875	1.475727905273438	0.301682861328125
367	12.2	2.449850830078125	1.123791656494141	0.53854052734375	2.4456865234375	1.304359588623047	0.5101860351562501	2.440627685546875	1.449434783935547	0.4931279296875	2.43307470703125	1.665305786132813	0.546448486328125	2.39982861328125	1.62834814453125	0.539246826171875	2.262621826171875	1.5824638671875	0.51622509765625	2.24090185546875	1.303197692871094	0.474552490234375	2.224878173828125	1.506276702880859	0.352091552734375	2.170259765625	1.473802764892578	0.276593505859375	2.12634619140625	1.541177001953125	0.200474365234375	2.168880126953125	1.513207763671875	0.22624755859375	2.46875341796875	1.630407592773437	0.53811962890625	2.60319580078125	1.6222861328125	0.53339599609375	2.614504638671875	1.348322387695313	0.443523681640625	2.419324462890625	1.426260284423828	0.3262021484375	2.340888671875	1.496104278564453	0.3101142578125
368	12.233334	2.46965478515625	1.154291839599609	0.5471015625	2.46135400390625	1.335754364013672	0.516819580078125	2.45350927734375	1.4814853515625	0.49741552734375	2.449552001953125	1.697760986328125	0.556007080078125	2.4155048828125	1.661025451660156	0.5488515625	2.280169189453125	1.607771179199219	0.52389306640625	2.26117236328125	1.325170135498047	0.490046630859375	2.25230810546875	1.530622375488281	0.367446044921875	2.197458984375	1.500609741210937	0.290175048828125	2.14942333984375	1.573846435546875	0.221110595703125	2.207525634765625	1.5371806640625	0.240830078125	2.48489404296875	1.662457702636719	0.545894775390625	2.61865673828125	1.644807556152344	0.53091162109375	2.642697265625	1.368030883789062	0.44550390625	2.443620849609375	1.436464752197266	0.325229736328125	2.35589599609375	1.493486877441406	0.30271435546875
369	12.266667	2.47757861328125	1.159251770019531	0.55300048828125	2.464652587890625	1.341156585693359	0.526875732421875	2.454821044921875	1.486338287353516	0.50414306640625	2.445076171875	1.703748657226563	0.557973388671875	2.412044677734375	1.665866943359375	0.55200146484375	2.274455322265625	1.618433959960937	0.527311279296875	2.285235595703125	1.334360168457031	0.50252734375	2.266682373046875	1.524680053710938	0.35832080078125	2.210066162109375	1.484952056884766	0.286882568359375	2.17745654296875	1.574626586914063	0.229046875	2.221660888671875	1.531776977539062	0.23108984375	2.481352783203125	1.669263427734375	0.548263916015625	2.61375634765625	1.652099609375	0.523435302734375	2.646904296875	1.373920562744141	0.44561328125	2.442691162109375	1.445834625244141	0.336305419921875	2.35324560546875	1.500403778076172	0.314303955078125
370	12.3	2.49241357421875	1.161107681274414	0.557988525390625	2.479132080078125	1.342614318847656	0.532772705078125	2.46904150390625	1.487462890625	0.510594482421875	2.455052978515625	1.704345642089844	0.563096923828125	2.422863525390625	1.665886108398438	0.55737646484375	2.285331787109375	1.616748657226562	0.53883056640625	2.300949462890625	1.334744445800781	0.503883056640625	2.273562255859375	1.496097412109375	0.32990380859375	2.2038818359375	1.470639770507812	0.264095947265625	2.187555908203125	1.576496520996094	0.233914794921875	2.2161572265625	1.528715759277344	0.212703125	2.49190185546875	1.670626281738281	0.55357177734375	2.6245595703125	1.654941467285156	0.5312392578125	2.656388671875	1.378686309814453	0.4490498046875	2.45254638671875	1.43609814453125	0.332176025390625	2.361787841796875	1.490507751464844	0.31791357421875
371	12.333334	2.50026318359375	1.151950866699219	0.567739013671875	2.485803466796875	1.331740325927735	0.54250341796875	2.474217529296875	1.475485992431641	0.522434326171875	2.45671484375	1.6887666015625	0.580110107421875	2.4255634765625	1.650041625976562	0.574303955078125	2.29228662109375	1.592842895507812	0.55810595703125	2.31400439453125	1.315943603515625	0.508719482421875	2.27048876953125	1.469642364501953	0.3339482421875	2.20766259765625	1.497128326416016	0.2635166015625	2.199179931640625	1.595157470703125	0.213655029296875	2.24476220703125	1.558757934570313	0.233552978515625	2.493751708984375	1.656458129882812	0.568927734375	2.624746826171875	1.643306884765625	0.54263427734375	2.65927880859375	1.372561401367188	0.452478515625	2.452925537109375	1.414195739746094	0.33769482421875	2.3594248046875	1.463788665771484	0.338650634765625
372	12.366667	2.511822265625	1.129926406860352	0.578687744140625	2.50331884765625	1.308212738037109	0.53917822265625	2.49074365234375	1.453348388671875	0.527493408203125	2.4716240234375	1.669825866699219	0.575057373046875	2.4404482421875	1.630859802246094	0.5693781738281249	2.313155029296875	1.568234375	0.53289306640625	2.327898193359375	1.286688903808594	0.506503173828125	2.2806396484375	1.452170227050781	0.342595947265625	2.226439208984375	1.504587341308594	0.278952392578125	2.229225341796875	1.592598510742187	0.211828857421875	2.298088623046875	1.565721801757813	0.409900390625	2.509113525390625	1.636791625976562	0.5671220703124999	2.64123828125	1.617792907714844	0.548641845703125	2.665154296875	1.35114794921875	0.441065673828125	2.4603515625	1.385898071289063	0.319532470703125	2.3809990234375	1.454928405761719	0.33453076171875
373	12.4	2.513245849609375	1.093176727294922	0.576280517578125	2.50275439453125	1.268639404296875	0.529086669921875	2.487365966796875	1.412141906738281	0.510625244140625	2.459201416015625	1.629192321777344	0.544531494140625	2.42970654296875	1.58918359375	0.539087158203125	2.301566650390625	1.526397216796875	0.5089970703125	2.321584716796875	1.245587921142578	0.494177978515625	2.291693115234375	1.470420104980469	0.426785888671875	2.286365234375	1.545777526855469	0.48957666015625	2.288171142578125	1.630761474609375	0.55975927734375	2.33444287109375	1.575738159179688	0.463900634765625	2.497874755859375	1.597127197265625	0.54088330078125	2.6315068359375	1.587515380859375	0.5338623046875	2.6578203125	1.322335906982422	0.42663720703125	2.460271484375	1.354052307128906	0.29480517578125	2.367801025390625	1.382641296386719	0.337457275390625
374	12.433334	2.524319091796875	1.070906768798828	0.576917236328125	2.515135498046875	1.245983978271484	0.532491943359375	2.499798828125	1.388789703369141	0.515848876953125	2.472741455078125	1.605001342773438	0.546839599609375	2.44325634765625	1.56549169921875	0.540625244140625	2.319298095703125	1.499780670166016	0.50432568359375	2.32871142578125	1.220143005371094	0.490400390625	2.330141357421875	1.445479034423828	0.423274658203125	2.28651025390625	1.508086944580078	0.48414892578125	2.30630517578125	1.494322601318359	0.591003173828125	2.342009765625	1.537609985351562	0.49741357421875	2.510957763671875	1.572734252929687	0.54490771484375	2.64250634765625	1.558718994140625	0.52840283203125	2.64980126953125	1.297450836181641	0.413672607421875	2.45205810546875	1.331504852294922	0.285490478515625	2.369158203125	1.367421356201172	0.339201904296875
375	12.466667	2.51632177734375	1.06387287902832	0.579384765625	2.51122900390625	1.235532684326172	0.53470654296875	2.4993896484375	1.375842498779297	0.517431640625	2.48203564453125	1.58891162109375	0.547967529296875	2.45145947265625	1.551447998046875	0.5417690429687499	2.32468408203125	1.499781829833984	0.503348876953125	2.324246337890625	1.224992279052734	0.509766845703125	2.342025634765625	1.439837554931641	0.42763134765625	2.3170126953125	1.509860198974609	0.488002197265625	2.36708203125	1.458385711669922	0.567968994140625	2.375908447265625	1.5321416015625	0.490315673828125	2.518121826171875	1.55565087890625	0.5461298828125	2.647360595703125	1.543075317382812	0.530326416015625	2.64538232421875	1.286689086914063	0.417637939453125	2.444744873046875	1.325273345947266	0.304356201171875	2.360448974609375	1.355888427734375	0.355267333984375
376	12.5	2.499720703125	1.051662200927734	0.564385986328125	2.498754150390625	1.224995910644531	0.5197729492187499	2.488843994140625	1.366640563964844	0.5020703125	2.479906982421875	1.58200634765625	0.533363525390625	2.44769482421875	1.545763427734375	0.5251816406249999	2.321565185546875	1.497267150878906	0.4771416015625	2.3127333984375	1.220950012207031	0.49795166015625	2.3438974609375	1.432822448730469	0.40693701171875	2.30984765625	1.506609008789062	0.459175048828125	2.34517041015625	1.464143859863281	0.5524528808593751	2.368322998046875	1.529415283203125	0.46941845703125	2.5147177734375	1.546765441894531	0.53325927734375	2.64548046875	1.533071044921875	0.522248046875	2.652002685546875	1.26805859375	0.424657958984375	2.46146923828125	1.315997955322266	0.2945693359375	2.365254150390625	1.340012756347656	0.325963134765625
377	12.533334	2.475362548828125	1.051966079711914	0.544491943359375	2.47654541015625	1.229246978759766	0.5071982421875	2.467934326171875	1.373375610351562	0.495828369140625	2.45951611328125	1.593067016601562	0.512223876953125	2.426961669921875	1.556101867675781	0.505072021484375	2.302310302734375	1.502273742675781	0.453720458984375	2.28294677734375	1.233971008300781	0.53362158203125	2.33413232421875	1.418138244628906	0.396021240234375	2.31864404296875	1.508433044433594	0.430201904296875	2.357053955078125	1.504787048339844	0.532920654296875	2.381374267578125	1.52256787109375	0.428176513671875	2.49440380859375	1.557259643554687	0.516037109375	2.626127685546875	1.536109375	0.51006982421875	2.65506298828125	1.258907958984375	0.4462314453125	2.487210693359375	1.324308959960937	0.28992041015625	2.402971923828125	1.384742126464844	0.27157861328125
378	12.566667	2.464474853515625	1.073913696289063	0.53336376953125	2.466351806640625	1.251790771484375	0.497769287109375	2.4563583984375	1.396063415527344	0.4868359375	2.445556396484375	1.616324890136719	0.497106201171875	2.41444921875	1.579071594238281	0.485762451171875	2.29827587890625	1.528330017089844	0.414633544921875	2.21996728515625	1.266423248291016	0.479703125	2.31267333984375	1.452873779296875	0.368954345703125	2.26225341796875	1.536810485839844	0.369168701171875	2.2114755859375	1.585364990234375	0.4536484375	2.304407470703125	1.568911071777344	0.39912744140625	2.479466552734375	1.580659362792969	0.5070471191406249	2.611361083984375	1.567815063476563	0.524988525390625	2.6811748046875	1.296388916015625	0.4664111328125	2.501375244140625	1.378750793457031	0.332510498046875	2.422275634765625	1.418708129882813	0.275398193359375
379	12.6	2.4357685546875	1.078570098876953	0.5184560546875	2.44008349609375	1.257194091796875	0.46848583984375	2.43400244140625	1.403102661132813	0.4425302734375	2.418993408203125	1.626263671875	0.473341796875	2.388605712890625	1.58918115234375	0.456030029296875	2.257115478515625	1.557389526367188	0.394384521484375	2.149640380859375	1.305527526855469	0.307192626953125	2.23073046875	1.532645141601563	0.30272021484375	2.16589306640625	1.603075378417969	0.332106689453125	2.10265869140625	1.692994995117187	0.35540966796875	2.17414501953125	1.635859130859375	0.355906494140625	2.45342138671875	1.589267822265625	0.482427001953125	2.573998046875	1.602955139160156	0.5455	2.625394775390625	1.348271484375	0.4104560546875	2.440023193359375	1.392336669921875	0.257630126953125	2.361788818359375	1.4580341796875	0.292109130859375
380	12.633334	2.423625	1.09681999206543	0.51125	2.42534033203125	1.275436889648438	0.463885986328125	2.42181103515625	1.420341033935547	0.435310546875	2.4183095703125	1.641359924316406	0.476677978515625	2.3865390625	1.607072448730469	0.456860595703125	2.2609658203125	1.596130615234375	0.379158935546875	2.076524169921875	1.410237731933594	0.2635703125	2.05768603515625	1.566397583007813	0.08197265625	2.017010009765625	1.654740844726562	0.104099609375	2.02264697265625	1.733517150878906	0.18340869140625	2.060992919921875	1.681018859863281	0.166437744140625	2.450250244140625	1.602236511230469	0.48472998046875	2.5683662109375	1.61439306640625	0.551493896484375	2.6163056640625	1.348563751220703	0.44148681640625	2.4326708984375	1.295232269287109	0.291076904296875	2.3672275390625	1.377147857666016	0.26782177734375
381	12.666667	2.3970029296875	1.078948608398437	0.510517333984375	2.400619873046875	1.255016967773438	0.4692763671875	2.398505615234375	1.398074310302734	0.4483388671875	2.39732958984375	1.615550048828125	0.482232421875	2.366689697265625	1.582025390625	0.462068115234375	2.252898193359375	1.582348022460938	0.37231689453125	2.032632080078125	1.515279541015625	0.2127109375	1.960469360351563	1.616022827148437	0.012875	1.900374633789063	1.675588989257812	-0.0358153076171875	1.892435791015625	1.753614501953125	0.0406669921875	1.898574462890625	1.722096801757813	0.081795166015625	2.4272802734375	1.576918090820313	0.493011962890625	2.5364970703125	1.606420532226562	0.5635625	2.6943056640625	1.369210754394531	0.54580419921875	2.507669677734375	1.297896850585937	0.41626220703125	2.444614990234375	1.375356506347656	0.3835087890625
382	12.7	2.2853212890625	1.045452743530273	0.495484130859375	2.291745849609375	1.222336883544922	0.4602646484375	2.290607666015625	1.365541564941406	0.4427392578125	2.284259521484375	1.581413818359375	0.482627197265625	2.257028564453125	1.548701782226563	0.45719482421875	2.157022216796875	1.56916748046875	0.354768310546875	1.96910400390625	1.563628295898438	0.147888671875	1.877655517578125	1.611479736328125	-0.06281140136718751	1.809169677734375	1.579497680664062	-0.1242530517578125	1.760432373046875	1.66847412109375	-0.0835653076171875	1.7739736328125	1.618618774414063	0.02258056640625	2.312257080078125	1.54244873046875	0.4965009765625	2.40787158203125	1.5769697265625	0.58231396484375	2.6739013671875	1.475808502197266	0.571248291015625	2.757744384765625	1.351278503417969	0.387095703125	2.77764501953125	1.408085540771484	0.301206787109375
383	12.733334	2.29901904296875	1.041430023193359	0.466073974609375	2.304755859375	1.219606414794922	0.430899658203125	2.309338134765625	1.362051239013672	0.402786865234375	2.30674267578125	1.577707275390625	0.45157470703125	2.27838232421875	1.546172912597656	0.4252412109375	2.178825927734375	1.565003784179688	0.320683837890625	1.999304931640625	1.59304150390625	0.105736572265625	1.86163916015625	1.621967468261719	-0.0840382080078125	1.768260498046875	1.61619140625	-0.113458984375	1.7914208984375	1.7141513671875	-0.06897180175781251	1.7639248046875	1.646741882324219	0.019697998046875	2.3346474609375	1.537587036132813	0.46343115234375	2.43428759765625	1.572840881347656	0.54570947265625	2.6140693359375	1.355893463134766	0.59913525390625	2.47749267578125	1.234157531738281	0.445018798828125	2.443715087890625	1.276631500244141	0.354431396484375
384	12.766667	2.232316162109375	1.016369888305664	0.45725439453125	2.23912255859375	1.195061492919922	0.42223974609375	2.24402880859375	1.338096710205078	0.395080078125	2.238267333984375	1.552596130371094	0.45099853515625	2.21155224609375	1.521926025390625	0.421812255859375	2.1184521484375	1.543903991699219	0.3115068359375	1.955947265625	1.58670654296875	0.084740478515625	1.847559326171875	1.638549499511719	-0.1194210205078125	1.76700244140625	1.616259338378906	-0.17125244140625	1.742548950195312	1.712599914550781	-0.1232894287109375	1.737846069335937	1.672730224609375	-0.0370478515625	2.265468994140625	1.511939636230469	0.4632568359375	2.361011474609375	1.528217651367187	0.55625439453125	2.60295556640625	1.37355419921875	0.571994873046875	2.691408203125	1.242329986572266	0.39170703125	2.6241005859375	1.223864517211914	0.312067138671875
385	12.8	2.178033935546875	0.9823941040039063	0.441804443359375	2.19735595703125	1.157653823852539	0.397436767578125	2.206135498046875	1.300449645996094	0.371741455078125	2.2036943359375	1.515662475585938	0.42304833984375	2.177776123046875	1.485239379882813	0.393083251953125	2.086705810546875	1.511775756835938	0.28250927734375	1.93315576171875	1.567239807128906	0.053031005859375	1.820827392578125	1.625022216796875	-0.1467579345703125	1.74213916015625	1.600646118164063	-0.2000904541015625	1.724435546875	1.690782287597656	-0.139355712890625	1.720080078125	1.652716735839844	-0.057080078125	2.22890966796875	1.474596984863281	0.43753369140625	2.318222900390625	1.497648071289063	0.534768798828125	2.584016845703125	1.391682861328125	0.55641455078125	2.7699775390625	1.296415710449219	0.43963134765625	2.74626220703125	1.216564315795899	0.374622802734375
386	12.833334	2.138767578125	0.9591386413574219	0.42020166015625	2.161333740234375	1.136533294677734	0.379856689453125	2.176072265625	1.279652496337891	0.351965576171875	2.17510595703125	1.495959197998047	0.40652783203125	2.149326904296875	1.466025115966797	0.375286865234375	2.058699462890625	1.498930694580078	0.26447021484375	1.909894165039062	1.55642724609375	0.02956494140625	1.800568481445312	1.613193603515625	-0.1744539794921875	1.722483642578125	1.58630126953125	-0.2289483642578125	1.696691040039062	1.682594116210937	-0.180059326171875	1.692062622070313	1.646151489257813	-0.091733642578125	2.19964208984375	1.454040344238281	0.421182861328125	2.291937744140625	1.468882354736328	0.51876318359375	2.56081494140625	1.380305603027344	0.578496337890625	2.77932080078125	1.310020446777344	0.5039267578125	2.77972705078125	1.243474029541016	0.420732666015625
387	12.866667	2.14201171875	0.91210791015625	0.41335302734375	2.16330810546875	1.088748474121094	0.37783154296875	2.177429443359375	1.231023574829102	0.353407958984375	2.17196044921875	1.444463928222656	0.409623046875	2.147240234375	1.414679809570313	0.37821533203125	2.057364990234375	1.450046875	0.26956005859375	1.909061157226563	1.51568310546875	0.04005029296875	1.804134033203125	1.582014892578125	-0.16051123046875	1.72783935546875	1.558216125488281	-0.2170992431640625	1.706729858398438	1.650428039550781	-0.161184814453125	1.703802856445312	1.620902404785156	-0.077322021484375	2.196939453125	1.403301452636719	0.423868408203125	2.278091796875	1.439594665527344	0.52378662109375	2.501058837890625	1.567458984375	0.650000244140625	2.620843994140625	1.567076843261719	0.4433525390625	2.664518310546875	1.474816284179687	0.41693603515625
388	12.9	2.182127685546875	0.9032834548950195	0.40534130859375	2.198486328125	1.081514572143555	0.369571533203125	2.209146728515625	1.224900207519531	0.344706787109375	2.2037060546875	1.439839538574219	0.400429443359375	2.176822509765625	1.409092529296875	0.371335693359375	2.081170166015625	1.445209411621094	0.266765625	1.916493774414062	1.499030090332031	0.0433544921875	1.812703247070313	1.565744323730469	-0.1593297119140625	1.732756103515625	1.5484990234375	-0.2142471923828125	1.729302490234375	1.6370400390625	-0.14814892578125	1.720705932617187	1.609532958984375	-0.069784912109375	2.23097265625	1.399116943359375	0.41266796875	2.32479345703125	1.426778015136719	0.505049560546875	2.53810107421875	1.460104675292969	0.695758056640625	2.48847119140625	1.536282653808594	0.473333740234375	2.387567138671875	1.538191833496094	0.440686279296875
389	12.933334	2.16091845703125	0.9074830703735352	0.41390966796875	2.176679931640625	1.08923681640625	0.379028564453125	2.1848662109375	1.235979461669922	0.357838623046875	2.181345458984375	1.454595336914063	0.41515185546875	2.154048095703125	1.423763916015625	0.3850126953125	2.054837158203125	1.452593200683594	0.277885009765625	1.891414184570313	1.486623229980469	0.0435595703125	1.799996337890625	1.552580932617188	-0.1699847412109375	1.716447265625	1.546487121582031	-0.22505615234375	1.721761474609375	1.624793395996094	-0.1444619140625	1.705451904296875	1.599666870117187	-0.07881542968749999	2.20833544921875	1.412748901367187	0.4279130859375	2.303089599609375	1.437217163085938	0.52366943359375	2.561249267578125	1.405961242675781	0.6589897460937501	2.67228857421875	1.491601928710937	0.45866455078125	2.6078369140625	1.54225390625	0.388435546875
390	12.966667	2.164844482421875	0.9210882186889648	0.425294677734375	2.172426513671875	1.101558898925781	0.393299560546875	2.180165283203125	1.245280395507812	0.365170166015625	2.172099853515625	1.462003173828125	0.418079833984375	2.145571044921875	1.430404907226563	0.389135009765625	2.04447900390625	1.462534362792969	0.287383056640625	1.883341796875	1.49273291015625	0.055305419921875	1.800016845703125	1.563516479492188	-0.1566407470703125	1.715400024414063	1.57227685546875	-0.2073009033203125	1.71913623046875	1.643368041992187	-0.12199951171875	1.702341918945312	1.613568420410156	-0.0675106201171875	2.1998681640625	1.421547180175781	0.431105224609375	2.29950830078125	1.441913391113281	0.520224609375	2.57092626953125	1.413756408691406	0.616974365234375	2.7583349609375	1.464625732421875	0.473399658203125	2.73615185546875	1.527634643554687	0.39031591796875
391	13	2.255758056640625	0.9933959121704101	0.440640869140625	2.2563935546875	1.17095866394043	0.394889892578125	2.25271142578125	1.314705474853516	0.3663955078125	2.247437744140625	1.5325546875	0.414401123046875	2.220130126953125	1.500549102783203	0.386692138671875	2.103166748046875	1.508205657958984	0.29810400390625	1.907055297851562	1.502755157470703	0.0927294921875	1.837036376953125	1.601826171875	-0.11247314453125	1.75879541015625	1.607281982421875	-0.1728336181640625	1.746039428710938	1.671165771484375	-0.082890380859375	1.74166357421875	1.658235595703125	-0.0339100341796875	2.27508837890625	1.492182647705078	0.427845458984375	2.38564013671875	1.484134979248047	0.505196044921875	2.46318212890625	1.299118255615234	0.713775146484375	2.525556884765625	1.270044464111328	0.482393310546875	2.50004150390625	1.292241027832031	0.3813408203125
392	13.033334	2.26067529296875	1.022696189880371	0.456661865234375	2.262583984375	1.19938298034668	0.411752197265625	2.259673583984375	1.342533142089844	0.384490966796875	2.245415283203125	1.56007958984375	0.425639404296875	2.21828564453125	1.525869506835937	0.401092529296875	2.09489697265625	1.531776000976563	0.32311083984375	1.9098779296875	1.494712860107422	0.113009033203125	1.85653857421875	1.604039306640625	-0.0904132080078125	1.7805830078125	1.628267944335938	-0.1480919189453125	1.76322509765625	1.671183227539062	-0.047842041015625	1.76490576171875	1.655535034179688	-0.0067265625	2.276002197265625	1.521995483398437	0.438284423828125	2.398794677734375	1.524741455078125	0.492834716796875	2.494423828125	1.309948638916016	0.65870703125	2.66003466796875	1.241758666992188	0.49891845703125	2.6267978515625	1.237574798583984	0.3984013671875
393	13.066667	2.305597900390625	1.042262847900391	0.475066650390625	2.29692333984375	1.220612731933594	0.43951171875	2.29146923828125	1.362530609130859	0.4076484375	2.26696435546875	1.578788513183594	0.44913037109375	2.240572265625	1.542996643066406	0.426229248046875	2.115068115234375	1.532642822265625	0.3525810546875	1.911633056640625	1.458187438964844	0.1720224609375	1.872747314453125	1.575740966796875	-0.0297042236328125	1.8096181640625	1.631378356933594	-0.08045751953124999	1.751985229492188	1.680112609863281	-0.1608515625	1.80882958984375	1.672199157714844	0.0397451171875	2.30032373046875	1.542648986816406	0.46008544921875	2.430892578125	1.540684143066406	0.49106787109375	2.45944580078125	1.322088623046875	0.67537548828125	2.546471435546875	1.336621826171875	0.452513671875	2.479244384765625	1.321546203613281	0.372211181640625
394	13.1	2.347818359375	1.071095062255859	0.488969970703125	2.336346435546875	1.246026580810547	0.446797607421875	2.324256103515625	1.387612060546875	0.42258984375	2.301708251953125	1.601761779785156	0.464744873046875	2.27354296875	1.565690124511719	0.445782958984375	2.14124365234375	1.559279968261719	0.38808154296875	1.96648388671875	1.410906372070313	0.228559814453125	1.930703491210938	1.568833068847656	0.059069091796875	1.872468017578125	1.607546813964844	-0.008614501953124999	1.82892626953125	1.641161804199219	-0.102955810546875	1.872387939453125	1.672344055175781	0.0848828125	2.336439697265625	1.566602478027344	0.47165087890625	2.468948486328125	1.571512756347656	0.480774658203125	2.509814453125	1.345016296386719	0.648140869140625	2.552534912109375	1.312589233398437	0.416901611328125	2.4773388671875	1.318849975585938	0.34419287109375
395	13.133334	2.397392822265625	1.09499275970459	0.511353759765625	2.38795166015625	1.267799468994141	0.463602783203125	2.376474609375	1.409369476318359	0.442961181640625	2.354447265625	1.622513854980469	0.485570556640625	2.325014404296875	1.585668029785156	0.471114990234375	2.18784814453125	1.569259887695313	0.43098681640625	2.03630908203125	1.384908294677734	0.288221435546875	1.99872607421875	1.545527587890625	0.12310205078125	1.944316650390625	1.602742065429688	0.06692578125	1.9047431640625	1.66085107421875	-0.0160247802734375	1.956631958007812	1.658168029785156	0.09985620117187501	2.390557373046875	1.588466125488281	0.487921142578125	2.521111328125	1.603554870605469	0.472367431640625	2.547674072265625	1.340953125	0.575421142578125	2.51725830078125	1.296930053710938	0.34520361328125	2.43626904296875	1.345575164794922	0.30093017578125
396	13.166667	2.440680908203125	1.103776245117188	0.516674560546875	2.4229169921875	1.277386596679688	0.466780029296875	2.40538623046875	1.420100128173828	0.44724072265625	2.38426708984375	1.635680786132812	0.490458740234375	2.3537529296875	1.597834838867187	0.47935205078125	2.214424072265625	1.56609423828125	0.452285888671875	2.0889091796875	1.349512969970703	0.324287841796875	2.042611083984375	1.5268720703125	0.175685791015625	1.98883056640625	1.584239990234375	0.11725341796875	1.942100830078125	1.632334228515625	0.030139892578125	1.996279663085937	1.609953491210937	0.09072900390624999	2.421369873046875	1.6018349609375	0.489337646484375	2.5515029296875	1.60512646484375	0.458410400390625	2.596951904296875	1.355351776123047	0.591117431640625	2.54708984375	1.308718292236328	0.362119140625	2.475033203125	1.329026947021484	0.287807373046875
397	13.2	2.4627109375	1.113042938232422	0.53103955078125	2.44365234375	1.286741455078125	0.483798583984375	2.42512451171875	1.429218933105469	0.466521484375	2.403619384765625	1.643865295410156	0.51110400390625	2.373147705078125	1.605815124511719	0.501260498046875	2.23857080078125	1.559800598144531	0.472816162109375	2.1370380859375	1.323665069580078	0.36080908203125	2.09001318359375	1.499191345214844	0.2112822265625	2.037081909179688	1.570274841308594	0.170161865234375	1.99052978515625	1.639309753417969	0.098840087890625	2.04989501953125	1.604626159667969	0.154624267578125	2.4409033203125	1.61052490234375	0.508276611328125	2.56986474609375	1.614541076660156	0.4742578125	2.639408935546875	1.348938415527344	0.5532265625	2.578005126953125	1.349184600830078	0.322966552734375	2.47602783203125	1.366875762939453	0.3041533203125
398	13.233334	2.48412451171875	1.107442611694336	0.5420528564453125	2.46184130859375	1.28154150390625	0.4990377197265625	2.44154296875	1.423919342041016	0.4853079833984375	2.42177490234375	1.638856689453125	0.5274149169921875	2.391	1.600548706054687	0.5203148193359375	2.257365966796875	1.548321044921875	0.5007784423828125	2.184119384765625	1.301323516845703	0.3913233642578125	2.12836376953125	1.478989105224609	0.2480706787109375	2.076246337890625	1.549762084960937	0.2057777099609375	2.034763916015625	1.622013427734375	0.1347943115234375	2.0842216796875	1.5831748046875	0.1905638427734375	2.458929931640625	1.605714111328125	0.5226815185546875	2.58519677734375	1.598671630859375	0.4808209228515625	2.6823388671875	1.344491973876953	0.5662733154296875	2.574611572265625	1.375160797119141	0.3563792724609375	2.47990185546875	1.390324798583984	0.3136048583984375
399	13.266667	2.50743701171875	1.115526435852051	0.5643580322265624	2.481873046875	1.286056121826172	0.5146812744140625	2.45927734375	1.426362335205078	0.4950740966796875	2.44415625	1.638590576171875	0.5442445068359375	2.412858154296875	1.601082275390625	0.5375982666015625	2.282326904296875	1.543595092773438	0.5193836669921875	2.22033447265625	1.289999908447266	0.4239547119140625	2.1809609375	1.475297882080078	0.2877943115234375	2.116203857421875	1.53889453125	0.2539866943359375	2.062036865234375	1.610681640625	0.1929522705078125	2.10668603515625	1.5617587890625	0.2278104248046875	2.48039892578125	1.60548486328125	0.5367003173828125	2.61135791015625	1.59391162109375	0.5220870361328125	2.7164873046875	1.332205322265625	0.5479510498046875	2.557131591796875	1.360903289794922	0.3759224853515625	2.47239453125	1.392785552978516	0.3241649169921875
400	13.3	2.5209365234375	1.106013549804687	0.574525634765625	2.4974375	1.275733489990234	0.5238906250000001	2.476179931640625	1.415473297119141	0.503340087890625	2.46548974609375	1.626459838867187	0.554739501953125	2.43364599609375	1.5895771484375	0.548816162109375	2.301158203125	1.535884521484375	0.54114990234375	2.24148828125	1.284346954345703	0.44238232421875	2.196147216796875	1.459759887695312	0.297037353515625	2.13840771484375	1.530640258789063	0.266355712890625	2.0987646484375	1.619890747070313	0.219746826171875	2.134822021484375	1.559942749023437	0.2442197265625	2.5008759765625	1.593121215820313	0.545723388671875	2.631813720703125	1.58388720703125	0.534989990234375	2.712586669921875	1.313758392333984	0.530734619140625	2.546304443359375	1.358588623046875	0.370529541015625	2.45739697265625	1.397530364990234	0.333653076171875
401	13.333334	2.52816064453125	1.094691955566406	0.5829765625	2.50539013671875	1.265263122558594	0.535687744140625	2.485184326171875	1.405369232177734	0.517866943359375	2.4816083984375	1.61703955078125	0.566324951171875	2.448725830078125	1.58089208984375	0.562308837890625	2.315772705078125	1.528280029296875	0.560282958984375	2.25483447265625	1.279838714599609	0.455506591796875	2.198423828125	1.456309875488281	0.315845458984375	2.14833203125	1.521393188476563	0.265513916015625	2.11566455078125	1.59244091796875	0.190891845703125	2.15720947265625	1.560863037109375	0.263688232421875	2.515756103515625	1.58277001953125	0.5563759765625	2.64620751953125	1.573379516601562	0.542218017578125	2.7180615234375	1.301669128417969	0.5236770019531251	2.53962939453125	1.348475708007812	0.3781708984375	2.45036865234375	1.389491424560547	0.344901123046875
402	13.366667	2.52823046875	1.085003509521484	0.5870404052734375	2.510045654296875	1.256391632080078	0.5482615966796875	2.493405029296875	1.396204772949219	0.5372457275390625	2.4849892578125	1.608071838378906	0.5727110595703125	2.45320166015625	1.571477478027344	0.5702510986328125	2.32166455078125	1.520208190917969	0.5599251708984375	2.2716171875	1.265777038574219	0.4725345458984375	2.218513671875	1.428435424804688	0.3193399658203125	2.15897021484375	1.495138671875	0.2862200927734375	2.10970947265625	1.568260070800781	0.2255992431640625	2.1728505859375	1.537132873535156	0.2908553466796875	2.51960986328125	1.574310302734375	0.5655030517578125	2.64893359375	1.570300048828125	0.5507633056640625	2.717780029296875	1.302293487548828	0.5165633544921875	2.5321767578125	1.328380554199219	0.3788638916015625	2.44562646484375	1.364244750976563	0.3368760986328125
403	13.4	2.54283349609375	1.083500625610352	0.582018798828125	2.52773779296875	1.256061920166016	0.544634033203125	2.51298291015625	1.396609558105469	0.534685546875	2.498794921875	1.607827758789063	0.575793701171875	2.467822509765625	1.570515686035156	0.571450927734375	2.338251953125	1.514881164550781	0.554766357421875	2.28806640625	1.257694732666016	0.473033203125	2.251061279296875	1.441876098632813	0.339680419921875	2.179797119140625	1.483140411376953	0.291029052734375	2.121684814453125	1.535619445800781	0.21762255859375	2.17016796875	1.50685009765625	0.267294189453125	2.5344599609375	1.574941345214844	0.5686010742187499	2.663701904296875	1.566979736328125	0.551373046875	2.73049755859375	1.297709747314453	0.515966796875	2.544366943359375	1.321830200195313	0.377399169921875	2.455425537109375	1.3460751953125	0.331491455078125
404	13.433334	2.54929833984375	1.082152755737305	0.5812614746093751	2.53734912109375	1.256724517822266	0.548285400390625	2.5248251953125	1.398387512207031	0.54208349609375	2.508094970703125	1.612286010742187	0.5724140625	2.477337158203125	1.57440185546875	0.56896142578125	2.34680322265625	1.519772216796875	0.550716552734375	2.2967041015625	1.258838562011719	0.4767333984375	2.26225927734375	1.453947845458984	0.357015380859375	2.193223388671875	1.4856923828125	0.298169677734375	2.138891845703125	1.527756958007813	0.215048095703125	2.185209228515625	1.495406768798828	0.262780029296875	2.54432470703125	1.579185546875	0.56791943359375	2.6750068359375	1.57072412109375	0.559048095703125	2.735911865234375	1.298823455810547	0.52249755859375	2.551109130859375	1.328564361572266	0.381375732421875	2.458947998046875	1.355228149414063	0.3426015625
405	13.466667	2.545755859375	1.089793251037598	0.58035400390625	2.53250830078125	1.263896484375	0.5475935058593751	2.519328857421875	1.405180084228516	0.541563232421875	2.49870751953125	1.616936645507812	0.579928466796875	2.468747802734375	1.578670349121094	0.575418701171875	2.339494384765625	1.521652282714844	0.55793017578125	2.28391650390625	1.264116455078125	0.478503173828125	2.2454892578125	1.449858673095703	0.346727294921875	2.174153076171875	1.489862945556641	0.2966767578125	2.1162705078125	1.542668090820313	0.2229296875	2.164604248046875	1.498886322021484	0.2592177734375	2.535455810546875	1.584849548339844	0.573818603515625	2.66566845703125	1.576032287597656	0.5630322265625	2.736317138671875	1.30690560913086	0.52847705078125	2.54684521484375	1.340793273925781	0.39561328125	2.452562744140625	1.363672424316406	0.3603076171875
406	13.5	2.53994091796875	1.09277082824707	0.583368408203125	2.528324951171875	1.267001586914063	0.55112255859375	2.515934814453125	1.408364135742187	0.547205322265625	2.4967158203125	1.620497253417969	0.58359619140625	2.466497314453125	1.582461303710938	0.579109375	2.336485107421875	1.526215942382813	0.56578076171875	2.281275146484375	1.269593475341797	0.48363427734375	2.237904541015625	1.465047607421875	0.36870703125	2.1698603515625	1.497366455078125	0.309451904296875	2.1133759765625	1.539692199707031	0.22830615234375	2.16221875	1.506760223388672	0.273906982421875	2.53323583984375	1.58807275390625	0.578117919921875	2.663779296875	1.579319213867187	0.57422802734375	2.732346923828125	1.309548797607422	0.54162060546875	2.541646484375	1.350650817871094	0.412804931640625	2.4458583984375	1.369095520019531	0.379135498046875
407	13.533334	2.5282138671875	1.089801971435547	0.583885498046875	2.51348828125	1.26533740234375	0.56071142578125	2.4987265625	1.406597686767578	0.5623073730468749	2.484169921875	1.619476928710938	0.597195556640625	2.453115966796875	1.582032592773438	0.5931630859375	2.32295849609375	1.527911376953125	0.5732373046875	2.2793720703125	1.267815460205078	0.4945810546875	2.216524169921875	1.44694677734375	0.362999267578125	2.15211328125	1.484162475585938	0.30248291015625	2.101843017578125	1.532518859863281	0.220542724609375	2.146228515625	1.497899169921875	0.268798095703125	2.51998876953125	1.586230895996094	0.591763671875	2.6504375	1.578094116210937	0.583424072265625	2.7173095703125	1.308498657226562	0.54501123046875	2.531224853515625	1.352811370849609	0.410401123046875	2.429433837890625	1.360944915771484	0.3951181640625
408	13.566667	2.52154541015625	1.091058197021484	0.588392333984375	2.508205078125	1.26786703491211	0.564476318359375	2.49426416015625	1.410217681884766	0.5655322265625	2.4775126953125	1.62400390625	0.603216552734375	2.446568359375	1.586184326171875	0.59789013671875	2.320479248046875	1.52337255859375	0.571264404296875	2.26802001953125	1.263923248291016	0.489181396484375	2.20700732421875	1.451490600585938	0.36589599609375	2.142120849609375	1.484236541748047	0.302311279296875	2.09372509765625	1.526654663085937	0.2151259765625	2.1364931640625	1.491573516845703	0.264945068359375	2.513899169921875	1.59080224609375	0.598162841796875	2.645587158203125	1.583666015625	0.596890625	2.6980615234375	1.312743804931641	0.537018798828125	2.50602685546875	1.371022186279297	0.413697265625	2.4072421875	1.398542022705078	0.39650439453125
409	13.6	2.52467041015625	1.097384521484375	0.57748291015625	2.512130126953125	1.275544860839844	0.553836181640625	2.498560791015625	1.418926574707031	0.5552158203125001	2.480845703125	1.631976806640625	0.603814697265625	2.44984130859375	1.594060913085937	0.596669921875	2.320750244140625	1.538968139648437	0.56291259765625	2.2856064453125	1.272165588378906	0.48905224609375	2.21788916015625	1.447007904052734	0.34868798828125	2.152425537109375	1.486998260498047	0.288931396484375	2.10351953125	1.539396118164063	0.20665673828125	2.143388916015625	1.489915130615235	0.247865966796875	2.51761865234375	1.5990087890625	0.59696630859375	2.650044921875	1.589876098632812	0.5928916015625	2.701948974609375	1.318082946777344	0.527447509765625	2.511197509765625	1.363079956054688	0.393864501953125	2.41711083984375	1.40501123046875	0.375114990234375
410	13.633334	2.518112060546875	1.102984619140625	0.5857626953125	2.50409814453125	1.281055725097656	0.564019287109375	2.48975537109375	1.424166137695313	0.566763916015625	2.47587109375	1.636818237304687	0.6171162109375	2.444252685546875	1.599466613769531	0.610107421875	2.3147021484375	1.545076721191406	0.577752685546875	2.270404296875	1.280035705566406	0.503757080078125	2.204117919921875	1.456071197509766	0.364683349609375	2.138600830078125	1.498464050292969	0.306865478515625	2.089509765625	1.552949279785156	0.226249755859375	2.13063037109375	1.50587158203125	0.267881103515625	2.51201171875	1.603403686523437	0.6095458984375	2.644364990234375	1.595473449707031	0.605868896484375	2.6968876953125	1.324722778320313	0.5381416015625	2.506939453125	1.36362841796875	0.40203759765625	2.41368505859375	1.401149597167969	0.373208251953125
411	13.666667	2.5194765625	1.117812599182129	0.578568359375	2.5103046875	1.296188903808594	0.56121923828125	2.49939111328125	1.439102722167969	0.567411376953125	2.496669921875	1.651405883789062	0.618494384765625	2.46320947265625	1.616041687011719	0.6107153320312499	2.3324423828125	1.568794555664062	0.574060302734375	2.27870166015625	1.305182922363281	0.5041691894531251	2.217006591796875	1.465414611816406	0.346222412109375	2.1541259765625	1.519837463378906	0.296567138671875	2.1081064453125	1.588056762695313	0.225563720703125	2.148326904296875	1.538401916503906	0.263888916015625	2.530897216796875	1.616116333007813	0.611444091796875	2.662487060546875	1.602650512695313	0.61028564453125	2.7125537109375	1.333694366455078	0.5369990234374999	2.52739111328125	1.383513732910156	0.3989873046875	2.438978759765625	1.420307678222656	0.3576875
412	13.7	2.510986572265625	1.107553733825684	0.583210693359375	2.50062646484375	1.2857373046875	0.564712890625	2.48962158203125	1.428763488769531	0.56592138671875	2.48934912109375	1.641247680664062	0.61625439453125	2.455490478515625	1.606192260742187	0.608829833984375	2.3242685546875	1.559815185546875	0.5727314453125	2.26727099609375	1.296489562988281	0.504435302734375	2.212227783203125	1.464414306640625	0.352146484375	2.14371630859375	1.512631225585938	0.303551025390625	2.090103759765625	1.574316772460937	0.231911865234375	2.135114501953125	1.528422607421875	0.269731689453125	2.52317431640625	1.60559814453125	0.609099609375	2.654970703125	1.594376586914062	0.609053466796875	2.709616455078125	1.324680572509766	0.54210498046875	2.5263427734375	1.375216125488281	0.401876953125	2.43646826171875	1.41279296875	0.3646572265625
413	13.733334	2.501391845703125	1.087365043640137	0.579291748046875	2.497257080078125	1.264915191650391	0.558835205078125	2.489796875	1.407624847412109	0.5609340820312499	2.48854833984375	1.620986206054687	0.603408935546875	2.45497119140625	1.58595556640625	0.595806884765625	2.32279296875	1.543419799804687	0.56060595703125	2.259109619140625	1.28374755859375	0.48853515625	2.213650146484375	1.458797424316406	0.342566162109375	2.146509033203125	1.501072113037109	0.2876533203125	2.09469775390625	1.554432495117188	0.208963623046875	2.138882568359375	1.520751831054687	0.258734130859375	2.52232373046875	1.585098266601562	0.59902978515625	2.6536318359375	1.574273559570313	0.6017197265624999	2.714851318359375	1.304243225097656	0.54746142578125	2.534239501953125	1.346296905517578	0.40253759765625	2.45202783203125	1.384358947753906	0.3516796875
414	13.766667	2.502085205078125	1.077172721862793	0.5779990234375	2.500495361328125	1.255504974365234	0.559060791015625	2.4957568359375	1.398780120849609	0.5615654296875	2.500755126953125	1.613673217773437	0.599338134765625	2.46605712890625	1.579350952148437	0.5925715332031249	2.33295458984375	1.537644653320313	0.5580070800781251	2.259742919921875	1.281988616943359	0.477701904296875	2.2032060546875	1.466537506103516	0.34691162109375	2.142113525390625	1.504899688720703	0.2823671875	2.09861767578125	1.55133544921875	0.194330810546875	2.137670166015625	1.530576538085938	0.25843505859375	2.533579833984375	1.576622314453125	0.595693115234375	2.6652001953125	1.566026000976563	0.60208154296875	2.7193583984375	1.295384368896484	0.539341552734375	2.53891650390625	1.343488555908203	0.3948681640625	2.4531484375	1.377313446044922	0.34626220703125
415	13.8	2.489888427734375	1.062696929931641	0.577433349609375	2.485431396484375	1.238742523193359	0.552958251953125	2.47875	1.380720825195312	0.5520676269531249	2.48053125	1.592617492675781	0.595760498046875	2.4466376953125	1.558158142089844	0.588703125	2.311952880859375	1.523320922851563	0.55801025390625	2.2350869140625	1.270843780517578	0.479334716796875	2.177167236328125	1.460548278808594	0.360657470703125	2.111359375	1.490648254394531	0.297631591796875	2.061248291015625	1.527790466308594	0.20985205078125	2.10420166015625	1.511365112304687	0.27039794921875	2.513664306640625	1.556632446289063	0.590423828125	2.64441259765625	1.558449462890625	0.5992724609375	2.696766845703125	1.290697326660156	0.53364013671875	2.507926025390625	1.312572326660156	0.397080322265625	2.42948193359375	1.354680450439453	0.344643798828125
416	13.833334	2.490885498046875	1.062088279724121	0.5705103759765625	2.4873564453125	1.237964691162109	0.5459927978515625	2.48078662109375	1.379804504394531	0.5463319091796875	2.48755908203125	1.590750610351563	0.5929381103515625	2.45289794921875	1.557249450683594	0.5853621826171875	2.31898095703125	1.524100280761719	0.5504127197265625	2.241561279296875	1.269968780517578	0.4789244384765625	2.199361572265625	1.452392242431641	0.3438026123046875	2.123990478515625	1.47992529296875	0.2913511962890625	2.060236572265625	1.514953430175781	0.2121009521484375	2.11304296875	1.507762268066406	0.2716588134765625	2.519797119140625	1.554097839355469	0.5871495361328125	2.650588134765625	1.553116638183594	0.5929989013671875	2.695055908203125	1.283743438720703	0.5294473876953125	2.511334716796875	1.309695251464844	0.3871500244140625	2.43494140625	1.353790100097656	0.3335411376953125
417	13.866667	2.48251806640625	1.063709060668945	0.5699818115234375	2.482690185546875	1.240547943115234	0.5431739501953124	2.4794052734375	1.383486968994141	0.5412789306640625	2.4836484375	1.596114013671875	0.5876087646484375	2.449155517578125	1.561905883789062	0.5802105712890625	2.3156005859375	1.524864624023437	0.5437347412109375	2.232720947265625	1.268237457275391	0.4802728271484375	2.1817998046875	1.443667022705078	0.3363980712890625	2.10102197265625	1.469763916015625	0.2904251708984375	2.02938330078125	1.502955047607422	0.2162537841796875	2.086171875	1.487346099853516	0.2637442626953125	2.51656689453125	1.559612670898437	0.5817493896484375	2.64821142578125	1.555265625	0.5875643310546875	2.69055517578125	1.283234008789063	0.5251834716796875	2.5037890625	1.319697784423828	0.3864932861328125	2.4251943359375	1.358466674804688	0.3305982666015625
418	13.9	2.495056640625	1.071351348876953	0.56249951171875	2.4960185546875	1.2501904296875	0.537251953125	2.4928095703125	1.394541046142578	0.53586962890625	2.49865478515625	1.610631713867188	0.575618408203125	2.4635869140625	1.576291870117188	0.5683149414062501	2.331607666015625	1.53202392578125	0.528736328125	2.2516767578125	1.270649688720703	0.4690478515625	2.19264599609375	1.447975677490234	0.326900390625	2.11102490234375	1.471429473876953	0.279032958984375	2.03872802734375	1.501498626708984	0.202640869140625	2.09571044921875	1.485000823974609	0.249520751953125	2.53155322265625	1.573185180664062	0.57186767578125	2.663827392578125	1.5597138671875	0.57880224609375	2.7092138671875	1.283415008544922	0.52535498046875	2.5278154296875	1.328416961669922	0.378354248046875	2.441517578125	1.360177642822266	0.32774267578125
419	13.933334	2.513694580078125	1.084556053161621	0.56722509765625	2.51107568359375	1.2643818359375	0.5406357421875	2.5057353515625	1.40946630859375	0.533874267578125	2.51053515625	1.625503295898437	0.581310302734375	2.47539697265625	1.590819091796875	0.5737578125	2.3421826171875	1.543296020507813	0.538887939453125	2.281609375	1.275326416015625	0.477070068359375	2.213490478515625	1.452413818359375	0.33614208984375	2.133753662109375	1.472003082275391	0.2824130859375	2.06496044921875	1.498972869873047	0.20077783203125	2.119703369140625	1.486461486816406	0.252623291015625	2.543912353515625	1.588341064453125	0.575273193359375	2.675822509765625	1.564907104492188	0.5721337890625	2.7298564453125	1.2847568359375	0.5417470703125	2.55487060546875	1.346191223144531	0.39045361328125	2.4634375	1.369809295654297	0.34307421875
420	13.966667	2.523431640625	1.105054702758789	0.566336181640625	2.523607421875	1.285398498535156	0.533934326171875	2.5192451171875	1.431642456054687	0.52676123046875	2.513779052734375	1.646896057128906	0.584684326171875	2.4800732421875	1.610511169433594	0.576068115234375	2.3498232421875	1.561193359375	0.529607177734375	2.306529541015625	1.285889739990234	0.4758876953125	2.21389404296875	1.461737365722656	0.3445849609375	2.142635498046875	1.478454010009766	0.278075439453125	2.072223876953125	1.502476623535156	0.195728515625	2.13265673828125	1.495863037109375	0.24814794921875	2.549181640625	1.611584716796875	0.57624072265625	2.679058349609375	1.581885620117188	0.5540300292968749	2.7311396484375	1.297576568603516	0.5448203125	2.566600830078125	1.360982818603516	0.380210205078125	2.4686982421875	1.3883232421875	0.348482666015625
421	14	2.536077880859375	1.128468292236328	0.5735847167968749	2.5387880859375	1.309595367431641	0.5397021484375	2.53561181640625	1.456744018554688	0.53312060546875	2.527955322265625	1.674099060058594	0.587826904296875	2.494404296875	1.637194763183594	0.5791132812499999	2.3675869140625	1.58272900390625	0.526614013671875	2.3266748046875	1.304408294677734	0.478153564453125	2.224054443359375	1.477761962890625	0.348467529296875	2.159412841796875	1.4791552734375	0.272880126953125	2.070428466796875	1.515008361816406	0.2158291015625	2.162197265625	1.501308837890625	0.23834326171875	2.56389013671875	1.638641845703125	0.5805617675781251	2.693882080078125	1.606004150390625	0.55839599609375	2.7359130859375	1.318345550537109	0.549294189453125	2.567453857421875	1.390217041015625	0.390173583984375	2.47894580078125	1.422823486328125	0.339445068359375
422	14.033334	2.541256591796875	1.145723175048828	0.5773720703125	2.546908447265625	1.325410614013672	0.53875146484375	2.5458388671875	1.472011871337891	0.5279658203124999	2.5362919921875	1.688016662597656	0.585596923828125	2.50313623046875	1.651123474121094	0.576021240234375	2.3743916015625	1.598002990722656	0.527945556640625	2.3142998046875	1.326098266601563	0.46812646484375	2.198239990234375	1.508188720703125	0.36556787109375	2.173634765625	1.474733642578125	0.275427978515625	2.119336669921875	1.559044006347656	0.2269873046875	2.165537353515625	1.518748229980469	0.231325927734375	2.57243798828125	1.652964477539062	0.578213134765625	2.7052431640625	1.628587646484375	0.566348876953125	2.753501708984375	1.342818603515625	0.551277099609375	2.57225732421875	1.400390563964844	0.401487060546875	2.48101611328125	1.435827728271484	0.358609375
423	14.066667	2.550815185546875	1.156995758056641	0.584808837890625	2.5552705078125	1.335582885742187	0.54093310546875	2.553611328125	1.481879211425781	0.526051513671875	2.54117333984375	1.697265441894531	0.58575830078125	2.50851953125	1.659787170410156	0.5766328125	2.378682861328125	1.606231384277344	0.53191259765625	2.329693603515625	1.331562438964844	0.47408642578125	2.20862255859375	1.511929016113281	0.374081787109375	2.18994970703125	1.486311645507812	0.279991943359375	2.125116943359375	1.560230102539062	0.227592041015625	2.17002490234375	1.52656103515625	0.2397158203125	2.57783203125	1.662982421875	0.57723779296875	2.71001220703125	1.634659362792969	0.566595947265625	2.764798583984375	1.349817047119141	0.55430224609375	2.573956298828125	1.411441802978516	0.418545166015625	2.519460693359375	1.484611511230469	0.36282421875
424	14.1	2.5548447265625	1.157653350830078	0.58934814453125	2.559794189453125	1.337764678955078	0.54429296875	2.558519287109375	1.485445739746094	0.528964599609375	2.542929931640625	1.701116577148437	0.594735107421875	2.510483642578125	1.663135070800781	0.58432666015625	2.3820615234375	1.6065654296875	0.53478173828125	2.332691162109375	1.330005401611328	0.472824951171875	2.222506591796875	1.517936584472656	0.368701416015625	2.20313232421875	1.483867065429687	0.276436279296875	2.136930419921875	1.566379028320313	0.238189697265625	2.175714599609375	1.527513244628906	0.233708251953125	2.580415283203125	1.667181884765625	0.585497314453125	2.713765380859375	1.6401044921875	0.57038916015625	2.761017333984375	1.351245513916016	0.55456494140625	2.5879501953125	1.414669036865234	0.39390673828125	2.512054443359375	1.479875915527344	0.353435302734375
425	14.133334	2.558412109375	1.144373107910156	0.592069580078125	2.56060498046875	1.324005737304688	0.548470703125	2.55730029296875	1.471056304931641	0.534107177734375	2.5400849609375	1.685688232421875	0.59925390625	2.5080869140625	1.647644653320313	0.588848876953125	2.37725634765625	1.599442260742188	0.53884033203125	2.335328857421875	1.324668914794922	0.47004345703125	2.230349609375	1.515945922851563	0.369295166015625	2.21152294921875	1.479649810791016	0.278281005859375	2.155222900390625	1.561619140625	0.226829345703125	2.181685791015625	1.525775634765625	0.23372705078125	2.577658447265625	1.652163818359375	0.590208984375	2.711849365234375	1.632490966796875	0.57697998046875	2.76783837890625	1.347383239746094	0.5504892578125	2.59271435546875	1.399467559814453	0.38971533203125	2.51527685546875	1.467780120849609	0.36007666015625
426	14.166667	2.55728955078125	1.130403289794922	0.590471435546875	2.557331298828125	1.308064331054688	0.547199462890625	2.55244140625	1.453518005371094	0.533451416015625	2.53318017578125	1.664757690429687	0.600695556640625	2.501924072265625	1.6269599609375	0.58982421875	2.37304345703125	1.578953125	0.5393017578125	2.345534912109375	1.304325256347656	0.47570751953125	2.237246337890625	1.487336639404297	0.369445556640625	2.2189599609375	1.457453765869141	0.277178466796875	2.166672607421875	1.534713134765625	0.21749267578125	2.184811279296875	1.512754760742188	0.237844482421875	2.5706904296875	1.63208642578125	0.59139306640625	2.703764404296875	1.614781982421875	0.578733642578125	2.75813330078125	1.332314758300781	0.55545556640625	2.59217138671875	1.381157623291016	0.388058349609375	2.508785888671875	1.435002349853516	0.350109375
427	14.2	2.55889501953125	1.103828742980957	0.5959755859375	2.55750048828125	1.279851806640625	0.5533635253906251	2.550957275390625	1.423762939453125	0.538831787109375	2.5348486328125	1.635419921875	0.598142578125	2.503356689453125	1.598140502929688	0.5884248046875	2.371302490234375	1.554592590332031	0.54688525390625	2.340138916015625	1.285837768554688	0.472724365234375	2.238736328125	1.47251318359375	0.371189697265625	2.215153564453125	1.458280670166016	0.277396728515625	2.16587158203125	1.544805419921875	0.23138037109375	2.193700927734375	1.512419799804688	0.24418359375	2.571529541015625	1.602170166015625	0.59030908203125	2.704094482421875	1.58712109375	0.585418212890625	2.76384130859375	1.307719116210937	0.57699169921875	2.602742431640625	1.351992553710938	0.406877197265625	2.52115625	1.389201934814453	0.351763671875
428	14.233334	2.561629150390625	1.087644378662109	0.595526611328125	2.56343505859375	1.259998504638672	0.5503303222656249	2.559336669921875	1.401401397705078	0.53354296875	2.5438115234375	1.609354919433594	0.5930029296875	2.5127666015625	1.572847473144531	0.582998046875	2.3783603515625	1.543350402832031	0.54490478515625	2.33559912109375	1.281502777099609	0.46882275390625	2.24870263671875	1.469231536865234	0.364554443359375	2.216736572265625	1.44639892578125	0.276765869140625	2.169551025390625	1.527474365234375	0.2233994140625	2.203232177734375	1.517521545410156	0.2456318359375	2.579837890625	1.576555297851562	0.585368896484375	2.71117919921875	1.576151306152344	0.586998291015625	2.76470703125	1.30111279296875	0.5629248046874999	2.596795166015625	1.340160858154297	0.403823974609375	2.52197802734375	1.394090850830078	0.356731689453125
429	14.266667	2.5572587890625	1.075405334472656	0.59199951171875	2.566700439453125	1.247853637695312	0.54834326171875	2.567884765625	1.389384796142578	0.532560302734375	2.55775390625	1.597169799804687	0.5935234375	2.525844482421875	1.562190185546875	0.5811345214843751	2.39398974609375	1.534454040527344	0.5340246582031249	2.33509765625	1.273343872070313	0.46701708984375	2.246707763671875	1.458805541992187	0.360129638671875	2.2204189453125	1.437302886962891	0.2701787109375	2.176856689453125	1.525080932617187	0.225032470703125	2.212946533203125	1.506397155761719	0.23832958984375	2.5927099609375	1.562885681152344	0.587756103515625	2.723298828125	1.571603759765625	0.5984238281249999	2.765172607421875	1.297068298339844	0.554586181640625	2.59378271484375	1.337108337402344	0.399593994140625	2.507542724609375	1.361690246582031	0.34786474609375
430	14.3	2.5578349609375	1.066386627197266	0.590973876953125	2.56549609375	1.240516174316406	0.549278076171875	2.565166015625	1.383037231445313	0.534609130859375	2.556824462890625	1.593739074707031	0.59027685546875	2.5244248046875	1.558559509277344	0.578572998046875	2.39225439453125	1.529224731445312	0.530699462890625	2.33491357421875	1.26382421875	0.47295263671875	2.24710302734375	1.449225952148438	0.36250048828125	2.222755126953125	1.429032775878906	0.271088134765625	2.175190185546875	1.510400695800781	0.2172470703125	2.21423046875	1.495557678222656	0.239295654296875	2.591660400390625	1.558744262695313	0.58560009765625	2.72295751953125	1.552482666015625	0.59880322265625	2.752897705078125	1.274085815429687	0.55877490234375	2.5900732421875	1.332436553955078	0.398304931640625	2.495615478515625	1.358697814941406	0.363154296875
431	14.333334	2.55796240234375	1.076684814453125	0.588341064453125	2.56476611328125	1.252956420898438	0.548988525390625	2.5642841796875	1.396790802001953	0.535226318359375	2.554630859375	1.608729614257812	0.59322998046875	2.52214208984375	1.573074829101563	0.581443359375	2.39190283203125	1.53455126953125	0.5311723632812499	2.337655029296875	1.265577941894531	0.475619384765625	2.23856787109375	1.447396179199219	0.364557373046875	2.221734375	1.426439178466797	0.27078125	2.173531494140625	1.505895538330078	0.21293408203125	2.21226904296875	1.487288299560547	0.236037353515625	2.5900107421875	1.573777099609375	0.58787939453125	2.722352294921875	1.560017944335938	0.5947158203125	2.7536923828125	1.278053649902344	0.564998046875	2.59067041015625	1.343392272949219	0.404460693359375	2.5044365234375	1.379455505371094	0.35654541015625
432	14.366667	2.55074560546875	1.086488372802734	0.588000244140625	2.55614404296875	1.265875701904297	0.555656005859375	2.55434423828125	1.411470184326172	0.548370849609375	2.54805029296875	1.627422973632813	0.599085693359375	2.514713134765625	1.591635986328125	0.588220947265625	2.387635498046875	1.5402392578125	0.537615478515625	2.35497607421875	1.264546142578125	0.4855166015625	2.24590673828125	1.431025573730469	0.35669873046875	2.222037841796875	1.427696960449219	0.261267822265625	2.173921875	1.512805480957031	0.2098828125	2.220936279296875	1.486795166015625	0.234581787109375	2.583139892578125	1.591350891113281	0.5952568359375	2.71500830078125	1.565971801757812	0.60132275390625	2.7475029296875	1.280523742675781	0.58404150390625	2.5927548828125	1.357298889160156	0.41731982421875	2.503775390625	1.383547119140625	0.366083740234375
433	14.4	2.55025439453125	1.103071701049805	0.58455322265625	2.554485595703125	1.283443572998047	0.554375244140625	2.5516181640625	1.429579315185547	0.5495957031249999	2.54142578125	1.645421752929688	0.603099609375	2.508614013671875	1.608989624023438	0.592058837890625	2.378851806640625	1.565481689453125	0.539586669921875	2.34516845703125	1.289456756591797	0.485170166015625	2.24537890625	1.462029388427734	0.355489990234375	2.22515771484375	1.429307281494141	0.264557373046875	2.17355908203125	1.513601806640625	0.214485595703125	2.208900390625	1.492399505615234	0.224212646484375	2.577305419921875	1.609998779296875	0.59852685546875	2.710451171875	1.589152709960937	0.603057373046875	2.74577099609375	1.30355859375	0.579808349609375	2.586314453125	1.373209381103516	0.413316162109375	2.500493896484375	1.411179626464844	0.3633701171875
434	14.433334	2.55436865234375	1.125604721069336	0.57981103515625	2.555825439453125	1.307040985107422	0.55204541015625	2.550414306640625	1.453667144775391	0.5498305664062501	2.54343701171875	1.67029931640625	0.6038330078125	2.509907470703125	1.633840209960937	0.594365234375	2.3801083984375	1.592285766601563	0.5390720214843751	2.34662451171875	1.315356048583984	0.4840712890625	2.239712158203125	1.486890411376953	0.357225341796875	2.225887451171875	1.440139709472656	0.270978759765625	2.17217431640625	1.501748443603516	0.1956220703125	2.2054482421875	1.499032745361328	0.221765380859375	2.579068603515625	1.634642456054687	0.59754248046875	2.711556884765625	1.610068725585938	0.585267333984375	2.760672607421875	1.324665985107422	0.577734619140625	2.57547998046875	1.390164398193359	0.436990966796875	2.496664306640625	1.420808441162109	0.3719677734375
435	14.466667	2.547427734375	1.144780487060547	0.5787822265625	2.55231591796875	1.325338653564453	0.552122802734375	2.550294921875	1.471227935791016	0.547887451171875	2.545781005859375	1.686139892578125	0.60409521484375	2.512036376953125	1.650515014648438	0.59368310546875	2.383029541015625	1.612568359375	0.536060302734375	2.341459228515625	1.337497283935547	0.4851767578125	2.2367919921875	1.505929656982422	0.354726318359375	2.224924560546875	1.457558074951172	0.269692138671875	2.17702490234375	1.505619842529297	0.18237451171875	2.21104736328125	1.500105316162109	0.217607421875	2.58077197265625	1.650198486328125	0.59799853515625	2.7136337890625	1.63020458984375	0.5901220703125	2.743625	1.344923522949219	0.562706298828125	2.57640625	1.418091430664063	0.406302978515625	2.491396484375	1.463374664306641	0.3617890625
436	14.5	2.54423828125	1.153222686767578	0.58250146484375	2.548403564453125	1.33460595703125	0.559138916015625	2.5467353515625	1.48079037475586	0.55535693359375	2.54278759765625	1.697505981445313	0.606090576171875	2.50886962890625	1.66150537109375	0.597181640625	2.38238671875	1.615553466796875	0.53908447265625	2.340078369140625	1.339247802734375	0.492697509765625	2.2414765625	1.506307281494141	0.355126220703125	2.22815966796875	1.462178680419922	0.26781201171875	2.17498828125	1.526619140625	0.19504150390625	2.210736328125	1.508654327392578	0.21836669921875	2.57780078125	1.661397338867188	0.600322021484375	2.70613427734375	1.624773193359375	0.581025634765625	2.75103076171875	1.339652923583984	0.574398193359375	2.587415771484375	1.420770660400391	0.417401123046875	2.49762255859375	1.460386566162109	0.376542236328125
437	14.533334	2.539035400390625	1.15794255065918	0.58340478515625	2.54300439453125	1.339952758789063	0.561013671875	2.541724609375	1.486517730712891	0.556510986328125	2.5374345703125	1.703739624023437	0.607702880859375	2.50349462890625	1.66775341796875	0.5980791015625	2.37679833984375	1.619694091796875	0.541159423828125	2.338964599609375	1.341913726806641	0.495013916015625	2.239228759765625	1.499121002197266	0.346007568359375	2.229447509765625	1.456735260009766	0.257073974609375	2.180545654296875	1.542600219726562	0.2063017578125	2.21385107421875	1.509442901611328	0.2078603515625	2.572542724609375	1.667444946289062	0.602498046875	2.702940673828125	1.633807495117187	0.590380615234375	2.75461181640625	1.350130798339844	0.564620849609375	2.59261474609375	1.424460540771484	0.401694091796875	2.50886328125	1.468027496337891	0.35218994140625
438	14.566667	2.5326826171875	1.153098541259766	0.58184326171875	2.5397666015625	1.333523590087891	0.55348828125	2.538943359375	1.479611755371094	0.550493408203125	2.536985107421875	1.695218688964844	0.605105712890625	2.502778076171875	1.659849243164063	0.595079833984375	2.37311767578125	1.618948364257812	0.540634521484375	2.335647705078125	1.34100732421875	0.501933837890625	2.241587890625	1.501200988769531	0.35376611328125	2.228733154296875	1.454139831542969	0.268021240234375	2.1884853515625	1.52166455078125	0.190076416015625	2.216985595703125	1.511649780273438	0.216031982421875	2.571594970703125	1.658810424804688	0.599158203125	2.70333349609375	1.631441650390625	0.592173583984375	2.75365673828125	1.348904724121094	0.562933837890625	2.59044384765625	1.425789520263672	0.403711181640625	2.512488037109375	1.475249694824219	0.351180908203125
439	14.6	2.523013427734375	1.141600189208984	0.58752490234375	2.528748779296875	1.32098193359375	0.5614833984374999	2.526873291015625	1.465947540283203	0.5602802734375	2.520511962890625	1.680857238769531	0.61006201171875	2.4873095703125	1.6449208984375	0.60064501953125	2.356474609375	1.603667907714844	0.552722900390625	2.32733984375	1.327430816650391	0.51085205078125	2.223080078125	1.486144836425781	0.371115234375	2.220005126953125	1.446514404296875	0.281666015625	2.1735029296875	1.512852722167969	0.207493896484375	2.208676513671875	1.522778869628906	0.24144482421875	2.555572021484375	1.645287780761719	0.60509423828125	2.688000244140625	1.627099792480469	0.606854248046875	2.718517333984375	1.348893096923828	0.546915283203125	2.547093994140625	1.415178771972656	0.394524169921875	2.4665751953125	1.476242858886719	0.3645966796875
440	14.633334	2.5031455078125	1.117052734375	0.5763388671875	2.5060634765625	1.294980895996094	0.54854296875	2.503495361328125	1.438928558349609	0.546232666015625	2.500670654296875	1.651208435058594	0.60071923828125	2.4671328125	1.61560595703125	0.593218994140625	2.33362451171875	1.574385437011719	0.557106201171875	2.30904541015625	1.299350616455078	0.5173232421875	2.20450830078125	1.45686376953125	0.379161376953125	2.17360302734375	1.419376678466797	0.294959716796875	2.133496826171875	1.499638122558594	0.23291552734375	2.168359130859375	1.506266906738281	0.25821728515625	2.5350634765625	1.616131958007812	0.592267578125	2.666186767578125	1.597776916503906	0.58243017578125	2.68966943359375	1.319146270751953	0.5312709960937499	2.5165390625	1.389201599121094	0.38518115234375	2.433263916015625	1.429229187011719	0.335997802734375
441	14.666667	2.50664794921875	1.105943519592285	0.5679990234375	2.507058349609375	1.282918487548828	0.542001220703125	2.502745361328125	1.425852691650391	0.54117626953125	2.498262939453125	1.636708618164063	0.595051025390625	2.465270751953125	1.60093505859375	0.5882053222656251	2.3309296875	1.56257470703125	0.556205322265625	2.30201171875	1.290519592285156	0.5124230957031251	2.1995546875	1.442806762695312	0.369633056640625	2.1668837890625	1.423212799072266	0.28092138671875	2.1285546875	1.509840606689453	0.228349853515625	2.166817138671875	1.509478851318359	0.257428466796875	2.53269921875	1.602279541015625	0.586134765625	2.661922607421875	1.580624267578125	0.5713569335937499	2.71608984375	1.306021331787109	0.5345	2.5427568359375	1.358882598876953	0.384110595703125	2.45827734375	1.379582550048828	0.327181396484375
442	14.7	2.5038388671875	1.088135314941406	0.56556689453125	2.51199609375	1.266142059326172	0.539659912109375	2.513696044921875	1.410085174560547	0.5389641113281251	2.52048779296875	1.620801574707031	0.598705810546875	2.485361083984375	1.587179504394531	0.5895908203125	2.354172607421875	1.546732971191406	0.545190673828125	2.31596533203125	1.272320831298828	0.513064453125	2.206062744140625	1.426909545898438	0.375861083984375	2.194453125	1.404489013671875	0.28200830078125	2.14882275390625	1.489696899414062	0.231494140625	2.20839990234375	1.477898040771484	0.25713916015625	2.5532177734375	1.584216918945312	0.5901159667968749	2.68351806640625	1.562356079101562	0.577365234375	2.71361474609375	1.282883697509765	0.535476806640625	2.54010498046875	1.331068450927734	0.381302001953125	2.462877197265625	1.367470001220703	0.320791015625
443	14.733334	2.505513916015625	1.077358627319336	0.568787353515625	2.516026611328125	1.253133514404297	0.540844482421875	2.518795166015625	1.395612670898438	0.53792431640625	2.526565185546875	1.606267883300781	0.589293212890625	2.49161669921875	1.572943481445312	0.581077880859375	2.359401611328125	1.536797607421875	0.540802734375	2.31854736328125	1.265754974365234	0.5071162109375	2.21562744140625	1.423257690429688	0.371740966796875	2.202850341796875	1.397252990722656	0.279974853515625	2.160677734375	1.479592498779297	0.22427392578125	2.21500537109375	1.4847265625	0.26029150390625	2.55876513671875	1.569489013671875	0.58256787109375	2.68947998046875	1.558273559570313	0.574765869140625	2.709116455078125	1.281072998046875	0.5305478515625	2.531106689453125	1.328958435058594	0.3852392578125	2.46179443359375	1.373429595947266	0.322357421875
444	14.766667	2.51188232421875	1.079605560302734	0.57003857421875	2.523485107421875	1.258382171630859	0.536966552734375	2.526353759765625	1.403833709716797	0.530056884765625	2.53244384765625	1.617947265625	0.587225830078125	2.4970283203125	1.583847778320313	0.57783740234375	2.3644609375	1.539895141601562	0.53537353515625	2.33432861328125	1.260554351806641	0.50908837890625	2.233127197265625	1.424524871826172	0.371369384765625	2.210283447265625	1.394895141601562	0.280435302734375	2.169183837890625	1.483430938720703	0.228984619140625	2.221007568359375	1.479738983154297	0.2517265625	2.565650634765625	1.580743896484375	0.579788818359375	2.697523681640625	1.556335327148437	0.572845703125	2.71992138671875	1.272218109130859	0.534801025390625	2.540125732421875	1.329592987060547	0.386796142578125	2.461685302734375	1.368746032714844	0.32743798828125
445	14.8	2.5116533203125	1.093396781921387	0.570144287109375	2.51747216796875	1.275394897460937	0.54187939453125	2.516724609375	1.422673278808594	0.538625244140625	2.522206787109375	1.641005737304687	0.589479248046875	2.48650048828125	1.605883422851563	0.58209521484375	2.35262646484375	1.556593200683594	0.544021728515625	2.330235595703125	1.273196533203125	0.518441162109375	2.2174638671875	1.437766418457031	0.38581591796875	2.20498974609375	1.407313842773438	0.291958984375	2.156601806640625	1.501971557617187	0.257977783203125	2.20621435546875	1.484339080810547	0.25909814453125	2.55596826171875	1.603488647460938	0.582169189453125	2.68741943359375	1.570923034667969	0.5716279296875	2.72011669921875	1.283617431640625	0.540522216796875	2.5497548828125	1.357669342041016	0.384491455078125	2.4523408203125	1.376121215820312	0.344016357421875
446	14.833334	2.51124658203125	1.111541122436523	0.5742680664062501	2.516111328125	1.29483203125	0.545599853515625	2.514701904296875	1.443150390625	0.542167724609375	2.51994970703125	1.662417602539062	0.595999755859375	2.484044677734375	1.626995971679687	0.58853125	2.349100341796875	1.577809936523437	0.55001416015625	2.330872802734375	1.292577209472656	0.519302490234375	2.22798583984375	1.469882354736328	0.39207373046875	2.217617919921875	1.432861358642578	0.29957861328125	2.15482763671875	1.505483612060547	0.241119384765625	2.203546630859375	1.498447601318359	0.25892919921875	2.55401220703125	1.624861206054688	0.58780078125	2.685506103515625	1.588998291015625	0.57606103515625	2.707966552734375	1.298561676025391	0.5455400390625	2.5314306640625	1.381074401855469	0.398163330078125	2.44606689453125	1.417534362792969	0.343248291015625
447	14.866667	2.49830419921875	1.131386993408203	0.572395263671875	2.504548828125	1.312248962402344	0.542630859375	2.5043388671875	1.458814178466797	0.5386171875	2.512259765625	1.675604064941406	0.591064208984375	2.4763564453125	1.64090771484375	0.58428173828125	2.34179345703125	1.595346069335938	0.54669482421875	2.31549560546875	1.313230377197266	0.526184326171875	2.21758642578125	1.482519470214844	0.389787109375	2.196800048828125	1.442863586425781	0.30150244140625	2.138048583984375	1.506893920898438	0.2323134765625	2.179106201171875	1.501392944335938	0.257579345703125	2.54546240234375	1.638154418945313	0.58261474609375	2.677267578125	1.611220458984375	0.5692314453125	2.68609375	1.323218292236328	0.54164990234375	2.510433349609375	1.397563934326172	0.39361669921875	2.4116064453125	1.433134643554687	0.37550537109375
448	14.9	2.49719384765625	1.146691101074219	0.56709130859375	2.503408447265625	1.328746429443359	0.53596728515625	2.50278173828125	1.476404815673828	0.531111083984375	2.50972509765625	1.695016845703125	0.58341015625	2.47368798828125	1.660039306640625	0.575947265625	2.3382998046875	1.614840087890625	0.53652734375	2.3134111328125	1.330355529785156	0.516846923828125	2.2162607421875	1.492046844482422	0.368057861328125	2.19127734375	1.440478393554687	0.286415283203125	2.14277197265625	1.513719482421875	0.217054931640625	2.178280517578125	1.499016326904297	0.232861572265625	2.543340576171875	1.6572490234375	0.575705078125	2.676283203125	1.628743896484375	0.567283203125	2.68148828125	1.339555999755859	0.529717529296875	2.50306982421875	1.41715884399414	0.38364990234375	2.421817626953125	1.486986846923828	0.391154296875
449	14.933334	2.5092265625	1.145095794677734	0.559579345703125	2.51404296875	1.328425994873047	0.5348671875	2.5129658203125	1.476342987060547	0.532542236328125	2.52007958984375	1.696609008789062	0.578842041015625	2.483972900390625	1.661380126953125	0.572516845703125	2.350222412109375	1.6144091796875	0.52903515625	2.317618896484375	1.330970367431641	0.501479736328125	2.224196533203125	1.509647918701172	0.37024267578125	2.2102109375	1.472291046142578	0.278673828125	2.143654541015625	1.530270385742188	0.20960595703125	2.206100341796875	1.506586883544922	0.234548095703125	2.553718994140625	1.658603637695312	0.57199853515625	2.68572705078125	1.627228881835938	0.557965576171875	2.700841796875	1.337314392089844	0.52604150390625	2.52334326171875	1.419130584716797	0.38060546875	2.439979736328125	1.478253265380859	0.34713330078125
450	14.966667	2.502733642578125	1.167767669677734	0.566371337890625	2.50625	1.350014587402344	0.5418427734375	2.50382421875	1.4970302734375	0.540988037109375	2.506359130859375	1.71510546875	0.591309814453125	2.47118994140625	1.679617370605469	0.5837529296875	2.33951123046875	1.628117309570313	0.542189453125	2.302451171875	1.34853955078125	0.501879638671875	2.2093115234375	1.534607177734375	0.384076416015625	2.198447021484375	1.499866516113281	0.291719482421875	2.1347294921875	1.562057189941406	0.22477490234375	2.196749267578125	1.537743225097656	0.2489150390625	2.5405478515625	1.678043090820313	0.58434521484375	2.67225244140625	1.6479345703125	0.572996826171875	2.699589599609375	1.361047332763672	0.538204345703125	2.53213623046875	1.437383544921875	0.38084326171875	2.450796875	1.494105285644531	0.34094970703125
451	15	2.50233935546875	1.165692535400391	0.563091796875	2.508385986328125	1.345128448486328	0.5353957519531251	2.507870361328125	1.490339202880859	0.533119140625	2.51000146484375	1.704492065429688	0.587934814453125	2.475320068359375	1.669741455078125	0.57895947265625	2.34434375	1.625615844726563	0.533284423828125	2.2921220703125	1.351291137695313	0.49869287109375	2.207509033203125	1.530364135742188	0.370048583984375	2.193321044921875	1.501352691650391	0.277469482421875	2.138811279296875	1.578083740234375	0.220488525390625	2.181078125	1.548786010742187	0.23576708984375	2.543794921875	1.667945678710937	0.580862548828125	2.675818603515625	1.647054443359375	0.572783203125	2.70407958984375	1.364802947998047	0.5311020507812499	2.53766748046875	1.444985504150391	0.3791982421875	2.45156494140625	1.494965545654297	0.34407080078125
452	15.033334	2.51690576171875	1.161029830932617	0.556840087890625	2.52280078125	1.340092193603516	0.5260290527343749	2.522313232421875	1.485345764160156	0.521286865234375	2.523233154296875	1.699347839355469	0.5773388671875	2.488724853515625	1.664421020507812	0.568188232421875	2.35706396484375	1.623608215332031	0.521095947265625	2.3117724609375	1.347883728027344	0.48625341796875	2.21836572265625	1.5223291015625	0.357031005859375	2.20332373046875	1.488374938964844	0.26621142578125	2.152458740234375	1.568903198242187	0.21097705078125	2.20047705078125	1.554937744140625	0.22727734375	2.5572587890625	1.663014831542969	0.57003173828125	2.68933349609375	1.642655822753906	0.5600810546875	2.714841796875	1.359708892822266	0.5199794921874999	2.543636474609375	1.420435760498047	0.36416357421875	2.46357470703125	1.475551330566406	0.32276708984375
453	15.066667	2.530160888671875	1.144183837890625	0.562568115234375	2.53792822265625	1.320525573730469	0.522682861328125	2.538109375	1.464665191650391	0.5102958984375	2.529341552734375	1.674528503417969	0.576447998046875	2.49662890625	1.639238586425781	0.563945068359375	2.36669189453125	1.599189453125	0.51356787109375	2.32788427734375	1.323686096191406	0.479482666015625	2.23392333984375	1.496701232910156	0.350700439453125	2.228776123046875	1.47144775390625	0.256489013671875	2.160562744140625	1.529117919921875	0.192975341796875	2.220923828125	1.532329467773438	0.224909912109375	2.5646923828125	1.639820251464844	0.56910546875	2.697573486328125	1.629522827148437	0.57466357421875	2.71979248046875	1.350967895507813	0.515634765625	2.548669921875	1.40911572265625	0.360412841796875	2.46571728515625	1.456441680908203	0.316377197265625
454	15.1	2.536789306640625	1.135247131347656	0.5655546875	2.543001708984375	1.3106220703125	0.524833984375	2.541859375	1.454059112548828	0.51194775390625	2.53323388671875	1.662835876464844	0.57826123046875	2.50065185546875	1.627752075195313	0.565725830078125	2.371665283203125	1.585828063964844	0.51631640625	2.339427001953125	1.310202545166016	0.487079833984375	2.250518310546875	1.478866424560547	0.351072998046875	2.229574462890625	1.467119750976563	0.256851806640625	2.163226318359375	1.538845947265625	0.20829150390625	2.222172607421875	1.521524108886719	0.22827734375	2.5684072265625	1.628278991699219	0.5708876953125001	2.7006123046875	1.616996032714844	0.57625732421875	2.727232177734375	1.339291046142578	0.521403564453125	2.56266064453125	1.392038360595703	0.3589794921875	2.47563330078125	1.441599670410156	0.32847509765625
455	15.133334	2.529566650390625	1.108010406494141	0.574164306640625	2.536577880859375	1.283936431884766	0.533646484375	2.5359267578125	1.42779833984375	0.52080908203125	2.5313154296875	1.639412902832031	0.58026904296875	2.497959228515625	1.604413757324219	0.5690361328125	2.367174072265625	1.560952026367187	0.5247275390625	2.33528076171875	1.284448455810547	0.495703125	2.246219970703125	1.459663543701172	0.367114013671875	2.229986328125	1.436162994384766	0.273877197265625	2.173478759765625	1.505968627929688	0.211364990234375	2.222421142578125	1.514989562988281	0.248991455078125	2.565934326171875	1.603904418945313	0.5738854980468751	2.698432861328125	1.593104370117187	0.581876708984375	2.708302734375	1.314816711425781	0.52052783203125	2.543508544921875	1.373002380371094	0.359189208984375	2.4555712890625	1.423310180664062	0.33161865234375
456	15.166667	2.526123779296875	1.101033660888672	0.574172119140625	2.53389453125	1.27764990234375	0.534819580078125	2.53353466796875	1.421940490722656	0.522786865234375	2.52928173828125	1.635245544433594	0.578099609375	2.495814697265625	1.6001640625	0.56691064453125	2.368406982421875	1.549721130371094	0.519126220703125	2.34590185546875	1.270269226074219	0.5090568847656251	2.261408203125	1.445530426025391	0.376449951171875	2.24296630859375	1.427691162109375	0.282122802734375	2.179888671875	1.503784851074219	0.2345419921875	2.236965087890625	1.469504547119141	0.2459013671875	2.563850830078125	1.599301513671875	0.57305322265625	2.695726318359375	1.579157165527344	0.578263427734375	2.70970166015625	1.299546051025391	0.520560791015625	2.540499755859375	1.359510711669922	0.363628173828125	2.456384765625	1.407397644042969	0.32227587890625
457	15.2	2.527722900390625	1.103241691589355	0.57553369140625	2.536859375	1.280654418945312	0.538462890625	2.5380380859375	1.425231231689453	0.5264482421875	2.53399462890625	1.639734375	0.578814208984375	2.50046435546875	1.604598022460938	0.567546142578125	2.373686279296875	1.553349975585937	0.518094970703125	2.350457275390625	1.273281158447266	0.512040771484375	2.263109619140625	1.442896820068359	0.373253173828125	2.256652587890625	1.412454406738281	0.28037890625	2.20003125	1.482445556640625	0.217322998046875	2.2616064453125	1.471983795166016	0.245018310546875	2.56852099609375	1.603478393554687	0.5748266601562499	2.7001474609375	1.580142578125	0.579830322265625	2.71487646484375	1.297861175537109	0.533645263671875	2.552523193359375	1.360266662597656	0.369858154296875	2.47358544921875	1.407147796630859	0.317957763671875
[truncated: 48 more columns]
