# Supplementary material for: Simulation of Human Movement in Zero Gravity
Source: Sensors (Basel). 2024 Mar 9;24(6):1770. doi: 10.3390/s24061770 (PMC10976247; doi:10.3390/s24061770)
Supplement: Supplementary file 1 [file sensors-24-01770-s001.zip › supplementary/motion_data/9 FightKizame/motion_raw.trc]

PathFileType	4	(X/Y/Z)	sample.trc
DataRate	CameraRate	NumFrames	NumMarkers	Units	OrigDataRate	OrigDataStartFrame	OrigNumFrames
0.033333333333333333	0.033333333333333333	457	32	m	0.033333333333333333	1	457
Frame#	Time	PELVIS			SPINE_NAVEL			SPINE_CHEST			NECK			CLAVICLE_LEFT			SHOULDER_LEFT			ELBOW_LEFT			WRIST_LEFT			HAND_LEFT			HANDTIP_LEFT			THUMB_LEFT			CLAVICLE_RIGHT			SHOULDER_RIGHT			ELBOW_RIGHT			WRIST_RIGHT			HAND_RIGHT
		X1	Y1	Z1	X2	Y2	Z2	X3	Y3	Z3	X4	Y4	Z4	X5	Y5	Z5	X6	Y6	Z6	X7	Y7	Z7	X8	Y8	Z8	X9	Y9	Z9	X10	Y10	Z10	X11	Y11	Z11	X12	Y12	Z12	X13	Y13	Z13	X14	Y14	Z14	X15	Y15	Z15	X16	Y16	Z16
1	0	2.634616455078125	1.203813179016113	0.6596428833007812	2.619373779296875	1.381142791748047	0.6518423767089844	2.60626513671875	1.522761901855469	0.6444963073730469	2.611567749023437	1.738513549804688	0.6655980834960937	2.585874267578125	1.701596649169922	0.6846824340820312	2.486290283203125	1.654438507080078	0.7741233825683593	2.493152709960937	1.37915837097168	0.7928482055664063	2.432769775390625	1.179511138916016	0.6930185546875001	2.426987426757813	1.083499736785889	0.6918685302734375	2.467074462890625	0.9883145534992218	0.6862814636230469	2.472354248046875	1.046450361251831	0.6703639526367188	2.636782958984375	1.703937408447266	0.6411898193359375	2.729144165039063	1.671735778808594	0.5542444458007812	2.792478881835938	1.399609664916992	0.5314055786132812	2.70667626953125	1.204145088195801	0.4351774291992188	2.69692529296875	1.104518951416016	0.4236888732910156
2	0.03333300000000072	2.62613232421875	1.203111778259277	0.6617407226562499	2.611762939453125	1.381035980224609	0.6532858886718751	2.601525512695313	1.523431610107422	0.6480727844238281	2.606784423828125	1.739882476806641	0.6689910278320312	2.581261596679687	1.702826812744141	0.6884547119140625	2.479614624023438	1.657270050048828	0.7773174743652344	2.48643896484375	1.381031723022461	0.7937850341796875	2.4278095703125	1.180011154174805	0.6936891784667969	2.42127490234375	1.083885768890381	0.696226776123047	2.462298706054687	0.9874113685786724	0.6874217529296875	2.473025268554688	1.0486946849823	0.6728688049316406	2.631865600585937	1.705217742919922	0.6442557678222656	2.7230888671875	1.674437438964844	0.5549810791015626	2.786816772460938	1.401021591186523	0.5322527160644531	2.69704638671875	1.202773628234863	0.4440341033935546	2.682729614257813	1.102017456054687	0.435028549194336
3	0.0666670000000007	2.61990283203125	1.201405662536621	0.6650375671386719	2.603704711914062	1.37984358215332	0.6558631591796875	2.591788818359375	1.522644439697266	0.6498158569335938	2.597984985351562	1.739792449951172	0.6721036987304687	2.572294677734375	1.702581909179687	0.6915448913574218	2.472288208007813	1.655270812988281	0.7825232238769531	2.476984008789063	1.377790756225586	0.7971183471679688	2.418068481445313	1.176948089599609	0.6941386413574219	2.410493896484375	1.08067826461792	0.6940262756347657	2.467095825195313	0.9913134334087372	0.6902016296386719	2.46955078125	1.046139234542847	0.6764740905761719	2.622936401367188	1.705035186767578	0.6469385375976562	2.714429077148437	1.674321380615234	0.5570708312988282	2.774512329101563	1.39892822265625	0.5359799194335937	2.690852905273438	1.198322402954102	0.4437694549560547	2.673729248046875	1.097205696105957	0.4339453430175781
4	0.1000000000000005	2.617766235351563	1.202924507141113	0.6677796936035156	2.599629028320313	1.38174169921875	0.6596871032714844	2.586779296875	1.524937347412109	0.6553859863281251	2.591914672851563	1.7425859375	0.6782464599609375	2.566117065429688	1.705150756835937	0.6973106689453125	2.463388916015625	1.657466369628906	0.7851261596679687	2.465390747070312	1.379128311157227	0.7934859924316406	2.4104609375	1.172065071105957	0.7005191650390625	2.409879028320312	1.07644021987915	0.6930741271972656	2.46342626953125	0.9850152578353881	0.7019536132812501	2.46704443359375	1.04456148147583	0.6832043762207032	2.617306518554687	1.70788720703125	0.6532850341796874	2.708853149414062	1.676232177734375	0.5634471130371094	2.76979833984375	1.40019384765625	0.5410213623046876	2.684910034179687	1.198295166015625	0.4520681304931641	2.696122680664063	1.101219543457031	0.4499010314941406
5	0.1333330000000004	2.615794067382812	1.202655281066894	0.6679850158691406	2.597793701171875	1.381333633422852	0.6591060485839844	2.584290771484375	1.524313201904297	0.6530887756347656	2.592882934570312	1.741442321777344	0.6780363159179688	2.566644409179688	1.704296234130859	0.6969013061523437	2.463507080078125	1.659029510498047	0.785352294921875	2.464094604492187	1.380993576049805	0.7958971557617187	2.402994995117187	1.177429702758789	0.6986693725585937	2.404565063476563	1.08155339050293	0.6953366394042968	2.46521044921875	0.9928809537291527	0.7028743896484375	2.467727172851562	1.051468019485474	0.6826837768554688	2.617579833984375	1.706591522216797	0.6525726623535156	2.7085361328125	1.675449615478516	0.5619789428710937	2.768762451171875	1.399286376953125	0.5406477050781251	2.683987915039062	1.196949287414551	0.4532512664794922	2.688951416015625	1.100876907348633	0.4532931060791016
6	0.1666670000000003	2.601972045898437	1.208763832092285	0.6724152221679687	2.582291625976563	1.387536529541016	0.661706298828125	2.568089965820312	1.530718444824219	0.6548159790039063	2.580173950195312	1.748223876953125	0.6792190856933594	2.55376953125	1.711348022460937	0.6988111572265625	2.450829345703125	1.669043151855469	0.7899714965820313	2.45551025390625	1.390922348022461	0.8122438354492187	2.384005737304688	1.188708976745605	0.7192598571777344	2.391694213867187	1.096357479095459	0.7036487731933594	2.441390991210938	0.9996713666915893	0.7110687866210937	2.439737182617188	1.063657360076904	0.694779296875	2.603921142578125	1.712963165283203	0.6531859741210937	2.696095703125	1.68252783203125	0.5631289672851563	2.747916137695313	1.403081527709961	0.5524993286132813	2.665006103515625	1.201154998779297	0.4595832061767579	2.6452666015625	1.099239017486572	0.4690444183349609
7	0.2000000000000002	2.596588134765625	1.20801091003418	0.6760422973632813	2.575818969726563	1.386323059082031	0.6661634216308594	2.56117529296875	1.529163604736328	0.6603831176757813	2.573436767578125	1.746173309326172	0.6836087036132813	2.547266967773437	1.709507629394531	0.7035556945800781	2.443858276367187	1.669184387207031	0.7943099365234375	2.443486572265625	1.391766403198242	0.818461669921875	2.374083740234375	1.186746719360352	0.7316413879394531	2.381278076171875	1.095535598754883	0.7101361083984374	2.43213916015625	0.9997179260253906	0.7168847961425782	2.423773559570312	1.062332317352295	0.7045193481445313	2.59690234375	1.710872863769531	0.6575948791503906	2.687740600585938	1.679417816162109	0.5669066162109375	2.739234252929688	1.400667007446289	0.5535384826660157	2.6558642578125	1.19865071105957	0.4625719757080078	2.634755737304688	1.09797700881958	0.4741507263183594
8	0.233333	2.59371435546875	1.208964134216309	0.675503448486328	2.572560546875	1.38755256652832	0.6651348876953125	2.557408447265625	1.530586395263672	0.6586676330566406	2.5700283203125	1.747708557128906	0.6844920959472657	2.5435	1.710821838378906	0.7037916870117188	2.438239868164063	1.667271148681641	0.7909603881835938	2.435208862304687	1.389901260375977	0.8211004638671875	2.365968017578125	1.184346351623535	0.7338569030761719	2.375917724609375	1.093107471466064	0.7113852233886719	2.42950439453125	0.9991112232208252	0.7220534362792969	2.40704443359375	1.059236164093018	0.708236846923828	2.593719482421875	1.712569641113281	0.6582811279296875	2.684076049804688	1.679223815917969	0.5673904113769531	2.741074462890625	1.400927017211914	0.5553013610839843	2.654370239257813	1.199735511779785	0.4643958740234375	2.631201049804687	1.099780696868896	0.476953125
9	0.266667	2.592172119140625	1.209858543395996	0.6756891479492187	2.568912231445313	1.388671157836914	0.6672417907714844	2.551576293945312	1.531771026611328	0.6616101379394532	2.564948364257813	1.749222229003906	0.688527099609375	2.538432739257813	1.712200225830078	0.7078709411621094	2.433168701171875	1.667607849121094	0.79532861328125	2.433551879882812	1.38968098449707	0.8256102600097657	2.36361083984375	1.185325157165527	0.7350848083496093	2.374436157226563	1.093718681335449	0.7131072082519532	2.427757446289062	0.9992219552993775	0.7231168212890625	2.394875732421875	1.057655578613281	0.7080407409667968	2.588392456054688	1.714097290039063	0.6619024047851563	2.678864379882813	1.680174011230469	0.5709552612304687	2.73968603515625	1.402119583129883	0.5578260803222657	2.657132202148437	1.197561698913574	0.4693355102539062	2.62826171875	1.098912872314453	0.4782373352050782
10	0.3000000000000007	2.587769775390625	1.208699653625488	0.67824609375	2.564470092773438	1.387360092163086	0.669872772216797	2.54923974609375	1.530721374511719	0.6670145568847656	2.558864013671875	1.74874609375	0.6901658935546875	2.53313818359375	1.71158627319336	0.7102779235839844	2.428014770507812	1.667093994140625	0.7982969970703124	2.42920166015625	1.389661636352539	0.8306310119628906	2.3558271484375	1.190077919006348	0.7320743408203125	2.37226025390625	1.096375030517578	0.7201143493652344	2.423021362304688	1.000727737903595	0.7266342468261719	2.397779541015625	1.064886478424072	0.7141423950195313	2.582768798828125	1.713622589111328	0.6640136108398438	2.67269921875	1.681018676757813	0.572092529296875	2.735692016601562	1.403595977783203	0.5601428222656251	2.653613647460937	1.19843571472168	0.4732964630126953	2.623809814453125	1.10102592086792	0.4767470855712891
11	0.3333330000000005	2.582992309570312	1.208576271057129	0.6785704650878905	2.559615844726562	1.387213088989258	0.6690699462890626	2.54411962890625	1.530560577392578	0.6650996398925781	2.554444702148437	1.748338043212891	0.6911433715820312	2.528328369140625	1.711015075683594	0.7105054626464844	2.423832153320312	1.668017944335938	0.7997391357421875	2.42401416015625	1.390710098266601	0.8341664733886719	2.347664672851562	1.190381782531738	0.7392780761718749	2.3612841796875	1.098670566558838	0.7180998840332031	2.4167421875	1.006607657432556	0.7301259155273437	2.389170776367187	1.06459362411499	0.7159696350097656	2.578490112304688	1.713433685302734	0.6647974243164063	2.671429077148438	1.686324157714844	0.5742261047363282	2.7313896484375	1.408181076049805	0.5614831237792969	2.662959838867188	1.198414070129395	0.473841552734375	2.621826171875	1.103536197662354	0.4794219360351563
12	0.3666670000000005	2.582295288085938	1.20806827545166	0.6779194641113282	2.558524780273438	1.386767044067383	0.6679299621582031	2.543068725585937	1.530234893798828	0.6640730285644532	2.553625854492187	1.748014739990234	0.6912380065917969	2.527282836914062	1.710636413574219	0.7102470092773437	2.422229736328125	1.668890441894531	0.7997062377929687	2.422055053710937	1.391376693725586	0.8341310119628906	2.346816772460937	1.191479736328125	0.7370020141601563	2.361502563476563	1.0995439453125	0.7217187194824218	2.4154658203125	1.006307732582092	0.7276132507324219	2.3867529296875	1.065842781066895	0.7150257568359375	2.577809692382813	1.713154541015625	0.6648842163085937	2.671173095703125	1.686353149414062	0.5745073242187499	2.730719116210937	1.407925567626953	0.5615052185058593	2.665089721679688	1.197800979614258	0.4719625854492188	2.62253271484375	1.103871597290039	0.4756257629394531
13	0.4000000000000004	2.579094360351562	1.207330917358398	0.6773025207519531	2.556342407226563	1.386212905883789	0.6676949157714844	2.5422314453125	1.529866729736328	0.6647882385253907	2.55377099609375	1.747609313964844	0.6922793579101563	2.527289794921875	1.710296936035156	0.7112615356445313	2.422998657226563	1.667487396240234	0.8013628540039062	2.420623413085937	1.389832992553711	0.8350691528320313	2.344601928710937	1.18834049987793	0.7416591186523438	2.357560546875	1.096321128845215	0.7262135314941406	2.41170166015625	1.003052875041962	0.7276415100097656	2.388132690429687	1.062916740417481	0.7125346374511718	2.577769653320312	1.712686614990234	0.6658423461914063	2.671730346679688	1.684291809082031	0.5766027221679688	2.72616796875	1.405009918212891	0.5588725891113282	2.656586059570312	1.197704124450684	0.4654538269042969	2.627802124023438	1.101211067199707	0.4793314971923828
14	0.4333330000000002	2.57754931640625	1.207385047912598	0.6777096862792968	2.5534384765625	1.386252365112305	0.6690427246093751	2.538604125976562	1.529946014404297	0.6672385864257813	2.5510576171875	1.747920501708984	0.6938118896484375	2.524593872070312	1.710731231689453	0.7131770629882812	2.420351684570313	1.669946502685547	0.8043947143554688	2.4197119140625	1.391848999023437	0.83571533203125	2.342424072265625	1.190811882019043	0.7419274291992188	2.353860473632813	1.098306427001953	0.7249913635253906	2.410199829101562	1.005913027763367	0.7312602233886718	2.3715439453125	1.06111009979248	0.7060061340332031	2.574750366210937	1.712801086425781	0.6672872924804687	2.668877197265625	1.684557281494141	0.5780722045898437	2.726822021484375	1.405962661743164	0.5579875793457031	2.65858984375	1.198154541015625	0.4644505310058594	2.63172705078125	1.100304218292236	0.4819178619384765
15	0.4666670000000002	2.575485961914063	1.206797492980957	0.6765997009277344	2.550905639648438	1.385702880859375	0.6689166259765624	2.535194458007813	1.529345458984375	0.6674335327148437	2.5466572265625	1.747358825683594	0.6947323608398437	2.520256713867187	1.709996002197266	0.7138835754394531	2.415716674804687	1.66910595703125	0.8047362976074219	2.415575073242188	1.390787887573242	0.8348534545898437	2.340298583984375	1.188902198791504	0.7410708007812501	2.349955688476562	1.095877323150635	0.7238938903808594	2.408968994140625	1.00496101140976	0.7289523010253907	2.369611572265625	1.058414886474609	0.7017202758789063	2.570609252929688	1.712400665283203	0.668186767578125	2.663898559570312	1.682604644775391	0.5785966796874999	2.72417236328125	1.404515151977539	0.557218505859375	2.656324462890625	1.196494567871094	0.4636613159179688	2.633418823242188	1.098836162567139	0.4838289184570312
16	0.5	2.573644775390625	1.205730964660644	0.6764100952148437	2.549999389648438	1.384255279541016	0.6683838806152343	2.535086303710937	1.527588256835938	0.6666535034179688	2.54565673828125	1.745183624267578	0.6932155456542968	2.519421875	1.707867462158203	0.7123746337890624	2.415744506835938	1.669301971435547	0.8049446411132812	2.416778930664063	1.391505737304688	0.8336626892089843	2.341056396484375	1.189557861328125	0.74182568359375	2.35025146484375	1.096831916809082	0.7231957092285156	2.407186767578125	1.004684578418732	0.7303354797363282	2.3711591796875	1.059629623413086	0.7041448669433594	2.569731689453125	1.71032763671875	0.6669052429199218	2.663094848632813	1.680989715576172	0.5777255859375	2.721799560546875	1.403247894287109	0.5572417907714844	2.662084228515625	1.193626991271973	0.4630581817626953	2.638537231445313	1.095712844848633	0.4774285583496094
17	0.5333330000000007	2.570723754882812	1.207568199157715	0.6744279479980468	2.548116821289062	1.386735733032227	0.6669096069335938	2.533981079101562	1.530546630859375	0.6657115173339844	2.546151489257812	1.748264770507812	0.6944184265136719	2.519193237304687	1.710992004394531	0.7128576049804687	2.414373046875	1.670381286621094	0.8032973022460937	2.416723754882812	1.391696502685547	0.8300159912109375	2.344837768554688	1.188915245056152	0.7356864013671875	2.352801147460938	1.097441497802734	0.7188311767578125	2.406985961914063	1.003134950876236	0.72202783203125	2.373525268554688	1.060706733703613	0.7035849304199219	2.570394165039063	1.713297607421875	0.6681422119140625	2.66638525390625	1.685942260742188	0.5808519897460938	2.723203247070312	1.40743229675293	0.5560334777832031	2.664551391601563	1.199707015991211	0.455794921875	2.643229858398437	1.099547740936279	0.4704899139404297
18	0.5666670000000007	2.57081005859375	1.207214950561524	0.6737256164550781	2.548199951171875	1.386137115478516	0.6662675170898438	2.53493505859375	1.529832397460937	0.6661929321289062	2.547263793945312	1.747363739013672	0.6938084106445312	2.520393920898438	1.710239349365234	0.7124833679199218	2.41488232421875	1.670425567626953	0.802350830078125	2.421402465820313	1.39258544921875	0.8325350036621094	2.35146875	1.1891787109375	0.7387995300292969	2.354295043945313	1.098189945220947	0.716107177734375	2.410684692382813	1.005534154415131	0.7221479797363282	2.377671142578125	1.058677032470703	0.6960119628906249	2.57136962890625	1.712317199707031	0.6676512451171874	2.66641796875	1.685052307128906	0.5796559448242187	2.72627783203125	1.407571975708008	0.5557557983398438	2.667251342773437	1.199356864929199	0.4577286224365235	2.647843017578125	1.098323978424072	0.4727327575683594
19	0.6000000000000005	2.572416625976563	1.206933715820313	0.6726062622070312	2.55036962890625	1.385878448486328	0.6649389038085938	2.537529296875	1.5295849609375	0.6646744689941406	2.550767700195313	1.747141571044922	0.6917928466796874	2.523705078125	1.710145294189453	0.7104742126464844	2.41689306640625	1.669990509033203	0.7988653564453125	2.420202758789062	1.391944229125976	0.8271363830566406	2.349616333007813	1.189411827087402	0.7320364074707031	2.358368286132812	1.099936515808106	0.7072310791015626	2.412848022460937	1.005804896354675	0.7162853698730469	2.378822875976563	1.060410224914551	0.6895448913574218	2.57475927734375	1.711956176757812	0.6657969970703126	2.669872924804688	1.683710083007812	0.5784154968261719	2.725397705078125	1.405529602050781	0.5536122741699219	2.66776220703125	1.19757479095459	0.4542668914794922	2.6547021484375	1.094242225646973	0.4645750122070312
20	0.6333330000000004	2.570342529296875	1.206114418029785	0.6722222900390625	2.5474248046875	1.385109451293945	0.6650893859863281	2.533401245117187	1.52880990600586	0.6648608093261719	2.544433959960937	1.74659390258789	0.6924599304199219	2.51750341796875	1.709300354003906	0.7108526916503906	2.412106079101562	1.668667633056641	0.80065966796875	2.419308837890625	1.390364471435547	0.8273033447265625	2.350966552734375	1.186351196289062	0.7333189697265625	2.360232543945313	1.096370784759521	0.7055887756347656	2.411928588867188	1.000726338863373	0.7171398010253907	2.380063842773438	1.057985084533691	0.6895045776367188	2.569011108398437	1.711639739990234	0.6666068420410156	2.664252319335938	1.680981292724609	0.5799024658203125	2.723185302734375	1.403434921264648	0.5540014038085936	2.670234375	1.19380850982666	0.4551905975341797	2.655613891601562	1.090330837249756	0.4651063232421875
21	0.6666670000000003	2.570463256835938	1.206360054016113	0.671587646484375	2.54744482421875	1.385434921264648	0.6651607055664062	2.532656005859375	1.529103302001953	0.6645545959472656	2.5443740234375	1.74676708984375	0.6931858520507812	2.5173564453125	1.709468658447266	0.7114567565917969	2.411978515625	1.668614685058594	0.8012452697753907	2.420784790039063	1.390131683349609	0.8269265136718751	2.351401245117188	1.18862629699707	0.7283048706054687	2.360388305664062	1.098430755615234	0.7057524414062499	2.410417358398438	1.002103147983551	0.7197232971191406	2.3806337890625	1.05902864074707	0.6890997924804687	2.568814208984375	1.711845642089844	0.6671106567382812	2.66322607421875	1.681145202636719	0.57934375	2.723176635742187	1.403675888061523	0.5536538391113281	2.670664428710937	1.193373321533203	0.4558176574707031	2.655964599609375	1.089855518341064	0.4655392761230469
22	0.7000000000000002	2.570386840820313	1.206179672241211	0.6717014770507812	2.547685546875	1.384967697143554	0.6648311157226563	2.533289916992187	1.528430053710937	0.6640919799804688	2.544465698242187	1.745848052978515	0.6921041259765625	2.51754541015625	1.708592590332031	0.7103961486816406	2.412565795898438	1.66864208984375	0.8007997741699219	2.421587768554687	1.390860778808594	0.8284677429199219	2.351341552734375	1.189093978881836	0.7318138427734375	2.3624521484375	1.099485401153565	0.7019807739257813	2.409602294921875	1.002080067634582	0.7168576965332032	2.38272216796875	1.061932178497314	0.6872832336425782	2.568983520507812	1.710972595214844	0.6662124633789063	2.6632861328125	1.680789672851562	0.5784088745117187	2.723344970703125	1.403735763549805	0.5536295166015626	2.67008154296875	1.194037895202637	0.4559099578857422	2.65993359375	1.090019832611084	0.463218994140625
23	0.733333	2.570455322265625	1.205629699707031	0.6723761596679687	2.547233764648437	1.38421794128418	0.6656721801757812	2.532713500976563	1.527561187744141	0.6654876098632813	2.543349731445312	1.745019073486328	0.6920850830078125	2.516509521484375	1.707834533691406	0.7105589904785157	2.4113623046875	1.668318206787109	0.8007598571777343	2.421658081054687	1.39076171875	0.8281623229980468	2.352641235351562	1.189541145324707	0.7300760498046875	2.365093872070313	1.099582023620606	0.7062887573242187	2.411623168945312	1.00162756061554	0.7180207824707031	2.386433959960938	1.061755290985107	0.6918793029785156	2.567962646484375	1.710073760986328	0.6664818725585937	2.66370556640625	1.680515014648437	0.5803287963867187	2.722942993164063	1.403532379150391	0.5557972412109375	2.669536010742187	1.194676383972168	0.4569113006591797	2.65906640625	1.090724712371826	0.463374755859375
24	0.766667	2.5692919921875	1.205718238830567	0.6729216918945312	2.54634814453125	1.38460920715332	0.6662479553222657	2.53194873046875	1.528176605224609	0.665970916748047	2.543286376953125	1.745901458740234	0.6927915954589844	2.516326049804688	1.708729614257813	0.71130908203125	2.410437377929687	1.667756530761719	0.8000644226074218	2.420973999023437	1.390069290161133	0.8296109924316406	2.352197021484375	1.188959533691406	0.7303753967285156	2.367227783203125	1.099098503112793	0.704203857421875	2.412152954101562	1.00055864906311	0.718346923828125	2.393813720703125	1.063311550140381	0.6913569030761719	2.56779150390625	1.710849731445312	0.6670710754394531	2.66299267578125	1.680966339111328	0.58006591796875	2.725073608398437	1.404166763305664	0.5546169738769531	2.670847900390625	1.195410606384277	0.45519873046875	2.658759521484375	1.091523391723633	0.4631991424560546
25	0.8000000000000007	2.570082397460937	1.206471061706543	0.6730796508789063	2.547140625	1.385544128417969	0.6665329895019532	2.532105346679687	1.529173675537109	0.6654810485839844	2.543742309570312	1.74695327758789	0.6933279724121093	2.51667626953125	1.709717041015625	0.7116536865234375	2.410619140625	1.668014282226562	0.799990936279297	2.420359619140625	1.389805740356445	0.8277961730957031	2.35252734375	1.187655960083008	0.7294856262207032	2.372466064453125	1.098304744720459	0.704642333984375	2.413363159179688	0.9978679752349854	0.714989990234375	2.394473876953125	1.063046859741211	0.6900978698730469	2.568252685546875	1.71193798828125	0.6674615783691407	2.663001220703125	1.681997589111328	0.5797176513671876	2.725602661132812	1.404910385131836	0.5554884338378906	2.670995727539062	1.196292861938477	0.4554984130859375	2.658886840820313	1.092290050506592	0.4632698211669922
26	0.8333330000000005	2.57630908203125	1.207462471008301	0.6726419982910157	2.552562133789062	1.386511474609375	0.6648000183105469	2.536909301757813	1.530186004638672	0.6628723754882813	2.544338256835937	1.748775054931641	0.6868639221191406	2.517505981445312	1.711384094238281	0.7053338623046874	2.410333374023438	1.666993103027344	0.7914241027832032	2.429375	1.389137619018555	0.8190021362304687	2.371886352539063	1.184638595581055	0.7184076843261719	2.391045776367188	1.094711601257324	0.6921181945800781	2.427287719726563	0.9921007001399993	0.7002818908691406	2.410265991210938	1.059404010772705	0.6798658752441407	2.569975708007813	1.713699310302734	0.6621598815917968	2.66590771484375	1.681625549316406	0.57648779296875	2.734151489257813	1.405414627075195	0.5556811828613282	2.676110717773438	1.197480102539062	0.4555609130859375	2.6692099609375	1.092846652984619	0.4615159759521484
27	0.8666670000000005	2.576343994140625	1.207537101745606	0.6730993347167968	2.5522880859375	1.386328460693359	0.6642039489746094	2.535512329101563	1.529669036865234	0.6601227416992188	2.544806030273437	1.747773284912109	0.685772705078125	2.517622314453125	1.710557037353515	0.7038701171874999	2.410439086914063	1.666172332763672	0.7897446594238281	2.429035034179687	1.388755630493164	0.8187085266113281	2.37182470703125	1.185376045227051	0.7161763610839844	2.39142578125	1.095593971252441	0.6908138122558594	2.429163452148438	0.9938934855461121	0.7024005432128906	2.410755493164062	1.060647541046143	0.6781835327148438	2.570170288085937	1.71265966796875	0.6608927307128907	2.667104370117188	1.681495147705078	0.5762459411621094	2.734260009765625	1.405270385742188	0.5562229919433594	2.679025634765625	1.197676109313965	0.4543964233398438	2.66830517578125	1.093591938018799	0.458412094116211
28	0.9000000000000004	2.576909545898437	1.20794369506836	0.6729533386230468	2.55331103515625	1.386977951049805	0.6649482727050782	2.536747192382812	1.530479705810547	0.6613540649414062	2.544869018554688	1.748935546875	0.6859903564453125	2.517802001953125	1.711622314453125	0.7041957397460938	2.409827026367187	1.666209686279297	0.78845263671875	2.428447265625	1.388657821655273	0.8178907165527344	2.37256982421875	1.184081123352051	0.7166480407714844	2.391941284179687	1.094512176513672	0.6881927185058594	2.429802001953125	0.9930891351699829	0.7016560974121093	2.411467651367188	1.059684829711914	0.6773226318359375	2.570500854492187	1.713817077636719	0.6613431396484375	2.667000732421875	1.681827728271484	0.5763665161132812	2.734637451171875	1.405452102661133	0.5568823242187499	2.679136474609375	1.197840110778809	0.4548456726074219	2.670140014648438	1.093599590301514	0.4620409393310547
29	0.9333330000000002	2.576928588867188	1.20761181640625	0.6731416015625	2.553399169921875	1.386623809814453	0.6643891906738282	2.537810424804688	1.530272613525391	0.66164453125	2.54437255859375	1.748938781738281	0.6850555114746094	2.517573608398437	1.711511657714844	0.7034817199707031	2.409866333007812	1.665754364013672	0.7879726257324219	2.428896240234375	1.388090103149414	0.8165598754882812	2.372989135742187	1.183135559082031	0.7160430908203126	2.393286254882812	1.093527755737305	0.6899219055175781	2.429639282226562	0.9911446499824523	0.6991335754394531	2.412413696289063	1.058777114868164	0.6780129699707031	2.570254516601563	1.713882568359375	0.6605940551757812	2.666712280273438	1.682729949951172	0.5750659179687501	2.73480322265625	1.406423828125	0.5560475769042968	2.68022509765625	1.198024909973145	0.4550193176269531	2.672827392578125	1.093446281433105	0.4601100463867188
30	0.9666670000000002	2.57735107421875	1.207920532226562	0.6711667785644531	2.554235595703125	1.387065277099609	0.6616974792480469	2.537527709960937	1.530608978271484	0.6566282958984375	2.543621704101563	1.749682830810547	0.6772046813964844	2.516490966796875	1.712478790283203	0.6956566772460937	2.407900146484375	1.663693542480469	0.7774669189453125	2.4273232421875	1.386612808227539	0.8127306823730469	2.373321044921875	1.184650512695312	0.7052713928222656	2.398355102539063	1.093973361968994	0.6876937866210937	2.438643676757812	0.9928140165805817	0.6974150085449219	2.41472607421875	1.060163223266602	0.674915283203125	2.569959838867188	1.714291687011719	0.6536799926757813	2.667947265625	1.679808563232422	0.5709065856933594	2.741296142578125	1.404660293579102	0.5553011779785156	2.6812890625	1.197853324890137	0.4537986755371094	2.680297729492187	1.09336217880249	0.460478515625
31	1	2.577159790039063	1.208300193786621	0.6707324523925782	2.554211669921875	1.387489349365234	0.6607366943359374	2.53722998046875	1.530991058349609	0.6546105041503907	2.543757446289062	1.749967712402344	0.6765788879394532	2.516489013671875	1.712722137451172	0.6947238464355469	2.407715576171875	1.663969390869141	0.7763768615722657	2.427580810546875	1.386857513427735	0.811981689453125	2.375041137695312	1.183085922241211	0.7073225708007813	2.394778564453125	1.091758209228516	0.6880381774902344	2.4374287109375	0.991248364686966	0.6962755737304688	2.414753295898437	1.057084201812744	0.6754048767089844	2.570085083007813	1.714636260986328	0.6529030151367188	2.668122680664062	1.680037658691406	0.5701771240234375	2.743358764648438	1.405152526855469	0.5555098876953125	2.683668334960938	1.198013343811035	0.4542998962402344	2.67960791015625	1.093818260192871	0.460035400390625
32	1.033333000000001	2.5796376953125	1.208559295654297	0.6702317199707031	2.555566040039063	1.38754475402832	0.6608088989257812	2.537578369140625	1.530860656738281	0.6549700927734374	2.542713989257813	1.749726776123047	0.6769173889160156	2.515693481445313	1.712324340820312	0.6950409545898437	2.407416381835938	1.663915130615234	0.7775487365722656	2.427019165039062	1.386430755615234	0.8093265686035156	2.373798950195313	1.182713172912598	0.7052001037597656	2.394728881835937	1.091814743041992	0.6935520019531249	2.439123779296875	0.9920100016593933	0.7011508789062499	2.414040283203125	1.057026699066162	0.6761379394531249	2.569253295898437	1.714595611572266	0.6532694091796875	2.66748876953125	1.680544891357422	0.5706618347167969	2.742911254882813	1.406053848266601	0.5536148071289062	2.683304931640625	1.198179870605469	0.4541256866455078	2.680125732421875	1.094076351165771	0.4618334503173828
33	1.066667000000001	2.5801396484375	1.207966178894043	0.6694316711425781	2.556646850585937	1.386667404174805	0.6585732727050781	2.539339477539063	1.529820434570312	0.65198095703125	2.543502685546875	1.748508056640625	0.6728078002929687	2.516532836914062	1.711145172119141	0.6908966064453125	2.408053100585938	1.661972137451172	0.7722841186523437	2.425535888671875	1.384827514648438	0.8042821960449219	2.372429565429687	1.181845581054688	0.6993419799804688	2.392839721679688	1.091225479125977	0.6888018798828126	2.437466186523437	0.991548467874527	0.69293994140625	2.413858520507812	1.058158046722412	0.6762074279785156	2.570299194335937	1.713409729003906	0.6495723266601563	2.668961791992188	1.679982849121094	0.5674494018554688	2.744106689453125	1.405617279052734	0.5547539978027344	2.685952392578125	1.197526916503906	0.455644775390625	2.6844453125	1.093120895385742	0.4606703491210937
34	1.100000000000001	2.581532470703125	1.208689704895019	0.6696374816894531	2.557381591796875	1.3875205078125	0.6589860534667968	2.538802612304687	1.530593719482422	0.6513467102050781	2.543352294921875	1.749364959716797	0.6733918762207032	2.516340454101562	1.711921081542969	0.6913693542480468	2.40850830078125	1.662516906738281	0.7738985595703125	2.425507446289063	1.385031555175781	0.8056680908203124	2.369891235351562	1.183142196655274	0.6991292724609375	2.39179150390625	1.092427639007568	0.687471710205078	2.437513427734375	0.9932364845275878	0.6952424621582032	2.41335888671875	1.059203201293945	0.6757255859375	2.570068969726562	1.714308135986328	0.6498627624511719	2.668573120117188	1.680913635253906	0.5672447509765626	2.74365283203125	1.406192825317383	0.5551841430664062	2.685571655273438	1.197720504760742	0.456222885131836	2.683857666015625	1.093172027587891	0.4602265777587891
35	1.133333	2.582431396484375	1.209524253845215	0.6690665588378906	2.557744384765625	1.388428436279297	0.6587636108398438	2.53838134765625	1.531462310791015	0.6508270874023437	2.543593383789062	1.750301422119141	0.6733809814453124	2.516518310546875	1.712872772216797	0.6913816528320313	2.408720825195313	1.662217590332031	0.7732031860351563	2.42489501953125	1.384519668579101	0.8048138732910156	2.370213256835938	1.181835113525391	0.6990838623046876	2.38871337890625	1.090734352111816	0.6867991027832031	2.437190795898438	0.9927563552856444	0.6942656860351561	2.413903930664063	1.057635635375977	0.676703369140625	2.570160888671875	1.715199920654297	0.6496573181152344	2.667887329101562	1.680829895019531	0.5663479309082031	2.744293579101562	1.406187026977539	0.555177978515625	2.686185913085938	1.197169975280762	0.4569891357421875	2.68598193359375	1.092366542816162	0.4587887268066406
36	1.166667	2.582200073242188	1.209862861633301	0.6687540893554688	2.557572021484375	1.388314590454101	0.6584458312988282	2.538323852539063	1.531009429931641	0.6506581115722656	2.543017211914062	1.749243011474609	0.673599853515625	2.516143188476563	1.711804412841797	0.6915399475097657	2.409349731445313	1.662075836181641	0.7748469848632813	2.424923706054687	1.384905395507813	0.8050039062500001	2.369784423828125	1.182950721740723	0.6993827819824219	2.389024536132812	1.092145244598389	0.6872194824218749	2.43733447265625	0.9944659070968628	0.6955928039550782	2.413206176757813	1.059246650695801	0.6785538635253907	2.569556518554688	1.714351196289063	0.6498013916015625	2.6676767578125	1.681252258300781	0.5669476318359374	2.744266357421875	1.407356658935547	0.5566321105957032	2.686993774414063	1.197891777038574	0.4603635864257812	2.686247192382813	1.093415260314941	0.4608548583984375
37	1.2	2.583065307617187	1.211142616271973	0.6596554870605469	2.557846313476563	1.38987629699707	0.6475715332031251	2.538381225585938	1.532923522949219	0.6389256591796875	2.54127880859375	1.751827819824219	0.6617552490234375	2.514549560546875	1.714066162109375	0.6795802307128906	2.409719604492188	1.660722503662109	0.7635132751464844	2.4182197265625	1.381802612304687	0.787865692138672	2.361392333984375	1.178223876953125	0.6856558227539062	2.382345336914062	1.089130702972412	0.66937451171875	2.435794677734375	0.9959037728309632	0.6907998657226562	2.42378466796875	1.055150409698487	0.6691154479980468	2.568259155273438	1.717047760009766	0.6381189880371094	2.666610107421875	1.685777008056641	0.5549029235839844	2.7447314453125	1.411773101806641	0.5429324645996094	2.699769897460937	1.198051872253418	0.4483310394287109	2.694121459960938	1.0936100730896	0.4519315032958984
38	1.233333	2.584272827148438	1.211615425109863	0.6589010314941406	2.558720092773437	1.390521865844727	0.646810791015625	2.53850390625	1.533573333740234	0.63736669921875	2.541076293945312	1.752479400634766	0.6621838378906251	2.514386474609375	1.714499420166016	0.6797069396972657	2.409974243164062	1.660656372070312	0.7642027282714844	2.418182250976562	1.381149124145508	0.785843048095703	2.361962524414063	1.175862693786621	0.686536651611328	2.381446899414063	1.086782752990723	0.6627691040039063	2.43268994140625	0.9932673134803771	0.6880810241699219	2.419401000976563	1.051636924743652	0.6726805114746094	2.568127563476563	1.717901885986328	0.6381917114257812	2.666466430664062	1.686901275634766	0.5545192565917969	2.744563232421875	1.412604400634766	0.54144482421875	2.700061889648437	1.197708930969238	0.4484663696289062	2.693827514648437	1.093210327148438	0.4516534271240235
39	1.266667	2.584342529296875	1.212000274658203	0.6585980529785156	2.55861181640625	1.390989974975586	0.6472268981933593	2.53812548828125	1.5340751953125	0.6381551513671875	2.541229614257813	1.753044647216797	0.6629772949218751	2.514456909179688	1.715119110107422	0.6805325927734375	2.410269409179687	1.661276550292969	0.7654279785156251	2.419105102539063	1.381762710571289	0.7878887023925781	2.361789184570313	1.178205436706543	0.6850212402343749	2.37819189453125	1.089145977020264	0.6619030456542969	2.43040625	0.9970890860557556	0.6900930786132813	2.419259643554687	1.053056873321533	0.6704703674316406	2.568189697265625	1.718389434814453	0.6389505920410157	2.665717163085938	1.685724639892578	0.5549432373046874	2.744608642578125	1.411518035888672	0.5421099853515625	2.69918505859375	1.197216812133789	0.4480727844238281	2.693342041015625	1.092602867126465	0.4507514038085937
40	1.300000000000001	2.58432861328125	1.211718574523926	0.6581685180664063	2.558448364257813	1.390747894287109	0.64678125	2.537548828125	1.533778137207031	0.637225341796875	2.541259033203125	1.752653137207031	0.6632094421386718	2.514396728515625	1.714714172363281	0.6806054077148438	2.409494873046875	1.660609191894531	0.7643523559570313	2.41920458984375	1.381071395874023	0.7875303955078126	2.36029638671875	1.17916520690918	0.6817854614257812	2.377619750976563	1.089986965179443	0.6591270446777344	2.428783081054688	1.000606415271759	0.6943506469726562	2.419511962890625	1.055033740997315	0.6732243041992187	2.568110595703125	1.718030059814453	0.6389559326171874	2.665219848632812	1.685808502197266	0.5540522155761718	2.74460986328125	1.411641891479492	0.5408451843261719	2.700975708007813	1.197261878967285	0.4461008605957031	2.696113891601563	1.092622497558594	0.4509481506347657
41	1.333333000000001	2.582341552734375	1.213712791442871	0.6526080932617188	2.556262084960938	1.392719604492187	0.6394197998046875	2.535192504882812	1.53576611328125	0.6285299682617187	2.539251586914062	1.754661102294922	0.6558100280761718	2.51221240234375	1.716602966308594	0.6728796691894532	2.407733764648437	1.662037017822266	0.757321044921875	2.41609814453125	1.382505096435547	0.7823314514160156	2.359119873046875	1.178664283752441	0.6793478393554688	2.374602294921875	1.092739307403565	0.6468640136718751	2.428794189453125	1.005495148658752	0.6824463500976563	2.395402709960938	1.054656829833984	0.6604423522949219	2.5661572265625	1.720137878417969	0.6314607543945312	2.66497314453125	1.689351379394531	0.5481421203613281	2.743290405273437	1.414802154541016	0.5321395568847656	2.699444091796875	1.20048900604248	0.437118667602539	2.698691650390625	1.096009601593018	0.4450645294189454
42	1.366667000000001	2.581649291992187	1.214319892883301	0.6507301635742188	2.5559443359375	1.393356414794922	0.6383294372558594	2.534576904296875	1.536259002685547	0.6270833435058594	2.539326538085938	1.754828460693359	0.6558807983398438	2.512235595703125	1.716766052246094	0.672755584716797	2.408277954101562	1.66001904296875	0.7560528869628906	2.415755126953125	1.380569229125977	0.7803939208984375	2.359347534179688	1.176565727233887	0.6777925720214844	2.375387451171875	1.090991230010986	0.6442756958007813	2.429239624023437	1.004739631652832	0.6814906921386719	2.396795776367187	1.055315521240234	0.6648653259277344	2.56606005859375	1.720401611328125	0.6312187805175782	2.664254272460937	1.689150512695313	0.5474215087890625	2.741671997070313	1.414710968017578	0.5285374755859376	2.698881225585938	1.199414306640625	0.4354506683349609	2.699055053710937	1.094672431945801	0.4418835601806641
43	1.4	2.581864379882813	1.213038917541504	0.6511298217773438	2.556096801757812	1.3918876953125	0.6382564086914062	2.535331298828125	1.534823791503906	0.6276977844238282	2.539027221679688	1.753368255615234	0.6555144348144532	2.51207568359375	1.715274383544922	0.6724473571777343	2.407991943359375	1.659206298828125	0.7559241943359375	2.415248901367187	1.380057907104492	0.7813113403320313	2.358562377929688	1.176681907653808	0.6779217224121094	2.373887451171875	1.091714992523193	0.6422147216796875	2.431842041015625	1.011157245635986	0.6835303039550782	2.396323608398438	1.054335845947266	0.6602752685546875	2.565963134765625	1.718993957519531	0.6311221923828125	2.664375366210938	1.688682861328125	0.5473122253417969	2.742433471679687	1.414474639892578	0.5306924438476563	2.698843139648438	1.200313034057617	0.4359228515625	2.696985717773438	1.095610317230225	0.4376068725585938
44	1.433333	2.581983154296875	1.213353828430176	0.6514756469726563	2.555977416992188	1.392284698486328	0.6389099731445312	2.534505737304688	1.535137878417969	0.6277441711425782	2.53910498046875	1.753707855224609	0.6561467590332031	2.512013427734375	1.715668426513672	0.6730363464355469	2.40773193359375	1.659439178466797	0.7562357177734376	2.415048217773437	1.380126052856445	0.7813329467773438	2.358323364257813	1.17703409576416	0.6770679626464844	2.374398315429687	1.091581188201904	0.643172119140625	2.43195556640625	1.009987979888916	0.6836666564941407	2.396203247070313	1.055009078979492	0.6608134765625	2.565885009765625	1.719261566162109	0.6316029052734375	2.664607299804687	1.688920623779297	0.5481261901855469	2.744496459960938	1.415131240844727	0.5295451049804687	2.698665161132813	1.201822372436523	0.4335841064453125	2.697512451171875	1.097075103759765	0.4380184936523437
45	1.466667	2.581857421875	1.213761764526367	0.6501904602050781	2.556090087890625	1.392754409790039	0.6373699951171875	2.534833862304687	1.535665008544922	0.6260520935058593	2.539711059570313	1.754143249511719	0.6553688049316406	2.512584350585938	1.716070343017578	0.6721298828125	2.408284423828125	1.659800567626953	0.7553542175292969	2.415103759765625	1.380348236083984	0.7796217956542968	2.358012573242187	1.177244400024414	0.6754604797363282	2.374444091796875	1.091571655273437	0.6431838378906249	2.430426635742188	1.004740404129028	0.6773517150878907	2.396184448242187	1.056001342773437	0.6599254760742188	2.566436279296875	1.719751892089844	0.6306488647460937	2.6642666015625	1.688909759521484	0.5461872863769531	2.743346801757812	1.414845657348633	0.5268789367675781	2.695853759765625	1.201814949035644	0.4308946533203125	2.693876831054688	1.096921524047852	0.4343007202148438
46	1.5	2.581424926757812	1.215469200134277	0.6461026306152344	2.55602783203125	1.394512130737305	0.6335241088867187	2.534892822265625	1.537404052734375	0.6220953979492188	2.539516479492187	1.755699584960937	0.6529347534179688	2.512519409179688	1.717458465576172	0.6695402526855468	2.409113403320313	1.660606292724609	0.7533748779296875	2.417042724609375	1.381080474853516	0.7762078552246094	2.3615556640625	1.17693896484375	0.6735085754394532	2.379311767578125	1.091872718811035	0.6434772033691406	2.432495361328125	1.001173057556152	0.6725603942871095	2.397564086914063	1.055198661804199	0.6533443298339844	2.566203369140625	1.721528045654297	0.6278605957031249	2.663171142578125	1.691510772705078	0.5423501892089844	2.738690185546875	1.416796813964844	0.5191171264648438	2.696853393554687	1.201623474121094	0.4253422241210938	2.687407470703125	1.096941165924072	0.4264826507568359
47	1.533333000000001	2.581317504882812	1.215228317260742	0.6457786560058594	2.555772216796875	1.394237854003906	0.6332525024414062	2.534836181640625	1.537200256347656	0.6224002685546874	2.539473999023437	1.755510192871094	0.6530275573730469	2.512510620117188	1.717279327392578	0.6697177124023437	2.4091494140625	1.661097747802734	0.7541560974121093	2.41817822265625	1.381542755126953	0.7763069458007812	2.361295043945312	1.177490684509277	0.6741043701171875	2.379160766601562	1.092353263854981	0.6444918518066406	2.432803344726563	1.00150583076477	0.672630401611328	2.398106811523437	1.056598194122314	0.6556775817871094	2.566125244140625	1.721325622558594	0.6279370727539062	2.663897094726563	1.691995239257813	0.5431997375488281	2.738287963867188	1.417048049926758	0.5199523925781251	2.695013305664062	1.20305623626709	0.4244532623291016	2.6867021484375	1.098310401916504	0.425540283203125
48	1.566667000000001	2.580817138671875	1.214162719726563	0.6454117126464844	2.555152954101563	1.393318984985352	0.6332450561523437	2.534655151367188	1.536548095703125	0.6235257873535156	2.538895874023438	1.755218444824219	0.6529591064453124	2.511994873046875	1.716984283447266	0.6698937988281251	2.407698974609375	1.661812377929687	0.7540394897460938	2.419729858398437	1.382324600219726	0.7788380432128906	2.362585083007812	1.179800590515137	0.6729203796386718	2.380141723632812	1.094182903289795	0.6459523315429687	2.441894897460938	1.008199967384338	0.6737087707519531	2.400008911132812	1.058977962493897	0.6528853759765625	2.56561865234375	1.720930297851563	0.6280211181640625	2.66221484375	1.690548095703125	0.54210791015625	2.735292114257812	1.414962799072266	0.5196564178466796	2.6889169921875	1.202133407592773	0.4227264404296875	2.679303833007812	1.097370632171631	0.4215889587402344
49	1.600000000000001	2.58118212890625	1.215257209777832	0.6422489318847656	2.55560595703125	1.394359802246094	0.6304385070800782	2.535905639648437	1.53769873046875	0.6219721374511719	2.5396044921875	1.756190551757812	0.6521148681640625	2.512484741210938	1.717884979248047	0.6685502319335938	2.406337158203125	1.664148498535156	0.7514042053222656	2.417174438476563	1.384546447753906	0.7741504211425781	2.360495361328125	1.181484199523926	0.6705527648925782	2.380018798828125	1.093532466888428	0.6445493469238281	2.43614208984375	1.004945604324341	0.6745738525390625	2.407818969726562	1.057846614837647	0.6577477416992188	2.566700317382812	1.722028839111328	0.6274586486816407	2.664369873046875	1.691921752929687	0.5428966369628907	2.7328173828125	1.415055068969727	0.5214378967285156	2.688505859375	1.203051918029785	0.4218112182617187	2.679778930664062	1.098239162445068	0.4230014953613281
50	1.633333	2.58127099609375	1.215935981750488	0.6420145874023437	2.555949951171875	1.395144836425781	0.6305784912109376	2.535916748046875	1.538432312011719	0.6215633544921875	2.540126708984375	1.756879699707031	0.6523692626953125	2.512979370117187	1.718574645996094	0.6687907104492188	2.40752587890625	1.66294302368164	0.751190185546875	2.417597412109375	1.383318023681641	0.7743846740722656	2.362634399414063	1.179156455993652	0.67225927734375	2.381112182617187	1.091716411590576	0.6447844238281251	2.43384619140625	0.9999765672683716	0.6723717041015624	2.41048095703125	1.055579387664795	0.6603771362304687	2.567087524414062	1.722724639892578	0.6275035400390625	2.664257080078125	1.692130310058594	0.5424751586914063	2.732267211914063	1.415129272460938	0.5205605773925781	2.6855849609375	1.20397688293457	0.4202483062744141	2.6761591796875	1.099138175964355	0.4199754333496094
51	1.666667	2.58113623046875	1.215979598999023	0.6416465148925781	2.555915405273438	1.395317886352539	0.6303218078613281	2.535966064453125	1.53871337890625	0.6214151916503907	2.539944702148437	1.757217010498047	0.6527125244140625	2.512874389648438	1.718817169189453	0.6691329040527344	2.4081884765625	1.662451568603516	0.7521799011230469	2.417518432617188	1.38259684753418	0.7746179809570313	2.362225830078125	1.179141868591309	0.6706117248535157	2.381481567382813	1.091149002075195	0.6448554382324219	2.4349052734375	1.000747175216675	0.6748314514160156	2.409759765625	1.055599494934082	0.6602404785156251	2.566910888671875	1.723135589599609	0.6276832580566407	2.6636826171875	1.692341522216797	0.5420788269042969	2.732481811523438	1.415334487915039	0.5201628112792969	2.685698120117188	1.203773094177246	0.4203517150878906	2.67594384765625	1.098898216247559	0.4201741638183594
52	1.7	2.581802124023437	1.216219528198242	0.641552490234375	2.55652734375	1.395504516601562	0.6299706115722656	2.536085083007813	1.538723236083984	0.6201140441894532	2.540660522460938	1.757040740966797	0.6523018798828124	2.51336376953125	1.718699768066406	0.6683831787109376	2.407687744140625	1.662792938232422	0.7503486938476562	2.417341552734375	1.38309342956543	0.7741148376464844	2.362463256835937	1.179613464355469	0.6700728149414062	2.381703369140625	1.09140177154541	0.6454253540039062	2.434345458984375	0.9997032632827759	0.6733743591308594	2.409591918945313	1.055879344940186	0.6589441833496095	2.567642822265625	1.722950561523438	0.62732275390625	2.664896850585937	1.69263037109375	0.5421583862304687	2.733091186523438	1.415569259643555	0.5198873901367187	2.687018310546875	1.20403865814209	0.4197673645019531	2.674018310546875	1.099475379943847	0.4186864166259766
53	1.733333	2.581153564453125	1.216278244018555	0.6417512207031251	2.556154052734375	1.395579162597656	0.6301515197753906	2.536103637695312	1.538865173339844	0.6205730285644532	2.5402138671875	1.757138397216797	0.6529007568359375	2.513015380859375	1.718728820800781	0.6689727783203125	2.40753125	1.662840545654297	0.7512046508789063	2.417151733398438	1.383157180786133	0.7748106384277345	2.362289672851563	1.179753913879395	0.6706483764648437	2.381724365234375	1.091802082061768	0.6447661743164063	2.43481640625	1.001306107521057	0.6748575134277344	2.409808227539062	1.056468257904053	0.6610485534667969	2.567253662109375	1.723132659912109	0.6278834228515625	2.664228149414062	1.692251098632812	0.5426682739257813	2.732275756835937	1.415331161499023	0.5187719116210937	2.686426513671875	1.203827255249023	0.4185541076660156	2.6746240234375	1.099200714111328	0.4191696929931641
54	1.766667	2.581185302734375	1.215837074279785	0.6418258666992187	2.55602099609375	1.395080291748047	0.6304394531249999	2.536169677734375	1.538413024902344	0.6215833740234376	2.54090966796875	1.756795196533203	0.6528546752929687	2.51386669921875	1.718483123779297	0.6694535217285156	2.409407592773437	1.662654754638672	0.7530276489257812	2.418850219726562	1.383038192749023	0.7760561218261719	2.363704711914062	1.178407157897949	0.6746812744140624	2.382827270507812	1.090523788452149	0.6488872375488282	2.43582763671875	0.9998030662536621	0.6786147460937499	2.410102172851563	1.054412178039551	0.6655212097167968	2.567607543945313	1.722663482666015	0.6276464538574218	2.663755493164063	1.692259521484375	0.5412926025390625	2.72947021484375	1.414996734619141	0.5160161437988281	2.682186889648437	1.203075073242188	0.4171702423095703	2.665935546875	1.099046798706055	0.4149506988525391
55	1.800000000000001	2.581690795898438	1.214625686645508	0.6420285034179687	2.55683447265625	1.393439270019531	0.6309247741699219	2.537336059570312	1.536457763671875	0.6224637451171875	2.541670532226562	1.754487182617188	0.6521133422851563	2.5147939453125	1.716324829101562	0.6689841613769532	2.409842529296875	1.661271514892578	0.7517739257812499	2.419792358398437	1.382763595581055	0.7787380981445312	2.364596069335938	1.179205024719238	0.676505859375	2.383885375976563	1.090780158996582	0.6536585083007812	2.435390014648438	0.9976209635734558	0.6754366149902344	2.407320434570313	1.055737487792969	0.6623316345214844	2.568336303710938	1.720337707519531	0.6271653137207032	2.664582885742187	1.690714965820312	0.5412056274414063	2.728681274414062	1.413958099365234	0.5142738037109376	2.681829467773437	1.202747940063477	0.4151930236816406	2.666706787109375	1.098867496490479	0.4156323394775391
56	1.833333000000001	2.58188232421875	1.214573204040527	0.6416920166015625	2.557156616210937	1.393527542114258	0.6301730651855468	2.537787231445312	1.536660034179687	0.621399871826172	2.542069458007813	1.754791137695312	0.6515667724609375	2.515208374023437	1.716551300048828	0.6683921508789062	2.41110546875	1.661666625976562	0.7526511840820312	2.41970556640625	1.382869033813476	0.779311981201172	2.36336865234375	1.178430213928223	0.6792791748046876	2.383150024414062	1.089817401885986	0.6555889587402344	2.433931030273437	0.9961982679367065	0.6777802734375	2.403773315429688	1.052754524230957	0.6639299926757812	2.568739990234375	1.720681518554688	0.6264924316406251	2.664952880859375	1.690369232177734	0.5407232666015624	2.728869873046875	1.413345718383789	0.5133701782226563	2.681209228515625	1.2019599609375	0.4145074310302734	2.665009521484375	1.098103279113769	0.4132768402099609
57	1.866667000000001	2.58552978515625	1.214293952941894	0.6403188781738282	2.559695556640625	1.392990951538086	0.6293287963867187	2.539803344726562	1.5359619140625	0.6211966247558594	2.543034912109375	1.754178405761719	0.6497421264648438	2.516814575195313	1.715916107177734	0.6673162841796876	2.413469360351562	1.660588409423828	0.7518787536621094	2.419665771484375	1.381630706787109	0.7762605590820313	2.366297119140625	1.174004302978516	0.681743194580078	2.382767700195313	1.0839951171875	0.6595596923828124	2.432025268554687	0.9890983176231385	0.6812619323730469	2.401336791992188	1.047062370300293	0.6694206848144532	2.5694443359375	1.720084350585938	0.6244304809570312	2.664261474609375	1.689916046142578	0.5370237731933594	2.730982177734375	1.4137294921875	0.510156997680664	2.67934521484375	1.202421104431152	0.4134970550537109	2.662749267578125	1.098647251129151	0.4130895385742188
58	1.9	2.585290405273438	1.214726524353027	0.6409044494628906	2.559550903320313	1.393357925415039	0.6290752868652343	2.538851684570313	1.536009887695312	0.6190608520507812	2.543855834960937	1.753903564453125	0.6493526306152344	2.517402221679688	1.715737091064453	0.6667169189453126	2.414422729492188	1.659753173828125	0.7511902160644531	2.419837036132813	1.381006851196289	0.7775048522949219	2.365353271484375	1.173503837585449	0.6832755432128905	2.381534912109375	1.083478042602539	0.6606451416015625	2.430592529296875	0.9878645963668823	0.680412353515625	2.40032861328125	1.045752346038818	0.6656796875	2.569917236328125	1.719797454833984	0.6236667175292969	2.66577783203125	1.690868286132813	0.536998321533203	2.729522583007812	1.414046478271484	0.5111117401123046	2.677118286132813	1.203791679382324	0.4128195495605469	2.662681884765625	1.099784111022949	0.413644287109375
59	1.933333	2.585445556640625	1.214385498046875	0.6406035766601562	2.559677124023438	1.393000579833984	0.6290840454101563	2.540095825195313	1.535968383789063	0.6209247741699219	2.543470336914063	1.754089935302734	0.6496632385253907	2.51739111328125	1.715810119628906	0.6674027709960937	2.415140258789062	1.659644165039063	0.7526401062011718	2.421415405273438	1.381054595947266	0.7800682678222657	2.364759887695312	1.175814178466797	0.6814172973632813	2.382129150390625	1.085433444976807	0.6603511962890625	2.4313271484375	0.9901034924983978	0.6807531433105469	2.401384155273438	1.048974132537842	0.6674548034667969	2.569705322265625	1.720043762207031	0.62411279296875	2.664300048828125	1.690436950683594	0.5362060546875	2.731324340820312	1.414255157470703	0.5111160583496094	2.67808935546875	1.203236335754394	0.4148750915527344	2.662390258789062	1.099350337982178	0.4137250366210937
60	1.966667	2.58568017578125	1.213881500244141	0.6405621948242187	2.56001171875	1.392330093383789	0.6292131958007813	2.540108520507812	1.535056945800781	0.6205735778808594	2.54296337890625	1.753034606933594	0.6487325744628907	2.516945190429687	1.714779937744141	0.6664756469726563	2.414883422851562	1.65899365234375	0.7519921569824219	2.421828002929687	1.3805732421875	0.7781960754394531	2.366791625976562	1.173459899902344	0.6840703735351562	2.382875	1.083743877410889	0.66059814453125	2.431763061523438	0.9891667058467865	0.6833318786621094	2.401130737304688	1.045773834228516	0.6682391052246094	2.569303344726563	1.719017791748047	0.6233724365234374	2.664228271484375	1.689616607666016	0.5360137939453125	2.731831176757813	1.413842422485351	0.5111971130371094	2.678095703125	1.203381141662598	0.4146896667480469	2.663734619140625	1.099446647644043	0.4141312866210938
61	2	2.585882568359375	1.213705337524414	0.6415084838867187	2.560073486328125	1.391867828369141	0.6295144653320313	2.540436767578125	1.5344580078125	0.6208985595703125	2.542998168945313	1.752212341308594	0.6487560729980468	2.516999877929687	1.713998138427734	0.6664422607421875	2.414942993164062	1.65949462890625	0.7526629028320313	2.421952758789063	1.381449676513672	0.7792491760253906	2.365807983398438	1.17631364440918	0.681478271484375	2.38289013671875	1.085985012054443	0.6616514587402343	2.431364990234375	0.9903060414791107	0.6811237182617187	2.400522338867187	1.049477993011475	0.6673346557617188	2.569408569335938	1.718232299804688	0.6235540771484376	2.66511083984375	1.6896435546875	0.5370693664550781	2.731490112304687	1.414049514770508	0.5112351226806641	2.678137573242187	1.20356713104248	0.4152193145751953	2.663661254882812	1.099790534973144	0.4152541656494141
62	2.033333000000001	2.585698974609375	1.213549140930176	0.6413511352539063	2.560077026367187	1.391580200195313	0.6288773803710938	2.541016357421875	1.534177978515625	0.6205203857421875	2.543345458984375	1.751763824462891	0.6485561218261719	2.517330078125	1.713546112060547	0.666096435546875	2.413609619140625	1.659377380371094	0.7502028198242188	2.42246044921875	1.382025405883789	0.7812093811035157	2.367362060546875	1.177360176086426	0.6821778564453125	2.382677734375	1.087323108673096	0.6618442077636719	2.427615234375	0.9891481168270111	0.6769183959960938	2.401451782226562	1.051611186981201	0.6713429565429687	2.56984228515625	1.717842102050781	0.6234437255859375	2.66540087890625	1.689730926513672	0.5366784973144532	2.732062255859375	1.414307098388672	0.5117209625244141	2.678802612304688	1.203879112243652	0.4158961944580078	2.66490869140625	1.100122272491455	0.416368911743164
63	2.066667000000001	2.58583544921875	1.213205169677734	0.6409761352539063	2.559775512695312	1.391318161010742	0.6290204467773437	2.5408271484375	1.534095825195313	0.6217550048828124	2.543479125976563	1.751921508789062	0.6489449157714844	2.517555419921875	1.713753082275391	0.6668623046875	2.414305419921875	1.660033142089844	0.7521024780273438	2.422471069335938	1.382162658691406	0.7800700988769531	2.366126586914063	1.177074562072754	0.68235693359375	2.382698852539062	1.087265193939209	0.6597585144042968	2.428743896484375	0.9905861852169038	0.6795798950195313	2.401346313476562	1.049687919616699	0.6662167358398438	2.569792358398438	1.717877807617187	0.6237281494140625	2.664800048828125	1.6900595703125	0.5359909973144531	2.731605224609375	1.41454621887207	0.5106081695556641	2.676300659179687	1.204781608581543	0.4143273468017578	2.664822387695312	1.100861625671387	0.4163817291259766
64	2.100000000000001	2.586189208984375	1.212720314025879	0.6419890747070313	2.56030517578125	1.390717147827149	0.6297725219726562	2.541877807617188	1.533489929199219	0.622856201171875	2.543222412109375	1.751419128417969	0.6480833435058594	2.517495727539063	1.713263214111328	0.666266357421875	2.414692016601562	1.659696044921875	0.7520399780273437	2.422287963867188	1.382083435058594	0.7807021789550781	2.36572314453125	1.178186172485352	0.680708740234375	2.383501342773438	1.087553276062012	0.6640054626464844	2.428800048828125	0.9898839337825776	0.6808129272460938	2.4021142578125	1.052611480712891	0.6698871459960938	2.569766845703125	1.717351196289063	0.6232532958984376	2.66532666015625	1.689812133789062	0.5362413635253906	2.732310668945312	1.414379852294922	0.512711196899414	2.676787109375	1.205106651306152	0.4159412384033203	2.665086303710938	1.101193698883057	0.4167760162353515
65	2.133333	2.585832275390625	1.212698150634766	0.6417286987304687	2.5597353515625	1.391035415649414	0.6297144165039062	2.541481201171875	1.534152465820313	0.623473388671875	2.5432314453125	1.752496215820313	0.6488376159667969	2.517394775390625	1.714308013916016	0.66705517578125	2.413055053710938	1.662225280761719	0.7523884887695312	2.422878051757813	1.38442805480957	0.7837921447753906	2.365800415039062	1.180075042724609	0.6839532470703125	2.383263793945313	1.089591598510742	0.6642306823730468	2.42904736328125	0.9919961049556733	0.6815202026367188	2.4013388671875	1.052636558532715	0.6663334350585937	2.5697548828125	1.718320434570312	0.6239301757812501	2.66454052734375	1.690667602539063	0.5355528869628906	2.732426391601563	1.414768005371094	0.5134738922119141	2.676930297851563	1.204787857055664	0.4170340118408203	2.664446655273438	1.100683692932129	0.4167583160400391
66	2.166667	2.585263793945312	1.212508758544922	0.6417728271484375	2.559700805664062	1.390870376586914	0.6292067871093749	2.541080932617187	1.533840667724609	0.6213768310546874	2.543036254882812	1.75224072265625	0.6462627563476563	2.517239624023437	1.714118530273438	0.6646529846191407	2.41338671875	1.662033294677734	0.7505242004394531	2.423083984375	1.384398330688477	0.7833534240722657	2.366630004882813	1.178099494934082	0.6873286743164062	2.384015625	1.087142120361328	0.6703144836425781	2.42863037109375	0.9883723874092103	0.6836702575683593	2.40169140625	1.051358768463135	0.67468896484375	2.569457275390625	1.717983306884766	0.6213370361328125	2.664405029296875	1.690153991699219	0.5332431030273437	2.729729248046875	1.41356396484375	0.512931411743164	2.673349975585937	1.203214393615723	0.4178306274414063	2.66003125	1.099239765167236	0.4172316741943359
67	2.2	2.586686157226563	1.211462196350098	0.6416448364257812	2.559086059570312	1.389514450073242	0.6263937072753907	2.538734252929688	1.532272277832031	0.6160862121582031	2.541206665039063	1.751034149169922	0.6399582519531251	2.515805908203125	1.712973388671875	0.6590804138183594	2.415504150390625	1.661875	0.7499005126953125	2.4246748046875	1.383844253540039	0.782561279296875	2.364463500976562	1.176240875244141	0.6908816528320313	2.375179809570312	1.081061870574951	0.6806369323730468	2.416345458984375	0.9816631569862366	0.7012395935058594	2.402614624023438	1.04641615486145	0.6806029968261719	2.567097900390625	1.716603088378906	0.6146095275878907	2.662521118164062	1.688462829589844	0.5268035278320312	2.728780883789062	1.41150210571289	0.5093501586914062	2.673415771484375	1.199268684387207	0.4175213470458984	2.66164013671875	1.095234210968018	0.4178784790039063
68	2.233333	2.584866821289062	1.212050903320312	0.6406270446777343	2.557443481445312	1.390433303833008	0.6261959838867188	2.537068725585938	1.533408813476562	0.6163785705566407	2.539047119140625	1.7525263671875	0.6393498229980469	2.513748046875	1.714447875976562	0.6587128295898438	2.41326171875	1.661571014404297	0.7484078674316407	2.422553588867188	1.383042465209961	0.7797110595703125	2.364460693359375	1.173812629699707	0.6898553161621094	2.374800415039062	1.079694320678711	0.6739544372558594	2.426457397460937	0.9860932466983795	0.6950783996582032	2.395487060546875	1.046831384658814	0.6721229248046875	2.565005859375	1.718005126953125	0.6140576782226563	2.659505249023438	1.688877105712891	0.5254406127929687	2.7267021484375	1.411877563476562	0.5064868316650391	2.672306274414062	1.197873420715332	0.4175393981933594	2.658634643554687	1.094115432739258	0.4198593597412109
69	2.266667	2.5846044921875	1.211377868652344	0.640278564453125	2.557565795898437	1.389710464477539	0.6260432739257813	2.537714599609375	1.532696685791016	0.6166815490722657	2.539015258789063	1.751781494140625	0.6387466430664063	2.51384912109375	1.713713012695312	0.6582518920898437	2.4132080078125	1.661384399414062	0.7479812622070312	2.422912719726563	1.383268920898437	0.7811029357910155	2.364338500976563	1.17482430267334	0.6899145812988281	2.375816772460937	1.080652851104736	0.6748678588867187	2.426763427734375	0.9866913695335389	0.6962398376464844	2.39631201171875	1.04773814201355	0.6708880920410156	2.565064697265625	1.71727197265625	0.613611572265625	2.659314819335937	1.688434295654297	0.5246901550292968	2.727398193359375	1.41172541809082	0.5072745819091797	2.67395166015625	1.197336402893066	0.4189307403564453	2.658137573242187	1.093639270782471	0.4182225646972656
70	2.300000000000001	2.58456494140625	1.21230916595459	0.640169189453125	2.557321411132813	1.390712478637695	0.6257013549804687	2.5370947265625	1.533705780029297	0.6158612365722657	2.539115112304688	1.752751373291016	0.6394000854492188	2.513805541992188	1.714635803222656	0.6586598510742188	2.413606201171875	1.661389526367187	0.7484520874023437	2.422639526367187	1.382801574707031	0.7792604064941406	2.36460009765625	1.173653137207031	0.6891463928222656	2.375389404296875	1.07952534866333	0.6732507934570313	2.424195434570312	0.9845239539146424	0.6967521667480469	2.396799194335937	1.047129480361938	0.6741841125488282	2.5650703125	1.718286071777344	0.6140233154296875	2.659360473632812	1.688919311523438	0.5252695007324218	2.726295654296875	1.411886276245117	0.5059862518310547	2.672617309570312	1.198063270568848	0.4162146759033203	2.658141967773437	1.094494579315186	0.4202192687988281
71	2.333333000000001	2.584342529296875	1.21122917175293	0.63647802734375	2.556928466796875	1.389145629882813	0.6207466430664063	2.537429077148437	1.531952270507813	0.6108980407714844	2.539096069335938	1.750650451660156	0.6338880615234375	2.514078125	1.712576385498047	0.6534107360839844	2.415351684570313	1.662932800292969	0.7465250244140624	2.424243408203125	1.385096649169922	0.77917138671875	2.361229248046875	1.176783760070801	0.69091357421875	2.36769970703125	1.080848140716553	0.6764403686523437	2.417664306640625	0.9882446219921113	0.7053443603515626	2.383415771484375	1.047243816375732	0.6744366760253906	2.56488818359375	1.7162666015625	0.6084169616699219	2.659232543945313	1.688417053222656	0.5197332153320313	2.726297607421875	1.411892456054687	0.5017904815673828	2.675044189453125	1.197112762451172	0.4139879455566406	2.661330688476562	1.093766017913818	0.4203937530517579
72	2.366667000000001	2.583981323242187	1.211886154174805	0.6355034790039062	2.556438110351563	1.389963363647461	0.6205812377929687	2.536351196289063	1.532774780273437	0.6107218627929687	2.5391171875	1.751418243408203	0.6351184387207032	2.513888305664063	1.713347686767578	0.6544056396484375	2.414559936523438	1.662407989501953	0.7461152343749999	2.423577758789063	1.384230331420898	0.7771535034179687	2.364121337890625	1.174024803161621	0.6910967102050781	2.367351806640625	1.078626720428467	0.6738293762207032	2.415376342773437	0.9844391283988952	0.7006487731933594	2.3851005859375	1.044286973953247	0.6767676086425781	2.564756591796875	1.717031799316406	0.6094175109863281	2.65882861328125	1.689035888671875	0.5203704833984375	2.725799926757813	1.412377212524414	0.5014887542724609	2.674514038085937	1.197435363769531	0.4136945495605469	2.658612670898438	1.093835426330566	0.4157240447998047
73	2.4	2.58445458984375	1.211113670349121	0.6352591857910157	2.556962646484375	1.388985610961914	0.620023406982422	2.53626513671875	1.531456146240234	0.6090518188476562	2.539253295898438	1.749765167236328	0.6342208251953125	2.514031372070312	1.711697265625	0.6533739318847656	2.41506787109375	1.661597747802734	0.7458439025878907	2.42415087890625	1.383812530517578	0.7777934265136719	2.361666870117188	1.17538907623291	0.6897491760253907	2.365282836914063	1.079873558044433	0.6740223999023438	2.416256713867187	0.988106357216835	0.7044552917480469	2.38461328125	1.045301439285278	0.6734010925292968	2.564812255859375	1.715479370117188	0.6083953552246094	2.6590703125	1.688204833984375	0.51943701171875	2.726239013671875	1.411837036132813	0.5013043518066407	2.673707763671875	1.197827224731445	0.4128662719726562	2.659323608398438	1.094315658569336	0.4166468963623047
74	2.433333	2.583899536132813	1.211029739379883	0.6351822814941406	2.556110961914063	1.388837020874023	0.6200738220214844	2.536864501953125	1.531681182861328	0.6114706420898437	2.539024291992187	1.750166412353515	0.635071044921875	2.514011596679687	1.712113403320312	0.6545665588378906	2.415525146484375	1.662134429931641	0.7476308898925781	2.42465966796875	1.38437873840332	0.7793666687011718	2.361550415039062	1.176813407897949	0.6897668762207032	2.3644296875	1.081554351806641	0.6725552368164063	2.414068969726562	0.9891595112085343	0.7031673278808593	2.385601806640625	1.047439783096313	0.6763741149902344	2.5646533203125	1.715824951171875	0.6094197692871094	2.658690185546875	1.687765563964844	0.5206229248046874	2.726245971679687	1.411667602539062	0.5005155334472656	2.674326171875	1.197448822021484	0.4122518920898438	2.659263793945312	1.094002773284912	0.4160900115966797
75	2.466667	2.583957397460938	1.210915481567383	0.634874786376953	2.556090942382812	1.388717391967774	0.619817352294922	2.536918579101562	1.531587768554687	0.6114511108398437	2.539533203125	1.75012939453125	0.63458642578125	2.51439306640625	1.712175689697266	0.6541058654785157	2.415358642578125	1.662517120361328	0.7467353820800782	2.424200073242187	1.384729751586914	0.7782384948730469	2.361653442382813	1.17638249206543	0.6901673889160156	2.364710205078125	1.081148193359375	0.6726829223632813	2.41495703125	0.9892739177942276	0.7040286560058593	2.385867797851563	1.046954927444458	0.6765099792480469	2.565134887695312	1.7156708984375	0.609067596435547	2.6596904296875	1.687476104736328	0.5209571533203126	2.726151733398438	1.411162185668945	0.5006509094238281	2.674625244140625	1.197523544311523	0.4108954467773437	2.659766723632813	1.094000747680664	0.4136305389404297
76	2.5	2.582646728515625	1.212749626159668	0.6277667846679688	2.5551240234375	1.390988723754883	0.6136183776855468	2.536549194335938	1.534243072509766	0.6062184753417968	2.540875854492187	1.7528876953125	0.6316570739746094	2.515510009765625	1.714829650878906	0.6509157409667969	2.416180419921875	1.663968322753906	0.742978271484375	2.421428955078125	1.385379867553711	0.7729201354980468	2.358373901367187	1.176672454833984	0.6850991516113281	2.36380615234375	1.083672756195068	0.6613548889160157	2.415813354492188	0.9920918056666851	0.6913946533203126	2.392153076171875	1.047451196670532	0.6674087829589843	2.566145141601563	1.718471710205078	0.6056323852539063	2.65944873046875	1.689298461914063	0.5159917907714844	2.726011352539063	1.412629333496094	0.4944054107666016	2.669010375976562	1.199891693115234	0.4038830108642578	2.660485107421875	1.09516015625	0.406479232788086
77	2.533333000000001	2.582946411132812	1.211741096496582	0.6268199462890625	2.555293579101563	1.389789733886719	0.6127817077636719	2.536737915039063	1.532914825439453	0.6056009826660156	2.540702392578125	1.751355560302734	0.6309315185546875	2.515548217773437	1.713277984619141	0.650325927734375	2.417378295898438	1.661883026123047	0.7431435852050781	2.422422973632813	1.38359213256836	0.7732028503417969	2.357172485351563	1.175541870117188	0.6858431091308594	2.363071655273437	1.083255813598633	0.6598142395019532	2.416290649414062	0.9916987139284611	0.6873400268554688	2.390717163085938	1.046541191101074	0.6677237548828125	2.565888061523437	1.717030029296875	0.6047981262207032	2.658689208984375	1.687665893554688	0.514921615600586	2.724932250976563	1.411200485229492	0.4930621185302734	2.666516723632812	1.200106727600098	0.4004115295410157	2.656136108398438	1.09572089767456	0.4035898742675781
78	2.566667000000001	2.583052490234375	1.212329177856445	0.6263091430664063	2.555432861328125	1.390434585571289	0.6120958862304687	2.536254516601562	1.533467559814453	0.6038954772949219	2.54196826171875	1.751763061523437	0.6307116088867188	2.516603515625	1.713753143310547	0.6499788513183593	2.418400390625	1.661938079833984	0.7425625	2.422443115234375	1.383623062133789	0.7732807312011719	2.35713134765625	1.175360305786133	0.6862515869140625	2.363155639648438	1.082593002319336	0.6633419494628906	2.40390087890625	0.9842096739411355	0.68117578125	2.390061157226563	1.045914182662964	0.665439208984375	2.5667939453125	1.71739697265625	0.6042078247070313	2.659303588867187	1.688453155517578	0.5137118835449219	2.724960571289063	1.411675064086914	0.4930556030273437	2.665596923828125	1.200670608520508	0.4006019134521485	2.65455322265625	1.096202247619629	0.401436279296875
79	2.600000000000001	2.583230346679688	1.211976181030273	0.6268352661132812	2.555594970703125	1.389932205200195	0.6127411499023437	2.536886352539062	1.532950317382813	0.6052933044433594	2.541813354492187	1.751300567626953	0.6303953247070313	2.516634399414063	1.713355072021484	0.6499739685058594	2.419017211914062	1.661805328369141	0.7432036132812501	2.422161254882813	1.383707717895508	0.7736526794433594	2.357451171875	1.175221717834473	0.6873233642578125	2.363150268554687	1.082823127746582	0.6624179992675781	2.402228759765625	0.9841036978363991	0.679666748046875	2.391091430664062	1.045968740463257	0.667526611328125	2.56671484375	1.716870086669922	0.6041455688476562	2.658906127929687	1.687746490478516	0.5135534362792968	2.725575805664063	1.411434692382812	0.4927521362304688	2.66633447265625	1.200492523193359	0.4005796966552734	2.655487182617188	1.096103984832764	0.401671630859375
80	2.633333	2.582482055664062	1.212080108642578	0.6260743103027344	2.554598022460937	1.389973052978516	0.6118218078613281	2.535295532226562	1.532857574462891	0.6037037048339844	2.54154833984375	1.750957702636719	0.6303151245117187	2.51617236328125	1.713053955078125	0.6496657409667969	2.418839111328125	1.661638916015625	0.7432835083007813	2.422796142578125	1.383488845825195	0.7731112365722657	2.357029541015625	1.175223739624023	0.6870299682617187	2.3631142578125	1.082585964202881	0.6639332580566406	2.402248657226562	0.9838186722993851	0.6806387634277344	2.390261596679688	1.04626519203186	0.6670283813476563	2.566209716796875	1.716548889160156	0.6037905578613281	2.659200317382813	1.688024261474609	0.513856674194336	2.72427294921875	1.411522109985352	0.4916137390136719	2.665034057617187	1.201010314941406	0.398591796875	2.657419067382812	1.096525741577148	0.4008402557373047
81	2.666667	2.581466796875	1.212514320373535	0.6252173767089844	2.553981567382813	1.390557723999023	0.6114010314941407	2.5349130859375	1.533539916992188	0.603532958984375	2.541882080078125	1.751488616943359	0.6315402832031249	2.516262451171875	1.713577819824219	0.6505257568359375	2.417112060546875	1.661772735595703	0.7418362426757812	2.421540771484375	1.383574203491211	0.7721031188964844	2.356238891601563	1.175527450561523	0.6849318847656249	2.361941162109375	1.082759952545166	0.6631485900878906	2.41584228515625	0.990142332792282	0.6851011352539063	2.390371826171875	1.047870721817017	0.6684023742675782	2.566541137695313	1.717121215820312	0.6049246215820312	2.658984375	1.68871630859375	0.5142276611328125	2.7230810546875	1.411889007568359	0.4924630126953125	2.665433715820313	1.200652465820312	0.3997778778076172	2.65403271484375	1.096272636413574	0.399729476928711
82	2.7	2.581504638671875	1.212466644287109	0.6258344421386719	2.554473510742187	1.390619171142578	0.6120298156738282	2.5353134765625	1.533584655761719	0.6035546875	2.541768310546875	1.751632354736328	0.6314062499999999	2.516203491210938	1.713664733886719	0.65039111328125	2.41756298828125	1.661786529541016	0.7423327026367188	2.422426025390625	1.383422653198242	0.7717914733886719	2.358500244140625	1.17504411315918	0.6843454589843749	2.3621328125	1.082497714996338	0.6622516174316406	2.415975219726563	0.9898206889629364	0.6842369995117188	2.389591552734375	1.045622091293335	0.6641964416503907	2.566541381835937	1.717293029785156	0.6048449096679687	2.658878173828125	1.688193664550781	0.514297607421875	2.723131225585938	1.411366333007813	0.4919283447265625	2.664563598632812	1.200449440002441	0.3989844207763672	2.654003662109375	1.09599303817749	0.400220687866211
83	2.733333	2.578576416015625	1.212951919555664	0.6156350708007812	2.552705688476562	1.391345916748047	0.6021862792968751	2.535270751953125	1.534603454589844	0.5944683227539063	2.543027221679687	1.753081329345703	0.6189177551269531	2.517685302734375	1.715483032226562	0.6389327392578126	2.421328857421875	1.662349365234375	0.7323335571289062	2.422597412109375	1.384130035400391	0.7642698974609374	2.358638671875	1.172782852172852	0.684207275390625	2.361305053710938	1.08150479888916	0.6586868591308594	2.41528369140625	0.9876990227103233	0.6747768249511719	2.397218994140625	1.043696165084839	0.656205322265625	2.56717578125	1.718248718261719	0.592428924560547	2.65816455078125	1.687180725097656	0.5013265991210938	2.724812866210938	1.410965194702148	0.4774453735351563	2.659341918945312	1.20161474609375	0.3852359924316406	2.65226416015625	1.097226898193359	0.3923002624511719
84	2.766667	2.578680419921875	1.212956123352051	0.6155844116210938	2.552853271484375	1.391359252929687	0.6021572265625	2.535400024414063	1.534611907958984	0.594381103515625	2.54306005859375	1.75311279296875	0.6187034912109375	2.517715698242188	1.715515472412109	0.6387192077636719	2.421263061523438	1.662464904785156	0.7320713806152344	2.422387939453125	1.384270599365234	0.764246826171875	2.358397216796875	1.172907295227051	0.6842419128417969	2.360959716796875	1.08161270904541	0.6590535888671876	2.4146484375	0.9877668633460999	0.6757107543945313	2.397088500976563	1.044068437576294	0.6582138366699218	2.567241455078125	1.718273010253906	0.59225732421875	2.658322143554687	1.687218811035156	0.5012471160888672	2.725182250976562	1.411037704467773	0.477422607421875	2.659912353515625	1.201640281677246	0.3851708679199218	2.653008178710937	1.097233921051025	0.3921817626953125
85	2.800000000000001	2.579596313476562	1.212911758422852	0.6049039001464844	2.554822021484375	1.391066452026367	0.5909400634765625	2.537786865234375	1.534003692626953	0.5821941223144531	2.546804931640625	1.751964050292969	0.6068431701660156	2.521198364257812	1.714597564697266	0.6267090148925781	2.42479736328125	1.663962768554688	0.7213945007324218	2.42526171875	1.387160675048828	0.7598150329589843	2.354787475585938	1.179925117492676	0.6766176147460938	2.363002807617188	1.088211578369141	0.6555415954589843	2.408760864257813	0.9907765808105469	0.6688869018554687	2.395265991210938	1.052927711486817	0.6492603149414062	2.570791870117187	1.717062286376953	0.5804396362304688	2.661895874023438	1.686613067626953	0.4896406707763672	2.725108764648438	1.409771728515625	0.4710067291259766	2.660901489257812	1.200513763427734	0.3790875091552734	2.649776489257812	1.096293853759766	0.3819311981201172
86	2.833333000000001	2.582931640625	1.211409217834473	0.5990613708496093	2.557935424804687	1.389126068115234	0.5846698303222657	2.541437866210938	1.531897827148438	0.5765759277343749	2.549418334960937	1.749719940185547	0.5990915222167968	2.523791015625	1.71250537109375	0.6190636291503906	2.4253564453125	1.665578308105469	0.7127391662597656	2.426723876953125	1.389656478881836	0.7535711669921874	2.359238403320313	1.18005322265625	0.674275634765625	2.362485961914063	1.089678104400635	0.6500655822753907	2.398672119140625	0.9896818108558656	0.6691122436523438	2.400534057617188	1.052576770782471	0.6502698669433594	2.573753173828125	1.714733215332031	0.5733000183105469	2.665954833984375	1.682946868896484	0.4843714447021484	2.729247436523437	1.406816497802734	0.4649434509277344	2.660812255859375	1.199611053466797	0.3723241577148437	2.649860229492187	1.095566604614258	0.3736087036132812
87	2.866667000000001	2.58772998046875	1.212947929382324	0.5922358093261719	2.56309375	1.391149353027344	0.5786117553710938	2.54677294921875	1.534175231933594	0.5709559020996093	2.55466650390625	1.752485168457031	0.5925711364746094	2.529205810546875	1.715260833740234	0.6129309692382813	2.430843017578125	1.668919921875	0.7076252136230469	2.429665771484375	1.393410705566406	0.7538941955566406	2.358077514648437	1.183175765991211	0.6790348815917968	2.363620361328125	1.093868236541748	0.6512291259765625	2.39796435546875	0.9933360862731935	0.6694353332519531	2.38623974609375	1.059165798187256	0.6524114685058594	2.578879028320312	1.717354278564453	0.5666820068359375	2.670637573242188	1.686734832763672	0.4761719360351562	2.731016235351563	1.409041366577148	0.4615883178710938	2.66244287109375	1.199172958374024	0.3740048370361329	2.648864135742187	1.095248523712158	0.3736210479736328
88	2.9	2.588330810546875	1.211287796020508	0.5888521118164063	2.563876220703125	1.389201187133789	0.5748434753417968	2.548296142578125	1.53215283203125	0.5676666870117187	2.556476318359375	1.750114959716797	0.5897704772949219	2.53106494140625	1.71290087890625	0.6100770874023438	2.434190795898437	1.667794921875	0.7067366943359374	2.432290649414062	1.392761367797851	0.7536616821289063	2.357417846679688	1.183645286560059	0.6799322509765624	2.3598388671875	1.093289123535156	0.6525042419433593	2.403224487304688	0.9934210457801819	0.6590516357421875	2.378564086914063	1.058664875030518	0.6291927490234375	2.580546875	1.715083801269531	0.563766632080078	2.67210888671875	1.685691070556641	0.473135238647461	2.732296020507813	1.40846272277832	0.4576488037109375	2.663572143554688	1.199412315368652	0.3692040863037109	2.649586547851563	1.095791343688965	0.372445068359375
89	2.933333	2.59168505859375	1.207444389343262	0.5817972412109376	2.566639892578125	1.385302047729492	0.5672295837402344	2.551414916992187	1.528415100097656	0.5610737609863281	2.55579296875	1.746713165283203	0.5822307434082031	2.530896606445312	1.709134613037109	0.6026054077148437	2.435518798828125	1.664227783203125	0.7011406250000001	2.435049682617187	1.389339294433594	0.7502168884277344	2.35302685546875	1.182494270324707	0.6768648071289063	2.350834350585937	1.091368282318115	0.6538898315429688	2.401307250976562	0.997840410232544	0.6623360290527345	2.384506103515625	1.053672481536865	0.6289727478027344	2.580601684570313	1.711966888427734	0.55648095703125	2.673732543945313	1.683664154052734	0.466715560913086	2.733646240234375	1.406236862182617	0.4565828857421875	2.662387939453125	1.19855736541748	0.3666091766357422	2.652079223632812	1.094849330902099	0.3715379638671875
90	2.966667	2.591568115234375	1.205420486450195	0.5783143615722657	2.566169799804688	1.383070007324219	0.5623462219238281	2.550714599609375	1.526114868164063	0.5550945739746094	2.557304077148437	1.744140045166016	0.5782973327636718	2.531979736328125	1.706632568359375	0.5982395935058593	2.43680517578125	1.662531799316406	0.6970625610351562	2.43016357421875	1.388150588989258	0.7478297729492187	2.343828247070312	1.182330642700195	0.6767239990234375	2.352107788085938	1.090590160369873	0.6578769226074219	2.40510693359375	1.002759588241577	0.6536698608398437	2.394958862304688	1.057149473190308	0.6413952331542969	2.581802490234375	1.709384796142578	0.5523051147460938	2.675017456054687	1.683674285888672	0.4623135223388672	2.733837890625	1.405754745483399	0.4532180786132812	2.664802124023438	1.19777653503418	0.36239501953125	2.651287841796875	1.094577861785889	0.3688670043945312
91	3	2.597003540039062	1.202984512329102	0.5756303405761718	2.571463012695312	1.380657135009766	0.5601319580078126	2.55502197265625	1.52357666015625	0.5525921936035156	2.561696166992188	1.741484588623047	0.5764752197265626	2.53602685546875	1.703932189941406	0.595857940673828	2.440827270507813	1.660494964599609	0.6945101928710937	2.428823486328125	1.386092712402344	0.743033203125	2.341862915039062	1.179865745544434	0.6743088989257813	2.351747192382812	1.088197319030762	0.6636251220703124	2.40310400390625	1.006727125644684	0.6497564697265625	2.388480712890625	1.052975730895996	0.64543603515625	2.586482299804687	1.706806304931641	0.5508349304199218	2.681599609375	1.680558197021484	0.4634362335205078	2.735969360351563	1.401771667480469	0.4512146453857422	2.670026489257812	1.194643043518067	0.3564197692871094	2.655997314453125	1.093912441253662	0.3768573913574219
92	3.033333000000001	2.600656616210937	1.200519073486328	0.5717109985351563	2.577415771484375	1.379007781982422	0.5559791564941406	2.561717895507813	1.522316802978516	0.5468169860839844	2.567151000976562	1.740816619873047	0.5711346740722656	2.541814697265625	1.702960052490234	0.5907707214355469	2.448541381835938	1.656685272216797	0.6905285644531249	2.430047485351563	1.382153289794922	0.7397304077148438	2.338193969726563	1.176028717041016	0.6751629638671874	2.333436157226562	1.079672889709473	0.6765975646972656	2.397694946289063	1.014525127887726	0.6486686401367188	2.383594970703125	1.046122159957886	0.651654052734375	2.592037109375	1.706253570556641	0.5450912780761719	2.684022338867187	1.680313659667969	0.4535622406005859	2.736558227539063	1.400238983154297	0.4472449798583985	2.666136596679688	1.192383422851563	0.356709457397461	2.639773681640625	1.092487609863281	0.369259262084961
93	3.066667000000001	2.604388916015625	1.199039680480957	0.5637838745117187	2.580410888671875	1.377914596557617	0.5494414062499999	2.56308544921875	1.5213232421875	0.5403228759765626	2.566399780273438	1.740172973632812	0.565545135498047	2.541294067382812	1.701940856933594	0.5849564514160157	2.44932763671875	1.654313903808594	0.6857178039550782	2.428926879882813	1.378636840820312	0.7308948974609375	2.337646240234375	1.171210212707519	0.6682472229003906	2.32890185546875	1.085631309509277	0.7003579711914063	2.373129150390625	1.019876259326935	0.6678782348632812	2.379723510742187	1.040802570343017	0.6544922790527343	2.591752563476562	1.705876068115234	0.5394353942871093	2.687041259765625	1.683154510498047	0.4501716461181641	2.73838134765625	1.402261993408203	0.4391824035644531	2.669937377929688	1.195857719421387	0.3427474975585938	2.638002563476562	1.0964206199646	0.3547702178955078
94	3.100000000000001	2.60641650390625	1.197369705200195	0.5612864990234375	2.585680297851563	1.377578811645508	0.5479387512207031	2.568834838867188	1.521588958740234	0.5369505920410156	2.570711547851563	1.74171923828125	0.5605427856445313	2.545533081054687	1.703309356689453	0.5802008666992187	2.450473876953125	1.653490051269531	0.6779000854492188	2.427430053710938	1.376525833129883	0.7233272705078124	2.337841430664063	1.167926216125488	0.6580096740722656	2.3223740234375	1.085290622711182	0.6959724426269531	2.369754760742187	1.020429831981659	0.6624301147460938	2.370152221679688	1.033764942169189	0.6385511779785156	2.596608764648438	1.707195220947266	0.5347456359863281	2.692281372070313	1.682985595703125	0.444546371459961	2.76272900390625	1.405074371337891	0.4360561370849609	2.664280395507812	1.210401138305664	0.3372201080322266	2.632433715820313	1.110438423156738	0.3470577545166016
95	3.133333	2.603331176757813	1.195556678771973	0.5552666320800781	2.584892578125	1.375330871582031	0.5435252990722657	2.569746948242187	1.518957977294922	0.5335730895996094	2.570918823242188	1.738326629638672	0.5547460327148437	2.546086791992187	1.700193359375	0.5749010620117188	2.452227905273437	1.650308013916016	0.6732875061035156	2.427560302734375	1.375124740600586	0.7204994506835938	2.345013061523438	1.162773323059082	0.6627585144042969	2.30996142578125	1.073200298309326	0.6698080749511719	2.346663940429687	1.004590649366379	0.6335204162597656	2.358766479492187	1.032020318984985	0.6421334228515625	2.596708984375	1.703801055908203	0.5292398071289063	2.690374267578125	1.681430511474609	0.4374852905273438	2.768148315429688	1.406866424560547	0.4335026245117187	2.663041015625	1.217541450500488	0.3336389465332031	2.622486938476563	1.12214567565918	0.3421162719726563
96	3.166667	2.599388305664062	1.199426071166992	0.5458545837402344	2.581527099609375	1.379114608764648	0.53590087890625	2.566279907226563	1.522594116210938	0.5267487487792968	2.566317016601563	1.741718078613281	0.5473090515136718	2.541597412109375	1.703596862792969	0.5674387817382813	2.446527465820313	1.654277374267578	0.6647127990722657	2.422003051757812	1.379711044311523	0.7143076782226563	2.341569213867188	1.165634376525879	0.6607717285156249	2.30664208984375	1.076075088500977	0.6710788574218749	2.344582641601562	0.9933506309986115	0.6578659362792969	2.36031298828125	1.030243143081665	0.6417741394042968	2.592361938476563	1.707272155761719	0.5220354614257812	2.686570556640625	1.6859267578125	0.4305965576171875	2.769726196289063	1.413522918701172	0.4245835418701172	2.660366088867187	1.22883243560791	0.3217237854003906	2.612252197265625	1.13728059387207	0.3319323120117188
97	3.2	2.5906240234375	1.199433822631836	0.5428634948730469	2.5763623046875	1.37898046875	0.5311825866699219	2.563419677734375	1.522246917724609	0.5199494018554687	2.56674462890625	1.740882232666016	0.5405543212890624	2.541367797851563	1.703220977783203	0.5605022888183594	2.444468139648437	1.655267120361328	0.656293701171875	2.418812133789062	1.381695785522461	0.707462890625	2.341443481445313	1.166017509460449	0.6581162719726563	2.303840698242188	1.076907684326172	0.66644921875	2.332175415039063	0.9941557002067566	0.6463084716796874	2.3592646484375	1.033847385406494	0.6389131469726563	2.592346313476563	1.70611669921875	0.5154519653320313	2.687001586914063	1.684176239013672	0.424958236694336	2.762076904296875	1.409589141845703	0.416537109375	2.6550234375	1.225952346801758	0.3104199981689453	2.605854858398438	1.134101799011231	0.3212209625244141
98	3.233333	2.579939575195312	1.198024803161621	0.5386943054199218	2.567092041015625	1.377470489501953	0.5281694641113281	2.5540986328125	1.520500152587891	0.5164368896484375	2.5580703125	1.738897979736328	0.5368499755859375	2.531966430664062	1.701449584960937	0.5560971984863281	2.431266845703125	1.655203765869141	0.6483005981445312	2.4086328125	1.382042129516602	0.700670654296875	2.335302001953125	1.166363204956055	0.6475704345703125	2.3028154296875	1.07763561630249	0.666766357421875	2.329684692382813	1.001074581623077	0.6160856018066406	2.358592041015625	1.037964986801148	0.6385256958007812	2.584135864257813	1.703993041992188	0.5125463867187501	2.679599365234375	1.678759887695312	0.4239432830810547	2.752355834960937	1.404205413818359	0.4114169769287109	2.641709716796875	1.223561141967773	0.304559326171875	2.59596923828125	1.131608848571777	0.3182905426025391
99	3.266667	2.571201782226563	1.195854881286621	0.5330170593261718	2.558632446289062	1.375523849487305	0.5229988708496094	2.544850341796875	1.518520172119141	0.5101417694091797	2.549706787109375	1.737178192138672	0.5300028991699219	2.523447265625	1.699840759277344	0.5493677062988281	2.421368530273438	1.652552307128906	0.6396410217285156	2.395510009765625	1.378719177246094	0.6886640625	2.325252563476563	1.16072794342041	0.6405254516601562	2.292539428710938	1.072943756103516	0.6617633361816406	2.306396728515625	0.9878348391056061	0.6171394348144531	2.346265258789062	1.032686334609985	0.6181519165039062	2.575636108398438	1.702074920654297	0.5057655487060547	2.671446044921875	1.674390747070313	0.4180964202880859	2.747121215820313	1.400709396362305	0.4034358978271484	2.633006713867188	1.222273719787598	0.2958717346191406	2.585332885742187	1.131361892700195	0.3097777404785156
100	3.300000000000001	2.561622192382813	1.193801628112793	0.5294261474609375	2.5486376953125	1.373001510620117	0.5190330200195312	2.5336806640625	1.515331634521484	0.5042689971923828	2.539177856445312	1.7333955078125	0.5244534912109375	2.512612426757812	1.696228851318359	0.5434124450683593	2.408432250976563	1.649196502685547	0.630945068359375	2.383807006835937	1.375854309082031	0.6787086486816406	2.317575439453125	1.156637794494629	0.6313627319335937	2.278749267578125	1.072664783477783	0.6561275634765624	2.2999287109375	0.9892489190101623	0.6074629211425782	2.3314501953125	1.026174475669861	0.6065896606445312	2.565177978515625	1.698310577392578	0.5005250701904297	2.662204711914063	1.671364227294922	0.4144854431152344	2.740158813476563	1.399175155639648	0.3976567687988281	2.620185302734375	1.226362899780273	0.2887675323486328	2.568145263671875	1.139462455749512	0.3031739501953125
101	3.333333	2.546693603515625	1.186154426574707	0.524398651123047	2.53201904296875	1.365298110961914	0.5141120910644531	2.517384399414063	1.507897430419922	0.5011708221435547	2.521928344726563	1.726331176757812	0.5186743164062499	2.495587890625	1.689256713867187	0.5381319274902343	2.385907470703125	1.642646118164062	0.6191441040039063	2.363191162109375	1.36903157043457	0.6677826538085938	2.296324829101563	1.151543609619141	0.6129421691894532	2.259158447265625	1.074089889526367	0.6538799438476562	2.2942578125	0.9901880216598511	0.6143909606933593	2.314762084960937	1.019074275016785	0.5859157409667969	2.548022216796875	1.691057586669922	0.4951319274902344	2.646653198242188	1.665109466552734	0.4103764495849609	2.7359609375	1.396426681518555	0.3909508819580078	2.601887939453125	1.232336578369141	0.2846445770263672	2.548761596679688	1.14814868927002	0.2884844512939453
102	3.366667	2.533416625976562	1.181615219116211	0.5238744506835937	2.517942504882813	1.360453033447266	0.5120211944580078	2.502089111328125	1.502529632568359	0.4963215026855469	2.506353881835937	1.720853576660156	0.5136371765136718	2.479696044921875	1.683827606201172	0.5326974182128906	2.365239501953125	1.639020294189453	0.6077993164062501	2.329517211914062	1.366655395507812	0.6548240356445312	2.258772094726562	1.149844924926758	0.6026295776367188	2.233911254882813	1.062562023162842	0.6321484985351562	2.283934936523437	0.9864058570861816	0.5953212890624999	2.2890947265625	1.015870559692383	0.5910543823242187	2.532829345703125	1.685571136474609	0.4905746154785157	2.63454248046875	1.661411041259766	0.4091451416015625	2.73053125	1.395063415527344	0.3914159851074219	2.5926201171875	1.233995864868164	0.2858754272460937	2.53591357421875	1.151870193481445	0.283974594116211
103	3.4	2.519429565429688	1.179735801696777	0.5238742370605469	2.503428100585937	1.358419891357422	0.5122570343017578	2.48722216796875	1.500363494873047	0.4965682373046875	2.48854345703125	1.718606292724609	0.5133771667480469	2.461802490234375	1.681344635009766	0.5317550964355469	2.343552612304688	1.632540588378906	0.5976489562988281	2.297908935546875	1.360575836181641	0.6360731811523437	2.231922119140625	1.142062423706055	0.5862240295410157	2.193113037109375	1.058350393295288	0.6040090942382812	2.24955517578125	0.9877587523460388	0.5731129760742187	2.258029907226563	1.011619168758392	0.5725892944335937	2.516025390625	1.683603973388672	0.4911965637207031	2.618782470703125	1.659652008056641	0.4113315734863281	2.722002197265625	1.39709358215332	0.3902873992919922	2.580913330078125	1.238940780639648	0.2852061462402343	2.522994995117188	1.157936027526856	0.2848857269287109
104	3.433333000000001	2.505761840820313	1.168739875793457	0.5209916381835937	2.487854858398437	1.347433990478516	0.508783706665039	2.469903564453125	1.489119155883789	0.4913448181152344	2.4689560546875	1.707803466796875	0.5062037963867188	2.441884765625	1.670448577880859	0.5241017761230469	2.319505249023438	1.624515228271485	0.5850394897460938	2.257335815429688	1.354718307495117	0.6191118469238281	2.177545654296875	1.141130699157715	0.5657206420898437	2.160220336914063	1.054523557662964	0.6003963928222656	2.205125122070313	0.9911399872303008	0.5659938354492187	2.217046142578125	1.010592388868332	0.557126953125	2.497464965820313	1.67277392578125	0.4851894531249999	2.604700805664063	1.648728271484375	0.4111187438964844	2.7019716796875	1.383997497558594	0.3835487976074219	2.560274291992187	1.225779815673828	0.27947119140625	2.490885009765625	1.154329170227051	0.2738155517578125
105	3.466667000000001	2.487746337890625	1.154117904663086	0.5202059173583984	2.469054565429687	1.332940460205078	0.5098717498779297	2.448542358398437	1.473821716308594	0.4883952941894532	2.444726196289063	1.692764984130859	0.5007496490478516	2.4168544921875	1.655323211669922	0.5172950134277343	2.292023803710937	1.602553497314453	0.56656201171875	2.216619506835937	1.334805068969727	0.5846159362792969	2.141416748046875	1.120852645874023	0.5259288635253907	2.109823852539062	1.035097490310669	0.5335803527832031	2.143649536132813	0.9839647264480591	0.5019186706542969	2.19092626953125	1.024931322097778	0.5212247314453125	2.474867309570313	1.65776611328125	0.4819868316650391	2.585396606445312	1.632155212402344	0.4133831634521484	2.681322998046875	1.368056747436524	0.3777129364013672	2.53628466796875	1.214163093566894	0.2701369018554688	2.4609013671875	1.151187492370605	0.2807660980224609
106	3.5	2.465674072265625	1.140629081726074	0.5248370361328125	2.448455322265625	1.318972152709961	0.5115829772949219	2.430261474609375	1.459301071166992	0.487401870727539	2.421228149414063	1.677712219238281	0.4967413787841797	2.39254052734375	1.639995635986328	0.5107443542480469	2.262275024414063	1.588270233154297	0.5421254882812501	2.174165405273437	1.324207000732422	0.5487217712402344	2.095915161132813	1.116864627838135	0.4756548309326172	2.086369384765625	1.044361418247223	0.5181910095214843	2.130477844238281	1.001878645896912	0.4830430908203125	2.151914306640625	1.025455099105835	0.468373275756836	2.4537119140625	1.643201690673828	0.4816083068847656	2.56907275390625	1.622698852539062	0.4207754669189453	2.675149291992188	1.362883056640625	0.3836302032470703	2.53777978515625	1.210517692565918	0.2668358306884766	2.451932495117187	1.159796592712402	0.2694343719482422
107	3.533333000000001	2.4363642578125	1.138942344665527	0.5291037902832032	2.417303588867187	1.316212997436523	0.5151010284423828	2.396399047851562	1.453865921020508	0.483865478515625	2.388953857421875	1.671627288818359	0.4900984039306641	2.359412353515625	1.634482849121094	0.5031374053955078	2.229906127929687	1.576622528076172	0.5225636901855468	2.12699755859375	1.318992401123047	0.5166023559570312	2.042456726074219	1.115622234344482	0.4410963745117188	2.045388061523437	1.047101377487182	0.4894089660644532	2.089732177734375	1.013057442188263	0.4419830169677734	2.089211791992188	1.019763967514038	0.4248726654052735	2.42167041015625	1.636777130126953	0.4769849243164063	2.539501708984375	1.611862121582031	0.4234044189453125	2.637062133789063	1.35148030090332	0.3742043151855469	2.502571411132812	1.198771133422852	0.2569754486083984	2.421640747070312	1.149657775878906	0.2693335647583008
108	3.566667000000001	2.4325625	1.136484962463379	0.5502751464843749	2.40589697265625	1.312831344604492	0.5324210815429689	2.380095947265625	1.447682846069336	0.4914447021484375	2.365522827148437	1.665632293701172	0.492142333984375	2.33580712890625	1.627735687255859	0.5027028045654297	2.204716918945312	1.569595031738281	0.510192626953125	2.088167236328125	1.318124725341797	0.48833203125	2.00954443359375	1.116559135437012	0.4014576873779297	2.007362609863281	1.037812353134155	0.4041155242919922	2.049888916015625	0.9867663696408272	0.3640316314697266	2.054291198730469	1.021087741851807	0.4045059814453125	2.400549560546875	1.631531280517578	0.4834061737060547	2.522768188476562	1.605594329833984	0.4401296997070313	2.615557983398437	1.346221160888672	0.3740846557617188	2.47370458984375	1.194931503295898	0.2617607727050781	2.382835083007812	1.156858558654785	0.2531709747314453
109	3.6	2.412666137695313	1.133134696960449	0.550775390625	2.389734252929688	1.30932942199707	0.5256415405273438	2.3688701171875	1.445673782348633	0.48595166015625	2.353342529296875	1.66368017578125	0.4766107635498047	2.323302856445313	1.62604541015625	0.4875736541748047	2.19009619140625	1.572148803710938	0.4892864379882813	2.058585693359375	1.329503677368164	0.4523423156738281	1.968850036621094	1.145883804321289	0.3397683258056641	1.971121398925781	1.072443782806396	0.353293197631836	2.011759460449219	1.031098300933838	0.2885578460693359	2.008700622558594	1.04674779510498	0.3074374084472656	2.3889228515625	1.6293896484375	0.4708094635009766	2.514709716796875	1.605296081542969	0.4370619659423828	2.598841430664062	1.342076995849609	0.3733349761962891	2.4540078125	1.198383110046387	0.2548660888671875	2.36261572265625	1.158143829345703	0.2395148544311523
110	3.633333	2.396474609375	1.131053680419922	0.5561205139160157	2.371064208984375	1.30673225402832	0.5285654907226562	2.349707397460937	1.443213165283203	0.4905123443603516	2.331684814453125	1.660327880859375	0.4704151916503906	2.301712890625	1.622800872802734	0.481902587890625	2.165603515625	1.576525543212891	0.4782573547363281	2.038422241210937	1.332917770385742	0.4320019073486328	1.970454345703125	1.158327850341797	0.292173095703125	1.964769409179687	1.10085311126709	0.2951374816894531	2.012184020996094	1.086651329040528	0.2223663101196289	2.00392138671875	1.104977291107178	0.2163361434936523	2.36793359375	1.6263271484375	0.46765185546875	2.49477734375	1.60328598022461	0.4369341278076172	2.57588671875	1.338387542724609	0.3747683563232422	2.434019897460938	1.202235748291016	0.2430511932373047	2.342359008789063	1.165656845092773	0.2156692428588867
111	3.666667	2.377938720703125	1.132791694641113	0.5603698425292969	2.351409423828125	1.308563369750977	0.5294680480957031	2.330372314453125	1.444212188720703	0.4874589385986328	2.310172119140625	1.661996398925781	0.4686078796386719	2.280208374023438	1.623884887695312	0.4787254486083984	2.144345336914062	1.575379608154297	0.4751191864013672	2.016653259277343	1.332707916259765	0.4207454071044922	1.950135192871094	1.177091499328613	0.2593537750244141	1.940757141113281	1.132304523468018	0.2504245071411133	1.982288452148438	1.135158889770508	0.1646360626220703	1.976724548339844	1.131496826171875	0.1775146789550781	2.3470556640625	1.628345245361328	0.4668206939697266	2.475385375976562	1.606977966308594	0.4405412902832031	2.561948852539063	1.340857299804687	0.3869237060546875	2.403320678710937	1.22911612701416	0.2497961883544922	2.313226806640625	1.194540214538574	0.2123746109008789
112	3.700000000000001	2.377759643554687	1.138023628234863	0.5657854919433594	2.350878784179688	1.313864044189453	0.5340767211914063	2.33055859375	1.450023696899414	0.4930579223632813	2.311552612304688	1.667900573730469	0.4717758026123047	2.281265991210938	1.629996887207031	0.4818647766113281	2.146865966796875	1.578065582275391	0.4789510345458984	2.019751037597656	1.333501342773437	0.4314373931884765	1.9446884765625	1.227039131164551	0.2376841125488281	1.971962036132813	1.184599700927734	0.19232666015625	1.978812622070313	1.199162467956543	0.1374328536987305	1.974715148925781	1.19180241394043	0.1534795989990234	2.348336791992188	1.634031219482422	0.4708224945068359	2.476134399414063	1.608298126220703	0.4447764892578125	2.585665283203125	1.34928271484375	0.4288173522949219	2.415451538085938	1.246756965637207	0.2995777282714844	2.322463500976562	1.226370719909668	0.2602020111083985
113	3.733333	2.3756005859375	1.138016265869141	0.5618030090332031	2.34896826171875	1.313781616210937	0.5306086730957031	2.328807373046875	1.450214492797852	0.49081982421875	2.311011108398437	1.668169189453125	0.4740799713134766	2.28064453125	1.63034326171875	0.4839006652832031	2.146439331054688	1.577632843017578	0.4841154937744141	2.027338073730469	1.331052093505859	0.4312136840820313	1.947472229003906	1.25176530456543	0.2270182037353516	1.973384033203125	1.210401336669922	0.1757811279296875	1.976491271972656	1.254732353210449	0.1246277542114258	1.971265563964844	1.246931060791016	0.1306336517333984	2.347508422851563	1.634153350830078	0.4718920593261718	2.47604345703125	1.611231536865234	0.4480693054199218	2.58571875	1.352457992553711	0.4285000305175781	2.411906494140625	1.277390319824219	0.2884976043701172	2.31806982421875	1.258100830078125	0.2558856048583985
114	3.766667	2.365328857421875	1.145096115112305	0.5607272338867187	2.342717407226563	1.322215515136719	0.5314666748046875	2.326227294921875	1.458767059326172	0.4896657257080078	2.31331005859375	1.677919952392578	0.477677490234375	2.281967163085938	1.640461273193359	0.4864160003662109	2.147608032226563	1.587257690429688	0.4890109252929687	2.0289541015625	1.338444366455078	0.4390967102050781	1.944906188964844	1.286460189819336	0.2285373611450195	1.940422729492187	1.270058349609375	0.1573548736572266	1.981000061035156	1.269537002563477	0.1041176605224609	1.96422802734375	1.269977737426758	0.125236457824707	2.349158081054687	1.643088226318359	0.4750127868652344	2.477622436523438	1.615743225097656	0.4540220336914063	2.574222412109375	1.350502410888672	0.4468048400878906	2.395787353515625	1.314894805908203	0.2938074035644531	2.299661499023437	1.308285888671875	0.2527015686035156
115	3.800000000000001	2.361595947265625	1.147845809936523	0.5517929077148438	2.341479370117187	1.326562698364258	0.5225756225585938	2.324619140625	1.464561019897461	0.4802210693359375	2.318671020507812	1.68633203125	0.4772561645507812	2.286900024414062	1.649276733398438	0.4883148498535156	2.151156860351563	1.597991333007812	0.5023811035156249	2.04281396484375	1.340449813842773	0.4609442443847657	1.951729431152344	1.315944320678711	0.2448992767333985	1.898891845703125	1.331979583740234	0.1755707702636719	1.955989685058594	1.314226104736328	0.1554281616210937	1.964638305664062	1.316320205688477	0.1505716247558594	2.352892700195313	1.650143218994141	0.469267578125	2.478874633789062	1.618427947998047	0.435210205078125	2.535294555664063	1.33889501953125	0.3966360321044922	2.326575073242187	1.316110855102539	0.2821211853027343	2.233394897460937	1.308067535400391	0.2323900680541992
116	3.833333	2.367743896484375	1.148292236328125	0.55052490234375	2.346485595703125	1.326413467407227	0.5209985046386718	2.329242065429687	1.465426544189453	0.4831968383789063	2.322679931640625	1.686683044433594	0.4838309173583984	2.291270385742187	1.649474334716797	0.4948828125	2.155564697265625	1.60106640625	0.5164004211425781	2.060252319335937	1.338769256591797	0.4771320190429688	1.972465148925781	1.347239166259766	0.2591863098144531	1.9194521484375	1.349674957275391	0.1923858184814453	1.962918762207031	1.342587432861328	0.1528632125854492	1.984403686523438	1.350455078125	0.1626339492797852	2.35678125	1.650784973144531	0.4746461486816406	2.483576293945313	1.620507476806641	0.4432927551269531	2.537708740234375	1.341610656738281	0.4037688446044922	2.334057373046875	1.334061660766602	0.2788878631591797	2.235580688476563	1.339484420776367	0.2409316711425781
117	3.866667	2.370899780273438	1.143061592102051	0.5490798645019531	2.351481689453125	1.320342544555664	0.5200330505371094	2.335850341796875	1.459178634643555	0.4842653503417969	2.330816040039062	1.679104064941406	0.4905999908447266	2.299349975585938	1.64207177734375	0.5006242065429688	2.163974853515625	1.595949859619141	0.5238671875000001	2.074636840820312	1.332688079833984	0.4887863616943359	1.981179992675781	1.347126403808594	0.2743331604003906	1.93214892578125	1.359778564453125	0.2042610015869141	1.985755065917969	1.372988967895508	0.1757221908569336	1.997485778808594	1.389306045532226	0.182221908569336	2.364465698242188	1.643411926269531	0.4805454559326172	2.491203002929687	1.612660675048828	0.4525741882324219	2.541366088867187	1.334411254882812	0.4125872497558594	2.343026123046875	1.346811172485352	0.2831353302001953	2.243429443359375	1.360665176391602	0.2534451065063477
118	3.9	2.38705712890625	1.134635475158691	0.5530890502929687	2.365151245117187	1.310864517211914	0.5252097778320313	2.347712524414062	1.449776840209961	0.4935823822021485	2.339882202148438	1.668589904785156	0.4993893585205078	2.309337646484375	1.631351013183594	0.5102344665527343	2.1740869140625	1.587272735595703	0.5342059326171875	2.105721313476562	1.31818798828125	0.5119768218994141	2.010509216308594	1.351960479736328	0.301554931640625	1.94330224609375	1.390738098144531	0.2670871734619141	2.001442138671875	1.394844848632812	0.2063088836669922	2.015497924804688	1.403317977905273	0.2111284103393555	2.373582763671875	1.633485687255859	0.4886641845703125	2.498170043945312	1.602232330322266	0.4556314392089844	2.551848266601563	1.326399063110351	0.4136436767578125	2.343380737304687	1.355998001098633	0.304944107055664	2.24215087890625	1.373258041381836	0.2881282348632813
119	3.933333000000001	2.418155395507813	1.121184993743896	0.5666816101074219	2.38973095703125	1.296269149780274	0.5192603759765625	2.367754150390625	1.440072052001953	0.4976700439453124	2.365963623046875	1.663549865722656	0.509541488647461	2.332986328125	1.626218688964844	0.517521240234375	2.19622998046875	1.574055969238281	0.5345950317382813	2.13750439453125	1.29567301940918	0.5375006408691406	2.040072326660156	1.35460334777832	0.3275858001708984	1.968729309082031	1.390782241821289	0.2763655319213867	2.026574890136719	1.390463668823242	0.21671435546875	2.04951953125	1.40664518737793	0.2310185623168945	2.39997998046875	1.626917358398437	0.4997532043457031	2.530198974609375	1.610345947265625	0.4664966888427734	2.591016357421875	1.328723724365234	0.4339359588623047	2.375904418945312	1.354171279907227	0.3250748748779297	2.27436572265625	1.376373748779297	0.3007459259033203
120	3.966667000000001	2.425445678710938	1.092740810394287	0.5678537292480469	2.397194091796875	1.267325622558594	0.5269638671875	2.375498046875	1.410186599731445	0.5118817749023438	2.372517822265625	1.631221130371094	0.5198633422851562	2.340172241210937	1.594246704101562	0.5283863525390625	2.205945556640625	1.543313262939453	0.5474727783203126	2.152267822265625	1.268151458740234	0.5404276123046875	2.053187927246094	1.34147590637207	0.3390767211914062	1.985217895507812	1.38053630065918	0.2870357513427735	2.039085083007812	1.378329559326172	0.2256044769287109	2.063292053222656	1.398106170654297	0.2400397033691406	2.406290161132812	1.595078796386719	0.5107924652099609	2.536330688476562	1.583532318115235	0.4803813171386719	2.595369873046875	1.30588298034668	0.4420294494628906	2.384547729492187	1.331107757568359	0.3321330261230468	2.286982299804688	1.358897750854492	0.3037169799804688
121	4	2.43600341796875	1.074537963867187	0.5675006408691406	2.410073608398438	1.249704216003418	0.5293703918457031	2.389626098632812	1.392625701904297	0.5152089538574218	2.384533813476562	1.612809173583984	0.5311784973144531	2.352573120117187	1.575318450927734	0.5383657836914062	2.219860961914062	1.52003759765625	0.5585866394042969	2.16657373046875	1.245630653381347	0.5423001403808594	2.067744506835937	1.319187591552734	0.3416172332763672	2.004276306152343	1.370197540283203	0.3021480102539063	2.051789489746094	1.374169540405274	0.2411336898803711	2.077774658203125	1.399833190917969	0.2529219207763672	2.41862255859375	1.577392578125	0.5207980041503906	2.547330932617188	1.562369873046875	0.4871084899902344	2.609322265625	1.28753059387207	0.4346076812744141	2.394416625976563	1.306072036743164	0.3317336730957031	2.300694458007812	1.350843002319336	0.3132301788330079
122	4.033333000000001	2.444440673828125	1.055000875473022	0.57131103515625	2.421458618164062	1.229662017822266	0.5321885681152344	2.403066528320312	1.372164901733398	0.5159272155761718	2.403059814453125	1.591129699707031	0.5384915161132813	2.370690551757813	1.554216186523437	0.5455521545410156	2.239105712890625	1.497533401489258	0.5648198242187501	2.18046337890625	1.225714370727539	0.5487726745605469	2.075264404296875	1.313527877807617	0.3573720855712891	2.0207138671875	1.373799819946289	0.3075622100830078	2.056852355957031	1.382037322998047	0.2486831207275391	2.087442993164062	1.39065283203125	0.2650619201660156	2.43593603515625	1.555467346191406	0.526029541015625	2.5602421875	1.534279357910156	0.4825916595458984	2.605113525390625	1.260486434936523	0.4287786712646484	2.379466674804688	1.269452438354492	0.3596077117919922	2.3131708984375	1.326658615112305	0.3050170288085937
123	4.066667000000001	2.454312744140625	1.043449382781982	0.5744948730468751	2.433954345703125	1.21751350402832	0.5373210144042968	2.417410888671875	1.359404998779297	0.5230635986328125	2.418751098632812	1.577134124755859	0.5432890625	2.386391357421875	1.540732482910156	0.5505189819335937	2.25331201171875	1.490478805541992	0.5714342346191406	2.190224853515625	1.221860633850098	0.5465965576171875	2.087147094726562	1.304466262817383	0.3537626342773438	2.033043579101562	1.368348937988281	0.3130245971679687	2.072506896972656	1.380424758911133	0.2503319244384766	2.101492797851563	1.380488876342774	0.265324234008789	2.451157958984375	1.541386535644531	0.5314176025390625	2.576004638671875	1.527696044921875	0.4909031219482422	2.61942236328125	1.25334676361084	0.440661865234375	2.39872119140625	1.262250885009766	0.3588952331542969	2.3247646484375	1.302264282226563	0.302498046875
124	4.1	2.4716298828125	1.021342044830322	0.5817749938964845	2.450923583984375	1.196753211975098	0.5472398681640624	2.434016967773438	1.339481964111328	0.5374702453613281	2.43097021484375	1.558356323242188	0.5527082214355469	2.398465698242187	1.521498870849609	0.558388916015625	2.2659716796875	1.464899398803711	0.5686616821289063	2.206664184570313	1.195617614746094	0.5296134643554687	2.111249145507813	1.294040771484375	0.3400351867675782	2.05267236328125	1.35446662902832	0.3086000671386719	2.099278564453125	1.369798141479492	0.2443497467041015	2.125328369140625	1.373324600219727	0.2579691314697266	2.46482177734375	1.522739837646484	0.544080596923828	2.592929321289063	1.508630477905273	0.5135086517333984	2.658348876953125	1.234820579528809	0.4715215911865234	2.4485693359375	1.254000343322754	0.3627049407958984	2.364684936523438	1.285204681396484	0.3109028778076172
125	4.133333	2.478646118164062	1.012600808143616	0.5853918151855468	2.459963989257813	1.189053321838379	0.5541376342773437	2.444015502929688	1.33214631652832	0.5449463500976562	2.439089599609375	1.551369750976562	0.5577337341308594	2.406647705078125	1.514306335449219	0.5627585144042968	2.274364013671875	1.456721862792969	0.568831298828125	2.216115600585938	1.187919662475586	0.5282514801025391	2.123273071289063	1.293237182617188	0.3402304382324219	2.068571533203125	1.35818034362793	0.301246841430664	2.112143798828125	1.366998062133789	0.236323371887207	2.140863647460938	1.366167327880859	0.2533035736083984	2.473432373046875	1.515867218017578	0.5505839538574219	2.602941284179687	1.502056549072266	0.5259317626953125	2.662682495117187	1.227127128601074	0.4830946807861328	2.457808837890625	1.24405802154541	0.3646024169921875	2.37954638671875	1.28842953491211	0.3175132904052734
126	4.166667	2.4820673828125	1.011877741336823	0.5859530334472656	2.464628295898438	1.18977074432373	0.5549691772460938	2.449618896484375	1.333934631347656	0.5453610229492187	2.445852783203125	1.554665802001953	0.5589967041015625	2.41294140625	1.517492492675781	0.5636991882324218	2.279855834960937	1.45966438293457	0.5662631835937499	2.228872436523437	1.188235527038574	0.5243120880126952	2.134895141601563	1.291604187011719	0.3340669250488281	2.0757705078125	1.353993011474609	0.2930131225585937	2.116829711914062	1.375615234375	0.2251416625976563	2.14843408203125	1.3704169921875	0.2468946685791016	2.480268188476562	1.51876611328125	0.5519041442871093	2.610933837890625	1.503957626342773	0.5277562255859375	2.659768798828125	1.225897689819336	0.4788703155517578	2.452088012695312	1.246103530883789	0.3624175872802734	2.374177001953125	1.301592544555664	0.3236912841796875
127	4.200000000000001	2.484821166992187	1.016063836574554	0.5835965270996094	2.469702392578125	1.194724090576172	0.5561116027832032	2.45648486328125	1.339151443481445	0.5487679138183594	2.452624267578125	1.560043182373047	0.5570104370117188	2.419765014648438	1.523006317138672	0.5626214294433594	2.286534301757812	1.466454772949219	0.5672604370117188	2.229118774414062	1.196917411804199	0.5189989166259765	2.138552978515625	1.30312287902832	0.328601806640625	2.083285888671875	1.370189971923828	0.2923316802978516	2.1154033203125	1.386094451904297	0.2344528121948242	2.149254760742187	1.383159317016601	0.2409635009765625	2.48701904296875	1.524007049560547	0.5507914733886718	2.618218383789062	1.511652145385742	0.5278248596191406	2.674996704101562	1.236552291870117	0.4705338745117187	2.460328857421875	1.259706176757813	0.3680680694580079	2.374916870117187	1.301413543701172	0.3231836853027343
128	4.233333	2.489540771484375	1.027185564041138	0.5851781616210938	2.477152709960937	1.206598197937012	0.5566220397949219	2.465971801757813	1.351805877685547	0.550282470703125	2.463897338867187	1.573424835205078	0.5626420288085938	2.430597045898438	1.536412414550781	0.5675583190917969	2.296679809570313	1.479294967651367	0.5710542907714844	2.237421997070312	1.209021560668945	0.521179443359375	2.1555322265625	1.313275924682617	0.3248253784179688	2.094993041992188	1.380167007446289	0.2905733489990234	2.131316284179688	1.383622848510742	0.2305008010864258	2.164755493164062	1.398283416748047	0.2363631439208984	2.498141235351563	1.537080780029297	0.5557647705078125	2.62929833984375	1.522889892578125	0.530640625	2.696070068359375	1.247038238525391	0.4832744750976563	2.4820673828125	1.267190780639648	0.3786022644042969	2.393045532226562	1.299839492797852	0.3328282165527344
129	4.266667	2.492862548828125	1.049723449707031	0.5839329223632812	2.478550659179688	1.22929857635498	0.5537212829589844	2.4661904296875	1.374610717773438	0.5427092590332032	2.467406860351562	1.596576141357422	0.5584740295410155	2.4334248046875	1.559870880126953	0.5628735656738282	2.297690307617188	1.504879425048828	0.5619966125488282	2.246667602539063	1.229294746398926	0.5276900939941407	2.156939331054688	1.328756896972656	0.3310758361816406	2.102031494140625	1.388887313842774	0.2833206100463868	2.130848999023438	1.386907135009766	0.2247487869262695	2.170370483398438	1.412618179321289	0.2361743621826172	2.501244506835937	1.559771850585938	0.5509958801269531	2.632836669921875	1.543758666992187	0.5267103271484375	2.692517578125	1.265237899780273	0.4813050384521484	2.477261840820312	1.297261138916016	0.3796898040771485	2.39324169921875	1.31493293762207	0.318333267211914
130	4.300000000000001	2.497278686523438	1.0683284034729	0.5845290527343749	2.4835361328125	1.248014869689941	0.5534842529296875	2.471469604492187	1.39367121887207	0.5452816772460938	2.468808349609375	1.615825408935547	0.5629834899902344	2.435303100585938	1.578515411376953	0.5665760803222657	2.2988359375	1.524648147583008	0.5637412414550781	2.24712451171875	1.248979675292969	0.5253247375488281	2.167955810546875	1.344573654174805	0.3221490631103516	2.1029453125	1.404901992797852	0.2857894134521484	2.132372314453125	1.365006134033203	0.2247519073486328	2.1818916015625	1.432082336425781	0.2410308380126953	2.503423583984375	1.579551574707031	0.5556778259277344	2.634842407226563	1.563745361328125	0.5295864562988282	2.714712524414063	1.287807144165039	0.4998162536621094	2.4985615234375	1.316177001953125	0.40899560546875	2.417223388671875	1.307005584716797	0.3430865936279297
131	4.333333	2.493557250976562	1.089802551269531	0.5847212524414063	2.481158569335937	1.270146362304688	0.5551355590820313	2.470146362304687	1.416026382446289	0.5461972351074218	2.4683447265625	1.638697143554688	0.5614650573730469	2.43447998046875	1.601578704833984	0.5646828002929687	2.297593383789063	1.548908538818359	0.5570669555664063	2.24535888671875	1.272406890869141	0.5242805938720703	2.178421630859375	1.363321212768555	0.3145422973632812	2.099650146484375	1.413165084838867	0.2870361633300781	2.144969482421875	1.395175018310547	0.2186418991088867	2.181204956054688	1.442028091430664	0.2197057495117188	2.502985107421875	1.602083923339844	0.5553487854003907	2.635816650390625	1.587184143066406	0.5355752563476562	2.692678100585938	1.306382629394531	0.4950909729003906	2.469021728515625	1.32266178894043	0.4134564666748047	2.409366943359375	1.313573333740234	0.32796044921875
132	4.366667	2.493661010742187	1.104094299316406	0.5861049499511719	2.483301025390625	1.284030548095703	0.5528467407226563	2.473792236328125	1.430140884399414	0.5443198242187499	2.473925903320312	1.652853363037109	0.5593996582031251	2.439661254882813	1.61604248046875	0.562570770263672	2.301888061523437	1.564558532714844	0.5582314453125	2.251586791992188	1.286909439086914	0.5301708221435546	2.186281616210938	1.373535171508789	0.317779541015625	2.10742431640625	1.423112640380859	0.2865926208496093	2.153006713867188	1.404267639160156	0.2189366912841797	2.190743286132813	1.458590805053711	0.2327828521728516	2.5083203125	1.615919708251953	0.5533942565917969	2.641964965820312	1.602271270751953	0.5377666931152344	2.713467407226562	1.322531753540039	0.5154967956542968	2.493930419921875	1.329778396606445	0.420092269897461	2.420198974609375	1.354754302978516	0.3549837493896484
133	4.4	2.488016967773437	1.113247665405273	0.5813108825683594	2.477759887695313	1.294584426879883	0.5511615905761719	2.468986938476562	1.44111083984375	0.5399666137695313	2.473433715820312	1.664347747802734	0.5598915405273437	2.43835595703125	1.627970336914062	0.5625740356445312	2.30029638671875	1.575505065917969	0.5565881958007812	2.253612548828125	1.295704833984375	0.5321354675292969	2.186201538085938	1.379249847412109	0.3181553497314453	2.103888305664062	1.423522048950195	0.2842861938476562	2.151099731445313	1.429725540161133	0.2092790298461914	2.184869995117188	1.460947570800781	0.2257465133666992	2.50723193359375	1.626756744384765	0.5527775878906249	2.641679443359375	1.613153625488281	0.5380556030273438	2.717780883789063	1.333367980957031	0.51513671875	2.494994873046875	1.329233428955078	0.4270128784179688	2.4394169921875	1.353303756713867	0.3564678344726563
134	4.433333000000001	2.489086669921875	1.11790726852417	0.5807235412597657	2.477440673828125	1.299080490112305	0.5505897521972656	2.467416137695313	1.445531509399414	0.5395392456054688	2.474806762695312	1.668373718261719	0.5622299804687501	2.43925341796875	1.632444732666016	0.5641275634765625	2.300034301757813	1.584779357910156	0.5556986083984374	2.256855102539062	1.304052627563477	0.5354761352539062	2.18900830078125	1.381321304321289	0.3198515930175782	2.112175415039062	1.425969619750977	0.2754865646362304	2.16054638671875	1.432657852172852	0.2098038482666016	2.196347900390625	1.457724548339844	0.2186824798583984	2.508083129882813	1.630435546875	0.554986083984375	2.642310180664063	1.615800842285156	0.5415758666992188	2.726817138671875	1.339705596923828	0.5194299011230469	2.508996337890625	1.344296478271484	0.4216730194091797	2.455701416015625	1.375208801269531	0.3605198974609375
135	4.466667000000001	2.491624877929688	1.110905353546143	0.5826250610351562	2.480884033203125	1.290871490478516	0.5507162475585938	2.471558349609375	1.436599395751953	0.5412426147460938	2.476664794921875	1.658253723144531	0.5629217224121094	2.4415419921875	1.622305541992187	0.5640787658691406	2.3026669921875	1.577012908935547	0.5561932067871094	2.258337280273437	1.298615829467773	0.531760009765625	2.199481079101562	1.378024017333984	0.3156104431152343	2.119355102539062	1.421070526123047	0.2769957580566406	2.168154052734375	1.431124206542969	0.2071781311035156	2.203480834960938	1.457582214355469	0.2198151168823242	2.5102119140625	1.620740112304687	0.5567434387207031	2.643191772460938	1.604371734619141	0.5418002014160156	2.750328735351562	1.341369857788086	0.5360788269042969	2.5734013671875	1.340490844726562	0.3967661437988281	2.523383178710938	1.36597639465332	0.3291576995849609
136	4.5	2.485298461914063	1.102985141754151	0.5838806762695312	2.472304077148437	1.281422866821289	0.5498693542480468	2.461326904296875	1.426487075805664	0.5410013427734375	2.468289184570312	1.646756378173828	0.565925048828125	2.433209228515625	1.611125701904297	0.5678588562011719	2.294158081054688	1.567218780517578	0.5598541870117187	2.251812744140625	1.290484100341797	0.5295019836425782	2.189944946289063	1.375192626953125	0.3170714721679688	2.110292358398437	1.417331527709961	0.2784387969970703	2.1580625	1.434021377563476	0.2073052062988281	2.193602905273437	1.445031753540039	0.2157955169677734	2.50126025390625	1.609349212646484	0.5578781127929687	2.632883544921875	1.592262145996094	0.5371536254882813	2.717910034179687	1.319994964599609	0.5076886596679688	2.50752783203125	1.334065399169922	0.4003805236816406	2.447260131835938	1.349794647216797	0.3398609313964844
137	4.533333000000001	2.478321166992187	1.08729513168335	0.5832164306640625	2.466699096679688	1.265419586181641	0.5534530029296876	2.45721337890625	1.409738998413086	0.5468734741210938	2.462039916992187	1.629537414550781	0.562029327392578	2.427752807617187	1.593798950195312	0.5664154663085937	2.290534423828125	1.547431335449219	0.5626153869628906	2.242146118164063	1.27504833984375	0.5232401428222656	2.17768603515625	1.36951870727539	0.3187474670410156	2.1031728515625	1.412808807373047	0.2774814071655273	2.15478857421875	1.42796923828125	0.2091395721435547	2.193887573242187	1.439913635253906	0.2298545913696289	2.494982421875	1.592488098144531	0.5547466735839843	2.624737548828125	1.577419342041016	0.5273521423339844	2.696404541015625	1.304521255493164	0.4832214813232422	2.476702270507813	1.304570510864258	0.3954117889404297	2.429201782226563	1.35050016784668	0.3385605773925781
138	4.566667000000001	2.47849365234375	1.067418041229248	0.5845438842773438	2.469965454101562	1.244686584472656	0.5546626586914063	2.462931640625	1.388365875244141	0.5492176818847656	2.467309448242188	1.607117797851563	0.5617789306640625	2.433328125	1.571566772460937	0.5666483459472655	2.297479736328125	1.524733032226562	0.5615224304199218	2.236784790039063	1.257021850585937	0.5201399536132812	2.173335327148437	1.347254211425781	0.3137303619384766	2.108306396484375	1.404906860351562	0.272934684753418	2.157703369140625	1.408459991455078	0.1992789993286133	2.196460815429687	1.423820678710938	0.2253151016235352	2.500099609375	1.570252258300781	0.5548575744628906	2.62872119140625	1.555276428222656	0.5259560241699219	2.683481079101562	1.282426086425781	0.4686596374511719	2.459949462890625	1.29408447265625	0.3987525634765625	2.41074365234375	1.328967941284179	0.335021224975586
139	4.6	2.47648095703125	1.05098819732666	0.5827947692871094	2.46954150390625	1.228377891540527	0.5547857360839843	2.463901123046875	1.371954818725586	0.5524710693359375	2.471934814453125	1.590450988769531	0.5618388671875	2.43746826171875	1.555598937988281	0.5675050354003907	2.3001328125	1.513247009277344	0.5631705932617188	2.2338076171875	1.248311950683594	0.5141949005126953	2.171379272460937	1.352630920410156	0.3155162658691406	2.10440966796875	1.399119049072266	0.2697804107666015	2.15909521484375	1.416786422729492	0.1977952117919922	2.196308715820313	1.42270539855957	0.2306954650878906	2.504018676757812	1.552996429443359	0.5551724243164062	2.63244970703125	1.53730810546875	0.526372802734375	2.665331909179687	1.266923797607422	0.4518069763183594	2.44036279296875	1.289357666015625	0.389210693359375	2.391839721679688	1.326762237548828	0.325728759765625
140	4.633333	2.475776489257813	1.032241698265076	0.5826483154296875	2.4691416015625	1.209963706970215	0.5566714782714843	2.4634189453125	1.35360466003418	0.5545041809082032	2.468784057617188	1.572104766845703	0.5667922058105468	2.434578979492187	1.536790496826172	0.5711919860839845	2.29877587890625	1.490329010009766	0.5639090576171875	2.231482666015625	1.229001892089844	0.5027003479003906	2.169315185546875	1.343736663818359	0.3097002258300782	2.106032958984375	1.389474990844727	0.2605940475463867	2.166544189453125	1.416050933837891	0.2026025085449219	2.19625537109375	1.413403411865235	0.2263874969482422	2.501439086914063	1.535088012695313	0.5604322814941407	2.630659057617188	1.518719329833984	0.5356660461425782	2.682049072265625	1.251172424316406	0.4577678833007812	2.458213012695313	1.271139770507812	0.3907205657958984	2.412958374023438	1.308997192382813	0.3204807281494141
141	4.666667	2.475739379882812	1.025365531921387	0.5847005615234375	2.46930029296875	1.203794197082519	0.5599210510253907	2.463603393554687	1.347856887817383	0.5586081237792968	2.469858520507812	1.566994018554688	0.5699845886230469	2.435368774414062	1.531740264892578	0.5742592163085938	2.298911865234375	1.485795196533203	0.5669612121582031	2.232035522460937	1.224434211730957	0.4998739776611328	2.168178955078125	1.342794570922852	0.3088396759033203	2.11195166015625	1.376167282104492	0.2493466720581055	2.166101440429688	1.421544448852539	0.2084009246826172	2.197367797851562	1.405481918334961	0.230930908203125	2.502485595703125	1.529714508056641	0.5640585327148437	2.632196533203125	1.511868408203125	0.5410847473144531	2.687442504882812	1.24406462097168	0.4638266754150391	2.466383422851562	1.269389755249023	0.3852285919189453	2.407472412109375	1.310384750366211	0.3178760375976563
142	4.700000000000001	2.473779418945313	1.026707211494446	0.5843101806640625	2.466737548828125	1.205455802917481	0.5597413940429687	2.460511962890625	1.349754058837891	0.5582617797851563	2.465723022460938	1.569325347900391	0.5691289367675781	2.4313623046875	1.533858123779297	0.5735727233886718	2.294730102539063	1.487736129760742	0.56684130859375	2.231189819335937	1.225016754150391	0.4996802978515625	2.167713500976562	1.343279968261719	0.3079512634277344	2.110902465820312	1.376806198120117	0.2489255218505859	2.16447216796875	1.421360015869141	0.2054070510864258	2.197488037109375	1.406491546630859	0.2315109939575195	2.498571655273437	1.532121520996094	0.5632056884765626	2.628691040039063	1.515861022949219	0.5401084594726562	2.6886171875	1.248234878540039	0.4631519775390625	2.466711059570312	1.271244300842285	0.3849776763916015	2.406683227539062	1.309013397216797	0.3148487548828125
143	4.733333	2.470699951171875	1.035569763183594	0.5799877319335938	2.463992919921875	1.215220321655273	0.5564984130859375	2.457861572265625	1.360124618530274	0.5557566223144531	2.465313842773437	1.580454467773437	0.5679253234863282	2.430455932617187	1.545165405273438	0.5723082580566407	2.292929809570313	1.498421340942383	0.5684438171386719	2.234429931640625	1.230308197021484	0.5102198944091797	2.17267822265625	1.353872528076172	0.3204152221679687	2.116410888671875	1.378300003051758	0.2542936935424804	2.162602294921875	1.425231018066406	0.2056378631591797	2.196143188476563	1.409239151000977	0.2287962188720703	2.497927001953125	1.542806457519531	0.5616412048339844	2.6287275390625	1.526495910644531	0.5391654968261719	2.694260620117188	1.256637496948242	0.4715796356201172	2.46919580078125	1.280354553222656	0.3954806671142578	2.418960205078125	1.328118682861328	0.3174850006103516
144	4.766667	2.47140771484375	1.048955600738525	0.5785040283203124	2.465041748046875	1.230275398254395	0.5565470275878907	2.458793334960938	1.376399429321289	0.555620361328125	2.467920654296875	1.598219909667969	0.5724649047851562	2.432279296875	1.562895629882812	0.5749103393554688	2.293828369140625	1.516628921508789	0.5633923034667969	2.234709350585938	1.244418380737305	0.5145104064941406	2.176148315429687	1.359267913818359	0.3166406555175781	2.119147583007813	1.381344818115234	0.2516672210693359	2.165432006835937	1.426100570678711	0.213385986328125	2.202828247070312	1.417872787475586	0.2302546844482422	2.500685546875	1.560070709228516	0.5665962829589843	2.632982666015625	1.542122985839844	0.547671630859375	2.710650146484375	1.269757705688477	0.492243179321289	2.4887607421875	1.277545669555664	0.4045534362792969	2.437723876953125	1.324917205810547	0.3389682159423828
145	4.800000000000001	2.47057666015625	1.066913200378418	0.5775880126953126	2.461274169921875	1.248391677856445	0.55495458984375	2.4529609375	1.394591613769531	0.5521338806152344	2.462706665039063	1.616419281005859	0.5723514709472657	2.426943725585938	1.581080169677734	0.5744333801269531	2.286902587890625	1.537762115478515	0.5684064636230469	2.234463989257812	1.263317596435547	0.5219333190917969	2.175137817382812	1.37601496887207	0.3229424133300781	2.115338623046875	1.386501327514648	0.2586305999755859	2.162989501953125	1.438808670043945	0.2228213882446289	2.198467651367188	1.434234436035156	0.2368552093505859	2.495398803710938	1.578249328613281	0.5657314453125	2.628229125976563	1.563096618652344	0.5467301635742188	2.728811889648437	1.29329167175293	0.521395965576172	2.509786254882813	1.282661148071289	0.4223209533691407	2.473698608398438	1.335479187011719	0.3498353271484375
146	4.833333	2.472386596679688	1.079495674133301	0.5797312927246094	2.461868530273438	1.261661712646484	0.5600920104980469	2.452809814453125	1.408115020751953	0.5587922973632813	2.459065063476563	1.631006988525391	0.5722179565429688	2.423709716796875	1.595129180908203	0.5749584655761719	2.284587280273437	1.547575531005859	0.5695547790527344	2.231393310546875	1.273086273193359	0.5214438629150391	2.1740986328125	1.385302368164063	0.3210832977294922	2.108183471679688	1.399366088867187	0.2619148864746094	2.160293334960937	1.44422802734375	0.2219117050170898	2.195646362304688	1.45038313293457	0.2400169067382812	2.492477783203125	1.593093444824219	0.5671954956054688	2.62570263671875	1.575576965332031	0.5511950073242188	2.7275322265625	1.305171859741211	0.5292580871582031	2.51408837890625	1.300591934204101	0.4177615966796875	2.458096801757812	1.354991104125977	0.3715966796875
147	4.866667	2.472020385742188	1.089906883239746	0.5784710693359375	2.463319946289062	1.271781951904297	0.5582661743164062	2.455554931640625	1.4180068359375	0.5595502014160156	2.46007763671875	1.640571411132812	0.5726311950683594	2.425034301757813	1.604523559570312	0.5749712524414062	2.28523388671875	1.560263854980469	0.5703582458496094	2.228537231445312	1.287920654296875	0.5197857971191406	2.17870068359375	1.395021911621094	0.3143157043457031	2.110833984375	1.406436218261719	0.2572312698364257	2.158860961914062	1.455617950439453	0.2168163757324219	2.197318481445313	1.469919052124023	0.2339716720581055	2.493723876953125	1.602940948486328	0.5681191406249999	2.626392456054687	1.586788696289062	0.550741455078125	2.747393310546875	1.325341278076172	0.5377222290039063	2.541043579101562	1.305987915039063	0.4162316589355469	2.483971923828125	1.365293151855469	0.3812913970947266
148	4.9	2.473131958007812	1.097450447082519	0.5755029907226562	2.4628525390625	1.279290176391602	0.5548104858398437	2.454358154296875	1.425542984008789	0.5559678649902344	2.457250122070312	1.647960144042969	0.5728924560546875	2.42249462890625	1.611606903076172	0.5749407958984375	2.282203247070313	1.569571441650391	0.5699964904785155	2.224786743164063	1.297120300292969	0.5210875549316406	2.17209130859375	1.402611358642578	0.3156125183105469	2.103522094726562	1.410608673095703	0.2557727661132813	2.152666137695313	1.464802597045898	0.2084644622802734	2.192869262695313	1.476834518432617	0.2343748779296875	2.491169311523437	1.610647918701172	0.5674000549316407	2.622867919921875	1.593288970947266	0.5455236511230468	2.74384619140625	1.332580139160156	0.5172839202880859	2.543031005859375	1.331129913330078	0.3863827972412109	2.482688598632812	1.368950347900391	0.3747602386474609
149	4.933333000000001	2.468625244140625	1.099770496368408	0.5732112731933594	2.456153930664063	1.280737487792969	0.5488764038085938	2.44590576171875	1.426688522338867	0.5500958862304688	2.450173095703125	1.648148864746094	0.5733518676757813	2.415192993164062	1.612093078613281	0.5740821838378907	2.276000244140625	1.566941802978516	0.5695263977050782	2.215360107421875	1.296771194458008	0.5134011993408203	2.162768920898437	1.407022399902344	0.3119241485595703	2.099107421875	1.408309616088867	0.2523131256103516	2.142305541992187	1.447476913452148	0.1923394088745117	2.186284057617188	1.46312028503418	0.216618049621582	2.483842895507812	1.610794067382812	0.5670770263671875	2.61599462890625	1.594978271484375	0.548620361328125	2.736948974609375	1.332801666259765	0.5404749755859375	2.541889038085937	1.318336303710937	0.4002118377685547	2.470157470703125	1.372239303588867	0.3966336364746094
150	4.966667000000001	2.4657978515625	1.099801933288574	0.5728074340820313	2.451861450195313	1.280154006958008	0.5484260559082031	2.440510375976563	1.425673110961914	0.5483663635253906	2.445426147460938	1.646498626708984	0.5716626281738282	2.41042822265625	1.610628173828125	0.5724930419921875	2.271229248046875	1.566294342041016	0.5709393310546875	2.203866943359375	1.298910552978516	0.5125057067871094	2.14578955078125	1.405293792724609	0.3117154846191406	2.088806030273437	1.413388488769531	0.2455804443359375	2.131254272460938	1.450129119873047	0.185580696105957	2.1771875	1.459385848999023	0.2172160186767578	2.478906127929688	1.609166839599609	0.5652683410644531	2.611349487304688	1.593532684326172	0.5504976196289062	2.71702001953125	1.326699279785156	0.53546630859375	2.5211162109375	1.314044204711914	0.39703466796875	2.4532333984375	1.382977340698242	0.3939265899658203
151	5	2.463667846679687	1.095765441894531	0.5732556152343751	2.448519775390625	1.274847732543945	0.5467916259765625	2.436159545898438	1.419549850463867	0.5464761047363281	2.442150146484375	1.638120147705078	0.5772586669921875	2.407087768554687	1.6026826171875	0.5764927062988281	2.268668090820313	1.559243591308594	0.5681621704101563	2.191896728515625	1.295780288696289	0.509086410522461	2.129163330078125	1.398299850463867	0.308033447265625	2.083804321289063	1.404766067504883	0.2349153442382813	2.12320654296875	1.445006149291992	0.1816106414794922	2.175671020507813	1.460561614990234	0.2164803085327148	2.475313720703125	1.601028594970703	0.5699673461914063	2.607007202148438	1.585268280029297	0.5532976379394531	2.709403930664062	1.318208908081055	0.5307344055175781	2.507563110351563	1.308078979492187	0.40321240234375	2.442804077148438	1.383205993652344	0.395597412109375
152	5.033333000000001	2.458479858398437	1.088740238189697	0.5737212829589844	2.443041748046875	1.2668125	0.5451170349121093	2.4299873046875	1.410889465332031	0.5410370788574219	2.437852294921875	1.627790191650391	0.5775100708007812	2.402465087890625	1.592997894287109	0.5748354187011718	2.264617309570312	1.549508270263672	0.5609871215820312	2.179497192382812	1.290755264282227	0.4962125549316406	2.117905029296875	1.392833129882812	0.2960872650146484	2.073093383789063	1.396451446533203	0.2258663177490234	2.11862744140625	1.442931289672852	0.1770237884521484	2.16439599609375	1.44283186340332	0.1940529403686523	2.470655639648438	1.590551727294922	0.5702330017089844	2.602604370117187	1.574459228515625	0.5597212219238281	2.706169311523437	1.309280792236328	0.5299874267578124	2.50853125	1.288671890258789	0.3980534210205078	2.445181640625	1.36616764831543	0.3900752258300781
153	5.066667000000001	2.448060791015625	1.08019121170044	0.5695340881347657	2.433154907226562	1.258024261474609	0.5426430969238281	2.420346557617187	1.401744552612305	0.5411897277832032	2.428475708007812	1.618044647216797	0.5765728759765625	2.393101684570312	1.583500213623047	0.5734648742675781	2.254895141601563	1.544206146240234	0.5562290344238281	2.16562451171875	1.289798446655273	0.4839180297851562	2.1174619140625	1.384187881469727	0.2754874420166016	2.057451293945312	1.389678756713867	0.2107542343139648	2.108521850585937	1.431744216918945	0.1638893127441406	2.138557495117188	1.426378707885742	0.1666783676147461	2.461138061523438	1.58076904296875	0.5700843811035157	2.592583862304688	1.561891571044922	0.5604672546386719	2.690340698242188	1.294671173095703	0.5393464965820313	2.49833056640625	1.27161393737793	0.4012811889648438	2.4371875	1.351442611694336	0.3791614532470703
154	5.1	2.43698095703125	1.072124198913574	0.5649794006347657	2.423143432617187	1.250640205383301	0.5379827575683593	2.411304321289062	1.394917907714844	0.5370734252929688	2.421064208984375	1.612527709960937	0.5689502868652343	2.385312866210938	1.578088409423828	0.5662947692871094	2.246849609375	1.538035980224609	0.5484614562988281	2.153278564453125	1.285316253662109	0.4711663360595703	2.112270751953125	1.378143753051758	0.2595021743774414	2.042851501464844	1.390638626098633	0.2030592575073242	2.106189697265625	1.438308776855469	0.1665870742797851	2.1367734375	1.436787963867188	0.1664502258300781	2.453556030273437	1.574748901367188	0.56318115234375	2.585025756835937	1.554156890869141	0.5525405578613282	2.680783203125	1.285294891357422	0.5296705322265625	2.489112182617188	1.258609024047852	0.3911237030029296	2.435388793945313	1.338541290283203	0.3651217803955078
155	5.133333	2.425849975585938	1.069847801208496	0.5623807067871094	2.412171142578125	1.249282539367676	0.5388601684570312	2.400499877929688	1.393725936889648	0.5373827819824218	2.411338012695312	1.612317199707031	0.5658159179687501	2.375322875976562	1.577956329345703	0.5631870727539062	2.23655517578125	1.540016967773437	0.5416317749023438	2.142590209960938	1.285682739257813	0.4679113311767578	2.101060791015625	1.37976985168457	0.2578469848632812	2.032791259765625	1.39542399597168	0.2012401123046875	2.097410888671875	1.440390670776367	0.1512301177978516	2.128925048828125	1.442049301147461	0.1657705535888672	2.443705200195312	1.574169677734375	0.5611668395996094	2.575667602539062	1.554031524658203	0.5532371520996093	2.671695678710938	1.285441040039063	0.5254945678710938	2.475779663085937	1.266257461547851	0.390194320678711	2.415881591796875	1.343502456665039	0.3668085327148438
156	5.166667	2.41853173828125	1.07311145401001	0.5606694946289063	2.40378076171875	1.253002166748047	0.5384261169433594	2.391403076171875	1.397680755615234	0.5378786315917969	2.3971162109375	1.617478515625	0.5628222961425782	2.36188525390625	1.582103302001953	0.5611710815429687	2.222861083984375	1.543458251953125	0.5404090270996094	2.130539916992188	1.288259307861328	0.4663824615478516	2.098362060546875	1.384833908081055	0.2551317596435547	2.024174499511719	1.402487167358399	0.2033139190673828	2.087176330566406	1.441621871948242	0.1485315475463867	2.115850830078125	1.448668243408203	0.1566299819946289	2.430425659179687	1.579978454589844	0.5583594360351563	2.562863525390625	1.566128631591797	0.5455391845703125	2.665860107421875	1.301561370849609	0.5146704864501953	2.47468798828125	1.280378326416016	0.3730811004638672	2.40825830078125	1.3554921875	0.363634536743164
157	5.200000000000001	2.40747314453125	1.078272552490234	0.5577385253906251	2.392413208007812	1.25867960357666	0.5341592712402343	2.379482177734375	1.404043563842774	0.5359486389160156	2.384126831054687	1.6249619140625	0.5589460449218751	2.348917236328125	1.589270324707031	0.5575205078125001	2.20945458984375	1.550535247802734	0.5360725708007812	2.1207197265625	1.292960357666016	0.4626735992431641	2.091366088867187	1.397280776977539	0.2562929153442383	2.022633361816406	1.412133972167969	0.2002497787475586	2.078982482910156	1.449716598510742	0.1371437072753906	2.118448852539062	1.459892272949219	0.1610446243286133	2.417763061523438	1.587426513671875	0.5549111022949219	2.550233642578125	1.571974884033203	0.5391755981445312	2.655357543945312	1.309316421508789	0.5005904083251953	2.458085571289063	1.289081436157226	0.3656409454345703	2.388226928710937	1.352729461669922	0.3653561859130859
158	5.233333	2.403032104492187	1.082254386901855	0.5583935546875001	2.386810180664062	1.262819442749024	0.5308070373535156	2.3730234375	1.408720977783203	0.5276002807617188	2.378135498046875	1.630261596679688	0.5534996643066405	2.342714477539062	1.594477172851563	0.5519324035644531	2.202898803710937	1.554580780029297	0.531851531982422	2.114107421875	1.294777420043945	0.4615076141357422	2.0935322265625	1.404802322387695	0.255999252319336	2.016969543457031	1.42908821105957	0.2052470855712891	2.075531494140625	1.45122900390625	0.1369602127075195	2.110564331054688	1.468905364990234	0.169730712890625	2.411847534179687	1.592585083007813	0.5486534729003907	2.544606811523438	1.574499969482422	0.5332067871093751	2.639878784179688	1.306776290893555	0.4937003173828125	2.431967529296875	1.30441081237793	0.3706932525634766	2.364618896484375	1.358241333007812	0.3649086608886719
159	5.266667	2.40045703125	1.089171169281006	0.5596149291992187	2.383287475585937	1.269152587890625	0.528647186279297	2.368669555664062	1.415018737792969	0.5234503479003907	2.373312622070312	1.637219818115234	0.5458093566894531	2.337959350585938	1.601277496337891	0.5448012695312501	2.198373168945313	1.560717376708984	0.5244899597167969	2.110615966796875	1.298262420654297	0.4613780975341797	2.088715698242187	1.411864303588867	0.2593937454223633	2.021058837890625	1.428363571166992	0.201982048034668	2.078324829101563	1.466753509521484	0.1432486648559571	2.110303100585937	1.466748397827148	0.1709965286254883	2.40711279296875	1.599516571044922	0.5415804138183594	2.540923095703125	1.585965576171875	0.5323697814941406	2.6238388671875	1.316394149780273	0.4844037322998047	2.418271118164062	1.315931503295898	0.3573303680419921	2.3457431640625	1.36694416809082	0.3520222320556641
160	5.300000000000001	2.400864013671875	1.089824485778808	0.5634935607910156	2.381822998046875	1.269553924560547	0.5337310180664063	2.365907104492187	1.414809814453125	0.5243830261230469	2.369267211914063	1.636787384033203	0.5450403137207032	2.334179931640625	1.60069921875	0.5444255981445312	2.195192504882812	1.558280792236328	0.5267418518066407	2.111477294921875	1.295528244018555	0.4619571380615234	2.087127197265625	1.4095869140625	0.2602464828491211	2.020405639648438	1.431990737915039	0.2025388946533203	2.077455322265625	1.456205902099609	0.1436882019042969	2.109925903320312	1.461006652832031	0.1671662750244141	2.40323388671875	1.599320281982422	0.5409779663085937	2.536345825195313	1.584238098144531	0.5300477600097657	2.621126831054688	1.313925903320313	0.4866688079833984	2.415900634765625	1.31734016418457	0.3601515350341797	2.345304077148437	1.372131118774414	0.3560947723388672
161	5.333333	2.409385009765625	1.08794026184082	0.5682787475585938	2.390153564453125	1.268251190185547	0.5380890502929687	2.373994140625	1.414088272094727	0.530263427734375	2.376947875976562	1.637299560546875	0.5448433227539062	2.341760009765625	1.601070068359375	0.5446489257812499	2.203752075195312	1.553732421875	0.524215087890625	2.121205932617188	1.288270385742188	0.4631261596679688	2.10095458984375	1.406744689941406	0.2614626998901367	2.030481018066406	1.433585342407226	0.2083914031982422	2.09357470703125	1.452341323852539	0.149902587890625	2.122972290039063	1.45712532043457	0.1665441818237305	2.411114013671875	1.599625061035156	0.5423805847167968	2.545060424804688	1.582184478759766	0.5347187194824219	2.635732421875	1.308440658569336	0.5105181884765625	2.438340942382813	1.315824996948242	0.3733008728027344	2.367086181640625	1.374993728637695	0.3565603790283203
162	5.366667	2.412698974609375	1.073936626434326	0.5733429260253906	2.397032104492188	1.25350569152832	0.5423706665039063	2.38299267578125	1.398952667236328	0.5374949340820312	2.383874755859375	1.621034484863281	0.5516503295898437	2.349167724609375	1.584756164550781	0.5506212463378906	2.212505981445313	1.540060546875	0.5258099975585937	2.13528076171875	1.275737121582031	0.4607130126953125	2.115634643554688	1.397101501464844	0.2627197799682617	2.049278747558594	1.424759338378906	0.2084495010375977	2.114193115234375	1.448290985107422	0.1477983551025391	2.139941650390625	1.446956192016601	0.1693215408325195	2.41818896484375	1.58378744506836	0.5501492919921875	2.551685424804687	1.569800689697266	0.5414180603027343	2.662817993164063	1.308731033325195	0.5371896667480469	2.4951416015625	1.292805404663086	0.3862375946044921	2.431664794921875	1.361433883666992	0.3631136627197266
163	5.4	2.426096069335937	1.065362407684326	0.5764926147460938	2.41031884765625	1.245007385253906	0.5452853698730469	2.396070190429687	1.390553298950195	0.5381212158203126	2.39262255859375	1.6125576171875	0.5569212036132812	2.358589721679687	1.575615447998047	0.554477783203125	2.223018798828125	1.528117095947266	0.527500244140625	2.158031005859375	1.25874967956543	0.4676693725585938	2.121876708984375	1.372530395507813	0.263755012512207	2.059500305175781	1.407437835693359	0.2046611175537109	2.14181201171875	1.450476791381836	0.1638298187255859	2.155488403320312	1.443955749511719	0.1676064758300781	2.427657592773437	1.575951354980469	0.5552963867187499	2.561775268554688	1.563663269042969	0.5476167907714844	2.67038818359375	1.303439834594727	0.5491224365234375	2.540633178710937	1.28065283203125	0.385716796875	2.501838989257813	1.348666351318359	0.3293385772705079
164	5.433333000000001	2.434643310546875	1.049407608032227	0.5791167297363282	2.4196669921875	1.228507019042969	0.550891845703125	2.405941528320312	1.373245529174805	0.5433459167480469	2.401356079101562	1.594025390625	0.5619185180664062	2.367730712890625	1.557055114746094	0.5598775939941406	2.23134619140625	1.513126647949219	0.5366575927734375	2.171502563476563	1.245737449645996	0.470377670288086	2.132715209960938	1.361642471313476	0.270459732055664	2.083245361328125	1.387667434692383	0.1994675598144531	2.147310424804687	1.454271697998047	0.177168212890625	2.166597412109375	1.441253463745117	0.1801416625976562	2.436383911132812	1.557854217529297	0.559956024169922	2.569917724609375	1.551560333251953	0.5491338500976563	2.68266259765625	1.295414428710937	0.5618761901855469	2.580046142578125	1.256595336914062	0.3778946685791016	2.525868408203125	1.337300094604492	0.3485781707763672
165	5.466667000000001	2.44213427734375	1.038952150344849	0.5780744628906249	2.42879541015625	1.217611190795898	0.5471986389160157	2.416465698242187	1.362376495361328	0.5402472229003906	2.4100400390625	1.582302276611328	0.56530322265625	2.376786010742188	1.545065551757812	0.5631134338378907	2.239256591796875	1.50054133605957	0.5460122375488281	2.18046240234375	1.238586654663086	0.4604342956542969	2.143801025390625	1.362223556518555	0.2659036865234375	2.088295043945313	1.384136337280273	0.2089534072875976	2.156149658203125	1.431680969238281	0.166624153137207	2.179816772460938	1.421900939941406	0.1722712326049805	2.445365234375	1.546617828369141	0.5613414916992188	2.578892822265625	1.544652679443359	0.5495625610351562	2.696757934570313	1.293672897338867	0.5371709289550781	2.576052368164063	1.302823425292969	0.3503261260986328	2.516906005859375	1.355184448242188	0.3395178375244141
166	5.5	2.4482861328125	1.028852997779846	0.5794167175292968	2.436669067382812	1.20622322845459	0.5500029602050782	2.425591674804688	1.349838836669922	0.5456077880859376	2.4192412109375	1.568021057128906	0.5678030700683594	2.386312744140625	1.531107360839844	0.5663442687988282	2.24972412109375	1.486275131225586	0.5527823181152344	2.184881958007812	1.228445434570312	0.4675028839111328	2.161194702148437	1.349683364868164	0.2728486938476563	2.107018798828125	1.372518966674805	0.216177978515625	2.17470654296875	1.422352905273438	0.1799652786254883	2.188788208007812	1.421413925170898	0.1844667053222656	2.454233154296875	1.532618133544922	0.5640385437011719	2.586240966796875	1.529058990478516	0.5491095886230468	2.700557006835937	1.277092277526855	0.5267095642089844	2.579437866210937	1.273468231201172	0.3392519378662109	2.5185966796875	1.344855270385742	0.3345353851318359
167	5.533333000000001	2.458244506835937	1.027018093109131	0.5803900146484375	2.44706640625	1.204406593322754	0.5519935913085937	2.4365810546875	1.347950012207031	0.5486699829101562	2.429819580078125	1.565775726318359	0.5717467956542969	2.397065795898437	1.528765930175781	0.5708971862792969	2.260350463867188	1.484344528198242	0.5599538879394531	2.20327490234375	1.225448112487793	0.4735637969970703	2.1764384765625	1.336336151123047	0.2735463409423828	2.120160400390625	1.36726969909668	0.2201682052612305	2.189423706054687	1.4197744140625	0.193752571105957	2.204366333007813	1.419373168945313	0.1978157806396484	2.464820190429688	1.53058056640625	0.5670787353515625	2.596156860351563	1.526915405273437	0.5479636535644532	2.710691162109375	1.274276428222656	0.5249503479003906	2.587615844726563	1.277309631347656	0.3367967834472656	2.528087036132812	1.352361068725586	0.3390569610595703
168	5.566667000000001	2.466987060546875	1.029298496246338	0.5824707946777343	2.4574482421875	1.207282379150391	0.5524673767089844	2.44770703125	1.351519500732422	0.5475440979003907	2.4423310546875	1.570327453613281	0.5715143737792969	2.409214721679688	1.533332000732422	0.5706661987304688	2.272093872070313	1.487893844604492	0.5622216491699219	2.221571411132813	1.222976516723633	0.4875635375976562	2.193453735351563	1.331611404418945	0.2846189270019531	2.136589233398437	1.364775650024414	0.2246230163574219	2.201507446289062	1.421943237304687	0.2014651031494141	2.217677490234375	1.421448547363281	0.2134979934692383	2.477244262695312	1.534784545898438	0.5665579833984375	2.608553833007813	1.526252868652344	0.5451429748535156	2.714178955078125	1.266588691711426	0.5366597290039062	2.589119750976562	1.269054611206055	0.3486366577148438	2.537121337890625	1.351016647338867	0.3446672058105469
169	5.6	2.478230346679688	1.042444026947022	0.5829972229003906	2.467134887695313	1.222432525634765	0.5536136169433594	2.456269775390625	1.368119079589844	0.5463541870117188	2.454372314453125	1.589039031982422	0.5741356201171874	2.420289184570312	1.552150421142578	0.5729988403320312	2.28341650390625	1.500783065795898	0.5653292846679687	2.24142041015625	1.229029739379883	0.4981775817871094	2.203821655273438	1.336999664306641	0.2916547698974609	2.141302856445312	1.365062713623047	0.2327744064331055	2.205880249023437	1.419820770263672	0.1998128204345703	2.231289184570312	1.414618072509766	0.21389453125	2.489119140625	1.552653442382812	0.5682287902832032	2.62140478515625	1.538821044921875	0.5456736145019532	2.725298583984375	1.27407430267334	0.5537245788574219	2.594145751953125	1.287346252441406	0.3681001586914062	2.530414184570312	1.361267318725586	0.3491442718505859
170	5.633333	2.484583862304688	1.058842655181885	0.5824586791992188	2.47261962890625	1.239859222412109	0.5574826660156249	2.46085888671875	1.385772857666016	0.5499331970214845	2.460187744140625	1.607876983642578	0.571969482421875	2.425863891601562	1.570998657226562	0.5717412109375	2.288925170898438	1.51920523071289	0.5664253845214844	2.260766723632813	1.242148445129394	0.511936767578125	2.213882568359375	1.343205108642578	0.3031287231445313	2.14861474609375	1.366926513671875	0.2441879959106446	2.213629028320312	1.424081680297852	0.2070910263061523	2.239761596679688	1.412781311035156	0.217548095703125	2.494765869140625	1.571144165039063	0.5670620727539062	2.626501586914062	1.553716857910156	0.5428896484375	2.736596801757813	1.292280715942383	0.5588321228027344	2.609452270507813	1.302172134399414	0.3717930450439453	2.543904174804688	1.370495208740234	0.3488742828369141
171	5.666667	2.495584228515625	1.080458023071289	0.5825506286621094	2.481819213867188	1.262436721801758	0.5550800170898438	2.469221923828125	1.409333038330078	0.5467407531738282	2.466755004882812	1.632423767089844	0.5744608764648438	2.432560302734375	1.594951934814453	0.5742763061523437	2.296252563476562	1.539406616210937	0.566100128173828	2.286005004882813	1.256337921142578	0.5275277099609375	2.223279418945312	1.358111968994141	0.3212989196777344	2.165385009765625	1.361709625244141	0.250963134765625	2.215716918945312	1.427131790161133	0.215201774597168	2.249977905273438	1.417468307495117	0.2247974243164063	2.501860595703125	1.595904663085937	0.5676415100097656	2.634883666992187	1.582393035888672	0.5421591186523438	2.745094116210938	1.319484710693359	0.5591014709472656	2.6206298828125	1.306157424926758	0.3712967987060547	2.559066772460938	1.377203323364258	0.3493358001708984
172	5.700000000000001	2.501148681640625	1.097767860412598	0.5900924987792968	2.489247924804688	1.279490371704102	0.560795166015625	2.478385009765625	1.426281890869141	0.5514763488769532	2.477343994140625	1.649025726318359	0.5803844909667969	2.44283251953125	1.611930816650391	0.5789898071289064	2.306540771484375	1.55803060913086	0.5656384887695312	2.29449560546875	1.274276519775391	0.53810888671875	2.227991577148438	1.372399627685547	0.3322457733154297	2.179174560546875	1.36219580078125	0.2583957443237305	2.22241259765625	1.41473942565918	0.2080018920898438	2.261974853515625	1.430767532348633	0.237498275756836	2.512229614257812	1.612232421875	0.5743805541992187	2.646622680664063	1.600962799072266	0.5577482910156251	2.7467744140625	1.337161865234375	0.5803672485351563	2.642383178710937	1.305305999755859	0.3938289947509765	2.586946044921875	1.380227981567383	0.3733981323242187
173	5.733333	2.511824584960937	1.113868907928467	0.5921731567382813	2.504047973632813	1.296149383544922	0.5593693542480469	2.496052124023437	1.443893890380859	0.5492772521972656	2.492062377929687	1.667193328857422	0.5821189270019531	2.457763305664062	1.629542205810547	0.5796905822753906	2.321054931640625	1.576037414550781	0.5586897583007813	2.313319213867187	1.289011917114258	0.5479190979003906	2.23012158203125	1.383999603271484	0.3446771240234375	2.196991577148438	1.379059875488281	0.2613355331420898	2.2356064453125	1.421349807739258	0.2135601348876953	2.276196899414062	1.43521826171875	0.2474237060546875	2.527688720703125	1.630734252929688	0.5758565063476563	2.663776123046875	1.623490753173828	0.5652470397949219	2.774578857421875	1.36499331665039	0.5896668090820312	2.667166259765625	1.335933227539063	0.4256554412841796	2.616533935546875	1.402130828857422	0.3968112487792969
174	5.766667	2.511021606445312	1.12281974029541	0.5929306640625001	2.501958618164062	1.30495686340332	0.5595103759765625	2.492786743164062	1.452624877929688	0.5491625366210937	2.49237841796875	1.675942840576172	0.583198974609375	2.457458740234375	1.638891052246094	0.5802110290527345	2.321196655273438	1.584776062011719	0.5575954895019531	2.31413037109375	1.298000595092773	0.5462622985839845	2.23873583984375	1.391653930664063	0.3410308532714844	2.199859985351562	1.37978352355957	0.2639591293334961	2.236342163085937	1.43264631652832	0.215051628112793	2.272819702148437	1.442707107543945	0.2394215698242187	2.527414306640625	1.638866668701172	0.5771014404296875	2.66353466796875	1.62847119140625	0.5698758850097656	2.773806518554688	1.370328628540039	0.5945578918457031	2.625898518880208	1.356289855957031	0.4297170003255208	2.635839233398437	1.410476791381836	0.3847250366210938
175	5.800000000000001	2.5132109375	1.122878917694092	0.5924909362792969	2.50505908203125	1.304836990356445	0.5587297973632812	2.496657470703125	1.452318283081055	0.546942626953125	2.4958564453125	1.675832275390625	0.5776376647949218	2.46107958984375	1.638666290283203	0.5756651306152344	2.324444580078125	1.585283782958984	0.5551666870117187	2.314124389648438	1.298699798583984	0.5470299072265625	2.239190063476562	1.391783828735352	0.3415454864501953	2.1999111328125	1.379789947509765	0.2648943710327148	2.235570190429688	1.434579742431641	0.215459716796875	2.272092529296875	1.445772689819336	0.2420331420898438	2.5309091796875	1.638837768554688	0.5716306152343751	2.666856567382812	1.631447875976562	0.5612395324707031	2.787764038085937	1.382158096313477	0.5882879638671874	2.691273803710938	1.348256042480469	0.4247827301025391	2.6483193359375	1.412174606323242	0.3881858215332031
176	5.833333	2.512105102539063	1.111205940246582	0.5978142700195312	2.505259033203125	1.291163665771484	0.5611363525390625	2.497391845703125	1.437456085205078	0.5480314636230469	2.494633056640625	1.659169555664063	0.5788439331054688	2.460412109375	1.622071838378906	0.5763382263183594	2.323757690429687	1.572991821289063	0.5559670104980469	2.304782348632813	1.288944152832031	0.5462872619628907	2.236697875976563	1.388823394775391	0.3438424377441406	2.199595947265625	1.383093414306641	0.2663146438598633	2.238627685546875	1.44041323852539	0.2248566131591797	2.279070068359375	1.441863586425781	0.2482209930419922	2.529748657226563	1.622700439453125	0.5733136291503906	2.6648466796875	1.616089538574219	0.5649710998535156	2.790812377929687	1.36949153137207	0.5916509704589844	2.69926513671875	1.330732955932617	0.4317604675292969	2.656845581054688	1.400613983154297	0.3875285186767579
177	5.866667	2.510893188476563	1.097903202056885	0.5958760681152344	2.502046997070313	1.276916900634766	0.5610111694335937	2.4928291015625	1.422220794677734	0.5493636169433593	2.492850219726563	1.642965362548828	0.5757332763671874	2.458440795898437	1.606465393066406	0.5742818298339843	2.321031494140625	1.560798645019531	0.5561004333496093	2.294092163085938	1.279629013061523	0.5404530029296875	2.236636108398438	1.378892761230469	0.3355760498046875	2.189510009765625	1.38005778503418	0.2644432067871094	2.231543823242188	1.43237385559082	0.2186443328857422	2.259330078125	1.440341384887695	0.2386862182617188	2.527253051757812	1.606261962890625	0.5706075134277344	2.659560668945312	1.590571411132812	0.5533717346191407	2.795815673828125	1.343218322753906	0.5671386108398437	2.6987802734375	1.296436248779297	0.410046142578125	2.65815966796875	1.380077392578125	0.3775728149414063
178	5.9	2.51209716796875	1.079212787628174	0.5963383178710937	2.502906616210938	1.256878723144531	0.561208251953125	2.49335791015625	1.401192642211914	0.5494292907714844	2.492461669921875	1.621215942382813	0.5692530212402345	2.458420166015625	1.584800415039063	0.5685718078613281	2.320970581054687	1.540975067138672	0.5540806884765626	2.279817749023437	1.263906814575195	0.5319216918945313	2.232765380859375	1.37437190246582	0.3331788024902343	2.185540893554688	1.380980972290039	0.2596625289916992	2.227398071289063	1.432782196044922	0.2209668197631836	2.258429931640625	1.432595260620117	0.234873291015625	2.526782348632812	1.584729339599609	0.5655120239257813	2.65834619140625	1.571310668945312	0.5477328796386719	2.794088012695313	1.327938552856445	0.5643428344726562	2.691623413085938	1.288140151977539	0.4043462829589843	2.65813623046875	1.376322006225586	0.3836463012695313
179	5.933333000000001	2.506615356445312	1.062850183486939	0.5935501708984375	2.496655883789062	1.241332534790039	0.5631170349121093	2.486883178710937	1.385853073120117	0.5544094848632812	2.490461547851563	1.605734710693359	0.575115966796875	2.455690307617187	1.570015289306641	0.5743982238769532	2.31956689453125	1.523238006591797	0.5561727905273437	2.2684404296875	1.248711380004883	0.5259922790527344	2.226198364257812	1.363749053955078	0.3272077941894531	2.175891479492187	1.37607861328125	0.2558095245361328	2.201816162109375	1.452448120117187	0.2516509857177734	2.243170532226562	1.418982360839844	0.2350009078979492	2.524035888671875	1.568590026855469	0.5711195983886719	2.65511474609375	1.550641265869141	0.5521358642578125	2.789900268554688	1.30428791809082	0.5519700317382813	2.636769409179688	1.310987594604492	0.3882701263427735	2.581267578125	1.384787322998047	0.3880751800537109
180	5.966667000000001	2.499433959960937	1.049647718429565	0.5866343383789063	2.491339477539062	1.227025276184082	0.5557175903320313	2.483067016601562	1.370841125488281	0.5495751953125	2.486772583007813	1.589392608642578	0.5700563659667969	2.4521943359375	1.553951110839844	0.5691943969726563	2.316423706054688	1.508497055053711	0.5507603759765625	2.259310668945313	1.238406532287598	0.5095033264160156	2.217644775390625	1.359066711425781	0.3144599761962891	2.168377197265625	1.373387344360351	0.242824348449707	2.218103881835938	1.432584976196289	0.2164948577880859	2.250296020507812	1.414274047851563	0.2276270599365234	2.520102294921875	1.552411743164062	0.5662641296386719	2.650868286132813	1.533104614257812	0.5530262145996094	2.774607299804687	1.284022476196289	0.5221775207519531	2.598269287109375	1.325076248168945	0.3813942260742187	2.538593139648437	1.383017517089844	0.3845501098632813
181	6	2.496607177734375	1.045646892547607	0.5851075134277344	2.488242553710937	1.222788200378418	0.5545563964843749	2.479724365234375	1.366373229980469	0.5491243896484375	2.483469482421875	1.584533905029297	0.5700685119628905	2.448946411132813	1.549130462646485	0.5692438049316406	2.313217529296875	1.504706207275391	0.5498458251953124	2.256262573242187	1.235619415283203	0.5069485321044922	2.215157592773438	1.355393341064453	0.3116201171875	2.165034423828125	1.374446258544922	0.2405961990356445	2.218375854492187	1.426652816772461	0.2074653091430664	2.250646728515625	1.414754486083984	0.2302469100952149	2.516737670898437	1.547639068603516	0.5660828857421876	2.647431396484375	1.53205908203125	0.5507844543457031	2.762305541992188	1.278677734375	0.5163333740234375	2.584372802734375	1.319740509033203	0.3769119720458984	2.525094848632813	1.381616775512695	0.3790027465820313
182	6.033333000000001	2.4915068359375	1.051784334182739	0.5835657653808594	2.483182250976562	1.230311248779297	0.5526648864746093	2.474628784179687	1.375023910522461	0.5465520324707032	2.47893994140625	1.595081787109375	0.5654111328125	2.444071411132812	1.559483795166016	0.5651006469726563	2.307352905273437	1.5138134765625	0.5471739196777343	2.2566181640625	1.23998063659668	0.5119773406982422	2.215942016601562	1.363377334594727	0.3175488739013672	2.16518408203125	1.37919059753418	0.245732421875	2.212814453125	1.435410766601563	0.2147679595947266	2.24652294921875	1.419686264038086	0.2328747100830078	2.512376098632813	1.557774993896484	0.5616181945800781	2.644413940429687	1.542255249023438	0.5474068298339844	2.759170776367188	1.285048217773437	0.5241444091796874	2.583624633789062	1.324933074951172	0.377708740234375	2.524986572265625	1.383280136108398	0.3722610321044922
183	6.066667000000001	2.484632934570312	1.062730350494385	0.5787398681640625	2.47802197265625	1.242239959716797	0.5503219299316406	2.470536499023438	1.387427734375	0.5438279113769531	2.474950317382813	1.608350463867187	0.559631591796875	2.43990234375	1.572678924560547	0.5591317443847656	2.302043823242188	1.529462768554688	0.5436252136230468	2.257564575195313	1.253062973022461	0.5133367309570313	2.225140380859375	1.377262481689453	0.3185592193603516	2.169606323242188	1.382819671630859	0.2491940307617188	2.21075830078125	1.44165966796875	0.2138445434570312	2.247117919921875	1.439465408325195	0.2333585052490234	2.508487915039063	1.570862945556641	0.5570470581054687	2.641162231445312	1.554773986816406	0.547665771484375	2.75271142578125	1.294962310791016	0.5500040588378906	2.617718872070313	1.312618560791016	0.3782774658203125	2.574166381835937	1.398829849243164	0.3762393646240234
184	6.1	2.48326318359375	1.078357955932617	0.5782409362792968	2.479539306640625	1.259624313354492	0.5499834594726563	2.474096801757812	1.406180847167969	0.544448486328125	2.479542724609375	1.629077697753906	0.5582856140136718	2.44397509765625	1.593319488525391	0.5571065368652344	2.305854858398438	1.547023376464844	0.5384596862792969	2.257509033203125	1.268131927490234	0.5151972351074219	2.223421142578125	1.393958694458008	0.3185677185058594	2.168438232421875	1.403654052734375	0.2459754943847656	2.216922607421875	1.458224914550781	0.2082232360839844	2.25505859375	1.455832427978516	0.2327184677124023	2.5131943359375	1.591045440673828	0.5570476684570312	2.646836059570313	1.571119659423828	0.5546728820800781	2.758236328125	1.309337783813477	0.5666209411621094	2.637577880859375	1.320827255249023	0.3833319396972656	2.596942016601562	1.406378021240234	0.3762108154296875
185	6.133333	2.476746826171875	1.104472667694092	0.5763057861328125	2.472132934570312	1.285787384033203	0.54505712890625	2.466060546875	1.43277328491211	0.5373050537109375	2.474350463867188	1.655569610595703	0.5608566589355468	2.438209350585938	1.620206878662109	0.5586903381347657	2.298869506835937	1.577322082519531	0.5372211608886719	2.259983276367187	1.295994293212891	0.5107484893798828	2.227189697265625	1.418275802612305	0.3105648040771485	2.166742797851563	1.416399230957031	0.247110237121582	2.217651977539063	1.476633636474609	0.2096342620849609	2.250456787109375	1.479645263671875	0.2247541275024414	2.507667846679688	1.617081573486328	0.5573973083496093	2.642238403320313	1.599916351318359	0.5532174987792968	2.74985791015625	1.338409912109375	0.5669427490234376	2.606535522460938	1.384111083984375	0.396172119140625	2.558825805664062	1.462120254516602	0.3869296875
186	6.166667	2.476749877929687	1.11889294052124	0.5754122314453125	2.471208618164062	1.300294723510742	0.5428504333496094	2.464420776367187	1.447392608642578	0.5330300903320313	2.473765991210938	1.670288116455078	0.5588675231933593	2.437400146484375	1.635112609863281	0.5559521789550781	2.298174926757813	1.592250518798828	0.5324879455566406	2.264883422851562	1.308998657226563	0.5217293395996094	2.226728759765625	1.433439163208008	0.3257063751220703	2.176656005859375	1.426655242919922	0.2526464614868164	2.22017578125	1.481502639770508	0.2032502746582031	2.258193237304687	1.475276138305664	0.2285302810668945	2.506935424804688	1.631558074951172	0.5554014587402344	2.642156372070312	1.6164951171875	0.5569017028808594	2.736902954101563	1.355416976928711	0.576603515625	2.611057250976562	1.403687652587891	0.4037970428466797	2.562361328125	1.481539337158203	0.3884089965820312
187	6.200000000000001	2.479208618164062	1.127402496337891	0.5764486083984375	2.471676025390625	1.309411026000977	0.5437774047851562	2.464382080078125	1.456462753295898	0.5287257385253906	2.47232421875	1.680045989990234	0.5561776428222656	2.436067749023437	1.644498687744141	0.5532909545898438	2.295165161132813	1.603144287109375	0.531794921875	2.274197021484375	1.317553146362305	0.52255517578125	2.228706665039062	1.44405160522461	0.328684555053711	2.176590698242188	1.440227203369141	0.2540960922241211	2.22378466796875	1.491236999511719	0.203496467590332	2.260351806640625	1.484665832519531	0.2304039154052734	2.505866943359375	1.641442962646484	0.5521566467285156	2.641700805664063	1.628623291015625	0.5542608947753906	2.74845068359375	1.373475234985352	0.5734727783203125	2.620584716796875	1.412547302246094	0.4013866577148437	2.567343872070313	1.491286087036133	0.3831234588623047
188	6.233333	2.48151611328125	1.128095329284668	0.5772664794921876	2.4741611328125	1.309455459594727	0.5414519348144531	2.466631225585938	1.456512512207031	0.5270115966796876	2.474042724609375	1.679810455322266	0.5559203186035157	2.437870361328125	1.644222106933594	0.5528241882324219	2.297571166992188	1.601382080078125	0.5306420288085938	2.275163452148437	1.316250534057617	0.5207188720703124	2.2312646484375	1.443821502685547	0.3276842346191406	2.181260864257812	1.437259857177734	0.2532890548706055	2.2257763671875	1.492441818237305	0.2061530380249023	2.263777465820312	1.483777786254883	0.2298559265136719	2.5076787109375	1.641329193115234	0.551624267578125	2.6435576171875	1.629236846923828	0.5534886474609375	2.75386328125	1.374468139648438	0.5729769592285157	2.633471069335938	1.405396911621094	0.3988806457519531	2.583757690429688	1.491533309936524	0.3904336090087891
189	6.266667	2.483440063476563	1.12550800704956	0.5796752929687501	2.476862670898437	1.306192321777344	0.5427151489257813	2.469301879882813	1.453174057006836	0.529601318359375	2.47802734375	1.675610687255859	0.5607660522460938	2.4416953125	1.640441986083984	0.5566462707519531	2.302452880859375	1.599004547119141	0.5288189697265625	2.26848876953125	1.315309677124023	0.5143476257324219	2.23408740234375	1.443306274414062	0.3195438690185547	2.186142456054688	1.442999984741211	0.2466975326538086	2.229706176757812	1.502643798828125	0.2110710754394531	2.2659638671875	1.483334854125977	0.2267800521850586	2.511344848632812	1.636975616455078	0.5567384643554687	2.646731567382813	1.622403594970703	0.5581160888671874	2.750231811523437	1.364040176391601	0.5717117309570312	2.638813232421875	1.403913208007812	0.3885516510009766	2.593917846679688	1.488183197021484	0.3925836334228515
190	6.300000000000001	2.48678466796875	1.110095893859863	0.5832851867675781	2.483975463867187	1.289599746704102	0.5474165344238282	2.478931884765625	1.435788024902344	0.5385033264160156	2.482776123046875	1.657075317382813	0.56368359375	2.44748193359375	1.621475433349609	0.5594984436035156	2.309447631835938	1.579872161865234	0.5325100402832031	2.267668090820313	1.300155502319336	0.5051783447265625	2.241761596679687	1.433923843383789	0.3149751892089844	2.19466748046875	1.43849105834961	0.2478287582397461	2.237669677734375	1.487932418823242	0.2069133682250976	2.276208251953125	1.483512130737305	0.2294889450073242	2.51660888671875	1.61930923461914	0.56168310546875	2.650797119140625	1.606364227294922	0.5690823974609375	2.764514526367187	1.352673278808594	0.5741220703125001	2.659416870117187	1.376899200439453	0.3894367370605469	2.618748046875	1.468321212768555	0.398682876586914
191	6.333333	2.483893676757813	1.095957271575928	0.584669921875	2.478990234375	1.27395718383789	0.5520839843750001	2.4726806640625	1.418442443847656	0.5445511169433593	2.476184448242187	1.637690185546875	0.5672443542480469	2.441380615234375	1.602204345703125	0.5647196350097656	2.304263549804688	1.559612121582031	0.5451216125488281	2.261948974609375	1.285590286254883	0.5028731689453125	2.233173706054687	1.419312576293945	0.3172652587890625	2.181567749023437	1.436407562255859	0.2536496658325195	2.237696533203125	1.485688949584961	0.2127092208862305	2.271956420898437	1.470063201904297	0.2346744842529297	2.509723876953125	1.600504577636719	0.5643903198242187	2.6411640625	1.57987680053711	0.5557178955078125	2.767359619140625	1.328093902587891	0.5614496154785156	2.645075927734375	1.363106811523437	0.3684479064941406	2.598416625976562	1.451771667480469	0.3866687164306641
192	6.366667	2.482890991210938	1.069135414123535	0.583390380859375	2.478652099609375	1.247188835144043	0.55447607421875	2.47356884765625	1.391349609375	0.5513634338378907	2.479145874023438	1.610268157958984	0.5688310546874999	2.44424072265625	1.575038421630859	0.5689756774902344	2.30646240234375	1.53488818359375	0.5516638793945312	2.252843505859375	1.264162979125977	0.5071045227050781	2.2182099609375	1.391280944824219	0.3158079528808594	2.175754760742187	1.430151870727539	0.2433647155761719	2.2278935546875	1.460360580444336	0.1910106353759766	2.26468408203125	1.459094116210938	0.2240688781738281	2.5122138671875	1.572984100341797	0.5650343322753906	2.642287231445312	1.554022186279297	0.5441744079589843	2.763655883789062	1.303674957275391	0.5141687469482422	2.597408447265625	1.331460327148438	0.3486243133544922	2.533073364257812	1.398967010498047	0.3575035400390625
193	6.4	2.484802001953125	1.062283218383789	0.5848505859374999	2.480262329101563	1.239681060791016	0.5564579467773438	2.474421264648437	1.383226593017578	0.55386328125	2.478869140625	1.601236022949219	0.5720261840820313	2.444249633789063	1.566067321777344	0.5711439819335937	2.308169067382813	1.524358093261719	0.54999853515625	2.256009033203125	1.254384689331055	0.5062406311035157	2.224314086914062	1.380618377685547	0.3160648345947266	2.168997680664063	1.403909210205078	0.2597276840209961	2.234154418945312	1.443482864379883	0.2212699661254883	2.261568237304687	1.436809295654297	0.2258905334472656	2.511969360351562	1.564185119628906	0.5690151672363282	2.641597045898438	1.542514984130859	0.5525835876464844	2.751920776367188	1.284566467285156	0.5323903198242188	2.597124633789063	1.29991928100586	0.3572069549560547	2.530108642578125	1.366873580932617	0.3541059265136719
194	6.433333000000001	2.478986083984375	1.041002349853516	0.5796938476562501	2.473946411132813	1.219113838195801	0.5548377380371095	2.468638305664062	1.362954010009766	0.5523938293457031	2.478123168945312	1.581306549072266	0.568107696533203	2.442890502929687	1.546707794189453	0.5700321655273437	2.3049521484375	1.5060029296875	0.5582680358886719	2.250994873046875	1.238023666381836	0.5037973480224609	2.219471435546875	1.360348495483398	0.3082666320800781	2.160701904296875	1.389927062988281	0.2599785079956055	2.228635375976562	1.432664154052735	0.2274109497070312	2.2590283203125	1.414331314086914	0.2291967391967774	2.510320068359375	1.543590026855469	0.563101531982422	2.64115087890625	1.528428924560547	0.5463742675781249	2.691601928710938	1.260836883544922	0.4672300872802734	2.490967041015625	1.280715698242187	0.3436568756103516	2.434453979492187	1.34866650390625	0.3255298767089844
195	6.466667000000001	2.48001708984375	1.040591115951538	0.5792396240234374	2.474681640625	1.218686973571777	0.55479150390625	2.469282592773438	1.362493103027344	0.5525401611328125	2.480218872070313	1.580779357910156	0.5670353088378907	2.444844482421875	1.546408020019531	0.5697090759277343	2.306648559570313	1.506051147460937	0.5603458557128906	2.256116821289063	1.237200614929199	0.5082774200439453	2.2240146484375	1.358332778930664	0.3120645446777344	2.161657470703125	1.38729084777832	0.2630071868896484	2.227852661132812	1.443648956298828	0.2391598892211914	2.25788525390625	1.41282780456543	0.2287970428466797	2.512112182617187	1.54286669921875	0.5616803588867187	2.642487182617188	1.526980072021484	0.5425365600585937	2.682556274414063	1.258888793945312	0.4601575469970703	2.479505615234375	1.282767181396484	0.3410380554199218	2.429410766601563	1.356268692016602	0.3219649505615234
196	6.5	2.481410278320312	1.051406496047974	0.5812383117675781	2.477068725585938	1.231019157409668	0.5569789733886719	2.471832885742187	1.376027465820312	0.5538975219726563	2.485202026367188	1.596002136230469	0.5703761291503906	2.449022827148438	1.561710845947266	0.572008056640625	2.311096069335937	1.517880661010742	0.5574435424804687	2.263794555664062	1.243260009765625	0.5213477172851562	2.236642333984375	1.3677724609375	0.3243408966064453	2.166920532226563	1.394020751953125	0.2770595016479492	2.237389038085937	1.43162809753418	0.2374636154174805	2.273926513671875	1.4282138671875	0.2379067077636719	2.517046264648438	1.557434478759766	0.5654298095703125	2.648894409179688	1.539953002929688	0.5504209289550781	2.691089721679687	1.265431228637695	0.4825252685546875	2.488766845703125	1.298970230102539	0.3608595581054688	2.438509399414063	1.370864852905273	0.3264034118652344
197	6.533333000000001	2.483473999023437	1.067456451416016	0.5822603759765625	2.477861206054687	1.247290306091309	0.5554211120605468	2.471982788085938	1.392424957275391	0.5463008117675781	2.486033935546875	1.612773010253906	0.5659483032226562	2.449603393554687	1.578504699707031	0.5667482299804687	2.310414672851563	1.535642272949219	0.5566914672851562	2.274195190429688	1.257927917480469	0.5257488708496094	2.248067016601563	1.378257720947266	0.3245638275146484	2.17626318359375	1.403946472167969	0.2754734802246094	2.247205932617188	1.458315322875977	0.2398547897338867	2.280229736328125	1.456986862182617	0.2423280792236328	2.517881713867188	1.574029327392578	0.5607912902832031	2.650259155273438	1.55434619140625	0.5496115417480469	2.711545654296875	1.275430755615234	0.5183495178222657	2.5265478515625	1.321855758666992	0.3741646728515625	2.470976318359375	1.4069111328125	0.3566141662597656
198	6.566667000000001	2.490656982421875	1.090325908660889	0.5850625915527343	2.485787475585937	1.271873657226563	0.5588896484375	2.480607543945313	1.418325607299805	0.5515602416992188	2.492726684570313	1.64092431640625	0.56905029296875	2.456327392578125	1.605993103027344	0.5706017761230469	2.313853393554687	1.569877227783203	0.5656730346679688	2.277840942382813	1.291053802490234	0.5211810302734374	2.248785888671875	1.395777221679687	0.3084391479492188	2.200739135742188	1.465326568603516	0.2959357299804687	2.24644482421875	1.477590347290039	0.2353655090332031	2.28014208984375	1.487901168823242	0.2343477478027344	2.525207153320312	1.602121002197266	0.5638750915527344	2.658408935546875	1.581842102050781	0.5500003662109375	2.717846557617188	1.300899856567383	0.5145123901367188	2.532041748046875	1.354701171875	0.3710276947021484	2.47176611328125	1.434888473510742	0.3637895965576172
199	6.6	2.499600708007812	1.111895244598389	0.5913769226074219	2.494815307617188	1.294239944458008	0.5602016296386719	2.48971337890625	1.441677291870117	0.5494923706054687	2.501503051757813	1.665409851074219	0.5718252563476562	2.464805908203125	1.630307922363281	0.5718213500976562	2.322164794921875	1.5929619140625	0.5573238525390625	2.28827197265625	1.310046524047852	0.5278924255371094	2.271702880859375	1.414586471557617	0.3115946350097656	2.207421142578125	1.477411346435547	0.2999136352539062	2.258384765625	1.479646697998047	0.2339227523803711	2.2961494140625	1.494404663085938	0.2105514221191406	2.53433984375	1.626358093261719	0.5666155090332031	2.668803955078125	1.608928588867188	0.5529917907714844	2.733999145507812	1.333356658935547	0.5430462951660155	2.558633422851563	1.377707489013672	0.3848760681152343	2.498856079101563	1.451973724365234	0.3888515930175781
200	6.633333	2.49930029296875	1.132496589660644	0.5943532409667969	2.49328515625	1.314797988891601	0.5619112243652343	2.487176391601563	1.462441940307617	0.5520710449218751	2.506906494140625	1.686270721435547	0.5718355712890625	2.46908642578125	1.652280090332031	0.5733669738769531	2.326524780273437	1.612755493164062	0.5617342834472656	2.303726196289062	1.327183288574219	0.5434117736816406	2.26693505859375	1.428999847412109	0.3281948699951172	2.20839990234375	1.493021774291992	0.3012507934570312	2.255764038085938	1.499565902709961	0.2382070922851562	2.295248046875	1.50883349609375	0.2325225677490234	2.538306884765625	1.646092407226563	0.5659432373046875	2.671048950195313	1.621494018554688	0.5455693359375	2.750026733398438	1.351251922607422	0.5490677490234375	2.581205932617188	1.393082504272461	0.3858748016357422	2.51199462890625	1.462320785522461	0.38699609375
201	6.666667	2.501817993164063	1.13735807800293	0.5938095397949219	2.495210083007812	1.31935578918457	0.5599901123046875	2.488883056640625	1.466922088623047	0.550862548828125	2.506804565429687	1.691230895996094	0.5672699890136719	2.46930615234375	1.656906219482422	0.5696274719238281	2.327215087890625	1.615099792480469	0.5593790588378906	2.30968994140625	1.329329895019531	0.5410260009765625	2.270817260742187	1.430419143676758	0.325661865234375	2.214230224609375	1.492982055664063	0.3078242950439453	2.26211669921875	1.508213607788086	0.2465915374755859	2.300320190429687	1.51636213684082	0.2356999206542969	2.538501586914062	1.651260040283203	0.5616632080078126	2.670873901367187	1.624960815429688	0.5412271118164063	2.763746337890625	1.356936737060547	0.5436205749511719	2.58385546875	1.397638076782227	0.397283462524414	2.533084228515625	1.465455154418945	0.4077305297851562
202	6.700000000000001	2.503031005859375	1.139561241149902	0.5942449035644531	2.496183349609375	1.319889511108399	0.5559807434082031	2.48981982421875	1.466125289916992	0.5403306579589844	2.505733154296875	1.689284759521484	0.5611983642578124	2.468638671875	1.654812042236328	0.5625593872070312	2.32827783203125	1.610086853027344	0.5499538269042969	2.310838256835938	1.325009399414063	0.5409292907714844	2.276529663085937	1.429564880371094	0.3278705749511719	2.214153198242188	1.489220367431641	0.304742904663086	2.262229125976562	1.505540969848633	0.2466482391357422	2.299117553710937	1.50886213684082	0.23442333984375	2.537673461914062	1.649800018310547	0.5551012268066406	2.67049658203125	1.625164428710938	0.5400666503906251	2.751648681640625	1.350009994506836	0.5135827026367188	2.569583129882813	1.420212814331055	0.373596435546875	2.515645629882813	1.469699691772461	0.3928729553222656
203	6.733333	2.510044067382813	1.126745613098144	0.5991969909667969	2.503498779296875	1.304992141723633	0.5601583251953125	2.49637060546875	1.450035797119141	0.5440717468261719	2.50949755859375	1.671359313964844	0.5653583374023438	2.472998291015625	1.636850006103516	0.565601318359375	2.333555908203125	1.594219482421875	0.5505113830566406	2.31424267578125	1.311665328979492	0.5353672790527344	2.287553100585938	1.409091278076172	0.319874740600586	2.232949829101563	1.476768936157227	0.3046890106201172	2.277879516601562	1.491061141967774	0.2473021697998047	2.316615234375	1.489305252075195	0.2290439147949219	2.541700805664062	1.632519409179688	0.5602249450683594	2.674366455078125	1.608830291748047	0.5522942810058594	2.732800537109375	1.330247589111328	0.5124266052246094	2.544526245117187	1.398405609130859	0.3824732055664062	2.491310546875	1.459686813354492	0.3978594512939453
204	6.766667	2.514247436523437	1.100860893249512	0.6030235595703125	2.506995849609375	1.276778747558594	0.5628980712890626	2.498639404296875	1.420437057495117	0.5466113891601563	2.507042114257812	1.640498901367188	0.5574000244140624	2.471709228515625	1.605561553955078	0.5597242431640626	2.335091430664062	1.558486663818359	0.5482202453613281	2.324566650390625	1.279046859741211	0.5377211608886718	2.289709106445312	1.376720642089844	0.3266008911132813	2.242178955078125	1.441792388916016	0.305907455444336	2.289833251953125	1.451100036621094	0.2496576690673828	2.320964477539063	1.453626846313476	0.2336462707519532	2.539671997070313	1.602606048583984	0.5536399230957032	2.6714716796875	1.58309130859375	0.5458845825195313	2.710602172851563	1.304147857666016	0.4990607299804687	2.512350830078125	1.359577819824219	0.3820896453857422	2.467874145507812	1.431035888671875	0.3778151092529297
205	6.800000000000001	2.521637573242187	1.08421329498291	0.6014356994628907	2.515369018554687	1.260578918457031	0.5641132507324218	2.508186401367188	1.403948120117188	0.5468970336914063	2.51355322265625	1.623574737548828	0.5575924072265626	2.478730834960937	1.588324371337891	0.5593186645507813	2.34477001953125	1.537046020507812	0.5452642517089844	2.337351806640625	1.257789886474609	0.5465863952636718	2.299576538085938	1.342783126831055	0.3307379302978516	2.242368896484375	1.4036279296875	0.3078115539550781	2.302978637695313	1.40550553894043	0.2481371002197266	2.326394653320313	1.418160736083984	0.2364510803222656	2.546640258789062	1.586140655517578	0.5544549560546875	2.67714208984375	1.561050567626953	0.5438118591308594	2.723913330078125	1.283651977539062	0.5014828491210938	2.523781616210937	1.319746032714844	0.3815953521728516	2.473716918945312	1.39018537902832	0.3815965423583985
206	6.833333	2.512698974609375	1.066395872116089	0.5964242858886719	2.507078735351563	1.242821884155274	0.5579635314941407	2.500419555664062	1.386183013916016	0.5386759643554688	2.513644897460937	1.605846557617188	0.5498509826660156	2.47752392578125	1.571785278320313	0.5519069213867187	2.340698364257813	1.52508935546875	0.5402640686035156	2.3367451171875	1.248089988708496	0.5760450134277344	2.319246215820312	1.311139755249023	0.3503610229492188	2.242527465820312	1.352156311035156	0.3174686584472656	2.31624169921875	1.36660954284668	0.2604821929931641	2.342329345703125	1.385350341796875	0.2577898406982422	2.545456176757813	1.567202728271484	0.5462300720214843	2.676386352539062	1.540922790527344	0.5399409484863281	2.683527465820313	1.261312301635742	0.4830943298339844	2.479873779296875	1.311004623413086	0.3741511840820312	2.423328247070312	1.367589874267578	0.3848553771972656
207	6.866667	2.504109130859375	1.060559925079346	0.5912190856933593	2.502441162109375	1.236900123596191	0.553079833984375	2.499106567382813	1.380112426757813	0.5326170349121093	2.509513549804687	1.599729766845703	0.5430959472656249	2.4738212890625	1.565284851074219	0.5449239501953125	2.33692578125	1.522281341552735	0.5275309143066407	2.3256064453125	1.24526293182373	0.5638748168945312	2.319046997070313	1.304352416992187	0.337174560546875	2.24348193359375	1.345393585205078	0.2997300109863281	2.328366333007812	1.364702651977539	0.2451803741455078	2.34842626953125	1.369635635375976	0.2454521942138672	2.54180712890625	1.561494354248047	0.5399307556152344	2.673579223632812	1.540263458251953	0.5348697204589843	2.67462353515625	1.262038360595703	0.4737957611083984	2.468575927734375	1.304907806396484	0.3680637054443359	2.41355126953125	1.355371109008789	0.3719918212890625
208	6.9	2.474193481445313	1.054169080734253	0.5852176208496094	2.475059204101562	1.229923164367676	0.5500277709960937	2.474965087890625	1.371091430664062	0.5269153137207031	2.485822143554687	1.5893359375	0.5286212463378906	2.450241455078125	1.555309234619141	0.5304912414550782	2.3131025390625	1.514392486572266	0.5184036560058594	2.3007705078125	1.241483016967774	0.5679701232910156	2.30129052734375	1.314935470581055	0.3464137268066406	2.237791870117188	1.371277282714844	0.3160021362304687	2.301620483398438	1.36585676574707	0.2458535385131836	2.33945166015625	1.382219192504883	0.2519774322509766	2.5177744140625	1.551222137451172	0.5283009643554688	2.64869482421875	1.533151733398437	0.5284791259765624	2.654567016601562	1.254661949157715	0.4860148010253906	2.468532958984375	1.303679748535156	0.3582427062988282	2.417823608398438	1.3626767578125	0.354241943359375
209	6.933333000000001	2.446875122070312	1.062906337738037	0.5731399841308593	2.446888793945313	1.240196334838867	0.5423060913085938	2.44513916015625	1.382924102783203	0.52571484375	2.460149780273437	1.601528717041016	0.5222782897949219	2.423701171875	1.568075439453125	0.5233416748046875	2.288550537109375	1.523039947509766	0.5001728057861328	2.266898193359375	1.250043525695801	0.5355162048339843	2.270367431640625	1.360471343994141	0.329351333618164	2.211516845703125	1.398894897460937	0.2666188812255859	2.251643432617188	1.417888092041016	0.1875435028076172	2.293429565429688	1.428669052124024	0.2146332244873047	2.491496337890625	1.562783660888672	0.5244678039550781	2.621934448242187	1.538422332763672	0.5187990417480468	2.656209106445313	1.259808166503906	0.4722820739746094	2.468727416992188	1.317820358276367	0.3450145263671875	2.433685424804688	1.405520599365234	0.3468292083740234
210	6.966667000000001	2.425074584960938	1.076450866699219	0.5637503051757813	2.422635620117187	1.25480126953125	0.5293598937988282	2.41842431640625	1.399079879760742	0.5146529846191406	2.431415283203125	1.619901214599609	0.5093769226074218	2.395017944335938	1.585710266113281	0.5090983276367187	2.26014306640625	1.545712341308594	0.4726490631103516	2.226304809570312	1.282211303710938	0.49604052734375	2.251971923828125	1.442709854125977	0.3275279693603516	2.188263427734375	1.474414474487305	0.2613938903808594	2.117486694335938	1.495987075805664	0.1901442642211914	2.274745849609375	1.504863418579101	0.22178173828125	2.463273071289063	1.581182250976563	0.5135262145996093	2.59471240234375	1.557275512695313	0.5085200347900392	2.64991064453125	1.276902633666992	0.4898514862060547	2.483488891601563	1.340017456054687	0.3335449523925781	2.446590087890625	1.42938655090332	0.3430484008789063
211	7	2.407031860351562	1.08458723449707	0.5510602416992187	2.404638305664062	1.262974411010742	0.5099439697265625	2.401821166992187	1.406371994018555	0.4837003936767578	2.428390991210938	1.627585845947265	0.4861768951416016	2.389855224609375	1.595700469970703	0.4831316833496094	2.249860717773438	1.573629089355469	0.4438175659179687	2.213215698242188	1.338090759277344	0.4013435211181641	2.223864013671875	1.532801635742188	0.2687570648193359	2.19059033203125	1.5895244140625	0.1970234603881836	2.1344658203125	1.638909393310547	0.1207563781738281	2.219393432617188	1.628638641357422	0.1677406463623047	2.45780712890625	1.586379974365234	0.4905263977050781	2.58997509765625	1.569576873779297	0.5001382904052734	2.64941650390625	1.287859436035156	0.5197810974121093	2.496755859375	1.348066558837891	0.3504197235107422	2.463780517578125	1.433829666137695	0.3286155090332031
212	7.033333000000001	2.37907666015625	1.078592739105225	0.5422509460449219	2.373935546875	1.254960807800293	0.4926004638671875	2.368633666992188	1.397611480712891	0.4609220886230468	2.38456689453125	1.619742858886719	0.4699146881103516	2.354970703125	1.581977518717448	0.4616290384928385	2.213712239583333	1.574888041178385	0.4213899027506511	1.998837198893229	1.405064615885417	0.3553188476562499	2.076064290364583	1.51269980875651	0.1751641591389974	2.095763732910156	1.592963623046875	0.192157341003418	2.080980285644531	1.668707794189453	0.1578553314208984	2.128855712890625	1.618831146240234	0.1438188705444336	2.415748291015625	1.579909454345703	0.4748861999511719	2.547517456054687	1.583560821533203	0.4921084594726562	2.678121459960938	1.331552383422852	0.5395847930908204	2.520430419921875	1.353316177368164	0.3584105072021485	2.4822822265625	1.427019195556641	0.317842887878418
213	7.066667000000001	2.331541870117188	1.061996185302734	0.5192309265136719	2.328658813476562	1.23766268157959	0.4705376739501953	2.325969970703125	1.378602783203125	0.4345522766113281	2.337205078125	1.599553863525391	0.450885726928711	2.302522216796875	1.565870361328125	0.4385256805419922	2.167048706054687	1.579947601318359	0.3898926544189453	1.933638977050781	1.524461456298828	0.2442882385253906	1.96227001953125	1.653279937744141	0.0584744758605957	1.953536376953125	1.728560607910156	0.02482088470458985	1.915729553222656	1.783838806152344	-0.06307912826538085	1.9588505859375	1.734090026855469	0.001821826934814452	2.367396606445312	1.560105773925781	0.4598384094238281	2.487892822265625	1.586465911865234	0.4981587219238282	2.675627563476563	1.458485687255859	0.6591544189453125	2.59009814453125	1.385908554077148	0.4530596923828125	2.51952880859375	1.457669448852539	0.4208625793457031
214	7.1	2.294572998046875	1.021001190185547	0.5134681701660156	2.289381713867187	1.196105506896973	0.4646819458007813	2.284880004882813	1.336631820678711	0.4289393005371094	2.29403515625	1.557647491455078	0.4510796356201172	2.26149462890625	1.524259582519531	0.4325992431640625	2.141491088867188	1.551689880371094	0.3582179412841797	1.951372192382812	1.579106719970703	0.1548998565673828	1.968456420898437	1.678344696044922	-0.004816896438598634	1.965649963378906	1.730768768310547	0.01089485549926758	1.927470825195313	1.705320831298828	-0.08068644905090332	1.952395874023438	1.722321899414062	-0.05757956099510193	2.322453491210938	1.517859741210938	0.4640888366699218	2.439515991210937	1.536477783203125	0.5249235382080079	2.534104125976563	1.511201141357422	0.7231524963378906	2.538443237304687	1.425971221923828	0.5232339782714843	2.474060180664062	1.453602325439453	0.4789840087890625
215	7.133333	2.25094287109375	0.9993130931854248	0.4919832305908203	2.253387939453125	1.174476501464844	0.4440805511474609	2.255014038085938	1.314906860351563	0.4079532623291016	2.260881103515625	1.536066925048828	0.4264424438476563	2.229504760742188	1.502031982421875	0.4073168487548828	2.11491357421875	1.536445587158203	0.3273809051513672	1.938634460449219	1.584523529052734	0.1137260894775391	1.922968200683594	1.702105590820312	-0.03908428716659545	1.92041943359375	1.757383117675781	-0.02006897258758545	1.864157958984375	1.713679443359375	-0.09232944679260255	1.913496337890625	1.739515289306641	-0.07896900749206542	2.289146606445312	1.496902374267578	0.4412604827880859	2.405105590820312	1.521103759765625	0.5041432495117187	2.481113525390625	1.514626373291016	0.7020649719238281	2.514174682617187	1.415242965698242	0.5216868286132812	2.459034057617187	1.45224201965332	0.4770449523925782
216	7.166667	2.221316528320313	0.974806074142456	0.4858344268798829	2.2207373046875	1.147826805114746	0.438193359375	2.220630126953125	1.285946365356445	0.399987777709961	2.223670776367188	1.505089965820313	0.4160246734619141	2.193224975585938	1.470803344726562	0.3970743865966797	2.080161926269531	1.509908828735352	0.3190804290771484	1.900033569335938	1.569687561035156	0.1165757446289062	1.888276000976562	1.686391143798828	-0.05869799041748047	1.874716613769531	1.747113555908203	-0.05853454208374023	1.824043762207031	1.715490753173828	-0.1309868812561035	1.891412719726562	1.719030029296875	-0.1225784606933594	2.251936645507812	1.466844924926758	0.431445571899414	2.364943359375	1.493884689331055	0.4956744384765626	2.444323608398438	1.480760528564453	0.69769677734375	2.500995727539062	1.421388618469238	0.5179873962402344	2.447842651367187	1.420839485168457	0.4661359558105469
217	7.200000000000001	2.206837890625	0.9580660219192505	0.4810559997558593	2.204015380859375	1.130488128662109	0.4297692413330078	2.201652221679687	1.268596382141113	0.3901585845947266	2.208737426757812	1.48773681640625	0.4027436676025391	2.176652954101562	1.453624160766602	0.3863161163330078	2.060233093261719	1.490904693603516	0.3126132965087891	1.886457580566406	1.554940307617187	0.1054667549133301	1.869584289550781	1.676979278564453	-0.0733121223449707	1.857145202636719	1.730483184814453	-0.07282061767578125	1.859007934570313	1.724811950683594	-0.1203357543945312	1.858297485351563	1.723120880126953	-0.1255398788452148	2.23742041015625	1.449358749389648	0.4168553161621094	2.3548466796875	1.477172225952148	0.4728878326416016	2.417484375	1.45287580871582	0.6954487915039063	2.449820678710938	1.398617851257324	0.5321607055664063	2.423813720703125	1.421636054992676	0.4367584533691407
218	7.233333	2.19143701171875	0.9436907444000244	0.4748662414550781	2.189004516601563	1.114218719482422	0.4223564453125	2.185674560546875	1.251845634460449	0.3862093353271484	2.190954467773437	1.469776443481445	0.3968857421875	2.15947998046875	1.435469863891601	0.38061083984375	2.043631896972656	1.473741592407227	0.3082241821289062	1.87643115234375	1.544710632324219	0.09995695114135743	1.863196716308594	1.658714996337891	-0.07840641403198242	1.850960754394531	1.710601623535156	-0.08242641830444336	1.855633666992188	1.722424072265625	-0.14110205078125	1.84632763671875	1.708978240966797	-0.1395114898681641	2.219617309570313	1.431998916625977	0.4114559326171875	2.338722778320312	1.45214924621582	0.4650968475341797	2.408198852539063	1.426684417724609	0.69080810546875	2.440569458007813	1.382687698364258	0.523553955078125	2.407630249023438	1.409651031494141	0.4313131713867188
219	7.266667	2.187456176757812	0.9442582626342773	0.4664311065673828	2.1825205078125	1.114645278930664	0.4121769714355469	2.176751098632812	1.252322624206543	0.3756004028320312	2.177885009765625	1.470898254394531	0.3870134735107422	2.146943603515625	1.435935165405273	0.3709714508056641	2.028562805175781	1.469567916870117	0.299444580078125	1.850262939453125	1.5356435546875	0.09769936752319336	1.826294555664063	1.651321380615234	-0.08034215545654297	1.818702209472656	1.705204528808594	-0.07913838577270507	1.828165283203125	1.712592041015625	-0.138585205078125	1.823543334960938	1.693409576416016	-0.1393785781860352	2.207406005859375	1.433528549194336	0.4011202392578125	2.32808251953125	1.450405700683594	0.4538265228271484	2.397094360351563	1.375007476806641	0.6954597473144531	2.499157552083334	1.346523803710937	0.5610653076171875	2.463531127929687	1.435265617370606	0.4711744079589844
220	7.300000000000001	2.188324096679688	0.9555357828140258	0.4623358612060547	2.180050415039063	1.128105392456055	0.410789291381836	2.17199609375	1.267047920227051	0.3752213897705078	2.169454833984375	1.486952758789063	0.3844853515625	2.139185791015625	1.451202835083008	0.3679771728515625	2.015765686035156	1.475466171264649	0.2994743804931641	1.816616271972656	1.525537673950195	0.1097150993347168	1.803896484375	1.648339599609375	-0.07444932556152344	1.800677856445313	1.715203521728516	-0.07062886810302735	1.79583984375	1.709520141601562	-0.1369011688232422	1.800517517089844	1.696862731933594	-0.1373450775146484	2.199471313476563	1.449935989379883	0.3997630157470703	2.322329467773438	1.460780517578125	0.4510669097900391	2.401530883789063	1.333454925537109	0.6857553100585938	2.569072672526042	1.31513383992513	0.5757269287109374	2.551099975585937	1.413855072021484	0.4961807708740235
221	7.333333	2.202913208007812	0.9775361168384552	0.4548142547607422	2.184477783203125	1.151526985168457	0.403084701538086	2.168818603515625	1.291375213623047	0.3660010070800781	2.158955932617188	1.513242889404297	0.3861702423095703	2.128798095703125	1.476729949951172	0.3691482391357422	1.99878857421875	1.492154678344726	0.3049971008300781	1.780765380859375	1.494926483154297	0.1232930870056152	1.780362426757812	1.639760406494141	-0.05796593475341797	1.7763984375	1.706516204833985	-0.04579304504394531	1.776264038085938	1.708290222167969	-0.1166122436523438	1.779793823242187	1.679870178222656	-0.1055450744628906	2.191359619140625	1.476213790893555	0.3984236450195313	2.318588256835938	1.484623947143555	0.4433075866699219	2.395744506835937	1.328121032714844	0.6675608520507812	2.6062080078125	1.273383524576823	0.5673891194661458	2.634944946289062	1.358907974243164	0.535516128540039
222	7.366667	2.2158681640625	1.004319487571716	0.4633286895751953	2.188727294921875	1.17903394317627	0.4138934783935547	2.16593310546875	1.319067352294922	0.3787130584716797	2.147347290039063	1.541241058349609	0.3986476745605468	2.118422607421875	1.503378875732422	0.3817989501953125	1.982872802734375	1.504356155395508	0.3256560211181641	1.750431030273437	1.460970184326172	0.1667219161987305	1.723154541015625	1.610815887451172	-0.01706604671478271	1.774114868164063	1.703661437988281	-0.01969633102416992	1.679222412109375	1.667977783203125	-0.06788970184326172	1.832050170898438	1.692098388671875	-0.06327486038208008	2.18141552734375	1.505427551269531	0.4108195190429688	2.311429077148437	1.519540100097656	0.4465579833984375	2.408096801757813	1.342947219848633	0.6525271911621093	2.611071451822916	1.244713155110677	0.5544063313802083	2.631623901367187	1.301964889526367	0.4751125335693359
223	7.4	2.2509228515625	1.028839330673218	0.4698000946044922	2.217877563476562	1.204662155151367	0.4207686462402344	2.190016479492187	1.345520324707031	0.3862282257080078	2.173315795898437	1.570570770263672	0.4044110107421875	2.150885579427083	1.528774820963542	0.3860447896321615	2.008882405598958	1.526760864257813	0.3417389424641927	1.771331827799479	1.427469787597656	0.2125227406819662	1.761703776041667	1.539283610026042	0.005626430829366047	1.754502075195312	1.589119201660156	-0.0151619176864624	1.68680126953125	1.62750927734375	-0.09700894165039063	1.787064819335938	1.633006713867188	-0.02784196281433106	2.208296875	1.534362884521484	0.4151692352294922	2.341880126953125	1.537310119628906	0.4434415588378906	2.418993530273438	1.346629333496094	0.6447203979492188	2.569789672851563	1.268603881835938	0.4862303466796875	2.613370361328125	1.304064498901367	0.4339915924072266
224	7.433333000000001	2.283483276367187	1.073283779144287	0.4866593322753906	2.25582080078125	1.250609672546387	0.4459379425048828	2.231978515625	1.393173385620117	0.4186275024414062	2.216108520507812	1.615153869628906	0.4474353332519532	2.185431762695313	1.577681091308594	0.4323661651611328	2.045145751953125	1.566092498779297	0.3869449005126953	1.826888916015625	1.41108381652832	0.2864492340087891	1.800663269042969	1.558608520507812	0.0995541763305664	1.846463989257813	1.664356201171875	0.09053490447998047	1.749967163085937	1.639654418945312	0.03854056930541992	1.722847900390625	1.661195373535156	0.05793591690063477	2.251228637695313	1.578952819824219	0.4549779357910156	2.385410522460937	1.576755493164063	0.4746394500732422	2.469385986328125	1.324839416503906	0.593301513671875	2.645783610026041	1.264962748209636	0.4542059122721354	2.682563598632813	1.302294067382813	0.398610855102539
225	7.466667000000001	2.331852294921875	1.101888195037842	0.4991740875244141	2.305516235351563	1.280540267944336	0.4617922058105469	2.282028076171875	1.425258316040039	0.4422927398681641	2.26951123046875	1.648000579833985	0.4691343994140625	2.237181030273438	1.610257720947266	0.4585409545898437	2.093104858398438	1.589182495117188	0.4306737976074219	1.905030578613281	1.391876724243164	0.3420355987548828	1.882845031738281	1.536225341796875	0.1518501052856445	1.874700500488281	1.629662841796875	0.1714461822509766	1.815465698242188	1.622664184570312	0.0827377700805664	1.791608520507812	1.619790649414063	0.103920768737793	2.305431640625	1.611854705810547	0.4729451599121094	2.4396435546875	1.614080596923828	0.4833624114990235	2.54725732421875	1.369852310180664	0.5882330322265625	2.598553466796875	1.356446273803711	0.357886962890625	2.61221240234375	1.378991485595703	0.3087629241943359
226	7.5	2.374387939453125	1.11461542892456	0.5169497680664062	2.355018920898438	1.295978271484375	0.4835081481933594	2.3373994140625	1.442807800292969	0.4668545227050781	2.327584716796875	1.667153533935547	0.4860728454589844	2.29459716796875	1.629313232421875	0.4768809509277344	2.151907958984375	1.600598358154297	0.445961181640625	1.982969604492188	1.376036651611328	0.3813123474121094	1.952137756347656	1.51756217956543	0.1884141159057617	1.9398759765625	1.613264007568359	0.2003142395019531	1.879866088867187	1.656786071777344	0.0863314208984375	1.851519653320312	1.587196472167969	0.1469386444091797	2.363277709960938	1.630654174804687	0.4910203704833984	2.496947143554688	1.625538665771484	0.4934178771972656	2.591791625976563	1.378425567626953	0.5865668640136719	2.587312744140625	1.37934716796875	0.3471070556640625	2.585237426757812	1.392455505371094	0.3005580291748047
227	7.533333000000001	2.403216430664062	1.117017524719238	0.5326046752929687	2.3857607421875	1.296868148803711	0.5032582702636719	2.368931518554688	1.442315490722656	0.492433364868164	2.357412963867187	1.663839477539062	0.5076392822265625	2.324909912109375	1.625779327392578	0.5019293823242188	2.185103149414063	1.587510925292969	0.478478759765625	2.049615539550781	1.341492553710937	0.4342502746582031	2.003550048828125	1.469254455566406	0.2379517211914062	1.985538757324219	1.564568481445312	0.2527086181640625	1.956042175292969	1.563556030273437	0.1462331161499024	1.908646118164063	1.542998962402344	0.1843043670654297	2.393362548828125	1.628537719726562	0.510439712524414	2.519969970703125	1.61555810546875	0.4875130310058594	2.622939697265625	1.369622634887695	0.5726250610351562	2.538818725585938	1.38429508972168	0.3504002075195313	2.52003515625	1.374405044555664	0.2892363739013672
228	7.566667000000001	2.43183740234375	1.105627330780029	0.5452326354980468	2.416434204101563	1.285983993530273	0.5215076904296875	2.402957153320313	1.430058654785156	0.5073056640625	2.395546264648438	1.651452239990234	0.5145184020996094	2.362503051757812	1.613716278076172	0.5151230773925781	2.223835327148437	1.57340884399414	0.4974001922607422	2.109123779296875	1.316179702758789	0.4699634857177735	2.058598876953125	1.429857604980469	0.2688175964355469	2.045346374511719	1.526553131103516	0.2783621063232422	1.980123046875	1.528873809814453	0.1992122344970703	1.990487609863281	1.528689041137695	0.2319334869384766	2.430979614257812	1.615961517333985	0.5136646118164062	2.551112915039062	1.604779113769531	0.4731715698242188	2.65567578125	1.3575546875	0.5025275726318359	2.475526733398437	1.38921272277832	0.3495325012207031	2.43522412109375	1.359224990844726	0.3011802978515625
229	7.6	2.463933715820312	1.084802005767822	0.5651849060058594	2.450713256835938	1.265135803222656	0.5450739440917969	2.439573364257813	1.4085703125	0.53066162109375	2.426911499023437	1.628385223388672	0.5516242675781251	2.394733032226562	1.590239166259766	0.5486736755371093	2.260378662109375	1.544809783935547	0.5269618835449219	2.157803100585937	1.284714645385742	0.4919894714355469	2.112283081054688	1.403770233154297	0.2935091094970703	2.07935205078125	1.492553344726562	0.3047841339111328	2.023700073242187	1.473190078735352	0.2216413803100586	2.027185302734375	1.491814819335938	0.2466077270507813	2.46314111328125	1.593684265136719	0.5497712097167968	2.587657592773438	1.589087646484375	0.5193660278320312	2.646291870117188	1.328483749389648	0.508546371459961	2.478968872070312	1.338982650756836	0.3438545379638672	2.454296142578125	1.338061737060547	0.2936092681884765
230	7.633333	2.490768676757813	1.064844505310059	0.5779331970214843	2.476908081054687	1.244211357116699	0.5546357421875	2.462885131835938	1.388784561157226	0.5492018737792969	2.447826904296875	1.608873229980469	0.565257080078125	2.416004028320312	1.5704599609375	0.562806396484375	2.280028076171875	1.526572784423828	0.5446564025878906	2.2032265625	1.256736877441406	0.5195236511230468	2.133669555664063	1.366575546264648	0.3220451202392578	2.105817626953125	1.45553466796875	0.3375865173339844	2.048333129882812	1.45327685546875	0.2509448928833008	2.047954467773438	1.45094026184082	0.2621907501220703	2.484471069335938	1.574388916015625	0.5645322875976563	2.613046752929687	1.575884338378906	0.5383106079101563	2.645058349609375	1.305290328979492	0.4881095123291016	2.468415283203125	1.312646270751953	0.3351929168701172	2.4436630859375	1.315388244628906	0.2756443023681641
231	7.666667	2.50606982421875	1.05255274772644	0.584384521484375	2.490447631835938	1.229125343322754	0.5590548400878905	2.474926025390625	1.371786254882812	0.5523135070800782	2.453656005859375	1.588474243164062	0.5648247375488282	2.423387084960938	1.549699615478516	0.5645424499511719	2.285445556640625	1.509444061279297	0.5612677917480469	2.223261962890625	1.23987133026123	0.52796826171875	2.1674697265625	1.342494155883789	0.3267093353271484	2.128411743164063	1.428705093383789	0.3377286529541016	2.072188354492187	1.41770491027832	0.2522667083740234	2.08145556640625	1.429718734741211	0.2749321441650391	2.490901245117187	1.555513946533203	0.5630772399902344	2.618627197265625	1.564991851806641	0.5352402038574219	2.657468994140625	1.295949462890625	0.4859013214111328	2.471675048828125	1.30561572265625	0.3479683227539063	2.45104443359375	1.326485321044922	0.2889859619140625
232	7.700000000000001	2.520120239257813	1.038594413757324	0.5954561462402344	2.507143432617188	1.215493782043457	0.5720587463378906	2.493849975585937	1.358230651855469	0.5667038269042969	2.481209716796875	1.574837219238281	0.5871886291503906	2.449474365234375	1.537323455810547	0.5851178283691406	2.312311401367188	1.495936325073242	0.5767369079589844	2.242790893554687	1.22951407623291	0.5377287292480468	2.17415869140625	1.328826309204101	0.3388777160644532	2.150061645507813	1.41968327331543	0.3514162902832031	2.09271240234375	1.409576858520508	0.2659843292236328	2.095965576171875	1.422659103393555	0.2815711669921875	2.517042114257813	1.540564971923828	0.5845885620117188	2.644988403320313	1.547005981445313	0.5602586975097656	2.660029663085937	1.279877059936523	0.4892625122070313	2.469849731445312	1.309560531616211	0.3593553619384766	2.448497192382812	1.335411041259766	0.3008485717773438
233	7.733333	2.5337958984375	1.032336032867432	0.5945671997070312	2.523072631835937	1.208016464233399	0.5662136535644531	2.510919555664063	1.350306732177734	0.5566780700683593	2.500508544921875	1.566262908935547	0.5825003967285156	2.468451049804687	1.529400848388672	0.5783511962890625	2.331077392578125	1.489589721679688	0.56499267578125	2.257695190429688	1.224400581359863	0.5286896362304687	2.191048583984375	1.33796110534668	0.3368008117675781	2.16442626953125	1.429110549926758	0.346180908203125	2.112301147460937	1.414161758422852	0.2598570251464843	2.115047973632812	1.42522966003418	0.2710550079345703	2.535850463867187	1.53149951171875	0.5801976013183594	2.664229614257812	1.537877868652344	0.5581283569335938	2.683841064453125	1.28827582804362	0.4816922709147136	2.514778076171875	1.351499114990234	0.3341653137207031	2.5088359375	1.360429351806641	0.2851240386962891
234	7.766667	2.537502319335937	1.034069801330566	0.6022497558593749	2.529486694335938	1.210921043395996	0.5752675476074218	2.521529418945312	1.353160232543945	0.5580770263671875	2.51152880859375	1.569363342285156	0.5911838684082031	2.479347290039063	1.532657135009766	0.5848216247558593	2.339961059570313	1.499570831298828	0.5678671569824219	2.26680859375	1.233672554016113	0.5281079711914063	2.209486572265625	1.345492126464844	0.3311243896484375	2.176669799804688	1.436212539672852	0.338887191772461	2.12840771484375	1.421857772827148	0.2536468048095703	2.134476806640625	1.428771331787109	0.2676994934082031	2.5467958984375	1.534289947509766	0.5886776733398438	2.677103149414062	1.539092681884766	0.5714503173828125	2.691345621744791	1.300253845214844	0.4707927652994792	2.540122395833333	1.378238616943359	0.3184878743489583	2.542049560546875	1.389180130004883	0.2553179931640625
235	7.800000000000001	2.523971801757813	1.0503470287323	0.6091638793945313	2.517556762695313	1.229306861877441	0.5857878112792969	2.510865112304687	1.37316764831543	0.5718748779296875	2.504364868164062	1.591135406494141	0.6037567443847657	2.47128515625	1.554656158447266	0.5979868774414063	2.329728637695312	1.525472961425781	0.5829389038085937	2.257721069335938	1.257364639282227	0.5421093749999999	2.193126586914063	1.379176742553711	0.3524893493652344	2.133811889648437	1.431369522094727	0.3301362762451172	2.078767517089844	1.417197128295898	0.2444615325927734	2.111346313476562	1.436698837280273	0.2886171875	2.539391967773438	1.555267425537109	0.6010840454101563	2.6718818359375	1.565845947265625	0.59078369140625	2.700255004882813	1.323560577392578	0.4768890228271485	2.504833129882813	1.392538482666016	0.3640128784179688	2.461417114257813	1.407912170410156	0.3121615142822266
236	7.833333	2.52000341796875	1.077853054046631	0.6051152648925782	2.51084326171875	1.257516342163086	0.5833583068847656	2.50171142578125	1.401949966430664	0.5728996582031249	2.49723779296875	1.619841979980469	0.60651123046875	2.463789428710937	1.583519805908203	0.6018990173339844	2.323104858398438	1.549184356689453	0.5865659179687499	2.261428833007812	1.277620025634766	0.5472182922363281	2.1998310546875	1.386359893798828	0.3479037017822266	2.153139282226562	1.471369033813477	0.3482987976074219	2.107509887695313	1.452418304443359	0.2594569091796875	2.119047485351563	1.459913955688477	0.2791873779296875	2.532052612304688	1.5838271484375	0.6021145629882813	2.662838012695313	1.587964752197266	0.5760303649902344	2.676011596679687	1.330096878051758	0.4885724792480469	2.488004150390625	1.40675813293457	0.3673514556884766	2.447214233398438	1.424234848022461	0.3114759826660156
237	7.866667	2.506093139648438	1.099706436157227	0.6030800170898437	2.499359497070313	1.280922592163086	0.5811559143066407	2.491901489257812	1.426637481689453	0.5722225036621094	2.491156616210938	1.646593322753906	0.6034697265625	2.45675732421875	1.61053857421875	0.5986171264648437	2.317172119140625	1.570284790039063	0.5791646728515625	2.263359252929687	1.293713729858398	0.5515142211914063	2.212255249023437	1.402848007202148	0.3490811309814453	2.139921875	1.463672607421875	0.3557284088134766	2.110169555664062	1.454247329711914	0.2512910690307617	2.122380615234375	1.465565170288086	0.2790610046386719	2.525642333984375	1.609656707763672	0.6001160888671875	2.658006713867187	1.612860748291016	0.5806896667480468	2.6515634765625	1.335728591918945	0.5402532043457031	2.482337524414063	1.419473281860351	0.3927725372314453	2.445626831054687	1.435593200683594	0.314198745727539
238	7.9	2.49753857421875	1.116893035888672	0.5997479248046875	2.494025268554688	1.298038330078125	0.5739765014648437	2.488125244140625	1.444154708862305	0.5665932312011719	2.489750854492187	1.664616607666016	0.5964579772949219	2.454954467773438	1.628895874023438	0.591907958984375	2.31196533203125	1.597905303955078	0.5779655151367187	2.260310668945313	1.320432434082031	0.5497752685546875	2.209964111328125	1.428387481689453	0.3454337921142578	2.131024291992188	1.479816467285156	0.3449553527832031	2.104453857421875	1.470986465454102	0.2397444076538086	2.12116650390625	1.484723785400391	0.2634367980957031	2.52385400390625	1.627190338134766	0.5932619934082031	2.656527221679688	1.634395446777344	0.5758866271972656	2.661847045898437	1.358519027709961	0.5377432861328125	2.4839541015625	1.434255432128906	0.3997741088867187	2.447228515625	1.458819580078125	0.3261173400878906
239	7.933333000000001	2.482480224609375	1.123172618865967	0.5962922973632813	2.48198388671875	1.304570541381836	0.5709966430664063	2.478133422851562	1.45086735534668	0.5663155822753906	2.4838076171875	1.670831817626953	0.600135986328125	2.448384033203125	1.635865234375	0.5948059387207032	2.305239868164063	1.606762786865235	0.5791883239746094	2.24996240234375	1.329672744750976	0.5533473205566406	2.210428344726562	1.437722747802734	0.3459663848876953	2.133573120117187	1.493266952514648	0.3455530548095703	2.107804931640625	1.483977767944336	0.2396132888793945	2.1216220703125	1.492372207641602	0.2613220367431641	2.5171845703125	1.632780487060547	0.5964053344726563	2.649584594726563	1.637616333007812	0.577227294921875	2.657038696289062	1.366262496948242	0.5282469177246094	2.479054077148438	1.436352828979492	0.3865939636230469	2.444255493164063	1.466515670776367	0.3168562774658203
240	7.966667000000001	2.470899658203125	1.12539525604248	0.5940888061523437	2.471555541992188	1.306415252685547	0.5677254943847656	2.469473999023438	1.452304061889649	0.559754638671875	2.476003173828125	1.671231170654297	0.5987997131347657	2.440455444335937	1.6364541015625	0.5926792297363281	2.297558715820312	1.607435363769531	0.5773377380371094	2.241040283203125	1.332026809692383	0.5499635620117187	2.206147094726563	1.443114562988281	0.3437240447998047	2.126460571289062	1.496872024536133	0.3378580780029297	2.0952763671875	1.485078353881836	0.2359495239257813	2.1142763671875	1.493603942871094	0.2589361877441406	2.50922314453125	1.633282318115234	0.5941277465820313	2.641678955078125	1.638270050048828	0.5786088256835937	2.648282470703125	1.364787490844726	0.5292151489257813	2.470492431640625	1.439915084838867	0.3904214477539062	2.4306845703125	1.468839599609375	0.3271533966064453
241	8	2.454793579101563	1.118723213195801	0.5888919372558594	2.457229248046875	1.298705047607422	0.5664259948730469	2.457066284179688	1.443474594116211	0.5600859069824219	2.467275512695313	1.660580169677734	0.5973398437499999	2.431484130859375	1.626794250488281	0.5911627807617188	2.289281494140625	1.601394653320312	0.5737362060546876	2.23033642578125	1.329068511962891	0.5486177978515625	2.197281372070313	1.435653228759766	0.3413199462890625	2.113195190429687	1.478466262817383	0.3265205383300781	2.085116088867188	1.485620025634766	0.2246603927612305	2.108996948242187	1.491704574584961	0.2534003372192383	2.499496826171875	1.622263824462891	0.5932951965332032	2.631292236328125	1.623322601318359	0.5783300170898438	2.615010375976563	1.350766403198242	0.5253746032714843	2.4446904296875	1.439816024780273	0.3860999603271484	2.402654296875	1.460992523193359	0.3203709869384765
242	8.033333000000001	2.436953979492188	1.098284992218018	0.5846663208007812	2.441733032226562	1.277091064453125	0.5613025817871093	2.444062255859375	1.42060807800293	0.5528438110351563	2.4537041015625	1.636428680419922	0.592449951171875	2.418146728515625	1.60262841796875	0.5866455688476563	2.276479370117188	1.574269653320312	0.5757262268066407	2.208560180664063	1.306951995849609	0.5326903686523438	2.171841186523438	1.408824859619141	0.3264897155761719	2.10905029296875	1.477380783081055	0.3274593353271484	2.08626708984375	1.475465286254883	0.221420524597168	2.102003662109375	1.481767028808594	0.2486493606567383	2.485926147460937	1.598527587890625	0.5872447509765625	2.617344970703125	1.596736297607422	0.5700105895996094	2.601264404296875	1.325437576293945	0.5190018310546876	2.433654663085937	1.418490570068359	0.3841524200439453	2.397452392578125	1.447208038330078	0.3157637786865234
243	8.066667000000001	2.430098754882812	1.080153816223145	0.5811277160644531	2.437564819335938	1.257530868530274	0.5601770324707032	2.440245971679688	1.400713821411133	0.5598883666992187	2.457188842773437	1.614007659912109	0.6032119445800781	2.420738525390625	1.581855865478516	0.5960400085449219	2.280921508789063	1.5577880859375	0.5729005126953125	2.201455810546875	1.297331909179688	0.5238952331542969	2.167379516601563	1.403299575805664	0.3217806091308594	2.106651123046875	1.46880094909668	0.3263731842041016	2.08123779296875	1.470143981933594	0.2258896331787109	2.09903173828125	1.47211247253418	0.2510080032348633	2.487826782226563	1.575271331787109	0.5981224365234374	2.61779150390625	1.572962524414062	0.5804190063476562	2.596319702148437	1.306869064331055	0.5117808532714844	2.415975708007813	1.380483306884766	0.3843309783935547	2.38242236328125	1.414673202514648	0.3186735687255859
244	8.1	2.428276733398437	1.066677375793457	0.5747161254882812	2.436238159179688	1.243518592834473	0.5552975158691407	2.439294921875	1.386119415283203	0.5562113647460938	2.4541962890625	1.599081634521484	0.597305908203125	2.418176391601563	1.566580291748047	0.5906377868652344	2.278937133789062	1.544380249023438	0.5665248107910157	2.201387329101562	1.286611068725586	0.506163314819336	2.17004541015625	1.397934707641602	0.3072694396972656	2.108982666015625	1.462524063110352	0.3088861846923828	2.07579833984375	1.460307052612305	0.208199089050293	2.096455322265625	1.466309829711914	0.239901741027832	2.485093383789063	1.560821746826172	0.5924473571777344	2.613442626953125	1.558451843261719	0.5731747436523438	2.589229654947917	1.300907419840495	0.5023968098958334	2.42536962890625	1.389084401448568	0.3718213704427083	2.409578857421875	1.400357406616211	0.307279296875
245	8.133333	2.42683984375	1.033796545028686	0.5806614379882813	2.431393676757812	1.210904319763184	0.5573292541503906	2.432427490234375	1.353950149536133	0.5567631530761719	2.444838256835937	1.568149353027344	0.5932994079589844	2.409069702148438	1.535148315429688	0.5874075317382812	2.268176147460938	1.513551727294922	0.5697450561523437	2.190372314453125	1.256877288818359	0.5017067413330079	2.16005810546875	1.378299545288086	0.3086307983398437	2.0961728515625	1.437465866088867	0.3118344879150391	2.054026245117187	1.44369206237793	0.2159979095458984	2.080741333007812	1.442351638793945	0.2410255813598633	2.476316040039062	1.530022430419922	0.5891833190917969	2.605987426757812	1.535128143310547	0.5749260559082031	2.606172973632813	1.266790390014648	0.5170963439941406	2.428100830078125	1.344823638916016	0.3884627532958984	2.380944580078125	1.360498168945313	0.3243116912841797
246	8.166667	2.431046264648438	1.0235263671875	0.5808692932128906	2.436376831054687	1.200391609191894	0.5579068298339844	2.438331298828125	1.343250335693359	0.5576656494140625	2.448658203125	1.557920257568359	0.5905499572753906	2.413304077148438	1.524372894287109	0.5862212524414062	2.273405883789063	1.495890853881836	0.5721476745605469	2.194210815429687	1.241056938171387	0.4997676849365235	2.168445556640625	1.371498886108399	0.3119286041259766	2.100779907226562	1.428198516845703	0.3169403991699219	2.061270568847656	1.446787017822265	0.2205850448608399	2.088369262695313	1.438762680053711	0.2438204879760742	2.48047802734375	1.520210876464844	0.5860830383300781	2.608969482421875	1.51935302734375	0.5609273376464844	2.590367065429688	1.248936340332031	0.5146789245605469	2.410031005859375	1.325066223144531	0.3919300231933593	2.371263427734375	1.35220964050293	0.3247207336425781
247	8.200000000000001	2.437232666015625	1.025848379135132	0.581334686279297	2.442803466796875	1.203032264709472	0.5563083190917968	2.444827026367188	1.346462280273438	0.5529388427734375	2.453216918945312	1.560724456787109	0.5921988220214844	2.418064208984375	1.526807159423828	0.5877361145019531	2.278080078125	1.495363189697266	0.5745250549316406	2.2102744140625	1.236280456542969	0.5018584136962891	2.175085327148437	1.369519515991211	0.3166746673583984	2.109256469726562	1.424183990478516	0.3207127075195312	2.066024658203125	1.446699981689453	0.2256397094726563	2.0974892578125	1.439720336914062	0.2494028930664063	2.48553369140625	1.523454040527344	0.5857565612792969	2.613152587890625	1.524726867675781	0.5546046447753906	2.598062255859375	1.2541787109375	0.5031315460205078	2.407119750976562	1.328478607177734	0.3949509887695313	2.368610473632812	1.359591842651367	0.3303164367675782
248	8.233333	2.453163330078125	1.040555955886841	0.5826165771484375	2.456556518554688	1.218345916748047	0.5558512268066407	2.45687646484375	1.362487701416016	0.5505747375488281	2.463756591796875	1.577894775390625	0.5891623229980469	2.428677001953125	1.543372589111328	0.5859010314941406	2.287350830078125	1.512800262451172	0.5763824462890625	2.225295043945312	1.246065734863281	0.5197936706542969	2.190493286132813	1.377482818603516	0.3298582916259766	2.120421264648438	1.435500778198242	0.3368975830078125	2.082786743164062	1.458411483764648	0.237217170715332	2.106226196289063	1.445220138549805	0.2603830108642579	2.496571899414063	1.540854705810547	0.5817537231445312	2.622896728515625	1.542640838623047	0.5449209899902344	2.58500244140625	1.274306045532227	0.4790067138671875	2.384414184570312	1.349751739501953	0.3946210784912109	2.359438110351562	1.39333415222168	0.3314104614257812
249	8.266667	2.471030517578125	1.06406430053711	0.5885828552246093	2.470561157226562	1.244995536804199	0.5645218200683594	2.468150024414062	1.391378189086914	0.559895263671875	2.478052856445313	1.610424255371094	0.5982122497558594	2.441957763671875	1.575633117675781	0.5950973510742188	2.29998095703125	1.539176391601562	0.5846888122558593	2.24994775390625	1.263961608886719	0.5358840637207032	2.206981811523438	1.391156494140625	0.3431214141845703	2.135344116210938	1.442228363037109	0.3507320251464844	2.09492431640625	1.458838790893555	0.2503934173583984	2.114764404296875	1.456232482910156	0.2720779571533203	2.510882446289062	1.572454650878906	0.5907868347167968	2.638475952148437	1.566949188232422	0.5546423645019531	2.592807250976563	1.290974761962891	0.5045782318115235	2.395198852539063	1.38046354675293	0.4031870269775391	2.345880737304688	1.404646774291992	0.3367733001708985
250	8.300000000000001	2.490213623046875	1.082670101165772	0.5943793334960937	2.484160400390625	1.262763565063477	0.5649173583984375	2.477364990234375	1.408916305541992	0.5555409851074218	2.478591186523437	1.627473937988281	0.597587158203125	2.443947509765625	1.591204895019531	0.5945703735351562	2.301242553710937	1.555167602539062	0.5961768493652344	2.272571411132812	1.275666305541992	0.5517704467773438	2.236332153320312	1.407720977783203	0.3578881225585938	2.160144287109375	1.446141540527344	0.366205093383789	2.124397094726563	1.468962554931641	0.2686033782958984	2.138221313476563	1.463678359985352	0.2835436553955078	2.512900146484375	1.591107055664062	0.5888245849609375	2.64087841796875	1.58876904296875	0.5534623718261719	2.618406494140625	1.303775344848633	0.5340728454589845	2.43650537109375	1.39744221496582	0.4105900115966797	2.388846801757813	1.421844573974609	0.3479498138427735
251	8.333333	2.508688354492188	1.109306087493896	0.5986525573730469	2.501915161132812	1.289514282226563	0.5658353576660156	2.494365112304687	1.436102874755859	0.5545584106445312	2.490664306640625	1.655765716552734	0.5964338684082031	2.456873168945313	1.618349578857422	0.5946118469238282	2.3147822265625	1.577886932373047	0.5982038879394531	2.300575317382813	1.295537139892578	0.5590624389648438	2.26291357421875	1.426479614257812	0.3629149932861329	2.180320434570312	1.453704681396484	0.3721424255371094	2.144099243164063	1.482295608520508	0.2771049041748047	2.157351806640625	1.482584442138672	0.2948733673095703	2.52583056640625	1.620185424804688	0.5865391235351562	2.65016455078125	1.62899072265625	0.5416217346191405	2.645135131835938	1.341353515625	0.5393916320800781	2.45597607421875	1.420767623901367	0.4255401916503906	2.400046875	1.446446594238281	0.3640467071533203
252	8.366667	2.525253662109375	1.123967014312744	0.602254669189453	2.5158232421875	1.305285842895508	0.5724890747070313	2.506293823242188	1.451939865112305	0.5611379089355468	2.498502685546875	1.672838531494141	0.5990285339355468	2.46537451171875	1.634617980957031	0.59811181640625	2.323024291992188	1.5939306640625	0.6021062927246095	2.32860400390625	1.309626068115235	0.5722443237304687	2.283514770507812	1.437351608276367	0.3757563934326172	2.20628076171875	1.467024169921875	0.3749180603027343	2.158063110351562	1.48227214050293	0.2797120819091797	2.178298706054687	1.490768615722656	0.3041937255859375	2.53437744140625	1.637696380615234	0.5895575256347656	2.657923828125	1.647225646972656	0.5412623291015625	2.664485717773438	1.361112396240234	0.5339773864746094	2.472406372070313	1.440220581054688	0.4250342559814453	2.410560791015625	1.459431838989258	0.3625726776123047
253	8.4	2.539226440429688	1.134530578613281	0.6074550476074219	2.529102416992187	1.315396148681641	0.5765765991210938	2.5188212890625	1.461839111328125	0.5652820129394531	2.506869018554688	1.682337677001953	0.6019432067871093	2.4745400390625	1.643656951904297	0.6009181213378907	2.334380859375	1.596842132568359	0.6013488159179687	2.348862182617188	1.313315368652344	0.5721436157226563	2.299182739257812	1.440823501586914	0.376721923828125	2.2262119140625	1.471783843994141	0.374964111328125	2.17331591796875	1.489841766357422	0.2832677612304688	2.190068603515625	1.497449768066406	0.3122684020996094	2.543307861328125	1.647797790527344	0.592983642578125	2.665915405273438	1.658374542236328	0.5424212646484375	2.67117626953125	1.372538101196289	0.5314187316894532	2.47634521484375	1.449323623657226	0.4250410308837891	2.416679443359375	1.472118316650391	0.3646267395019531
254	8.433333000000001	2.55060205078125	1.135971748352051	0.6149048156738282	2.539585815429688	1.314710678100586	0.5781818542480469	2.528593994140625	1.460100082397461	0.5636011047363281	2.515083618164062	1.679166656494141	0.6006158447265625	2.48313330078125	1.640527954101562	0.5991411437988281	2.342941772460938	1.596158355712891	0.5995915832519532	2.359683471679688	1.313747467041016	0.5735040893554687	2.316487060546875	1.429527954101562	0.3706495208740235	2.236698974609375	1.459978729248047	0.3800469665527344	2.189796875	1.489772109985352	0.2862999725341797	2.21375927734375	1.500901748657227	0.3071777191162109	2.551638916015625	1.645054534912109	0.5919788513183594	2.676270751953125	1.6546240234375	0.5466683959960937	2.665206909179688	1.368117218017578	0.5392724304199219	2.476641479492188	1.439399215698242	0.4196702880859375	2.417592895507813	1.453616668701172	0.3571875915527344
255	8.466667000000001	2.560084838867188	1.123703720092773	0.6208411865234376	2.546624389648438	1.299972717285156	0.5808606567382812	2.534111694335937	1.443737808227539	0.563302734375	2.520392333984375	1.661222351074219	0.5981102294921874	2.489006225585937	1.622625732421875	0.5983661804199218	2.348932006835938	1.582199462890625	0.6040469665527344	2.36222314453125	1.302531753540039	0.57187060546875	2.32893505859375	1.432283294677734	0.3783708038330078	2.240749145507812	1.458060729980469	0.3913558349609375	2.19531689453125	1.476574569702148	0.2971537322998047	2.215273559570313	1.469760940551758	0.3101201171875	2.556540649414063	1.62761865234375	0.5884520263671875	2.674854248046875	1.632146514892578	0.5319651184082032	2.644546997070313	1.346813598632813	0.5274568481445312	2.45232421875	1.434022415161133	0.4240399017333984	2.3846728515625	1.435013473510742	0.3704017181396485
256	8.5	2.576036376953125	1.103057426452637	0.6316174621582031	2.55947412109375	1.276699813842773	0.5905220947265625	2.545060668945313	1.418327728271484	0.5708359069824218	2.531852905273437	1.634074432373047	0.6026627807617188	2.500932006835938	1.5957490234375	0.6045140075683594	2.36301171875	1.555008239746094	0.616792724609375	2.373256713867188	1.282070281982422	0.5664996032714844	2.324390991210938	1.400383636474609	0.3713641662597656	2.257097778320313	1.436178421020508	0.3837053680419922	2.227173095703125	1.468670959472656	0.2880361175537109	2.241791015625	1.462476501464844	0.2981968383789062	2.567433349609375	1.600810729980469	0.5923684997558594	2.685509643554687	1.608485321044922	0.5388234863281249	2.649876586914062	1.329080841064453	0.5083771667480469	2.443918212890625	1.408917343139648	0.4281594390869141	2.380328125	1.407568908691406	0.3675049743652344
257	8.533333000000001	2.587494506835937	1.083133213043213	0.6294207458496094	2.571301025390625	1.255030746459961	0.5889580688476563	2.557287719726562	1.395058670043945	0.5686925659179687	2.54591552734375	1.609633880615234	0.5952687072753906	2.51507763671875	1.571961303710938	0.5981692199707032	2.37771826171875	1.5372841796875	0.6161608276367188	2.384880249023437	1.266918991088867	0.5670665283203125	2.335968139648438	1.354774047851562	0.3590455780029297	2.268307861328125	1.388528930664062	0.367009033203125	2.244493286132813	1.462731552124024	0.2954012298583985	2.249692260742187	1.42246337890625	0.2949536743164063	2.58081005859375	1.576154541015625	0.5856423645019531	2.697939453125	1.582635528564453	0.5310432128906251	2.64568994140625	1.308734848022461	0.5045345001220702	2.431675903320312	1.372911331176758	0.4399359588623047	2.366039184570313	1.372417373657226	0.3756747283935546
258	8.566667000000001	2.582286987304688	1.054424976348877	0.6297389221191406	2.569017211914062	1.226347755432129	0.5892425842285156	2.55603857421875	1.366561660766601	0.5668578796386718	2.54697998046875	1.582456787109375	0.5864548645019532	2.515133911132812	1.545384033203125	0.5877571411132813	2.378070190429687	1.509961242675781	0.6033606262207032	2.376535766601562	1.249082649230957	0.539704833984375	2.354466918945312	1.39403254699707	0.3793449249267578	2.323070556640625	1.419741226196289	0.4089376983642578	2.317186645507813	1.473438903808594	0.4086070709228515	2.302406860351562	1.476836334228516	0.3427250823974609	2.581939331054687	1.547994934082031	0.5807627868652343	2.704073608398438	1.549105163574219	0.541859130859375	2.644777709960938	1.274562545776367	0.5201262512207031	2.440314453125	1.3143525390625	0.4165950317382813	2.399006958007813	1.339058258056641	0.354316162109375
259	8.6	2.569259643554688	1.038227584838867	0.6139051818847656	2.559031005859375	1.209469497680664	0.5771955871582031	2.547791137695312	1.348787155151367	0.5572094116210937	2.54015185546875	1.563022094726563	0.5730935668945312	2.5083251953125	1.526432678222656	0.5748630981445313	2.372352905273438	1.507640838623047	0.587306396484375	2.386756713867188	1.244651947021484	0.546000732421875	2.383550415039062	1.39835710144043	0.4418038024902344	2.336100952148437	1.429093780517578	0.46260595703125	2.3549814453125	1.443454528808594	0.3791442565917968	2.3559853515625	1.483473373413086	0.4333767852783203	2.574610961914062	1.528663604736328	0.568148895263672	2.694887817382813	1.534517944335938	0.5326335144042968	2.642831420898437	1.260898468017578	0.5166943359375	2.445269897460937	1.306298431396484	0.4093783111572266	2.404323120117188	1.331428665161133	0.3485963287353516
260	8.633333	2.55505859375	1.036614007949829	0.6107904663085937	2.55497119140625	1.208827529907226	0.5746179504394531	2.550042358398438	1.349136993408203	0.5596582641601562	2.546202514648438	1.563658660888672	0.5744049072265625	2.513381103515625	1.528089416503906	0.5717737731933594	2.376961547851563	1.499707321166992	0.5581092529296876	2.3930068359375	1.231903022766113	0.5350809631347656	2.421632649739583	1.351693094889323	0.381085184733073	2.353229858398437	1.401444320678711	0.4043769226074219	2.368892700195313	1.46297819519043	0.3439118499755859	2.381242309570313	1.433280334472656	0.4062402801513672	2.581261637369792	1.52291465250651	0.5700642700195312	2.700274658203125	1.522361267089844	0.5274076334635417	2.662808756510417	1.249482615152995	0.5085351359049479	2.480139322916667	1.303371348063151	0.3876115214029948	2.460099975585937	1.307792526245117	0.32039990234375
261	8.666667	2.521516967773437	1.045431129455566	0.5930663757324219	2.525158081054688	1.219338447570801	0.5592310791015624	2.52237109375	1.360848785400391	0.5468846435546875	2.519075927734375	1.577226348876953	0.54913623046875	2.486049438476562	1.541321014404297	0.5461383666992188	2.356025390625	1.498886123657226	0.5139642333984374	2.368162109375	1.229951148986816	0.5587049560546875	2.402621459960938	1.369470031738281	0.3839274444580078	2.360564575195313	1.391267440795898	0.39052294921875	2.364924682617187	1.456035339355469	0.3425489196777344	2.361652099609375	1.372206970214844	0.4096199798583985	2.55285400390625	1.541600311279297	0.5534577636718749	2.6776748046875	1.544531860351563	0.535985107421875	2.651359497070312	1.273059036254883	0.509177490234375	2.4612392578125	1.317983215332031	0.3853785095214844	2.40654638671875	1.300398727416992	0.3138553619384766
262	8.700000000000001	2.470894897460937	1.062477558135986	0.5675491638183594	2.48310302734375	1.237803840637207	0.5344664001464843	2.486171020507812	1.380629272460937	0.5238455200195313	2.48903076171875	1.598616149902344	0.523870849609375	2.454970581054687	1.56325341796875	0.5190340270996093	2.3247861328125	1.512884033203125	0.4899120941162109	2.329281860351562	1.255033866882324	0.5704773254394531	2.344039184570312	1.368651092529297	0.3695089263916016	2.320274291992187	1.414846694946289	0.3563573760986328	2.3026650390625	1.458904052734375	0.3190935592651367	2.32317529296875	1.395659423828125	0.3871470489501953	2.521676635742188	1.561949981689453	0.5307571716308594	2.645570190429687	1.562205230712891	0.52609619140625	2.60846337890625	1.284758438110352	0.5347238464355468	2.464581298828125	1.341156036376953	0.3618043975830078	2.427818969726562	1.326575622558594	0.2789607238769531
263	8.733333	2.443403076171875	1.071215515136719	0.5547138977050781	2.453579833984375	1.246526153564453	0.5187649230957031	2.452393188476563	1.389442535400391	0.5080992431640625	2.459129272460937	1.607266906738281	0.5073260803222657	2.425408569335938	1.572478118896484	0.4980365295410156	2.300748901367188	1.532593139648438	0.4397139282226562	2.27084521484375	1.272589767456055	0.4858316650390625	2.294487630208333	1.407402150472005	0.29851904296875	2.288792724609375	1.446922805786133	0.3142949981689453	2.2241875	1.488516876220703	0.3370648727416992	2.279741088867187	1.467023910522461	0.3427823486328125	2.48987890625	1.570104644775391	0.5188455810546875	2.617830444335937	1.572140960693359	0.5207641906738282	2.633740234375	1.298770782470703	0.5902154235839844	2.5547138671875	1.348124389648437	0.3740525207519531	2.5457744140625	1.335860992431641	0.302403564453125
264	8.766667	2.4110244140625	1.073000095367432	0.5417507019042969	2.415184448242187	1.24994467163086	0.5015059814453126	2.410984497070312	1.394436920166016	0.4870601806640625	2.415332153320312	1.614978912353516	0.4785991516113282	2.383498942057292	1.576087707519531	0.4671029154459636	2.250634602864583	1.552580851236979	0.4119851379394531	2.087169596354167	1.324608673095703	0.3835993957519531	2.15374755859375	1.421419748942057	0.2180329437255859	2.199885620117187	1.478387237548828	0.2545206832885742	2.189348999023438	1.570218963623047	0.2956243286132813	2.205344482421875	1.513530548095703	0.2893555450439453	2.446903076171875	1.578023651123047	0.4913275299072266	2.579650024414063	1.568299041748047	0.5064984436035156	2.677032104492188	1.306990249633789	0.5532162170410156	2.620010498046875	1.350533142089844	0.3517907918294271	2.662459228515625	1.357077270507812	0.2955957641601563
265	8.800000000000001	2.374537475585937	1.075305416107178	0.5144720458984375	2.3675166015625	1.250584869384766	0.471359375	2.355221923828125	1.393515716552734	0.4530928802490234	2.367338745117188	1.612643096923828	0.4691814117431641	2.333629028320312	1.579538726806641	0.4542527313232422	2.201889038085938	1.579101470947266	0.3932506256103516	1.995545776367188	1.428208938598633	0.2772799377441406	2.003419311523437	1.562810638427734	0.08892543411254883	1.948269897460937	1.617487518310547	0.09756404495239258	1.863499755859375	1.612667419433594	0.01700393104553223	2.02230126953125	1.662707153320313	0.09134687519073487	2.396110473632812	1.573239898681641	0.480701416015625	2.527054931640625	1.575080718994141	0.5039438781738281	2.608386474609375	1.333456024169922	0.5966303405761719	2.564233276367188	1.320406112670898	0.3759356536865234	2.580287963867188	1.330318115234375	0.30393505859375
266	8.833333	2.328413330078125	1.048661792755127	0.4997029418945312	2.3225712890625	1.223730560302734	0.4545812225341797	2.308772094726562	1.366590560913086	0.4368756866455078	2.314420776367188	1.585337982177734	0.4610475158691406	2.284562866210938	1.552382659912109	0.4390460815429688	2.164606201171875	1.564168823242188	0.358521728515625	1.962987121582031	1.509855484008789	0.1709332427978515	1.912892150878906	1.585344177246094	-0.04024523162841797	1.850465087890625	1.610560485839844	-0.04446160888671875	1.740495971679688	1.615648864746094	-0.04906322097778321	1.876725830078125	1.670703796386719	-0.01829055786132812	2.341136474609375	1.545843048095703	0.476760757446289	2.453901123046875	1.549149230957031	0.5472239685058593	2.553828857421875	1.319568664550781	0.6369925537109375	2.515928833007813	1.397042724609375	0.4807326202392578	2.448173828125	1.444089477539062	0.45612255859375
267	8.866667	2.274149291992187	1.024020133972168	0.4816612243652344	2.27103076171875	1.201403427124023	0.4411559600830078	2.261365844726562	1.34479084777832	0.4219064636230468	2.26335791015625	1.564672332763672	0.4465109252929688	2.234493530273438	1.531276824951172	0.4235335083007813	2.123726928710937	1.555879730224609	0.3322670288085938	1.943328857421875	1.556596435546875	0.1146533622741699	1.842364624023437	1.591143737792969	-0.09602005767822266	1.76720068359375	1.574168273925781	-0.07983711242675781	1.65853173828125	1.561207153320312	-0.07364215850830078	1.8500478515625	1.708975219726562	-0.05636140823364258	2.290234619140625	1.525228637695313	0.4630179138183594	2.398380615234375	1.530981536865234	0.5414775085449219	2.49497412109375	1.374507283528646	0.7273660481770833	2.510927408854167	1.325493815104167	0.5259511311848959	2.510952758789062	1.400616790771484	0.448658462524414
268	8.9	2.222998657226563	1.009959772109985	0.4705146636962891	2.22110009765625	1.187424034118652	0.4325820007324219	2.216518310546875	1.329172302246094	0.4083502044677734	2.226032836914063	1.548482086181641	0.4283956451416016	2.196034301757813	1.515789672851563	0.4062230224609375	2.090013061523437	1.537709320068359	0.3103849487304687	1.913151977539063	1.570516204833984	0.09435250473022461	1.830184936523438	1.615692901611328	-0.1215182876586914	1.764240966796875	1.603704284667969	-0.1152949981689453	1.659363891601563	1.586790771484375	-0.08996249389648438	1.779197204589844	1.657955596923828	-0.1626338119506836	2.2515595703125	1.508607543945312	0.4456035308837891	2.35597607421875	1.505957489013672	0.5285284118652344	2.4315068359375	1.385806131998698	0.7209820963541667	2.488445475260416	1.311698710123698	0.5585491943359375	2.540278686523437	1.330168228149414	0.4823121185302734
269	8.933333000000001	2.189642333984375	0.9909400529861451	0.4557895660400391	2.19564990234375	1.16549747467041	0.4148805541992188	2.195798583984375	1.306490493774414	0.3917090911865234	2.20358740234375	1.523529357910156	0.4026141662597656	2.174624267578125	1.490290679931641	0.3812763061523438	2.068858825683594	1.517249862670898	0.2899801177978516	1.899441284179687	1.555893920898437	0.07203376770019532	1.805323425292969	1.595182495117188	-0.138402603149414	1.740751342773438	1.583745849609375	-0.1494805908203125	1.623060485839844	1.575647430419922	-0.2248316802978516	1.771053466796875	1.619869720458984	-0.2357276229858399	2.228621704101562	1.48501579284668	0.4219521026611328	2.326069946289063	1.482294952392578	0.5095646667480469	2.389482666015625	1.362079569498698	0.6951947835286458	2.446053385416667	1.280227040608724	0.5526350708007812	2.511384765625	1.306354644775391	0.4874269866943359
270	8.966667000000001	2.167028686523437	0.9739581838846206	0.4507760467529297	2.172834838867187	1.145595054626465	0.4028993072509766	2.169225708007812	1.285594757080078	0.3792089538574219	2.177625122070312	1.501166015625	0.386580322265625	2.149040405273437	1.467850280761719	0.3653153533935547	2.042961120605469	1.494921844482422	0.2744233703613281	1.885927001953125	1.549575744628906	0.0525455322265625	1.780519165039062	1.594122222900391	-0.1494213027954102	1.697956298828125	1.575996490478516	-0.1859178314208984	1.6178701171875	1.531731781005859	-0.2361329193115234	1.746932373046875	1.589376892089844	-0.2536343765258789	2.2020517578125	1.463247467041016	0.4069750823974609	2.301369262695313	1.470334457397461	0.4924602661132812	2.377135498046875	1.347777954101563	0.680816162109375	2.430576497395833	1.269922973632813	0.5505218912760417	2.502274536132813	1.291434066772461	0.5007342529296875
271	9	2.175559814453125	0.9465347599983216	0.4501965942382813	2.176932861328125	1.118130584716797	0.4012259979248047	2.173803100585937	1.256441719055176	0.3712856292724609	2.17831103515625	1.473060363769531	0.3718271942138672	2.1492392578125	1.438335372924805	0.3533181762695312	2.039428344726563	1.464776870727539	0.2652683563232422	1.866005737304687	1.509306030273438	0.05502750587463379	1.735391662597656	1.543760009765625	-0.1328184509277344	1.661617065429688	1.547280853271484	-0.1521092300415039	1.6034658203125	1.493888946533203	-0.2263336944580078	1.688745544433594	1.54966162109375	-0.2354939651489258	2.20460400390625	1.436225601196289	0.3918111267089844	2.3040302734375	1.456592758178711	0.4741558227539062	2.363515747070313	1.407824829101562	0.7092114868164063	2.416158935546875	1.39019181060791	0.5211200714111328	2.354105224609375	1.386149932861328	0.4459828338623047
272	9.033333000000001	2.166967529296875	0.9411656913757325	0.4494334716796875	2.16693408203125	1.114030197143555	0.4015845336914062	2.163265258789063	1.253032638549805	0.3715120544433593	2.162869018554687	1.471070266723633	0.3720311584472656	2.134042846679687	1.435462097167969	0.3541573638916016	2.024164123535156	1.45975212097168	0.2643240814208985	1.848029235839844	1.499451538085938	0.05495108985900879	1.698720336914063	1.533198150634766	-0.1194934310913086	1.630353210449219	1.544683013916016	-0.1598173179626465	1.597345275878906	1.498229141235352	-0.2495879669189453	1.686502075195313	1.543797637939453	-0.2194877548217773	2.190571533203125	1.43462092590332	0.3914291687011718	2.292300415039063	1.459416534423828	0.470608139038086	2.380695068359375	1.43467416381836	0.6833576049804687	2.457790405273437	1.407651123046875	0.5195786437988281	2.411634887695313	1.406864448547363	0.4325382232666015
273	9.066667000000001	2.163750122070312	0.9482925696372986	0.4473450164794922	2.1630380859375	1.122538551330566	0.4001678924560547	2.159243041992188	1.262396583557129	0.3698599700927734	2.154904174804687	1.481788665771484	0.3741201782226563	2.126018920898438	1.445729583740234	0.3563738708496094	2.011438659667969	1.466500686645508	0.2700933532714844	1.832302856445313	1.501131057739258	0.06007998085021973	1.680702087402344	1.530542190551758	-0.1151145896911621	1.621084045410156	1.549682373046875	-0.1532818260192871	1.588876770019531	1.498956298828125	-0.243577522277832	1.673551208496094	1.530132843017578	-0.2228477172851562	2.184010986328125	1.44529167175293	0.3922005157470703	2.288434326171875	1.466762100219727	0.4701453552246094	2.408454833984375	1.380129109700521	0.6668682454427083	2.457779134114583	1.314336944580078	0.5163422648111979	2.492240234375	1.389585441589356	0.4484976654052735
274	9.1	2.206984741210937	0.9952376590967178	0.4574406280517578	2.196349975585938	1.168750022888184	0.4073592987060547	2.183843627929687	1.308070083618164	0.3754759826660156	2.174746215820313	1.527875122070312	0.3816663055419922	2.146565307617188	1.491213592529297	0.3637139129638672	2.026808044433594	1.509339431762695	0.2836621551513672	1.828578308105469	1.519558685302735	0.08668937683105468	1.69833642578125	1.547047653198242	-0.1033123931884766	1.626171142578125	1.586278625488281	-0.09033184051513672	1.606157836914063	1.535122589111328	-0.2189990844726563	1.677663146972656	1.545991058349609	-0.1884321594238281	2.204726318359375	1.491804443359375	0.3993242034912109	2.322035766601562	1.500064102172852	0.4615763549804688	2.35497314453125	1.330966751098633	0.6863565673828125	2.408517822265625	1.235289573669434	0.50240087890625	2.356792114257813	1.211674156188965	0.4216049041748047
275	9.133333	2.224358520507812	1.019366486549377	0.4571747283935547	2.209063720703125	1.194193687438965	0.410772933959961	2.192652709960938	1.333996383666992	0.3818618927001953	2.185312377929687	1.555014892578125	0.3852276458740235	2.156427856445313	1.518203414916992	0.36809716796875	2.034148559570313	1.523930328369141	0.289252197265625	1.824365539550781	1.535760589599609	0.1012648429870605	1.71170947265625	1.566557006835938	-0.1023582000732422	1.648016479492187	1.600066711425781	-0.09471000671386719	1.625325154622396	1.566286844889323	-0.2369940745035807	1.698608459472656	1.572354919433594	-0.190662353515625	2.215433349609375	1.518727386474609	0.4030232696533203	2.336407836914063	1.525328125	0.4588668823242188	2.399612548828125	1.349352279663086	0.6760351867675781	2.426893310546875	1.240830663045247	0.5059574584960937	2.415951293945312	1.235825653076172	0.4373376770019531
276	9.166667	2.272148193359375	1.060919204711914	0.4620636596679688	2.253427734375	1.236825790405273	0.4193524780273438	2.234240234375	1.378760391235351	0.39432763671875	2.234092651367187	1.599298370361328	0.3902084655761719	2.202517333984375	1.563140930175781	0.376920654296875	2.06695654296875	1.560453857421875	0.3232310791015625	1.8530302734375	1.501082290649414	0.1470243682861328	1.774883666992188	1.574500793457031	-0.06112258148193359	1.695481689453125	1.618031799316406	-0.058392578125	1.712925537109375	1.600285949707031	-0.1746838531494141	1.8390595703125	1.614615661621094	-0.1355834045410156	2.264682006835938	1.562616119384766	0.4067253723144532	2.389515258789062	1.561516967773438	0.4538077239990235	2.414631958007813	1.36488313293457	0.6608814392089843	2.414306030273438	1.261364471435547	0.4563087463378906	2.344082153320312	1.265773315429688	0.3801299591064453
277	9.200000000000001	2.296934814453125	1.088715980529785	0.4748476867675782	2.277216552734375	1.265794326782226	0.4380230407714844	2.256203979492188	1.408387817382812	0.4196519927978516	2.249626098632812	1.629611938476562	0.4292956085205078	2.218949340820313	1.593216857910156	0.4141904754638672	2.0841064453125	1.590607543945312	0.3578896331787109	1.877926391601562	1.485411407470703	0.1945648422241211	1.831621948242188	1.571908813476563	-0.02107426452636719	1.757046752929688	1.6223701171875	-0.02508286666870117	1.81518408203125	1.593976745605469	-0.1163568649291992	1.83560107421875	1.640510498046875	-0.09295848083496094	2.28147607421875	1.592789947509766	0.4431036224365235	2.4062109375	1.592296936035156	0.4913656921386719	2.482841064453125	1.367440628051758	0.6554777526855469	2.457526204427083	1.288614969889323	0.4607898966471355	2.423557250976563	1.275623565673828	0.3942534027099609
278	9.233333	2.33405029296875	1.109625267028809	0.4878865661621093	2.31021044921875	1.28873828125	0.455602767944336	2.289808837890625	1.431075302124023	0.431456283569336	2.284037841796875	1.653645843505859	0.4511705322265625	2.252189086914063	1.617453430175781	0.4363228607177734	2.115055786132813	1.611169830322266	0.3821686248779297	1.934344787597656	1.435430023193359	0.2520487365722656	1.864930541992188	1.552390350341797	0.05667714309692383	1.805771728515625	1.602629333496094	0.006382539749145508	1.867166687011719	1.63013134765625	-0.02837162971496582	1.877796752929688	1.628587707519531	-0.02964472055435181	2.316907592773437	1.616089080810547	0.4614664611816406	2.444052856445312	1.605417419433594	0.5039573364257812	2.514721923828125	1.37695881652832	0.6676367187500001	2.522844604492188	1.286554946899414	0.4700461273193359	2.46102294921875	1.286447830200195	0.3960512542724609
279	9.266667	2.362363525390625	1.113475124359131	0.5031401214599609	2.338393798828125	1.293253173828125	0.4723733673095704	2.317192016601562	1.436314559936523	0.4507429962158203	2.30828955078125	1.658670928955078	0.4723487854003906	2.276349609375	1.621896759033203	0.4588996124267578	2.13744140625	1.602883117675781	0.4121674346923828	1.981471923828125	1.394621215820313	0.2959055633544922	1.911495056152344	1.51138801574707	0.09979756546020507	1.870372436523438	1.578040893554687	0.0471030387878418	1.923762756347656	1.600474517822266	0.02082045364379883	1.941240905761719	1.59431884765625	0.01968862724304199	2.342394653320312	1.621737518310547	0.4806670532226562	2.4720908203125	1.60324169921875	0.5081227111816407	2.540983764648438	1.359505645751953	0.6369236450195312	2.477861450195313	1.276502006530762	0.4463119506835938	2.436265380859375	1.248707794189453	0.3938363800048829
280	9.300000000000001	2.40476708984375	1.109110492706299	0.5223216552734375	2.383204711914062	1.28994172668457	0.495459213256836	2.365364501953125	1.434186752319336	0.4751771697998047	2.352590942382812	1.656145141601562	0.496721420288086	2.320180053710938	1.618367828369141	0.4891622924804687	2.182910278320312	1.579064575195313	0.4514125366210938	2.053383178710938	1.346070785522461	0.3507724304199219	1.982676879882812	1.468025466918945	0.1574821472167969	1.942665161132813	1.541176330566406	0.1451385040283203	1.990869384765625	1.564531982421875	0.07751425933837891	2.005008239746094	1.550273010253906	0.07448100662231445	2.388811157226562	1.620340972900391	0.499268814086914	2.522659301757812	1.605524047851563	0.4998348846435546	2.624280395507812	1.346082931518555	0.5562080688476563	2.5082275390625	1.30246549987793	0.3742318878173828	2.408033569335938	1.297782180786133	0.3670277709960937
281	9.333333	2.4353916015625	1.102351627349853	0.5350541687011718	2.41460205078125	1.281443740844727	0.5098997192382813	2.395566650390625	1.424843872070312	0.4979622344970703	2.376270751953125	1.643601928710938	0.5234119873046874	2.345194213867187	1.605024383544922	0.5169510803222657	2.214552856445312	1.548974487304688	0.4836791229248047	2.112657958984375	1.30665397644043	0.3813799438476563	2.045139770507812	1.442217666625977	0.1998402481079102	2.008011413574219	1.515728500366211	0.1889099044799805	2.053559326171875	1.542084564208984	0.1306482772827148	2.059828979492187	1.533989654541016	0.1364529495239258	2.413429565429687	1.609616821289062	0.5235662231445313	2.5462041015625	1.607630523681641	0.5116943664550782	2.6534287109375	1.348828155517578	0.5333834533691406	2.520912963867187	1.311176879882813	0.3565421600341797	2.418081787109375	1.296587661743164	0.3578996734619141
282	9.366667	2.473613037109375	1.08265535736084	0.5507589721679688	2.449061401367188	1.260492324829102	0.5324259033203125	2.4294765625	1.402013229370117	0.5167698669433594	2.409946044921875	1.618904388427735	0.5422601623535156	2.379155395507813	1.580430633544922	0.5372994689941406	2.247292114257812	1.526303344726562	0.5129779663085937	2.156869506835938	1.277268310546875	0.4257608337402344	2.096644409179688	1.412410247802734	0.2446316375732422	2.048349243164062	1.484157333374023	0.2335826034545898	2.028566833496094	1.531446624755859	0.1485977325439453	2.09466845703125	1.499367614746094	0.173663070678711	2.44698486328125	1.585439239501953	0.5408939208984376	2.5778798828125	1.576626098632813	0.526036865234375	2.731227661132813	1.349760681152344	0.5417262268066406	2.577927856445313	1.304981628417969	0.3708732910156251	2.519784423828125	1.315933700561523	0.3324628143310547
283	9.4	2.5030595703125	1.057252799987793	0.5733611755371093	2.484944213867188	1.232836059570313	0.5446011657714844	2.467344848632813	1.374609710693359	0.5319054565429687	2.444530395507813	1.590356689453125	0.5585509338378907	2.414434692382812	1.551543090820312	0.5526461791992188	2.279877563476562	1.504447708129883	0.5320203247070312	2.20001416015625	1.247847381591797	0.4572421417236328	2.153934448242188	1.393924880981445	0.280023666381836	2.100858764648438	1.458042846679688	0.2728508224487305	2.061738403320312	1.4828427734375	0.1884138870239258	2.153790283203125	1.481843826293945	0.1969633026123047	2.481919555664063	1.557589660644531	0.557732666015625	2.6145712890625	1.5573671875	0.5634713745117188	2.735633911132813	1.302313079833984	0.5381463928222656	2.539766845703125	1.285817474365234	0.4120897674560547	2.51072265625	1.307556274414063	0.3237916717529297
284	9.433333000000001	2.513081909179688	1.040130350112915	0.5783109741210938	2.496035522460938	1.214353164672852	0.5520605468749999	2.478759155273438	1.35533480834961	0.5425435791015625	2.454245971679688	1.569118621826172	0.5651251831054687	2.424752319335937	1.530167999267578	0.5618275756835938	2.290084716796875	1.484236846923828	0.5487397766113281	2.218132202148437	1.227915908813477	0.4749025268554687	2.177029174804688	1.376910461425781	0.3018890228271485	2.125273071289063	1.443181121826172	0.2939667053222657	2.07664306640625	1.471434844970703	0.2112015075683594	2.170424072265625	1.477232513427734	0.2313547744750977	2.491715087890625	1.537187438964844	0.5630382385253907	2.623053344726562	1.542383972167969	0.5635285949707032	2.7123154296875	1.283164901733398	0.5034054870605469	2.504938842773437	1.286076065063477	0.3979275360107422	2.461552001953125	1.299591903686524	0.3206434020996094
285	9.466667000000001	2.524025634765625	1.02985076713562	0.5908487243652344	2.50904443359375	1.205260871887207	0.5689822387695312	2.493154541015625	1.346639266967773	0.5628705749511719	2.472652587890625	1.561203918457031	0.5867167663574219	2.442477294921875	1.522893798828125	0.5822537536621094	2.30971630859375	1.475412658691406	0.5603052062988281	2.229123291015625	1.225826622009278	0.475523681640625	2.178517578125	1.374078582763672	0.3048844451904297	2.131604370117188	1.439068908691406	0.3063074188232422	2.082896911621094	1.477355438232422	0.228825065612793	2.17614404296875	1.478751022338867	0.2416963958740234	2.509416137695313	1.528360015869141	0.5853763122558594	2.6406083984375	1.522402191162109	0.5835484008789062	2.714669799804688	1.267968521118164	0.4910899047851562	2.504962646484375	1.270239837646484	0.38655224609375	2.453151000976562	1.304320114135742	0.3091084442138672
286	9.5	2.535303100585938	1.017075015544891	0.5926952209472656	2.523125244140625	1.192561042785645	0.5713471374511718	2.51016259765625	1.334086380004883	0.5641231994628906	2.495006713867188	1.548948944091797	0.5854876098632813	2.463975341796875	1.511309005737305	0.5833013916015626	2.328188110351562	1.469225173950195	0.5738523254394531	2.235069580078125	1.228715072631836	0.4777584381103516	2.196300415039063	1.38027880859375	0.3075593414306641	2.148442138671875	1.444903671264648	0.3125867309570313	2.100009643554688	1.4813671875	0.236551513671875	2.189748413085938	1.491412231445313	0.252305061340332	2.5309697265625	1.515370880126953	0.582696014404297	2.661698120117188	1.511517639160156	0.5733191833496094	2.720771362304688	1.252061706542969	0.4841184387207031	2.515248413085938	1.291559768676758	0.3785866394042969	2.438909301757812	1.307686431884766	0.3123063659667968
287	9.533333000000001	2.538639282226562	1.012978620052338	0.596673095703125	2.527671264648437	1.189031761169434	0.5776598510742188	2.518639770507813	1.32953776550293	0.5643749389648438	2.496624877929687	1.542931335449219	0.5930485534667969	2.466803344726562	1.50457585144043	0.5884322204589844	2.330952270507813	1.463856033325195	0.5759174499511719	2.24873095703125	1.224084739685058	0.4710942840576172	2.240596069335937	1.394281860351562	0.3183635406494141	2.179180053710938	1.434942184448242	0.3187417297363281	2.137988647460937	1.48395573425293	0.2435410537719727	2.204989379882813	1.481314788818359	0.236388069152832	2.533579711914062	1.5104765625	0.5902567443847656	2.663970703125	1.510937652587891	0.5867591247558595	2.739209716796875	1.255953399658203	0.5002786102294922	2.544389892578125	1.314390182495117	0.3846482696533203	2.457914916992188	1.348595397949219	0.3517863464355468
288	9.566667000000001	2.53323095703125	1.017192888259888	0.5987610168457032	2.523489501953125	1.194539245605469	0.5801739807128906	2.514468872070313	1.336450164794922	0.5698933410644531	2.496570556640625	1.551741058349609	0.5988668212890624	2.465784790039063	1.51367594909668	0.5942412414550782	2.32957568359375	1.471769592285156	0.5782881774902344	2.254522583007812	1.228213478088379	0.4736737060546875	2.2408583984375	1.401568618774414	0.3242163391113281	2.174151489257813	1.441063369750977	0.3159622039794922	2.12586572265625	1.479658477783203	0.2415914993286133	2.202044677734375	1.492797515869141	0.242099380493164	2.533125244140625	1.518369110107422	0.596001708984375	2.664263793945312	1.515168838500977	0.5902151184082032	2.730628662109375	1.256935150146484	0.4989950256347656	2.531905395507812	1.32134211730957	0.3906033630371094	2.44452587890625	1.351443832397461	0.3438478698730469
289	9.6	2.534360107421875	1.0302536277771	0.5928253784179687	2.528219848632812	1.210222587585449	0.5737974853515625	2.521338989257813	1.354556427001953	0.5656837158203125	2.506196044921875	1.573421569824219	0.5926043090820312	2.474438720703125	1.535196228027344	0.5883623962402345	2.336085571289062	1.494264068603516	0.5711502685546875	2.268057861328125	1.24418049621582	0.4673782653808594	2.255723022460938	1.420227645874024	0.3150474548339844	2.184660766601563	1.464443008422851	0.3044411468505859	2.129938598632813	1.492537521362305	0.2307325897216797	2.164771362304688	1.480794082641602	0.2482001800537109	2.542806518554688	1.539050384521484	0.5900668945312499	2.675999267578125	1.532508087158203	0.5851612548828125	2.746601643880208	1.271531565348307	0.4883700459798177	2.576462890625	1.349649475097656	0.3474344889322916	2.495262084960937	1.370377273559571	0.3197879028320313
290	9.633333	2.519791625976563	1.050715902328491	0.5805091552734375	2.515234375	1.231290489196777	0.5606810302734375	2.508544067382813	1.376508270263672	0.5556358642578125	2.504000366210938	1.596242065429688	0.5854082946777344	2.470313232421875	1.559509735107422	0.580792236328125	2.33043359375	1.523944519042969	0.5607583618164063	2.262322387695312	1.27175944519043	0.4599250946044922	2.217450439453125	1.425200424194336	0.2860642242431641	2.150912963867188	1.476271560668945	0.2882828826904297	2.099097045898437	1.498307632446289	0.2056873550415039	2.128768310546875	1.489748550415039	0.2335283813476562	2.53903173828125	1.560070281982422	0.5823066406249999	2.672911376953125	1.554108734130859	0.5787140808105469	2.746347574869791	1.293031463623047	0.4875783182779947	2.591476236979167	1.363538604736328	0.3340362752278646	2.52214013671875	1.38648323059082	0.31780419921875
291	9.666667	2.491090087890625	1.06382075881958	0.5772410583496094	2.479666259765625	1.244914375305176	0.557723388671875	2.46819384765625	1.390253662109375	0.5519126586914063	2.456789428710938	1.610100250244141	0.5831607360839843	2.426685546875	1.571759684244792	0.5757540283203125	2.290516520182292	1.525139628092448	0.5499348754882812	2.205352213541667	1.262281707763672	0.4948160196940104	2.193903971354167	1.390054524739583	0.311824717203776	2.138976440429687	1.452455978393555	0.3078640594482422	2.099207275390625	1.492866058349609	0.2247769622802734	2.130192504882812	1.478885757446289	0.246524887084961	2.493072875976563	1.575025451660156	0.5794156799316406	2.6237470703125	1.554990631103516	0.5578647766113282	2.7038701171875	1.289949935913086	0.4840391235351563	2.523298217773438	1.389561706542969	0.3608737640380859	2.421089599609375	1.402480895996094	0.3752000579833984
292	9.700000000000001	2.482284545898438	1.090436237335205	0.5644320678710937	2.477359985351563	1.272162536621094	0.5460284118652343	2.470761962890625	1.41797444152832	0.5428013000488281	2.472367797851563	1.637650970458984	0.5794307556152344	2.437511108398438	1.601813507080078	0.5744206237792968	2.29995556640625	1.558901916503906	0.5494624328613281	2.241318115234375	1.300165069580078	0.4579429016113281	2.212692504882813	1.466048629760742	0.2907840270996094	2.1304453125	1.511758346557617	0.294873046875	2.095482177734375	1.527489471435547	0.1971989288330078	2.121677612304687	1.521808380126953	0.2203586120605469	2.50657373046875	1.6005400390625	0.5744588928222656	2.640011474609375	1.584173675537109	0.5674713439941406	2.718136840820312	1.320479110717773	0.4881533660888672	2.525984619140625	1.407956893920899	0.3717532653808594	2.423521728515625	1.427105499267578	0.3703233947753907
293	9.733333	2.4587548828125	1.095887619018555	0.562965301513672	2.456412963867187	1.278703094482422	0.5413961181640625	2.450399169921875	1.425653762817383	0.5419872436523437	2.451472778320313	1.646517456054688	0.5791482543945312	2.419476318359375	1.609744771321615	0.5713722534179687	2.281587239583333	1.577360453287761	0.5305086466471355	2.181181070963542	1.319778106689453	0.4739481201171875	2.1929453125	1.43758603922526	0.288335215250651	2.147253662109375	1.508265716552734	0.2847375640869141	2.12083740234375	1.527290679931641	0.1816549911499024	2.130264282226562	1.516850708007812	0.2084645614624023	2.485867065429687	1.608971832275391	0.5763028259277343	2.620874389648438	1.596872406005859	0.5799316711425782	2.699674072265625	1.33615217590332	0.4982792663574219	2.510830932617187	1.405811889648438	0.3625164337158203	2.416288452148438	1.443155715942383	0.34517236328125
294	9.766667	2.424881713867188	1.096649982452393	0.5509861145019531	2.418410522460937	1.276300430297852	0.5269714660644531	2.408950927734375	1.420921539306641	0.5248008728027345	2.412504272460938	1.639008972167969	0.5603518676757813	2.383240804036458	1.604404174804688	0.5527368977864583	2.246402994791667	1.575850931803386	0.5119734903971355	2.14691845703125	1.321658650716146	0.4576678873697917	2.162393798828125	1.435491638183594	0.2778661702473958	2.124796630859375	1.501400497436523	0.273018569946289	2.111033325195312	1.527022033691406	0.1700242309570312	2.113090209960937	1.516372039794922	0.1968981018066406	2.445963989257812	1.601509735107422	0.5580347290039063	2.579079345703125	1.596594848632813	0.5681865234375	2.659314086914063	1.340318344116211	0.4818390045166016	2.475972534179688	1.410442581176758	0.3457007141113281	2.385618408203125	1.446709915161133	0.3202329559326172
295	9.800000000000001	2.405245971679688	1.0990246925354	0.543484130859375	2.400556762695313	1.277972717285156	0.5184255676269531	2.393404663085938	1.421735748291016	0.5129320068359375	2.399193115234375	1.638142547607422	0.5526210021972656	2.368166585286458	1.60410215250651	0.5436886596679688	2.232127278645833	1.572891459147135	0.5044027303059896	2.129157552083333	1.320575012207031	0.4457483927408854	2.140105224609375	1.426439819335937	0.2602517293294271	2.120926513671875	1.498795288085938	0.2712231903076172	2.104739379882813	1.531429656982422	0.1719241638183594	2.106265625	1.523371658325195	0.1959076919555664	2.43217578125	1.600547821044922	0.5492843627929688	2.564521240234375	1.590027069091797	0.5567435302734376	2.626569946289063	1.326896270751953	0.4663358459472656	2.4618974609375	1.395052052815755	0.3199753824869792	2.371474365234375	1.425497589111328	0.3025968475341797
296	9.833333	2.388317016601563	1.073794895172119	0.5342156066894531	2.385076416015625	1.251982025146484	0.5053675231933594	2.378265502929688	1.395998016357422	0.5014215087890626	2.377763793945313	1.614195709228516	0.5326187744140625	2.346056722005208	1.573672790527344	0.5182670084635417	2.209615234375	1.541292521158854	0.4805734659830729	2.102682698567708	1.287297027587891	0.4320741577148438	2.106564534505208	1.384063313802083	0.2393654683430989	2.094167724609375	1.461614639282226	0.2550198516845703	2.0814130859375	1.499893783569336	0.1584892730712891	2.082133728027344	1.482961380004883	0.1771049575805664	2.411528686523438	1.577145324707031	0.5319607849121093	2.539498901367188	1.578718414306641	0.5437761230468749	2.640842163085938	1.383306335449219	0.3793705749511719	2.442918090820313	1.471862686157227	0.3521282958984375	2.388280883789062	1.535769378662109	0.3537790222167969
297	9.866667	2.382351196289062	1.072652812957764	0.5330848999023438	2.375953125	1.250253128051758	0.5066426086425782	2.367752807617188	1.392787536621094	0.4985359191894532	2.372607421875	1.609061492919922	0.5316350097656251	2.343053873697917	1.573463419596354	0.5201790974934896	2.208444580078125	1.537553548177083	0.4812025960286458	2.095120686848958	1.290066284179687	0.4216383260091146	2.116970621744791	1.390717407226562	0.2335967712402344	2.100313415527344	1.460952056884766	0.2399171524047851	2.093745788574219	1.509030166625977	0.1507213592529297	2.09817919921875	1.485856704711914	0.1731220932006836	2.40548486328125	1.571661712646484	0.5299007873535155	2.535562622070312	1.549554321289063	0.5359132080078125	2.600315307617187	1.286385986328125	0.4561441650390625	2.424127807617188	1.36968994140625	0.3270312347412109	2.361707397460937	1.41454833984375	0.3224315032958984
298	9.9	2.379878540039063	1.063771244049072	0.5272298889160156	2.373902954101562	1.240436538696289	0.5024522705078125	2.365875366210938	1.382658447265625	0.4980574951171875	2.375297973632812	1.597802276611328	0.5299860839843751	2.344484781901042	1.563089029947917	0.5206468302408854	2.209417805989583	1.530508280436198	0.4846787821451823	2.094463745117187	1.288456736246745	0.4173284810384115	2.113683349609375	1.392710052490234	0.2338690897623698	2.095147583007813	1.457913284301758	0.2371423034667969	2.094229248046875	1.506879211425781	0.149423957824707	2.095770874023438	1.481499588012695	0.1724213409423828	2.4072509765625	1.560004425048828	0.5275603942871094	2.53713671875	1.540837951660156	0.5302746276855469	2.597826782226562	1.278798110961914	0.4495654449462891	2.425013305664063	1.354654968261719	0.3104167175292969	2.34848583984375	1.392389511108398	0.2967757949829102
299	9.933333000000001	2.383682495117188	1.062563655853271	0.5204362182617188	2.379826293945313	1.24047306060791	0.5000356597900391	2.3730263671875	1.383770690917969	0.4998193359375	2.391099609375	1.598762390136719	0.5346812133789063	2.3543466796875	1.566543548583984	0.5281104736328125	2.2179501953125	1.538869415283203	0.4918622436523438	2.138571899414063	1.304056228637695	0.3704979095458985	2.13221044921875	1.455984924316406	0.19620556640625	2.062584838867187	1.503491439819336	0.1978748550415039	2.019765747070313	1.527330261230469	0.1071675758361816	2.049758422851562	1.526516815185547	0.1317703552246094	2.421622924804687	1.559617584228516	0.5318071594238281	2.551998291015625	1.53817333984375	0.5361487731933594	2.5695908203125	1.272498916625977	0.4389349060058594	2.413541259765625	1.356058166503906	0.2835664978027344	2.325587768554688	1.391803161621094	0.2466805419921875
300	9.966667000000001	2.3848310546875	1.052283866882324	0.519008026123047	2.378325927734375	1.22902318572998	0.4954111785888672	2.3688955078125	1.371499099731445	0.4946224212646484	2.384013671875	1.58649755859375	0.5254323120117188	2.351170817057291	1.551118916829427	0.5137852986653646	2.215837239583333	1.52437489827474	0.4753297220865885	2.101594889322917	1.294223917643229	0.3733285217285156	2.120452555338542	1.400440938313802	0.1851863810221354	2.090946533203125	1.471745452880859	0.1850719757080078	2.043324768066406	1.515798889160156	0.1146065292358398	2.078390380859375	1.503238555908203	0.1371128692626953	2.414740478515625	1.547665191650391	0.524981689453125	2.543446411132813	1.524411346435547	0.534463623046875	2.57635205078125	1.264229095458984	0.4319504241943359	2.418247680664062	1.34729704284668	0.2798690948486328	2.33791943359375	1.384147659301758	0.2499425048828125
301	10	2.392738403320313	1.050416767120361	0.5164924926757812	2.3892939453125	1.227759017944336	0.4945590057373047	2.382940063476562	1.370777496337891	0.4927891082763672	2.4050771484375	1.585318420410156	0.5253779602050781	2.367784057617187	1.5537177734375	0.5196624450683593	2.229412841796875	1.527346832275391	0.4920441589355469	2.14367431640625	1.298718002319336	0.3642197875976563	2.141981201171875	1.454204162597656	0.1968407592773437	2.077300659179688	1.503676376342773	0.1921658935546875	2.022299682617188	1.525740875244141	0.1189306526184082	2.062069091796875	1.521354522705078	0.1418106918334961	2.434823852539062	1.545727600097656	0.5224014587402344	2.562675170898437	1.518920288085938	0.5215961914062499	2.565839721679688	1.252801620483398	0.4267568817138672	2.410042114257812	1.344207168579102	0.2767593994140625	2.325085571289062	1.385090850830078	0.2582798004150391
302	10.033333	2.400534790039063	1.049432081222534	0.518651611328125	2.396937133789062	1.227465148925781	0.495912353515625	2.39026513671875	1.371117752075195	0.4940528259277344	2.41144287109375	1.586962982177734	0.5259060668945312	2.374104858398438	1.554988342285156	0.5204832763671875	2.23480224609375	1.528009124755859	0.4940594482421875	2.154396484375	1.295785537719726	0.3661705322265625	2.150655639648438	1.451635345458985	0.1974057006835938	2.085933349609375	1.502253128051758	0.1939008255004883	2.0278603515625	1.532185089111328	0.1221874389648437	2.0657802734375	1.520212219238281	0.1460487213134766	2.441564086914062	1.547319793701172	0.5228931884765624	2.570319458007813	1.520846649169922	0.5252216796875	2.566528076171875	1.254448516845703	0.4271253967285156	2.406729858398438	1.343011016845703	0.2774247436523438	2.323111572265625	1.38515495300293	0.2538991470336914
303	10.066667	2.411000122070313	1.053336561203003	0.5194522399902344	2.40710791015625	1.232136665344238	0.4964427642822266	2.400735229492187	1.376415252685547	0.4928667602539062	2.420361206054688	1.593423583984375	0.5247738647460938	2.383103271484375	1.560940521240234	0.5198841247558594	2.243408569335938	1.53093701171875	0.4948255310058594	2.163401000976562	1.293502548217774	0.3756667785644531	2.162291381835938	1.460412567138672	0.2148343963623047	2.102817016601563	1.505583068847656	0.2093337326049804	2.038529174804688	1.535044647216797	0.1366538925170898	2.072959350585937	1.517710723876953	0.1539897155761719	2.450951171875	1.553897338867188	0.5212225036621094	2.580093017578125	1.527934173583984	0.5200885925292968	2.585818481445313	1.25482666015625	0.4380432281494141	2.42215625	1.341307647705078	0.2904690856933594	2.336236694335938	1.375618637084961	0.2575777359008789
304	10.1	2.425632690429688	1.065470699310303	0.5212424621582031	2.420753540039062	1.247012550354004	0.5005982055664062	2.41298388671875	1.393339096069336	0.4993323669433594	2.4252275390625	1.614149932861328	0.5303677062988281	2.388607421875	1.579914154052734	0.5254112548828125	2.249917358398438	1.539129302978516	0.4993599853515625	2.196474365234375	1.292003448486328	0.3803011169433593	2.180917602539063	1.45985400390625	0.2140046234130859	2.116545776367188	1.504133255004883	0.2155917510986328	2.051553833007812	1.538560150146485	0.1480437469482422	2.088266479492187	1.521093765258789	0.1613111572265625	2.45761376953125	1.575124786376953	0.5272006225585938	2.588355712890625	1.545704345703125	0.522776123046875	2.595223999023438	1.266439651489258	0.449076904296875	2.428929321289062	1.34282421875	0.2941514129638672	2.338395874023438	1.384118576049805	0.2651642379760742
305	10.133333	2.44111474609375	1.082864028930664	0.5318001403808594	2.435691528320312	1.264815048217773	0.5083531188964844	2.427967529296875	1.411676391601562	0.5049526062011719	2.43649755859375	1.632807922363281	0.5386073608398437	2.400327270507812	1.597748352050781	0.5344954833984374	2.261464721679688	1.554947509765625	0.5096799011230468	2.20308154296875	1.29989680480957	0.4017683868408203	2.185076171875	1.471894729614258	0.2397246398925781	2.1176640625	1.507692886352539	0.2339871978759766	2.069093872070312	1.547118835449219	0.1576647872924805	2.089716674804687	1.518066360473633	0.1725319442749023	2.469744995117187	1.594469421386719	0.5337380065917969	2.602619384765625	1.568101318359375	0.5261025695800781	2.613531005859375	1.288296798706055	0.4473967437744141	2.432733764648438	1.351349670410156	0.2998822937011719	2.343216552734375	1.396343902587891	0.2654850158691406
306	10.166667	2.456947998046875	1.105685722351074	0.5400332946777344	2.452500610351563	1.288599243164062	0.5155463256835937	2.445588134765625	1.436374710083008	0.5113092346191406	2.448211669921875	1.658995666503906	0.5442208862304687	2.412826782226563	1.622721252441406	0.5409418640136718	2.273170288085938	1.579015289306641	0.5151344299316407	2.22137744140625	1.315763168334961	0.4173970794677734	2.199634033203125	1.484975189208984	0.2513993835449219	2.1243330078125	1.520095352172852	0.2412598495483398	2.06921484375	1.536904998779297	0.1626465072631836	2.094775756835937	1.529024871826172	0.1832243041992188	2.482677124023438	1.621383605957031	0.5387774658203126	2.617361328125	1.605724182128906	0.5302660217285156	2.634399291992187	1.328309448242187	0.4385370941162109	2.426717407226563	1.370006362915039	0.3182937469482422	2.33803466796875	1.42483203125	0.2963584136962891
307	10.2	2.473597412109375	1.122477809906006	0.5497149353027344	2.468312866210938	1.30614289855957	0.5257864990234375	2.460603149414062	1.454494766235352	0.5217136840820312	2.46171923828125	1.678670959472656	0.5485667419433593	2.4263583984375	1.641977691650391	0.5454470520019531	2.287679565429687	1.595808898925781	0.5152771911621095	2.242748779296875	1.325405395507812	0.42796142578125	2.224697265625	1.485111373901367	0.2540553588867188	2.152380859375	1.528528533935547	0.2503632507324219	2.086408203125	1.53983969116211	0.1752777557373047	2.122278686523438	1.537560272216797	0.1883322219848633	2.496610229492187	1.641022888183594	0.5449808654785155	2.63249365234375	1.623496643066406	0.5436547241210938	2.640373901367187	1.344403289794922	0.4521246490478515	2.438927734375	1.400265396118164	0.3239876708984375	2.345529296875	1.450902450561523	0.3054504089355469
308	10.233333	2.489290771484375	1.132545471191406	0.5563279113769531	2.482640502929687	1.316597747802734	0.5311698303222656	2.474001220703125	1.465301498413086	0.5271217041015626	2.47590673828125	1.690265625	0.5522668151855468	2.440346313476563	1.653505767822266	0.5496482543945312	2.302504028320312	1.604301055908203	0.5189848022460937	2.261419311523437	1.329130386352539	0.4428571014404297	2.244449462890625	1.490214157104492	0.2681780090332031	2.166612670898437	1.530667114257813	0.2622779235839844	2.106856811523437	1.545285766601562	0.1858610534667969	2.145330810546875	1.538121246337891	0.196215934753418	2.510751342773438	1.652440948486328	0.5487531738281251	2.64672900390625	1.63162451171875	0.5437197570800781	2.656334106445312	1.348034637451172	0.4658718719482422	2.459498901367188	1.40223567199707	0.3295598907470703	2.37099658203125	1.459412658691406	0.3047332305908203
309	10.266667	2.498636962890625	1.131455917358398	0.5608522033691405	2.492637939453125	1.315148834228516	0.5355554809570313	2.484740844726562	1.463638565063476	0.5308484497070313	2.48786376953125	1.688747039794922	0.5505899658203125	2.452201904296875	1.652151306152344	0.5493777465820313	2.312230346679687	1.606084228515625	0.5254242553710937	2.267965454101563	1.333850677490235	0.4411107177734375	2.25522021484375	1.49294938659668	0.2624401397705078	2.179524536132813	1.529192596435547	0.2654164276123047	2.1203642578125	1.546204986572266	0.1899691390991211	2.1476015625	1.540370788574219	0.2047248611450195	2.522442016601563	1.6507626953125	0.5474595031738281	2.658619140625	1.634169647216797	0.5416891784667969	2.663532958984375	1.350127899169922	0.4659870758056641	2.464127197265625	1.399842697143555	0.3317964782714844	2.380382690429688	1.464249328613281	0.3120209350585937
310	10.3	2.511161743164062	1.125374538421631	0.5710332946777343	2.505876831054688	1.307174331665039	0.5416991271972657	2.49851806640625	1.454498016357422	0.5351649780273438	2.495126953125	1.677733825683594	0.5590326538085938	2.460739379882813	1.640390472412109	0.5574412231445313	2.321508911132812	1.592823150634766	0.5377800903320312	2.277722534179688	1.325290939331055	0.4443524322509765	2.25976318359375	1.48587026977539	0.2687743835449219	2.196655151367187	1.523498229980469	0.2754264068603516	2.131744750976563	1.547864044189453	0.1989237976074219	2.150968994140625	1.547920349121094	0.2230383453369141	2.5306064453125	1.641074188232422	0.5548984985351563	2.66597900390625	1.627770721435547	0.5499995117187499	2.672171508789063	1.348723052978515	0.46290234375	2.469364379882813	1.3994599609375	0.3369374694824219	2.387821411132813	1.46388688659668	0.3177071075439453
311	10.333333	2.526521484375	1.113727104187012	0.5776495971679687	2.519097534179688	1.291955184936523	0.5449974060058593	2.510081298828125	1.436747756958008	0.5360273132324218	2.501283325195312	1.656159454345703	0.563219482421875	2.468282836914063	1.618591918945312	0.5610252380371095	2.329631958007813	1.575083770751953	0.5433143310546875	2.289866577148437	1.313168334960938	0.4477828826904297	2.26967431640625	1.468647354125977	0.2740721435546875	2.206535888671875	1.51204573059082	0.2802381134033203	2.151138671875	1.532248199462891	0.2067963943481445	2.175997680664063	1.533854370117187	0.2262949142456055	2.537166381835938	1.620954864501953	0.5585535583496094	2.670958862304688	1.610675476074219	0.5516977844238281	2.675989135742188	1.340236846923828	0.4513924255371093	2.473098388671875	1.399557266235351	0.3368602294921875	2.381013305664062	1.443212753295898	0.3097749786376953
312	10.366667	2.534392944335937	1.089529418945312	0.5825328674316406	2.528451416015625	1.268394958496094	0.5553263549804688	2.520263305664063	1.413120483398437	0.5500073852539062	2.514199340820312	1.633289123535156	0.5698244018554688	2.480883422851563	1.596135803222656	0.5682955322265625	2.343353515625	1.553220001220703	0.547699920654297	2.304146240234375	1.29483332824707	0.4455875244140625	2.285188110351562	1.450101669311523	0.2725800018310547	2.219203735351563	1.491320358276367	0.2830206756591797	2.166142822265625	1.513813110351562	0.2086534729003906	2.184453857421875	1.505369369506836	0.2184058685302734	2.549452758789062	1.597491088867188	0.566935791015625	2.682760986328125	1.588605346679687	0.5620072021484375	2.686119506835937	1.322543685913086	0.4543423614501954	2.48129296875	1.380966278076172	0.3456053161621094	2.39686376953125	1.427966094970703	0.3214955902099609
313	10.4	2.5441220703125	1.0703078956604	0.5867930297851562	2.539002685546875	1.24854524230957	0.5594932861328125	2.531783447265625	1.39292936706543	0.5515344848632813	2.525113891601563	1.612730163574219	0.5675497741699218	2.492017822265625	1.575566436767578	0.5671391296386719	2.354145141601562	1.533838165283203	0.5499891052246093	2.321988403320312	1.272518188476563	0.4539146270751953	2.296915893554687	1.427269393920898	0.2814146423339844	2.226682861328125	1.468243728637695	0.2859570007324219	2.173793823242188	1.497677032470703	0.2079544219970703	2.2007177734375	1.495959121704102	0.2244611511230469	2.560380493164062	1.577100677490234	0.5647963256835937	2.692223510742187	1.560894836425781	0.5526036987304688	2.698430419921875	1.293818206787109	0.4497097625732422	2.49785107421875	1.352739349365234	0.3346731262207031	2.410686279296875	1.404561508178711	0.3252296447753906
314	10.433333	2.547089111328125	1.059668075561524	0.5907159423828126	2.5422373046875	1.236597793579102	0.5595744323730468	2.53567236328125	1.380435333251953	0.5481029968261719	2.532897338867188	1.600061859130859	0.563437225341797	2.499213256835938	1.563431854248047	0.5640639953613281	2.358415893554688	1.528830505371094	0.5559699401855469	2.325093505859375	1.267830032348633	0.4591886749267579	2.305179443359375	1.433311431884766	0.2952822723388672	2.226515991210937	1.456650650024414	0.2589647674560547	2.193058959960937	1.496094360351563	0.1828934326171875	2.22160986328125	1.477124649047852	0.2180640106201172	2.567520629882813	1.563965118408203	0.5598699340820312	2.699401123046875	1.55129916381836	0.5516171569824219	2.68301025390625	1.289600158691406	0.4372642059326172	2.4788173828125	1.349444381713867	0.3290438690185546	2.385576049804688	1.381532821655274	0.3426506805419922
315	10.466667	2.553919799804687	1.042752855300903	0.5920372924804688	2.55241796875	1.219238342285156	0.5624312744140625	2.548120239257813	1.362184448242187	0.5525900573730469	2.545556518554688	1.580487884521484	0.5721316528320313	2.511893920898437	1.544256286621094	0.5706184387207032	2.371670776367187	1.511617492675781	0.5563598327636718	2.341335693359375	1.251511245727539	0.4613585205078125	2.331226684570312	1.413523498535156	0.2945846557617188	2.256485595703125	1.45525749206543	0.2813843994140625	2.2082294921875	1.478541717529297	0.2050151443481445	2.262133666992187	1.464675491333008	0.218124740600586	2.579996337890625	1.544388488769531	0.5692989807128906	2.71085888671875	1.533471099853516	0.5626828002929687	2.719760660807291	1.286332784016927	0.4237742309570312	2.529622721354167	1.348753448486328	0.2986879374186198	2.456522338867187	1.384420974731445	0.3122989654541016
316	10.5	2.551051513671875	1.036210418701172	0.5934280090332031	2.548794067382812	1.21255948638916	0.5634684448242188	2.544577270507812	1.355547927856445	0.5495686340332031	2.541203247070313	1.573882049560547	0.5702521057128906	2.507760864257812	1.537446014404297	0.5694895324707031	2.369212036132812	1.496958511352539	0.5601110534667969	2.33818603515625	1.238875846862793	0.4610845489501953	2.29864892578125	1.391319839477539	0.2868751983642578	2.223851440429687	1.438886734008789	0.2755690383911132	2.1858349609375	1.473740676879883	0.1880248413085938	2.2292236328125	1.451743560791016	0.2168099899291992	2.575750732421875	1.537966339111328	0.5662913208007812	2.707350708007812	1.527554962158203	0.5624980163574218	2.716093505859375	1.273333877563477	0.4361429901123047	2.516442993164063	1.331556396484375	0.3211505889892578	2.435981323242188	1.368948287963867	0.3172124481201172
317	10.533333	2.543757690429688	1.029542734146118	0.59532275390625	2.543604370117188	1.205458168029785	0.5668524169921876	2.540796508789063	1.347788726806641	0.5540384521484375	2.536290161132813	1.565324462890625	0.5685361633300781	2.503122680664062	1.528946594238281	0.5678930358886718	2.366411743164063	1.486897079467773	0.5511713256835937	2.344102783203125	1.22299796295166	0.4688718872070312	2.319590087890625	1.365490036010742	0.2860458679199219	2.252102905273437	1.405578979492188	0.3018372344970703	2.204630004882812	1.442723739624023	0.2172521743774414	2.243114501953125	1.431096725463867	0.2209546661376953	2.570881103515625	1.529673309326172	0.5664931335449219	2.702415893554687	1.518073211669922	0.5650059204101563	2.687640258789062	1.262431533813477	0.4440697937011718	2.487135986328125	1.323033248901367	0.3344882354736328	2.429327270507812	1.382725860595703	0.316727035522461
318	10.566667	2.532492919921875	1.02186000919342	0.5937795104980468	2.534543579101562	1.200229316711426	0.572347900390625	2.53499169921875	1.343255523681641	0.5592390441894531	2.536066162109375	1.562496215820313	0.5706947021484375	2.501835083007812	1.526677001953125	0.5706572265625001	2.365104370117187	1.485438812255859	0.5487088623046875	2.347081176757813	1.217424377441406	0.476247314453125	2.32043212890625	1.35972966003418	0.2917341766357422	2.247701782226563	1.40106428527832	0.2941636810302735	2.191464599609375	1.430547393798828	0.219525146484375	2.240779907226563	1.422164154052734	0.2230480194091797	2.56987939453125	1.525753387451172	0.56906787109375	2.7020615234375	1.513622985839844	0.5653034973144531	2.688331665039063	1.255884078979492	0.4467498931884766	2.487338745117188	1.322866470336914	0.3399927062988282	2.41536962890625	1.372238098144531	0.3332080230712891
319	10.6	2.511090576171875	1.022979867935181	0.5875525207519532	2.517895751953125	1.199697013854981	0.5640276794433594	2.522735229492187	1.341126907348633	0.5471267395019531	2.523776245117188	1.558623046875	0.5588438110351562	2.489759155273437	1.523132934570312	0.5575950317382812	2.354710693359375	1.483063186645508	0.5303965454101562	2.338975341796875	1.214383995056152	0.4697491149902344	2.3301640625	1.36187126159668	0.2905103607177735	2.259496337890625	1.389645324707031	0.2902126846313476	2.216748291015625	1.433273834228516	0.2150036010742188	2.250970092773438	1.419276626586914	0.2201286926269531	2.557315063476563	1.522125915527344	0.5583220214843749	2.688244262695313	1.507246002197266	0.5535575866699218	2.678256713867188	1.249212226867676	0.4397939300537109	2.4841572265625	1.324070129394531	0.3296526641845703	2.40968701171875	1.364176025390625	0.3325846099853516
320	10.633333	2.487867553710937	1.029000560760498	0.5773393859863281	2.49583544921875	1.205327903747559	0.5535804138183594	2.50135791015625	1.346294387817383	0.5382655029296874	2.501939086914063	1.563536865234375	0.5416113281249999	2.468073120117188	1.528065093994141	0.5411500854492187	2.3329267578125	1.490057830810547	0.513527099609375	2.3078251953125	1.22267049407959	0.4555776214599609	2.3162470703125	1.389724761962891	0.294954345703125	2.243912963867188	1.422542343139648	0.2720430068969726	2.196760986328125	1.447322906494141	0.1941599197387695	2.239242431640625	1.432672546386719	0.2086664352416992	2.535442260742188	1.527186553955078	0.5430628051757812	2.66570556640625	1.512191253662109	0.5367162780761718	2.667933715820312	1.253182014465332	0.4253905639648438	2.479589599609375	1.329746887207031	0.3084629974365234	2.40678173828125	1.365886123657227	0.3088047180175781
321	10.666667	2.460254028320312	1.037355997085571	0.5636786804199219	2.463811279296875	1.21385375213623	0.5373816528320312	2.464177001953125	1.355445190429688	0.5239279479980469	2.469386596679688	1.573124084472656	0.5257203063964844	2.434829711914062	1.538290222167969	0.5227024536132812	2.301102172851563	1.502525863647461	0.4856073303222657	2.228119140625	1.245777793884277	0.4189345397949219	2.266976684570313	1.417280014038086	0.2669379577636719	2.196022705078125	1.453843017578125	0.2420888290405273	2.1589208984375	1.464195892333984	0.1583334655761719	2.187991821289063	1.43924479675293	0.1771452026367187	2.501877685546875	1.536013732910156	0.5302263183593749	2.633049926757812	1.525954803466797	0.5350029602050781	2.66205859375	1.263753982543945	0.4341325378417969	2.484672119140625	1.33792414855957	0.2993175354003906	2.411136840820312	1.382938659667969	0.2987667770385742
322	10.7	2.43009716796875	1.042217554092407	0.5511210021972657	2.43033447265625	1.218426086425781	0.5172254333496094	2.429426879882812	1.359356994628906	0.4945206298828125	2.4401015625	1.577613372802734	0.5033219909667969	2.408065022786458	1.53808730061849	0.490290995279948	2.270649820963542	1.523808085123698	0.4483765970865886	2.118072265625	1.299035349527995	0.3846295674641927	2.178565348307292	1.407510009765625	0.2113886464436849	2.166500854492187	1.469869049072265	0.2152074737548828	2.136775634765625	1.514112777709961	0.1367895812988281	2.164647705078125	1.491670715332031	0.1607919540405273	2.471196655273438	1.539270294189453	0.50971728515625	2.60083349609375	1.537734252929688	0.5298288269042969	2.671026733398437	1.274410034179688	0.4538387756347656	2.507041381835938	1.340919021606445	0.2963233032226562	2.422958984375	1.377324035644531	0.2905298461914063
323	10.733333	2.407799926757813	1.064266300201416	0.5264225463867187	2.407587646484375	1.241309875488281	0.4879623107910156	2.404973266601563	1.384394088745117	0.4648905181884766	2.407609619140625	1.605706390380859	0.4748312530517578	2.373340087890625	1.570219635009766	0.4670370483398437	2.235769653320312	1.549283081054687	0.4229048309326172	2.043643798828125	1.390881881713867	0.2917195281982422	2.054038024902344	1.540566711425781	0.1091120414733887	1.996838439941406	1.606193084716797	0.1082475967407227	1.896033813476562	1.604255432128906	0.03970047378540039	2.015225463867187	1.603883605957031	0.008835389137268066	2.440448974609375	1.567970245361328	0.4814065246582031	2.572244262695313	1.567347290039063	0.5027666015625	2.690330810546875	1.307325958251953	0.4786321868896484	2.533174560546875	1.37403776550293	0.3177208862304688	2.443495727539062	1.385194244384766	0.2987555694580079
324	10.766667	2.379477905273437	1.061423885345459	0.5089684143066406	2.3699140625	1.236858673095703	0.4636173095703125	2.359697875976563	1.379163177490234	0.4352310485839844	2.349895141601563	1.599905090332031	0.4488031005859375	2.318388549804688	1.562828521728516	0.4373737640380859	2.183604125976562	1.548205200195312	0.3840248260498047	1.9785966796875	1.478431335449219	0.2034654922485352	1.946698791503906	1.586312744140625	-6.153768301010135e-05	1.888115112304688	1.595150329589844	-0.01196861457824707	1.79379052734375	1.639386413574219	-0.04845800399780274	1.853896484375	1.59200439453125	-0.02306684875488281	2.383901733398438	1.563879272460938	0.4577559204101562	2.511662841796875	1.565544647216797	0.495090591430664	2.6641982421875	1.340473815917969	0.5594805908203124	2.611609008789062	1.363458984375	0.3290582427978516	2.52507275390625	1.390167221069336	0.2822766265869141
325	10.8	2.3241103515625	1.057487369537353	0.5011825256347656	2.31144873046875	1.232260192871094	0.4530181884765625	2.29716455078125	1.374350540161133	0.4252049407958984	2.28151220703125	1.594598205566406	0.4354118499755859	2.252937866210938	1.556909454345703	0.4192947082519531	2.123479370117188	1.566387390136719	0.3530605621337891	1.938842163085937	1.566685455322266	0.1398490600585938	1.840138977050781	1.607739288330078	-0.07065533447265625	1.76174609375	1.573228881835937	-0.06542425537109375	1.6597607421875	1.597629333496094	-0.09850994110107422	1.710808227539063	1.592515075683594	-0.0744517593383789	2.314212280273438	1.559345611572266	0.4500176391601562	2.432140747070313	1.582465667724609	0.5083064880371093	2.588573852539063	1.412823913574219	0.6225723571777344	2.689458740234375	1.314154673258463	0.4698589274088542	2.654088745117187	1.337232284545898	0.3724729919433594
326	10.833333	2.299396240234375	1.034791730880737	0.4643874816894531	2.288899047851563	1.210257278442383	0.4173383483886719	2.278438354492187	1.351535858154297	0.3864370422363281	2.267365356445313	1.571593933105469	0.4082935791015625	2.238838134765625	1.535589492797852	0.388491439819336	2.117361206054688	1.546349243164062	0.3099843292236328	1.935940673828125	1.578512298583984	0.09724213409423829	1.812635986328125	1.628727935791016	-0.09617191314697265	1.728805297851562	1.617525756835938	-0.09474562072753906	1.621274780273438	1.604428344726562	-0.1168547515869141	1.6941552734375	1.602995971679688	-0.09468350219726562	2.298390502929688	1.534639877319336	0.4226598510742188	2.41763818359375	1.547972229003906	0.4827896423339844	2.514480834960938	1.453552261352539	0.6951653442382812	2.614187255859375	1.427982635498047	0.5203454284667969	2.57288134765625	1.431221252441406	0.4432819976806641
327	10.866667	2.241059814453125	1.005241672515869	0.4496749420166015	2.221782470703125	1.178503929138184	0.4021810913085938	2.20499951171875	1.31747004699707	0.368310317993164	2.193406005859375	1.536437469482422	0.3855506439208984	2.165927734375	1.500332397460937	0.3651714019775391	2.049388793945313	1.521040466308594	0.2825955505371094	1.875999877929687	1.567549713134766	0.06758979988098145	1.789210876464844	1.633470123291016	-0.1388534927368164	1.707125	1.633138732910156	-0.1488803253173828	1.644352233886719	1.646878814697266	-0.1849193649291992	1.674504638671875	1.636076049804687	-0.1730693893432617	2.223476440429687	1.499978973388672	0.401953369140625	2.336098999023438	1.523639953613281	0.4683079376220703	2.442160888671875	1.46469450378418	0.6649432067871094	2.583339111328125	1.445796096801758	0.5014214477539063	2.589768920898438	1.446282760620117	0.4327213592529296
328	10.9	2.1941796875	0.9983513126373291	0.4348002777099609	2.178224853515625	1.17126537322998	0.3809794158935547	2.162286376953125	1.311609725952148	0.3467966003417969	2.15094091796875	1.531781555175781	0.3647372436523437	2.123561401367188	1.495688293457031	0.3435188293457031	2.007333557128907	1.516044006347656	0.2588958282470703	1.842057434082031	1.570350646972656	0.03669088172912598	1.740995910644531	1.627592498779297	-0.16954443359375	1.655449340820313	1.636452697753906	-0.1596900939941406	1.603513549804688	1.644246765136719	-0.2149617156982422	1.625127258300781	1.626803985595703	-0.190354606628418	2.180788208007812	1.494911224365234	0.381731918334961	2.287850952148437	1.518557952880859	0.4584142150878906	2.35375927734375	1.417036926269531	0.6423704427083333	2.550156901041667	1.371500874837239	0.5298491617838542	2.630141479492187	1.441159980773926	0.4398314056396484
329	10.933333	2.156436279296875	0.9862493181228638	0.4193038330078125	2.14083984375	1.156994148254395	0.3630912475585937	2.126190551757813	1.295143203735352	0.3244591064453125	2.119531494140625	1.513918792724609	0.3370199890136719	2.091419921875	1.478201171875	0.3172163391113281	1.975915771484375	1.506375274658203	0.2360722427368164	1.816164794921875	1.566338256835937	0.01435428428649902	1.721602661132812	1.627930877685547	-0.1902651214599609	1.64832763671875	1.628992858886719	-0.1826706237792969	1.570141296386719	1.641846282958984	-0.2311482467651367	1.602712463378906	1.615536560058594	-0.2158441543579102	2.148589233398438	1.477202758789063	0.3543820190429687	2.255748291015625	1.501871887207031	0.4282793579101563	2.365682006835938	1.432880493164063	0.5993822937011719	2.529198811848958	1.359769490559896	0.5279868977864584	2.628853149414062	1.425884613037109	0.451535400390625
330	10.966667	2.140183837890625	0.9761341781616211	0.4106060333251953	2.122570678710938	1.144956008911133	0.3530249328613281	2.106237915039062	1.280963279724121	0.3133297424316406	2.097409912109375	1.498523452758789	0.3108452758789062	2.06948486328125	1.461526016235352	0.2943457641601562	1.953512817382812	1.490288436889649	0.2159832153320312	1.795513427734375	1.554230377197266	-0.003546832084655762	1.702023254394531	1.615358032226562	-0.2074849853515625	1.620550415039063	1.612835998535156	-0.2036205902099609	1.560556518554688	1.639050415039062	-0.2535172119140625	1.586548034667969	1.604048522949219	-0.2396941528320312	2.12704443359375	1.463597518920898	0.3298971557617187	2.232229858398437	1.489800582885742	0.4038146514892578	2.317083984375	1.425269027709961	0.6312811889648438	2.501156372070312	1.42689501953125	0.5083638610839845	2.5321787109375	1.412500343322754	0.4279041595458984
331	11	2.135197509765625	0.9703008742332458	0.4040280914306641	2.11606396484375	1.138888870239258	0.3473677368164063	2.098284790039062	1.274584289550781	0.3089568176269532	2.089859375	1.492115661621094	0.3074610595703125	2.06154150390625	1.455199600219726	0.2914514312744141	1.946069641113281	1.485089965820312	0.2120549850463867	1.784978881835937	1.541893859863281	-0.006007044792175294	1.684668090820312	1.590285095214844	-0.2094231643676758	1.598543090820312	1.596203857421875	-0.2051660308837891	1.562277506510417	1.626421346028646	-0.2591395670572917	1.576700398763021	1.589986307779948	-0.2481808624267578	2.1197939453125	1.457111953735351	0.3257221221923828	2.222497924804688	1.490735443115234	0.3988374176025391	2.279008666992187	1.448711181640625	0.6393107604980469	2.38170166015625	1.430760375976562	0.4613004760742188	2.466355590820313	1.409025505065918	0.407408432006836
332	11.033333	2.116236083984375	0.9704974460601806	0.4005756530761719	2.098762451171875	1.139848609924316	0.3440249328613281	2.082032104492187	1.276004669189453	0.3054683837890625	2.071158325195313	1.494134796142578	0.3035150299072266	2.043493469238281	1.456787246704101	0.2869591827392578	1.928866088867188	1.483961761474609	0.2049584884643555	1.770138916015625	1.53925830078125	-0.01657258987426758	1.672898864746094	1.588855651855469	-0.2224435653686523	1.586740966796875	1.58026904296875	-0.2152942199707031	1.539974792480469	1.620223510742187	-0.2761855773925782	1.560142761230469	1.581269470214844	-0.2538453140258789	2.101212524414063	1.459354522705078	0.3224564056396484	2.206198608398438	1.488510833740234	0.3962321624755859	2.280515380859375	1.398873952229818	0.6212935384114583	2.419102701822917	1.368732259114583	0.4647749226888021	2.50598046875	1.400193412780762	0.3928241729736328
333	11.066667	2.104635131835938	0.9758485202789307	0.3971576385498047	2.085731567382812	1.146396476745605	0.3415509185791016	2.067975952148438	1.283251937866211	0.3031156005859375	2.051214965820312	1.502279205322266	0.2983429718017578	2.024498229980469	1.463796768188477	0.2820233459472656	1.908741760253906	1.48751579284668	0.1993437423706055	1.751456481933594	1.535434783935547	-0.02641045379638672	1.654515380859375	1.576525756835937	-0.2357121200561523	1.564860961914063	1.606439605712891	-0.214743766784668	1.532179809570312	1.617490966796875	-0.2975127665201823	1.5536318359375	1.575608947753906	-0.280569834391276	2.082251342773437	1.468327575683594	0.3179844970703125	2.189146118164063	1.5040771484375	0.3869891204833984	2.29026806640625	1.406966125488281	0.5942963053385417	2.483686197916667	1.363256286621094	0.4808799438476563	2.559750122070312	1.402234786987305	0.4024611206054688
334	11.1	2.102678833007813	0.9818255395889282	0.3947265930175781	2.0819384765625	1.151971336364746	0.3368153686523437	2.062507568359375	1.288755722045898	0.2970345916748047	2.045592468261719	1.508594818115234	0.2941652984619141	2.018755126953125	1.47009358215332	0.2775624389648438	1.899707336425781	1.490423492431641	0.1970382614135742	1.73638427734375	1.533198425292969	-0.02646213817596436	1.643776916503906	1.575579040527344	-0.2380447769165039	1.553038757324219	1.600561981201172	-0.2134541168212891	1.5074013671875	1.613201751708984	-0.2859913024902344	1.5331767578125	1.572730346679687	-0.2597963638305664	2.07680419921875	1.474377746582031	0.3134713897705078	2.18986572265625	1.503430755615234	0.3773680419921875	2.322836791992188	1.406477066040039	0.580868408203125	2.505406087239583	1.347896565755208	0.4962905680338541	2.590837768554688	1.392702926635742	0.4227213745117188
335	11.133333	2.102424072265625	0.9862022228240968	0.3923238830566407	2.080062866210938	1.156791084289551	0.3345541381835938	2.0589208984375	1.29431298828125	0.2958532257080078	2.042862487792969	1.514577941894531	0.2918902587890625	2.015621337890625	1.476031326293945	0.2757720947265625	1.895670532226562	1.493337295532227	0.1950711975097656	1.733563781738281	1.53638232421875	-0.03059336662292481	1.6444541015625	1.580067138671875	-0.2439291458129883	1.569888671875	1.585763610839844	-0.2333002624511719	1.513339884440104	1.608098103841146	-0.2958225708007813	1.534545776367187	1.574511688232422	-0.2652647628784179	2.074209228515625	1.480280868530274	0.3110896453857422	2.1886376953125	1.507848022460938	0.3743489227294922	2.318417154947916	1.399427652994792	0.5627524820963542	2.531207112630208	1.348306091308594	0.48167138671875	2.62982470703125	1.397265243530273	0.413984130859375
336	11.166667	2.109269287109375	0.9932743339538574	0.3957919464111328	2.084069213867187	1.164861213684082	0.3385653533935546	2.060188842773437	1.303316299438477	0.3014701385498047	2.037160400390625	1.524223937988281	0.3024588928222656	2.010738464355469	1.484957901000977	0.2858421630859375	1.889694458007813	1.502179840087891	0.2051841125488281	1.719401550292969	1.530236236572266	-0.01956208992004395	1.675543741861979	1.572147420247396	-0.2496090291341146	1.582083821614583	1.592669087727865	-0.2406524556477865	1.48594091796875	1.620767415364583	-0.2790320231119792	1.544176147460937	1.581254069010417	-0.2398194783528646	2.070013916015625	1.490357727050781	0.3205478210449219	2.185993041992187	1.522197204589844	0.3809881134033203	2.331209716796875	1.410179077148437	0.5619788004557291	2.53763037109375	1.341990478515625	0.4690635172526041	2.636440063476563	1.391336853027344	0.4055233917236328
337	11.2	2.124264038085937	1.004089949607849	0.3967384643554688	2.097194702148438	1.176471893310547	0.342579360961914	2.073448608398437	1.314610870361328	0.3043173217773437	2.055520751953125	1.535884155273437	0.3060440979003907	2.027584411621094	1.497285186767578	0.2904100341796875	1.906904418945313	1.506484191894531	0.2071703338623047	1.725732727050781	1.535036407470703	-0.009166984558105469	1.651527954101562	1.593310211181641	-0.2254044647216797	1.564329223632813	1.612446502685547	-0.247625015258789	1.493880696614583	1.617795654296875	-0.2980562337239583	1.548084554036459	1.582309855143229	-0.2591072184244791	2.0882607421875	1.501258071899414	0.3229468688964844	2.210287475585937	1.524475891113281	0.3762817687988281	2.360218505859375	1.412325866699219	0.5520330403645833	2.558613118489583	1.336079406738281	0.4527323201497396	2.664902465820313	1.394448776245117	0.392546157836914
338	11.233333	2.149048095703125	1.017787460327148	0.3956182250976563	2.120039184570313	1.190219383239746	0.3407017822265625	2.093722412109375	1.328882797241211	0.3041183624267578	2.068194702148437	1.550044799804688	0.3069829406738281	2.041445007324219	1.510455535888672	0.2912444000244141	1.918308837890625	1.513284301757813	0.210468017578125	1.716604736328125	1.524405242919922	0.01045075380802155	1.647068481445312	1.60599853515625	-0.2018160095214844	1.572404174804688	1.6318203125	-0.2046502990722656	1.50182275390625	1.631216094970703	-0.2373058700561523	1.543129821777344	1.603852722167969	-0.2569931259155274	2.102269775390625	1.51639761352539	0.3236238098144532	2.225139038085937	1.538431121826172	0.3762842712402344	2.382155883789062	1.412875396728515	0.5787723999023437	2.565120849609375	1.340745574951172	0.4775385538736979	2.650506591796875	1.364749145507812	0.411103256225586
339	11.266667	2.193453979492188	1.041775533676148	0.3956218566894532	2.158153686523438	1.214107566833496	0.3428130493164063	2.1258701171875	1.352545471191406	0.3100148468017578	2.08786962890625	1.572081268310547	0.3203722686767578	2.063060241699219	1.531390289306641	0.3040538482666015	1.939159484863281	1.528562103271484	0.224657485961914	1.728278259277344	1.52579525756836	0.03423495197296143	1.66647216796875	1.627285003662109	-0.166021858215332	1.602345825195312	1.644853088378906	-0.1871172637939453	1.523587341308594	1.633944580078125	-0.2226746597290039	1.562432800292969	1.620037322998047	-0.2289416122436523	2.124187866210938	1.539946380615234	0.3351437072753907	2.243858276367187	1.559678466796875	0.3954163970947265	2.35504296875	1.423029830932617	0.616708953857422	2.540832153320312	1.318980987548828	0.5015490112304688	2.568481689453125	1.285672271728516	0.4302479400634766
340	11.3	2.225554809570312	1.09074284362793	0.4020951080322266	2.187320678710937	1.26321484375	0.3558620147705078	2.15441259765625	1.401502136230469	0.3245975646972656	2.123729736328125	1.621472625732422	0.3349235534667969	2.096952514648438	1.581620819091797	0.3200688018798828	1.964481201171875	1.568531341552734	0.258692985534668	1.757112731933594	1.480150405883789	0.08595883178710938	1.727931274414062	1.614237121582031	-0.1015435180664062	1.658862426757812	1.647813232421875	-0.1338153686523438	1.553231567382813	1.629257019042969	-0.1629329833984375	1.647254638671875	1.638348693847656	-0.1747325592041016	2.159673706054687	1.588407409667969	0.3482792205810547	2.288325317382812	1.595694274902344	0.3877614135742188	2.393383911132813	1.429320999145508	0.5939369812011719	2.577691650390625	1.312693298339844	0.5003542175292969	2.608047119140625	1.27874674987793	0.4131548156738281
341	11.333333	2.260921752929687	1.112910697937012	0.4146975860595703	2.222092529296875	1.285673049926758	0.3701150512695313	2.187767944335937	1.424502853393555	0.3425908203125	2.156038208007812	1.64397006225586	0.3562210540771484	2.129173950195312	1.604065399169922	0.3417206420898438	1.996282409667969	1.584415374755859	0.2835874633789063	1.792721801757813	1.454820938110351	0.1350848083496094	1.787152526855469	1.599152008056641	-0.04553364562988281	1.716392944335938	1.6519609375	-0.07800843811035156	1.6095146484375	1.648242553710938	-0.1091857986450195	1.6878330078125	1.646221313476563	-0.09921274566650391	2.192475830078125	1.611091949462891	0.3681531066894531	2.3207275390625	1.615415496826172	0.4057832183837891	2.435696655273437	1.42968180847168	0.5902391052246094	2.62980810546875	1.336560017903646	0.489055908203125	2.657701538085937	1.287998443603516	0.4229662780761719
342	11.366667	2.30717919921875	1.13091926574707	0.4344706420898438	2.27222119140625	1.304936553955078	0.3901787261962891	2.23951904296875	1.445050094604492	0.3665535430908203	2.216035766601562	1.665486236572266	0.3886456298828125	2.187583740234375	1.627019683837891	0.3730379638671875	2.051850708007812	1.608788665771484	0.3210006103515625	1.863122863769531	1.438876754760742	0.1934010925292969	1.853841003417969	1.579953216552734	0.01013099098205566	1.783704711914063	1.632803344726562	-0.01541952800750732	1.675308227539062	1.635097961425781	-0.04374385452270508	1.753555297851562	1.631014831542969	-0.03534083557128907	2.251353271484375	1.63080810546875	0.3988899078369141	2.381494873046875	1.639342987060547	0.4247791748046875	2.498720581054688	1.432613662719727	0.5855838317871094	2.622808715820312	1.356318878173828	0.4049479675292968	2.646181884765625	1.336797470092773	0.3644985809326172
343	11.4	2.360781494140625	1.137640663146973	0.4405051727294922	2.327828979492188	1.314587783813477	0.4075643615722656	2.297918212890625	1.456183166503906	0.3914088897705078	2.270080444335937	1.674918701171875	0.4218256072998047	2.241056274414063	1.635747711181641	0.4094840850830078	2.102292724609375	1.606975646972656	0.3718790435791016	1.954649108886719	1.399747024536133	0.249603157043457	1.936344177246094	1.561523193359375	0.08027747344970704	1.849037353515625	1.619912963867188	0.04429285049438476	1.74063671875	1.624093383789063	0.01872831153869629	1.824053955078125	1.619006774902344	0.01611117362976074	2.307706665039063	1.641443084716797	0.426151611328125	2.441799438476562	1.644669158935547	0.4304585571289062	2.571861083984375	1.420763458251953	0.5418260192871094	2.639607177734375	1.361323165893555	0.3257822265625	2.647269165039063	1.316603103637695	0.3075756530761719
344	11.433333	2.396467407226563	1.134543983459473	0.4544843597412109	2.363144897460938	1.3114501953125	0.4250407409667969	2.332586181640625	1.453730987548828	0.4178488616943359	2.301740234375	1.672435821533203	0.4389880218505859	2.273020263671875	1.632207794189453	0.4305224761962891	2.137224975585938	1.585838165283203	0.4040267181396484	2.008055969238281	1.355978561401367	0.3038035888671875	1.995497436523437	1.520459564208984	0.1394323577880859	1.927141296386719	1.577135528564453	0.1307826347351074	1.824348876953125	1.598096374511719	0.06317482757568359	1.895757690429688	1.579168701171875	0.07949807739257812	2.34019677734375	1.640122222900391	0.4425455169677734	2.47402587890625	1.640843444824219	0.436724349975586	2.634609741210937	1.428842254638672	0.5218595581054688	2.635137084960937	1.398728729248047	0.2884387664794922	2.638995849609375	1.369907867431641	0.2503022079467773
345	11.466667	2.428793701171875	1.115197101593018	0.4720571899414062	2.40102734375	1.291629776000977	0.44593310546875	2.375303100585938	1.433291900634766	0.4408534393310547	2.342123657226563	1.649797576904297	0.4555484161376953	2.314006103515625	1.609285278320312	0.4495669097900391	2.178757568359375	1.561340850830078	0.4324471435546875	2.074256225585938	1.319278823852539	0.3383802337646484	2.060220397949219	1.489396240234375	0.1834024276733399	2.002100952148438	1.537284271240234	0.1795511932373047	1.965763061523437	1.580645599365234	0.1020710372924805	1.984354919433594	1.553670715332031	0.1127365188598633	2.3808310546875	1.618560852050781	0.4587533721923828	2.513233764648438	1.618650604248047	0.4505225830078125	2.655902465820312	1.388180740356445	0.5276126098632812	2.630002075195312	1.366690292358399	0.2974533996582032	2.616551147460938	1.402255187988281	0.2436763763427734
346	11.5	2.449667724609375	1.101574878692627	0.4947016906738281	2.425249633789063	1.275818405151367	0.4648792419433594	2.401252807617188	1.416462295532227	0.4613745422363281	2.369280883789063	1.628697540283203	0.4957242279052734	2.34129443359375	1.589356536865234	0.4866209106445313	2.210374755859375	1.536627990722656	0.4670230255126953	2.126395141601563	1.29613427734375	0.3583817443847657	2.11502783203125	1.464356994628906	0.2093012619018555	2.063022583007813	1.515990875244141	0.2150905990600586	2.019344543457031	1.552521209716797	0.140725456237793	2.0423759765625	1.532727355957031	0.1607766723632812	2.40749365234375	1.59752001953125	0.4955123748779297	2.53891650390625	1.595206756591797	0.4899788208007813	2.679351928710938	1.360356796264648	0.5558770751953125	2.626136352539063	1.346347961425781	0.3319318542480468	2.594629516601563	1.406005355834961	0.2886191558837891
347	11.533333	2.4855224609375	1.082665771484375	0.5151819305419922	2.464132446289063	1.257333717346191	0.4906771697998047	2.444384521484375	1.397272354125977	0.4827467193603516	2.428576293945313	1.612057708740234	0.5026280517578124	2.397647338867188	1.574493713378906	0.4981170196533203	2.262995483398438	1.528770751953125	0.4906275634765625	2.181962768554688	1.277732650756836	0.4130042724609375	2.16099560546875	1.442661605834961	0.2544245300292969	2.106668823242187	1.499279220581055	0.2477444305419922	2.04966357421875	1.536349304199219	0.1748363342285156	2.089468505859375	1.525874725341797	0.2020710983276367	2.464493530273438	1.578434478759766	0.5026401367187501	2.593959716796875	1.562932708740234	0.4893907318115235	2.741628295898438	1.330062026977539	0.5415090332031249	2.634541259765625	1.302791534423828	0.3379590148925781	2.570442993164062	1.363960266113281	0.3049505310058593
348	11.566667	2.504433227539062	1.0623889503479	0.5390277709960938	2.486812622070312	1.236196685791016	0.5098623962402343	2.468658081054687	1.376794555664063	0.5026236267089843	2.456212280273437	1.591412902832031	0.5259549255371094	2.424638549804688	1.554325500488281	0.5215682983398438	2.289154296875	1.511526306152344	0.5120012054443359	2.206772094726563	1.261383743286133	0.4299930419921875	2.19070849609375	1.422899368286133	0.266597640991211	2.131054443359375	1.468994140625	0.2721779174804687	2.089184814453125	1.521840759277344	0.1991195373535156	2.114107177734375	1.509560256958008	0.2215873947143555	2.49170556640625	1.557340881347656	0.5247028503417969	2.622334350585938	1.548760345458984	0.5174900817871093	2.757357299804688	1.305549301147461	0.4900748443603515	2.599518432617187	1.311389770507812	0.3168442840576172	2.532952880859375	1.368888458251953	0.3028895568847656
349	11.6	2.511170776367187	1.052958732604981	0.5479494323730469	2.49755419921875	1.225724609375	0.5178810729980469	2.482629150390625	1.365369171142578	0.5087038879394531	2.46896044921875	1.579569152832031	0.5244242553710938	2.43774560546875	1.542331420898438	0.5219778747558594	2.301387329101563	1.505458923339844	0.5127959289550781	2.22513427734375	1.254594100952148	0.4326617431640625	2.208101318359375	1.420448837280273	0.2745191497802735	2.1377333984375	1.462157577514648	0.2718835144042969	2.100151000976562	1.514035675048828	0.1973169174194336	2.119643188476562	1.493192977905273	0.2148996505737304	2.504535888671875	1.545859649658203	0.5237475280761719	2.634582397460937	1.5429306640625	0.5203839721679687	2.734868530273438	1.287496475219727	0.4699516448974609	2.563609497070312	1.297983581542969	0.3120395355224609	2.503067138671875	1.367091552734375	0.2947820739746094
350	11.633333	2.517041870117187	1.051477237701416	0.5510309143066406	2.50399755859375	1.224930839538574	0.5248064880371093	2.490642822265625	1.36399592590332	0.5145470275878906	2.475800170898437	1.576905151367188	0.5362589416503907	2.444869262695312	1.5397216796875	0.532595947265625	2.308824951171875	1.503293884277344	0.51969921875	2.23055224609375	1.25526594543457	0.4357777862548828	2.215966186523437	1.424262603759766	0.2812764434814453	2.14931640625	1.466754608154297	0.2732735748291015	2.10527099609375	1.512324096679687	0.1977323913574219	2.125152587890625	1.486483978271484	0.2117330474853515	2.511472045898437	1.543508453369141	0.5348055725097656	2.641119140625	1.54083383178711	0.530662353515625	2.731209838867187	1.285534591674805	0.4629589996337891	2.55765478515625	1.303093933105469	0.309125747680664	2.495861206054688	1.377294082641602	0.2935406494140625
351	11.666667	2.526082153320313	1.05592734336853	0.5571547546386719	2.50885595703125	1.232419303894043	0.5376484374999999	2.494974853515625	1.373360717773437	0.5225597839355469	2.47965087890625	1.589349792480469	0.54470263671875	2.448381713867188	1.551586395263672	0.5407958068847656	2.311119873046875	1.51426953125	0.5240130310058594	2.231577392578125	1.262093811035156	0.4418711700439453	2.228566650390625	1.428637969970703	0.2811623077392578	2.162324462890625	1.468516021728516	0.2771277389526367	2.12273828125	1.517538848876953	0.2014856948852539	2.13693896484375	1.491494171142578	0.2152778625488281	2.51580517578125	1.555509918212891	0.5433796997070313	2.647470458984375	1.548411529541016	0.5385314025878907	2.732713134765625	1.29181086730957	0.4604211120605469	2.551281616210938	1.336701522827148	0.3175333404541015	2.463185302734375	1.368176406860352	0.2738920669555664
352	11.7	2.5188837890625	1.073705703735352	0.5595832824707032	2.502463623046875	1.251152618408203	0.5414120483398437	2.489341430664062	1.392883728027344	0.5270320129394531	2.475945068359375	1.610386535644531	0.5432955932617187	2.44422412109375	1.572721313476563	0.5400924682617188	2.307226806640625	1.532732238769531	0.5225462036132813	2.232176025390625	1.279098663330078	0.4386111297607422	2.2236494140625	1.452207473754883	0.2827291259765625	2.159911254882813	1.490237457275391	0.2776463623046875	2.132962890625	1.532935180664063	0.1962779006958008	2.134864624023438	1.503600524902344	0.2096997985839844	2.511892822265625	1.576005798339844	0.5432235412597657	2.643840942382813	1.565839630126953	0.5413552856445313	2.722860717773438	1.303698684692383	0.4711991729736328	2.545241821289062	1.378249313354492	0.3338269195556641	2.45079638671875	1.399768478393555	0.2989794464111328
353	11.733333	2.499099487304687	1.090060352325439	0.5556966552734375	2.480162475585938	1.267630569458008	0.5370632934570312	2.462765747070312	1.409836791992188	0.529486083984375	2.44405859375	1.627339050292969	0.5445447692871094	2.416208740234375	1.587754597981771	0.5358129475911458	2.281476399739583	1.543436360677083	0.5107238769531249	2.190898111979167	1.286937174479167	0.452147715250651	2.219062744140625	1.428672068277995	0.2886085103352865	2.1618408203125	1.473231643676758	0.2608515930175781	2.130771850585937	1.519150085449219	0.183705322265625	2.16010498046875	1.492400405883789	0.2132568740844726	2.480666381835937	1.593656768798828	0.5464901123046875	2.612570922851563	1.582908264160156	0.5465844421386719	2.689766357421875	1.320641784667969	0.4739720458984375	2.513518920898438	1.406546890258789	0.341605941772461	2.417199462890625	1.433234619140625	0.3122641448974609
354	11.766667	2.48191748046875	1.102877220153808	0.550458984375	2.462018188476562	1.282144348144531	0.5287142333984375	2.442570190429687	1.425542907714844	0.5224644165039063	2.424902099609375	1.644974456787109	0.5357925415039062	2.400103597005208	1.606634928385417	0.5302758382161459	2.264496500651042	1.563505533854167	0.4961723225911459	2.180441569010417	1.298717458089193	0.4442049662272136	2.210524983723958	1.40403428141276	0.2549855143229167	2.174115478515625	1.463120697021485	0.2489671249389648	2.131419311523437	1.506990539550781	0.1747300109863281	2.157366333007813	1.473498977661133	0.1972130813598633	2.461624633789063	1.610822296142578	0.5390231018066406	2.595308715820313	1.604945526123047	0.5460144042968751	2.671002685546875	1.335540054321289	0.4822330017089844	2.489847900390625	1.409017593383789	0.3435040740966797	2.39797900390625	1.448391540527344	0.3092350921630859
355	11.8	2.468859252929687	1.134828910827637	0.5414596252441406	2.4591435546875	1.317524459838867	0.5220159606933594	2.448542846679687	1.463572555541992	0.5160933227539062	2.457959716796875	1.684912200927734	0.5465096130371094	2.421725830078125	1.650425750732422	0.539572021484375	2.280990600585938	1.619197814941406	0.5089815979003907	2.225421875	1.352489334106445	0.4365090179443359	2.231715454101563	1.499382263183594	0.2527793121337891	2.153103149414062	1.544340850830078	0.2470706100463867	2.093894653320313	1.555588928222656	0.1776351470947266	2.134477783203125	1.55067105102539	0.1810661697387695	2.49076904296875	1.645974639892578	0.545520263671875	2.62297314453125	1.618657012939453	0.5465319824218751	2.6452939453125	1.338451126098633	0.478912109375	2.473200561523437	1.440209579467774	0.3419972686767578	2.375939331054687	1.469919036865234	0.3143998413085938
356	11.833333	2.447629272460937	1.137729255676269	0.5299275817871094	2.444304077148438	1.320754547119141	0.5138811950683594	2.439706909179688	1.467216110229492	0.5068889770507812	2.445076293945312	1.688413665771484	0.5406574401855468	2.409465576171875	1.653313049316406	0.5333043212890625	2.27047119140625	1.616888397216797	0.500140380859375	2.212837646484375	1.351650451660156	0.4240459442138672	2.217588623046875	1.505251159667969	0.2455322113037109	2.134598510742188	1.546688842773438	0.2353593063354492	2.074145263671875	1.555506774902344	0.1699914703369141	2.11985546875	1.558395812988281	0.176478141784668	2.478610107421875	1.650099792480469	0.5389737243652344	2.61244580078125	1.630720489501953	0.548505126953125	2.635763793945312	1.351189270019531	0.4833374938964844	2.473429931640625	1.465986480712891	0.358730239868164	2.376841796875	1.509168228149414	0.35238818359375
357	11.866667	2.4353232421875	1.123212799072266	0.5174615173339844	2.443689208984375	1.305449478149414	0.50352783203125	2.444847534179687	1.451996597290039	0.5068623352050781	2.451372924804687	1.673137542724609	0.5379911804199219	2.416962524414062	1.638898651123047	0.5255601196289061	2.280846313476562	1.602815093994141	0.4844025573730469	2.215756469726562	1.344360794067383	0.4039427795410157	2.228090209960937	1.510219299316406	0.2345175628662109	2.13492578125	1.531000366210937	0.2082930679321289	2.081880249023437	1.541363739013672	0.1440844802856445	2.130988525390625	1.549183959960938	0.156793830871582	2.482984497070312	1.634021209716797	0.5421502685546875	2.608664672851563	1.631470245361328	0.5752961120605469	2.707075073242188	1.476484786987305	0.4169549865722657	2.573118326822917	1.591918243408203	0.4180973205566407	2.511368896484375	1.55522036743164	0.3390046539306641
358	11.9	2.42435009765625	1.119709938049316	0.5059964447021483	2.4334306640625	1.30026692199707	0.4877435302734375	2.435258056640625	1.445726211547852	0.4891909027099609	2.449080078125	1.662819946289062	0.5318620300292969	2.412835083007812	1.630296081542969	0.5203008728027344	2.277658569335937	1.601950073242187	0.4736478881835937	2.20797998046875	1.342569396972656	0.3987662811279297	2.209089111328125	1.513922729492188	0.2414061126708985	2.138508911132813	1.509924255371094	0.1853378143310547	2.073634765625	1.541708587646484	0.1290416488647461	2.13623583984375	1.53636572265625	0.1518505706787109	2.480265991210937	1.623229797363281	0.5313773498535156	2.611114013671875	1.611765747070312	0.5509849548339844	2.684198852539062	1.34557633972168	0.4899596252441406	2.56960205078125	1.47510551961263	0.3523627421061198	2.540335205078125	1.524776657104492	0.3257983703613281
359	11.933333	2.410743530273438	1.099949466705322	0.5017498779296875	2.416954467773437	1.280247634887695	0.489677017211914	2.417008422851563	1.42493310546875	0.492785140991211	2.434853759765625	1.639607940673828	0.5395284423828125	2.39823291015625	1.608256652832031	0.5271841430664063	2.264846435546875	1.587282653808594	0.4746536102294922	2.197109741210937	1.328111663818359	0.3975315093994141	2.210125854492187	1.501008850097656	0.2425667419433594	2.144388427734375	1.492805419921875	0.1849135055541992	2.084327392578125	1.531001861572266	0.1143819732666016	2.13796240234375	1.534310577392578	0.1500577392578125	2.46506787109375	1.599616729736328	0.5384592590332031	2.594245239257813	1.574022247314453	0.5565611267089844	2.672682006835938	1.309923278808594	0.5207575378417969	2.573673950195313	1.359512649536133	0.3395649871826172	2.504669067382812	1.420502212524414	0.3102560882568359
360	11.966667	2.396551879882812	1.082605537414551	0.4953410034179687	2.40538916015625	1.260085235595703	0.4815982818603516	2.406961059570313	1.402545043945313	0.4846561584472656	2.419831298828125	1.613964141845703	0.5327213134765625	2.384571044921875	1.582548278808594	0.5195270690917968	2.25087353515625	1.562770355224609	0.4741540374755859	2.187573852539062	1.311200607299805	0.383691879272461	2.203764892578125	1.48377214050293	0.2330880126953125	2.137610717773438	1.481332290649414	0.1758132858276367	2.089328247070313	1.544892700195313	0.1183085632324219	2.1290771484375	1.504086547851563	0.14595947265625	2.450299560546875	1.5750947265625	0.532021728515625	2.577274047851562	1.552783233642578	0.5539998779296875	2.660725219726563	1.294081893920898	0.5091895751953125	2.578878173828125	1.363592849731445	0.3170563812255859	2.484497802734375	1.396358261108398	0.3042500457763672
361	12	2.392636352539062	1.077025737762451	0.4969458160400391	2.403062622070312	1.254163665771484	0.4816440887451172	2.405004150390625	1.396635452270508	0.4856347351074218	2.42000244140625	1.607004943847656	0.5371125793457031	2.38445361328125	1.576204284667969	0.5233506164550781	2.251337036132813	1.562523101806641	0.4736585845947265	2.18654736328125	1.307762786865234	0.3931540832519531	2.194889770507813	1.473363739013672	0.2352768402099609	2.134310302734375	1.464466491699219	0.1764855499267578	2.082369567871094	1.521903411865234	0.1187851066589355	2.1285615234375	1.499676956176758	0.1490827178955078	2.450046630859375	1.567841522216797	0.5358442687988281	2.576626953125	1.543484222412109	0.5582490539550782	2.641014404296875	1.284595855712891	0.4958520507812499	2.561766723632813	1.362901290893555	0.3054401092529297	2.477227661132813	1.4083740234375	0.2680747833251953
362	12.033333	2.395453002929687	1.046648080825806	0.5038024597167969	2.405932495117187	1.223894348144531	0.4878359069824219	2.408794555664063	1.366639083862305	0.4897969055175782	2.425468627929687	1.578572418212891	0.5339688720703124	2.389537719726563	1.547488342285156	0.5219107055664063	2.256491333007812	1.529677124023438	0.472593505859375	2.1878720703125	1.274707931518555	0.3937798156738281	2.200383911132812	1.445552658081055	0.2392695083618164	2.140451416015625	1.438075210571289	0.173696403503418	2.095239929199219	1.510490509033203	0.1223838043212891	2.137860229492188	1.479775268554687	0.1515416030883789	2.455374145507812	1.539244903564453	0.5334358520507813	2.582404052734375	1.51524528503418	0.5554753112792969	2.649681518554687	1.259594085693359	0.4927636413574219	2.556690551757812	1.3454951171875	0.3089509887695313	2.4734736328125	1.391754058837891	0.2713389892578125
363	12.066667	2.398244506835938	1.040371980667114	0.5081421356201172	2.405085327148437	1.219410140991211	0.4927577667236328	2.405409423828125	1.363498947143555	0.4943451995849609	2.421951049804687	1.577883422851563	0.5367265930175782	2.385499389648437	1.546051452636719	0.5263578796386719	2.249918701171875	1.521803497314453	0.4828763732910156	2.195444702148437	1.262280258178711	0.3983045501708984	2.203009887695313	1.445896575927734	0.2563814392089844	2.14079736328125	1.430033874511719	0.1914175033569336	2.094071411132813	1.503466217041016	0.131753303527832	2.130407104492187	1.465325744628906	0.1639802398681641	2.452509887695313	1.538498107910156	0.5351365051269531	2.581650390625	1.512599029541016	0.5488405456542969	2.644529663085938	1.252214736938476	0.4801578674316407	2.536588134765625	1.352377197265625	0.3026856689453125	2.446474853515625	1.391880950927734	0.271632568359375
364	12.1	2.401877807617187	1.048508874893189	0.5093621063232422	2.403022583007813	1.229445297241211	0.4946335754394531	2.39992431640625	1.374950561523438	0.4957589111328125	2.417432250976562	1.591963684082031	0.5363465576171875	2.380233642578125	1.559246276855469	0.5293366394042969	2.24084716796875	1.52993017578125	0.4980515899658203	2.201392211914063	1.264752914428711	0.4135665283203125	2.195023071289063	1.456193145751953	0.277002555847168	2.129886596679688	1.431118133544922	0.213176010131836	2.082502197265625	1.490424102783203	0.1424275360107422	2.113922607421875	1.466580917358399	0.18028271484375	2.448610107421875	1.552592742919922	0.5320432739257812	2.577801635742187	1.522431427001953	0.5256824035644532	2.596566284179688	1.245553207397461	0.456851806640625	2.453742797851563	1.352449600219726	0.2993446044921875	2.373674560546875	1.408965209960937	0.2949574584960938
365	12.133333	2.419188110351563	1.073508201599121	0.5161680908203126	2.417124145507812	1.255259384155273	0.5027401428222656	2.411623291015625	1.40105436706543	0.5044680480957031	2.423420532226563	1.617593475341797	0.5514566345214844	2.386993041992187	1.583878631591797	0.5441972045898438	2.247922241210937	1.548676086425781	0.5162952880859375	2.225066650390625	1.282820083618164	0.4279061126708985	2.220503295898437	1.46379296875	0.2774225387573242	2.145864013671875	1.446079162597656	0.2227955551147461	2.089212036132812	1.507986221313477	0.1594768676757813	2.127555908203125	1.48822233581543	0.1918752365112305	2.455773071289062	1.579305114746094	0.5452829284667968	2.586765258789063	1.553040100097656	0.5350672912597656	2.602348022460937	1.277586013793945	0.4586441040039063	2.455754272460937	1.389922119140625	0.3109327850341797	2.360946533203125	1.418170669555664	0.2945720367431641
366	12.166667	2.437988647460938	1.10275666809082	0.528457794189453	2.4330810546875	1.285701950073242	0.5164864196777343	2.426787963867187	1.432452819824219	0.5139528503417969	2.431263793945313	1.653038635253906	0.54859521484375	2.395750366210938	1.617616882324219	0.5425680541992188	2.257088134765625	1.574269287109375	0.5171856384277344	2.237976318359375	1.297953384399414	0.4549441986083984	2.229196411132812	1.475873977661133	0.2968741455078125	2.152059814453125	1.451405242919922	0.2439199676513672	2.096663696289062	1.514863922119141	0.1808168334960937	2.134789306640625	1.493104263305664	0.2123529434204102	2.465090454101563	1.615235076904297	0.5453012084960938	2.599205444335937	1.596114105224609	0.5518479614257812	2.616314331054688	1.323585525512695	0.4574799346923828	2.441128540039062	1.414200088500976	0.320348388671875	2.349078857421875	1.45731559753418	0.3008448028564453
367	12.2	2.453562255859375	1.123771083831787	0.5363101501464844	2.444890258789062	1.306330932617187	0.5194788818359375	2.436087524414063	1.452586624145508	0.5117062072753906	2.436213500976562	1.672529602050781	0.5494745788574219	2.401471069335938	1.636322357177734	0.5438941955566406	2.2618271484375	1.596506591796875	0.519427734375	2.248334716796875	1.315948486328125	0.4724455413818359	2.245132690429688	1.497103103637695	0.3211328125	2.174322387695312	1.468464065551758	0.2621919021606445	2.117654541015625	1.5378115234375	0.1983349304199219	2.146644653320313	1.504822708129883	0.2348050765991211	2.470777709960937	1.635691040039063	0.5446994323730469	2.605824951171875	1.624303955078125	0.5427504882812499	2.63235595703125	1.348796661376953	0.4564597473144532	2.452370239257812	1.438442367553711	0.3237168884277344	2.36021484375	1.478238464355469	0.3075074157714844
368	12.233333	2.473826538085937	1.154124275207519	0.5458309020996094	2.463494873046875	1.338456649780273	0.5271813354492187	2.453051391601563	1.486030151367188	0.5202966003417969	2.454691650390625	1.708064300537109	0.5575723876953125	2.419346435546875	1.671620330810547	0.5523558044433594	2.282162231445312	1.621357269287109	0.5235571899414062	2.26889306640625	1.335842269897461	0.4884820251464844	2.27041015625	1.514706741333008	0.3319951782226562	2.197215698242188	1.489078353881836	0.2744040069580078	2.133136352539062	1.554958282470703	0.2121003646850586	2.17734326171875	1.52299136352539	0.244997802734375	2.489372924804687	1.670777069091797	0.5526155700683594	2.624949462890625	1.654400909423828	0.5485933837890625	2.654923950195312	1.373890014648437	0.4681024322509766	2.466435791015625	1.448888244628906	0.3324859619140625	2.3694921875	1.480525619506836	0.3090362243652344
369	12.266667	2.481468017578125	1.160861633300781	0.5528236999511719	2.46913134765625	1.343056182861328	0.5327974243164062	2.457470336914063	1.488617340087891	0.523342803955078	2.451008422851563	1.708181671142578	0.5628769836425781	2.4174267578125	1.670863037109375	0.5575093994140625	2.28188818359375	1.622785522460938	0.5264514465332031	2.29140576171875	1.340366348266602	0.4928686828613281	2.286825073242188	1.513239730834961	0.3304913482666015	2.214021850585937	1.483028594970703	0.2757305908203125	2.157446411132812	1.555490844726563	0.2203644561767578	2.194038208007813	1.524987762451172	0.2460914001464844	2.486629638671875	1.672558807373047	0.5573017578124999	2.619892211914062	1.658737396240234	0.5515359497070312	2.648611328125	1.380564987182617	0.4745164947509766	2.463795043945312	1.452640213012695	0.3396910400390625	2.37073681640625	1.490709274291992	0.3090150756835938
370	12.3	2.495558959960937	1.160905662536621	0.5589025573730468	2.48271337890625	1.342363494873047	0.5398070983886718	2.471072387695313	1.487343139648437	0.5301241149902344	2.461681518554688	1.70634521484375	0.5649585876464844	2.428756713867188	1.668630676269531	0.5606314697265625	2.293169799804687	1.620376586914062	0.53380908203125	2.307863647460938	1.339598083496094	0.4976820526123047	2.299255737304688	1.497968841552734	0.3213661804199219	2.220825073242187	1.47446955871582	0.2683591918945313	2.173451049804688	1.555104705810547	0.2260211791992188	2.201734619140625	1.523288299560547	0.2391076049804687	2.497636474609375	1.671349273681641	0.5598932189941406	2.630851196289062	1.658828125	0.5530533142089844	2.651367919921875	1.37905532836914	0.4872686157226562	2.469650634765625	1.443838745117187	0.3467940521240235	2.378630737304688	1.48372477722168	0.3159565124511718
371	12.333333	2.506378662109375	1.152779724121094	0.5681409912109374	2.49128515625	1.332987731933594	0.5485505371093751	2.477872924804688	1.477146545410156	0.5379921875	2.466102294921875	1.693937377929688	0.5768399353027344	2.433844360351562	1.656075469970703	0.5720726318359375	2.300796997070313	1.603188568115234	0.5464318237304687	2.320917114257813	1.325172485351563	0.5053071289062501	2.304711059570312	1.474162261962891	0.3244486846923829	2.22748876953125	1.480713912963867	0.2731662292480469	2.1841689453125	1.558912170410156	0.2226666259765625	2.224927124023438	1.53092073059082	0.2503471374511719	2.502199951171875	1.659782531738281	0.5708670959472657	2.6342919921875	1.646837249755859	0.561806396484375	2.645327026367188	1.370077301025391	0.4930016174316406	2.45773095703125	1.420578872680664	0.3561088562011719	2.370394775390625	1.463111083984375	0.3277720794677734
372	12.366667	2.520544189453125	1.130294776916504	0.5764915771484375	2.509269409179687	1.309129974365234	0.5510393371582032	2.496188110351563	1.453444580078125	0.5450017700195312	2.48100439453125	1.671116424560547	0.5739948425292969	2.44932373046875	1.632821166992187	0.5704363403320312	2.317903442382812	1.579841003417969	0.5397522277832032	2.338716796875	1.302171813964844	0.5025545043945313	2.319079711914062	1.452067199707031	0.3246370086669922	2.245807006835938	1.471484176635742	0.2790540313720703	2.206177368164062	1.541528381347656	0.220589241027832	2.258760864257813	1.52240153503418	0.341747802734375	2.517622680664062	1.637193481445312	0.5700820312499999	2.6500625	1.625431701660156	0.5630036926269532	2.660699584960938	1.355350463867187	0.4700050659179688	2.463602294921875	1.393161880493164	0.3406836547851563	2.378013427734375	1.436114791870117	0.3244039764404297
373	12.4	2.528867919921875	1.099695083618164	0.5788295898437501	2.516233032226562	1.276215194702148	0.5499189453125	2.501385620117188	1.418960464477539	0.5410184020996094	2.479601928710937	1.635778900146484	0.5612059936523437	2.449295776367188	1.596821411132813	0.5583649291992188	2.319016845703125	1.541863250732422	0.5300619506835937	2.345902709960938	1.266650436401367	0.4970575714111328	2.33474755859375	1.450149139404297	0.3717266387939453	2.287025268554688	1.480059494018555	0.3879515075683594	2.245085815429688	1.544622360229492	0.3985544586181641	2.288760986328125	1.515419540405273	0.3703557891845703	2.516982299804687	1.602876892089844	0.5594813537597656	2.648611694335937	1.588282653808594	0.5503033142089844	2.629385498046875	1.324037536621094	0.4584623565673828	2.429369140625	1.360332977294922	0.3365152587890625	2.337774169921875	1.384588729858399	0.3347379760742187
374	12.433333	2.54046484375	1.076445381164551	0.5810340881347655	2.527504028320313	1.252142471313477	0.5533320922851562	2.51220068359375	1.394054229736328	0.5438123168945312	2.489741577148437	1.609673492431641	0.5636464233398437	2.459751098632812	1.570912689208984	0.5598543090820312	2.3310322265625	1.516629959106445	0.5298341369628906	2.352941040039062	1.241502456665039	0.50605322265625	2.362634399414063	1.416311462402344	0.3757289428710937	2.2962783203125	1.439705352783203	0.3904538879394531	2.26676953125	1.457555999755859	0.416989273071289	2.304086791992187	1.475005767822266	0.3872744293212891	2.526966918945313	1.576967834472656	0.5629728088378907	2.6572900390625	1.559605224609375	0.5527816162109376	2.620412963867187	1.299177047729492	0.4619521179199219	2.421687255859375	1.328043930053711	0.3384232635498047	2.342842041015625	1.367080657958984	0.336713607788086
375	12.466667	2.533661499023437	1.068389530181885	0.5832850036621093	2.525838256835938	1.242028198242187	0.5544384765625	2.513279296875	1.382349807739258	0.5481017761230469	2.498216064453125	1.596019989013672	0.5615368041992188	2.467334106445312	1.558737976074219	0.5585411071777344	2.336664916992188	1.514245925903321	0.5283526306152344	2.349087280273437	1.241562698364258	0.5172489624023437	2.372838256835937	1.404518707275391	0.3769573059082031	2.317334228515625	1.430313903808594	0.3888968505859375	2.303264892578125	1.422827011108398	0.3973847732543945	2.32478662109375	1.469479858398437	0.3839598846435547	2.533863403320312	1.562547210693359	0.5621546630859375	2.663062744140625	1.548720672607422	0.5548818054199218	2.618838623046875	1.292412078857422	0.4654045104980469	2.421479248046875	1.319593368530273	0.3454697723388672	2.338822998046875	1.363777557373047	0.3585560760498047
376	12.5	2.515107177734375	1.058118370056152	0.5723381042480469	2.51019580078125	1.232677459716797	0.5439139099121093	2.49991943359375	1.373821716308594	0.5355224914550781	2.489817138671875	1.5886875	0.5490461120605469	2.458018188476562	1.552109283447266	0.5442597961425781	2.328725463867188	1.507198272705078	0.5066991271972656	2.339194946289062	1.233434349060059	0.5093040771484375	2.370228393554688	1.405567153930664	0.3714279022216797	2.31374658203125	1.430698150634766	0.3736327972412109	2.299613159179687	1.425996780395508	0.3806417999267578	2.319211669921875	1.461690490722656	0.370411636352539	2.524624755859375	1.554116088867187	0.5514190979003906	2.654212646484375	1.542583740234375	0.5550892028808594	2.631419067382812	1.278412490844727	0.469282470703125	2.459390869140625	1.320901824951172	0.3190762023925782	2.364036865234375	1.346431732177734	0.3201719207763672
377	12.533333	2.4862587890625	1.058533378601074	0.5522722778320313	2.482568481445313	1.235119300842285	0.5270714416503905	2.47269140625	1.377547607421875	0.5219049987792969	2.465661865234375	1.594754150390625	0.5333077392578125	2.4332587890625	1.558297027587891	0.5274293212890625	2.3060888671875	1.513152618408203	0.4801185455322265	2.3068818359375	1.242657066345215	0.5179637298583984	2.356942138671875	1.407257965087891	0.3636162261962891	2.307622314453125	1.448572128295899	0.3577321624755859	2.286602172851563	1.463787734985352	0.3782477798461914	2.317867065429688	1.467627182006836	0.350890869140625	2.499967651367188	1.559310546875	0.5374788513183594	2.630484741210938	1.542802917480469	0.5390289306640625	2.650731201171875	1.270828247070312	0.4671560974121094	2.4867275390625	1.332241333007812	0.3097880401611328	2.406383422851563	1.378857666015625	0.2705705261230469
378	12.566667	2.463348876953125	1.079200626373291	0.5385154418945313	2.461819458007812	1.257507232666016	0.5125834350585937	2.452358276367188	1.401263412475586	0.50597607421875	2.447897583007812	1.620487640380859	0.5167774963378906	2.415701171875	1.584334289550781	0.5061934509277344	2.293013305664062	1.544449493408203	0.4425181121826172	2.2316064453125	1.280262145996094	0.4420533447265625	2.324542724609375	1.461633575439453	0.3260086669921875	2.258442260742187	1.517191284179687	0.303956901550293	2.185801635742187	1.541718017578125	0.3192990188598633	2.25418505859375	1.520316802978516	0.3426628723144531	2.480850463867188	1.584081024169922	0.5257901000976561	2.610936279296875	1.572736999511719	0.5502872009277344	2.661119384765625	1.297478103637695	0.5018264770507812	2.510964111328125	1.372189666748047	0.3388936920166016	2.435595947265625	1.403407745361328	0.2741089630126953
379	12.6	2.429497924804688	1.083759059906006	0.5216213378906249	2.427429809570313	1.26303256225586	0.4874218444824219	2.418978759765625	1.408113876342773	0.4718826446533203	2.420300415039063	1.629288757324219	0.4942387084960937	2.386862670898438	1.594324584960938	0.4815731201171875	2.252935424804687	1.568089874267578	0.4282467651367188	2.149106323242187	1.322061920166016	0.3323871765136719	2.201141479492188	1.528340881347656	0.2585758438110352	2.1318984375	1.587292877197266	0.2516325607299805	2.052545288085938	1.644764801025391	0.2393837356567383	2.123987182617188	1.599647277832031	0.2501802215576172	2.452570678710938	1.590953277587891	0.5015250854492187	2.578923828125	1.593032958984375	0.5411974487304687	2.680110717773438	1.344905410766602	0.4623919067382812	2.555625732421875	1.400116719563802	0.2984974772135416	2.438057373046875	1.424687225341797	0.2890074920654297
380	12.633333	2.409683837890625	1.093332653045654	0.5062814331054688	2.406443481445312	1.272578552246094	0.4667837371826172	2.399268188476563	1.417691390991211	0.4468891143798828	2.4116279296875	1.637801635742187	0.4803163299560547	2.376549560546875	1.605186706542969	0.4656162109375	2.2446572265625	1.593964263916016	0.4031845092773437	2.06420458984375	1.420279663085938	0.2696015625	2.077419799804687	1.587085754394531	0.1030561447143555	2.011549255371094	1.643155883789063	0.0993077621459961	1.962331115722656	1.691545043945312	0.1223400478363037	2.016176879882813	1.661707061767578	0.1243403549194336	2.441857543945313	1.597406219482422	0.4859613952636719	2.567630859375	1.594046875	0.5188062133789062	2.681707275390625	1.349637512207031	0.480015625	2.588981282552083	1.378348704020182	0.2985855916341146	2.464538696289063	1.401071029663086	0.2784305419921875
381	12.666667	2.3891455078125	1.084401077270508	0.5030677947998047	2.386459228515625	1.262960433959961	0.4666925354003906	2.379748901367187	1.407581253051758	0.450340072631836	2.392097045898438	1.626771148681641	0.4801753082275391	2.357879028320312	1.594326873779297	0.4641137542724609	2.2330517578125	1.591670013427734	0.3907576446533203	2.029824340820312	1.492669006347656	0.225204833984375	2.017955627441406	1.627645538330078	0.04429474258422852	1.941167785644531	1.668861083984375	0.007696414947509767	1.873202514648437	1.658850830078125	0.02714152526855469	1.921295288085938	1.686910186767578	0.06809804725646973	2.421353881835937	1.58655712890625	0.4883109588623047	2.540972290039063	1.588747955322265	0.5382377624511718	2.653985229492188	1.354545883178711	0.6103211975097657	2.567657836914063	1.314408447265625	0.4247219543457031	2.488355834960938	1.35521273803711	0.3844366302490234
382	12.7	2.3069189453125	1.059283645629883	0.4773814392089843	2.304290405273437	1.236837951660156	0.4438530578613281	2.294568725585937	1.380307891845703	0.431880355834961	2.301791259765625	1.596910827636719	0.4682244262695312	2.272269897460938	1.565496520996094	0.4436190948486328	2.161831665039062	1.585063720703125	0.3531180419921875	1.975841735839844	1.580141082763672	0.1435271453857422	1.900619995117188	1.623762634277344	-0.07429177856445313	1.828320190429688	1.615306213378906	-0.07665424346923828	1.722519287109375	1.586788208007813	-0.06847938537597656	1.79073876953125	1.609446960449219	-0.07151964569091797	2.327598022460937	1.556513244628906	0.4824675750732422	2.429357788085937	1.565443511962891	0.5639867248535155	2.567074096679687	1.410628692626953	0.6564821166992187	2.655102457682291	1.313541524251302	0.5008244222005208	2.66944873046875	1.358896194458008	0.3817992706298828
383	12.733333	2.299849731445312	1.046129404067993	0.4505600433349609	2.301237548828125	1.223960250854492	0.4194923248291016	2.297939697265625	1.36671076965332	0.4036215972900391	2.306503295898438	1.582390350341797	0.4423526153564453	2.277014526367187	1.551491333007812	0.4171445770263672	2.169564819335937	1.579716857910156	0.3262068328857421	1.989944091796875	1.600570159912109	0.1128346328735352	1.880659240722656	1.636955352783203	-0.0893100929260254	1.805692626953125	1.634492492675781	-0.07866999053955079	1.698244750976563	1.618296813964844	-0.07441271209716797	1.762652099609375	1.640878723144531	-0.0807641372680664	2.33181884765625	1.541777069091797	0.4563878479003906	2.43598291015625	1.553014343261719	0.5347437133789062	2.497615966796875	1.351673461914062	0.6646640930175781	2.521436889648437	1.253556182861328	0.5236020812988281	2.495781860351562	1.270799209594727	0.4270338897705078
384	12.766667	2.249734008789062	1.019295070648193	0.4382083282470703	2.249738037109375	1.197540321350098	0.4073996734619141	2.24502685546875	1.340600601196289	0.3924639434814453	2.255186279296875	1.555645935058594	0.4343093109130859	2.226521118164063	1.525573669433594	0.4070967864990234	2.124004516601563	1.555457733154297	0.3106415405273437	1.951948791503906	1.58837759399414	0.09220635223388671	1.876982788085938	1.647129211425781	-0.1201765594482422	1.809549194335937	1.650302307128906	-0.1166333999633789	1.701997802734375	1.6339921875	-0.1103331756591797	1.773846069335937	1.644141052246094	-0.113774299621582	2.279061157226563	1.514420440673828	0.4492425689697266	2.377236694335938	1.515231719970703	0.5381973876953126	2.412450846354167	1.337556599934896	0.6731216227213541	2.5572109375	1.249437286376953	0.5146684977213541	2.541419555664063	1.225033592224121	0.3960733947753906
385	12.8	2.207845825195313	0.9914444195479155	0.4243540496826172	2.216063354492188	1.166701614379883	0.3893613433837891	2.21462744140625	1.308658432006836	0.3754060211181641	2.2291513671875	1.522472503662109	0.4105042419433594	2.20072900390625	1.492684539794922	0.38366650390625	2.100818969726562	1.527931091308594	0.2884173431396484	1.93817919921875	1.578739105224609	0.06919743347167968	1.850969665527344	1.634027770996094	-0.1383908157348633	1.787192260742188	1.627972595214844	-0.1203511123657227	1.680282958984375	1.621672058105469	-0.1267912063598633	1.745301147460937	1.63604931640625	-0.1282142791748047	2.251305786132813	1.481456527709961	0.4272416381835937	2.3455771484375	1.487950958251953	0.5179983215332031	2.382346923828125	1.333973063151042	0.6526697184244791	2.55279541015625	1.247266357421875	0.5168511555989584	2.578746215820312	1.209037017822266	0.4174452667236328
386	12.833333	2.184018798828125	0.971150749206543	0.4094320983886719	2.192911010742188	1.148245933532715	0.3773457183837891	2.193197143554687	1.290784210205078	0.3627323303222656	2.206907958984375	1.50652522277832	0.3937604675292968	2.17821240234375	1.476052703857422	0.3676175842285156	2.078153564453125	1.511045913696289	0.2701251831054687	1.917991333007812	1.568242553710937	0.04808519363403321	1.836080810546875	1.628785095214844	-0.1619978485107422	1.750195434570312	1.604419525146484	-0.1868056030273438	1.670883056640625	1.611221862792969	-0.1546829376220703	1.738344970703125	1.621439819335937	-0.1475797882080078	2.229606567382812	1.465580139160156	0.4111675720214844	2.323274291992187	1.459153244018555	0.5032750549316406	2.36333251953125	1.322679219563802	0.6625943196614584	2.5084150390625	1.231865804036458	0.5161982828776042	2.5463505859375	1.209641677856445	0.4300932464599609
387	12.866667	2.18519287109375	0.9452611436843872	0.4038407897949219	2.19279443359375	1.122410911560058	0.3755562591552735	2.192271484375	1.264697502136231	0.3637008361816406	2.20100634765625	1.479644348144531	0.3961015625	2.172947387695312	1.44886311340332	0.3701147155761719	2.073575805664063	1.475814926147461	0.2700239105224609	1.914400634765625	1.543937408447265	0.051613618850708	1.83508544921875	1.606740295410156	-0.1579365844726562	1.751042724609375	1.579814300537109	-0.1850068283081055	1.669669067382813	1.604145629882813	-0.181384033203125	1.7263486328125	1.615690124511719	-0.1534986572265625	2.224736572265625	1.439225784301758	0.412903793334961	2.313360961914062	1.441417449951172	0.5051672821044921	2.393161010742188	1.424902740478516	0.6799805908203125	2.472000732421875	1.377016044616699	0.4705896148681641	2.457360229492187	1.321754470825195	0.42144384765625
388	12.9	2.205597534179688	0.9384576396942139	0.3989350891113281	2.210110717773437	1.116273689270019	0.3722884826660157	2.207506958007813	1.258815979003906	0.3617356109619141	2.2127333984375	1.474352630615234	0.3961765289306641	2.183975219726562	1.442864532470703	0.3713141021728515	2.083748657226562	1.471110260009766	0.2714917907714844	1.918208984375	1.532053009033203	0.05484531784057617	1.833391418457031	1.598157440185547	-0.15276904296875	1.751489929199219	1.565866088867188	-0.1806367645263672	1.6700966796875	1.591624267578125	-0.1867897796630859	1.713747314453125	1.603005310058594	-0.1478550567626953	2.238406616210938	1.434391296386719	0.4112628936767578	2.334359619140625	1.43756217956543	0.4999437561035156	2.424269775390625	1.369525894165039	0.7065103149414063	2.412037353515625	1.362614349365234	0.4875514068603516	2.3249326171875	1.35088410949707	0.4368274536132812
389	12.933333	2.200069213867187	0.9419817771911621	0.4059106140136719	2.20260107421875	1.121883598327637	0.3821456451416015	2.197041625976563	1.265976821899414	0.3753471832275391	2.200455932617187	1.483942077636719	0.4062695007324219	2.1724072265625	1.451577209472656	0.3807708740234375	2.069349975585937	1.474029312133789	0.2801874237060547	1.905436767578125	1.524073455810547	0.05657394409179688	1.831647705078125	1.592243804931641	-0.1573619842529297	1.747385620117188	1.566434936523438	-0.1872493057250977	1.678419921875	1.592471496582031	-0.1908188629150391	1.722460693359375	1.605792846679687	-0.1487671203613281	2.225945190429687	1.444077392578125	0.4231214141845703	2.320978515625	1.453110061645508	0.51641357421875	2.432799397786459	1.31335888671875	0.6890336100260416	2.417657877604167	1.293397288004557	0.4824073079427083	2.409663696289063	1.35897705078125	0.4088146362304688
390	12.966667	2.2129453125	0.9537535190582276	0.4153686676025391	2.20908251953125	1.132906967163086	0.3947828063964843	2.201295776367187	1.275082504272461	0.3856212310791016	2.200782958984375	1.492136505126953	0.4122329254150391	2.173370239257812	1.45898129272461	0.3876910858154297	2.06979150390625	1.481120178222656	0.2890862426757813	1.901539306640625	1.522573272705078	0.06923154830932618	1.838153686523437	1.59702963256836	-0.1439776306152344	1.790887817382812	1.586917541503906	-0.1417657623291016	1.696815673828125	1.606921264648438	-0.1914495544433594	1.73431494140625	1.610235046386719	-0.1416767578125	2.226957641601563	1.453367004394531	0.4295545501708984	2.324873413085937	1.464807403564453	0.5191107177734375	2.460006184895833	1.318949544270833	0.6662621256510417	2.451858072916667	1.292119598388672	0.4853519287109375	2.477281494140625	1.359588958740234	0.4086109619140625
391	13	2.272047119140625	1.001279852867127	0.4302290344238281	2.26365673828125	1.179176338195801	0.4012088012695313	2.249972045898438	1.321737579345703	0.3903004150390625	2.24771240234375	1.539858612060547	0.4164737854003906	2.219288452148438	1.506181915283203	0.3938169860839844	2.1036123046875	1.514128646850586	0.3061228179931641	1.915174194335937	1.517772689819336	0.09799961471557617	1.863651489257812	1.619082885742188	-0.1078531875610352	1.804901611328125	1.594919189453125	-0.1228197402954102	1.715308715820312	1.627147155761719	-0.1752976989746094	1.750880493164062	1.614463928222656	-0.1279770736694336	2.275581909179688	1.501245880126953	0.4321506652832031	2.383853149414063	1.495992752075195	0.5104106140136719	2.460051879882812	1.295860275268555	0.6988468017578124	2.449167114257813	1.246141136169434	0.4784984130859375	2.396265014648438	1.246717269897461	0.3963778533935547
392	13.033333	2.290314331054688	1.02708558177948	0.4459529876708984	2.278016235351562	1.204915901184082	0.4160248870849609	2.2614765625	1.347452438354492	0.4040999145507813	2.250081665039063	1.566440185546875	0.4306911010742188	2.22217041015625	1.531143341064453	0.4091895294189453	2.101660888671875	1.533729125976563	0.3274119110107422	1.920468505859375	1.497638031005859	0.114678783416748	1.888329650878906	1.620539428710938	-0.08315360260009766	1.827515380859375	1.616199584960937	-0.1002079772949219	1.726603393554687	1.626506408691406	-0.1426395568847656	1.784038330078125	1.619134765625	-0.1015835113525391	2.280542358398438	1.529096649169922	0.4451434020996093	2.396573120117187	1.525845092773437	0.5107697143554688	2.492358032226562	1.313334503173828	0.6784015197753905	2.499283203125	1.240911905924479	0.4883860880533854	2.47876708984375	1.23062166595459	0.4130391082763672
393	13.066667	2.329818115234375	1.046377693176269	0.464325698852539	2.310634887695312	1.224823570251465	0.4381184387207031	2.29221435546875	1.366728561401367	0.4220944519042969	2.270217895507812	1.584899536132812	0.4482293548583984	2.24308349609375	1.547952667236328	0.4286351165771485	2.121261474609375	1.536845092773437	0.3496288146972656	1.927968872070313	1.459445083618164	0.1602539978027344	1.907448059082031	1.600429626464844	-0.02547686290740967	1.849940185546875	1.624316284179688	-0.05476137542724609	1.748260620117188	1.620131164550781	-0.09677326202392578	1.818000854492188	1.619042175292969	-0.07092302703857421	2.303529296875	1.549423706054687	0.46099609375	2.427488647460938	1.544955169677734	0.5086405029296875	2.495251831054687	1.325674896240234	0.6757593688964845	2.474501586914062	1.30989387512207	0.4660606842041016	2.39231689453125	1.293013046264648	0.4073754730224609
394	13.1	2.36712451171875	1.069444087982178	0.4793330078125	2.347567626953125	1.246356048583984	0.4468973388671875	2.325113159179688	1.388200500488281	0.4352154693603516	2.298667114257813	1.605050567626953	0.4626876525878906	2.271387084960938	1.567263793945312	0.4452213439941406	2.146156860351562	1.555183929443359	0.3742657318115234	1.96517431640625	1.424792449951172	0.2048247680664063	1.96281494140625	1.592596008300781	0.04308019351959229	1.887679077148438	1.620329132080078	-0.006126886725425719	1.795107055664062	1.638630126953125	-0.02732899284362793	1.868984741210937	1.626185913085938	-0.01206147861480713	2.333742553710938	1.570820922851563	0.4729552612304688	2.46043603515625	1.580440765380859	0.5060994262695312	2.530518798828125	1.342159393310547	0.6410372009277343	2.4813984375	1.299129577636719	0.4319599456787109	2.396879272460938	1.315545791625977	0.37482080078125
395	13.133333	2.408484008789062	1.094103729248047	0.502542251586914	2.389625732421875	1.270919509887695	0.4683087921142578	2.370708862304688	1.41406787109375	0.4547268981933594	2.356369140625	1.632496429443359	0.4821450805664063	2.324999633789063	1.595378875732422	0.471258544921875	2.192036254882813	1.578693359375	0.41614013671875	2.042799682617187	1.390693374633789	0.268798210144043	2.022176940917969	1.560610290527344	0.1068524017333984	1.949860290527344	1.610020843505859	0.0770353126525879	1.886565795898437	1.652203369140625	0.006594941139221191	1.940841918945313	1.637023254394531	0.06499955558776856	2.391923217773438	1.597137664794922	0.4860120697021484	2.524091674804688	1.598495269775391	0.4880320587158203	2.56882470703125	1.328052261352539	0.5674336547851563	2.458481689453125	1.278152709960938	0.3825268249511719	2.377023559570313	1.334137390136719	0.3468244171142578
396	13.166667	2.440444946289062	1.101097686767578	0.5144358215332031	2.417938110351562	1.278195755004883	0.4800747222900391	2.39696826171875	1.421855224609375	0.4672570953369141	2.383369140625	1.641076690673828	0.4961756286621094	2.351419189453125	1.603578308105469	0.4871021575927734	2.2138134765625	1.570898010253906	0.4509423370361328	2.101732055664063	1.360336517333984	0.3013482208251953	2.077742309570312	1.545732330322266	0.1571322326660156	2.003378723144531	1.588340209960938	0.130634780883789	1.946080871582031	1.632890472412109	0.04809739685058594	1.989828247070312	1.597077819824219	0.09645205307006835	2.419385620117187	1.605829742431641	0.4977734832763672	2.551806640625	1.60361669921875	0.4875600891113281	2.64023876953125	1.349890396118164	0.5453107452392578	2.528372436523437	1.312416366577148	0.3480615844726562	2.456228515625	1.334020584106445	0.2733465728759765
397	13.2	2.4627880859375	1.108963760375977	0.5308113403320313	2.440182006835938	1.285703765869141	0.4975031433105469	2.418952026367188	1.428965316772461	0.4870957031250001	2.403916748046875	1.647129577636719	0.5167522277832031	2.372187622070313	1.609374420166016	0.5091728210449219	2.2380048828125	1.562295837402344	0.4775233154296875	2.15000537109375	1.335919799804687	0.3384215240478515	2.1213232421875	1.524230651855469	0.2006666641235352	2.046967346191407	1.571095581054688	0.1770340881347656	1.992508972167969	1.631276641845703	0.1035535583496094	2.038471801757813	1.590198394775391	0.148734245300293	2.4402900390625	1.612483337402344	0.5166211853027344	2.571521484375	1.605625183105469	0.500197265625	2.664584716796875	1.342046203613281	0.5227576904296876	2.556194458007813	1.337802551269531	0.3159254455566406	2.503467529296875	1.360082916259766	0.25518701171875
398	13.233333	2.482154663085938	1.104495899200439	0.5417699279785156	2.458072143554688	1.280637542724609	0.5113256530761718	2.435998291015625	1.423162658691406	0.5045282287597657	2.423654052734375	1.640425842285156	0.5333167724609376	2.391621704101563	1.602989532470703	0.5272180786132812	2.260238159179687	1.552012145996094	0.4958177032470703	2.188210815429688	1.315935348510742	0.3655251312255859	2.159676147460938	1.506323379516602	0.2345741958618164	2.085731689453125	1.551117309570313	0.211740852355957	2.032485778808594	1.612006805419922	0.1397440567016602	2.074257446289062	1.571017852783203	0.184069564819336	2.459522705078125	1.605776153564453	0.5319925842285156	2.58913525390625	1.597004180908203	0.5116636962890625	2.692747314453125	1.341405654907227	0.5253486633300781	2.544718627929687	1.357829925537109	0.3474804840087891	2.482421264648437	1.382546508789062	0.2786863861083985
399	13.266667	2.510821899414062	1.110554740905762	0.5612655639648437	2.485874267578125	1.285921615600586	0.5291698913574219	2.463830810546875	1.428182388305664	0.5207458801269531	2.4480751953125	1.64487158203125	0.5503905029296875	2.416583984375	1.606749389648437	0.5457121887207032	2.285622680664062	1.554793975830078	0.5145482940673829	2.233991088867187	1.300637466430664	0.4092712249755859	2.206760498046875	1.489255340576172	0.2719569244384765	2.127504272460937	1.536026916503906	0.2537113800048828	2.067587158203125	1.594926330566406	0.185189208984375	2.10732763671875	1.553737457275391	0.2185162658691406	2.484628295898438	1.611088195800781	0.5473683166503907	2.61714892578125	1.609861999511719	0.5423166809082032	2.716258911132813	1.349822341918945	0.5120479125976563	2.531391967773438	1.352551651000977	0.3692994995117187	2.459431396484375	1.401860824584961	0.3147757720947266
400	13.3	2.523520263671875	1.100323181152344	0.5704627685546875	2.501203857421875	1.275370758056641	0.5392955932617187	2.481535888671875	1.417420425415039	0.5293403625488281	2.470352783203125	1.633453948974609	0.5578817749023437	2.438220825195312	1.595981140136719	0.554923095703125	2.305825561523438	1.544555328369141	0.5327660217285157	2.256696533203125	1.291709854125977	0.4255518493652344	2.226915893554688	1.477463928222656	0.2870776977539062	2.149482299804688	1.520199340820312	0.2723482818603515	2.100375732421875	1.588042663574219	0.2085399932861328	2.131671020507812	1.542191528320312	0.2379267730712891	2.506126342773437	1.599255981445312	0.5535017700195313	2.638596923828125	1.592833435058594	0.5455796813964844	2.705901245117187	1.324599899291992	0.4969196166992188	2.515007080078125	1.352390731811524	0.3647528839111328	2.446408447265625	1.408588943481445	0.3169127349853516
401	13.333333	2.531689575195312	1.088627159118652	0.5764429016113282	2.509839965820313	1.263768539428711	0.5486710510253907	2.490966796875	1.405654342651367	0.5418406677246094	2.480713012695313	1.621295623779297	0.5699620971679688	2.448685302734375	1.58385986328125	0.5690349426269532	2.314680053710938	1.533431213378906	0.5569258422851562	2.273780517578125	1.284959335327148	0.4402864379882813	2.236095581054688	1.470006561279297	0.3041404266357421	2.16245703125	1.505699020385742	0.2747501068115235	2.119365966796875	1.570424591064453	0.1994977264404297	2.150779541015625	1.538821716308594	0.2554682235717773	2.51619189453125	1.587199829101563	0.5636866760253907	2.647543212890625	1.582601501464844	0.5474725036621094	2.704213012695313	1.315051879882812	0.4866927642822266	2.506670166015625	1.332927474975586	0.364462631225586	2.437949340820312	1.398080581665039	0.33382470703125
402	13.366667	2.533070434570313	1.078476982116699	0.5801028747558594	2.515001098632813	1.253388832092285	0.5567674865722656	2.499010375976563	1.394615478515625	0.5530931091308594	2.486363891601562	1.609031433105469	0.580332000732422	2.455073974609375	1.571477264404297	0.5795548706054687	2.321659912109375	1.523939758300781	0.5635917968749999	2.288877197265625	1.274208099365234	0.4546433868408203	2.252036376953125	1.44877978515625	0.3086513824462891	2.174101440429688	1.484213531494141	0.2873133392333984	2.115279418945312	1.551240600585937	0.2277125473022461	2.162946899414062	1.519506042480469	0.2790518341064453	2.521903686523437	1.575469360351562	0.5741866455078124	2.651921630859375	1.576043853759766	0.5568472290039063	2.69038427734375	1.314352737426758	0.4785416564941406	2.487655395507812	1.327519226074219	0.366349609375	2.429692504882812	1.389741943359375	0.3220447540283203
403	13.4	2.540396606445313	1.075125637054443	0.5774819641113281	2.523504638671875	1.250320091247559	0.55444287109375	2.5082607421875	1.391708557128906	0.5506495666503907	2.494641479492188	1.605336547851563	0.583615478515625	2.463487426757812	1.567726470947266	0.5815278930664063	2.329734619140625	1.520591827392578	0.5694024963378905	2.301635498046875	1.272354675292969	0.458544204711914	2.271728637695313	1.456243392944336	0.3212690277099609	2.189608276367188	1.47096598815918	0.2851983032226563	2.121365478515625	1.529290588378906	0.229157112121582	2.163893920898437	1.499218307495117	0.2677174224853516	2.530350341796875	1.572033935546875	0.5768806457519531	2.659244018554688	1.567606964111328	0.5533560791015625	2.732173583984375	1.310813598632813	0.4767347717285156	2.559181559244792	1.336925272623698	0.3372098999023438	2.471400146484375	1.366865661621094	0.2994631042480469
404	13.433333	2.54408203125	1.076781593322754	0.5784131164550781	2.529203125	1.25340404510498	0.5578428649902344	2.515474487304687	1.395687713623047	0.5557477111816407	2.499981079101563	1.610843048095703	0.5851168518066406	2.468929931640625	1.572829284667969	0.5828302917480468	2.334245239257812	1.526640747070312	0.5704307861328125	2.304334350585937	1.274630233764648	0.465746826171875	2.27351904296875	1.462111145019531	0.3325416717529297	2.19386474609375	1.467933929443359	0.2884661254882813	2.128319091796875	1.522467620849609	0.2277343215942383	2.167263549804687	1.489794570922852	0.2651855010986328	2.536155517578125	1.577470642089844	0.5797857055664062	2.666105102539063	1.572254943847656	0.5607341003417969	2.749088745117187	1.313237838745117	0.4954058532714844	2.587980631510417	1.345388743082682	0.3410357767740885	2.508607421875	1.369126037597656	0.294544189453125
405	13.466667	2.542453491210937	1.085030448913574	0.5785819091796875	2.526259643554687	1.26205355834961	0.5590303955078125	2.511745971679687	1.404563095092773	0.5593042602539062	2.495781005859375	1.619300659179687	0.5944816894531251	2.464819702148437	1.581110107421875	0.5919323425292968	2.332109741210938	1.527956481933594	0.5787322692871094	2.295541625976563	1.278857467651367	0.4675420379638672	2.247126831054687	1.45653874206543	0.3254457397460938	2.1672099609375	1.488899169921875	0.2837733459472657	2.099573364257813	1.536643280029297	0.2144350891113281	2.144619506835937	1.493605270385742	0.2626324310302734	2.532071166992187	1.586189056396484	0.5874894409179687	2.661668090820313	1.575836791992188	0.5659886779785156	2.7577470703125	1.315948959350586	0.5167838287353516	2.5794755859375	1.353981323242188	0.3679916229248047	2.51141650390625	1.368021133422852	0.3021314926147461
406	13.5	2.537115356445312	1.089763191223144	0.5800660400390625	2.522128173828125	1.267075286865234	0.5638667297363281	2.5081962890625	1.40921760559082	0.5712279663085937	2.49317333984375	1.624742889404297	0.6021506042480469	2.461940185546875	1.586741729736328	0.5995960998535157	2.329063598632812	1.534150329589844	0.5844290466308594	2.285330688476562	1.286307723999023	0.4714297332763672	2.252976806640625	1.476237945556641	0.3413220825195312	2.171269165039063	1.491269622802734	0.3007679290771484	2.106244873046875	1.535483001708984	0.2265647277832031	2.149290161132813	1.503961410522461	0.2719239654541016	2.529374389648438	1.591219757080078	0.5965776367187501	2.658327392578125	1.574550872802734	0.5785076599121094	2.730495727539062	1.306636917114258	0.5255626373291016	2.539123168945313	1.363229400634766	0.4001051025390625	2.507463623046875	1.36635725402832	0.3335171051025391
407	13.533333	2.527936279296875	1.08988777923584	0.5799600524902344	2.510661376953125	1.267791000366211	0.5680833740234374	2.494874633789062	1.409732849121094	0.5788472900390624	2.47659716796875	1.624636810302734	0.6133645629882812	2.448288655598958	1.58484120686849	0.6041534016927083	2.316031982421875	1.53289784749349	0.5857827555338542	2.244341796875	1.28082378133138	0.5057652587890625	2.234800862630208	1.427906555175781	0.3519798787434896	2.17481640625	1.463817932128906	0.298518798828125	2.11367431640625	1.520665588378906	0.2320031967163086	2.1598251953125	1.489006256103516	0.2779455413818359	2.51333349609375	1.591672973632813	0.6077618408203125	2.64348974609375	1.579134460449219	0.5901691284179688	2.7202138671875	1.316206100463867	0.5241575622558594	2.517619506835937	1.359080383300781	0.4141823120117187	2.476131103515625	1.356203063964844	0.3551559906005859
408	13.566667	2.520480590820313	1.093286796569824	0.5818984375	2.502313598632813	1.271332595825195	0.5670023803710937	2.48559423828125	1.413929595947266	0.5729723205566406	2.465564819335937	1.628190979003906	0.6128995971679687	2.438898518880209	1.588496236165365	0.6044879353841146	2.308441324869792	1.533728535970052	0.5829734090169271	2.223526041666667	1.283888448079427	0.5105045979817708	2.215606526692708	1.419126291910807	0.3578514099121093	2.169414428710938	1.457599014282227	0.2977325744628906	2.112054443359375	1.516275024414063	0.2318719711303711	2.158691162109375	1.481405380249023	0.2785043640136718	2.502634887695312	1.5955322265625	0.6068998718261718	2.63480126953125	1.593316253662109	0.5997518310546874	2.722365844726562	1.336437301635742	0.5266509704589843	2.516965698242188	1.370216842651367	0.418244873046875	2.463949584960938	1.387889297485352	0.3573701782226563
409	13.6	2.518452514648438	1.099703731536865	0.5744109191894531	2.500248046875	1.278184967041016	0.5588660888671875	2.483002319335937	1.420960205078125	0.5663142700195313	2.46464306640625	1.634778411865234	0.6121876831054687	2.439087158203125	1.595807902018229	0.6024556274414062	2.3061123046875	1.549113525390625	0.5749474690755209	2.234443440755209	1.292643208821614	0.5121398518880208	2.208818929036458	1.408813191731771	0.3428011576334636	2.165643310546875	1.452935913085938	0.2882857818603516	2.121170288085938	1.526744445800781	0.2292104263305664	2.163066284179687	1.477599380493164	0.2707780456542969	2.501546997070312	1.601763122558594	0.6059414978027344	2.634117309570312	1.597868927001953	0.5989876403808594	2.731731363932292	1.344291971842448	0.5244945475260417	2.56062109375	1.374350758870443	0.3695139160156249	2.48657763671875	1.393644912719727	0.3430005340576172
410	13.633333	2.512178466796875	1.103950096130371	0.5762809753417969	2.49359033203125	1.282180862426758	0.5633846130371094	2.476552124023438	1.424538391113281	0.5726777954101563	2.461835205078125	1.638189880371094	0.6180317993164063	2.435018880208333	1.600139221191406	0.6116598103841145	2.301855631510417	1.553232828776042	0.5875567220052084	2.220157796223958	1.299852427164714	0.5328537801106771	2.197835774739583	1.418071512858073	0.3652981974283854	2.156747924804688	1.456644653320312	0.3049511413574219	2.115112915039062	1.528228271484375	0.237979362487793	2.157601684570313	1.482824645996094	0.2820210723876953	2.498101196289062	1.604858337402344	0.6107119445800782	2.629812255859375	1.600781097412109	0.5987069396972656	2.746025146484375	1.358744537353516	0.5385097045898437	2.556817260742188	1.380781707763672	0.3987512512207031	2.45921142578125	1.408995681762695	0.377594741821289
411	13.666667	2.514154907226563	1.114617572784424	0.5727199401855468	2.504786865234375	1.294628402709961	0.5646587219238282	2.494839111328125	1.43798696899414	0.5775937805175781	2.491410034179688	1.653152099609375	0.6221536560058594	2.457910034179688	1.617011352539063	0.6167033996582031	2.321509033203125	1.577346374511719	0.5951805725097656	2.275976318359375	1.327102203369141	0.486270492553711	2.252693359375	1.497655731201172	0.3315041198730468	2.177077026367187	1.530864379882813	0.2861261138916016	2.100917724609375	1.568458343505859	0.2365736465454102	2.157156982421875	1.536872253417969	0.2658672485351562	2.525989379882812	1.617757080078125	0.6149600830078125	2.657900512695313	1.609354522705078	0.6033947448730469	2.745063232421875	1.34836328125	0.539565185546875	2.5573583984375	1.387145385742188	0.399172607421875	2.463585083007812	1.406663543701172	0.3602034759521484
412	13.7	2.508390747070313	1.107054916381836	0.5744643249511718	2.498105834960938	1.28667301940918	0.5658482055664062	2.4878544921875	1.42983235168457	0.5763919677734375	2.484429809570313	1.644594024658203	0.6212510375976562	2.452475504557292	1.607752421061198	0.6133472696940104	2.317508544921875	1.568337381998698	0.5849296264648437	2.2340966796875	1.313357615152995	0.5195125325520834	2.223302734375	1.453805786132812	0.3494835408528646	2.167588134765625	1.503899154663086	0.2976385955810547	2.1001298828125	1.566125823974609	0.2423671646118164	2.155773193359375	1.528429138183594	0.2711148986816406	2.518960327148438	1.609250549316406	0.6141499938964843	2.650851440429688	1.601847198486328	0.6036814880371093	2.73948681640625	1.341472579956055	0.5391794128417968	2.552934448242187	1.382804534912109	0.3984792785644531	2.458740356445313	1.403941390991211	0.3612970275878906
413	13.733333	2.495796997070312	1.084640922546387	0.5714093017578126	2.486303588867187	1.262528854370117	0.5595359191894531	2.475839599609375	1.404809799194336	0.5666227416992187	2.472324340820312	1.617586120605469	0.6119628601074218	2.444401285807292	1.583427673339844	0.6015932006835938	2.309148600260416	1.549246704101562	0.5729286499023437	2.211656168619792	1.304572052001953	0.5053950805664063	2.206755452473959	1.433616638183594	0.33589697265625	2.1593935546875	1.48593244934082	0.28756884765625	2.108360473632812	1.558191772460938	0.2332098388671875	2.160055053710938	1.517590484619141	0.2687503662109375	2.506522583007813	1.582253814697266	0.6065090637207031	2.63773388671875	1.573231262207031	0.6018808288574218	2.740561360677084	1.324194864908854	0.5368894449869792	2.578888753255208	1.364121805826823	0.3745660298665365	2.50830908203125	1.396331329345703	0.3356742858886719
414	13.766667	2.499597290039063	1.075964778900147	0.5712579650878906	2.49549462890625	1.254957885742187	0.5615787048339844	2.489822387695312	1.397991821289063	0.5702927551269532	2.49184521484375	1.612501037597656	0.6116017150878906	2.457617309570312	1.577511901855469	0.6055449523925781	2.321362915039062	1.543386413574219	0.5758947753906249	2.261678833007812	1.299584579467774	0.4622358703613281	2.238240234375	1.479420318603516	0.3196024627685547	2.1616455078125	1.506338775634766	0.2741578979492187	2.089213012695312	1.539450378417969	0.2129018249511719	2.139307006835938	1.521973480224609	0.2628457336425781	2.525269897460937	1.576206115722656	0.6060792846679688	2.656683959960938	1.566681549072266	0.6009847412109375	2.75191796875	1.320958709716797	0.5122348022460937	2.56532373046875	1.370466781616211	0.3762156524658203	2.470223999023437	1.388135589599609	0.3532593536376953
415	13.8	2.491577392578125	1.063558002471924	0.5704724121093749	2.48566064453125	1.240773765563965	0.5580547485351562	2.478723266601563	1.382664398193359	0.5649049377441406	2.477763793945313	1.595191986083984	0.6076964416503907	2.445087565104167	1.559345682779948	0.5976316528320312	2.309188313802083	1.525683736165365	0.5709262288411459	2.205834391276042	1.285694753011068	0.4930690511067709	2.19574267578125	1.440619130452474	0.3478982543945313	2.146889526367188	1.47961833190918	0.2868865356445313	2.082224975585937	1.526521331787109	0.2195081329345703	2.130528686523437	1.506806610107422	0.272454345703125	2.511448120117187	1.559798950195312	0.6012105102539063	2.639799438476563	1.551259094238281	0.5890572204589843	2.713711547851562	1.306072143554688	0.4842598571777343	2.513864013671875	1.345511596679688	0.3725673980712891	2.42280078125	1.364967025756836	0.3475088043212891
416	13.833333	2.492447875976563	1.058765596389771	0.5664926757812501	2.488628051757813	1.235835418701172	0.5534193725585937	2.483156127929687	1.377771331787109	0.5592935485839844	2.488019897460937	1.590267425537109	0.60037255859375	2.453690795898438	1.555915893554688	0.5954529113769531	2.31840283203125	1.522581848144531	0.565567626953125	2.249404418945312	1.280622055053711	0.4594353637695313	2.229947387695312	1.462282806396484	0.3194058227539063	2.147522338867188	1.484058959960938	0.2773676452636719	2.0656767578125	1.504550064086914	0.2174856033325195	2.122609619140625	1.500903182983398	0.2656444854736328	2.520671875	1.554002410888672	0.5937717590332031	2.650632202148437	1.550749145507812	0.5847272949218749	2.710302368164062	1.301551559448242	0.4802413940429687	2.509470947265625	1.323570846557617	0.3664155731201172	2.423686645507813	1.365889877319336	0.3426532745361328
417	13.866667	2.489832153320313	1.06096711730957	0.5672751159667968	2.487526000976563	1.239091529846192	0.5536322937011718	2.483563232421875	1.382130187988281	0.5570639343261719	2.4889892578125	1.596598419189453	0.5949562683105469	2.454344848632813	1.562035186767578	0.590696990966797	2.3202138671875	1.522672119140625	0.5583405761718749	2.246146118164063	1.277394012451172	0.4589680480957031	2.1844794921875	1.445547119140625	0.3106825866699219	2.098371704101563	1.467893585205078	0.2746862335205078	2.031901794433594	1.508896041870117	0.1999328842163086	2.074000854492187	1.474768402099609	0.2569868545532227	2.521778686523438	1.559922485351562	0.5887672424316406	2.653325561523437	1.55425341796875	0.5850587463378907	2.702888549804688	1.30186083984375	0.4783101806640625	2.503238037109375	1.338572341918945	0.3607704772949218	2.41414990234375	1.371735763549805	0.3399455261230468
418	13.9	2.49578076171875	1.06756690788269	0.5645028381347656	2.494021850585937	1.247369789123535	0.5517283935546875	2.4902236328125	1.391659866333008	0.55539111328125	2.497062744140625	1.608705291748047	0.5897130737304688	2.461904174804688	1.574039398193359	0.5855479125976563	2.327974609375	1.531152862548828	0.5515568542480469	2.255749389648438	1.281905532836914	0.4545203552246094	2.189463989257812	1.449513397216797	0.3045091705322266	2.102250366210938	1.468619094848633	0.2673989181518555	2.035605102539062	1.506244598388672	0.1897295455932617	2.076812377929688	1.475230621337891	0.2496572875976563	2.529864990234375	1.571316680908203	0.5846325073242187	2.662021484375	1.5610712890625	0.5796854858398437	2.726848958333334	1.309509562174479	0.4852906595865885	2.54966796875	1.350512786865234	0.3324112803141276	2.46818994140625	1.369059341430664	0.3003934173583984
419	13.933333	2.5060439453125	1.080505535125732	0.5685099792480468	2.501863525390625	1.261104705810547	0.5558128051757812	2.496392822265625	1.405997055053711	0.5568204956054688	2.502369262695312	1.623084533691406	0.597353759765625	2.467082641601563	1.588339019775391	0.5914285583496094	2.33248095703125	1.548272155761719	0.5540795288085938	2.277746704101562	1.289462799072266	0.4633935241699219	2.218628051757813	1.460127059936523	0.312044189453125	2.130496459960938	1.463023880004883	0.2805526885986328	2.052629943847657	1.495049453735352	0.2116887054443359	2.102662353515625	1.483598983764649	0.2539180221557617	2.535536987304687	1.585702697753906	0.5919827880859375	2.668099853515625	1.570194061279297	0.5856756896972657	2.755656087239583	1.317096700032552	0.5104264424641928	2.599347981770833	1.37398989868164	0.342366938273112	2.530094604492187	1.374201904296875	0.2887192840576172
420	13.966667	2.51118505859375	1.098695877075195	0.5694737854003906	2.509643676757813	1.280002304077148	0.5519501953125	2.505597900390625	1.425919647216797	0.5512629089355469	2.5051611328125	1.643208129882813	0.5968108520507813	2.470717529296875	1.607308013916016	0.590441192626953	2.336755737304688	1.565782043457031	0.5495377807617188	2.291954467773437	1.302068511962891	0.4634334106445313	2.220364990234375	1.472556121826172	0.3166068725585938	2.13585791015625	1.475968139648437	0.280643081665039	2.061444580078125	1.509506439208984	0.207101318359375	2.110857543945312	1.492346923828125	0.2538280792236328	2.539642456054688	1.606861572265625	0.5902304077148437	2.671184326171875	1.587268951416016	0.5715808410644532	2.762075602213541	1.32706352742513	0.5197261759440104	2.624463948567708	1.384462310791015	0.3365499979654947	2.558126098632813	1.387082595825195	0.2869473876953125
421	14	2.521308959960938	1.123025146484375	0.5754982604980469	2.51985400390625	1.305211242675781	0.5572639465332031	2.515547973632812	1.452004898071289	0.5556747436523437	2.513206420898437	1.671328704833984	0.5972047424316407	2.47886279296875	1.6349619140625	0.5906595764160156	2.34677294921875	1.589122192382812	0.5461726684570312	2.306878540039063	1.31880842590332	0.4711000823974609	2.221928344726563	1.484591537475586	0.3237048797607422	2.143118896484375	1.469914169311523	0.2787853240966797	2.066427490234375	1.524163543701172	0.2233001708984375	2.12142919921875	1.49878059387207	0.2487225799560547	2.548167114257812	1.634814453125	0.5921440124511719	2.680656127929687	1.615250671386719	0.580137939453125	2.773034261067708	1.35265712483724	0.5333316650390625	2.640973876953125	1.410487589518229	0.3498864746093751	2.588853881835938	1.412350372314453	0.2887910995483398
422	14.033333	2.526793701171875	1.141393341064453	0.5791434631347656	2.525114135742188	1.323175918579102	0.5568280029296875	2.520180053710937	1.469887680053711	0.5549762573242187	2.516899047851562	1.688795837402344	0.5998767089843751	2.482673217773438	1.65237353515625	0.5927099914550781	2.349639892578125	1.608579681396484	0.5478262634277344	2.30645751953125	1.338366607666016	0.4715247192382812	2.211843994140625	1.505625183105469	0.3354574127197266	2.152920166015625	1.472635955810547	0.2846410217285156	2.101209228515625	1.556752258300781	0.2330806503295899	2.126144165039062	1.510600891113281	0.2480247650146484	2.55205029296875	1.652440826416016	0.5943197326660157	2.686202880859375	1.636415130615234	0.5863358154296875	2.788694580078125	1.375924570719401	0.5420720621744791	2.654858235677084	1.422387736002604	0.3628437601725261	2.6077294921875	1.425245742797852	0.3030193557739258
423	14.066667	2.533366088867187	1.152196159362793	0.5868435363769531	2.531435546875	1.333555953979492	0.5613395690917968	2.5268212890625	1.4803388671875	0.5535756530761718	2.522095458984375	1.699036224365234	0.5999390869140625	2.488095336914062	1.662365783691406	0.5925159301757812	2.3547529296875	1.620205993652344	0.5468557434082031	2.318326782226563	1.345719833374023	0.4797898712158203	2.220591186523437	1.512407501220703	0.3452899780273437	2.166316528320313	1.480120178222656	0.289347671508789	2.100557006835937	1.553340057373047	0.2368085632324219	2.132034301757812	1.522399078369141	0.2545506439208984	2.557501953125	1.662985382080078	0.5941536865234375	2.691522827148438	1.64676123046875	0.5870322265625	2.80330126953125	1.389278594970703	0.5474425455729167	2.6640517578125	1.437299641927083	0.3771897989908854	2.641433471679687	1.457733093261719	0.3088131942749023
424	14.1	2.539563598632812	1.152778877258301	0.5908944396972656	2.537436157226562	1.335098175048828	0.5634161987304687	2.532631103515625	1.482774444580078	0.5549178466796876	2.52460107421875	1.7021064453125	0.6033697204589843	2.490932250976563	1.664799774169922	0.59568310546875	2.357796875	1.619622375488281	0.5494891662597656	2.323158569335937	1.343580749511719	0.4803508453369141	2.234229614257813	1.517151214599609	0.3447262420654297	2.180298706054688	1.480133422851563	0.2869161987304687	2.109333251953125	1.555384094238281	0.2443388519287109	2.140101440429688	1.523769622802734	0.2559051208496094	2.56078076171875	1.666459106445312	0.5971651916503906	2.69550146484375	1.649901824951172	0.5862825622558594	2.802513997395833	1.389117848714193	0.5495291544596355	2.677110026041667	1.440339731852214	0.3623482971191406	2.643876831054687	1.456945571899414	0.3046572647094726
425	14.133333	2.542390747070312	1.141062469482422	0.594452880859375	2.53930224609375	1.32247933959961	0.5666380920410157	2.533357055664062	1.469340576171875	0.5600809020996094	2.525214111328125	1.687488006591797	0.6075319213867187	2.491784545898438	1.650467346191406	0.5992295532226563	2.358709594726562	1.609185455322266	0.5508023071289063	2.321795166015625	1.335959899902344	0.4769884185791016	2.241430541992187	1.512516326904297	0.3432634582519531	2.186415771484375	1.478247634887695	0.2867725830078125	2.121105590820313	1.552316589355469	0.2361024475097656	2.146338256835937	1.520749114990235	0.25640478515625	2.561145141601562	1.651956512451172	0.6022580261230469	2.695845947265625	1.637875701904297	0.5955874328613281	2.807821370442709	1.381408091227214	0.5524724731445313	2.682156168619791	1.42590391031901	0.3657301025390625	2.649023803710937	1.448485641479492	0.3123517303466797
426	14.166667	2.543774658203125	1.123040924072266	0.594244140625	2.53989501953125	1.302715560913086	0.5674222717285157	2.533614379882812	1.448150955200195	0.5608983459472656	2.520850341796875	1.663484802246094	0.609904296875	2.488529541015625	1.626120941162109	0.6019203491210938	2.356900512695312	1.583135833740234	0.5554227600097656	2.329728271484375	1.316003295898438	0.4700684509277344	2.2477470703125	1.492824142456055	0.339699691772461	2.193645263671875	1.462086578369141	0.2814979248046875	2.13160693359375	1.537789489746094	0.2321633148193359	2.150154174804687	1.510675918579102	0.2586416625976563	2.557246704101563	1.629206665039062	0.6037764587402343	2.690343627929687	1.614821533203125	0.5908043823242187	2.797922607421875	1.361718037923177	0.5485381876627605	2.678610432942708	1.404130126953125	0.3580901082356771	2.635083740234375	1.428108337402344	0.3003957290649414
427	14.2	2.54420361328125	1.096787952423096	0.5964472351074219	2.539201171875	1.274410842895508	0.5699947204589844	2.531532470703125	1.418063140869141	0.5638683776855469	2.522012451171875	1.631907806396484	0.6105202331542969	2.489524780273437	1.595365112304687	0.6027067260742187	2.355967163085937	1.557723724365234	0.5626369018554687	2.329197265625	1.295585418701172	0.4714590606689453	2.256919677734375	1.476776824951172	0.3467703094482422	2.198241088867188	1.465471664428711	0.2881901092529297	2.131476196289062	1.529426849365235	0.2376204833984375	2.168033081054688	1.503687805175781	0.2624525146484375	2.55748193359375	1.597325317382813	0.6049827880859375	2.689984985351562	1.588343902587891	0.6017459716796876	2.799689697265625	1.33793007405599	0.5655845540364584	2.6822978515625	1.380682454427083	0.3750688374837239	2.639990966796875	1.401000961303711	0.3022351760864258
428	14.233333	2.549809448242188	1.078948635101318	0.5955480957031249	2.545977783203125	1.25508716583252	0.5694315185546874	2.5394990234375	1.397725219726563	0.5614891357421875	2.530072143554687	1.610215270996094	0.6072994079589844	2.497786865234375	1.573960418701172	0.5993866271972657	2.363300170898437	1.542648895263672	0.5599186096191406	2.323542114257813	1.283934509277344	0.4686544494628906	2.2397138671875	1.455847259521484	0.3389634094238281	2.180809692382812	1.461121002197266	0.2793515319824219	2.120892456054688	1.531164611816406	0.224534797668457	2.157933837890625	1.493505584716797	0.2573565673828125	2.56529443359375	1.575800415039063	0.6021243896484374	2.697377075195313	1.57352685546875	0.6016473999023437	2.808031087239583	1.33359711710612	0.5533945719401041	2.685609130859375	1.372231313069661	0.3699174296061198	2.646651489257812	1.405013809204102	0.3064244995117187
429	14.266667	2.548073364257812	1.064300947189331	0.5914573059082031	2.5496162109375	1.240879035949707	0.5663281860351563	2.54697509765625	1.383893600463867	0.5592960815429688	2.541037109375	1.596934265136719	0.6041570434570313	2.508128051757812	1.561448150634765	0.595416015625	2.37340380859375	1.531413513183594	0.5557162170410156	2.317204956054687	1.274959594726563	0.4667929077148437	2.2416923828125	1.449533935546875	0.3348998565673828	2.185017333984375	1.452518753051758	0.2725802001953125	2.1233994140625	1.51487956237793	0.2172307434082031	2.163236694335938	1.485840789794922	0.2576756286621094	2.575657958984375	1.56157958984375	0.6001202697753907	2.70753662109375	1.562472412109375	0.6040398864746093	2.808281331380208	1.32144687906901	0.5452258504231771	2.684130859375	1.362582448323568	0.3644481302897136	2.63918701171875	1.385102401733398	0.2975750961303711
430	14.3	2.547787719726562	1.057723217010498	0.5916694946289063	2.547817626953125	1.234755058288574	0.5673523254394531	2.544203735351562	1.377971130371094	0.5592855834960937	2.53913818359375	1.591966339111328	0.6019948120117187	2.506056274414062	1.556474792480469	0.5934085693359374	2.371173828125	1.526895690917969	0.5533984680175781	2.317516235351563	1.268035369873047	0.4702793884277344	2.241107299804687	1.442043930053711	0.33722412109375	2.185386962890625	1.445606857299805	0.2747005310058593	2.120244140625	1.497021286010742	0.2138233795166016	2.163529052734375	1.477721160888672	0.2604705657958984	2.573627807617187	1.556323547363281	0.5985216369628906	2.705689331054687	1.551847686767578	0.6049032592773438	2.79982958984375	1.306412272135417	0.549684549967448	2.683101806640625	1.35778803507487	0.3650333658854167	2.635835571289062	1.381719329833984	0.3069052581787109
431	14.333333	2.546927856445313	1.068803518295288	0.5890073242187499	2.546219116210938	1.248475326538086	0.5681402282714845	2.54220556640625	1.393537567138672	0.5628017883300781	2.536906494140625	1.610217742919922	0.6051519165039063	2.503431518554687	1.574250061035156	0.5964551391601562	2.369442260742187	1.537719024658203	0.5526083374023437	2.318000732421875	1.2721083984375	0.4762301635742188	2.239939208984375	1.439879104614258	0.3342622985839844	2.185298095703125	1.43789128112793	0.2719635772705078	2.115109497070312	1.481437210083008	0.2123521194458008	2.162665405273438	1.47162646484375	0.2564693298339844	2.571855224609375	1.574167053222656	0.6019333190917968	2.705477783203125	1.563885070800781	0.6065899963378907	2.799732828776042	1.310351572672526	0.5587884318033854	2.684440592447917	1.363023661295573	0.3721290791829427	2.642244873046875	1.389573486328125	0.3051418609619141
432	14.366667	2.539094116210937	1.081939365386963	0.5829568786621093	2.536372680664063	1.262767913818359	0.5656157531738282	2.530350219726563	1.40831298828125	0.5650459289550781	2.526879028320312	1.625441528320313	0.6111612243652345	2.493043334960937	1.589821166992188	0.6012250671386719	2.361350463867187	1.547940582275391	0.5548165893554687	2.330033203125	1.277988830566406	0.4805531616210937	2.239999267578125	1.4328291015625	0.3283795623779297	2.182416015625	1.437805282592773	0.2633253326416016	2.110908203125	1.481941299438477	0.2092771224975586	2.16407568359375	1.473074813842774	0.2490482788085938	2.561539184570313	1.588862274169922	0.6079361267089844	2.694535522460938	1.572530517578125	0.6153499450683594	2.81096044921875	1.326535537719727	0.5986790771484375	2.727693969726563	1.390646759033203	0.3980492248535156	2.652100463867187	1.389701477050781	0.3318099670410156
433	14.4	2.537684448242188	1.10051099395752	0.5800902709960938	2.536916625976563	1.283524459838867	0.5631475219726563	2.532285888671875	1.430708557128906	0.5641280517578124	2.525245361328125	1.649176849365234	0.6144115295410155	2.491660522460937	1.612844665527344	0.6035999755859375	2.358246704101562	1.572288391113281	0.5552335205078125	2.320984375	1.300763519287109	0.4784276275634766	2.238617309570313	1.457446426391602	0.3209942932128906	2.180878051757812	1.445248519897461	0.2604318389892578	2.105880554199219	1.48653044128418	0.2081182022094727	2.154282592773438	1.484599807739258	0.2379208068847656	2.560828369140625	1.612821899414063	0.6106956176757812	2.695524536132813	1.598351470947266	0.6185744018554687	2.80641943359375	1.34276936340332	0.6158941650390626	2.719791625976562	1.401598388671875	0.4129341430664062	2.650625	1.402092880249024	0.3445684661865235
434	14.433333	2.538990844726563	1.125564769744873	0.5768505554199219	2.537471801757813	1.309609497070312	0.5592909240722657	2.531998168945313	1.457463195800781	0.5620003051757813	2.527185791015625	1.677575012207031	0.6096368103027344	2.493001586914063	1.640976745605469	0.600662078857422	2.358495849609375	1.60031576538086	0.5539456787109376	2.324824951171875	1.326502960205078	0.4781120300292969	2.233907836914063	1.479071334838867	0.3204209899902344	2.178793701171875	1.458199493408203	0.2627000885009766	2.103424255371094	1.485216125488281	0.1961423873901367	2.149849975585937	1.490609451293945	0.2361496429443359	2.56271484375	1.640971099853516	0.6049862060546876	2.69766552734375	1.623972686767578	0.5990630798339844	2.809761840820312	1.365252777099609	0.6201636657714844	2.729147583007812	1.36800798034668	0.4311123046875	2.650242553710938	1.396561492919922	0.3637754516601562
435	14.466667	2.531585327148437	1.14710383605957	0.5759903869628906	2.53070068359375	1.331121078491211	0.5586211547851563	2.526058471679687	1.4789794921875	0.5593527526855469	2.526111083984375	1.698348327636719	0.6103283081054687	2.491140380859375	1.66272021484375	0.6006095275878907	2.357744995117187	1.624342224121094	0.5486359558105469	2.319321166992188	1.349197326660156	0.4796029052734375	2.23192822265625	1.494556594848633	0.3147302856445313	2.17726611328125	1.471520233154297	0.2583568267822266	2.103796264648437	1.489946273803711	0.1873174209594727	2.15184716796875	1.49347380065918	0.234084228515625	2.560796264648437	1.660993499755859	0.6053095092773437	2.696097534179688	1.645940124511719	0.6059306030273437	2.81030908203125	1.393341461181641	0.5967860107421874	2.747658935546875	1.404088134765625	0.399546859741211	2.660615112304687	1.418527770996094	0.3468613891601562
436	14.5	2.526509643554688	1.156929946899414	0.5774197082519531	2.525781127929688	1.341119476318359	0.56339697265625	2.521976440429687	1.488929931640625	0.5635145568847657	2.52202294921875	1.707894348144531	0.6158565063476562	2.48709326171875	1.67236328125	0.6058721313476563	2.357341674804688	1.629760131835937	0.5483200073242187	2.3198720703125	1.353750946044922	0.4834667205810547	2.241014892578125	1.500491073608398	0.3150397338867187	2.184334716796875	1.479623886108398	0.2645285186767579	2.1071630859375	1.509896759033203	0.2026683349609375	2.156721557617187	1.50098274230957	0.2322350006103516	2.556665161132813	1.670564056396485	0.6106472778320312	2.689281860351563	1.643873809814453	0.6023489379882812	2.813057373046875	1.394051330566406	0.6050382995605469	2.753739135742188	1.413483276367188	0.4072820129394531	2.667033935546875	1.419507400512695	0.3549308319091797
437	14.533333	2.517989135742187	1.160810897827148	0.5784207763671876	2.520114013671875	1.344806182861328	0.5643662414550781	2.5184013671875	1.492356689453125	0.5659812927246094	2.518317138671875	1.711697326660156	0.6150792846679687	2.483455200195313	1.676072387695313	0.6055432128906251	2.352796630859375	1.634254150390625	0.5504374389648438	2.32777392578125	1.358005126953125	0.4842167663574218	2.245137939453125	1.498876083374023	0.3113379669189453	2.19026318359375	1.477054107666016	0.2621086578369141	2.117182739257812	1.522870101928711	0.2084042816162109	2.163152954101562	1.505028854370117	0.2263659591674805	2.552930908203125	1.674366943359375	0.6104971923828124	2.68605712890625	1.648176727294922	0.6055403442382812	2.811104370117187	1.398094741821289	0.5927753601074219	2.74963623046875	1.431398193359375	0.3904605560302734	2.672822509765625	1.428283432006836	0.332804931640625
438	14.566667	2.516064575195313	1.156514450073242	0.5761606750488282	2.518418212890625	1.338915588378906	0.5579260253906251	2.515862670898438	1.485578216552734	0.5607732238769532	2.515765625	1.703152404785156	0.611781494140625	2.481085815429688	1.667736633300781	0.6023495178222656	2.348052612304688	1.630035858154297	0.5523491516113281	2.324845825195313	1.353753311157226	0.4935148620605468	2.256143310546875	1.503446731567383	0.3241376800537109	2.20299755859375	1.465223480224609	0.2721772918701172	2.136288452148437	1.516930908203125	0.2080659332275391	2.173906616210938	1.507905303955078	0.235706169128418	2.550228637695312	1.666177124023438	0.6064500122070313	2.683806030273438	1.645931060791016	0.6035116577148438	2.802857421875	1.393447723388672	0.5943690185546875	2.720590087890625	1.437687561035156	0.3934032897949219	2.673799438476562	1.429081634521484	0.3258581237792968
439	14.6	2.51067724609375	1.14452783203125	0.5782120361328125	2.51230908203125	1.32541015625	0.5612317810058594	2.509234375	1.470720123291016	0.564813232421875	2.5075947265625	1.687031646728516	0.6118002014160155	2.473505737304688	1.651608703613281	0.6027904052734375	2.340298828125	1.61597412109375	0.5558168334960938	2.313592041015625	1.340750122070312	0.5025093383789062	2.246109619140625	1.48746696472168	0.3361475524902344	2.198807373046875	1.453155822753906	0.2803294219970703	2.132087646484375	1.503666717529297	0.2138055648803711	2.170258056640625	1.508055404663086	0.2480597152709961	2.541967407226562	1.650518127441406	0.6073617248535157	2.675317749023438	1.637032745361328	0.6094535522460938	2.77602978515625	1.385082534790039	0.6063203735351562	2.672927734375	1.427783157348633	0.4115960693359375	2.583474731445313	1.464435195922852	0.3777398834228516
440	14.633333	2.498483032226563	1.11625768661499	0.5694626464843751	2.499315551757813	1.296325332641602	0.5552823181152344	2.496853149414062	1.4406669921875	0.5622780761718751	2.50003173828125	1.656123809814453	0.6074276428222656	2.465392456054688	1.620832183837891	0.6025561828613282	2.32946337890625	1.580607696533203	0.5718778381347657	2.29974951171875	1.311746856689453	0.5034070892333984	2.21805517578125	1.454916732788086	0.3393856201171875	2.15618603515625	1.44035578918457	0.2815978851318359	2.093895874023437	1.508836059570312	0.2291946182250977	2.136505859375	1.492462188720703	0.254671012878418	2.533598876953125	1.619776519775391	0.5994649963378906	2.665439331054687	1.604077087402344	0.5858963623046876	2.744963500976563	1.338863388061523	0.5451381530761719	2.575326782226563	1.393389617919922	0.3878020782470703	2.481245361328125	1.420059036254883	0.3602672424316407
441	14.666667	2.499697875976563	1.104375019073486	0.5652236938476562	2.499459228515625	1.28343310546875	0.5519017333984375	2.4962578125	1.426829818725586	0.5597342224121094	2.498403442382813	1.640868286132813	0.6049136352539063	2.46417333984375	1.605563995361328	0.6003364868164063	2.328351928710937	1.566442230224609	0.5718340148925781	2.296818237304688	1.299635559082031	0.5021179656982422	2.215256225585938	1.438343627929688	0.3356951293945313	2.15283154296875	1.431967300415039	0.2754053802490234	2.096272094726563	1.509066635131836	0.2274538192749024	2.136187255859375	1.483120391845703	0.2542856903076172	2.531925903320313	1.605001922607422	0.5966336669921875	2.662384765625	1.586896514892578	0.5809561767578124	2.745061197916666	1.323747599283854	0.5246084899902344	2.590907552083333	1.370225128173828	0.3557704264322917	2.520787719726562	1.393528686523438	0.3173996124267578
442	14.7	2.497366821289063	1.082372379302978	0.5633770751953124	2.501673217773438	1.261593063354492	0.5491072082519531	2.501959106445312	1.405334579467773	0.5559578552246094	2.511248413085937	1.619140533447266	0.6019598693847656	2.475745483398438	1.585261474609375	0.5962414855957031	2.339969360351563	1.549046112060547	0.5672877807617187	2.303621704101563	1.281403091430664	0.5040960998535157	2.23102001953125	1.428638061523438	0.3429954223632813	2.1799521484375	1.403026062011719	0.2853229370117187	2.12648095703125	1.483062713623047	0.2346619415283203	2.164580078125	1.458545166015625	0.2610763244628906	2.543601440429687	1.581921997070312	0.5945467224121094	2.674505493164062	1.563020843505859	0.58212841796875	2.738627766927083	1.295010965983073	0.526361073811849	2.601404215494792	1.345439086914062	0.3496079610188803	2.5440126953125	1.387464752197266	0.2980677947998047
443	14.733333	2.501576538085938	1.073970375061035	0.5648863525390625	2.505455444335937	1.252854667663574	0.5488031005859375	2.505239624023438	1.396685424804688	0.5522653198242188	2.51449072265625	1.61118978881836	0.5959348754882812	2.478996948242187	1.577257293701172	0.5902362060546875	2.341900390625	1.544209350585938	0.5625626831054688	2.307625854492187	1.27501399230957	0.5030387268066406	2.239975219726563	1.424910232543945	0.3421737518310547	2.189801635742187	1.394189025878906	0.2827619018554688	2.134011352539062	1.472371536254883	0.2333351440429687	2.170959228515625	1.457997451782227	0.2636946563720703	2.546824462890625	1.573817993164063	0.5892782287597655	2.678747924804687	1.562271148681641	0.5793318481445313	2.738985188802083	1.294017171223958	0.5252681681315104	2.602493489583333	1.339645975748698	0.3517273966471354	2.555562377929688	1.387765960693359	0.2948211669921875
444	14.766667	2.505348999023437	1.075307479858398	0.5658202514648438	2.510424560546875	1.256424575805664	0.5473223876953125	2.510649291992188	1.402342544555664	0.5485498046874999	2.5203134765625	1.619326568603516	0.5955499877929687	2.484231201171875	1.585136779785156	0.5888456726074218	2.347032592773437	1.547191497802734	0.5566073913574219	2.317309204101562	1.272106399536133	0.5028901062011719	2.240096069335937	1.420081207275391	0.3382933959960938	2.181032958984375	1.410312149047852	0.2802821044921875	2.123634399414063	1.489047988891602	0.2312688369750976	2.168622314453125	1.462544876098633	0.2582770385742187	2.553066528320313	1.581361633300781	0.5888219299316406	2.685996337890625	1.561473876953125	0.5801221313476563	2.752839925130208	1.289602549235026	0.5302165730794272	2.618495279947917	1.339383270263672	0.3531743469238282	2.56991943359375	1.382594512939453	0.2950269470214844
445	14.8	2.504842651367188	1.085509826660156	0.5658103942871093	2.507224975585937	1.268686431884765	0.5496594238281249	2.505803955078125	1.415887985229492	0.5525818176269531	2.514050659179688	1.635951782226562	0.5941505432128906	2.477920043945312	1.600917175292969	0.5889449768066406	2.340210205078125	1.558095611572266	0.5590049133300781	2.316929809570313	1.279386962890625	0.5077652130126953	2.233727661132813	1.426583129882812	0.3443169403076172	2.179639038085938	1.418193344116211	0.2855550537109375	2.1164375	1.499731964111328	0.247911003112793	2.162565307617188	1.466464294433594	0.2621181030273437	2.547361938476563	1.597863952636719	0.5877497863769532	2.680657592773438	1.575528472900391	0.5783623962402344	2.774050048828125	1.312349166870117	0.5319395141601562	2.632871704101563	1.408343521118164	0.3638076019287109	2.53076904296875	1.413124465942383	0.3430599060058593
446	14.833333	2.504848388671875	1.105327823638916	0.5689853210449218	2.506964477539062	1.289102249145508	0.5521539916992187	2.505169311523438	1.436704818725586	0.5562377014160156	2.512341552734375	1.6575126953125	0.5972394714355469	2.476257202148438	1.622186004638672	0.5920693969726563	2.33906884765625	1.578626953125	0.5575290832519532	2.315460571289062	1.297893249511719	0.5091124114990234	2.240901733398438	1.453969116210937	0.3491865539550781	2.188064575195312	1.439949752807617	0.2893925170898438	2.112335815429688	1.503543731689453	0.2400115127563477	2.16416796875	1.478456253051758	0.2600446472167969	2.545960083007813	1.619476623535156	0.590997802734375	2.679099975585937	1.594242218017578	0.5806157531738281	2.770057373046875	1.327960601806641	0.5533078002929688	2.617278686523437	1.416258819580078	0.3882558746337891	2.521385986328125	1.437434341430664	0.3554424438476562
447	14.866667	2.499602416992188	1.128200946807861	0.5676357727050781	2.500934204101562	1.311762664794922	0.550871856689453	2.498465698242188	1.459279830932617	0.5544578857421876	2.508616821289062	1.679853149414062	0.5959112548828125	2.47208984375	1.644958709716797	0.5910125122070312	2.333858764648438	1.604513305664063	0.5571483154296875	2.309557861328125	1.323817901611328	0.5122123413085937	2.238154663085937	1.472077041625977	0.3434168395996093	2.179349975585938	1.454855499267578	0.285925308227539	2.100627075195312	1.504916000366211	0.2307551727294922	2.152507080078125	1.490842422485352	0.2556797180175782	2.5417099609375	1.641458160400391	0.5892485961914062	2.676013427734375	1.621973754882812	0.5838533325195312	2.734568603515625	1.343542221069336	0.545196533203125	2.55418994140625	1.397487487792969	0.3924541015625	2.451706298828125	1.425786712646484	0.3812586059570312
[truncated: 10 more rows]
[truncated: 48 more columns]
