# Supplementary material for: Simulation of Human Movement in Zero Gravity
Source: Sensors (Basel). 2024 Mar 9;24(6):1770. doi: 10.3390/s24061770 (PMC10976247; doi:10.3390/s24061770)
Supplement: Supplementary file 1 [file sensors-24-01770-s001.zip › supplementary/motion_data/9 FightKizame/output.sto]

UNKNOWN
version=1
nRows=456
nColumns=30
inDegrees=no
endheader
time	/jointset/global/yaw/value	/jointset/global/roll/value	/jointset/global/pitch/value	/jointset/global/longitudinal/value	/jointset/global/vertical/value	/jointset/global/lateral/value	/jointset/SpineL/SpineL_LL/value	/jointset/SpineL/SpineL_RR/value	/jointset/SpineL/SpineL_FE/value	/jointset/SpineU/SpineU_FE/value	/jointset/Hip_r/Hip_EF_r/value	/jointset/Hip_r/Hip_RR_r/value	/jointset/Hip_r/Hip_DB_r/value	/jointset/Knee_r/Knee_FE_r/value	/jointset/Hip_l/Hip_EF_l/value	/jointset/Hip_l/Hip_RR_l/value	/jointset/Hip_l/Hip_BD_l/value	/jointset/Knee_l/Knee_FE_l/value	/jointset/Shoulder_r/Shoulder_BD_r/value	/jointset/Shoulder_r/Shoulder_EF_r/value	/jointset/Shoulder_r/Shoulder_RR_r/value	/jointset/Elbow_r/Elbow_EF_r/value	/jointset/Shoulder_l/Shoulder_DB_l/value	/jointset/Shoulder_l/Shoulder_EF_l/value	/jointset/Shoulder_l/Shoulder_RR_l/value	/jointset/Elbow_l/Elbow_EF_l/value	/jointset/Neck/Neck_LL/value	/jointset/Neck/Neck_RR/value	/jointset/Neck/Neck_FE/value
      0.03292367	      2.29061879	     -0.03514783	     -0.28274024	      2.62738337	      1.18606341	      0.67129462	     -0.01070834	     -0.00120101	      0.46115350	     -0.15300734	      0.39742074	      0.07901066	      0.11011121	     -0.36198321	      0.33899207	     -0.05798212	     -0.14991896	     -0.25977867	      0.01216999	     -0.13045902	     -0.01195673	      0.68862299	      0.01376670	     -0.12565730	      0.02486262	      0.62980670	     -0.00407918	      0.01159545	      0.01177040
      0.06625667	      2.30538188	     -0.04312275	     -0.26873086	      2.62963624	      1.18591371	      0.66987023	      0.00284625	     -0.01843408	      0.45086510	     -0.18800681	      0.37101043	      0.02063004	      0.08606029	     -0.33080424	      0.31642399	     -0.00192445	     -0.15743014	     -0.22107061	      0.00732994	     -0.09264950	     -0.03076520	      0.69042525	     -0.01516763	     -0.08085164	      0.02590553	      0.61052466	     -0.00081356	     -0.01734742	      0.05805109
      0.09958967	      2.28757262	     -0.04126827	     -0.28110766	      2.63383416	      1.18605027	      0.67404790	     -0.01083281	      0.00397002	      0.44925274	     -0.18056765	      0.41547492	      0.03376942	      0.08330814	     -0.33747327	      0.34115335	      0.00746064	     -0.15042667	     -0.21434415	     -0.00908494	     -0.10077414	     -0.03259630	      0.69579941	     -0.05015169	     -0.07922571	     -0.02012574	      0.66843938	      0.00803771	      0.00289893	      0.02051023
      0.13292267	      2.27281947	     -0.03829141	     -0.28808860	      2.63701333	      1.18629178	      0.67850169	     -0.02247319	      0.02765697	      0.43937512	     -0.17279291	      0.43673658	      0.03724644	      0.08097491	     -0.28192236	      0.36371090	     -0.00716073	     -0.13965927	     -0.20198284	     -0.01848677	     -0.10681504	     -0.03280741	      0.65369791	     -0.08407863	     -0.05530031	     -0.00063732	      0.61795931	      0.00301089	      0.01597381	     -0.01365320
      0.16625567	      2.28751400	     -0.03879539	     -0.28399334	      2.63863407	      1.18612974	      0.68092189	     -0.00875423	      0.00670205	      0.42578582	     -0.19473737	      0.42850093	      0.03349272	      0.07620065	     -0.21496330	      0.37016206	     -0.02401900	     -0.13077493	     -0.16376400	     -0.00984426	     -0.11245660	     -0.03197096	      0.68952002	     -0.08488331	     -0.07400355	     -0.00421269	      0.67674655	     -0.01511777	     -0.01065094	      0.02286864
      0.19958867	      2.28426923	     -0.04389554	     -0.27559637	      2.63924349	      1.18568687	      0.68380662	      0.00517415	      0.00296332	      0.40440781	     -0.20530157	      0.45268396	      0.03602210	      0.07021362	     -0.26415150	      0.36583640	     -0.02938185	     -0.12406483	     -0.13469843	      0.00704294	     -0.10985994	     -0.03098132	      0.64761164	     -0.06059796	     -0.08580713	     -0.02086338	      0.62677986	     -0.01204203	     -0.00477289	      0.04014790
      0.23292167	      2.27141458	     -0.05256728	     -0.27078434	      2.63844815	      1.18532552	      0.68526981	      0.01671108	      0.01670962	      0.39613644	     -0.21015727	      0.46483694	      0.03898432	      0.06042102	     -0.27485651	      0.36623683	     -0.03197465	     -0.12224592	     -0.14256878	      0.02358215	     -0.14468276	     -0.03013491	      0.65660773	     -0.03579132	     -0.13371807	      0.01613587	      0.64793537	      0.00984750	      0.01044651	      0.00816568
      0.26625467	      2.26536127	     -0.05334543	     -0.25093087	      2.63478085	      1.18503650	      0.68376649	      0.01989031	      0.02606578	      0.38493065	     -0.23022735	      0.41704078	      0.03987904	      0.06024986	     -0.17820301	      0.33874537	     -0.03427551	     -0.11239326	     -0.14170377	      0.02860387	     -0.16280218	     -0.02952210	      0.63212571	     -0.01113799	     -0.16053183	      0.00859364	      0.64427204	      0.01922965	     -0.00699013	     -0.01354342
      0.29958767	      2.26426423	     -0.03823889	     -0.24561961	      2.63208884	      1.18474220	      0.68439739	      0.00663663	      0.01991575	      0.38105272	     -0.23633615	      0.41507247	      0.03987414	      0.08112062	     -0.18539370	      0.32937837	     -0.03601033	     -0.08695181	     -0.14254180	      0.01776844	     -0.17782158	     -0.02907424	      0.62275477	     -0.01065501	     -0.18281686	      0.01280660	      0.63278008	     -0.00005966	     -0.00162200	     -0.00149378
      0.33292067	      2.25976451	     -0.03448463	     -0.24834296	      2.63188217	      1.18459184	      0.68443036	      0.00253486	      0.02102317	      0.38163378	     -0.23151719	      0.43527223	      0.04072657	      0.08609520	     -0.24492544	      0.32387882	     -0.03546430	     -0.08182876	     -0.12668855	      0.00287914	     -0.18680979	     -0.02883220	      0.62872178	     -0.02692667	     -0.19753453	      0.01604042	      0.65259487	     -0.01795011	      0.00733623	      0.02119278
      0.36625367	      2.27198634	     -0.05389592	     -0.24326840	      2.63308246	      1.18496452	      0.68008686	      0.02539221	      0.01740819	      0.38104036	     -0.22808130	      0.39341419	      0.04048902	      0.05894351	     -0.17273760	      0.30832681	     -0.03579654	     -0.11222932	     -0.10819753	     -0.00383502	     -0.16948075	     -0.02820719	      0.59784675	     -0.04556426	     -0.17465051	      0.00453663	      0.63497935	     -0.00707689	     -0.00826150	      0.02445430
      0.39958667	      2.27938888	     -0.05976416	     -0.25067309	      2.63419046	      1.18532336	      0.67756274	      0.02587157	      0.01667814	      0.39382917	     -0.21373219	      0.37726314	      0.04026130	      0.04980122	     -0.13824939	      0.31334895	     -0.03604025	     -0.12904774	     -0.11957327	     -0.00905507	     -0.16463698	     -0.02751646	      0.63073647	     -0.07317567	     -0.16347227	     -0.00279031	      0.69040744	      0.02343158	     -0.00390736	      0.00313665
      0.43291967	      2.27353321	     -0.04816124	     -0.24984012	      2.63263966	      1.18536146	      0.67685928	      0.00728016	      0.02365495	      0.39828194	     -0.20274703	      0.38224164	      0.04130601	      0.06794279	     -0.19906066	      0.29703328	     -0.03501606	     -0.12183110	     -0.11090971	     -0.00661186	     -0.12297255	     -0.02697966	      0.59347167	     -0.09167011	     -0.11498961	     -0.01416298	      0.65149272	      0.00524526	      0.01162891	     -0.00109247
      0.46625267	      2.28787647	     -0.04578718	     -0.24496773	      2.62974367	      1.18524396	      0.67377737	      0.01158495	      0.00779226	      0.40170522	     -0.19468943	      0.34478730	      0.04070470	      0.07693006	     -0.17780857	      0.27673889	     -0.03605769	     -0.12619232	     -0.10663967	      0.01559631	     -0.10472787	     -0.02534233	      0.63732075	     -0.08186632	     -0.11381194	     -0.01897894	      0.71903107	     -0.02891834	     -0.00124341	      0.01560359
      0.49958567	      2.29569605	     -0.05257790	     -0.24556031	      2.62677329	      1.18557311	      0.66990706	      0.01889059	      0.00455042	      0.41429034	     -0.17994825	      0.30447086	      0.04032896	      0.07444227	     -0.13049247	      0.26345621	     -0.03686527	     -0.14197707	     -0.11805578	      0.04166406	     -0.08878308	     -0.02368820	      0.59732091	     -0.05469077	     -0.10883565	     -0.01277070	      0.67695844	      0.00500919	     -0.01284808	      0.01907153
      0.53291867	      2.27707328	     -0.05578113	     -0.25531806	      2.62369254	      1.18578832	      0.66797795	      0.01499190	      0.02706848	      0.42685435	     -0.14488042	      0.31267623	      0.04172984	      0.07950407	     -0.17650697	      0.25005551	     -0.03538010	     -0.14907743	     -0.11326514	      0.05682840	     -0.11788971	     -0.02218393	      0.61251646	     -0.02506643	     -0.15266890	     -0.00156052	      0.69634981	      0.02468974	      0.01284584	      0.01321813
      0.56625167	      2.28275346	     -0.04918874	     -0.25323063	      2.61938127	      1.18590330	      0.66483366	      0.01381009	      0.01722155	      0.43787779	     -0.13964042	      0.28570724	      0.04131599	      0.09386757	     -0.17559374	      0.22920002	     -0.03641163	     -0.14479777	     -0.10952099	      0.05655335	     -0.11600139	     -0.02108168	      0.58354478	     -0.00279354	     -0.17756627	      0.01597614	      0.68770042	     -0.01340265	      0.00321041	      0.03518476
      0.59958467	      2.29561685	     -0.04211333	     -0.24225569	      2.61592344	      1.18577070	      0.66089027	      0.00796055	      0.00322602	      0.44197116	     -0.14845174	      0.23933103	      0.04084150	      0.10316577	     -0.13842377	      0.20936934	     -0.03741799	     -0.14210834	     -0.12510484	      0.03947183	     -0.11760335	     -0.02098174	      0.59504636	      0.00467025	     -0.18022985	      0.01777188	      0.67538318	     -0.01774105	     -0.01737915	      0.04866551
      0.63291767	      2.28177173	     -0.04628300	     -0.23985917	      2.61603892	      1.18573659	      0.65883496	      0.00139777	      0.01949234	      0.44649814	     -0.14760175	      0.24481348	      0.04160619	      0.09718217	     -0.17828608	      0.20043019	     -0.03669797	     -0.15089630	     -0.13450683	      0.01416198	     -0.12076169	     -0.02062403	      0.59317811	     -0.00515367	     -0.18801748	      0.01399652	      0.71102026	      0.01604545	      0.01501894	      0.02407286
      0.66625067	      2.28492659	     -0.05828583	     -0.23609414	      2.61815230	      1.18578643	      0.65753621	      0.01350932	      0.02400981	      0.44280304	     -0.15182454	      0.24135258	      0.04199452	      0.07737688	     -0.18103165	      0.19872789	     -0.03621102	     -0.16896259	     -0.12734852	     -0.00019406	     -0.10971999	     -0.02079505	      0.57030482	     -0.01773322	     -0.15871674	      0.00319741	      0.67093641	      0.01286504	      0.00288657	      0.01097342
      0.69958367	      2.30988744	     -0.05772206	     -0.24162849	      2.62076925	      1.18580979	      0.65901901	      0.02419333	     -0.00574806	      0.43899650	     -0.15472537	      0.23798562	      0.04101340	      0.07111444	     -0.13749177	      0.22071948	     -0.03729030	     -0.16869651	     -0.11618625	     -0.00203671	     -0.11010987	     -0.01979705	      0.60724973	     -0.03088827	     -0.16390650	     -0.01467077	      0.73463160	     -0.01511300	     -0.01068276	      0.02315105
      0.73291667	      2.30559237	     -0.04558968	     -0.25054482	      2.62312341	      1.18591160	      0.66472177	      0.00912530	     -0.00159602	      0.42955831	     -0.15000540	      0.27600899	      0.04134138	      0.08496102	     -0.15304994	      0.24395636	     -0.03646794	     -0.14418644	     -0.10087720	      0.00501540	     -0.09827821	     -0.01917588	      0.56386409	     -0.04650782	     -0.13423339	     -0.01347908	      0.67249075	     -0.01411199	     -0.00256707	      0.03531474
      0.76624967	      2.28786576	     -0.04690674	     -0.25888210	      2.62572957	      1.18577698	      0.67018156	      0.00551976	      0.02101849	      0.41716462	     -0.14188232	      0.31403288	      0.04162377	      0.08233856	     -0.15006212	      0.27039726	     -0.03584666	     -0.13306398	     -0.10831662	      0.02735548	     -0.11785280	     -0.01765993	      0.60046933	     -0.04261948	     -0.14997816	     -0.01417399	      0.72917885	      0.00658832	      0.01041226	      0.03130143
      0.79958267	      2.28551654	     -0.06045673	     -0.25002639	      2.62688593	      1.18573587	      0.67191191	      0.02715194	      0.02464901	      0.41074661	     -0.17380046	      0.30558057	      0.04109585	      0.06188908	     -0.09291748	      0.27102571	     -0.03619973	     -0.13791338	     -0.10021323	      0.05653216	     -0.09203164	     -0.01508370	      0.56078130	     -0.01878219	     -0.13500345	     -0.01403387	      0.69133966	      0.01171719	      0.00187652	      0.02624729
      0.83291567	      2.28382457	     -0.05355205	     -0.24001778	      2.62702954	      1.18518247	      0.67474407	      0.02470063	      0.01339110	      0.39654645	     -0.19565822	      0.33084629	      0.04124716	      0.06699996	     -0.15501304	      0.27262618	     -0.03641122	     -0.11889628	     -0.10653455	      0.06528017	     -0.09724428	     -0.01388401	      0.60573816	     -0.00240883	     -0.15525315	      0.00500909	      0.70642907	      0.00947143	     -0.00557996	      0.00976313
      0.86624867	      2.27788052	     -0.04257205	     -0.22666514	      2.62636775	      1.18478012	      0.67569752	      0.01144156	      0.00758356	      0.38119793	     -0.21294523	      0.33193501	      0.04158596	      0.07363091	     -0.15822109	      0.26108846	     -0.03619359	     -0.09880269	     -0.10188677	      0.05195017	     -0.10094821	     -0.01432537	      0.57620397	      0.00844025	     -0.17840248	      0.01306314	      0.69316135	      0.00260784	     -0.00106240	     -0.00804128
      0.89958167	      2.27163177	     -0.05128741	     -0.22698664	      2.62823404	      1.18484869	      0.67507628	      0.01690733	      0.02064583	      0.37804095	     -0.21819263	      0.32597430	      0.04105165	      0.05239228	     -0.09597533	      0.27024981	     -0.03675646	     -0.10893103	     -0.11706724	      0.03113344	     -0.14225455	     -0.01648014	      0.58244920	      0.01617511	     -0.19886022	      0.01422599	      0.66578739	     -0.00958248	     -0.00307596	     -0.00460388
      0.93291467	      2.26487700	     -0.05782542	     -0.23717294	      2.63180253	      1.18494950	      0.67543903	      0.01727688	      0.02524720	      0.38042654	     -0.21599619	      0.36167808	      0.04202917	      0.03434547	     -0.13645322	      0.28320412	     -0.03541035	     -0.12092112	     -0.10235668	      0.00467821	     -0.16741275	     -0.01733307	      0.56180729	      0.01230497	     -0.22783191	      0.00899398	      0.69946349	     -0.00503529	      0.00799332	      0.02117966
      0.96624767	      2.28531393	     -0.05505050	     -0.23582237	      2.63416933	      1.18495757	      0.67508269	      0.01445856	      0.00153766	      0.37250024	     -0.21908768	      0.36408028	      0.04151350	      0.03143172	     -0.14433355	      0.29165394	     -0.03635091	     -0.12410107	     -0.10623705	     -0.01265962	     -0.17303239	     -0.01885993	      0.56914760	     -0.00070375	     -0.19415649	      0.01211106	      0.63061817	      0.00618284	     -0.00163934	      0.03924743
      0.99958067	      2.29792588	     -0.04899150	     -0.23421368	      2.63488703	      1.18494201	      0.67453770	      0.00678621	     -0.01583215	      0.37236851	     -0.22080574	      0.35119314	      0.04098915	      0.03637819	     -0.11030966	      0.29024140	     -0.03685382	     -0.12294375	     -0.10167518	     -0.01365100	     -0.16400192	     -0.01835743	      0.58213343	     -0.01186465	     -0.18630230	     -0.00846814	      0.71316885	      0.01055887	     -0.00742097	      0.01489019
      1.03291367	      2.28295012	     -0.04926563	     -0.23611941	      2.63502652	      1.18514517	      0.67556068	      0.00093961	      0.01087764	      0.37673326	     -0.21457932	      0.36373983	      0.04132690	      0.03932607	     -0.13067967	      0.28757615	     -0.03647589	     -0.12726560	     -0.10754792	      0.00503883	     -0.14521467	     -0.01855425	      0.57039070	     -0.01986385	     -0.12155258	     -0.01195824	      0.64110147	     -0.00518066	     -0.00292267	     -0.01881507
      1.06624667	      2.26713511	     -0.04759416	     -0.24010193	      2.63430098	      1.18503372	      0.67650416	     -0.00467626	      0.02569636	      0.37918014	     -0.20434728	      0.37409001	      0.04204578	      0.04792506	     -0.14790223	      0.28226479	     -0.03542469	     -0.12918979	     -0.11039009	      0.03422346	     -0.12456632	     -0.01685541	      0.59329189	     -0.01970842	     -0.11482969	     -0.01532493	      0.71954986	     -0.01383595	      0.01682930	      0.00363595
      1.09957967	      2.27475377	     -0.04348747	     -0.24357055	      2.63235714	      1.18524984	      0.67567301	     -0.00628693	      0.01415631	      0.38572259	     -0.19273194	      0.35450756	      0.04116194	      0.06136310	     -0.11041536	      0.27358416	     -0.03644216	     -0.12958539	     -0.10202991	      0.06045354	     -0.10140070	     -0.01581595	      0.58632771	     -0.01641815	     -0.09123693	      0.00059313	      0.65516716	     -0.00453932	     -0.01213338	      0.02878903
      1.13291267	      2.27165182	     -0.04135005	     -0.25535881	      2.63083912	      1.18544909	      0.67464425	     -0.00894645	      0.00712656	      0.39714885	     -0.16174237	      0.36078305	      0.04092224	      0.07196754	     -0.13049465	      0.27533382	     -0.03679287	     -0.13395918	     -0.11302062	      0.06894969	     -0.10629135	     -0.01425476	      0.59884384	     -0.00829272	     -0.12611285	     -0.00388438	      0.67491607	      0.01226998	      0.00166515	      0.02297448
      1.16624567	      2.25316267	     -0.04603874	     -0.25417189	      2.62824088	      1.18555992	      0.67121896	     -0.01087512	      0.02950058	      0.40781756	     -0.15001644	      0.35361522	      0.04234187	      0.07289001	     -0.15925472	      0.24765086	     -0.03520582	     -0.14601777	     -0.10225234	      0.05756773	     -0.11172688	     -0.01638621	      0.58860208	     -0.00539877	     -0.13475847	      0.01336754	      0.65277646	      0.01034170	      0.00511841	      0.01815800
      1.19957867	      2.26862622	     -0.04413112	     -0.24460487	      2.62548108	      1.18555646	      0.66626565	     -0.00899099	      0.01301651	      0.41604937	     -0.15913349	      0.30936734	      0.04114153	      0.07857442	     -0.13476251	      0.23225006	     -0.03737281	     -0.15388509	     -0.13369731	      0.03048226	     -0.11061451	     -0.01734942	      0.58702829	     -0.00104652	     -0.13094707	     -0.00429932	      0.64177473	     -0.00544762	     -0.00517452	      0.02914014
      1.23291167	      2.27258785	     -0.03844213	     -0.23996715	      2.62355094	      1.18549658	      0.66314668	     -0.01905151	      0.01382042	      0.42257742	     -0.16065571	      0.29410290	      0.04122644	      0.08769096	     -0.16002642	      0.21823374	     -0.03734436	     -0.15410615	     -0.14138259	     -0.00285019	     -0.12816843	     -0.01962760	      0.59976263	     -0.01075712	     -0.12962931	      0.00748904	      0.66580763	     -0.01211044	     -0.00738076	      0.03083263
      1.26624467	      2.27107217	     -0.04094298	     -0.24202045	      2.62354858	      1.18566018	      0.66183205	     -0.02193283	      0.02577700	      0.42642952	     -0.15042398	      0.29816613	      0.04213857	      0.08561295	     -0.19341849	      0.21188884	     -0.03616721	     -0.16061602	     -0.12454097	     -0.02225068	     -0.14109228	     -0.02074166	      0.56528335	     -0.01514102	     -0.10786008	     -0.00733808	      0.61902319	     -0.00625531	      0.00748741	      0.01859997
      1.29957767	      2.29048607	     -0.04774430	     -0.25308775	      2.62537732	      1.18593929	      0.66202469	     -0.01009700	      0.01386341	      0.43066239	     -0.13744355	      0.29325225	      0.04116301	      0.07506460	     -0.15718143	      0.23720197	     -0.03724860	     -0.17142826	     -0.13032942	     -0.01668366	     -0.16443711	     -0.02030786	      0.59615732	     -0.02043555	     -0.11648878	      0.00801204	      0.67066148	      0.00260870	      0.00094850	      0.01866641
      1.33291067	      2.29050134	     -0.04768688	     -0.25897353	      2.62660724	      1.18614418	      0.66497885	     -0.01087620	      0.02321652	      0.42882704	     -0.13687843	      0.30401345	      0.04141905	      0.07560418	     -0.14510362	      0.25238034	     -0.03678085	     -0.16504177	     -0.11996872	      0.00479880	     -0.14634968	     -0.01963298	      0.55704281	     -0.02010362	     -0.07964141	     -0.01389740	      0.61101607	      0.00782860	     -0.00924908	      0.03695050
      1.36624367	      2.28177790	     -0.03807722	     -0.26663344	      2.62759697	      1.18599607	      0.67006447	     -0.02065030	      0.02746083	      0.42128200	     -0.12912302	      0.33751450	      0.04186117	      0.08833531	     -0.17403553	      0.27074590	     -0.03598370	     -0.14219520	     -0.10969300	      0.03223527	     -0.13924783	     -0.01809982	      0.59632673	     -0.03077316	     -0.09401379	      0.01352688	      0.67326637	      0.00369275	      0.01682134	      0.03786058
      1.39957667	      2.28639014	     -0.03711474	     -0.26348131	      2.62845070	      1.18594035	      0.67277851	     -0.01445111	      0.02019977	      0.41435344	     -0.14129660	      0.33590904	      0.04099094	      0.08606476	     -0.14513690	      0.28267361	     -0.03705135	     -0.13124322	     -0.11249392	      0.05867943	     -0.10424845	     -0.01655890	      0.57841038	     -0.02552929	     -0.07331262	     -0.01699553	      0.60463760	     -0.00714395	     -0.00809591	      0.02069935
      1.43290967	      2.27418370	     -0.04404701	     -0.25968260	      2.62987397	      1.18576129	      0.67390352	     -0.00812610	      0.03016000	      0.40781306	     -0.15212853	      0.34146610	      0.04163866	      0.07009690	     -0.13189869	      0.28584956	     -0.03623191	     -0.13185544	     -0.11129461	      0.06626598	     -0.09496768	     -0.01601040	      0.59573597	     -0.03215707	     -0.10325609	      0.01595818	      0.66071234	     -0.00602141	     -0.00906236	      0.00175729
      1.46624267	      2.27059255	     -0.04337714	     -0.25536850	      2.63130125	      1.18574688	      0.67430249	     -0.01145456	      0.02551641	      0.40521060	     -0.17237121	      0.35399627	      0.04146366	      0.06056587	     -0.15700553	      0.28983765	     -0.03669831	     -0.12686054	     -0.11445336	      0.04846574	     -0.09262470	     -0.01598177	      0.59275342	     -0.03061508	     -0.10796545	     -0.01818589	      0.60771205	      0.00942018	      0.01748132	      0.00531330
      1.49957567	      2.27145904	     -0.03984117	     -0.24690743	      2.63210630	      1.18555432	      0.67322351	     -0.02089164	      0.02484387	      0.39609064	     -0.18820179	      0.35070463	      0.04165564	      0.05299437	     -0.15852379	      0.28452298	     -0.03651615	     -0.12133621	     -0.11150808	      0.01541937	     -0.11568581	     -0.01820390	      0.57981627	     -0.04065457	     -0.13032023	      0.01544194	      0.62021157	      0.01529635	     -0.01506157	      0.02089443
      1.53290867	      2.27383258	     -0.04398185	     -0.24305302	      2.63311823	      1.18550434	      0.67159500	     -0.01816533	      0.02677713	      0.39395167	     -0.19981004	      0.34390170	      0.04165114	      0.03745145	     -0.13837232	      0.28528281	     -0.03649971	     -0.12682121	     -0.11647875	     -0.01293034	     -0.15877430	     -0.01975026	      0.58170385	     -0.03127170	     -0.15124009	     -0.01677418	      0.62550201	     -0.00628263	      0.00327920	      0.02293983
      1.56624167	      2.27843007	     -0.04404776	     -0.24172396	      2.63409359	      1.18547016	      0.67123538	     -0.01969001	      0.02674246	      0.39062364	     -0.20258214	      0.35025267	      0.04171273	      0.03084539	     -0.14988249	      0.29022465	     -0.03643630	     -0.12791872	     -0.12255826	     -0.02854111	     -0.18720322	     -0.02065852	      0.54576892	     -0.03038268	     -0.15027388	      0.01362434	      0.58517903	     -0.01741246	      0.01035860	      0.00971717
      1.59957467	      2.28256839	     -0.04030516	     -0.23941988	      2.63442649	      1.18525542	      0.67160974	     -0.02621365	      0.02156455	      0.38747520	     -0.21043697	      0.35675789	      0.04168582	      0.03327098	     -0.16453481	      0.28775300	     -0.03653850	     -0.12438446	     -0.11089285	     -0.02409795	     -0.20515928	     -0.02019733	      0.57690632	     -0.02133893	     -0.16015138	     -0.00459530	      0.64381121	      0.00151601	     -0.01628550	      0.00908792
      1.63290767	      2.28134602	     -0.04458596	     -0.23485038	      2.63498287	      1.18525303	      0.67238883	     -0.02030047	      0.02097691	      0.37975330	     -0.21370458	      0.35303352	      0.04144726	      0.03005117	     -0.14812512	      0.28545554	     -0.03681397	     -0.13084828	     -0.11231163	      0.00224039	     -0.17646097	     -0.01896054	      0.54464529	     -0.01391923	     -0.12504969	     -0.00305909	      0.57712946	      0.01133761	      0.00928287	      0.00985413
      1.66624067	      2.26822386	     -0.04444385	     -0.24682602	      2.63588810	      1.18532444	      0.67514789	     -0.02166259	      0.02911563	      0.38622232	     -0.20177419	      0.37509766	      0.04186551	      0.03565036	     -0.14328692	      0.30153657	     -0.03604344	     -0.13217763	     -0.12431864	      0.03238136	     -0.16230102	     -0.01735122	      0.58919358	     -0.01740757	     -0.14103793	      0.01031788	      0.65657850	      0.00662355	      0.00606112	      0.00460996
      1.69957367	      2.26234848	     -0.03798924	     -0.24917350	      2.63533401	      1.18549302	      0.67669330	     -0.02631694	      0.02405039	      0.38686773	     -0.19537772	      0.37811677	      0.04146004	      0.05103353	     -0.13269858	      0.29476732	     -0.03648028	     -0.12702815	     -0.10497579	      0.05190396	     -0.10951271	     -0.01615602	      0.55876488	     -0.02344511	     -0.11197322	     -0.01043096	      0.58364425	     -0.00678961	     -0.01348210	      0.00850272
      1.73290667	      2.25329347	     -0.03931048	     -0.25495436	      2.63528396	      1.18546693	      0.67664475	     -0.02383609	      0.02193804	      0.39085856	     -0.18097442	      0.38457802	      0.04128538	      0.05648772	     -0.13847979	      0.29427747	     -0.03664661	     -0.13466809	     -0.11050316	      0.05358195	     -0.09364069	     -0.01484693	      0.61210119	     -0.03835215	     -0.13335043	     -0.00000842	      0.64335381	     -0.01258092	      0.00675646	      0.01341148
      1.76623967	      2.24393816	     -0.04597918	     -0.25263239	      2.63439992	      1.18557902	      0.67403181	     -0.02015209	      0.03247703	      0.39595604	     -0.17438646	      0.37259546	      0.04216926	      0.05482754	     -0.13954582	      0.28016687	     -0.03539527	     -0.15036857	     -0.12132450	      0.03575100	     -0.07339418	     -0.01709399	      0.57274190	     -0.05124902	     -0.12037939	      0.00591471	      0.60188003	     -0.00047356	      0.00175382	      0.01506419
      1.79957267	      2.25463781	     -0.04349684	     -0.25072975	      2.63218091	      1.18558975	      0.67033918	     -0.02143802	      0.01953396	      0.40180257	     -0.16330105	      0.34942996	      0.04117615	      0.06475306	     -0.13948897	      0.26418425	     -0.03688247	     -0.15516461	     -0.11885668	      0.00476052	     -0.09823231	     -0.01768132	      0.60078522	     -0.05394195	     -0.13482059	     -0.01716585	      0.61986596	      0.01412457	     -0.00837982	      0.01231473
      1.83290567	      2.25543238	     -0.04392745	     -0.24897415	      2.62922908	      1.18570471	      0.66689123	     -0.02128364	      0.02707278	      0.41396625	     -0.16057248	      0.33412042	      0.04191608	      0.07216393	     -0.16293490	      0.24456063	     -0.03617893	     -0.15961672	     -0.11382990	     -0.02272694	     -0.12273022	     -0.01962511	      0.57775085	     -0.05220787	     -0.13486280	     -0.00117576	      0.61925663	      0.00446577	     -0.00217016	      0.01739888
      1.86623867	      2.26751250	     -0.04587470	     -0.24542539	      2.62643502	      1.18570503	      0.66411536	     -0.01307948	      0.02427756	      0.41911747	     -0.15712972	      0.30966031	      0.04151692	      0.07713402	     -0.16762327	      0.23765331	     -0.03694333	     -0.16402032	     -0.13501274	     -0.03346626	     -0.14557814	     -0.02026415	      0.56271585	     -0.03480105	     -0.12777960	     -0.01481794	      0.60248977	     -0.01530844	      0.01007676	      0.02893307
      1.89957167	      2.27536385	     -0.04275070	     -0.24563457	      2.62388127	      1.18570573	      0.66301659	     -0.01483193	      0.02457366	      0.42581915	     -0.15401947	      0.29352379	      0.04146176	      0.08662864	     -0.16539205	      0.23278186	     -0.03708857	     -0.15869111	     -0.13542761	     -0.02881124	     -0.16682850	     -0.02044690	      0.58644689	     -0.02673365	     -0.13408039	      0.01513551	      0.63958535	     -0.00789129	     -0.00630950	      0.03464296
      1.93290467	      2.27473344	     -0.04047216	     -0.24626274	      2.62267683	      1.18584442	      0.66359948	     -0.01733722	      0.02585026	      0.42826398	     -0.14998578	      0.29119311	      0.04170628	      0.09256348	     -0.17389040	      0.22743355	     -0.03679384	     -0.15162082	     -0.11458218	     -0.00988554	     -0.14286608	     -0.01961389	      0.54089679	     -0.01719113	     -0.11808349	      0.00129113	      0.59114877	      0.01281075	     -0.00144889	      0.02719300
      1.96623767	      2.27431236	     -0.04440994	     -0.25598194	      2.62422158	      1.18591501	      0.66571944	     -0.01018402	      0.02424372	      0.42859074	     -0.13634082	      0.30503795	      0.04138880	      0.08634983	     -0.17525832	      0.24847391	     -0.03694371	     -0.15264001	     -0.11921298	      0.01762199	     -0.13784281	     -0.01831575	      0.61322194	     -0.02082839	     -0.13844879	      0.01800103	      0.64363580	      0.01282503	      0.01111938	      0.01860513
      1.99957067	      2.26756012	     -0.04730463	     -0.25762699	      2.62633478	      1.18606085	      0.66780318	     -0.00774101	      0.03041353	      0.42328983	     -0.13740125	      0.30974200	      0.04176989	      0.07704527	     -0.15423471	      0.25854191	     -0.03630794	     -0.15204478	     -0.11062551	      0.03578322	     -0.07679653	     -0.01794003	      0.54526276	     -0.03069634	     -0.11494387	      0.00162886	      0.58826625	     -0.00199048	     -0.00834396	      0.02396170
      2.03290367	      2.26668741	     -0.03982652	     -0.26603449	      2.62911424	      1.18604707	      0.67056694	     -0.01908808	      0.02475387	      0.41763195	     -0.12924719	      0.32877940	      0.04124939	      0.07627342	     -0.15077259	      0.27977915	     -0.03670678	     -0.14038198	     -0.10150473	      0.03465417	     -0.07606931	     -0.01784297	      0.63231220	     -0.05248980	     -0.13433219	     -0.00738810	      0.64560570	     -0.00736513	     -0.00323658	      0.02657367
      2.06623667	      2.26193535	     -0.03925319	     -0.26638656	      2.63204591	      1.18619133	      0.67166499	     -0.02719123	      0.02944000	      0.41229855	     -0.13433425	      0.34083434	      0.04180322	      0.06423153	     -0.15482454	      0.29157000	     -0.03596127	     -0.13852767	     -0.10096524	      0.01969966	     -0.04760028	     -0.01906125	      0.56233684	     -0.07040910	     -0.11352259	     -0.01407155	      0.58751092	     -0.00272668	      0.00773077	      0.02203321
      2.09956967	      2.27122937	     -0.04895962	     -0.26350104	      2.63464185	      1.18608564	      0.67041522	     -0.01811543	      0.02690963	      0.40547687	     -0.14066729	      0.33611317	      0.04146390	      0.03892163	     -0.14240651	      0.29873094	     -0.03643361	     -0.15029260	     -0.09951603	      0.00372882	     -0.08124359	     -0.01973711	      0.61086258	     -0.07113479	     -0.12958450	     -0.01655180	      0.63909746	      0.00040151	     -0.00393169	      0.01417772
      2.13290267	      2.28030535	     -0.04837659	     -0.25491857	      2.63474885	      1.18606811	      0.66918739	     -0.01988630	      0.02346569	      0.40621285	     -0.16812664	      0.32986750	      0.04137436	      0.03027289	     -0.15175505	      0.29384126	     -0.03668292	     -0.14647719	     -0.09759479	     -0.01392341	     -0.09693222	     -0.02069494	      0.56717272	     -0.06222863	     -0.11460727	     -0.01140595	      0.60553272	      0.00314167	     -0.00613249	      0.01566822
      2.16623567	      2.28070357	     -0.04126341	     -0.24227945	      2.63290269	      1.18566991	      0.66878629	     -0.02881092	      0.02730536	      0.39806833	     -0.18787533	      0.32538429	      0.04187144	      0.03532283	     -0.17312089	      0.27949280	     -0.03641099	     -0.13138614	     -0.09874613	     -0.02335297	     -0.13540312	     -0.02143822	      0.56989156	     -0.04429534	     -0.12239887	     -0.01065179	      0.61982008	     -0.00019901	      0.00813545	      0.01791257
      2.19956867	      2.28656184	     -0.04273242	     -0.23451572	      2.63135252	      1.18544878	      0.66842039	     -0.02060315	      0.02305326	      0.39454435	     -0.20284176	      0.31558065	      0.04129933	      0.03365220	     -0.15887396	      0.27103632	     -0.03729812	     -0.12670913	     -0.09834443	     -0.01497949	     -0.16835105	     -0.02103368	      0.57070808	     -0.02343205	     -0.14120752	      0.01091755	      0.62619295	     -0.01169680	      0.00383668	      0.01286865
      2.23290167	      2.27982125	     -0.04356344	     -0.23476990	      2.63096077	      1.18540128	      0.66994936	     -0.01743845	      0.02665395	      0.39128705	     -0.20267286	      0.32707948	      0.04151462	      0.03576482	     -0.15691226	      0.27099723	     -0.03710118	     -0.12257840	     -0.09713728	      0.00034736	     -0.17413516	     -0.02049449	      0.52821148	     -0.00936313	     -0.15420817	      0.00553223	      0.58997534	     -0.00632761	     -0.00870513	      0.00416550
      2.26623467	      2.26818332	     -0.03923932	     -0.24034194	      2.63158004	      1.18529143	      0.67259636	     -0.02291395	      0.02536898	      0.39166458	     -0.20477277	      0.35123475	      0.04152228	      0.04491163	     -0.16042862	      0.27720508	     -0.03708893	     -0.11580412	     -0.09522883	      0.01438160	     -0.17418475	     -0.01971555	      0.58459331	     -0.01760813	     -0.18014094	      0.01667912	      0.63773954	      0.01133730	      0.00772578	      0.01680321
      2.29956767	      2.25632285	     -0.04191660	     -0.23702811	      2.63306857	      1.18528492	      0.67421098	     -0.02005167	      0.02832449	      0.38133355	     -0.20670517	      0.35760083	      0.04157716	      0.04498874	     -0.13819649	      0.27414514	     -0.03713279	     -0.12207675	     -0.09650164	      0.02324886	     -0.11916134	     -0.01896667	      0.53109775	     -0.03594431	     -0.15165285	      0.01412831	      0.57207046	      0.01161331	      0.00225774	      0.02661366
      2.33290067	      2.24860802	     -0.04523593	     -0.24755057	      2.63554608	      1.18531756	      0.67587788	     -0.01603303	      0.02703555	      0.38585746	     -0.19708255	      0.38098863	      0.04154093	      0.04443516	     -0.13227413	      0.28471679	     -0.03699658	     -0.13291197	     -0.09309239	      0.02210807	     -0.10844506	     -0.01819511	      0.60476877	     -0.06022276	     -0.16699102	     -0.00085380	      0.66092161	     -0.00327347	     -0.00964287	      0.01111127
      2.36623367	      2.24446636	     -0.04435989	     -0.24743716	      2.63666789	      1.18545187	      0.67616530	     -0.01835159	      0.02692193	      0.38496109	     -0.19295361	      0.38826455	      0.04154856	      0.04998262	     -0.13517710	      0.28048396	     -0.03710721	     -0.14028114	     -0.09456677	      0.00933405	     -0.06705454	     -0.01842799	      0.54409062	     -0.08301225	     -0.11826226	     -0.01423135	      0.58049665	     -0.01181283	      0.00054767	     -0.00454225
      2.39956667	      2.24523822	     -0.04292862	     -0.24807502	      2.63634701	      1.18528855	      0.67481282	     -0.02281533	      0.02625305	      0.38693184	     -0.18661401	      0.38471574	      0.04158900	      0.05726189	     -0.13217776	      0.27120419	     -0.03717678	     -0.14716171	     -0.09493484	     -0.00641061	     -0.08726212	     -0.01811663	      0.60455485	     -0.09276002	     -0.12319385	     -0.01974856	      0.67405226	     -0.00223435	      0.00563770	      0.00295915
      2.43289967	      2.25357753	     -0.04730331	     -0.24359699	      2.63449192	      1.18540212	      0.67165574	     -0.01691696	      0.02581670	      0.39219164	     -0.18640081	      0.36414309	      0.04151870	      0.05917850	     -0.12801105	      0.25334023	     -0.03751944	     -0.15945749	     -0.09731293	     -0.01509991	     -0.09411723	     -0.01777292	      0.54702682	     -0.08154276	     -0.09163787	     -0.01477666	      0.61552668	      0.00528464	     -0.00712068	      0.01683809
      2.46623267	      2.25985782	     -0.04821197	     -0.24527650	      2.63144070	      1.18537286	      0.66874284	     -0.01302470	      0.02197837	      0.40033964	     -0.17061503	      0.35440992	      0.04146379	      0.06618576	     -0.15191045	      0.23909621	     -0.03784037	     -0.16435967	     -0.09894030	     -0.01697196	     -0.14334262	     -0.01622289	      0.56967726	     -0.05752142	     -0.11994729	     -0.00664198	      0.65688808	      0.00582003	      0.00188841	      0.01804435
      2.49956567	      2.25990541	     -0.04509252	     -0.24126359	      2.62695980	      1.18547041	      0.66544074	     -0.01557884	      0.02525948	      0.41458912	     -0.17395002	      0.33133511	      0.04176320	      0.07680747	     -0.15820877	      0.21649935	     -0.03782647	     -0.16104939	     -0.10448134	     -0.01456726	     -0.16374493	     -0.01445669	      0.54937756	     -0.03657868	     -0.12961047	      0.01835864	      0.64155211	      0.00063832	      0.00497686	      0.02510973
      2.53289867	      2.26140224	     -0.04146351	     -0.23190667	      2.62314006	      1.18539576	      0.66217698	     -0.01876370	      0.02360828	      0.41994888	     -0.17958601	      0.29833679	      0.04162108	      0.08406515	     -0.14942945	      0.19768838	     -0.03838601	     -0.15708437	     -0.12717150	     -0.00977652	     -0.16331865	     -0.01080563	      0.54451059	     -0.02126342	     -0.13953294	      0.00861903	      0.63071137	     -0.00266389	     -0.00308941	      0.03212518
      2.56623167	      2.25725459	     -0.04295683	     -0.23222637	      2.62235239	      1.18541040	      0.66042346	     -0.01960911	      0.02577175	      0.42745910	     -0.17701482	      0.29272834	      0.04195247	      0.08004886	     -0.17153277	      0.19934257	     -0.03807675	     -0.16006867	     -0.15485841	     -0.00580847	     -0.15769912	     -0.00573480	      0.58180503	     -0.02666232	     -0.16569070	      0.01215302	      0.67238937	     -0.00080921	     -0.00138905	      0.02652131
      2.59956467	      2.25829962	     -0.04837442	     -0.23280580	      2.62400087	      1.18562319	      0.65937904	     -0.01705670	      0.02599534	      0.42744302	     -0.17091908	      0.28668976	      0.04214581	      0.06560807	     -0.17745418	      0.20916482	     -0.03776512	     -0.16950024	     -0.17136237	     -0.00513024	     -0.11774020	     -0.00139514	      0.54431659	     -0.04827384	     -0.14963293	      0.01521382	      0.60505938	      0.00313329	      0.00234507	      0.01718119
      2.63289767	      2.26506989	     -0.04985111	     -0.24392168	      2.62729082	      1.18575574	      0.65991853	     -0.02131412	      0.02472538	      0.42828791	     -0.15587629	      0.28953855	      0.04206236	      0.05226729	     -0.16074184	      0.24005690	     -0.03743138	     -0.17431485	     -0.18605612	     -0.01133066	     -0.11929269	      0.00744637	      0.62530225	     -0.07918322	     -0.17098935	      0.00497991	      0.69398285	      0.00705973	     -0.00457657	      0.01683410
      2.66623067	      2.27497596	     -0.05003987	     -0.25065274	      2.63077971	      1.18606694	      0.66143752	     -0.02637331	      0.02850211	      0.42434948	     -0.14909508	      0.29314001	      0.04239885	      0.04052847	     -0.15461277	      0.27386877	     -0.03645304	     -0.17492205	     -0.20629185	     -0.01650426	     -0.08264165	      0.00802774	      0.55457779	     -0.10135626	     -0.12414582	     -0.02162441	      0.60835412	     -0.00022822	     -0.00494103	      0.02567809
      2.69956367	      2.29414946	     -0.05159716	     -0.26191667	      2.63409409	      1.18599765	      0.66324888	     -0.02406472	      0.02375453	      0.41850996	     -0.13298677	      0.30513533	      0.04207193	      0.02854874	     -0.16912403	      0.31959130	     -0.03629441	     -0.17466874	     -0.23721187	     -0.01899100	     -0.11530158	      0.00938568	      0.64644772	     -0.11175818	     -0.13968541	     -0.01034098	      0.70112382	     -0.01237358	      0.00822415	      0.02779175
      2.73289667	      2.30944476	     -0.05269708	     -0.25625457	      2.63436367	      1.18601287	      0.66325645	     -0.02338960	      0.02916816	      0.41632536	     -0.14909490	      0.28889744	      0.04256520	      0.02019139	     -0.16711883	      0.33377905	     -0.03511729	     -0.16935494	     -0.25113039	     -0.01975819	     -0.10331154	      0.01010937	      0.57570397	     -0.10274188	     -0.09834820	     -0.01117494	      0.62769916	     -0.01001268	     -0.00476121	      0.02620791
      2.76622967	      2.32871663	     -0.05042549	     -0.25015520	      2.63331119	      1.18555397	      0.66291889	     -0.02275779	      0.02253711	      0.41211653	     -0.16020307	      0.27163724	      0.04188767	      0.01834831	     -0.17541070	      0.35526736	     -0.03576692	     -0.15914687	     -0.30131160	     -0.02221894	     -0.14530138	      0.01282584	      0.64633718	     -0.08351533	     -0.12284911	     -0.01188689	      0.68207876	      0.00513254	     -0.00093278	      0.01510163
      2.79956267	      2.33283065	     -0.05073962	     -0.23830153	      2.63127634	      1.18520111	      0.66210938	     -0.02163362	      0.03073620	      0.41257923	     -0.18736544	      0.25608572	      0.04252817	      0.01714648	     -0.20252475	      0.36516454	     -0.03448187	     -0.15211603	     -0.35873522	     -0.02502083	     -0.15556768	      0.01244669	      0.61913942	     -0.06933539	     -0.12864159	      0.01097069	      0.63505392	      0.01197396	      0.00712000	      0.01199203
      2.83289567	      2.34107713	     -0.05068058	     -0.22623544	      2.62971666	      1.18461994	      0.66095908	     -0.01711932	      0.02602897	      0.40217725	     -0.19950416	      0.23610737	      0.04198650	      0.01648329	     -0.21340562	      0.37239906	     -0.03502208	     -0.14864913	     -0.40151860	     -0.02866577	     -0.17848226	      0.01322628	      0.63633396	     -0.06151135	     -0.16741395	      0.00651521	      0.62506367	      0.00381963	      0.00244909	      0.01230180
      2.86622867	      2.34270059	     -0.05105960	     -0.22778385	      2.63030038	      1.18434834	      0.66109782	     -0.01726800	      0.02952511	      0.40276168	     -0.20549404	      0.23802572	      0.04217593	      0.01619369	     -0.22187696	      0.39509129	     -0.03366023	     -0.15067829	     -0.43444931	     -0.03301116	     -0.20584732	      0.00866267	      0.68081268	     -0.07414834	     -0.20678010	      0.01294486	      0.62121175	     -0.00479571	     -0.00926521	      0.01654783
      2.89956167	      2.34629390	     -0.05191435	     -0.23094636	      2.63330687	      1.18418230	      0.66221896	     -0.01964746	      0.02932751	      0.39535759	     -0.20379689	      0.24731502	      0.04199791	      0.01494981	     -0.22820983	      0.42846700	     -0.03265804	     -0.15971036	     -0.47182544	     -0.03476081	     -0.18913923	      0.00224225	      0.63589524	     -0.10014522	     -0.20596491	      0.00997944	      0.55399639	     -0.00261632	      0.00394891	      0.02366323
      2.93289467	      2.35636731	     -0.05527361	     -0.23955582	      2.63799795	      1.18378998	      0.66408939	     -0.02011915	      0.02970629	      0.39072523	     -0.20353254	      0.26420269	      0.04178764	      0.01157197	     -0.23263601	      0.47447897	     -0.03129525	     -0.17581270	     -0.50805249	     -0.02828967	     -0.20213935	     -0.01215569	      0.75360793	     -0.13021412	     -0.20460161	      0.00138514	      0.60722362	      0.00435453	      0.00254912	      0.03161664
      2.96622767	      2.36988274	     -0.05528124	     -0.23938835	      2.64238655	      1.18367656	      0.66620243	     -0.02308393	      0.02745304	      0.37671780	     -0.20391941	      0.27207223	      0.04139028	      0.01472290	     -0.24069477	      0.50638534	     -0.03022706	     -0.18879126	     -0.52067719	     -0.01762572	     -0.14745919	     -0.01724265	      0.67942008	     -0.15355961	     -0.13566636	     -0.00860157	      0.51981302	      0.00767003	     -0.00653270	      0.01867054
      2.99956067	      2.38357198	     -0.05708858	     -0.25414384	      2.64693456	      1.18334119	      0.66931719	     -0.02144862	      0.02745505	      0.37646937	     -0.19197834	      0.29924337	      0.04104934	      0.01992548	     -0.26394728	      0.55700668	     -0.02839404	     -0.20307785	     -0.53995678	      0.00157032	     -0.16505471	     -0.02257622	      0.80790525	     -0.16011215	     -0.11937817	     -0.01635900	      0.59282817	     -0.00151688	      0.00049142	     -0.00583273
      3.03289367	      2.39794358	     -0.05376881	     -0.25450538	      2.64893011	      1.18313641	      0.67115917	     -0.02403971	      0.02333834	      0.36820915	     -0.19229295	      0.29750213	      0.04008739	      0.03342625	     -0.26750882	      0.58465905	     -0.02834436	     -0.21028757	     -0.55531065	      0.01842486	     -0.12981046	     -0.02632574	      0.75750477	     -0.15665504	     -0.05618060	     -0.00442146	      0.49319170	     -0.00815141	      0.00849309	     -0.00080887
      3.06622667	      2.40263056	     -0.05310841	     -0.26201996	      2.65002209	      1.18265958	      0.67245903	     -0.02626596	      0.02724956	      0.36552532	     -0.17891864	      0.30525336	      0.03980472	      0.04587138	     -0.29005589	      0.61495491	     -0.02657753	     -0.22141370	     -0.57933289	      0.03139145	     -0.15064572	     -0.02990400	      0.82234728	     -0.14295941	     -0.07085625	     -0.00577484	      0.54306410	     -0.00580864	     -0.00507562	      0.01442129
      3.09955967	      2.41107813	     -0.05332968	     -0.26410421	      2.64964820	      1.18234870	      0.67188255	     -0.02465418	      0.02143360	      0.36659410	     -0.17246982	      0.29993074	      0.03868108	      0.05590633	     -0.31941368	      0.63152539	     -0.02734807	     -0.23336036	     -0.59112160	      0.03775296	     -0.16091504	     -0.03375562	      0.84815229	     -0.13306965	     -0.06559809	      0.00404791	      0.44926612	      0.00090200	      0.00021796	      0.02413093
      3.13289267	      2.41372103	     -0.05366217	     -0.25919754	      2.64840997	      1.18191084	      0.66997396	     -0.02435946	      0.01444634	      0.36345877	     -0.16732296	      0.28502009	      0.03776864	      0.06415628	     -0.35444317	      0.63140109	     -0.02667846	     -0.24601646	     -0.59057047	      0.03685386	     -0.15027396	     -0.03679091	      0.82444851	     -0.13558807	     -0.09631243	      0.01116211	      0.45386928	      0.00824448	      0.00754478	      0.02376698
      3.16622567	      2.41498989	     -0.05875149	     -0.25563362	      2.64773747	      1.18127795	      0.66831966	     -0.02112769	      0.02972617	      0.36480086	     -0.16882147	      0.27276313	      0.03837650	      0.06620306	     -0.39157335	      0.63761222	     -0.02434758	     -0.26225766	     -0.59961499	      0.04073145	     -0.17401337	     -0.04094961	      0.93908530	     -0.14954917	     -0.08515272	      0.00801682	      0.41109717	      0.00104037	     -0.01473113	      0.02142571
      3.19955867	      2.43395116	     -0.05254076	     -0.25058133	      2.64823218	      1.18074675	      0.66781254	     -0.02379331	      0.00700704	      0.35610615	     -0.16673315	      0.25707896	      0.03670344	      0.07645219	     -0.42472523	      0.65332938	     -0.02961182	     -0.26057483	     -0.60340159	      0.04456498	     -0.11731491	     -0.04327026	      0.86016530	     -0.18085471	     -0.07035685	      0.01590200	      0.39338462	     -0.00292355	      0.01747620	      0.01800655
      3.23289167	      2.44543991	     -0.05776093	     -0.26393992	      2.65201119	      1.18013791	      0.67012406	     -0.02024552	      0.02816631	      0.34957955	     -0.13978395	      0.27668216	      0.03685702	      0.07485414	     -0.46704131	      0.69608440	     -0.02933480	     -0.26808506	     -0.60019927	      0.06843009	     -0.14263574	     -0.04699930	      1.00184487	     -0.20844723	     -0.02773766	     -0.00761400	      0.39144080	     -0.01013859	     -0.02303439	      0.01112312
      3.26622467	      2.46864923	     -0.05572797	     -0.27853230	      2.65686705	      1.18011531	      0.67350270	     -0.01802516	      0.01361374	      0.34024495	     -0.11448746	      0.29278048	      0.03420330	      0.07798969	     -0.48296945	      0.73632781	     -0.03041744	     -0.26029146	     -0.55752748	      0.09386730	     -0.08224669	     -0.04881779	      0.93938133	     -0.23892460	      0.01895106	      0.00222568	      0.38762076	     -0.00199079	      0.02503008	      0.01595044
      3.29955767	      2.48575703	     -0.05978825	     -0.29445528	      2.66232597	      1.17984242	      0.67758828	     -0.01262493	      0.02563957	      0.33250853	     -0.09625319	      0.31638335	      0.03323257	      0.07637183	     -0.49727416	      0.78090634	     -0.02903947	     -0.25777122	     -0.52655344	      0.12708256	     -0.05943204	     -0.05197877	      1.01956451	     -0.25332150	      0.08774670	     -0.00182979	      0.39492351	      0.00435124	     -0.02471141	      0.03556375
      3.33289067	      2.49890738	     -0.06077944	     -0.29693764	      2.66661122	      1.17897895	      0.68108254	     -0.00443578	      0.01598482	      0.31301771	     -0.08581112	      0.33277866	      0.03096120	      0.07996519	     -0.53185148	      0.81493616	     -0.03117854	     -0.25390883	     -0.52787300	      0.14497985	     -0.00366288	     -0.05400544	      1.07177729	     -0.26378205	      0.12820150	      0.00273259	      0.42903013	      0.00321753	      0.02652734	      0.03970264
      3.36622367	      2.49481293	     -0.06009009	     -0.28096688	      2.66879627	      1.17780716	      0.68346475	     -0.00514766	      0.02442186	      0.27562319	     -0.07598750	      0.33670501	      0.03058930	      0.08967243	     -0.57703179	      0.81787027	     -0.03235214	     -0.25576790	     -0.53567408	      0.14139344	      0.05504172	     -0.05718836	      1.05028302	     -0.26915593	      0.16976215	     -0.00094778	      0.41545742	      0.00239677	     -0.02281084	      0.01723405
      3.39955667	      2.48583603	     -0.06280638	     -0.27888193	      2.67041389	      1.17725002	      0.68493973	     -0.00028705	      0.02617721	      0.26972653	     -0.08355499	      0.35284728	      0.02988923	      0.09599022	     -0.60588261	      0.82478574	     -0.03346998	     -0.26595367	     -0.53012072	      0.12352566	      0.05670104	     -0.05991267	      1.16720518	     -0.27423392	      0.15536559	     -0.00171783	      0.48717249	     -0.00531071	      0.01778518	     -0.00067475
      3.43288967	      2.47975216	     -0.06740909	     -0.27398508	      2.67198806	      1.17708353	      0.68553524	      0.00615045	      0.02319583	      0.25711375	     -0.08620149	      0.36333655	      0.02845170	      0.09904439	     -0.61995393	      0.82550802	     -0.03450555	     -0.28060138	     -0.52022432	      0.10279854	      0.06252456	     -0.06269985	      1.14448274	     -0.28069968	      0.15704576	      0.00354153	      0.45476830	     -0.00422013	     -0.00584746	      0.00064081
      3.46622267	      2.46816186	     -0.07559837	     -0.27854251	      2.67449509	      1.17685586	      0.68704335	      0.01447951	      0.02706643	      0.25045944	     -0.08523433	      0.39568965	      0.02795824	      0.10088842	     -0.64901573	      0.84171230	     -0.03422978	     -0.30262186	     -0.53194884	      0.10053038	      0.03601255	     -0.06487811	      1.16886867	     -0.28574036	      0.12467097	     -0.00824610	      0.55580484	      0.00275459	     -0.01055476	      0.02682729
      3.49955567	      2.46803650	     -0.07525408	     -0.27717686	      2.67632077	      1.17622099	      0.68944901	      0.01700228	      0.02420752	      0.23752951	     -0.08924431	      0.42062466	      0.02600825	      0.11508266	     -0.67826978	      0.85300381	     -0.03540209	     -0.31005764	     -0.54605412	      0.11973109	      0.00368903	     -0.06726129	      1.24918041	     -0.29907513	      0.15388174	      0.01387487	      0.55812434	      0.00495814	      0.02236837	      0.04440284
      3.53288867	      2.46751704	     -0.07077680	     -0.27143381	      2.67796987	      1.17557789	      0.69227810	      0.01485201	      0.01344201	      0.22151762	     -0.09211000	      0.43826419	      0.02207985	      0.13521294	     -0.69143232	      0.85424039	     -0.03615404	     -0.31309390	     -0.55145136	      0.14219152	      0.02789295	     -0.06847965	      1.22035055	     -0.31129356	      0.17026786	     -0.01324883	      0.68227082	      0.00694039	     -0.01958399	      0.02076675
      3.56622167	      2.45138045	     -0.07911910	     -0.26969103	      2.68101437	      1.17482939	      0.69527622	      0.02323486	      0.03157852	      0.20838025	     -0.08934960	      0.46637092	      0.02463224	      0.14136331	     -0.69509707	      0.86215058	     -0.03489333	     -0.33828855	     -0.57018559	      0.16645781	      0.04024781	     -0.07072251	      1.31801040	     -0.32152481	      0.22815477	     -0.01067407	      0.74316081	     -0.00622953	      0.01069927	     -0.01150939
      3.59955467	      2.44257615	     -0.07578397	     -0.27196504	      2.68405367	      1.17410995	      0.69862870	      0.01970326	      0.02003067	      0.19604020	     -0.08286260	      0.49605233	      0.01787646	      0.15785637	     -0.70607503	      0.87157152	     -0.03551488	     -0.34850355	     -0.58585078	      0.15493362	      0.09537371	     -0.07201069	      1.36722264	     -0.33970094	      0.25616660	     -0.01632907	      0.86135290	     -0.00691790	     -0.00214729	     -0.00505011
      3.63288767	      2.42649104	     -0.07793345	     -0.28106367	      2.68681258	      1.17372751	      0.70122651	      0.01884802	      0.02077794	      0.19114081	     -0.06454156	      0.52960155	      0.01832032	      0.16709706	     -0.71305423	      0.88464603	     -0.03473657	     -0.36803481	     -0.60825579	      0.11996893	      0.13828275	     -0.07358827	      1.39034080	     -0.34039403	      0.27378449	     -0.01604444	      0.94844316	      0.00033567	     -0.00793338	      0.01128257
      3.66622067	      2.41238414	     -0.08609818	     -0.29118218	      2.68741055	      1.17348854	      0.70194935	      0.02605627	      0.03297511	      0.19475593	     -0.04294075	      0.54790360	      0.02275858	      0.16925587	     -0.70969540	      0.89340753	     -0.03256995	     -0.39191340	     -0.63460444	      0.08798429	      0.13039944	     -0.07612814	      1.48012135	     -0.30931055	      0.27202705	     -0.01282444	      1.03744426	      0.00289889	      0.01855282	      0.01828598
      3.69955367	      2.41624534	     -0.07714087	     -0.28818401	      2.68361532	      1.17296098	      0.70083085	      0.01947550	      0.02181610	      0.19908856	     -0.03714053	      0.52998219	      0.01297229	      0.19090423	     -0.71881537	      0.87768516	     -0.03398525	     -0.38671377	     -0.65469316	      0.06468065	      0.12441613	     -0.07722633	      1.49430356	     -0.27634160	      0.24755391	      0.00012034	      1.16412098	      0.00775389	     -0.02291871	      0.01987201
      3.73288667	      2.41484077	     -0.07945278	     -0.27463271	      2.67808707	      1.17198962	      0.69736230	      0.02479568	      0.03161860	      0.20190046	     -0.03996885	      0.49586162	      0.01771735	      0.20090308	     -0.74300458	      0.85412601	     -0.03332687	     -0.39677163	     -0.70310395	      0.07549627	      0.09820318	     -0.07885121	      1.52792346	     -0.24371286	      0.23487467	      0.02186500	      1.22990675	     -0.00193252	      0.01191723	      0.01438621
      3.76621967	      2.41741440	     -0.07813278	     -0.26545749	      2.67245291	      1.17079447	      0.69332744	      0.02495984	      0.03364024	      0.21175734	     -0.04289225	      0.46239907	      0.02093577	      0.21255203	     -0.78131737	      0.83837812	     -0.03366246	     -0.40225552	     -0.75687818	      0.09369591	      0.06428553	     -0.07921424	      1.58958982	     -0.23177163	      0.19256939	      0.00693717	      1.35937956	     -0.00456303	      0.00206703	      0.01008676
      3.79955267	      2.42269047	     -0.07392257	     -0.26010886	      2.66821951	      1.16992668	      0.68932370	      0.01916183	      0.02965428	      0.22347366	     -0.04403977	      0.42740819	      0.02001342	      0.22201088	     -0.80486000	      0.82784177	     -0.03409681	     -0.40471962	     -0.79139112	      0.09806756	      0.05478697	     -0.07962652	      1.60256743	     -0.25761091	      0.16006135	      0.01895176	      1.44428520	      0.00232395	     -0.01512697	      0.01303578
      3.83288567	      2.42093241	     -0.08243382	     -0.26435585	      2.66715039	      1.16947023	      0.68618572	      0.02535766	      0.03954317	      0.23567630	     -0.03509453	      0.40759964	      0.02674022	      0.21501184	     -0.80406159	      0.83673896	     -0.02993425	     -0.42473260	     -0.81811727	      0.08908452	      0.05428298	     -0.08085577	      1.64024830	     -0.26690918	      0.14035266	     -0.00743515	      1.50262098	      0.00291214	      0.01969465	      0.02332103
      3.86621867	      2.42953578	     -0.07616239	     -0.27844057	      2.66744086	      1.16898052	      0.68604929	      0.01567700	      0.03716242	      0.24838078	     -0.01951426	      0.40342877	      0.02546871	      0.22562544	     -0.80845602	      0.86591699	     -0.02901989	     -0.42163270	     -0.83490134	      0.05991160	      0.06364150	     -0.08184904	      1.69423455	     -0.26311303	      0.12285300	     -0.01584893	      1.62341368	      0.00598164	     -0.01359356	      0.03550570
      3.89955167	      2.43858068	     -0.07171058	     -0.28739578	      2.66833695	      1.16830429	      0.68730130	      0.01041113	      0.03946605	      0.25254022	     -0.00833377	      0.40198990	      0.02591743	      0.23798208	     -0.81645106	      0.89920274	     -0.02507269	     -0.41847816	     -0.86088128	      0.03444095	      0.09168420	     -0.08318181	      1.70620893	     -0.22844932	      0.13563122	      0.00184484	      1.68963903	     -0.00216874	      0.00044879	      0.03596539
      3.93288467	      2.44803211	     -0.07158204	     -0.29304701	      2.66918913	      1.16751094	      0.68880545	      0.01238089	      0.04194020	      0.25349569	     -0.00233541	      0.40132543	      0.02798031	      0.24841417	     -0.82374473	      0.93362236	     -0.02063225	     -0.42043525	     -0.89042570	      0.02684543	      0.10763019	     -0.08439179	      1.72885268	     -0.16658894	      0.14295006	      0.00162527	      1.73816208	     -0.00975614	      0.01311404	      0.02413074
      3.96621767	      2.45297490	     -0.06412279	     -0.29740408	      2.66902902	      1.16680525	      0.69032361	      0.00361199	      0.03890316	      0.25649076	     -0.00421717	      0.40435826	      0.02595186	      0.26978170	     -0.83349847	      0.95648696	     -0.02027405	     -0.41767684	     -0.90465350	      0.02960958	      0.09488244	     -0.08526349	      1.76891930	     -0.13388210	      0.11527617	      0.01870962	      1.82749021	      0.00013531	     -0.01782131	      0.01656639
      3.99955067	      2.44080454	     -0.06071043	     -0.29264449	      2.66821249	      1.16626379	      0.69071697	     -0.00438747	      0.04272791	      0.25526015	     -0.01817244	      0.40875108	      0.02863671	      0.28981852	     -0.83822519	      0.95438560	     -0.01154413	     -0.42849227	     -0.91573129	      0.03744333	      0.07261858	     -0.08589744	      1.76325762	     -0.13710089	      0.07324834	      0.01101261	      1.85785650	      0.00938196	      0.01422620	      0.02102809
      4.03288367	      2.42945598	     -0.06047138	     -0.28652349	      2.66774407	      1.16574876	      0.69026665	     -0.00690054	      0.04163778	      0.25412919	     -0.03672582	      0.41385334	      0.02865795	      0.30349198	     -0.84011127	      0.94644589	      0.00831682	     -0.44390151	     -0.93393733	      0.04720831	      0.03507403	     -0.08695109	      1.76546664	     -0.16163863	      0.02802689	     -0.00413570	      1.85461322	      0.00639002	      0.00170237	      0.02712165
      4.06621667	      2.41309804	     -0.06020506	     -0.28413554	      2.66811429	      1.16509560	      0.69049056	     -0.01066885	      0.03971893	      0.25534452	     -0.05421297	      0.43433868	      0.02866375	      0.31718804	     -0.84828687	      0.94728162	      0.01302707	     -0.46611277	     -0.95598901	      0.05202784	     -0.00376723	     -0.08758820	      1.79092425	     -0.17871213	     -0.01422694	     -0.02355322	      1.90985013	     -0.00201786	     -0.01441027	      0.02626504
      4.09954967	      2.39713577	     -0.05651794	     -0.27839126	      2.66873633	      1.16457497	      0.69198355	     -0.01864190	      0.03950402	      0.25135634	     -0.07296982	      0.45615047	      0.02942607	      0.33444392	     -0.85017708	      0.94274189	      0.01281335	     -0.48150900	     -0.96702008	      0.05212699	     -0.01516019	     -0.08870098	      1.78491467	     -0.17047074	     -0.00874007	     -0.00940667	      1.93190106	     -0.00803549	      0.01291554	      0.01693740
      4.13288267	      2.38984321	     -0.05337805	     -0.27830749	      2.67028992	      1.16451798	      0.69480894	     -0.02356420	      0.03726459	      0.24828350	     -0.08326457	      0.47915171	      0.02708902	      0.34675516	     -0.83758188	      0.94229694	      0.02058866	     -0.48555017	     -0.96276684	      0.05165358	     -0.00954932	     -0.09029726	      1.78324566	     -0.12403164	      0.03056832	     -0.00967395	      1.91266951	     -0.00649427	     -0.00163590	      0.00026580
      4.16621567	      2.37909467	     -0.05467017	     -0.28987538	      2.67303858	      1.16476460	      0.69838316	     -0.02375577	      0.03369678	      0.25124826	     -0.07991134	      0.51787544	      0.02642792	      0.35001129	     -0.82275587	      0.96006340	      0.01270446	     -0.49518896	     -0.95129359	      0.04880808	      0.00610168	     -0.09104024	      1.80441063	     -0.07819670	      0.04679764	     -0.00591888	      1.95346524	      0.00005022	     -0.00896335	     -0.00363862
      4.19954867	      2.36850094	     -0.05480284	     -0.29906182	      2.67491431	      1.16524586	      0.70150354	     -0.02408385	      0.03364243	      0.25265044	     -0.07564441	      0.54952064	      0.02618302	      0.35141476	     -0.81193134	      0.96224054	      0.02132418	     -0.49329632	     -0.94205200	      0.04811713	      0.03206026	     -0.09303405	      1.80317801	     -0.07123709	      0.05717484	      0.02747359	      1.92144671	      0.00138646	      0.00746400	      0.01148642
      4.23288167	      2.35513491	     -0.05129753	     -0.30390944	      2.67478859	      1.16563836	      0.70317487	     -0.02860733	      0.03454726	      0.25570762	     -0.07308733	      0.56928174	      0.02595858	      0.35468634	     -0.80955976	      0.95633626	      0.01621180	     -0.48727035	     -0.93886344	      0.05091178	      0.05225540	     -0.09322530	      1.79167798	     -0.09103413	      0.03665048	      0.00103324	      1.93757363	     -0.00146969	      0.00174228	      0.02571049
      4.26621467	      2.35754399	     -0.05226830	     -0.30066712	      2.67273573	      1.16584418	      0.70212353	     -0.02216797	      0.03538224	      0.26053286	     -0.07841177	      0.55566448	      0.02604468	      0.34998088	     -0.80684919	      0.94273972	      0.01588652	     -0.47572634	     -0.94311123	      0.07025069	      0.04716329	     -0.09449200	      1.80887449	     -0.12335111	      0.01912611	     -0.00273805	      1.93107719	     -0.00913674	     -0.01504763	      0.02239702
      4.29954767	      2.36734452	     -0.04684322	     -0.28995496	      2.66864705	      1.16597098	      0.69995359	     -0.02289411	      0.03445844	      0.26465760	     -0.08865995	      0.52328833	      0.02668386	      0.35268515	     -0.81610228	      0.92274353	     -0.00253088	     -0.45493106	     -0.94059894	      0.08887413	      0.03318452	     -0.09484157	      1.79546545	     -0.14006777	      0.01713987	     -0.01114341	      1.90675662	     -0.00390108	      0.00915824	      0.00576772
      4.33288067	      2.38180642	     -0.04478009	     -0.28198130	      2.66484307	      1.16606689	      0.69760086	     -0.02054777	      0.03699974	      0.27052283	     -0.09566698	      0.49106026	      0.03072036	      0.35029016	     -0.83422167	      0.90990539	     -0.02387913	     -0.43661158	     -0.93636644	      0.10074182	      0.01528085	     -0.09576234	      1.77674746	     -0.12482826	      0.02341020	     -0.02024314	      1.92476276	      0.00796242	      0.00270832	     -0.00090266
      4.36621367	      2.40323337	     -0.04767602	     -0.28361121	      2.66284385	      1.16635375	      0.69602279	     -0.00983878	      0.03548529	      0.28125129	     -0.09638802	      0.46511364	      0.02782624	      0.33771600	     -0.84827337	      0.90650265	     -0.01760694	     -0.41592372	     -0.93407393	      0.10226347	      0.00809332	     -0.09699037	      1.78285242	     -0.09633307	      0.03901059	      0.00218997	      1.91704276	      0.00816839	     -0.01154936	      0.01178876
      4.39954667	      2.40971882	     -0.04524883	     -0.29337880	      2.66216102	      1.16695961	      0.69620118	     -0.00997715	      0.03520811	      0.29599269	     -0.08987191	      0.46300161	      0.03001379	      0.33466412	     -0.85067611	      0.91303739	     -0.02777469	     -0.40180700	     -0.92439731	      0.08785045	      0.03454551	     -0.09798442	      1.77169989	     -0.08086620	      0.05127799	      0.01771068	      1.88712281	      0.00195109	      0.01402381	      0.02814010
      4.43287967	      2.40521464	     -0.04204507	     -0.30834553	      2.66257458	      1.16766537	      0.69708395	     -0.01641369	      0.03919999	      0.31594018	     -0.08263122	      0.47197698	      0.02985161	      0.33405695	     -0.83143364	      0.91846492	     -0.02179000	     -0.39237791	     -0.91624339	      0.07720750	      0.07848687	     -0.09898158	      1.76900361	     -0.08702137	      0.05942019	      0.01314369	      1.88741116	     -0.00071273	     -0.00037161	      0.03400512
      4.46621267	      2.40160856	     -0.04049659	     -0.31856462	      2.66328876	      1.16806666	      0.69714468	     -0.02097711	      0.03558097	      0.33040675	     -0.07669609	      0.47266281	      0.02747191	      0.33178483	     -0.80007707	      0.92574880	     -0.02493997	     -0.39518646	     -0.91252625	      0.08617507	      0.12068514	     -0.09876921	      1.78420177	     -0.11213081	      0.06891830	      0.00050390	      1.89039455	      0.00140649	     -0.01089481	      0.02504625
      4.49954567	      2.39780022	     -0.04315340	     -0.31704144	      2.66361015	      1.16791281	      0.69608110	     -0.02236663	      0.03773688	      0.33152153	     -0.07478809	      0.46612415	      0.02994546	      0.32860253	     -0.78516600	      0.92196288	     -0.02528715	     -0.40930177	     -0.91450098	      0.11913516	      0.14009876	     -0.09884688	      1.78525114	     -0.13581104	      0.09467795	     -0.00869744	      1.85912957	      0.00397191	      0.00830330	      0.01564183
      4.53287867	      2.39973110	     -0.04158686	     -0.31151298	      2.66315966	      1.16750124	      0.69463618	     -0.02726023	      0.03362004	      0.32933933	     -0.07903728	      0.45746962	      0.02691018	      0.33287918	     -0.79623669	      0.91221277	     -0.02355046	     -0.41942687	     -0.91151440	      0.15189454	      0.12713983	     -0.09800982	      1.76643431	     -0.14354756	      0.11334677	     -0.02032230	      1.86293788	      0.00576381	      0.00321726	      0.01747393
      4.56621167	      2.40473630	     -0.04498891	     -0.30684788	      2.66244170	      1.16723955	      0.69253584	     -0.02419391	      0.03206376	      0.33127649	     -0.08893403	      0.44569966	      0.02856105	      0.33392547	     -0.79626072	      0.90789602	     -0.02675438	     -0.43752044	     -0.90721455	      0.16883950	      0.08352878	     -0.09829782	      1.76382221	     -0.13395607	      0.11987511	     -0.00494926	      1.87564269	     -0.00320947	     -0.01211280	      0.02482346
      4.59954467	      2.40658974	     -0.04471252	     -0.29975423	      2.66111195	      1.16714579	      0.69093705	     -0.02370768	      0.02771718	      0.33022062	     -0.09897070	      0.42638008	      0.02579933	      0.34115920	     -0.77023853	      0.89764992	     -0.02606192	     -0.44955013	     -0.90386239	      0.15822479	      0.04649107	     -0.09820891	      1.75304619	     -0.11902454	      0.11659643	      0.00256994	      1.84939354	     -0.01213483	      0.00962648	      0.02583466
      4.63287767	      2.39952383	     -0.04246334	     -0.29315086	      2.66015301	      1.16695909	      0.69069287	     -0.02790444	      0.02988966	      0.32639220	     -0.10690296	      0.41577864	      0.02657523	      0.35455189	     -0.73431255	      0.88899884	     -0.02542773	     -0.45895551	     -0.90839559	      0.13796129	      0.03594396	     -0.09897467	      1.74660091	     -0.11905519	      0.10899563	      0.01747902	      1.83495099	     -0.00741116	      0.00454555	      0.02121046
      4.66621067	      2.39292437	     -0.04686971	     -0.28941128	      2.66079791	      1.16654800	      0.69148487	     -0.02041591	      0.02755779	      0.32016286	     -0.11260984	      0.41390754	      0.02480320	      0.35879786	     -0.70590033	      0.89455221	     -0.02590257	     -0.47268522	     -0.91779461	      0.13337317	      0.06202737	     -0.09810950	      1.75668183	     -0.13119799	      0.09984763	      0.01233210	      1.85399598	     -0.00026868	     -0.01018028	      0.01765919
      4.69954367	      2.39158404	     -0.04699952	     -0.28583736	      2.66174687	      1.16616943	      0.69377503	     -0.01682201	      0.02955724	      0.30784019	     -0.11246808	      0.41399183	      0.02391225	      0.36725905	     -0.68434203	      0.90017685	     -0.02425881	     -0.47102390	     -0.91157234	      0.15474685	      0.09566113	     -0.09725545	      1.76809545	     -0.15607570	      0.11982433	      0.01415953	      1.82999655	      0.00446543	     -0.00404721	      0.01299840
      4.73287667	      2.40195023	     -0.04498895	     -0.28657246	      2.66264041	      1.16616656	      0.69612533	     -0.01362645	      0.02885186	      0.30008255	     -0.10995314	      0.40443956	      0.02183297	      0.37256003	     -0.64856034	      0.91298459	     -0.02607671	     -0.45718176	     -0.89056582	      0.19144179	      0.11303982	     -0.09582485	      1.76040797	     -0.17778425	      0.14876995	      0.01021949	      1.81845278	      0.00495796	      0.00630637	      0.00860835
      4.76620967	      2.42186264	     -0.05063866	     -0.29344255	      2.66374334	      1.16648707	      0.69675416	     -0.00106944	      0.03039306	      0.30416644	     -0.10907028	      0.38569233	      0.02096789	      0.36057020	     -0.60093704	      0.93796627	     -0.02458824	     -0.44646939	     -0.88019493	      0.22126082	      0.09518959	     -0.09466696	      1.75848887	     -0.18360718	      0.16729946	     -0.00190116	      1.84706718	      0.00028567	     -0.00620902	      0.00863807
      4.79954267	      2.44504927	     -0.05564607	     -0.29524973	      2.66389571	      1.16678613	      0.69539295	      0.01007885	      0.02874195	      0.30801918	     -0.11151188	      0.35863296	      0.02194704	      0.34360822	     -0.57396064	      0.95781683	     -0.02734060	     -0.43540576	     -0.88634196	      0.21773957	      0.06321404	     -0.09393110	      1.74869920	     -0.18543696	      0.17650661	     -0.01788228	      1.83666441	     -0.00321702	     -0.00259792	      0.01342392
      4.83287567	      2.46090327	     -0.05735694	     -0.28686408	      2.66254827	      1.16684643	      0.69250608	      0.01353937	      0.02902971	      0.30501057	     -0.11704872	      0.32629692	      0.02257301	      0.32807126	     -0.57320323	      0.95439491	     -0.02689420	     -0.42412349	     -0.90075806	      0.18677557	      0.03885341	     -0.09394982	      1.73693946	     -0.19908903	      0.17141458	     -0.00860530	      1.80598471	     -0.00042019	      0.01069515	      0.01973294
      4.86620867	      2.46807440	     -0.06061518	     -0.27634440	      2.66017860	      1.16692862	      0.68868915	      0.01638302	      0.03092742	      0.30726708	     -0.12880771	      0.29019925	      0.02514611	      0.31021693	     -0.56087857	      0.93830388	     -0.02840995	     -0.42032157	     -0.91189291	      0.15991656	      0.03284385	     -0.09363444	      1.74363649	     -0.21416057	      0.14526728	      0.00142869	      1.82228489	      0.00498703	     -0.00042244	      0.02092243
      4.89954167	      2.47277685	     -0.06436964	     -0.27152657	      2.65765208	      1.16729835	      0.68545236	      0.02028167	      0.03235757	      0.32044882	     -0.14093393	      0.25623127	      0.02612788	      0.29279581	     -0.52728098	      0.92284630	     -0.02958382	     -0.41814422	     -0.91601257	      0.16363915	      0.04312343	     -0.09241399	      1.74847399	     -0.21998253	      0.12490637	      0.00305058	      1.81792067	      0.00555836	     -0.00804076	      0.00908722
      4.93287467	      2.47676441	     -0.06196837	     -0.27571719	      2.65608372	      1.16764427	      0.68446217	      0.01653971	      0.03261378	      0.33309493	     -0.13524473	      0.24289793	      0.02537025	      0.28672233	     -0.51007536	      0.91761460	     -0.02956833	     -0.40884230	     -0.92090366	      0.19545851	      0.05323382	     -0.09055648	      1.73987668	     -0.22176325	      0.12342290	      0.00245898	      1.78679503	      0.00358440	      0.00598205	     -0.00400160
      4.96620767	      2.48168844	     -0.05911024	     -0.28736942	      2.65627662	      1.16773322	      0.68456789	      0.01088572	      0.03151141	      0.34137484	     -0.11568494	      0.24746188	      0.02524211	      0.28362136	     -0.50810915	      0.92860870	     -0.03024540	     -0.40329032	     -0.93533826	      0.23248615	      0.05419312	     -0.08830477	      1.73925887	     -0.22630554	      0.13789303	      0.00378809	      1.80137981	      0.00146699	      0.00403329	      0.00925287
      4.99954067	      2.48837356	     -0.06074652	     -0.29699560	      2.65718076	      1.16780159	      0.68344449	      0.00961738	      0.02842568	      0.35066078	     -0.10509808	      0.24328583	      0.02408527	      0.27438587	     -0.48506450	      0.94052697	     -0.03027389	     -0.40985173	     -0.95053807	      0.24629957	      0.05715215	     -0.08672409	      1.73719808	     -0.23638358	      0.17905738	      0.00562640	      1.81353878	     -0.00096667	     -0.00796667	      0.03832929
      5.03287367	      2.48765456	     -0.06305322	     -0.29965894	      2.65768046	      1.16781446	      0.68129189	      0.00756516	      0.02561146	      0.35514304	     -0.09513823	      0.23537952	      0.02360178	      0.26809291	     -0.46412053	      0.93798584	     -0.02990206	     -0.42560197	     -0.95662002	      0.22192912	      0.05933080	     -0.08573263	      1.72911287	     -0.25004691	      0.21805683	     -0.00020856	      1.79717503	     -0.00317716	      0.00581913	      0.03788296
      5.06620667	      2.47639081	     -0.06426597	     -0.29924445	      2.65732391	      1.16768178	      0.67937209	      0.00434475	      0.02504639	      0.36039597	     -0.08997596	      0.24016058	      0.02460697	      0.27132115	     -0.47905046	      0.92484866	     -0.02855778	     -0.44486680	     -0.96000378	      0.18008387	      0.05626723	     -0.08485202	      1.73742261	     -0.25687485	      0.22514140	     -0.01976524	      1.80837654	     -0.00470994	      0.00825894	      0.01676612
      5.09953967	      2.46759910	     -0.06589013	     -0.29057754	      2.65555425	      1.16717893	      0.67780560	      0.00681219	      0.02275214	      0.35820011	     -0.09477151	      0.23498521	      0.02470032	      0.27958199	     -0.49751188	      0.90722157	     -0.02783465	     -0.46192513	     -0.97365324	      0.15945763	      0.05083187	     -0.08369836	      1.74529760	     -0.25304481	      0.21191956	     -0.00943461	      1.81722511	     -0.00749992	     -0.01214847	      0.01007276
      5.13287267	      2.46359952	     -0.06732157	     -0.28304039	      2.65336809	      1.16668296	      0.67779506	      0.01412690	      0.01850855	      0.35436917	     -0.10163707	      0.22750815	      0.02406827	      0.29246320	     -0.50295262	      0.90074402	     -0.02926364	     -0.47237726	     -0.99572070	      0.17608324	      0.04015529	     -0.08125397	      1.73476392	     -0.23645352	      0.18831156	      0.01079777	      1.79717228	     -0.00752443	     -0.00003779	      0.01973861
      5.16620567	      2.45872411	     -0.06391100	     -0.28742597	      2.65224797	      1.16640784	      0.68054111	      0.01441129	      0.02190012	      0.35627454	     -0.10120596	      0.24305079	      0.02326365	      0.31525713	     -0.51719840	      0.91065169	     -0.02859241	     -0.46953040	     -1.01016137	      0.21258641	      0.01204564	     -0.07882936	      1.73499958	     -0.21872642	      0.16300566	      0.01751828	      1.79906774	      0.00008039	      0.00720072	      0.03064341
      5.19953867	      2.45772505	     -0.05852826	     -0.29171741	      2.65255578	      1.16607959	      0.68401458	      0.01210573	      0.02439440	      0.35290170	     -0.10096033	      0.26174226	      0.02149761	      0.33768971	     -0.53319232	      0.92458848	     -0.02741434	     -0.45984700	     -1.00604704	      0.23646654	     -0.00724035	     -0.07649761	      1.73564950	     -0.21540275	      0.15699202	      0.00302564	      1.81889222	      0.00787586	     -0.00729882	      0.03577425
      5.23287167	      2.46156152	     -0.06211287	     -0.28961163	      2.65480953	      1.16564812	      0.68617114	      0.02138384	      0.02467566	      0.34013389	     -0.10377985	      0.27253831	      0.02104065	      0.34203741	     -0.54435557	      0.94158923	     -0.02727977	     -0.46124553	     -0.99261753	      0.23088640	     -0.00365266	     -0.07474858	      1.73637119	     -0.23061581	      0.17807614	      0.00020279	      1.81394678	      0.00364026	     -0.00176960	      0.02671819
      5.26620467	      2.46267002	     -0.06546311	     -0.28924856	      2.65832820	      1.16525135	      0.68839978	      0.02714140	      0.02715226	      0.32515426	     -0.10208884	      0.29470555	      0.02217368	      0.34277022	     -0.57019997	      0.96274338	     -0.02622214	     -0.46255791	     -0.98122935	      0.19631739	      0.00431626	     -0.07347564	      1.75251426	     -0.24488486	      0.20001617	     -0.00720075	      1.82379474	     -0.00111460	      0.00858512	      0.00861898
      5.29953767	      2.46299629	     -0.06099416	     -0.29008002	      2.66129147	      1.16497619	      0.69121769	      0.02058647	      0.02995588	      0.31041091	     -0.09952732	      0.31901037	      0.02150263	      0.34980481	     -0.59727714	      0.98072417	     -0.02228952	     -0.45134965	     -0.97795930	      0.15912020	      0.00589017	     -0.07229012	      1.76447360	     -0.23538789	      0.20890090	     -0.02208453	      1.84827276	      0.00304152	     -0.00601490	      0.00222849
      5.33287067	      2.46703700	     -0.06188813	     -0.28766272	      2.66326292	      1.16494320	      0.69300065	      0.02220329	      0.03068992	      0.29429375	     -0.09960363	      0.32983204	      0.02255861	      0.34583457	     -0.60552597	      0.99757222	     -0.02407957	     -0.44569516	     -0.98249956	      0.15544252	     -0.00122309	     -0.07085140	      1.76453476	     -0.20047870	      0.19753309	     -0.00719356	      1.84368160	      0.00518811	     -0.00366649	      0.01319702
      5.36620367	      2.46668850	     -0.05925177	     -0.28875607	      2.66415010	      1.16522545	      0.69470024	      0.01755128	      0.03189575	      0.28794793	     -0.10256376	      0.34876926	      0.02263860	      0.34428385	     -0.62646206	      1.00392519	     -0.02445502	     -0.43612430	     -0.97756444	      0.18396349	     -0.02513075	     -0.06887116	      1.77256375	     -0.16191956	      0.16187026	      0.00492295	      1.83885868	      0.00645967	      0.01060172	      0.02448936
      5.39953667	      2.45993671	     -0.05014530	     -0.28891102	      2.66417891	      1.16555944	      0.69576793	      0.00060515	      0.03380508	      0.28562398	     -0.10681624	      0.37350988	      0.02308124	      0.34825325	     -0.66366886	      0.99186082	     -0.02406625	     -0.42362969	     -0.95822953	      0.22101710	     -0.05776125	     -0.06712782	      1.78156733	     -0.14760549	      0.11838898	      0.01933261	      1.85644261	      0.00820089	     -0.00144199	      0.02279575
      5.43286967	      2.44910556	     -0.04605855	     -0.28038149	      2.66423367	      1.16581460	      0.69446522	     -0.01332630	      0.03412077	      0.27832306	     -0.11519137	      0.38344954	      0.02432376	      0.34006371	     -0.68437269	      0.96593954	     -0.02560691	     -0.42635303	     -0.94225822	      0.24459905	     -0.07812724	     -0.06542869	      1.78447132	     -0.15025386	      0.09517984	      0.00604008	      1.86049984	      0.00384973	     -0.00496467	      0.01242149
      5.46620267	      2.43669020	     -0.04685049	     -0.27519259	      2.66544109	      1.16617285	      0.69205270	     -0.02429621	      0.03416781	      0.27571813	     -0.12070190	      0.39360045	      0.02644804	      0.32130663	     -0.68999550	      0.94500869	     -0.02509858	     -0.44051009	     -0.93952224	      0.24381719	     -0.09582851	     -0.06451610	      1.80507409	     -0.15863389	      0.09583067	     -0.01146246	      1.86038298	     -0.00235582	      0.00714538	      0.00038202
      5.49953567	      2.42555932	     -0.04961159	     -0.28115814	      2.66797205	      1.16671403	      0.69045626	     -0.03274435	      0.03183136	      0.27904136	     -0.11315694	      0.41886758	      0.02793888	      0.30035639	     -0.69968411	      0.93814372	     -0.02337896	     -0.45630834	     -0.93988907	      0.22691433	     -0.11523932	     -0.06390250	      1.82428020	     -0.15512802	      0.10389353	     -0.01694812	      1.88390149	     -0.00651416	      0.00109092	     -0.00113028
      5.53286867	      2.41697465	     -0.05458712	     -0.29220386	      2.67025247	      1.16749809	      0.69013684	     -0.03329792	      0.02802760	      0.28640336	     -0.10266314	      0.44890961	      0.02818492	      0.28216580	     -0.70964437	      0.93385053	     -0.02348212	     -0.46863770	     -0.92517033	      0.21654616	     -0.12561269	     -0.06343019	      1.82437230	     -0.12826471	      0.11788997	     -0.00473703	      1.89400775	     -0.01108132	     -0.00813435	      0.01457954
      5.56620167	      2.40644198	     -0.05351009	     -0.30038724	      2.67005301	      1.16824604	      0.69137984	     -0.03542383	      0.02622428	      0.29289663	     -0.09356697	      0.47299165	      0.02812160	      0.28190866	     -0.71306361	      0.91378037	     -0.02453499	     -0.46557643	     -0.89260967	      0.22493535	     -0.13174128	     -0.06286610	      1.83948717	     -0.08838154	      0.12417056	      0.00369522	      1.89374262	     -0.01172586	      0.00330556	      0.03138313
      5.59953467	      2.39277068	     -0.05196004	     -0.30476829	      2.66739994	      1.16868506	      0.69297768	     -0.03343420	      0.02993776	      0.30237038	     -0.08950273	      0.48712541	      0.02856258	      0.29207887	     -0.70732791	      0.88620489	     -0.02614336	     -0.45716283	     -0.86871559	      0.25315600	     -0.13802537	     -0.06244836	      1.86844365	     -0.06370073	      0.10736666	      0.02212162	      1.91466895	     -0.00893514	      0.00472066	      0.02920388
      5.63286767	      2.38053816	     -0.04798849	     -0.30401410	      2.66313379	      1.16874537	      0.69424473	     -0.02984099	      0.03045462	      0.31153635	     -0.09034218	      0.49048899	      0.02700394	      0.31105714	     -0.70555325	      0.85907003	     -0.02831447	     -0.44365461	     -0.86930867	      0.28206344	     -0.13965438	     -0.06163262	      1.87186791	     -0.06634383	      0.07310226	      0.01217417	      1.92981887	     -0.00337678	     -0.00624328	      0.01184662
      5.66620067	      2.37386196	     -0.04432909	     -0.30031736	      2.65890839	      1.16850824	      0.69479287	     -0.02523975	      0.03404990	      0.31698587	     -0.09339689	      0.48758521	      0.02786985	      0.33169328	     -0.71384750	      0.83841343	     -0.02968855	     -0.43057215	     -0.88220993	      0.29527518	     -0.15658517	     -0.06173270	      1.88545214	     -0.09605534	      0.04512584	      0.01507450	      1.91791627	      0.00190630	     -0.00532423	      0.00405470
      5.69953367	      2.37635578	     -0.04526122	     -0.29885456	      2.65634964	      1.16831380	      0.69445298	     -0.01549411	      0.03355501	      0.32062340	     -0.09608928	      0.47921747	      0.02683273	      0.34269271	     -0.72165363	      0.82903416	     -0.03062940	     -0.42495717	     -0.87925992	      0.28825260	     -0.18250358	     -0.06186702	      1.90886583	     -0.12106535	      0.02312989	      0.00151557	      1.93808189	      0.00737323	      0.00759133	      0.01765347
      5.73286667	      2.38646005	     -0.05090935	     -0.30155550	      2.65575345	      1.16849240	      0.69389182	     -0.00291367	      0.03580822	      0.32529055	     -0.09591764	      0.46881433	      0.02795544	      0.34328157	     -0.71874877	      0.83057347	     -0.02998236	     -0.42666819	     -0.85106501	      0.27273169	     -0.20712399	     -0.06258192	      1.91292505	     -0.11903497	      0.02406672	     -0.02430450	      1.94023709	      0.01005419	     -0.00540584	      0.03141581
      5.76619967	      2.40145471	     -0.05565680	     -0.30953557	      2.65666672	      1.16875013	      0.69409063	      0.00782925	      0.03239470	      0.33217670	     -0.09085448	      0.46271958	      0.02674677	      0.34119214	     -0.71395402	      0.84803024	     -0.03060999	     -0.42915693	     -0.81982871	      0.26616914	     -0.21088080	     -0.06302905	      1.91593197	     -0.10516499	      0.03133009	     -0.00290190	      1.94629662	      0.00777200	     -0.00314072	      0.02741875
      5.79953267	      2.40689925	     -0.05650057	     -0.31566602	      2.65790959	      1.16858915	      0.69534387	      0.00873244	      0.03584876	      0.33489090	     -0.08604976	      0.46510143	      0.02759126	      0.34450588	     -0.71392322	      0.86860937	     -0.02867746	     -0.43128875	     -0.81286201	      0.27769172	     -0.19027865	     -0.06349738	      1.94350747	     -0.08518568	      0.04055719	      0.01865150	      1.94955123	      0.00420315	      0.00864937	      0.01707714
      5.83286567	      2.40476587	     -0.04630006	     -0.31244735	      2.65837215	      1.16805518	      0.69669324	     -0.00789715	      0.03441367	      0.32493243	     -0.08245808	      0.46010351	      0.02506342	      0.35909311	     -0.70952572	      0.87739994	     -0.02963048	     -0.42598754	     -0.82009840	      0.29692874	     -0.14544268	     -0.06323976	      1.93722776	     -0.07746891	      0.03738955	      0.00910017	      1.95450039	      0.00777043	      0.00121186	      0.01407464
      5.86619867	      2.40067265	     -0.03822159	     -0.30939850	      2.65915793	      1.16771554	      0.69650937	     -0.02684202	      0.03767807	      0.31785331	     -0.08232915	      0.45180444	      0.02704314	      0.36537681	     -0.69104554	      0.88233739	     -0.02780999	     -0.42783339	     -0.82394748	      0.31629735	     -0.12409562	     -0.06379578	      1.95352861	     -0.09403699	      0.02160031	      0.01079924	      1.95601583	      0.00777368	     -0.00961096	      0.01796177
      5.89953167	      2.40345487	     -0.04581831	     -0.30970300	      2.66159841	      1.16780844	      0.69361675	     -0.02602422	      0.03504088	      0.31784757	     -0.08443757	      0.43958856	      0.02652633	      0.34260119	     -0.67358159	      0.89495888	     -0.02730073	     -0.45159301	     -0.81520088	      0.32696528	     -0.12753552	     -0.06369721	      1.94900009	     -0.11672737	     -0.00739628	      0.01019200	      1.95467933	     -0.00228193	      0.00897413	      0.01992901
      5.93286467	      2.41051620	     -0.04840995	     -0.30864220	      2.66375164	      1.16787732	      0.69058031	     -0.03236345	      0.03363015	      0.31742357	     -0.08963527	      0.43345550	      0.02760778	      0.32466670	     -0.68524978	      0.89989453	     -0.02570613	     -0.46568599	     -0.79460732	      0.31634829	     -0.15809777	     -0.06436249	      1.95117120	     -0.13054535	     -0.01956071	      0.00174474	      1.96168057	     -0.00769221	     -0.00140633	      0.02205208
      5.96619767	      2.41997446	     -0.05088357	     -0.29687924	      2.66496903	      1.16751383	      0.68796932	     -0.03366407	      0.02898580	      0.30211731	     -0.09569800	      0.41730989	      0.02769532	      0.30947899	     -0.70021382	      0.89740136	     -0.02706266	     -0.47454862	     -0.79088372	      0.29735221	     -0.17468730	     -0.06499329	      1.95405205	     -0.11896312	     -0.01006235	     -0.02388349	      1.95990625	     -0.01067211	     -0.00685124	      0.02377741
      5.99953067	      2.42079389	     -0.05245651	     -0.28547533	      2.66522424	      1.16721942	      0.68744495	     -0.03323324	      0.03026578	      0.28886678	     -0.10336094	      0.40549638	      0.02847174	      0.30289990	     -0.69281161	      0.89298436	     -0.02720958	     -0.47632452	     -0.80849561	      0.28282096	     -0.16038513	     -0.06567817	      1.94882850	     -0.10330632	      0.00782380	      0.00047516	      1.96380520	     -0.00931220	      0.00801323	      0.01715634
      6.03286367	      2.41407800	     -0.04744954	     -0.28809337	      2.66500500	      1.16748770	      0.69025569	     -0.03545484	      0.02855810	      0.28991127	     -0.10297691	      0.41574441	      0.02715781	      0.31238859	     -0.67002989	      0.89399710	     -0.02901450	     -0.46180938	     -0.81912159	      0.27619340	     -0.12263230	     -0.06608845	      1.95654907	     -0.08827092	      0.00792546	      0.01998642	      1.96755052	     -0.00700533	      0.00662366	      0.00033105
      6.06619667	      2.39867980	     -0.04753765	     -0.29834316	      2.66496688	      1.16818123	      0.69450223	     -0.02838778	      0.03207336	      0.29678848	     -0.09740491	      0.44331413	      0.02616970	      0.32087187	     -0.64756757	      0.89314828	     -0.02978791	     -0.44863372	     -0.81101998	      0.27545774	     -0.07274987	     -0.06624177	      1.94924259	     -0.07656588	     -0.00347326	      0.00631947	      1.96487950	     -0.00931046	     -0.00962365	      0.00009157
      6.09952967	      2.38542720	     -0.04244023	     -0.30454657	      2.66396849	      1.16873005	      0.69862651	     -0.02622351	      0.03323776	      0.29786635	     -0.09310723	      0.46812725	      0.02418063	      0.33690174	     -0.64055064	      0.88045491	     -0.03076532	     -0.42609681	     -0.79165387	      0.26444780	     -0.03470638	     -0.06664198	      1.95201580	     -0.08782180	     -0.00757209	      0.00756861	      1.96760737	     -0.00329123	     -0.00051587	      0.02306882
      6.13286267	      2.38240779	     -0.04619618	     -0.30341175	      2.66273240	      1.16890385	      0.70015409	     -0.01222992	      0.03390638	      0.29537136	     -0.09247610	      0.47342732	      0.02437137	      0.33931713	     -0.63776160	      0.87102966	     -0.03233937	     -0.41557650	     -0.79592861	      0.24491168	     -0.02264177	     -0.06730183	      1.94566192	     -0.09983464	      0.00292668	      0.01380007	      1.96979408	      0.00519701	      0.00613364	      0.03593466
      6.16619567	      2.38820175	     -0.05398653	     -0.30040147	      2.66109468	      1.16891102	      0.69958818	      0.00709170	      0.03129082	      0.30021837	     -0.09729975	      0.46540511	      0.02422245	      0.33387453	     -0.64140067	      0.86674914	     -0.03385402	     -0.41245494	     -0.81912846	      0.21655032	     -0.03084166	     -0.06830215	      1.93793357	     -0.09126690	      0.01900198	     -0.00426125	      1.96894015	      0.01057921	     -0.00594992	      0.01898911
      6.19952867	      2.38932595	     -0.05837974	     -0.29549175	      2.65873612	      1.16890893	      0.69850725	      0.01948956	      0.03106240	      0.30666632	     -0.10359551	      0.45736079	      0.02511019	      0.33283520	     -0.65699631	      0.85134651	     -0.03495973	     -0.40956632	     -0.82901135	      0.18213565	     -0.03456674	     -0.06927495	      1.92565406	     -0.06849796	      0.02721078	     -0.01994509	      1.97138224	      0.00779878	     -0.00248992	     -0.00335176
      6.23286167	      2.38252723	     -0.05490528	     -0.29127980	      2.65613131	      1.16900204	      0.69808860	      0.01825270	      0.03175718	      0.31175138	     -0.10931876	      0.45453570	      0.02581473	      0.34209163	     -0.67399346	      0.82591796	     -0.03566433	     -0.40161606	     -0.81609236	      0.14940492	     -0.01235061	     -0.07050627	      1.90655817	     -0.04733572	      0.02115388	      0.00158272	      1.97341547	      0.00404289	      0.00995017	      0.00210964
      6.26619467	      2.37191852	     -0.05565909	     -0.29602118	      2.65522970	      1.16928621	      0.69807370	      0.01845033	      0.03315969	      0.32188477	     -0.10789221	      0.46029559	      0.02706209	      0.34403366	     -0.67474363	      0.81809230	     -0.03570698	     -0.40497928	     -0.81039694	      0.12958341	      0.03353223	     -0.07156452	      1.88304150	     -0.01892945	     -0.00029251	      0.01238465	      1.97094287	      0.00242764	     -0.00138744	      0.02207065
      6.29952767	      2.36302701	     -0.05723611	     -0.31184667	      2.65610438	      1.16968250	      0.69850115	      0.01591570	      0.03341783	      0.34319299	     -0.10161080	      0.47564672	      0.02711541	      0.34181716	     -0.66772027	      0.83473265	     -0.03502076	     -0.41445548	     -0.82094263	      0.11783328	      0.08536458	     -0.07252300	      1.86948311	      0.00654436	     -0.01956430	      0.01315823	      1.97050753	      0.00638158	     -0.00951324	      0.03103619
      6.33286067	      2.35749657	     -0.04974956	     -0.31935963	      2.65689864	      1.16962947	      0.69861927	     -0.00143809	      0.03375596	      0.35181366	     -0.09271976	      0.48190121	      0.02759059	      0.34914743	     -0.67110023	      0.84295156	     -0.03463672	     -0.41628166	     -0.82494889	      0.10141634	      0.13058379	     -0.07365989	      1.85597212	      0.01787587	     -0.01138616	      0.01389600	      1.97168252	      0.01141887	      0.00297422	      0.02736038
      6.36619367	      2.35888527	     -0.04077484	     -0.31499796	      2.65756535	      1.16922374	      0.69709662	     -0.02221419	      0.03523673	      0.35007603	     -0.09364584	      0.47053688	      0.02927685	      0.35504139	     -0.68450772	      0.83818896	     -0.03396196	     -0.41869449	     -0.81455823	      0.07850257	      0.16336740	     -0.07551290	      1.83716229	      0.02468957	      0.02431165	      0.00986720	      1.97233167	      0.00668457	      0.00213839	      0.02303200
      6.39952667	      2.36905062	     -0.04627925	     -0.31342804	      2.65973836	      1.16896352	      0.69384681	     -0.02269203	      0.03282896	      0.35195032	     -0.09509431	      0.45488982	      0.03044908	      0.33784045	     -0.69957304	      0.84911155	     -0.03345322	     -0.44027371	     -0.80751719	      0.05405840	      0.17386294	     -0.07720750	      1.82322505	      0.04242348	      0.04402494	     -0.00630085	      1.97318095	     -0.00930574	     -0.00332793	      0.01345488
      6.43285967	      2.37577933	     -0.05017995	     -0.31773725	      2.66180497	      1.16895883	      0.69143003	     -0.02636984	      0.03247424	      0.35869347	     -0.09459981	      0.45200568	      0.03191584	      0.32422861	     -0.71907399	      0.86656261	     -0.03190096	     -0.45763184	     -0.80449369	      0.02849629	      0.16539753	     -0.07908659	      1.81159936	      0.06086783	      0.03308579	     -0.01674969	      1.97312857	     -0.01307116	     -0.00007519	      0.01057987
      6.46619267	      2.37843358	     -0.04764481	     -0.31691111	      2.66245720	      1.16883712	      0.69047735	     -0.03556795	      0.03284522	      0.35768060	     -0.09916875	      0.44750808	      0.03271738	      0.32401839	     -0.72854464	      0.87412716	     -0.02964705	     -0.46106343	     -0.80519966	      0.01123069	      0.16408023	     -0.08126393	      1.79611792	      0.07051602	      0.00580337	     -0.00193644	      1.97054421	     -0.00399489	      0.00452258	      0.02802524
      6.49952567	      2.38040783	     -0.05171099	     -0.31401495	      2.66276524	      1.16859744	      0.69075661	     -0.02876693	      0.03495101	      0.35323731	     -0.10684417	      0.44254063	      0.03371055	      0.32137710	     -0.72185364	      0.88428979	     -0.03013563	     -0.46536368	     -0.81247642	      0.01325849	      0.17610001	     -0.08288348	      1.79903982	      0.07773082	     -0.02390706	      0.01775858	      1.96926591	     -0.00586269	     -0.00040180	      0.03981205
      6.53285867	      2.37904379	     -0.04289282	     -0.31572441	      2.66229796	      1.16846778	      0.69421140	     -0.03335881	      0.03523769	      0.35145081	     -0.11016191	      0.45690173	      0.03241684	      0.34156766	     -0.72565899	      0.88996808	     -0.02885879	     -0.44447679	     -0.81160578	      0.02135925	      0.19027589	     -0.08437068	      1.80976996	      0.07566446	     -0.03810469	      0.01086167	      1.96662078	     -0.00799402	     -0.00410353	      0.02215126
      6.56619167	      2.37755137	     -0.04399361	     -0.31746437	      2.66297968	      1.16834502	      0.69805473	     -0.02303949	      0.03895534	      0.34594257	     -0.11176378	      0.47735997	      0.03257335	      0.35055922	     -0.72608172	      0.90148608	     -0.02806360	     -0.43253002	     -0.81621823	      0.03564011	      0.20159836	     -0.08594617	      1.81828361	      0.05966695	     -0.02417028	      0.00506867	      1.96611639	     -0.01033076	      0.00323413	      0.00223136
      6.59952467	      2.38141110	     -0.04374053	     -0.31933114	      2.66423477	      1.16835021	      0.70180702	     -0.01435502	      0.03776143	      0.33571107	     -0.11097944	      0.49614808	      0.03102612	      0.35811615	     -0.71862384	      0.91469758	     -0.02812746	     -0.41722010	     -0.82300959	      0.04684770	      0.19024000	     -0.08745316	      1.83427141	      0.01998583	      0.01192651	      0.01678907	      1.96151564	      0.00133853	      0.00139825	      0.00403211
      6.63285767	      2.38357184	     -0.04744789	     -0.32475352	      2.66602849	      1.16859858	      0.70472214	     -0.00366726	      0.03794123	      0.32828211	     -0.10681152	      0.51876021	      0.03012405	      0.35731311	     -0.70542576	      0.92992833	     -0.02609230	     -0.40941775	     -0.83636626	      0.06035964	      0.14927528	     -0.08905554	      1.85503172	     -0.02650256	      0.04439634	      0.00616472	      1.95842729	      0.01432373	     -0.00302321	      0.01911601
      6.66619067	      2.38364855	     -0.05836070	     -0.32943217	      2.66769548	      1.16889440	      0.70602213	      0.01626573	      0.03623838	      0.32413466	     -0.10371515	      0.53861688	      0.02912378	      0.34467281	     -0.69451960	      0.94235986	     -0.02456563	     -0.41527719	     -0.85558317	      0.08814226	      0.09562510	     -0.08977161	      1.86881060	     -0.07497356	      0.05665937	     -0.01702969	      1.95100837	      0.00786495	      0.00576637	      0.02791977
      6.69952367	      2.38097197	     -0.06096525	     -0.32537832	      2.66749002	      1.16874531	      0.70654351	      0.02373548	      0.03601167	      0.31544344	     -0.10489062	      0.55081046	      0.02850726	      0.34315250	     -0.69820658	      0.93425786	     -0.02348356	     -0.41500141	     -0.87167219	      0.13564058	      0.03531359	     -0.09023614	      1.89997077	     -0.13962337	      0.06211746	     -0.00610459	      1.93935585	     -0.00227202	     -0.00135446	      0.02438786
      6.73285667	      2.37716144	     -0.05566130	     -0.31056503	      2.66586320	      1.16799806	      0.70626537	      0.01835866	      0.03419141	      0.29731245	     -0.10897842	      0.54798797	      0.02661620	      0.35132636	     -0.70330191	      0.90960453	     -0.02268810	     -0.41011014	     -0.89272183	      0.20103685	     -0.01948394	     -0.08979650	      1.94037300	     -0.21683360	      0.07234135	      0.01922954	      1.91650676	     -0.00131485	     -0.00605384	      0.01383696
      6.76618967	      2.37382984	     -0.06245612	     -0.29800002	      2.66572995	      1.16726102	      0.70455548	      0.02456326	      0.03412839	      0.28390822	     -0.11396259	      0.53850190	      0.02638915	      0.34129976	     -0.69031205	      0.89908319	     -0.02155991	     -0.42760984	     -0.92982305	      0.28137198	     -0.06540426	     -0.08838539	      1.94763210	     -0.29156384	      0.09055535	      0.01018325	      1.86148895	      0.00423428	      0.00565996	      0.00275981
      6.79952267	      2.38058527	     -0.06242629	     -0.30289032	      2.66743501	      1.16665766	      0.70377463	      0.01999455	      0.03186286	      0.28405924	     -0.10629349	      0.54405190	      0.02497801	      0.33843097	     -0.67988453	      0.91399378	     -0.01624420	     -0.43750342	     -0.95857011	      0.35636212	     -0.14056046	     -0.08718114	      1.96652805	     -0.39027744	      0.12033000	      0.01810234	      1.79470587	      0.01238004	     -0.00390662	     -0.00063826
      6.83285567	      2.39536258	     -0.06146222	     -0.31369462	      2.67059852	      1.16591942	      0.70285274	      0.01403489	      0.02712592	      0.28540609	     -0.09410629	      0.54946859	      0.02082397	      0.33582123	     -0.67003750	      0.94036516	     -0.00860070	     -0.44802461	     -0.96841353	      0.42453103	     -0.22895840	     -0.08493172	      1.97037287	     -0.50745681	      0.16323757	      0.01347366	      1.74740200	      0.00785817	     -0.00821903	      0.01850578
      6.86618867	      2.41666903	     -0.07085251	     -0.31527379	      2.67417603	      1.16458589	      0.70021398	      0.02255747	      0.02576013	      0.27612040	     -0.08618446	      0.53356945	      0.02069206	      0.32226356	     -0.65086856	      0.95988827	      0.01289464	     -0.46993755	     -0.97021974	      0.50005433	     -0.31501907	     -0.08278647	      1.97885292	     -0.63214217	      0.22601170	      0.00245103	      1.68140457	     -0.01083143	      0.00532896	      0.04142216
      6.89952167	      2.43423972	     -0.07117538	     -0.31377673	      2.67640708	      1.16259990	      0.69798227	      0.01852188	      0.02222246	      0.26891409	     -0.08089780	      0.51489499	      0.01234886	      0.32394031	     -0.64710401	      0.97794796	      0.02121145	     -0.48636545	     -0.96895995	      0.57965173	     -0.38737660	     -0.07971916	      1.99635467	     -0.77135287	      0.27872919	     -0.00347426	      1.61561854	     -0.01136524	      0.00545687	      0.02914190
      6.93285467	      2.44869048	     -0.07156302	     -0.30941562	      2.67721451	      1.16009958	      0.69600331	      0.01635909	      0.01900747	      0.26158493	     -0.07602983	      0.49440053	      0.01605566	      0.33422716	     -0.64509423	      0.99851780	      0.02391731	     -0.50474880	     -0.98220440	      0.67391519	     -0.45109526	     -0.07584102	      2.00707574	     -0.89700802	      0.30867468	     -0.01529638	      1.55235596	     -0.00055785	     -0.00821947	     -0.00018347
      6.96618767	      2.45732216	     -0.07689828	     -0.30311408	      2.67691835	      1.15746106	      0.69405632	      0.02198457	      0.02744307	      0.25420538	     -0.07550306	      0.46229122	      0.00071692	      0.33990026	     -0.63373243	      1.01641732	      0.02704105	     -0.52932362	     -1.00145194	      0.77141947	     -0.52649190	     -0.07206705	      2.02204492	     -1.00202420	      0.33253916	     -0.01243797	      1.47114900	      0.00088029	     -0.00201628	     -0.00371649
      6.99952067	      2.47611151	     -0.06877105	     -0.29995180	      2.67550573	      1.15505233	      0.69311421	      0.01707583	      0.02297239	      0.24785706	     -0.07291561	      0.42957789	     -0.00414781	      0.36652389	     -0.62361593	      1.02900164	      0.02880982	     -0.52901818	     -0.99785432	      0.84156730	     -0.61484818	     -0.06835278	      2.03025559	     -1.10417695	      0.34759138	      0.00859601	      1.40471793	     -0.00107039	      0.00829367	      0.01877792
      7.03285367	      2.49051218	     -0.07219991	     -0.29971642	      2.67516577	      1.15305032	      0.69126204	      0.02381147	      0.02756872	      0.24401916	     -0.06597879	      0.40102130	     -0.01964846	      0.37490949	     -0.62189481	      1.04084598	      0.03305619	     -0.54327417	     -0.98271033	      0.88420961	     -0.70451114	     -0.06518346	      2.03662066	     -1.19419486	      0.36603393	      0.01595649	      1.34576591	     -0.00542367	     -0.00359994	      0.03451824
      7.06618667	      2.50237512	     -0.07852675	     -0.29787006	      2.67517014	      1.15132879	      0.68879358	      0.03259529	      0.02335529	      0.23958074	     -0.05630207	      0.38196546	     -0.01515240	      0.38023242	     -0.62452874	      1.05069137	      0.02906303	     -0.56391735	     -0.96643052	      0.90246629	     -0.75610165	     -0.06189476	      2.04141404	     -1.28248405	      0.37960975	     -0.00432959	      1.28635930	      0.00080709	      0.00169481	      0.02373887
      7.09951967	      2.50091622	     -0.08068744	     -0.29363663	      2.67460844	      1.14981637	      0.68699596	      0.02989895	      0.02814115	      0.23439820	     -0.04572624	      0.36707773	     -0.02209697	      0.38855041	     -0.62504745	      1.04019326	      0.03459477	     -0.58084132	     -0.96356033	      0.90693757	     -0.78389820	     -0.05894467	      2.04269366	     -1.37216893	      0.40255726	     -0.01968100	      1.24212805	      0.01410375	      0.00428176	      0.00099391
      7.13285267	      2.50127952	     -0.08466146	     -0.28901321	      2.67312470	      1.14883433	      0.68543970	      0.03563928	      0.02800967	      0.22990176	     -0.03665164	      0.35043039	     -0.01797389	      0.39389901	     -0.60595712	      1.02830826	      0.03259348	     -0.59576793	     -0.96657928	      0.92407162	     -0.79879163	     -0.05518263	      2.04099612	     -1.42928565	      0.41899532	     -0.01619535	      1.23667781	      0.00224114	     -0.00121997	     -0.00314648
      7.16618567	      2.50152074	     -0.07950861	     -0.28637979	      2.67086734	      1.14870496	      0.68498593	      0.03235699	      0.02573284	      0.22756311	     -0.02763150	      0.33907598	     -0.02341935	      0.40531087	     -0.59966223	      1.00084974	      0.03284313	     -0.59245904	     -0.95801187	      0.92742518	     -0.81524495	     -0.05173853	      2.03174315	     -1.43983752	      0.44365437	     -0.02081640	      1.21585530	     -0.01494154	     -0.00344116	      0.01511366
      7.19951867	      2.49332767	     -0.08248521	     -0.28525351	      2.66930549	      1.14958991	      0.68356884	      0.03545022	      0.02461648	      0.22741164	     -0.01730030	      0.34475968	     -0.02453352	      0.40079158	     -0.61136143	      0.96666794	      0.03055538	     -0.60073648	     -0.93956569	      0.90007735	     -0.81783673	     -0.04851523	      2.02354182	     -1.41442529	      0.44161292	     -0.01271035	      1.23180516	     -0.01104600	      0.00927186	      0.03392201
      7.23285167	      2.47804690	     -0.08732229	     -0.28010150	      2.66786137	      1.15111599	      0.68093417	      0.03493445	      0.02501378	      0.22745765	     -0.01151868	      0.35081157	     -0.02229791	      0.38700112	     -0.61783590	      0.92017990	      0.02845459	     -0.61272522	     -0.92222837	      0.82892839	     -0.80230661	     -0.04658931	      2.00884244	     -1.37580913	      0.42552639	     -0.00978673	      1.24787930	      0.01536566	      0.00036904	      0.03337976
      7.26618467	      2.46209859	     -0.09085951	     -0.27175289	      2.66623811	      1.15283708	      0.67801545	      0.03549319	      0.01966248	      0.22657702	     -0.00986899	      0.34709578	     -0.02385756	      0.36886012	     -0.60801380	      0.87280380	      0.02591751	     -0.61981592	     -0.91848268	      0.74441624	     -0.76845882	     -0.04504919	      1.99888409	     -1.33015622	      0.38995631	     -0.01349841	      1.26973576	      0.01451285	     -0.00465195	      0.01726632
      7.29951767	      2.44215807	     -0.09049356	     -0.26589403	      2.66487304	      1.15453338	      0.67650928	      0.03180571	      0.02225407	      0.22703810	     -0.00989130	      0.35445485	     -0.02020878	      0.35543825	     -0.60672524	      0.83342573	      0.02141374	     -0.61770364	     -0.92452974	      0.66816969	     -0.73035900	     -0.04381178	      1.98149397	     -1.28004771	      0.35210118	     -0.01373930	      1.31653866	     -0.01251526	      0.00000849	      0.00742635
      7.33285067	      2.42790131	     -0.08934080	     -0.26101042	      2.66424934	      1.15627601	      0.67608243	      0.02717887	      0.02660858	      0.22448241	     -0.01180016	      0.36349241	     -0.01869644	      0.34136003	     -0.61991970	      0.80144751	      0.02222169	     -0.60571239	     -0.91969481	      0.60146558	     -0.68190180	     -0.04323539	      1.97113455	     -1.21415764	      0.32682139	     -0.01829741	      1.37327923	     -0.01795531	     -0.00091832	      0.01677559
      7.36618367	      2.42248090	     -0.09188923	     -0.25707593	      2.66438674	      1.15840428	      0.67595106	      0.02897173	      0.02530707	      0.22039700	     -0.01407887	      0.36652009	     -0.01579242	      0.32191128	     -0.63009412	      0.78701705	      0.01174078	     -0.59531909	     -0.89036103	      0.53492903	     -0.61017518	     -0.04326745	      1.96337297	     -1.12053579	      0.30328744	     -0.01428179	      1.43312208	      0.00473759	     -0.00148654	      0.02958424
      7.39951667	      2.41645433	     -0.08960819	     -0.25590145	      2.66442928	      1.16072813	      0.67716378	      0.02596645	      0.02899366	      0.21857179	     -0.01456480	      0.37199072	     -0.01214429	      0.31195121	     -0.64006022	      0.77737668	      0.00454734	     -0.57558521	     -0.85526187	      0.44988204	     -0.52457270	     -0.04470461	      1.94792422	     -1.00002100	      0.27630406	     -0.00814305	      1.49480277	      0.01759348	     -0.00171576	      0.02755972
      7.43284967	      2.40875288	     -0.08386706	     -0.25507123	      2.66415051	      1.16262335	      0.67913702	      0.02171967	      0.03445521	      0.21738052	     -0.01616541	      0.37847188	     -0.00373582	      0.31190450	     -0.65248039	      0.77436806	      0.00523809	     -0.55161883	     -0.84391764	      0.34748209	     -0.42852444	     -0.04704927	      1.93503129	     -0.87529255	      0.23025424	      0.00137073	      1.57050653	      0.00016863	      0.00294611	      0.01678274
      7.46618267	      2.40339753	     -0.07853325	     -0.25058914	      2.66368411	      1.16382687	      0.68033437	      0.01804711	      0.03806759	      0.21421913	     -0.02256124	      0.37606216	      0.00730625	      0.31471239	     -0.66550659	      0.78041241	      0.00200349	     -0.53430419	     -0.85296757	      0.23960963	     -0.32989807	     -0.04995216	      1.89884282	     -0.77199965	      0.17840332	      0.02223394	      1.62934558	     -0.01680366	     -0.00003269	      0.01039286
      7.49951567	      2.39967784	     -0.07419415	     -0.24399582	      2.66304256	      1.16448063	      0.68041995	      0.01214969	      0.04090386	      0.21034886	     -0.03116540	      0.36639821	      0.01577741	      0.31806957	     -0.68294845	      0.78811705	     -0.01149352	     -0.52638443	     -0.85261206	      0.14320753	     -0.24844314	     -0.05291680	      1.85500875	     -0.68109390	      0.12801875	      0.00627319	      1.68663477	     -0.00456138	     -0.00457298	      0.01294770
      7.53284867	      2.40264623	     -0.07024807	     -0.24068621	      2.66208905	      1.16485764	      0.68002032	      0.00658597	      0.04212585	      0.21172648	     -0.03823821	      0.35343768	      0.01945188	      0.32250417	     -0.70483994	      0.78869893	     -0.01279551	     -0.51747413	     -0.83179953	      0.07136732	     -0.19748474	     -0.05594717	      1.83587175	     -0.59778234	      0.08740272	     -0.00303060	      1.75024708	      0.01608840	     -0.00086099	      0.01543694
      7.56618167	      2.40510692	     -0.06509065	     -0.23810452	      2.66056818	      1.16504406	      0.67989928	      0.00174986	      0.04310937	      0.21648973	     -0.04614538	      0.34147085	      0.02019963	      0.33192834	     -0.72912160	      0.78399661	     -0.01088889	     -0.50913431	     -0.80956060	      0.02168053	     -0.14766005	     -0.05893624	      1.80347808	     -0.50962742	      0.05909097	     -0.01247453	      1.80163171	      0.01159899	      0.00627910	      0.01545872
      7.59951467	      2.39928141	     -0.05561129	     -0.23557946	      2.65872403	      1.16491712	      0.68064628	     -0.00859613	      0.04386217	      0.22093734	     -0.05162678	      0.33823666	      0.02339853	      0.35187719	     -0.75159044	      0.78447631	     -0.02326043	     -0.50492091	     -0.81160795	     -0.02094936	     -0.07990799	     -0.06191463	      1.75950344	     -0.42173104	      0.03528721	     -0.01505759	      1.84850982	     -0.00722220	      0.00276727	      0.01356987
      7.63284767	      2.38697943	     -0.04541383	     -0.23641764	      2.65736489	      1.16458246	      0.68189539	     -0.02276836	      0.04441597	      0.22730578	     -0.05311098	      0.34209170	      0.02018015	      0.37263714	     -0.76197158	      0.78060382	     -0.01952920	     -0.50129243	     -0.83687802	     -0.06894852	     -0.00470687	     -0.06524723	      1.75915778	     -0.34099270	      0.01540052	      0.00071665	      1.89008662	     -0.01251806	     -0.00344546	      0.01297184
      7.66618067	      2.36749732	     -0.04411000	     -0.23924553	      2.65713538	      1.16443698	      0.68228496	     -0.02924120	      0.04385227	      0.23491192	     -0.05087145	      0.35384926	      0.02372266	      0.38098568	     -0.75576213	      0.77484990	     -0.02511157	     -0.51556001	     -0.84938882	     -0.12640143	      0.07652280	     -0.06851038	      1.75878822	     -0.26778331	     -0.00505526	      0.01710502	      1.91985124	     -0.00021029	      0.00608404	      0.01374346
      7.69951367	      2.34636747	     -0.04810461	     -0.24423751	      2.65754206	      1.16459180	      0.68230744	     -0.02920242	      0.04379709	      0.24350715	     -0.04488948	      0.37140499	      0.02299962	      0.37904604	     -0.75250027	      0.75562582	     -0.02255413	     -0.53190459	     -0.83437282	     -0.18183524	      0.14308986	     -0.07168790	      1.74069448	     -0.20418799	     -0.01784914	      0.01437878	      1.93807695	      0.01055635	      0.00124701	      0.01522441
      7.73284667	      2.33104806	     -0.04438261	     -0.25052444	      2.65699244	      1.16480816	      0.68314881	     -0.03478152	      0.04198108	      0.25206215	     -0.03750417	      0.39398590	      0.02396478	      0.38693186	     -0.76383751	      0.73575472	     -0.02628113	     -0.53132193	     -0.81365735	     -0.21624368	      0.17352494	     -0.07504627	      1.74738854	     -0.16278670	     -0.01625220	      0.01403681	      1.94529547	      0.00533524	     -0.01030385	      0.01987089
      7.76617967	      2.32183143	     -0.04403707	     -0.25329498	      2.65561736	      1.16490849	      0.68390797	     -0.03061398	      0.03972202	      0.25833091	     -0.03505139	      0.40620655	      0.02181092	      0.38943367	     -0.77152677	      0.72386644	     -0.02935866	     -0.52701443	     -0.82648384	     -0.21863449	      0.18184318	     -0.07752416	      1.74815020	     -0.13449022	     -0.00792925	      0.01568085	      1.95171857	     -0.01409904	      0.00354889	      0.02666485
      7.79951267	      2.31399281	     -0.03649638	     -0.25196518	      2.65267770	      1.16505611	      0.68516596	     -0.03544283	      0.04096085	      0.26275164	     -0.03756735	      0.41154055	      0.02322400	      0.40203352	     -0.77008435	      0.70840639	     -0.03096755	     -0.50514709	     -0.85621089	     -0.20679606	      0.17747569	     -0.08013956	      1.72491668	     -0.11340453	      0.00001825	      0.00884992	      1.95506783	     -0.01302448	      0.00283278	      0.02729458
      7.83284567	      2.31072629	     -0.03566804	     -0.25115260	      2.65013706	      1.16540870	      0.68598460	     -0.02950111	      0.03907836	      0.26834735	     -0.04266853	      0.41107383	      0.02157933	      0.40268739	     -0.76380087	      0.69742299	     -0.03453649	     -0.48598213	     -0.87078980	     -0.20515545	      0.16659901	     -0.08216243	      1.72690967	     -0.08967082	     -0.01029602	     -0.00325334	      1.95808394	      0.00030269	     -0.00588783	      0.02167628
      7.86617867	      2.30468400	     -0.03116011	     -0.25179103	      2.64809118	      1.16588545	      0.68766511	     -0.02883571	      0.04099725	      0.27299907	     -0.04926953	      0.42222182	      0.02241094	      0.40757785	     -0.77373534	      0.68127605	     -0.03495126	     -0.45778314	     -0.85376259	     -0.23085272	      0.16199238	     -0.08490447	      1.74150160	     -0.06897030	     -0.02856216	     -0.01307503	      1.95887403	      0.01088346	     -0.00073335	      0.01951117
      7.89951167	      2.30308357	     -0.02948228	     -0.25349404	      2.64773780	      1.16627108	      0.68983655	     -0.02396960	      0.04227203	      0.27349204	     -0.05527195	      0.43572969	      0.02374290	      0.40602445	     -0.78766156	      0.67934242	     -0.03579853	     -0.43430757	     -0.83417572	     -0.27090721	      0.17426697	     -0.08706215	      1.73031993	     -0.05105706	     -0.04177126	     -0.00897075	      1.95915800	      0.00690891	      0.00436607	      0.02251468
      7.93284467	      2.31333399	     -0.02834364	     -0.25976918	      2.64907570	      1.16657069	      0.69256204	     -0.02004153	      0.04318503	      0.27339816	     -0.05711040	      0.44431194	      0.02400709	      0.40001010	     -0.78693968	      0.70461728	     -0.03597822	     -0.41402924	     -0.83622895	     -0.29518798	      0.18234642	     -0.08900621	      1.73683346	     -0.03545899	     -0.03805983	      0.01293437	      1.96247156	      0.00077399	     -0.00999514	      0.02326594
      7.96617767	      2.32935180	     -0.02131972	     -0.26792167	      2.65095023	      1.16692768	      0.69551614	     -0.02761711	      0.04244292	      0.27336424	     -0.05638397	      0.44829623	      0.02221514	      0.39929163	     -0.77577079	      0.73935999	     -0.03632603	     -0.39022676	     -0.84159435	     -0.29303417	      0.18034934	     -0.08999441	      1.74679096	     -0.01768563	     -0.02115528	      0.01248643	      1.96381046	      0.00598016	     -0.00159682	      0.01784450
      7.99951067	      2.34392527	     -0.02143768	     -0.27368665	      2.65367805	      1.16732814	      0.69691890	     -0.03037932	      0.04527373	      0.27192980	     -0.05676264	      0.45117471	      0.02610975	      0.38945856	     -0.76944141	      0.76856002	     -0.03524023	     -0.38282849	     -0.83131110	     -0.27279073	      0.17129133	     -0.09050181	      1.73259480	      0.00083354	     -0.00370464	     -0.00846046	      1.96730989	      0.01032482	      0.01144485	      0.01216517
      8.03284367	      2.35770931	     -0.02314669	     -0.27771441	      2.65659373	      1.16761425	      0.69681296	     -0.03199213	      0.04379992	      0.27073136	     -0.05936328	      0.45448239	      0.02523016	      0.37724174	     -0.78574665	      0.78853622	     -0.03430346	     -0.38539386	     -0.80291994	     -0.26155076	      0.14980138	     -0.09037034	      1.72731821	      0.00484529	      0.00117637	     -0.01580802	      1.96923860	      0.00523628	     -0.00341118	      0.01271371
      8.06617667	      2.36215582	     -0.02483214	     -0.27876013	      2.65875714	      1.16758465	      0.69573434	     -0.03529913	      0.04380938	      0.26988222	     -0.06488334	      0.46074301	      0.02777900	      0.37009048	     -0.80884351	      0.79842757	     -0.03294079	     -0.39683402	     -0.78371367	     -0.27346248	      0.12178045	     -0.09080108	      1.73568555	      0.00115898	     -0.00901316	     -0.00817501	      1.97253810	     -0.00543688	     -0.00365192	      0.01774768
      8.09950967	      2.35688313	     -0.02794710	     -0.27554053	      2.65970277	      1.16727475	      0.69416180	     -0.03721207	      0.04454743	      0.26888031	     -0.07263713	      0.46010451	      0.02974879	      0.36694199	     -0.81112034	      0.80152270	     -0.03145173	     -0.41672734	     -0.79256605	     -0.30073667	      0.10248192	     -0.09076769	      1.72352583	      0.01257087	     -0.02654782	     -0.01735296	      1.97440916	     -0.01100613	      0.01198997	      0.01815763
      8.13284267	      2.35100265	     -0.02837779	     -0.27280246	      2.65944379	      1.16688362	      0.69329762	     -0.04054872	      0.04482192	      0.27002515	     -0.07817994	      0.45599983	      0.03029736	      0.37358353	     -0.79583559	      0.80126708	     -0.02908829	     -0.43235414	     -0.80979973	     -0.32145933	      0.08624136	     -0.09112166	      1.72168575	      0.03697897	     -0.03626487	     -0.01154076	      1.97804979	     -0.00513181	     -0.00517728	      0.01056410
      8.16617567	      2.34452641	     -0.02936075	     -0.27448684	      2.65890191	      1.16658958	      0.69378442	     -0.03903750	      0.04363502	      0.27381552	     -0.07823700	      0.46314329	      0.03024267	      0.38576856	     -0.78956885	      0.79923416	     -0.02927718	     -0.44491348	     -0.80932178	     -0.32428307	      0.07547071	     -0.09047286	      1.73037656	      0.06576795	     -0.03380496	      0.00197402	      1.98166398	     -0.00087683	     -0.00647771	      0.00395131
      8.19950867	      2.33425188	     -0.02839886	     -0.28001103	      2.65833106	      1.16644922	      0.69574326	     -0.03782949	      0.04474111	      0.27776551	     -0.07259454	      0.48692364	      0.03035779	      0.40450105	     -0.80217980	      0.79105687	     -0.02670746	     -0.44998232	     -0.79083751	     -0.31294786	      0.07366626	     -0.08963569	      1.72233080	      0.08090108	     -0.01859638	      0.02131634	      1.98662984	     -0.00156740	      0.01113511	      0.00858192
      8.23284167	      2.32565759	     -0.02927158	     -0.28852974	      2.65805645	      1.16645604	      0.69782519	     -0.03261654	      0.04447995	      0.28281191	     -0.06283362	      0.51092393	      0.02963807	      0.41852761	     -0.80535479	      0.79024572	     -0.02603799	     -0.45447349	     -0.78367500	     -0.29813064	      0.07024298	     -0.08817916	      1.72065814	      0.08204831	     -0.00157401	      0.00813293	      1.98952085	     -0.00428190	     -0.00218164	      0.01951775
      8.26617467	      2.31763175	     -0.02821757	     -0.29770843	      2.65757365	      1.16661638	      0.69924124	     -0.03181777	      0.04384774	      0.29067601	     -0.05309376	      0.52566373	      0.02852248	      0.42853882	     -0.78416482	      0.79439461	     -0.02471213	     -0.45501405	     -0.80225536	     -0.29251935	      0.05848272	     -0.08719496	      1.73276093	      0.06001848	      0.00674335	      0.00494887	      1.99417775	      0.00098258	     -0.00974255	      0.02569147
      8.29950767	      2.30819507	     -0.03073503	     -0.30297196	      2.65710480	      1.16686615	      0.69909101	     -0.02957552	      0.04523689	      0.29883713	     -0.04777262	      0.53058864	      0.02957903	      0.42634151	     -0.75681577	      0.79462869	     -0.02234573	     -0.45946781	     -0.83164532	     -0.29758900	      0.04545462	     -0.08617070	      1.73182264	      0.03323743	      0.00258036	      0.00379713	      1.99252906	      0.00840084	      0.01083683	      0.02268634
      8.33284067	      2.30402721	     -0.03195970	     -0.30469938	      2.65668362	      1.16711696	      0.69796047	     -0.03011171	      0.04533032	      0.30564908	     -0.04778327	      0.53205554	      0.03005377	      0.41865562	     -0.75733160	      0.78863678	     -0.01912857	     -0.45897241	     -0.84697586	     -0.30254036	      0.02772341	     -0.08523620	      1.73850663	      0.01818515	     -0.00831059	     -0.00445315	      1.99194025	      0.01114423	     -0.00170478	      0.01841751
      8.36617367	      2.30688593	     -0.03556116	     -0.30431699	      2.65692798	      1.16740510	      0.69618130	     -0.02779948	      0.04412743	      0.30944517	     -0.05075342	      0.53004932	      0.03066098	      0.40130166	     -0.77760741	      0.78609149	     -0.01937659	     -0.45944024	     -0.85169582	     -0.29176679	      0.00533000	     -0.08387603	      1.75953788	      0.01298184	     -0.01886975	     -0.01392227	      1.98667913	      0.00358546	     -0.01179951	      0.01902800
      8.39950667	      2.31446837	     -0.03782215	     -0.30434939	      2.65784852	      1.16786169	      0.69456730	     -0.02988202	      0.04500216	      0.31136159	     -0.05396414	      0.52243704	      0.03186571	      0.38001509	     -0.78277990	      0.79084638	     -0.01360197	     -0.45510916	     -0.86528044	     -0.25894555	     -0.01909376	     -0.08210146	      1.77104477	     -0.00834694	     -0.02082244	      0.00647819	      1.97938846	     -0.00219990	      0.00701340	      0.02243819
      8.43283967	      2.32904553	     -0.03974356	     -0.30828047	      2.65992588	      1.16844815	      0.69341999	     -0.03289015	      0.04313599	      0.31357704	     -0.05468513	      0.50955271	      0.03098035	      0.35498092	     -0.75825645	      0.81374530	     -0.00468731	     -0.44876666	     -0.89699971	     -0.20935037	     -0.04755619	     -0.07995953	      1.78477739	     -0.05313116	     -0.01481287	      0.01723501	      1.97198726	     -0.00228055	      0.00379039	      0.02356732
      8.46617267	      2.34228032	     -0.04292126	     -0.31515199	      2.66315298	      1.16889567	      0.69300132	     -0.03478531	      0.04341052	      0.31459709	     -0.05330764	      0.50609967	      0.03172144	      0.33031964	     -0.73030600	      0.84657047	      0.00329019	     -0.44572997	     -0.93093466	     -0.15545722	     -0.07917250	     -0.07804562	      1.81913639	     -0.12452846	     -0.00277668	     -0.00134518	      1.95936246	     -0.00203986	     -0.00940626	      0.02340424
      8.49950567	      2.35221029	     -0.04588673	     -0.31790518	      2.66678760	      1.16891078	      0.69316273	     -0.03473802	      0.04259684	      0.30663940	     -0.05220257	      0.51104900	      0.03040390	      0.31184188	     -0.72415152	      0.86856611	      0.01956263	     -0.44261475	     -0.94769759	     -0.10637318	     -0.10448066	     -0.07592219	      1.85263263	     -0.22803712	      0.01284047	      0.00257311	      1.93721126	     -0.00523285	      0.00566402	      0.02532746
      8.53283867	      2.35845013	     -0.04895051	     -0.31290585	      2.66972067	      1.16848232	      0.69355110	     -0.03181131	      0.04312895	      0.28933695	     -0.05454521	      0.51432297	      0.03026728	      0.30276109	     -0.72269941	      0.88255973	      0.02086997	     -0.44657631	     -0.94867430	     -0.05902760	     -0.12976139	     -0.07395421	      1.88617200	     -0.33552185	      0.03316567	      0.01011149	      1.88228729	     -0.00888634	      0.00703909	      0.02606892
      8.56617167	      2.36801545	     -0.04946802	     -0.30819186	      2.67123825	      1.16793929	      0.69458494	     -0.02676369	      0.04034474	      0.27794457	     -0.06348818	      0.51072440	      0.02653965	      0.30692437	     -0.69907506	      0.89781703	      0.02226272	     -0.44792356	     -0.95603005	     -0.00325227	     -0.17340316	     -0.07216718	      1.93549068	     -0.42562511	      0.06027712	      0.01260315	      1.75339533	     -0.00820071	     -0.01109409	      0.01758686
      8.59950467	      2.36659373	     -0.04819126	     -0.30780338	      2.67162044	      1.16720853	      0.69652842	     -0.02494572	      0.03946907	      0.27414490	     -0.07132551	      0.51563332	      0.02230057	      0.32393826	     -0.66217416	      0.91510882	      0.02289480	     -0.45449513	     -0.98319048	      0.06439109	     -0.23325291	     -0.07009337	      1.94557964	     -0.51093948	      0.06692130	      0.01317694	      1.64187827	      0.00127538	      0.00647947	      0.00537990
      8.63283767	      2.36124999	     -0.04929404	     -0.30449477	      2.67156212	      1.16577667	      0.69814477	     -0.02005147	      0.04125822	      0.26785709	     -0.08253936	      0.52199545	      0.01909552	      0.34543928	     -0.63315593	      0.92506025	      0.02886418	     -0.47063211	     -1.01620292	      0.14564504	     -0.30386988	     -0.06808744	      1.96595621	     -0.61119074	      0.07414228	      0.02131912	      1.54024601	      0.00700782	      0.00729347	      0.01113391
      8.66617067	      2.35856609	     -0.05039592	     -0.29546304	      2.67165278	      1.16390682	      0.69863465	     -0.01383493	      0.03524273	      0.25678970	     -0.09685481	      0.51941499	      0.00248855	      0.36717484	     -0.62108086	      0.92538076	      0.02516529	     -0.49582920	     -1.02405018	      0.23152878	     -0.36400826	     -0.06576468	      1.96505426	     -0.73538467	      0.10242096	      0.02152195	      1.37487598	      0.00485655	     -0.01046393	      0.02297983
      8.69950367	      2.35227523	     -0.06052166	     -0.29323003	      2.67310180	      1.16185567	      0.69821308	     -0.00046699	      0.03285044	      0.25274513	     -0.10148660	      0.52167205	     -0.02121229	      0.37635833	     -0.60999155	      0.92303255	      0.03022044	     -0.53602779	     -1.00969648	      0.31630932	     -0.42701701	     -0.06362222	      1.98202028	     -0.87412576	      0.12618043	      0.01414757	      1.24253269	     -0.00066870	      0.00238499	      0.01539508
      8.73283667	      2.35448583	     -0.07087738	     -0.29357612	      2.67444156	      1.15966589	      0.69728974	      0.01293008	      0.03253830	      0.25224485	     -0.10061267	      0.52267534	     -0.01364096	      0.39116060	     -0.57853043	      0.92546735	      0.03199782	     -0.57373353	     -0.98842990	      0.38844507	     -0.49371153	     -0.06181439	      1.99356536	     -1.01793234	      0.17166417	      0.01642536	      1.12221075	     -0.00217925	      0.00213363	     -0.00152327
      8.76616967	      2.36832258	     -0.07533443	     -0.29024620	      2.67463408	      1.15728882	      0.69635469	      0.02374924	      0.02244600	      0.24801557	     -0.10134921	      0.49927613	     -0.02915485	      0.41061756	     -0.55090683	      0.92898008	      0.03322315	     -0.59512762	     -0.98163183	      0.44577152	     -0.54368623	     -0.06035652	      2.00084423	     -1.14527958	      0.23587410	     -0.00795087	      0.98371522	     -0.00076469	     -0.00674804	      0.00183966
      8.79950267	      2.37762355	     -0.07733362	     -0.29141544	      2.67382772	      1.15500591	      0.69616569	      0.03136168	      0.01885624	      0.24856776	     -0.09559275	      0.49429322	     -0.02788756	      0.43485261	     -0.55230589	      0.93560147	      0.02945291	     -0.60909712	     -0.99075262	      0.49429835	     -0.58838667	     -0.05902798	      2.01772815	     -1.25457296	      0.28730538	     -0.01108179	      0.89057127	      0.00007303	      0.00023398	      0.01286689
      8.83283567	      2.37902144	     -0.07801475	     -0.29057302	      2.67150516	      1.15340019	      0.69563440	      0.03500606	      0.02598028	      0.25194683	     -0.08962583	      0.48633283	     -0.02900833	      0.45514234	     -0.55808105	      0.91800165	      0.03182364	     -0.61459559	     -0.98976689	      0.53721105	     -0.62426994	     -0.05817627	      2.01634298	     -1.33209788	      0.33917255	     -0.01838218	      0.78622848	     -0.00008555	      0.00435854	      0.01886700
      8.86616867	      2.38305744	     -0.07761453	     -0.28526587	      2.66786964	      1.15264127	      0.69347829	      0.03984843	      0.02009697	      0.25565040	     -0.08538676	      0.45590519	     -0.03140295	      0.46669659	     -0.54275308	      0.88268588	      0.02893985	     -0.61293669	     -0.96148751	      0.57997138	     -0.64310126	     -0.05691326	      2.03001639	     -1.38560640	      0.35711535	     -0.00446468	      0.70991212	     -0.00030098	      0.00380501	      0.01717935
      8.89950167	      2.38016844	     -0.08003566	     -0.28030131	      2.66467614	      1.15246634	      0.69015914	      0.04027590	      0.02682101	      0.26182180	     -0.08078939	      0.43309317	     -0.02916754	      0.46322096	     -0.54027852	      0.84215355	      0.02488553	     -0.61484991	     -0.93022388	      0.60960422	     -0.67072731	     -0.05641580	      2.02323240	     -1.42020504	      0.37472692	     -0.01139480	      0.64154918	      0.00682275	     -0.01032949	      0.01274020
      8.93283467	      2.38284164	     -0.08422388	     -0.27771021	      2.66317123	      1.15246882	      0.68608809	      0.04058022	      0.02623838	      0.26710501	     -0.07508171	      0.41637738	     -0.02910804	      0.44463944	     -0.56631768	      0.81774209	      0.02499963	     -0.61667636	     -0.92085502	      0.62335009	     -0.69908932	     -0.05594866	      2.02690281	     -1.45042655	      0.37446130	     -0.00956029	      0.61964734	      0.01316255	      0.00428073	      0.01805694
      8.96616767	      2.39389407	     -0.08916479	     -0.27267178	      2.66292339	      1.15285856	      0.68133447	      0.04029942	      0.02323868	      0.26726313	     -0.07207778	      0.39067871	     -0.02713457	      0.41360171	     -0.58417349	      0.80900447	      0.02004103	     -0.61880530	     -0.92078805	      0.61603563	     -0.72031520	     -0.05632005	      2.01558192	     -1.46549462	      0.38873058	     -0.01999697	      0.59715168	      0.00839464	      0.00408982	      0.02977414
      8.99950067	      2.40460387	     -0.09240913	     -0.26906112	      2.66347716	      1.15403546	      0.67711160	      0.03637803	      0.02212575	      0.26810686	     -0.07045465	      0.36602527	     -0.02573625	      0.37726571	     -0.58371553	      0.79879017	      0.01854452	     -0.61526817	     -0.90089647	      0.59566944	     -0.72026415	     -0.05697613	      2.01121960	     -1.45395526	      0.39410581	     -0.02044483	      0.64412704	     -0.00404839	     -0.00873960	      0.03094157
      9.03283367	      2.40745064	     -0.09721556	     -0.26639742	      2.66490881	      1.15593430	      0.67428967	      0.03329017	      0.02771225	      0.26766961	     -0.06777439	      0.35852387	     -0.02164507	      0.33864104	     -0.59152338	      0.78377221	      0.01760121	     -0.61203550	     -0.85582169	      0.57593687	     -0.68624844	     -0.05785099	      1.99777592	     -1.40204704	      0.40578866	     -0.01783654	      0.68042889	     -0.01480643	      0.00315859	      0.01825274
      9.06616667	      2.40709524	     -0.09875981	     -0.26525363	      2.66676793	      1.15799185	      0.67357493	      0.02855604	      0.02939855	      0.26452171	     -0.06581967	      0.36704562	     -0.02038880	      0.30779407	     -0.62072339	      0.77355319	      0.01817879	     -0.60276274	     -0.81237388	      0.55688698	     -0.62355735	     -0.05856389	      1.98995519	     -1.31648429	      0.39668721	     -0.01329284	      0.76213422	     -0.00888949	      0.00913402	      0.01288502
      9.09949967	      2.40981436	     -0.09847341	     -0.26352872	      2.66837565	      1.15981619	      0.67421519	      0.02472989	      0.03283836	      0.25826007	     -0.06776524	      0.37650392	     -0.01277926	      0.28678845	     -0.64224934	      0.77676617	      0.01867790	     -0.59050114	     -0.79586071	      0.52782596	     -0.56528615	     -0.06000153	      1.97879452	     -1.20738776	      0.39242726	     -0.00868584	      0.85098951	      0.00323721	     -0.01374571	      0.02247600
      9.13283267	      2.41222544	     -0.09525083	     -0.26150838	      2.66932250	      1.16138113	      0.67534928	      0.02017500	      0.03327028	      0.25230126	     -0.07232706	      0.37991859	     -0.01434424	      0.27523573	     -0.64777149	      0.78491114	      0.01469698	     -0.57773848	     -0.79113858	      0.48110637	     -0.51744003	     -0.06167833	      1.97019205	     -1.10154067	      0.37504943	      0.02010244	      0.96230823	      0.00796905	      0.00489024	      0.03163214
      9.16616567	      2.41066580	     -0.09115068	     -0.25768623	      2.66961382	      1.16264918	      0.67645701	      0.01527331	      0.03653530	      0.24719992	     -0.07948429	      0.38725883	     -0.00568002	      0.27459374	     -0.65832929	      0.77771306	      0.01780226	     -0.56658465	     -0.77320992	      0.41887038	     -0.47782915	     -0.06397630	      1.96002161	     -0.99685802	      0.35197344	      0.00877059	      1.08553763	      0.00160760	      0.00940999	      0.02633158
      9.19949867	      2.40491811	     -0.09065086	     -0.25184248	      2.66979015	      1.16348170	      0.67699974	      0.01559183	      0.03642801	      0.24213667	     -0.08677541	      0.40100389	      0.00934433	      0.27765904	     -0.68966534	      0.76341670	      0.01663147	     -0.56727318	     -0.74401280	      0.35669936	     -0.42547379	     -0.06636980	      1.94821105	     -0.91448667	      0.31962305	      0.01775934	      1.21176526	     -0.00820293	     -0.00835325	      0.00809920
      9.23283167	      2.39128087	     -0.09639166	     -0.24445120	      2.66986476	      1.16388177	      0.67736807	      0.02325158	      0.03711570	      0.23645192	     -0.09384454	      0.41478812	      0.01428044	      0.27810547	     -0.72598553	      0.74842825	      0.01499529	     -0.58232781	     -0.73377740	      0.30748718	     -0.35272470	     -0.06843733	      1.93649658	     -0.83256959	      0.28605334	      0.00895733	      1.33519556	     -0.01079100	      0.00211724	     -0.00235873
      9.26616467	      2.37798385	     -0.09287068	     -0.24186442	      2.66874421	      1.16404978	      0.67924591	      0.01921805	      0.03946789	      0.23434507	     -0.09402735	      0.42803080	      0.01775814	      0.29668836	     -0.74626022	      0.73666581	      0.02037040	     -0.58382998	     -0.74897825	      0.26598438	     -0.27949926	     -0.07079109	      1.91131914	     -0.73752095	      0.26860325	     -0.00049389	      1.45842624	      0.00299111	      0.00436796	      0.00134257
      9.29949767	      2.36898743	     -0.08533137	     -0.24536819	      2.66675386	      1.16430148	      0.68161344	      0.01246692	      0.03803728	      0.23880826	     -0.08733003	      0.43507968	      0.01561998	      0.32177936	     -0.74597506	      0.73710922	      0.01423946	     -0.58024509	     -0.76564672	      0.23003434	     -0.20760106	     -0.07290567	      1.87405667	     -0.62540375	      0.25443379	      0.00293956	      1.58863607	      0.01341442	     -0.00606052	      0.01108375
      9.33283067	      2.36244858	     -0.08487260	     -0.24973117	      2.66474636	      1.16452138	      0.68284345	      0.01665271	      0.03807581	      0.24670780	     -0.07925236	      0.43747833	      0.01577341	      0.33682523	     -0.75009026	      0.73003397	      0.01719967	     -0.58253465	     -0.77011865	      0.19658792	     -0.13742955	     -0.07549786	      1.85275609	     -0.50999294	      0.24319636	      0.02422736	      1.69541393	      0.00224305	     -0.00096076	      0.01968387
      9.36616367	      2.34909501	     -0.08223118	     -0.24989232	      2.66252404	      1.16435166	      0.68301766	      0.01518259	      0.03887182	      0.25268054	     -0.07233403	      0.44300307	      0.01666641	      0.35147069	     -0.78529842	      0.71284844	      0.01150881	     -0.58568269	     -0.76628932	      0.15233373	     -0.05761559	     -0.07766174	      1.83770623	     -0.42035683	      0.22222045	      0.01186313	      1.79986242	     -0.00892593	      0.00936824	      0.02373105
      9.39949667	      2.34142491	     -0.07918858	     -0.24820789	      2.66034247	      1.16392136	      0.68189931	      0.01108208	      0.03921428	      0.25915566	     -0.06612613	      0.43741162	      0.02148978	      0.36083936	     -0.81818998	      0.69825737	      0.01338793	     -0.58448891	     -0.78383261	      0.10753346	      0.01619058	     -0.08034527	      1.82980129	     -0.37379750	      0.20182449	      0.02069424	      1.88491969	     -0.00608014	     -0.00979667	      0.01746802
      9.43282967	      2.34011322	     -0.08020766	     -0.24624865	      2.65827848	      1.16364488	      0.67977284	      0.01198948	      0.03835795	      0.26672124	     -0.06133295	      0.41138467	      0.02243746	      0.35602550	     -0.81715263	      0.69913872	      0.01055031	     -0.58497276	     -0.82312176	      0.07783291	      0.08085937	     -0.08181232	      1.82503302	     -0.34112386	      0.17591564	      0.00670674	      1.94925925	      0.00356346	     -0.00538905	      0.01111468
      9.46616267	      2.34738248	     -0.07215965	     -0.24707894	      2.65555516	      1.16376969	      0.67873036	      0.00237840	      0.04068231	      0.27585760	     -0.05652174	      0.38059109	      0.02612212	      0.35806456	     -0.80266150	      0.70708715	      0.00414156	     -0.56453065	     -0.85167159	      0.06882551	      0.12638086	     -0.08407531	      1.82413238	     -0.30627626	      0.15866046	     -0.00089170	      1.95068768	      0.00983296	      0.00509685	      0.01368699
      9.49949567	      2.35802944	     -0.05605288	     -0.25356590	      2.65310711	      1.16422107	      0.67936678	     -0.01612627	      0.04083610	      0.28733249	     -0.05165201	      0.36253948	      0.02373569	      0.36502340	     -0.80953874	      0.72081943	     -0.00761738	     -0.52680035	     -0.85551361	      0.06851020	      0.16561470	     -0.08459316	      1.81618944	     -0.26222482	      0.13057978	     -0.01554606	      1.97010754	      0.00515547	     -0.00107460	      0.02795465
      9.53282867	      2.37350980	     -0.05259706	     -0.26026935	      2.65262648	      1.16475157	      0.67952366	     -0.01753559	      0.04075318	      0.29603612	     -0.04852956	      0.34878791	      0.02458409	      0.34996384	     -0.82184733	      0.74315755	     -0.01411114	     -0.50188579	     -0.85825302	      0.06889222	      0.20572688	     -0.08572548	      1.81502212	     -0.21473718	      0.10072374	     -0.01340013	      1.97622676	     -0.01048669	     -0.00457498	      0.03802820
      9.56616167	      2.38947488	     -0.05516020	     -0.26340643	      2.65329338	      1.16516403	      0.67900290	     -0.01367872	      0.04168819	      0.30169192	     -0.05111515	      0.33192852	      0.02797067	      0.32358286	     -0.81597701	      0.76576257	     -0.01311690	     -0.48407217	     -0.87397555	      0.05286417	      0.24562245	     -0.08677894	      1.82125996	     -0.18772436	      0.08191778	      0.01455941	      1.97305864	     -0.01184022	      0.00386860	      0.03169037
      9.59949467	      2.39945310	     -0.04628479	     -0.26169296	      2.65351402	      1.16539323	      0.67933922	     -0.02670434	      0.04073006	      0.30053174	     -0.05680336	      0.31396429	      0.02589306	      0.31324222	     -0.79254723	      0.78059973	     -0.01871996	     -0.45527990	     -0.89457537	      0.01570835	      0.27954982	     -0.08736996	      1.82334540	     -0.18460211	      0.07546234	      0.01055432	      1.98133945	      0.00832379	      0.00331713	      0.01929659
      9.63282767	      2.40764945	     -0.04634398	     -0.26046756	      2.65460998	      1.16557004	      0.68010235	     -0.02480674	      0.04175809	      0.29597277	     -0.06203705	      0.30323614	      0.02642033	      0.29818463	     -0.75859505	      0.79878106	     -0.01905296	     -0.43818749	     -0.92132020	     -0.00777021	      0.29952801	     -0.08847260	      1.82829157	     -0.18751092	      0.07619468	     -0.01494632	      1.98190442	      0.00994079	     -0.00233338	      0.01225400
      9.66616067	      2.41370021	     -0.04591596	     -0.26525081	      2.65590414	      1.16592084	      0.68254287	     -0.01900227	      0.04066482	      0.29590075	     -0.06711399	      0.31234125	      0.02567400	      0.29355954	     -0.74051612	      0.82029366	     -0.02253028	     -0.42171319	     -0.93297255	     -0.00531580	      0.30197279	     -0.08869525	      1.82469858	     -0.19991655	      0.07712415	     -0.01233339	      1.97436299	     -0.00643748	      0.00205585	      0.01451117
      9.69949367	      2.41449274	     -0.03872418	     -0.26818635	      2.65615644	      1.16624184	      0.68630096	     -0.02074853	      0.03859781	      0.29147781	     -0.07125640	      0.32816150	      0.02053224	      0.30765269	     -0.73200132	      0.82790750	     -0.02391535	     -0.39906801	     -0.92716106	      0.01229715	      0.29046489	     -0.08798985	      1.81093288	     -0.20804472	      0.07771710	     -0.00042387	      1.97754286	     -0.01390459	      0.00341831	      0.02380051
      9.73282667	      2.41130916	     -0.04235469	     -0.26489724	      2.65613667	      1.16632996	      0.68883388	     -0.00907727	      0.03755606	      0.28367204	     -0.08040420	      0.33344901	      0.01820462	      0.31530629	     -0.70206127	      0.83085156	     -0.02575503	     -0.39827917	     -0.93135776	      0.02555695	      0.27865970	     -0.08797071	      1.80029319	     -0.19482211	      0.08038774	     -0.00721072	      1.97413659	     -0.00585878	      0.00026323	      0.02846785
      9.76615967	      2.40295523	     -0.04977961	     -0.26111481	      2.65613858	      1.16617263	      0.69066556	      0.00676672	      0.03492917	      0.27927374	     -0.09097955	      0.33760616	      0.01093306	      0.32244858	     -0.67010053	      0.83439228	     -0.02577675	     -0.41065905	     -0.94997829	      0.00975120	      0.27107505	     -0.08787639	      1.79363133	     -0.18023454	      0.08199824	     -0.01591864	      1.96670557	      0.00717847	      0.00179483	      0.01617339
      9.79949267	      2.38986617	     -0.05009467	     -0.25933182	      2.65587295	      1.16575807	      0.69303387	      0.01306000	      0.03408786	      0.27695862	     -0.09806687	      0.35300552	      0.00440332	      0.34373037	     -0.66384320	      0.83473276	     -0.02597799	     -0.41940180	     -0.96379703	     -0.03025905	      0.26571111	     -0.08834561	      1.78278614	     -0.18460644	      0.08852339	      0.00191260	      1.96780211	      0.01059981	     -0.00116266	     -0.00087863
      9.83282567	      2.38125977	     -0.05003513	     -0.25751231	      2.65555536	      1.16527730	      0.69513091	      0.02069934	      0.03189576	      0.27310107	     -0.10298539	      0.36053599	     -0.01218665	      0.36426448	     -0.66477453	      0.83282048	     -0.02574974	     -0.42798409	     -0.96101666	     -0.06285964	      0.26547884	     -0.08901153	      1.76269534	     -0.19274762	      0.10585705	      0.01943359	      1.96493652	     -0.00094253	     -0.00326383	      0.00079615
      9.86615867	      2.38211340	     -0.05124414	     -0.26062263	      2.65521247	      1.16502760	      0.69680769	      0.02967669	      0.03005186	      0.27464770	     -0.10289876	      0.36135530	     -0.01810161	      0.38260315	     -0.65314198	      0.83750292	     -0.02570005	     -0.43527362	     -0.94341483	     -0.06535012	      0.25986258	     -0.08901827	      1.74740198	     -0.18427681	      0.13002784	      0.00399942	      1.96024786	     -0.00834359	     -0.00399413	      0.01246647
      9.89949167	      2.38673351	     -0.04751178	     -0.26822371	      2.65465595	      1.16487603	      0.69812982	      0.02717645	      0.03201215	      0.28270383	     -0.09699516	      0.36118911	     -0.01922750	      0.40325371	     -0.64769232	      0.84653974	     -0.02584598	     -0.43557691	     -0.92410530	     -0.05252782	      0.25126711	     -0.08926018	      1.72131716	     -0.16960903	      0.15327469	     -0.01007395	      1.96442111	      0.00410712	     -0.00159786	      0.01741788
      9.93282467	      2.39680354	     -0.04945521	     -0.27171630	      2.65453749	      1.16452125	      0.69723395	      0.02987973	      0.03050104	      0.29006007	     -0.09343638	      0.34994035	     -0.02068394	      0.40757455	     -0.66131639	      0.85838717	     -0.02621752	     -0.44458172	     -0.91847437	     -0.05255785	      0.25650267	     -0.08927549	      1.68781514	     -0.15364210	      0.16932163	     -0.01539769	      1.96260478	      0.01524677	      0.00429298	      0.01821239
      9.96615767	      2.40669486	     -0.05063581	     -0.26943882	      2.65424579	      1.16398467	      0.69456844	      0.02859332	      0.03260082	      0.29444238	     -0.09374232	      0.33333638	     -0.01539974	      0.40476354	     -0.69280732	      0.86047607	     -0.02472124	     -0.45356782	     -0.91444714	     -0.08193674	      0.26757216	     -0.09063475	      1.67844886	     -0.14270678	      0.17879482	     -0.00073765	      1.96335511	      0.00875293	     -0.00317541	      0.01867809
      9.99949067	      2.41527845	     -0.04985938	     -0.26587460	      2.65389741	      1.16372740	      0.69084700	      0.02229459	      0.03314726	      0.30012984	     -0.09539059	      0.31145880	     -0.01298761	      0.39448110	     -0.72333978	      0.85387629	     -0.02585799	     -0.45975989	     -0.89609455	     -0.13351633	      0.28545756	     -0.09197965	      1.65612653	     -0.12775009	      0.17624187	      0.00667771	      1.96692702	     -0.00430525	     -0.00136682	      0.01517578
     10.03282367	      2.42668733	     -0.05342681	     -0.26866872	      2.65435088	      1.16399257	      0.68699911	      0.01865258	      0.03659519	      0.31276214	     -0.09479952	      0.30018344	      0.00723551	      0.37434273	     -0.74227796	      0.85277951	     -0.02406507	     -0.46587025	     -0.87057522	     -0.16976235	      0.29786046	     -0.09371187	      1.63230478	     -0.09764494	      0.17182894	      0.00936243	      1.96888605	     -0.00864820	      0.00097600	      0.01063440
     10.06615667	      2.43888841	     -0.05288493	     -0.27780643	      2.65544499	      1.16454909	      0.68450169	      0.00753224	      0.03902587	      0.32905091	     -0.09210312	      0.30168364	      0.02063117	      0.35446049	     -0.76894399	      0.86010432	     -0.02622100	     -0.46271426	     -0.84846739	     -0.17792869	      0.30534239	     -0.09526166	      1.61563119	     -0.06392419	      0.17542338	      0.00808131	      1.97151652	      0.00303818	     -0.00039301	      0.01571074
     10.09948967	      2.44673749	     -0.04527442	     -0.28463102	      2.65672289	      1.16497738	      0.68356314	     -0.01142748	      0.03663597	      0.33600393	     -0.08681427	      0.30820666	      0.01002048	      0.33900515	     -0.80938054	      0.86137866	     -0.02518568	     -0.44782370	     -0.83837838	     -0.17285654	      0.31866346	     -0.09568302	      1.59132930	     -0.04197487	      0.18891875	      0.00441753	      1.97553187	      0.01303865	      0.00363407	      0.03024798
     10.13282267	      2.44536017	     -0.03995751	     -0.28679634	      2.65810397	      1.16526672	      0.68326211	     -0.02567177	      0.03893572	      0.33508327	     -0.08254306	      0.32871618	      0.02456959	      0.32982025	     -0.83979649	      0.85542195	     -0.02623721	     -0.43811034	     -0.83834589	     -0.17121743	      0.33555102	     -0.09704553	      1.57837392	     -0.03129298	      0.20881838	      0.00254387	      1.98054927	      0.00052229	      0.00346598	      0.03753402
     10.16615567	      2.43332012	     -0.04695360	     -0.28734332	      2.66038729	      1.16568523	      0.68260826	     -0.02123271	      0.03786023	      0.33318405	     -0.08094251	      0.35164900	      0.02008530	      0.30421570	     -0.85541323	      0.84371902	     -0.02548144	     -0.44742258	     -0.83766517	     -0.19270993	      0.35819688	     -0.09790034	      1.56720070	     -0.02503498	      0.21619518	     -0.01503769	      1.98305286	     -0.02030245	      0.00773504	      0.02630728
     10.19948867	      2.41043760	     -0.04618689	     -0.28733238	      2.66212536	      1.16614470	      0.68373808	     -0.02940580	      0.03889433	      0.32894921	     -0.08061286	      0.39281784	      0.02582454	      0.29886609	     -0.87603365	      0.81976953	     -0.02684948	     -0.44864772	     -0.82583626	     -0.22520792	      0.37068964	     -0.09970623	      1.57396519	     -0.02288006	      0.21960524	     -0.01290191	      1.98538308	     -0.00541380	     -0.00469223	      0.01365437
     10.23282167	      2.38424719	     -0.05134162	     -0.28468506	      2.66403306	      1.16632799	      0.68599872	     -0.02588197	      0.03786277	      0.31720643	     -0.08153136	      0.43897370	      0.02304475	      0.29118640	     -0.90058907	      0.79869932	     -0.02564773	     -0.45638053	     -0.83006200	     -0.24190117	      0.38249516	     -0.10023504	      1.57019410	     -0.01151564	      0.21754346	     -0.00394155	      1.98513812	      0.01031869	      0.00043086	      0.01526758
     10.26615467	      2.36021425	     -0.05237403	     -0.27993231	      2.66521595	      1.16617573	      0.69001385	     -0.02260104	      0.03753107	      0.29795808	     -0.08217697	      0.48820446	      0.02495781	      0.29729934	     -0.92312332	      0.78515127	     -0.02743650	     -0.45752896	     -0.85221964	     -0.22457569	      0.38475733	     -0.09985635	      1.57345499	     -0.00040575	      0.21977898	      0.01002231	      1.98391563	      0.00757601	      0.00292874	      0.02797395
     10.29948767	      2.34073403	     -0.04520650	     -0.27841378	      2.66578358	      1.16603768	      0.69522074	     -0.02690694	      0.03550125	      0.28375492	     -0.08620853	      0.53733372	      0.02095568	      0.31696584	     -0.93527008	      0.77866920	     -0.02692204	     -0.44685684	     -0.87499855	     -0.18683056	      0.37426432	     -0.09924588	      1.58496107	     -0.01013854	      0.22733817	      0.01732376	      1.98093038	     -0.00636038	     -0.00572172	      0.03206275
     10.33282067	      2.32416137	     -0.04854265	     -0.27976866	      2.66763677	      1.16599084	      0.69916338	     -0.01934879	      0.03535981	      0.27493242	     -0.09038317	      0.58074205	      0.01933998	      0.32286833	     -0.93010515	      0.78447623	     -0.02565131	     -0.45458321	     -0.89308978	     -0.15329491	      0.35486510	     -0.09749701	      1.59433181	     -0.04729773	      0.23175420	      0.00692177	      1.97472388	     -0.01642550	     -0.00142701	      0.01735573
     10.36615367	      2.31351443	     -0.04992877	     -0.28078160	      2.67008060	      1.16574930	      0.70208825	     -0.01876123	      0.03568817	      0.26632034	     -0.09574700	      0.61725607	      0.02009938	      0.33133443	     -0.93000624	      0.79488460	     -0.02225332	     -0.46461404	     -0.90243724	     -0.13870528	      0.32612232	     -0.09620573	      1.62002627	     -0.11651252	      0.24080697	      0.01708903	      1.96571565	      0.00142109	      0.00036462	      0.00363254
     10.39948667	      2.31213969	     -0.05158704	     -0.28108585	      2.67281718	      1.16516041	      0.70406696	     -0.01746316	      0.03410186	      0.25669379	     -0.10186047	      0.64062657	      0.01506271	      0.33946801	     -0.93977752	      0.81655006	     -0.01824408	     -0.47810924	     -0.91815573	     -0.13107094	      0.29658775	     -0.09396973	      1.65145148	     -0.18735352	      0.25160224	      0.00983548	      1.95242287	      0.01783961	     -0.00427717	      0.00525156
     10.43281967	      2.32365358	     -0.05619311	     -0.28438274	      2.67525294	      1.16442807	      0.70533413	     -0.00828924	      0.03534528	      0.25078846	     -0.10339291	      0.64985337	      0.01788945	      0.34935048	     -0.94321924	      0.85160366	     -0.00316449	     -0.49096402	     -0.94759579	     -0.10021794	      0.26062790	     -0.09105219	      1.68457632	     -0.24536194	      0.26305878	      0.00565022	      1.92735855	      0.00498329	     -0.00762055	      0.01027344
     10.46615267	      2.34633121	     -0.05137253	     -0.28856532	      2.67615559	      1.16374716	      0.70609913	     -0.00958242	      0.03628228	      0.24921937	     -0.10061689	      0.63668946	      0.01217351	      0.37134761	     -0.93447077	      0.88781128	      0.01379852	     -0.48750998	     -0.97331292	     -0.04192441	      0.21330176	     -0.08710617	      1.71545495	     -0.31450949	      0.28442747	      0.02258383	      1.84842919	     -0.00965146	     -0.00051122	      0.00761617
     10.49948567	      2.37076511	     -0.04434764	     -0.28976414	      2.67629778	      1.16298481	      0.70505803	     -0.01729597	      0.03620658	      0.24875693	     -0.09691722	      0.60061924	     -0.00203307	      0.39049341	     -0.91438065	      0.92166349	      0.01885688	     -0.48675543	     -0.99250067	      0.03002825	      0.15756564	     -0.08214163	      1.75457428	     -0.41139265	      0.30889754	      0.01307916	      1.71742728	     -0.00590765	      0.00618180	      0.00551865
     10.53281867	      2.39324840	     -0.04769036	     -0.29117960	      2.67700697	      1.16188854	      0.70146414	     -0.01641491	      0.03375971	      0.25101195	     -0.09162298	      0.56022881	     -0.00173508	      0.39347580	     -0.89264201	      0.95644576	      0.02413545	     -0.50499964	     -1.01656923	      0.10507108	      0.09530099	     -0.07664928	      1.80591418	     -0.54948469	      0.31234114	      0.02054863	      1.61750125	      0.00862182	      0.00143834	      0.01163720
     10.56615167	      2.40897383	     -0.05344460	     -0.28977326	      2.67737411	      1.16038822	      0.69677379	     -0.01589289	      0.03695972	      0.25264514	     -0.08722863	      0.52693407	      0.01805368	      0.39462559	     -0.88009027	      0.98228202	      0.02828345	     -0.53095977	     -1.04341912	      0.17748174	      0.02625929	     -0.07182490	      1.85154607	     -0.70064327	      0.32168168	      0.01349658	      1.48708341	      0.01388473	     -0.00561486	      0.02171569
     10.59948467	      2.42398130	     -0.05089118	     -0.28800601	      2.67665266	      1.15879058	      0.69268088	     -0.02364653	      0.03569464	      0.25419041	     -0.07981849	      0.48775372	      0.01581806	      0.39980808	     -0.86960028	      0.99748580	      0.03076797	     -0.54381623	     -1.06593318	      0.24704325	     -0.05592923	     -0.06717214	      1.88924129	     -0.84686179	      0.34494152	      0.01355554	      1.31296639	      0.00115126	      0.00456292	      0.02154156
     10.63281767	      2.44118729	     -0.05212799	     -0.28925913	      2.67553180	      1.15725771	      0.68903414	     -0.02356212	      0.03323398	      0.25895874	     -0.07191983	      0.44526745	      0.00753598	      0.39748650	     -0.83604418	      1.01428236	      0.03122160	     -0.55522522	     -1.08925175	      0.32941682	     -0.15834764	     -0.06221033	      1.93845620	     -0.97273969	      0.36880567	      0.01502930	      1.19059347	     -0.01636345	      0.00306627	      0.01774536
     10.66615067	      2.45980983	     -0.05439441	     -0.28845273	      2.67431025	      1.15563894	      0.68627969	     -0.02213286	      0.03248349	      0.26002196	     -0.06711117	      0.41148677	      0.02092977	      0.39876645	     -0.78693322	      1.02571938	      0.03119609	     -0.56115998	     -1.11239025	      0.42214528	     -0.26557122	     -0.05759478	      1.94054480	     -1.10083723	      0.42208605	      0.01699267	      1.03552320	     -0.00950685	     -0.00872641	      0.01980389
     10.69948367	      2.46730184	     -0.05907147	     -0.29022958	      2.67438506	      1.15380669	      0.68512307	     -0.01745040	      0.02675108	      0.25826113	     -0.06170653	      0.39471206	      0.00486793	      0.39313451	     -0.75679189	      1.03150245	      0.03364668	     -0.56851195	     -1.13403399	      0.51667924	     -0.35412578	     -0.05203442	      1.96293025	     -1.25163600	      0.45747801	      0.01525608	      0.87953122	      0.00771781	      0.01390213	      0.03047937
     10.73281667	      2.46591159	     -0.06660760	     -0.29576917	      2.67544163	      1.15215934	      0.68555388	     -0.00843413	      0.02487665	      0.25612101	     -0.05351861	      0.40373073	     -0.00267673	      0.38899490	     -0.72981456	      1.03503241	      0.03393691	     -0.57703720	     -1.14859452	      0.60604526	     -0.43277098	     -0.04632923	      1.95493738	     -1.40787665	      0.47961360	      0.01589614	      0.72876539	      0.01180767	     -0.00193540	      0.03268909
     10.76614967	      2.46806142	     -0.07710098	     -0.30084499	      2.67644635	      1.15080022	      0.68657855	      0.01019922	      0.02265777	      0.25219330	     -0.04718359	      0.41272245	      0.00158327	      0.38396504	     -0.67542087	      1.03707913	      0.03171568	     -0.58163847	     -1.15446524	      0.68094428	     -0.52127638	     -0.04023219	      1.97277025	     -1.54607225	      0.49973276	      0.00346257	      0.58868719	     -0.00830179	     -0.00975541	      0.02447300
     10.79948267	      2.47401892	     -0.08757690	     -0.30341457	      2.67722451	      1.14971555	      0.68778860	      0.02998206	      0.02080820	      0.24763285	     -0.04768851	      0.40865809	     -0.02074673	      0.37445919	     -0.61677991	      1.03318016	      0.03198554	     -0.57919177	     -1.15657371	      0.72993097	     -0.61500509	     -0.03319839	      1.97055767	     -1.67319341	      0.52785180	     -0.01382113	      0.46293904	     -0.01815953	      0.01105360	      0.01490928
     10.83281567	      2.48975359	     -0.08314203	     -0.30580067	      2.67729283	      1.14852989	      0.69039596	      0.03283521	      0.01009702	      0.24198166	     -0.04963112	      0.41972869	     -0.01648627	      0.38985976	     -0.59269719	      1.02800304	      0.03001398	     -0.55181980	     -1.15852001	      0.75507207	     -0.71138553	     -0.02502563	      1.96583010	     -1.79516045	      0.56024397	     -0.01262261	      0.37504583	      0.00466370	     -0.00348797	      0.00983744
     10.86614867	      2.49731523	     -0.08823317	     -0.30579728	      2.67778373	      1.14749851	      0.69231011	      0.04680202	      0.00360428	      0.23565366	     -0.05312853	      0.43263234	     -0.02683080	      0.39020417	     -0.58632007	      1.02424898	      0.02716921	     -0.54450487	     -1.17018499	      0.78774437	     -0.77958812	     -0.00250180	      1.97153064	     -1.87945854	      0.58732226	     -0.01140339	      0.28996955	      0.01700577	     -0.00370442	      0.00968725
     10.89948167	      2.49680702	     -0.08236910	     -0.30425294	      2.67739928	      1.14688141	      0.69415844	      0.04428237	     -0.00860513	      0.22988336	     -0.05308214	      0.44204990	     -0.02969544	      0.40142205	     -0.55911204	      1.00855071	      0.02285592	     -0.53467343	     -1.17366760	      0.83161494	     -0.81133943	      0.02048727	      1.96661095	     -1.92689104	      0.59846936	     -0.01250088	      0.24219921	      0.01072035	      0.01278099	      0.00678251
     10.93281467	      2.48841674	     -0.08613220	     -0.30357368	      2.67796640	      1.14683631	      0.69334064	      0.04336648	     -0.00521194	      0.22997599	     -0.05284365	      0.44618162	     -0.02887206	      0.39183781	     -0.51178598	      0.99204445	      0.02252474	     -0.55215053	     -1.16506648	      0.87622113	     -0.83694979	      0.03506228	      1.95705004	     -1.94737992	      0.62428255	     -0.01140340	      0.20812890	     -0.00194609	     -0.00926488	      0.00469955
     10.96614767	      2.48398628	     -0.09409330	     -0.30306345	      2.68017310	      1.14712767	      0.68967174	      0.04001663	     -0.00676506	      0.23022005	     -0.05093511	      0.45032174	     -0.02669629	      0.36688867	     -0.49632007	      0.97982040	      0.02644326	     -0.58527926	     -1.13980864	      0.88870994	     -0.85606724	      0.03666980	      1.95891799	     -1.95578171	      0.63689422	     -0.01140985	      0.22970953	      0.00075406	     -0.00277165	      0.01275169
     10.99948067	      2.49736111	     -0.10036463	     -0.30264754	      2.68303606	      1.14770793	      0.68394245	      0.03612675	     -0.02630549	      0.23106526	     -0.04915076	      0.44453278	     -0.02517677	      0.33709875	     -0.51463975	      0.98346573	      0.02637131	     -0.61745599	     -1.10360140	      0.86103540	     -0.87110046	      0.03858934	      1.94238741	     -1.94654407	      0.65119400	     -0.01237972	      0.24288249	      0.00908020	      0.01233763	      0.02249886
     11.03281367	      2.50987107	     -0.10839661	     -0.30137990	      2.68502758	      1.14839927	      0.67775566	      0.03571289	     -0.03449925	      0.23386134	     -0.04773800	      0.42830510	     -0.02577150	      0.30463422	     -0.52499321	      0.99485779	      0.02371975	     -0.65166019	     -1.07656794	      0.82210355	     -0.89664485	      0.03895825	      1.93374602	     -1.90411419	      0.65351941	     -0.01222261	      0.31879989	     -0.00056011	     -0.01513913	      0.02299544
     11.06614667	      2.50670579	     -0.10789781	     -0.29606208	      2.68475626	      1.14921180	      0.67366944	      0.02384077	     -0.02807959	      0.23810141	     -0.05245166	      0.40831934	     -0.02303226	      0.28989482	     -0.51728073	      0.98394039	      0.02968775	     -0.66910835	     -1.05928905	      0.79172973	     -0.89271878	      0.03863732	      1.88642196	     -1.83627453	      0.64436828	     -0.01088594	      0.39545446	     -0.01501038	      0.00401633	      0.01826214
     11.09947967	      2.49826366	     -0.10319606	     -0.28982143	      2.68330042	      1.15021294	      0.67178378	      0.01280032	     -0.02681099	      0.24084682	     -0.05773537	      0.39089329	     -0.02112566	      0.28753014	     -0.51821453	      0.97057408	      0.02608871	     -0.67331798	     -1.03428643	      0.78120266	     -0.84516956	      0.03890588	      1.84302481	     -1.74831028	      0.59990493	     -0.00649697	      0.48892101	     -0.01681616	      0.01039921	      0.01528642
     11.13281267	      2.48881072	     -0.10477775	     -0.28904187	      2.68232216	      1.15154109	      0.67152260	      0.01330104	     -0.01539137	      0.24574318	     -0.05932630	      0.38832281	     -0.01903083	      0.28280286	     -0.54403186	      0.95990502	      0.02860515	     -0.67121909	     -0.99532277	      0.76502400	     -0.79545681	      0.03812308	      1.83337121	     -1.65256247	      0.54834104	      0.00868386	      0.60633677	     -0.00584731	     -0.02114870	      0.01572890
     11.16614567	      2.48304308	     -0.10789664	     -0.28895620	      2.68119127	      1.15338819	      0.67221616	      0.01864639	      0.00299532	      0.24881055	     -0.06029485	      0.38412217	     -0.01563866	      0.27931910	     -0.56655935	      0.95197031	      0.02586984	     -0.66018845	     -0.94107626	      0.71367843	     -0.74692373	      0.03569421	      1.80253434	     -1.55064839	      0.51147866	      0.01054727	      0.72616755	      0.00390601	      0.01524338	      0.02088779
     11.19947867	      2.48168370	     -0.11264829	     -0.28972704	      2.67960058	      1.15554869	      0.67366510	      0.02808866	      0.03512126	      0.25301375	     -0.06319240	      0.37435831	     -0.01018884	      0.27636880	     -0.57171396	      0.94561093	      0.02806371	     -0.64009236	     -0.89470050	      0.63345604	     -0.70951015	      0.02942945	      1.75719138	     -1.43603797	      0.49208481	      0.01096265	      0.89550248	      0.00283235	     -0.00520191	      0.02494155
     11.23281167	      2.49690138	     -0.10263310	     -0.28973062	      2.67705823	      1.15749166	      0.67625582	      0.03135150	      0.02994710	      0.25648175	     -0.06885233	      0.36042061	      0.00158988	      0.29177812	     -0.58759916	      0.95079593	      0.01762228	     -0.59462411	     -0.86359764	      0.55077337	     -0.63849913	      0.02019154	      1.74953425	     -1.31795889	      0.45482913	      0.01384912	      1.04983665	     -0.00278268	     -0.00244192	      0.02155329
     11.26614467	      2.49391284	     -0.10163998	     -0.28901225	      2.67546163	      1.15922784	      0.67870018	      0.03917434	      0.03634398	      0.25956893	     -0.07219345	      0.36072219	     -0.01556011	      0.29101929	     -0.63026826	      0.94376656	      0.02184291	     -0.56709021	     -0.85560827	      0.49201651	     -0.55253660	     -0.01483759	      1.75914311	     -1.19127697	      0.41544141	      0.00445320	      1.18220508	     -0.00300537	      0.01388574	      0.01059284
     11.29947767	      2.48470565	     -0.09634696	     -0.28820842	      2.67380743	      1.16108398	      0.68044294	      0.03389107	      0.04229750	      0.26397312	     -0.07568083	      0.37364489	      0.00773128	      0.29755744	     -0.65742355	      0.92459475	      0.02050578	     -0.54464815	     -0.83382343	      0.43146531	     -0.46661227	     -0.02852091	      1.74146698	     -1.06941248	      0.36938311	      0.00600246	      1.35724031	      0.01480220	     -0.00624435	      0.00659775
     11.33281067	      2.47699951	     -0.10227881	     -0.28672474	      2.67307481	      1.16313333	      0.67951479	      0.03999486	      0.04430156	      0.26964708	     -0.08059811	      0.37362335	      0.01638687	      0.27833086	     -0.65494167	      0.90392148	      0.01254624	     -0.54683398	     -0.79785989	      0.38210100	     -0.40121603	     -0.03871337	      1.75312996	     -0.93512973	      0.33601451	      0.01361093	      1.49207357	      0.01619993	     -0.00498864	      0.01259626
     11.36614367	      2.46580869	     -0.09767375	     -0.28862185	      2.67288638	      1.16486939	      0.67860885	      0.02742787	      0.03974015	      0.27831685	     -0.08296189	      0.38545663	      0.00689364	      0.26386118	     -0.67448678	      0.87266725	      0.01907159	     -0.54246099	     -0.77307561	      0.32859674	     -0.35143160	     -0.04179568	      1.77195759	     -0.80539248	      0.31069895	      0.01571927	      1.61733883	      0.00878182	      0.01349841	      0.02244103
     11.39947667	      2.44602658	     -0.10484127	     -0.28941446	      2.67406484	      1.16614013	      0.67656545	      0.02403753	      0.03989965	      0.28610894	     -0.08637503	      0.41462658	      0.02742988	      0.23806841	     -0.70768070	      0.85347098	      0.01711295	     -0.56512888	     -0.78427816	      0.28566063	     -0.29583016	     -0.04717735	      1.76646200	     -0.67534637	      0.28759866	      0.01437871	      1.76720075	     -0.00187276	     -0.00174439	      0.02996439
     11.43280967	      2.42120781	     -0.10538425	     -0.28524858	      2.67477948	      1.16702387	      0.67478011	      0.01178330	      0.03287744	      0.29073920	     -0.09221787	      0.43421390	      0.02100342	      0.21576274	     -0.73201992	      0.82120117	      0.01467747	     -0.58208346	     -0.79949040	      0.24273326	     -0.22640157	     -0.05120964	      1.77593172	     -0.56541421	      0.27269593	      0.01809647	      1.87358348	     -0.00572873	     -0.00611909	      0.02468529
     11.46614267	      2.38510775	     -0.09193932	     -0.28353203	      2.67404938	      1.16787380	      0.67518082	     -0.01978805	      0.03637933	      0.29966636	     -0.09602461	      0.46007776	      0.02418835	      0.21858868	     -0.73480385	      0.77249239	      0.01005612	     -0.57740264	     -0.79534118	      0.19823689	     -0.16366216	     -0.05582269	      1.82440625	     -0.47348274	      0.26394413	      0.01264440	      1.94706090	     -0.00432047	      0.00380523	      0.00974518
     11.49947567	      2.35598732	     -0.08738325	     -0.28808057	      2.67364266	      1.16897615	      0.67626006	     -0.03157913	      0.03474390	      0.31485111	     -0.09893170	      0.48229562	      0.02496033	      0.21380557	     -0.71651341	      0.73972733	      0.01068549	     -0.57342840	     -0.79343370	      0.16760514	     -0.08747311	     -0.05966099	      1.83851611	     -0.38652987	      0.24249119	      0.00522736	      1.95362327	     -0.01323085	      0.00500645	      0.00101000
     11.53280867	      2.33294640	     -0.09453175	     -0.29887763	      2.67387286	      1.16974853	      0.67828037	     -0.02150969	      0.03319592	      0.33042906	     -0.09700000	      0.51162405	      0.02371399	      0.20111653	     -0.71812263	      0.73786056	      0.00467146	     -0.57814443	     -0.80744465	      0.14936857	     -0.01125992	     -0.06214071	      1.84403405	     -0.30844635	      0.19834413	      0.00735922	      1.99151637	     -0.01647324	     -0.01028058	      0.01447260
     11.56614167	      2.32035200	     -0.07995756	     -0.30399065	      2.67121688	      1.16989655	      0.68227241	     -0.03326509	      0.03168451	      0.33597218	     -0.09517064	      0.53472149	      0.02371823	      0.22631140	     -0.74988392	      0.72753449	      0.00258231	     -0.54255015	     -0.80968452	      0.12519718	      0.04575794	     -0.06589106	      1.88436658	     -0.25122170	      0.17195540	      0.01690907	      1.98878304	      0.00090471	     -0.00249115	      0.03553505
     11.59947467	      2.31923464	     -0.08184745	     -0.29480933	      2.66731965	      1.16967595	      0.68369497	     -0.01691549	      0.03862125	      0.33148472	     -0.10188826	      0.51438860	      0.02496531	      0.23671438	     -0.74537900	      0.70982876	      0.00516530	     -0.52148549	     -0.80564375	      0.10594393	      0.09854074	     -0.06899394	      1.91222089	     -0.19245715	      0.15585418	      0.01197996	      2.00597393	     -0.00124116	      0.00703728	      0.03572909
     11.63280767	      2.33233900	     -0.07456326	     -0.28556629	      2.66201217	      1.16946376	      0.68484382	     -0.00658784	      0.03703062	      0.33164791	     -0.10911373	      0.47442498	      0.01876932	      0.26065772	     -0.72946360	      0.70551641	     -0.00663679	     -0.48767508	     -0.79596382	      0.07711636	      0.13964693	     -0.07161117	      1.90371699	     -0.15419306	      0.14202285	      0.01472873	      2.02375244	     -0.00532804	     -0.01033037	      0.00514363
     11.66614067	      2.35028096	     -0.06581195	     -0.28400555	      2.65709886	      1.16909648	      0.68659309	      0.00113115	      0.03970380	      0.33939984	     -0.11423742	      0.44650017	      0.02533149	      0.29099532	     -0.73671617	      0.72044848	     -0.02098608	     -0.45306972	     -0.80009275	      0.04956777	      0.16108847	     -0.07471849	      1.93162301	     -0.12795955	      0.13017472	      0.01279795	      2.02235092	     -0.00498372	     -0.00473249	     -0.00995759
     11.69947367	      2.36988742	     -0.07125470	     -0.28233505	      2.65397135	      1.16857066	      0.68722610	      0.02529038	      0.04128591	      0.34070017	     -0.11540619	      0.41392772	      0.01702985	      0.29780679	     -0.75485685	      0.73157120	     -0.00577435	     -0.43469874	     -0.81190885	      0.03325785	      0.19201510	     -0.07639775	      1.93551317	     -0.10086330	      0.10796835	     -0.00301369	      2.03793745	      0.00052101	      0.01544586	      0.01484328
     11.73280667	      2.38509239	     -0.06481858	     -0.28188238	      2.65026879	      1.16831941	      0.68792819	      0.02772162	      0.04501406	      0.34471123	     -0.11304704	      0.38533324	      0.02488701	      0.32081039	     -0.76047163	      0.73550411	     -0.01287039	     -0.41167352	     -0.78837931	      0.02168240	      0.21967212	     -0.07875377	      1.92521765	     -0.08118309	      0.08887465	     -0.01608408	      2.03253916	      0.01808597	     -0.01052015	      0.03655198
     11.76613967	      2.39860843	     -0.05530371	     -0.28362816	      2.64671496	      1.16820845	      0.68779906	      0.02450407	      0.04146793	      0.35496032	     -0.10861282	      0.34801569	      0.01639983	      0.33922813	     -0.73970531	      0.73398960	     -0.01941807	     -0.39274876	     -0.75744113	      0.01309416	      0.24442521	     -0.07970528	      1.94894830	     -0.06331759	      0.06713240	     -0.01421928	      2.04097672	      0.01253019	     -0.00004936	      0.02814720
     11.79947267	      2.40309186	     -0.05637420	     -0.27902425	      2.64447941	      1.16777779	      0.68611145	      0.02757782	      0.04615627	      0.35882743	     -0.10578696	      0.31597703	      0.02179678	      0.34360647	     -0.71679394	      0.72651979	     -0.01260591	     -0.39692529	     -0.76177864	      0.00925161	      0.27704279	     -0.08073979	      1.92469339	     -0.03545766	      0.06400195	     -0.00419633	      2.04165129	     -0.00470265	      0.01355079	      0.00806869
     11.83280567	      2.40272465	     -0.04784168	     -0.27415310	      2.64308832	      1.16707773	      0.68437224	      0.01130548	      0.04302376	      0.35984172	     -0.10540593	      0.29996296	      0.01817913	      0.35528910	     -0.72855719	      0.72010086	     -0.02070109	     -0.40219300	     -0.77504053	     -0.00673452	      0.29536814	     -0.08179684	      1.93487344	     -0.00829314	      0.07190860	     -0.00692979	      2.04694565	      0.00170266	     -0.00795158	      0.00800375
     11.86613867	      2.39269335	     -0.04612501	     -0.27108768	      2.64292425	      1.16688432	      0.68167297	     -0.00147136	      0.04055250	      0.36136750	     -0.10430412	      0.29623183	      0.01261169	      0.35524033	     -0.73689776	      0.70015862	     -0.01951748	     -0.42074322	     -0.77011394	     -0.02707280	      0.29822230	     -0.08230745	      1.92696257	      0.01618233	      0.07264029	     -0.01517603	      2.04616760	      0.01315737	     -0.00072361	      0.02127896
     11.89947167	      2.37428882	     -0.04682941	     -0.27003097	      2.64277065	      1.16738264	      0.67866519	     -0.01317207	      0.04309262	      0.36592303	     -0.10105813	      0.29991605	      0.02346509	      0.35391909	     -0.70924730	      0.66602687	     -0.01592613	     -0.44225072	     -0.74212367	     -0.04180347	      0.28441806	     -0.08294641	      1.88621080	      0.03019654	      0.06015867	     -0.00584804	      2.05060622	      0.00920960	      0.01147276	      0.02876064
     11.93280467	      2.35886773	     -0.04182346	     -0.27018230	      2.64250887	      1.16793053	      0.67662409	     -0.02746919	      0.03597031	      0.37077866	     -0.09914733	      0.29905959	      0.01212257	      0.35377225	     -0.67380701	      0.63996943	     -0.01946748	     -0.45363243	     -0.72897157	     -0.05084065	      0.26678006	     -0.08288123	      1.86525033	      0.03870919	      0.04304144	      0.00312110	      2.05191949	     -0.00621712	     -0.00464573	      0.02947791
     11.96613767	      2.34103375	     -0.04453234	     -0.26814425	      2.64320046	      1.16796244	      0.67586524	     -0.02967614	      0.03484677	      0.37027444	     -0.10184497	      0.31676991	      0.01617315	      0.34924904	     -0.66603015	      0.62658446	     -0.01987004	     -0.46921102	     -0.75604015	     -0.05226850	      0.26525305	     -0.08334783	      1.84947511	      0.05576138	      0.03671929	      0.01009296	      2.05558958	     -0.02076194	     -0.00760004	      0.02940629
     11.99947067	      2.32007048	     -0.04684256	     -0.26338231	      2.64399418	      1.16791982	      0.67641501	     -0.03163107	      0.03533782	      0.36471044	     -0.10668801	      0.34058816	      0.01577827	      0.34564923	     -0.67606622	      0.60950583	     -0.02100578	     -0.47581272	     -0.77170975	     -0.06552456	      0.28195418	     -0.08345215	      1.79932838	      0.07528429	      0.03713068	      0.01079716	      2.05892151	     -0.00588464	      0.01056906	      0.02320003
     12.03280367	      2.30988679	     -0.04779544	     -0.26388580	      2.64454251	      1.16847777	      0.67780727	     -0.02979683	      0.03430329	      0.36291482	     -0.10853898	      0.35476490	      0.01343980	      0.34099037	     -0.65793782	      0.59662910	     -0.02155032	     -0.46827929	     -0.74688547	     -0.09045581	      0.28432426	     -0.08418469	      1.77827427	      0.08947250	      0.03410542	      0.01556738	      2.06059649	      0.00617318	     -0.00643052	      0.00989490
     12.06613667	      2.30844140	     -0.04793580	     -0.27116022	      2.64515916	      1.16939456	      0.68039357	     -0.02297975	      0.03323813	      0.36500612	     -0.10739361	      0.36605836	      0.01295548	      0.33703515	     -0.62315333	      0.60233379	     -0.02352236	     -0.45097772	     -0.71747227	     -0.12081255	      0.27542216	     -0.08475977	      1.75923938	      0.09444948	      0.02399625	      0.01289902	      2.06473895	     -0.00112328	     -0.00937982	      0.00591377
     12.09946967	      2.31117477	     -0.04379204	     -0.27887875	      2.64590445	      1.16998011	      0.68436345	     -0.02073783	      0.03765618	      0.36318906	     -0.10651389	      0.38243261	      0.01208823	      0.33957769	     -0.61694799	      0.62645890	     -0.01940303	     -0.42292859	     -0.72666335	     -0.14445957	      0.27030757	     -0.08554599	      1.70253113	      0.08576418	      0.01912902	      0.01480684	      2.06301030	     -0.01106918	      0.00835544	      0.02043163
     12.13280267	      2.32878552	     -0.04332449	     -0.28356899	      2.64711152	      1.17017985	      0.68732266	     -0.01331338	      0.03911163	      0.35849941	     -0.10902582	      0.38766882	      0.01686613	      0.33546197	     -0.62712543	      0.66755377	     -0.02095210	     -0.39994316	     -0.75608445	     -0.14981211	      0.26054454	     -0.08611574	      1.67449889	      0.07226883	      0.01820153	      0.01248585	      2.06368894	     -0.00675948	     -0.00410641	      0.03489572
     12.16613567	      2.35365782	     -0.04832804	     -0.28392893	      2.64823067	      1.17046325	      0.68788459	     -0.00071999	      0.03814637	      0.35588915	     -0.11491173	      0.37070071	      0.01456774	      0.31874283	     -0.62691647	      0.69715441	     -0.02028706	     -0.38507713	     -0.75688786	     -0.14683538	      0.24732808	     -0.08627530	      1.66516128	      0.05398002	      0.01257200	      0.00495677	      2.05944443	      0.00921308	     -0.00777656	      0.02407526
     12.19946867	      2.37213163	     -0.05364856	     -0.28294569	      2.64914161	      1.17083294	      0.68729341	      0.00832269	      0.04243772	      0.35603211	     -0.12041422	      0.35511841	      0.02398081	      0.30332426	     -0.62582855	      0.71218035	     -0.01671275	     -0.37583939	     -0.73517680	     -0.14973625	      0.23983962	     -0.08634605	      1.62982165	      0.02490240	      0.00096183	      0.00130952	      2.05342034	      0.01701542	      0.01064976	     -0.00080587
     12.23280167	      2.38998894	     -0.05409593	     -0.28584938	      2.65070127	      1.17082507	      0.68697541	      0.01091663	      0.04230817	      0.35668423	     -0.12262541	      0.34700837	      0.02188553	      0.29349414	     -0.64097524	      0.73864474	     -0.01066296	     -0.36816324	     -0.74431509	     -0.15919257	      0.23001888	     -0.08622770	      1.61918623	     -0.01513737	     -0.00938654	      0.00010080	      2.04330662	      0.00469375	      0.00151673	     -0.00181099
     12.26613467	      2.40204965	     -0.05019836	     -0.29187277	      2.65280929	      1.17045861	      0.68704831	      0.00334946	      0.04308472	      0.35671365	     -0.12070146	      0.34918555	      0.02397817	      0.29354000	     -0.65401760	      0.77777842	     -0.01047924	     -0.36717865	     -0.79203940	     -0.16217928	      0.21315526	     -0.08628454	      1.63210773	     -0.06467983	     -0.00811130	      0.00244401	      2.02763816	     -0.00411197	     -0.00985656	      0.02043205
     12.29946767	      2.40509290	     -0.04450792	     -0.29770768	      2.65484293	      1.17024369	      0.68663877	     -0.01242488	      0.04326769	      0.35794069	     -0.11537033	      0.35026363	      0.02257495	      0.29890356	     -0.64274030	      0.80373693	     -0.00369595	     -0.37438692	     -0.83117430	     -0.14770821	      0.19497769	     -0.08495138	      1.61662742	     -0.12434821	      0.00419932	      0.00488673	      2.00813848	      0.00237971	      0.01061653	      0.03180554
     12.33280067	      2.40628605	     -0.04289422	     -0.30415872	      2.65713673	      1.17019103	      0.68523763	     -0.02610579	      0.04334970	      0.36251683	     -0.10834920	      0.35351749	      0.02260205	      0.30226257	     -0.62421244	      0.81160549	      0.01951347	     -0.39272078	     -0.84095085	     -0.10706962	      0.15987766	     -0.08360539	      1.63266971	     -0.19511712	      0.02936877	      0.01350630	      1.98595300	      0.01196822	      0.00354913	      0.02106426
     12.36613367	      2.40052763	     -0.05167888	     -0.30672334	      2.66014416	      1.16969149	      0.68283719	     -0.02442577	      0.03902220	      0.36380514	     -0.10520041	      0.36741223	      0.02080692	      0.29792540	     -0.63448960	      0.81946864	      0.01623601	     -0.44057622	     -0.84550862	     -0.05367934	      0.12469268	     -0.08098241	      1.66590974	     -0.27886917	      0.05415976	      0.00725666	      1.96635587	      0.00278747	     -0.00274928	      0.01114178
     12.39946667	      2.38594575	     -0.05427860	     -0.30313871	      2.66205248	      1.16847511	      0.68143121	     -0.02922602	      0.03631869	      0.35789582	     -0.10642361	      0.38894678	      0.01947449	      0.31082437	     -0.66234164	      0.81447292	      0.02149235	     -0.48312869	     -0.87466895	      0.00047015	      0.08772977	     -0.07823785	      1.68978866	     -0.38689532	      0.08389750	      0.00699517	      1.93999093	     -0.01214475	      0.00223596	      0.01657188
     12.43279967	      2.37247242	     -0.05356455	     -0.30010108	      2.66262207	      1.16705663	      0.68100370	     -0.03484665	      0.03613407	      0.35325157	     -0.10728245	      0.40258114	      0.01558997	      0.33414671	     -0.65388085	      0.81247681	      0.02536670	     -0.51787034	     -0.92574317	      0.05506982	      0.02643952	     -0.07601268	      1.73159422	     -0.50601430	      0.12017510	      0.01790120	      1.86342362	     -0.01739662	     -0.00166528	      0.02230147
     12.46613267	      2.36949246	     -0.05530502	     -0.30019041	      2.66256073	      1.16581879	      0.68133528	     -0.02817626	      0.02794811	      0.35113310	     -0.10432118	      0.40580821	      0.00642054	      0.35727467	     -0.61646561	      0.82060700	      0.02214862	     -0.54674300	     -0.96773099	      0.10998999	     -0.05331195	     -0.07340443	      1.77770314	     -0.61537167	      0.16033316	      0.01660922	      1.68021612	     -0.00972978	     -0.00240745	      0.01683651
     12.49946567	      2.35777223	     -0.04954406	     -0.30462175	      2.66188640	      1.16448856	      0.68417730	     -0.02919138	      0.02395298	      0.34991321	     -0.09947173	      0.42713930	     -0.02707618	      0.39213221	     -0.62142423	      0.81410940	      0.02657252	     -0.55386624	     -0.98015009	      0.16059470	     -0.13405778	     -0.07083688	      1.81892827	     -0.73154283	      0.18043611	      0.01514518	      1.55232148	      0.00414434	      0.00405320	      0.01829894
     12.53279867	      2.34846438	     -0.05294079	     -0.30066948	      2.66111600	      1.16250481	      0.68703920	     -0.01522289	      0.03127718	      0.33692905	     -0.10132807	      0.45872114	     -0.01874089	      0.42385644	     -0.64278802	      0.80648324	      0.01973900	     -0.56591356	     -0.97653660	      0.22267674	     -0.20987775	     -0.06843077	      1.88319328	     -0.85170157	      0.21021046	      0.02007755	      1.45060030	      0.00127471	     -0.00622918	      0.03358129
     12.56613167	      2.36057885	     -0.06061614	     -0.28293175	      2.66038995	      1.16002724	      0.68890293	      0.01361721	      0.02202131	      0.30280216	     -0.10103220	      0.44324640	     -0.03042242	      0.44212611	     -0.64247775	      0.79664327	      0.02619184	     -0.56841141	     -0.97825986	      0.29316068	     -0.26947986	     -0.06592584	      1.93789404	     -0.97635905	      0.26296195	      0.01679128	      1.26698152	     -0.00944418	     -0.00197631	      0.03336639
     12.59946467	      2.36859634	     -0.06600561	     -0.27265645	      2.66015167	      1.15774015	      0.69143264	      0.03340515	      0.01637744	      0.28056038	     -0.10316764	      0.44074070	     -0.02924915	      0.46102473	     -0.63400842	      0.81437523	      0.00360828	     -0.57058475	     -0.98851411	      0.35618564	     -0.32052508	     -0.06332422	      1.95349210	     -1.11833473	      0.29821980	      0.01640835	      1.14934238	      0.00039796	      0.00554538	      0.01475035
     12.63279767	      2.37282121	     -0.06183509	     -0.27536445	      2.66040454	      1.15578217	      0.69569661	      0.03246317	      0.03162256	      0.27185293	     -0.10082550	      0.46060526	     -0.02848392	      0.48672046	     -0.64030868	      0.82839254	      0.00836970	     -0.54732722	     -0.99917552	      0.40279103	     -0.40100983	     -0.06209651	      1.97042282	     -1.25341944	      0.34993664	     -0.00440358	      1.04090091	      0.02000963	     -0.01481810	     -0.00387611
     12.66613067	      2.38689280	     -0.06177207	     -0.27785596	      2.66122303	      1.15452253	      0.69836522	      0.04192549	      0.02805651	      0.26310221	     -0.09947446	      0.46132469	     -0.03546739	      0.49535542	     -0.64227742	      0.83922708	      0.01943082	     -0.52477662	     -0.98727159	      0.44714529	     -0.46181082	     -0.06012872	      1.97534373	     -1.36191128	      0.37716304	     -0.01208703	      0.91571007	      0.00795432	      0.01364686	      0.00234392
     12.69946367	      2.38785058	     -0.06082617	     -0.27730721	      2.66171924	      1.15389543	      0.69895317	      0.04069059	      0.03281281	      0.25530026	     -0.09852374	      0.46435255	     -0.03361760	      0.49512753	     -0.64338638	      0.85376596	     -0.02335176	     -0.52563862	     -0.94883275	      0.48438520	     -0.51007068	     -0.05898363	      1.98906347	     -1.43717829	      0.38544512	     -0.01571954	      0.83263186	     -0.00386681	      0.00164724	      0.01891605
     12.73279667	      2.40153907	     -0.06388865	     -0.27631214	      2.66255181	      1.15367804	      0.69683527	      0.04138906	      0.02814618	      0.25346526	     -0.09542826	      0.44688330	     -0.03656849	      0.47720426	     -0.64928520	      0.84617681	     -0.00892661	     -0.52085036	     -0.92454511	      0.52360430	     -0.55375737	     -0.05787752	      2.00030832	     -1.47735284	      0.40854008	     -0.00330545	      0.75000576	      0.00032324	     -0.01634419	      0.01599699
     12.76612967	      2.40235971	     -0.07091363	     -0.27170707	      2.66351593	      1.15352971	      0.69235207	      0.03512684	      0.03510582	      0.25355664	     -0.09241618	      0.43570815	     -0.03305175	      0.44666998	     -0.66906478	      0.83755469	     -0.00847734	     -0.54020172	     -0.92165218	      0.55553699	     -0.58649337	     -0.05713912	      2.00950992	     -1.49154634	      0.43077416	     -0.01970803	      0.72515008	      0.01733310	      0.01801185	      0.00334382
     12.79946267	      2.41391060	     -0.07742881	     -0.26338855	      2.66432780	      1.15356338	      0.68584035	      0.03034026	      0.02863778	      0.25326494	     -0.09226185	      0.40572942	     -0.03171281	      0.41005536	     -0.68494164	      0.83536089	     -0.02315854	     -0.56783793	     -0.91661916	      0.57519826	     -0.60479135	     -0.05683447	      2.01711098	     -1.49503252	      0.46016713	     -0.00104417	      0.70434768	      0.01154063	     -0.00648187	      0.00162256
     12.83279567	      2.42506581	     -0.07888318	     -0.25953886	      2.66498342	      1.15411863	      0.67978707	      0.02041923	      0.01889935	      0.25630799	     -0.08817910	      0.38137735	     -0.03193080	      0.37948734	     -0.69758137	      0.81982203	     -0.02305744	     -0.58541262	     -0.89009746	      0.57525506	     -0.61572945	     -0.05701845	      2.01782668	     -1.47759756	      0.48063540	     -0.00017357	      0.72349921	     -0.01128873	     -0.00740861	      0.01289757
     12.86612867	      2.41798128	     -0.08213964	     -0.26290803	      2.66597853	      1.15518034	      0.67533812	      0.00724871	      0.03052213	      0.26538750	     -0.07812557	      0.38424722	     -0.02638557	      0.35429915	     -0.70946741	      0.79869137	     -0.02427234	     -0.60750281	     -0.84958001	      0.55762893	     -0.62576049	     -0.05796222	      2.01682371	     -1.43771668	      0.49952536	     -0.01729883	      0.77193756	     -0.01903325	      0.01580567	      0.02507997
     12.89946167	      2.41888896	     -0.07864984	     -0.26659210	      2.66650240	      1.15633029	      0.67260747	     -0.00690040	      0.02143905	      0.27167423	     -0.06711715	      0.38154179	     -0.02899240	      0.34258940	     -0.71261361	      0.78497892	     -0.02554146	     -0.61441217	     -0.81791346	      0.53266198	     -0.60396427	     -0.05886332	      2.01173888	     -1.38870995	      0.49754977	     -0.00973807	      0.83111251	      0.00084460	     -0.00308320	      0.03120677
     12.93279467	      2.41826943	     -0.08244644	     -0.26959449	      2.66693932	      1.15743406	      0.67143664	     -0.00383010	      0.01511362	      0.27644716	     -0.06014506	      0.38427638	     -0.02473871	      0.33181378	     -0.70949330	      0.78680164	     -0.02858673	     -0.62682948	     -0.81427284	      0.51040772	     -0.56615292	     -0.05974779	      2.00706940	     -1.30610216	      0.48381275	     -0.01565364	      0.91123641	      0.00353333	     -0.01154842	      0.02955810
     12.96612767	      2.41066773	     -0.08862027	     -0.27077181	      2.66703717	      1.15851646	      0.67211205	      0.00422728	      0.02779279	      0.27880191	     -0.05868417	      0.39688588	     -0.01910170	      0.32687854	     -0.71634178	      0.78447694	     -0.02755869	     -0.63563136	     -0.81029923	      0.47699108	     -0.53339297	     -0.06123623	      1.99225558	     -1.20447638	      0.47977946	     -0.00503149	      1.01116450	     -0.01061392	      0.00577904	      0.02547549
     12.99946067	      2.41608219	     -0.08511138	     -0.26973079	      2.66658152	      1.15965125	      0.67407711	      0.00687711	      0.02645200	      0.27693544	     -0.06456578	      0.40207170	     -0.01720306	      0.33584372	     -0.72966039	      0.78091772	     -0.03004781	     -0.62173469	     -0.77460061	      0.42507803	     -0.49382836	     -0.06291602	      1.98427084	     -1.10311534	      0.46972858	      0.01794634	      1.14239688	     -0.01411616	      0.00510904	      0.02628980
     13.03279367	      2.43071309	     -0.09311823	     -0.27057789	      2.66761768	      1.16094202	      0.67580416	      0.02621933	      0.02311034	      0.27464283	     -0.07261155	      0.40333491	     -0.01608880	      0.32789100	     -0.73578042	      0.79599469	     -0.03093514	     -0.61626539	     -0.73819371	      0.37067287	     -0.45071423	     -0.06487634	      1.97344216	     -0.98235213	      0.46535538	      0.01084643	      1.25357137	     -0.00355857	     -0.01236973	      0.02481408
     13.06612667	      2.43667359	     -0.09562966	     -0.27831165	      2.66945129	      1.16213696	      0.67908628	      0.03369230	      0.02720172	      0.27644781	     -0.07578037	      0.42673278	     -0.00029638	      0.32856462	     -0.74775929	      0.82375322	     -0.03138751	     -0.60334933	     -0.72782661	      0.31107007	     -0.40369398	     -0.06673981	      1.96252874	     -0.87394034	      0.44574578	      0.01500727	      1.39185872	      0.01700996	      0.00363733	      0.01735514
     13.09945967	      2.43715266	     -0.09132039	     -0.28191317	      2.67102049	      1.16310240	      0.68254414	      0.03047668	      0.03429350	      0.27257436	     -0.07999863	      0.44606738	      0.01709526	      0.33287452	     -0.75235160	      0.84617016	     -0.02921962	     -0.58223686	     -0.73689143	      0.25393423	     -0.34218146	     -0.06899674	      1.95388899	     -0.77259579	      0.41806560	      0.01165341	      1.51898888	      0.01347360	      0.01044668	      0.01504917
     13.13279267	      2.44273709	     -0.09401909	     -0.28330442	      2.67310088	      1.16431889	      0.68375653	      0.03567556	      0.03317385	      0.27024133	     -0.08864270	      0.44499985	      0.01921749	      0.31311535	     -0.74410419	      0.87157662	     -0.03113258	     -0.57113142	     -0.74005430	      0.21127063	     -0.26668026	     -0.07062697	      1.93707286	     -0.66181274	      0.37802955	     -0.00697737	      1.62964928	     -0.00736187	     -0.00825865	      0.01419735
     13.16612567	      2.44709280	     -0.09108614	     -0.28933938	      2.67558278	      1.16558992	      0.68402277	      0.02357876	      0.03554800	      0.27384934	     -0.09078485	      0.45335225	      0.02760762	      0.29127279	     -0.75866994	      0.89077288	     -0.02999131	     -0.55480871	     -0.72898671	      0.17231836	     -0.20836002	     -0.07259868	      1.91878085	     -0.55370641	      0.33832229	     -0.01088725	      1.74249645	     -0.00145829	     -0.00638704	      0.00641800
     13.19945867	      2.45691649	     -0.10093284	     -0.29392059	      2.67909579	      1.16676821	      0.68138048	      0.02263481	      0.03594357	      0.27861472	     -0.09464917	      0.45170751	      0.03059096	      0.24103578	     -0.78442852	      0.91741596	     -0.02708027	     -0.55687389	     -0.73001951	      0.14281546	     -0.15401684	     -0.07417896	      1.86803816	     -0.44377401	      0.30321012	     -0.00149970	      1.85191848	      0.01500041	      0.01370500	      0.00676089
     13.23279167	      2.47232486	     -0.10023205	     -0.29516264	      2.68153440	      1.16747761	      0.67825351	      0.00852949	      0.03400174	      0.28148435	     -0.09991933	      0.44158226	      0.03445524	      0.19967117	     -0.81387689	      0.94076627	     -0.02926041	     -0.54644639	     -0.74595146	      0.11077214	     -0.10820372	     -0.07650377	      1.82262290	     -0.34823980	      0.28667538	      0.02361598	      1.93249207	      0.01451070	     -0.00935262	      0.01582768
     13.26612467	      2.47873512	     -0.08503259	     -0.29809687	      2.68246069	      1.16804456	      0.67635874	     -0.02390866	      0.03557758	      0.29058354	     -0.10440972	      0.43534484	      0.03689877	      0.17896285	     -0.83586534	      0.94979057	     -0.03028793	     -0.52050796	     -0.76899154	      0.07384465	     -0.06404272	     -0.07869916	      1.80927078	     -0.26912644	      0.27572377	      0.00378247	      1.95703205	     -0.00795457	     -0.00548859	      0.01650470
     13.29945767	      2.47862835	     -0.08419841	     -0.30597605	      2.68376268	      1.16885007	      0.67371540	     -0.03662830	      0.03400510	      0.30775363	     -0.10366378	      0.42949006	      0.03756364	      0.14391703	     -0.83169820	      0.96253041	     -0.02692197	     -0.51483060	     -0.79696765	      0.04760658	     -0.00323769	     -0.07956007	      1.78241683	     -0.20826494	      0.24006426	     -0.02152877	      1.98327760	     -0.02484656	      0.01904069	      0.00534099
     13.33279067	      2.47865645	     -0.09530129	     -0.32154489	      2.68522116	      1.16985626	      0.67131760	     -0.03209324	      0.03337457	      0.33828382	     -0.10544893	      0.43378663	      0.04012728	      0.10430587	     -0.82938908	      0.98373294	     -0.02866074	     -0.52290976	     -0.81133512	      0.03817260	      0.06182306	     -0.08198066	      1.75614758	     -0.16569276	      0.20252440	     -0.00035416	      1.98135290	     -0.00249533	     -0.01573574	      0.00088888
     13.36612367	      2.47096302	     -0.09006256	     -0.33198437	      2.68418262	      1.17023734	      0.67239794	     -0.03986319	      0.03269952	      0.35412983	     -0.09737946	      0.44905493	      0.04131081	      0.10466055	     -0.86636420	      0.97722843	     -0.02815813	     -0.50651415	     -0.80986689	      0.03082168	      0.11570163	     -0.08312146	      1.76034726	     -0.13417569	      0.17048119	      0.02066146	      1.99381698	      0.01221288	      0.00004174	      0.01688986
     13.39945667	      2.46272149	     -0.08891314	     -0.33048218	      2.68074245	      1.16991349	      0.67427347	     -0.02964497	      0.03521065	      0.35943929	     -0.09745299	      0.44788149	      0.04169297	      0.11783577	     -0.89263060	      0.96079327	     -0.03093890	     -0.49265638	     -0.82563066	      0.02907052	      0.16612119	     -0.08375428	      1.75474212	     -0.09153615	      0.16134758	     -0.00021608	      2.00801494	     -0.01143578	      0.01463081	      0.03966005
     13.43278967	      2.45889755	     -0.07487887	     -0.32853843	      2.67510522	      1.16955324	      0.67745398	     -0.03130632	      0.03443888	      0.36772128	     -0.09605139	      0.43797958	      0.04051962	      0.15919709	     -0.89068125	      0.94071711	     -0.03192876	     -0.45974241	     -0.85592654	      0.02213720	      0.18589615	     -0.08552518	      1.73188143	     -0.06744933	      0.16905912	     -0.00715657	      2.00809163	     -0.01916142	     -0.01976935	      0.02719780
     13.46612267	      2.45033890	     -0.07506727	     -0.32903878	      2.67043032	      1.16924732	      0.67972272	     -0.01685091	      0.03557722	      0.37874831	     -0.09352474	      0.43074003	      0.04054158	      0.18911853	     -0.86976295	      0.93267435	     -0.03458279	     -0.45174915	     -0.89579248	      0.01520406	      0.18382192	     -0.08604217	      1.73510793	     -0.06674129	      0.16718501	     -0.00195939	      2.01940603	      0.00033220	      0.01339041	      0.00537748
     13.49945567	      2.44019493	     -0.07802146	     -0.32712119	      2.66712117	      1.16881435	      0.68195730	      0.00052607	      0.03513081	      0.38268938	     -0.09715304	      0.43484992	      0.04015310	      0.21790704	     -0.87524636	      0.92072174	     -0.03471921	     -0.45268017	     -0.91151156	      0.01103932	      0.18626618	     -0.08726369	      1.74014005	     -0.08640742	      0.16298986	      0.01018360	      2.01277184	      0.01980267	      0.00298215	      0.01343143
     13.53278867	      2.42652049	     -0.08491352	     -0.32678879	      2.66567098	      1.16840323	      0.68469990	      0.02436159	      0.03210909	      0.38175626	     -0.10144167	      0.45683459	      0.03903150	      0.24222920	     -0.90664865	      0.91107699	     -0.03488583	     -0.46393487	     -0.89959964	      0.01506911	      0.20511898	     -0.08677742	      1.72706882	     -0.10326564	      0.14242970	      0.00628968	      2.01455626	      0.00722511	     -0.01479558	      0.03842270
     13.56612167	      2.40864576	     -0.08231684	     -0.33051646	      2.66476363	      1.16812468	      0.68862886	      0.02900214	      0.03464029	      0.38280381	     -0.10198649	      0.48840448	      0.03866526	      0.27636529	     -0.92483815	      0.90482865	     -0.03457993	     -0.46715454	     -0.88088876	      0.03129380	      0.21533694	     -0.08636510	      1.73964874	     -0.10736295	      0.12241832	     -0.00417183	      2.00776162	     -0.00357479	      0.00887172	      0.03823738
     13.59945467	      2.39973663	     -0.07252954	     -0.32947749	      2.66423690	      1.16770586	      0.69162985	      0.01759658	      0.03326769	      0.38007323	     -0.10763807	      0.49799247	      0.03709523	      0.30792009	     -0.89681678	      0.90687655	     -0.03454392	     -0.46489411	     -0.88600338	      0.05549029	      0.22377983	     -0.08584803	      1.75331086	     -0.10268277	      0.12154675	     -0.01271753	      2.00497965	      0.00912800	      0.00090792	      0.01942229
     13.63278767	      2.39873671	     -0.07654593	     -0.32482678	      2.66608239	      1.16723243	      0.69205369	      0.01950353	      0.03015713	      0.37219575	     -0.11693671	      0.49152957	      0.03611317	      0.30745779	     -0.85082948	      0.92679031	     -0.03467438	     -0.48519641	     -0.91459778	      0.07744155	      0.23851210	     -0.08476415	      1.74564666	     -0.10099085	      0.13001159	     -0.00857318	      2.00325943	      0.01660277	     -0.01102870	      0.00519161
     13.66612067	      2.39570757	     -0.06790822	     -0.32756729	      2.66896508	      1.16697163	      0.69324739	      0.00044273	      0.02905217	      0.36742044	     -0.11999599	      0.51168061	      0.03543655	      0.31591353	     -0.86128147	      0.94348389	     -0.03376719	     -0.48898734	     -0.91280357	      0.07870497	      0.23397577	     -0.08396889	      1.76017576	     -0.12495630	      0.13666322	      0.01413767	      1.99587722	      0.00802390	      0.00399909	      0.00490600
     13.69945367	      2.39248027	     -0.05331651	     -0.33157288	      2.67191107	      1.16709549	      0.69404655	     -0.02900281	      0.02798035	      0.36310929	     -0.12159013	      0.53874922	      0.03489619	      0.32456206	     -0.90042588	      0.94612670	     -0.03269312	     -0.48229761	     -0.87289054	      0.07185881	      0.22050865	     -0.08316583	      1.77281360	     -0.15189299	      0.13524381	      0.00928234	      1.99436227	     -0.00554771	      0.00603596	      0.01803967
     13.73278667	      2.39704424	     -0.06542920	     -0.32831473	      2.67522473	      1.16745756	      0.69123593	     -0.02281098	      0.02849127	      0.35664292	     -0.12773955	      0.52982724	      0.03604694	      0.29000736	     -0.89117474	      0.95393810	     -0.03268094	     -0.50567128	     -0.84528621	      0.08806172	      0.21583012	     -0.08156260	      1.76371313	     -0.15184749	      0.12502319	     -0.02179340	      1.98808202	     -0.01810146	     -0.00736882	      0.02577721
     13.76611967	      2.40864359	     -0.06063719	     -0.32493148	      2.67573056	      1.16777993	      0.68947605	     -0.03562030	      0.02350283	      0.35438216	     -0.13268790	      0.50811746	      0.03532265	      0.27833576	     -0.86100770	      0.95666788	     -0.03266680	     -0.49787655	     -0.84174142	      0.11552408	      0.19922480	     -0.07979976	      1.78013308	     -0.15810133	      0.11847964	      0.00142234	      1.98642182	     -0.00022520	     -0.00650516	      0.01398304
     13.79945267	      2.41604777	     -0.05928896	     -0.32145667	      2.67498521	      1.16776239	      0.68886122	     -0.03743971	      0.02421104	      0.35302451	     -0.13508107	      0.49337004	      0.03494220	      0.27080791	     -0.84903756	      0.95937036	     -0.03374243	     -0.48789176	     -0.86158357	      0.14590641	      0.19022935	     -0.07793089	      1.79983146	     -0.15708464	      0.11467167	      0.01858711	      1.98511420	      0.00255909	      0.01285777	     -0.00092155
     13.83278567	      2.41561686	     -0.05529106	     -0.31841554	      2.67316935	      1.16772164	      0.69002392	     -0.03610081	      0.02886211	      0.35005127	     -0.13374642	      0.49525287	      0.03509186	      0.27731528	     -0.87116406	      0.94501160	     -0.03494197	     -0.46854730	     -0.85946729	      0.15832740	      0.19428613	     -0.07603122	      1.79345893	     -0.15499858	      0.11621361	     -0.00194844	      1.98212131	     -0.01413789	     -0.00189804	      0.00171728
     13.86611867	      2.41389525	     -0.04952682	     -0.32034280	      2.67068084	      1.16810537	      0.69197606	     -0.03310720	      0.03037351	      0.34904213	     -0.12247755	      0.50224582	      0.03427573	      0.29256808	     -0.88448568	      0.91918025	     -0.03699258	     -0.44237062	     -0.82168253	      0.15115230	      0.18660939	     -0.07439778	      1.80802086	     -0.16676061	      0.11699759	     -0.01405850	      1.98289127	     -0.01833639	     -0.00877525	      0.01288609
     13.89945167	      2.41236933	     -0.05412205	     -0.32706492	      2.66816843	      1.16885702	      0.69306931	     -0.01741626	      0.03242114	      0.35729588	     -0.10979539	      0.50060860	      0.03325314	      0.29747259	     -0.85239595	      0.90015727	     -0.03786480	     -0.43037573	     -0.79299043	      0.14485139	      0.16630310	     -0.07277433	      1.83332384	     -0.18248808	      0.12239367	     -0.00924708	      1.98169090	      0.00296124	      0.01142667	      0.01991682
     13.93278467	      2.40856375	     -0.04859788	     -0.32854303	      2.66415837	      1.16913888	      0.69466573	     -0.01505122	      0.03345326	      0.36209677	     -0.09958323	      0.49330093	      0.03171527	      0.32019832	     -0.81436377	      0.87815874	     -0.03870451	     -0.41095386	     -0.80003769	      0.14751092	      0.14577106	     -0.07134560	      1.82743515	     -0.19474502	      0.14179771	     -0.00529171	      1.98106306	      0.02366434	     -0.00023345	      0.02313490
     13.96611767	      2.40286984	     -0.04851237	     -0.32532497	      2.66029036	      1.16875257	      0.69563872	     -0.00253402	      0.03298619	      0.36289182	     -0.09387671	      0.49033545	      0.03022763	      0.33875865	     -0.80717098	      0.85927617	     -0.03997959	     -0.40641270	     -0.83105850	      0.16897643	      0.13085712	     -0.06935994	      1.83223744	     -0.18683935	      0.15734261	     -0.01997640	      1.98374683	     -0.00121049	     -0.00622420	      0.02505790
     13.99945067	      2.39499778	     -0.05342175	     -0.32127012	      2.65733426	      1.16837585	      0.69522380	      0.01141366	      0.03123883	      0.36387506	     -0.08999930	      0.49475054	      0.02922940	      0.34902231	     -0.82723608	      0.83258801	     -0.04059850	     -0.41686258	     -0.83193433	      0.19664063	      0.11023636	     -0.06756899	      1.85917812	     -0.17445946	      0.15848226	     -0.00823400	      1.98307898	     -0.01672035	      0.00790443	      0.02171803
     14.03278367	      2.38405116	     -0.05806233	     -0.31531692	      2.65517850	      1.16839324	      0.69320813	      0.01498686	      0.02935255	      0.36407905	     -0.08813283	      0.49410086	      0.02823179	      0.35386749	     -0.83443195	      0.79291861	     -0.04040729	     -0.43515434	     -0.79274990	      0.21140590	      0.08565049	     -0.06597429	      1.86049843	     -0.16548913	      0.14693970	      0.01072593	      1.98149268	      0.00763281	      0.00040698	      0.01667034
     14.06611667	      2.37388199	     -0.06189110	     -0.31106693	      2.65426445	      1.16849843	      0.69068933	      0.01324734	      0.02811268	      0.36406187	     -0.08694508	      0.48733711	      0.02792869	      0.35416479	     -0.81144025	      0.76687373	     -0.03989212	     -0.45870813	     -0.77184120	      0.21163997	      0.05637750	     -0.06470109	      1.86132797	     -0.15792498	      0.12935203	      0.01433208	      1.98316977	      0.02343478	     -0.00986995	      0.01855523
     14.09944967	      2.36805830	     -0.05695019	     -0.31097631	      2.65452035	      1.16819340	      0.68964568	      0.00179347	      0.02587250	      0.36292883	     -0.08496463	      0.48599493	      0.02628232	      0.36265015	     -0.78784423	      0.77067811	     -0.03974774	     -0.47415827	     -0.80199616	      0.20486717	      0.02598429	     -0.06362540	      1.88299837	     -0.15388771	      0.11934904	      0.00147876	      1.98116298	     -0.00405478	      0.00337430	      0.02818825
     14.13278267	      2.36512536	     -0.04010127	     -0.31024142	      2.65540840	      1.16764278	      0.68990685	     -0.03019868	      0.02633354	      0.35741053	     -0.08406654	      0.49110776	      0.02378910	      0.38306810	     -0.78670636	      0.78072067	     -0.03842554	     -0.47375852	     -0.83270901	      0.20064142	      0.00398646	     -0.06296683	      1.88173594	     -0.15613445	      0.12775879	     -0.00120858	      1.98113712	     -0.01525804	     -0.00055269	      0.03315403
     14.16611567	      2.37416847	     -0.04996282	     -0.30667320	      2.65877405	      1.16734846	      0.68768831	     -0.02750391	      0.02475419	      0.34806482	     -0.08468469	      0.48011756	      0.02384242	      0.36126471	     -0.78149918	      0.79853051	     -0.03739437	     -0.50404820	     -0.82338609	      0.22123979	     -0.00072984	     -0.06176899	      1.87540842	     -0.14047387	      0.13016900	     -0.00759993	      1.98210911	     -0.01014583	     -0.00429115	      0.02305157
     14.19944867	      2.38918700	     -0.05361882	     -0.30446359	      2.66146768	      1.16740009	      0.68601773	     -0.03063043	      0.02118789	      0.34008071	     -0.08540323	      0.46808043	      0.02415976	      0.34524281	     -0.78519347	      0.80715641	     -0.03633733	     -0.51531352	     -0.76743617	      0.24463923	     -0.01050960	     -0.06080917	      1.90009352	     -0.12613606	      0.12276021	     -0.00591745	      1.98006828	      0.00544669	     -0.00138053	      0.00752856
     14.23278167	      2.40243993	     -0.05077958	     -0.30057393	      2.66275159	      1.16730779	      0.68567389	     -0.03797719	      0.02393975	      0.32889625	     -0.08658226	      0.45573481	      0.02318401	      0.33998615	     -0.79395119	      0.81727613	     -0.03396816	     -0.50881974	     -0.74117470	      0.25699357	     -0.02145312	     -0.06029919	      1.90879069	     -0.11951072	      0.10612478	      0.00735519	      1.97897732	      0.00580430	      0.00105171	      0.00570989
     14.26611467	      2.41655991	     -0.05199314	     -0.29190868	      2.66289420	      1.16685989	      0.68567349	     -0.03253968	      0.02923435	      0.31145106	     -0.08833737	      0.43305910	      0.02485422	      0.33314003	     -0.78990993	      0.84189430	     -0.03430121	     -0.50033513	     -0.78289387	      0.25492971	     -0.02754535	     -0.05991353	      1.88671446	     -0.11380393	      0.08160558	      0.01758746	      1.97886943	     -0.01549270	      0.00052797	      0.01795848
     14.29944767	      2.43170339	     -0.04003403	     -0.28244592	      2.66085287	      1.16653612	      0.68690058	     -0.04000044	      0.03157493	      0.29646252	     -0.09172076	      0.40647934	      0.02182412	      0.34517627	     -0.78354304	      0.85065225	     -0.03354081	     -0.46436727	     -0.81864976	      0.23301552	     -0.04441846	     -0.06025997	      1.89211521	     -0.11061787	      0.06158167	      0.00370061	      1.97545061	     -0.01762940	     -0.00346705	      0.02589647
     14.33278067	      2.44695417	     -0.04325836	     -0.27759848	      2.65915379	      1.16677153	      0.68720287	     -0.02609168	      0.03406946	      0.29320606	     -0.09681510	      0.38537118	      0.02259249	      0.33868292	     -0.77707681	      0.84959401	     -0.03599975	     -0.44144490	     -0.80467971	      0.21614494	     -0.06171052	     -0.06044392	      1.90941513	     -0.10126394	      0.04478733	     -0.01605591	      1.97608474	     -0.00201238	      0.00387768	      0.01576310
     14.36611367	      2.45371660	     -0.03715931	     -0.27581296	      2.65687374	      1.16733022	      0.68882724	     -0.02579687	      0.03710257	      0.29371772	     -0.09694763	      0.38147486	      0.01975457	      0.34622282	     -0.79305296	      0.82767415	     -0.03573920	     -0.40617330	     -0.75673717	      0.20467674	     -0.06911277	     -0.06094150	      1.88658680	     -0.10300348	      0.03940899	     -0.01244524	      1.97523779	      0.01965114	      0.00427416	     -0.00129777
     14.39944667	      2.45913318	     -0.04326750	     -0.27487004	      2.65554555	      1.16751863	      0.68980856	     -0.00674559	      0.03707117	      0.29256780	     -0.09507822	      0.37945001	      0.01917280	      0.33839702	     -0.79940787	      0.82291865	     -0.03726728	     -0.39270646	     -0.76094727	      0.21445894	     -0.06515914	     -0.06121808	      1.88383627	     -0.09660209	      0.04174643	     -0.00662844	      1.97358976	      0.00542564	     -0.00011828	      0.00377985
     14.43277967	      2.45676969	     -0.04688500	     -0.27491035	      2.65408839	      1.16753729	      0.69058069	      0.00554731	      0.03548902	      0.29265629	     -0.09149605	      0.37756665	      0.01492728	      0.33307033	     -0.78590236	      0.82268313	     -0.03862322	     -0.38569570	     -0.80851443	      0.22454947	     -0.05725450	     -0.06157218	      1.89715476	     -0.08631232	      0.04589370	     -0.01311708	      1.97389845	     -0.00905345	      0.00132749	      0.02153078
     14.46611267	      2.44049332	     -0.03555549	     -0.27666690	      2.65153759	      1.16799458	      0.69129663	     -0.01116863	      0.03686662	      0.30011354	     -0.08667092	      0.38322493	      0.01051305	      0.34698217	     -0.76615865	      0.79849505	     -0.03903361	     -0.36925965	     -0.82538893	      0.21227265	     -0.05104431	     -0.06245043	      1.87711440	     -0.08518833	      0.04591541	     -0.01383891	      1.97350386	      0.00457897	      0.00244295	      0.02481864
     14.49944567	      2.42200367	     -0.03227834	     -0.28048272	      2.64978804	      1.16882898	      0.68962454	     -0.02235703	      0.03608779	      0.31572474	     -0.08347189	      0.38944623	      0.00418941	      0.34534478	     -0.75085862	      0.76455778	     -0.03903406	     -0.37144987	     -0.80538709	      0.19019840	     -0.05086672	     -0.06359569	      1.86923450	     -0.08030971	      0.03554057	     -0.01188356	      1.97158185	      0.01793627	      0.00174035	      0.01330096
     14.53277867	      2.41015962	     -0.04785230	     -0.28118679	      2.64976137	      1.16930627	      0.68529654	     -0.00804473	      0.03212021	      0.32810204	     -0.08284224	      0.39059954	      0.00196985	      0.31614761	     -0.75216802	      0.73933626	     -0.03959130	     -0.40489447	     -0.79377090	      0.17626212	     -0.05155804	     -0.06453789	      1.88640945	     -0.06322447	      0.02277846	     -0.01130590	      1.97247125	      0.00194123	     -0.00074049	      0.00963525
     14.56611167	      2.39837338	     -0.04563717	     -0.27494792	      2.64863195	      1.16916462	      0.68214212	     -0.01909836	      0.02940151	      0.32949849	     -0.08290613	      0.39166515	      0.00997251	      0.31465341	     -0.77500106	      0.71047275	     -0.04028001	     -0.41811735	     -0.80265946	      0.16191863	     -0.04786890	     -0.06571443	      1.86471513	     -0.05625749	      0.02476841	      0.00464275	      1.97248711	     -0.00607523	     -0.00702726	      0.02085844
     14.59944467	      2.38990140	     -0.03901041	     -0.27042886	      2.64736203	      1.16892470	      0.67984453	     -0.03624986	      0.02924537	      0.33169302	     -0.08251079	      0.38208762	      0.00807805	      0.31870874	     -0.77499767	      0.69461452	     -0.03947378	     -0.42430628	     -0.83133430	      0.15658059	     -0.04463623	     -0.06716242	      1.84544463	     -0.05144119	      0.02935981	      0.01839936	      1.97315184	     -0.00602251	      0.00004308	      0.02990678
     14.63277767	      2.39240874	     -0.04808246	     -0.27424330	      2.64761453	      1.16905457	      0.67729387	     -0.02756509	      0.02558209	      0.34304336	     -0.08080500	      0.36228889	     -0.00092352	      0.30123293	     -0.73859381	      0.70376748	     -0.04077920	     -0.44682916	     -0.84838411	      0.16329694	     -0.03947130	     -0.06783094	      1.86318412	     -0.03742276	      0.02027041	      0.00200391	      1.97431832	     -0.01153742	      0.00520491	      0.02349065
     14.66611067	      2.39331656	     -0.03920115	     -0.27827058	      2.64707069	      1.16932476	      0.67749530	     -0.04116082	      0.02575637	      0.34899010	     -0.07570832	      0.35510432	     -0.00293988	      0.31401553	     -0.72817545	      0.70074047	     -0.03981745	     -0.43743067	     -0.81659056	      0.15440558	     -0.02177831	     -0.06928471	      1.85099685	     -0.04489286	      0.01178211	      0.00576657	      1.97541500	     -0.00493713	     -0.00931890	      0.01500771
     14.69944367	      2.39777122	     -0.04800395	     -0.27858201	      2.64813727	      1.16917113	      0.67788416	     -0.02591093	      0.03008684	      0.34500618	     -0.07382580	      0.35201389	     -0.00115773	      0.30897740	     -0.74261065	      0.71146967	     -0.04008352	     -0.44598197	     -0.78831367	      0.14196256	      0.01593506	     -0.07012133	      1.83248167	     -0.05062578	      0.00461253	      0.01437000	      1.97747460	     -0.01128940	      0.00021654	      0.02310415
     14.73277667	      2.41055750	     -0.03843606	     -0.27977135	      2.64798599	      1.16872380	      0.68063433	     -0.03116542	      0.03183092	      0.33922035	     -0.07364595	      0.34817741	      0.00820494	      0.33186766	     -0.75589828	      0.73354253	     -0.04028991	     -0.42328666	     -0.78136690	      0.11652955	      0.03705934	     -0.07162052	      1.85203016	     -0.05556741	      0.00572652	      0.01172618	      1.97899087	     -0.00454837	      0.00107408	      0.03284043
     14.76610967	      2.42834665	     -0.03717751	     -0.28006638	      2.64792982	      1.16837752	      0.68264909	     -0.02421137	      0.03432337	      0.33511510	     -0.07547375	      0.31989790	     -0.00701321	      0.33680009	     -0.72769234	      0.76731222	     -0.04053187	     -0.40772952	     -0.79800403	      0.09523890	      0.04890357	     -0.07278263	      1.84896712	     -0.04765801	      0.00145860	     -0.00730450	      1.98261469	      0.00375954	     -0.00304654	      0.02523423
     14.79944267	      2.44685623	     -0.03475798	     -0.28086123	      2.64768920	      1.16828994	      0.68455452	     -0.01887556	      0.03588348	      0.33378703	     -0.07909888	      0.29386141	     -0.01388253	      0.34275382	     -0.69544350	      0.79460273	     -0.04092040	     -0.38842499	     -0.79584548	      0.08271987	      0.05201134	     -0.07353269	      1.82339691	     -0.04385306	     -0.00885151	     -0.01535056	      1.98425069	      0.01012499	      0.00026635	      0.00974572
     14.83277567	      2.46104165	     -0.02927901	     -0.28209595	      2.64798236	      1.16815103	      0.68676406	     -0.01976384	      0.03919796	      0.32984736	     -0.08297132	      0.29585915	      0.00468083	      0.35620058	     -0.70697002	      0.80987083	     -0.04090036	     -0.36746768	     -0.76654197	      0.08038418	      0.04604897	     -0.07451925	      1.83783191	     -0.05164720	     -0.02028353	     -0.00152679	      1.98976635	      0.00920566	      0.00424659	      0.01024424
     14.86610867	      2.46805728	     -0.03813248	     -0.27657932	      2.64991287	      1.16779174	      0.68699545	     -0.00480555	      0.03746126	      0.31464179	     -0.08700051	      0.29476379	     -0.00058233	      0.34266396	     -0.73054046	      0.82007093	     -0.04119410	     -0.37420177	     -0.75023683	      0.08542549	      0.06084453	     -0.07450482	      1.84226954	     -0.05342700	     -0.03507551	     -0.00742017	      1.99061750	      0.00164934	      0.00859216	      0.02529042
     14.89944167	      2.46486698	     -0.04478906	     -0.26915220	      2.65182452	      1.16755291	      0.68663566	      0.00058785	      0.03695661	      0.29885673	     -0.09009334	      0.29140034	     -0.00667317	      0.32961420	     -0.71958279	      0.82471506	     -0.04099723	     -0.38752159	     -0.75851230	      0.08674341	      0.08091534	     -0.07435433	      1.83099933	     -0.05291037	     -0.04393451	     -0.01791975	      1.99565224	      0.00504092	     -0.00518561	      0.02870122
     14.93277467	      2.45360684	     -0.03317140	     -0.27238902	      2.65296065	      1.16780058	      0.68784857	     -0.02283876	      0.03716316	      0.30044067	     -0.09201563	      0.30918319	      0.01186290	      0.34465829	     -0.68202490	      0.82764208	     -0.04155942	     -0.38337098	     -0.77202789	      0.07816945	      0.08260006	     -0.07465658	      1.84864297	     -0.05737270	     -0.04392438	     -0.00781489	      2.00022870	      0.01578468	     -0.00397578	      0.01010950
     14.96610767	      2.43330453	     -0.03376746	     -0.28054845	      2.65567467	      1.16830463	      0.68829442	     -0.03214817	      0.03650721	      0.30659923	     -0.09069090	      0.33516651	     -0.00109867	      0.33622915	     -0.65547131	      0.83233337	     -0.04028683	     -0.40106373	     -0.78743677	      0.07256185	      0.08802738	     -0.07432953	      1.86000918	     -0.04487547	     -0.04427720	     -0.01839012	      2.00372876	      0.00365383	      0.01672388	     -0.00322534
     14.99944067	      2.41739656	     -0.04270416	     -0.28253547	      2.65896239	      1.16860925	      0.68768856	     -0.02845647	      0.02952005	      0.30093470	     -0.08758390	      0.36251979	     -0.01162388	      0.31513976	     -0.65922918	      0.82723432	     -0.04073639	     -0.42975798	     -0.78682876	      0.07749584	      0.09805857	     -0.07355108	      1.85514061	     -0.02968287	     -0.03616883	     -0.00488125	      2.00851253	     -0.01556002	     -0.01023689	      0.01281867
     15.03277367	      2.39878065	     -0.04162549	     -0.28324581	      2.66055797	      1.16888378	      0.68786335	     -0.03907320	      0.02568997	      0.29644537	     -0.08555680	      0.39928210	      0.00421102	      0.31415608	     -0.67520823	      0.80610195	     -0.04008276	     -0.44234443	     -0.77401149	      0.08770785	      0.09406191	     -0.07314898	      1.86940401	     -0.02327673	     -0.02289168	      0.02166777	      2.01219121	     -0.01051636	     -0.00458765	      0.03231120
     15.06610667	      2.37975250	     -0.05179825	     -0.28678867	      2.66143109	      1.16920324	      0.68727220	     -0.03212252	      0.02540173	      0.30338197	     -0.08509046	      0.42171016	      0.00853728	      0.29921678	     -0.66002070	      0.79588519	     -0.04057394	     -0.46537924	     -0.78989488	      0.10381367	      0.08402242	     -0.07195317	      1.88669489	     -0.00896449	     -0.02418809	      0.00395014	      2.01715722	     -0.00341416	      0.01506479	      0.02394222
     15.09943967	      2.36798545	     -0.04441317	     -0.29163271	      2.65987071	      1.16950948	      0.68810749	     -0.04073126	      0.01898320	      0.31646460	     -0.08642545	      0.43220109	      0.00145310	      0.30916031	     -0.63835021	      0.78624699	     -0.04064974	     -0.45657642	     -0.81947732	      0.10656872	      0.07382587	     -0.07153464	      1.88418840	     -0.01322243	     -0.03314455	     -0.00033995	      2.02072655	      0.00209600	     -0.01774038	      0.00109993
     15.13277267	      2.35995824	     -0.04526423	     -0.29430199	      2.65825915	      1.16947959	      0.68912448	     -0.03121562	      0.01416913	      0.32378363	     -0.08781404	      0.43993266	     -0.01106495	      0.31275928	     -0.64135917	      0.78265495	     -0.04194826	     -0.45182795	     -0.84940405	      0.10387557	      0.07431343	     -0.07037663	      1.89695651	     -0.01955069	     -0.04690320	      0.00363207	      2.02317624	     -0.01200006	      0.00424847	      0.00198772
     15.16610567	      2.35283344	     -0.03887904	     -0.29700481	      2.65604409	      1.16937364	      0.69149294	     -0.03351178	      0.02410817	      0.32664812	     -0.08708415	      0.45821903	     -0.00408596	      0.33326122	     -0.67076316	      0.77352885	     -0.04145684	     -0.43160385	     -0.85043473	      0.09715169	      0.06882756	     -0.07019450	      1.92362501	     -0.02312498	     -0.04602132	      0.01741490	      2.02673178	     -0.01200605	      0.00373267	      0.02389066
     15.19943867	      2.36037622	     -0.04280414	     -0.30230646	      2.65497042	      1.16950977	      0.69284762	     -0.02018681	      0.02624750	      0.33253186	     -0.08408755	      0.46083902	      0.00933766	      0.33986385	     -0.67431062	      0.78190362	     -0.04237439	     -0.42260391	     -0.84039001	      0.09656572	      0.07391516	     -0.06934863	      1.91207863	     -0.00473318	     -0.04625464	     -0.00185258	      2.03097504	      0.00249131	     -0.01017786	      0.03245878
